# Supplementary material for: Worth the Weight: Sub-Pocket EXplorer (SubPEx), a Weighted Ensemble Method to Enhance Binding-Pocket Conformational Sampling
Source: J Chem Theory Comput. 2023 Aug 16;19(17):5677–89. doi: 10.1021/acs.jctc.3c00478 (PMC10500992; doi:10.1021/acs.jctc.3c00478)
Supplement: Supplementary file 2 — ct3c00478_si_002.zip [file ct3c00478_si_002.zip › clustered_structures/HXK2/brute-force/rep.c6.aligned.pdb]

HELIX    1   1 LYS      4  PHE     17  1                                  14
HELIX    2   2 THR     21  LEU     39  1                                  19
HELIX    3   3 MET    101  THR    103  1                                   3
HELIX    4   4 GLU    109  GLN    125  1                                  17
HELIX    5   5 VAL    171  LYS    181  1                                  11
HELIX    6   6 ASP    194  THR    205  1                                  12
HELIX    7   7 GLU    231  LEU    233  1                                   3
HELIX    8   8 TYR    253  SER    255  1                                   3
HELIX    9   9 ASP    269  GLU    275  1                                   7
HELIX   10  10 THR    283  SER    288  1                                   6
HELIX   11  11 LEU    293  LYS    306  1                                  14
HELIX   12  12 SER    328  GLU    335  1                                   8
HELIX   13  13 GLU    342  PHE    352  1                                  11
HELIX   14  14 VAL    358  ARG    390  1                                  33
HELIX   15  15 PHE    410  TYR    422  1                                  13
HELIX   16  16 LEU    429  ASP    431  1                                   3
HELIX   17  17 GLY    442  ALA    459  1                                  18
SHEET    1   1 1 SER    62  ASP    69  0
SHEET    2   2 1 LEU    75  GLY    83  0
SHEET    3   3 1 PHE    88  TYR    95  0
SHEET    4   4 1 ILE   134  THR   139  0
SHEET    5   5 1 ILE   186  ILE   192  0
SHEET    6   6 1 THR   209  PHE   215  0
SHEET    7   7 1 VAL   219  VAL   226  0
SHEET    8   8 1 PRO   246  ASN   250  0
SHEET    9   9 1 GLY   395  ASP   400  0
SHEET   10  10 1 ILE   434  PRO   438  0
CRYST1  150.150  145.575  167.869   5.86   4.73   8.32               1
ATOM      1  N   ASP     1      33.727  39.698 100.311  1.00  0.00           N
ATOM      2  H1  ASP     1      34.237  39.422 101.137  1.00  0.00           H
ATOM      3  H2  ASP     1      33.056  40.368 100.657  1.00  0.00           H
ATOM      4  H3  ASP     1      33.288  38.920  99.838  1.00  0.00           H
ATOM      5  CA  ASP     1      34.544  40.361  99.322  1.00  0.00           C
ATOM      6  HA  ASP     1      33.739  40.917  98.840  1.00  0.00           H
ATOM      7  CB  ASP     1      35.747  41.072  99.938  1.00  0.00           C
ATOM      8  HB2 ASP     1      36.436  40.251 100.136  1.00  0.00           H
ATOM      9  HB3 ASP     1      36.249  41.719  99.218  1.00  0.00           H
ATOM     10  CG  ASP     1      35.523  41.936 101.101  1.00  0.00           C
ATOM     11  OD1 ASP     1      36.479  42.459 101.707  1.00  0.00           O
ATOM     12  OD2 ASP     1      34.310  42.156 101.420  1.00  0.00           O
ATOM     13  C   ASP     1      34.999  39.269  98.335  1.00  0.00           C
ATOM     14  O   ASP     1      34.975  38.078  98.696  1.00  0.00           O
ATOM     15  N   VAL     2      35.446  39.696  97.170  1.00  0.00           N
ATOM     16  H   VAL     2      35.318  40.644  96.846  1.00  0.00           H
ATOM     17  CA  VAL     2      35.931  38.740  96.106  1.00  0.00           C
ATOM     18  HA  VAL     2      35.067  38.082  96.011  1.00  0.00           H
ATOM     19  CB  VAL     2      36.069  39.517  94.720  1.00  0.00           C
ATOM     20  HB  VAL     2      36.491  40.496  94.945  1.00  0.00           H
ATOM     21  CG1 VAL     2      37.008  38.811  93.711  1.00  0.00           C
ATOM     22 HG11 VAL     2      36.984  39.275  92.726  1.00  0.00           H
ATOM     23 HG12 VAL     2      38.033  38.911  94.069  1.00  0.00           H
ATOM     24 HG13 VAL     2      36.735  37.764  93.573  1.00  0.00           H
ATOM     25  CG2 VAL     2      34.673  39.664  94.164  1.00  0.00           C
ATOM     26 HG21 VAL     2      34.833  40.135  93.194  1.00  0.00           H
ATOM     27 HG22 VAL     2      34.028  40.191  94.867  1.00  0.00           H
ATOM     28 HG23 VAL     2      34.247  38.676  93.989  1.00  0.00           H
ATOM     29  C   VAL     2      37.223  38.014  96.590  1.00  0.00           C
ATOM     30  O   VAL     2      38.167  38.581  97.085  1.00  0.00           O
ATOM     31  N   PRO     3      37.289  36.661  96.348  1.00  0.00           N
ATOM     32  CD  PRO     3      36.241  35.798  95.799  1.00  0.00           C
ATOM     33  HD2 PRO     3      35.711  36.207  94.938  1.00  0.00           H
ATOM     34  HD3 PRO     3      35.459  35.666  96.548  1.00  0.00           H
ATOM     35  CG  PRO     3      36.804  34.435  95.415  1.00  0.00           C
ATOM     36  HG2 PRO     3      37.280  34.408  94.435  1.00  0.00           H
ATOM     37  HG3 PRO     3      36.076  33.624  95.455  1.00  0.00           H
ATOM     38  CB  PRO     3      37.966  34.361  96.370  1.00  0.00           C
ATOM     39  HB2 PRO     3      38.907  33.999  95.955  1.00  0.00           H
ATOM     40  HB3 PRO     3      37.702  33.695  97.191  1.00  0.00           H
ATOM     41  CA  PRO     3      38.364  35.827  96.764  1.00  0.00           C
ATOM     42  HA  PRO     3      38.296  35.978  97.841  1.00  0.00           H
ATOM     43  C   PRO     3      39.680  36.316  96.171  1.00  0.00           C
ATOM     44  O   PRO     3      39.903  36.186  94.995  1.00  0.00           O
ATOM     45  N   LYS     4      40.455  36.861  97.044  1.00  0.00           N
ATOM     46  H   LYS     4      40.127  36.898  97.998  1.00  0.00           H
ATOM     47  CA  LYS     4      41.820  37.369  96.636  1.00  0.00           C
ATOM     48  HA  LYS     4      41.522  38.218  96.022  1.00  0.00           H
ATOM     49  CB  LYS     4      42.536  37.807  97.850  1.00  0.00           C
ATOM     50  HB2 LYS     4      42.696  36.930  98.476  1.00  0.00           H
ATOM     51  HB3 LYS     4      43.464  38.278  97.524  1.00  0.00           H
ATOM     52  CG  LYS     4      41.751  38.953  98.653  1.00  0.00           C
ATOM     53  HG2 LYS     4      41.483  39.655  97.864  1.00  0.00           H
ATOM     54  HG3 LYS     4      40.898  38.514  99.170  1.00  0.00           H
ATOM     55  CD  LYS     4      42.576  39.581  99.776  1.00  0.00           C
ATOM     56  HD2 LYS     4      42.442  38.971 100.670  1.00  0.00           H
ATOM     57  HD3 LYS     4      43.613  39.753  99.493  1.00  0.00           H
ATOM     58  CE  LYS     4      41.955  40.962  99.978  1.00  0.00           C
ATOM     59  HE2 LYS     4      41.885  41.510  99.039  1.00  0.00           H
ATOM     60  HE3 LYS     4      40.917  40.936 100.309  1.00  0.00           H
ATOM     61  NZ  LYS     4      42.845  41.773 100.870  1.00  0.00           N
ATOM     62  HZ1 LYS     4      42.808  41.476 101.835  1.00  0.00           H
ATOM     63  HZ2 LYS     4      42.693  42.772 100.854  1.00  0.00           H
ATOM     64  HZ3 LYS     4      43.802  41.593 100.603  1.00  0.00           H
ATOM     65  C   LYS     4      42.772  36.525  95.766  1.00  0.00           C
ATOM     66  O   LYS     4      43.589  37.222  95.157  1.00  0.00           O
ATOM     67  N   GLU     5      42.680  35.199  95.670  1.00  0.00           N
ATOM     68  H   GLU     5      41.977  34.723  96.218  1.00  0.00           H
ATOM     69  CA  GLU     5      43.523  34.311  94.882  1.00  0.00           C
ATOM     70  HA  GLU     5      44.578  34.413  95.136  1.00  0.00           H
ATOM     71  CB  GLU     5      43.124  32.860  95.310  1.00  0.00           C
ATOM     72  HB2 GLU     5      43.026  32.825  96.395  1.00  0.00           H
ATOM     73  HB3 GLU     5      42.103  32.732  94.953  1.00  0.00           H
ATOM     74  CG  GLU     5      43.988  31.771  94.743  1.00  0.00           C
ATOM     75  HG2 GLU     5      43.562  30.838  95.108  1.00  0.00           H
ATOM     76  HG3 GLU     5      43.968  31.750  93.653  1.00  0.00           H
ATOM     77  CD  GLU     5      45.453  31.740  95.250  1.00  0.00           C
ATOM     78  OE1 GLU     5      46.163  32.755  95.349  1.00  0.00           O
ATOM     79  OE2 GLU     5      45.850  30.583  95.525  1.00  0.00           O
ATOM     80  C   GLU     5      43.220  34.512  93.383  1.00  0.00           C
ATOM     81  O   GLU     5      43.853  34.043  92.443  1.00  0.00           O
ATOM     82  N   LEU     6      42.145  35.274  93.036  1.00  0.00           N
ATOM     83  H   LEU     6      41.631  35.770  93.749  1.00  0.00           H
ATOM     84  CA  LEU     6      41.786  35.658  91.680  1.00  0.00           C
ATOM     85  HA  LEU     6      41.556  34.729  91.157  1.00  0.00           H
ATOM     86  CB  LEU     6      40.513  36.553  91.647  1.00  0.00           C
ATOM     87  HB2 LEU     6      39.761  36.033  92.241  1.00  0.00           H
ATOM     88  HB3 LEU     6      40.643  37.479  92.206  1.00  0.00           H
ATOM     89  CG  LEU     6      40.039  37.008  90.154  1.00  0.00           C
ATOM     90  HG  LEU     6      40.825  37.596  89.678  1.00  0.00           H
ATOM     91  CD1 LEU     6      39.748  35.799  89.338  1.00  0.00           C
ATOM     92 HD11 LEU     6      39.377  36.134  88.369  1.00  0.00           H
ATOM     93 HD12 LEU     6      39.021  35.143  89.816  1.00  0.00           H
ATOM     94 HD13 LEU     6      40.647  35.273  89.016  1.00  0.00           H
ATOM     95  CD2 LEU     6      38.780  37.825  90.263  1.00  0.00           C
ATOM     96 HD21 LEU     6      38.319  37.819  89.275  1.00  0.00           H
ATOM     97 HD22 LEU     6      38.000  37.405  90.898  1.00  0.00           H
ATOM     98 HD23 LEU     6      39.130  38.812  90.565  1.00  0.00           H
ATOM     99  C   LEU     6      42.930  36.307  90.960  1.00  0.00           C
ATOM    100  O   LEU     6      43.063  36.075  89.761  1.00  0.00           O
ATOM    101  N   MET     7      43.735  37.113  91.667  1.00  0.00           N
ATOM    102  H   MET     7      43.443  37.446  92.575  1.00  0.00           H
ATOM    103  CA  MET     7      44.936  37.797  91.054  1.00  0.00           C
ATOM    104  HA  MET     7      44.500  38.455  90.301  1.00  0.00           H
ATOM    105  CB  MET     7      45.603  38.787  92.048  1.00  0.00           C
ATOM    106  HB2 MET     7      46.218  38.214  92.741  1.00  0.00           H
ATOM    107  HB3 MET     7      46.207  39.372  91.354  1.00  0.00           H
ATOM    108  CG  MET     7      44.776  39.780  92.879  1.00  0.00           C
ATOM    109  HG2 MET     7      44.430  39.266  93.776  1.00  0.00           H
ATOM    110  HG3 MET     7      45.398  40.600  93.239  1.00  0.00           H
ATOM    111  SD  MET     7      43.246  40.537  92.310  1.00  0.00           S
ATOM    112  CE  MET     7      43.785  41.740  91.154  1.00  0.00           C
ATOM    113  HE1 MET     7      43.810  41.368  90.130  1.00  0.00           H
ATOM    114  HE2 MET     7      43.039  42.530  91.236  1.00  0.00           H
ATOM    115  HE3 MET     7      44.754  42.179  91.388  1.00  0.00           H
ATOM    116  C   MET     7      45.912  36.765  90.427  1.00  0.00           C
ATOM    117  O   MET     7      46.539  37.004  89.412  1.00  0.00           O
ATOM    118  N   GLN     8      46.070  35.650  91.141  1.00  0.00           N
ATOM    119  H   GLN     8      45.388  35.431  91.853  1.00  0.00           H
ATOM    120  CA  GLN     8      46.906  34.553  90.645  1.00  0.00           C
ATOM    121  HA  GLN     8      47.892  35.001  90.525  1.00  0.00           H
ATOM    122  CB  GLN     8      46.917  33.458  91.739  1.00  0.00           C
ATOM    123  HB2 GLN     8      47.156  33.828  92.736  1.00  0.00           H
ATOM    124  HB3 GLN     8      45.926  33.031  91.884  1.00  0.00           H
ATOM    125  CG  GLN     8      47.800  32.307  91.512  1.00  0.00           C
ATOM    126  HG2 GLN     8      47.649  31.543  92.273  1.00  0.00           H
ATOM    127  HG3 GLN     8      47.492  31.988  90.516  1.00  0.00           H
ATOM    128  CD  GLN     8      49.276  32.657  91.631  1.00  0.00           C
ATOM    129  OE1 GLN     8      49.783  33.742  91.613  1.00  0.00           O
ATOM    130  NE2 GLN     8      50.031  31.581  91.698  1.00  0.00           N
ATOM    131 HE21 GLN     8      51.011  31.771  91.848  1.00  0.00           H
ATOM    132 HE22 GLN     8      49.677  30.636  91.711  1.00  0.00           H
ATOM    133  C   GLN     8      46.277  33.939  89.391  1.00  0.00           C
ATOM    134  O   GLN     8      47.083  33.543  88.495  1.00  0.00           O
ATOM    135  N   GLN     9      44.972  34.019  89.303  1.00  0.00           N
ATOM    136  H   GLN     9      44.450  34.358  90.098  1.00  0.00           H
ATOM    137  CA  GLN     9      44.338  33.532  88.049  1.00  0.00           C
ATOM    138  HA  GLN     9      44.853  32.621  87.750  1.00  0.00           H
ATOM    139  CB  GLN     9      42.861  33.253  88.235  1.00  0.00           C
ATOM    140  HB2 GLN     9      42.370  34.224  88.296  1.00  0.00           H
ATOM    141  HB3 GLN     9      42.444  32.705  87.391  1.00  0.00           H
ATOM    142  CG  GLN     9      42.669  32.597  89.616  1.00  0.00           C
ATOM    143  HG2 GLN     9      42.803  33.256  90.473  1.00  0.00           H
ATOM    144  HG3 GLN     9      41.589  32.455  89.593  1.00  0.00           H
ATOM    145  CD  GLN     9      43.262  31.155  89.796  1.00  0.00           C
ATOM    146  OE1 GLN     9      43.253  30.290  88.913  1.00  0.00           O
ATOM    147  NE2 GLN     9      43.739  30.988  91.030  1.00  0.00           N
ATOM    148 HE21 GLN     9      44.305  30.155  91.113  1.00  0.00           H
ATOM    149 HE22 GLN     9      43.539  31.584  91.820  1.00  0.00           H
ATOM    150  C   GLN     9      44.524  34.500  86.841  1.00  0.00           C
ATOM    151  O   GLN     9      44.810  34.051  85.723  1.00  0.00           O
ATOM    152  N   ILE    10      44.500  35.803  87.193  1.00  0.00           N
ATOM    153  H   ILE    10      44.384  36.032  88.170  1.00  0.00           H
ATOM    154  CA  ILE    10      44.814  36.857  86.306  1.00  0.00           C
ATOM    155  HA  ILE    10      44.132  36.809  85.458  1.00  0.00           H
ATOM    156  CB  ILE    10      44.588  38.233  86.963  1.00  0.00           C
ATOM    157  HB  ILE    10      44.854  38.294  88.018  1.00  0.00           H
ATOM    158  CG2 ILE    10      45.439  39.289  86.174  1.00  0.00           C
ATOM    159 HG21 ILE    10      46.485  39.251  86.479  1.00  0.00           H
ATOM    160 HG22 ILE    10      45.120  40.316  86.347  1.00  0.00           H
ATOM    161 HG23 ILE    10      45.359  39.095  85.103  1.00  0.00           H
ATOM    162  CG1 ILE    10      43.096  38.648  86.972  1.00  0.00           C
ATOM    163 HG12 ILE    10      42.607  38.788  86.008  1.00  0.00           H
ATOM    164 HG13 ILE    10      42.570  37.760  87.329  1.00  0.00           H
ATOM    165  CD1 ILE    10      42.800  39.839  87.905  1.00  0.00           C
ATOM    166 HD11 ILE    10      43.428  40.677  87.608  1.00  0.00           H
ATOM    167 HD12 ILE    10      42.967  39.522  88.935  1.00  0.00           H
ATOM    168 HD13 ILE    10      41.774  40.196  87.813  1.00  0.00           H
ATOM    169  C   ILE    10      46.268  36.642  85.775  1.00  0.00           C
ATOM    170  O   ILE    10      46.509  36.820  84.574  1.00  0.00           O
ATOM    171  N   GLU    11      47.244  36.289  86.633  1.00  0.00           N
ATOM    172  H   GLU    11      47.087  36.386  87.625  1.00  0.00           H
ATOM    173  CA  GLU    11      48.672  36.081  86.148  1.00  0.00           C
ATOM    174  HA  GLU    11      48.930  36.734  85.316  1.00  0.00           H
ATOM    175  CB  GLU    11      49.591  36.293  87.336  1.00  0.00           C
ATOM    176  HB2 GLU    11      49.182  35.763  88.195  1.00  0.00           H
ATOM    177  HB3 GLU    11      50.635  36.066  87.119  1.00  0.00           H
ATOM    178  CG  GLU    11      49.666  37.816  87.684  1.00  0.00           C
ATOM    179  HG2 GLU    11      48.635  38.147  87.798  1.00  0.00           H
ATOM    180  HG3 GLU    11      50.188  37.829  88.640  1.00  0.00           H
ATOM    181  CD  GLU    11      50.456  38.661  86.676  1.00  0.00           C
ATOM    182  OE1 GLU    11      50.091  39.871  86.545  1.00  0.00           O
ATOM    183  OE2 GLU    11      51.361  38.159  85.947  1.00  0.00           O
ATOM    184  C   GLU    11      48.880  34.691  85.564  1.00  0.00           C
ATOM    185  O   GLU    11      49.902  34.461  84.960  1.00  0.00           O
ATOM    186  N   ASN    12      47.976  33.701  85.603  1.00  0.00           N
ATOM    187  H   ASN    12      47.268  33.823  86.312  1.00  0.00           H
ATOM    188  CA  ASN    12      47.946  32.373  84.919  1.00  0.00           C
ATOM    189  HA  ASN    12      48.976  32.033  84.804  1.00  0.00           H
ATOM    190  CB  ASN    12      47.046  31.331  85.684  1.00  0.00           C
ATOM    191  HB2 ASN    12      47.322  31.404  86.737  1.00  0.00           H
ATOM    192  HB3 ASN    12      46.035  31.738  85.647  1.00  0.00           H
ATOM    193  CG  ASN    12      47.020  29.967  85.171  1.00  0.00           C
ATOM    194  OD1 ASN    12      48.041  29.357  84.823  1.00  0.00           O
ATOM    195  ND2 ASN    12      45.841  29.427  84.850  1.00  0.00           N
ATOM    196 HD21 ASN    12      44.950  29.897  84.935  1.00  0.00           H
ATOM    197 HD22 ASN    12      45.708  28.427  84.791  1.00  0.00           H
ATOM    198  C   ASN    12      47.388  32.549  83.537  1.00  0.00           C
ATOM    199  O   ASN    12      48.082  32.164  82.626  1.00  0.00           O
ATOM    200  N   PHE    13      46.364  33.340  83.242  1.00  0.00           N
ATOM    201  H   PHE    13      45.835  33.682  84.030  1.00  0.00           H
ATOM    202  CA  PHE    13      45.987  33.710  81.863  1.00  0.00           C
ATOM    203  HA  PHE    13      45.770  32.741  81.412  1.00  0.00           H
ATOM    204  CB  PHE    13      44.738  34.579  81.831  1.00  0.00           C
ATOM    205  HB2 PHE    13      44.789  35.517  82.384  1.00  0.00           H
ATOM    206  HB3 PHE    13      44.537  34.892  80.808  1.00  0.00           H
ATOM    207  CG  PHE    13      43.583  33.766  82.310  1.00  0.00           C
ATOM    208  CD1 PHE    13      43.291  32.570  81.625  1.00  0.00           C
ATOM    209  HD1 PHE    13      43.841  32.417  80.708  1.00  0.00           H
ATOM    210  CE1 PHE    13      42.243  31.740  81.926  1.00  0.00           C
ATOM    211  HE1 PHE    13      42.124  30.814  81.383  1.00  0.00           H
ATOM    212  CZ  PHE    13      41.385  32.036  83.040  1.00  0.00           C
ATOM    213  HZ  PHE    13      40.569  31.366  83.269  1.00  0.00           H
ATOM    214  CE2 PHE    13      41.649  33.187  83.765  1.00  0.00           C
ATOM    215  HE2 PHE    13      41.106  33.452  84.660  1.00  0.00           H
ATOM    216  CD2 PHE    13      42.721  34.061  83.375  1.00  0.00           C
ATOM    217  HD2 PHE    13      42.978  34.976  83.889  1.00  0.00           H
ATOM    218  C   PHE    13      47.122  34.298  81.098  1.00  0.00           C
ATOM    219  O   PHE    13      47.187  34.051  79.914  1.00  0.00           O
ATOM    220  N   GLU    14      47.961  35.168  81.670  1.00  0.00           N
ATOM    221  H   GLU    14      47.731  35.347  82.636  1.00  0.00           H
ATOM    222  CA  GLU    14      49.246  35.611  81.176  1.00  0.00           C
ATOM    223  HA  GLU    14      49.002  36.144  80.257  1.00  0.00           H
ATOM    224  CB  GLU    14      49.854  36.557  82.185  1.00  0.00           C
ATOM    225  HB2 GLU    14      49.060  37.258  82.442  1.00  0.00           H
ATOM    226  HB3 GLU    14      50.209  36.062  83.088  1.00  0.00           H
ATOM    227  CG  GLU    14      51.101  37.329  81.598  1.00  0.00           C
ATOM    228  HG2 GLU    14      51.931  36.627  81.677  1.00  0.00           H
ATOM    229  HG3 GLU    14      51.053  37.528  80.528  1.00  0.00           H
ATOM    230  CD  GLU    14      51.270  38.708  82.314  1.00  0.00           C
ATOM    231  OE1 GLU    14      52.420  39.268  82.443  1.00  0.00           O
ATOM    232  OE2 GLU    14      50.310  39.224  82.841  1.00  0.00           O
ATOM    233  C   GLU    14      50.170  34.513  80.790  1.00  0.00           C
ATOM    234  O   GLU    14      50.623  34.559  79.672  1.00  0.00           O
ATOM    235  N   LYS    15      50.440  33.511  81.703  1.00  0.00           N
ATOM    236  H   LYS    15      50.067  33.565  82.640  1.00  0.00           H
ATOM    237  CA  LYS    15      51.436  32.463  81.451  1.00  0.00           C
ATOM    238  HA  LYS    15      52.309  32.921  80.986  1.00  0.00           H
ATOM    239  CB  LYS    15      51.755  31.797  82.766  1.00  0.00           C
ATOM    240  HB2 LYS    15      50.833  31.261  82.991  1.00  0.00           H
ATOM    241  HB3 LYS    15      52.387  30.930  82.577  1.00  0.00           H
ATOM    242  CG  LYS    15      52.384  32.579  83.934  1.00  0.00           C
ATOM    243  HG2 LYS    15      53.400  32.863  83.659  1.00  0.00           H
ATOM    244  HG3 LYS    15      51.857  33.492  84.210  1.00  0.00           H
ATOM    245  CD  LYS    15      52.438  31.927  85.292  1.00  0.00           C
ATOM    246  HD2 LYS    15      51.447  31.632  85.636  1.00  0.00           H
ATOM    247  HD3 LYS    15      53.146  31.101  85.229  1.00  0.00           H
ATOM    248  CE  LYS    15      52.975  32.859  86.296  1.00  0.00           C
ATOM    249  HE2 LYS    15      53.285  32.265  87.156  1.00  0.00           H
ATOM    250  HE3 LYS    15      53.861  33.368  85.916  1.00  0.00           H
ATOM    251  NZ  LYS    15      52.047  33.859  86.769  1.00  0.00           N
ATOM    252  HZ1 LYS    15      51.215  33.429  87.151  1.00  0.00           H
ATOM    253  HZ2 LYS    15      51.878  34.604  86.110  1.00  0.00           H
ATOM    254  HZ3 LYS    15      52.348  34.253  87.650  1.00  0.00           H
ATOM    255  C   LYS    15      50.848  31.390  80.423  1.00  0.00           C
ATOM    256  O   LYS    15      51.640  30.768  79.703  1.00  0.00           O
ATOM    257  N   ILE    16      49.479  31.370  80.249  1.00  0.00           N
ATOM    258  H   ILE    16      48.911  31.628  81.043  1.00  0.00           H
ATOM    259  CA  ILE    16      48.694  30.783  79.203  1.00  0.00           C
ATOM    260  HA  ILE    16      49.085  29.773  79.079  1.00  0.00           H
ATOM    261  CB  ILE    16      47.226  30.571  79.656  1.00  0.00           C
ATOM    262  HB  ILE    16      46.922  31.490  80.156  1.00  0.00           H
ATOM    263  CG2 ILE    16      46.196  30.378  78.511  1.00  0.00           C
ATOM    264 HG21 ILE    16      46.172  29.371  78.093  1.00  0.00           H
ATOM    265 HG22 ILE    16      46.348  31.129  77.735  1.00  0.00           H
ATOM    266 HG23 ILE    16      45.189  30.522  78.902  1.00  0.00           H
ATOM    267  CG1 ILE    16      47.294  29.378  80.680  1.00  0.00           C
ATOM    268 HG12 ILE    16      47.609  28.460  80.184  1.00  0.00           H
ATOM    269 HG13 ILE    16      48.057  29.517  81.446  1.00  0.00           H
ATOM    270  CD1 ILE    16      45.975  29.300  81.477  1.00  0.00           C
ATOM    271 HD11 ILE    16      45.777  30.232  82.006  1.00  0.00           H
ATOM    272 HD12 ILE    16      46.132  28.603  82.301  1.00  0.00           H
ATOM    273 HD13 ILE    16      45.088  29.140  80.865  1.00  0.00           H
ATOM    274  C   ILE    16      48.834  31.459  77.831  1.00  0.00           C
ATOM    275  O   ILE    16      49.299  30.817  76.857  1.00  0.00           O
ATOM    276  N   PHE    17      48.388  32.686  77.685  1.00  0.00           N
ATOM    277  H   PHE    17      48.045  33.107  78.537  1.00  0.00           H
ATOM    278  CA  PHE    17      48.114  33.432  76.472  1.00  0.00           C
ATOM    279  HA  PHE    17      47.771  32.743  75.700  1.00  0.00           H
ATOM    280  CB  PHE    17      46.811  34.213  76.597  1.00  0.00           C
ATOM    281  HB2 PHE    17      46.741  34.977  77.370  1.00  0.00           H
ATOM    282  HB3 PHE    17      46.689  34.758  75.661  1.00  0.00           H
ATOM    283  CG  PHE    17      45.530  33.462  76.771  1.00  0.00           C
ATOM    284  CD1 PHE    17      44.624  33.907  77.780  1.00  0.00           C
ATOM    285  HD1 PHE    17      44.805  34.658  78.535  1.00  0.00           H
ATOM    286  CE1 PHE    17      43.310  33.290  77.865  1.00  0.00           C
ATOM    287  HE1 PHE    17      42.703  33.681  78.668  1.00  0.00           H
ATOM    288  CZ  PHE    17      42.942  32.290  76.991  1.00  0.00           C
ATOM    289  HZ  PHE    17      41.981  31.802  77.061  1.00  0.00           H
ATOM    290  CE2 PHE    17      43.880  31.898  76.015  1.00  0.00           C
ATOM    291  HE2 PHE    17      43.507  31.230  75.252  1.00  0.00           H
ATOM    292  CD2 PHE    17      45.104  32.547  75.777  1.00  0.00           C
ATOM    293  HD2 PHE    17      45.793  32.265  74.995  1.00  0.00           H
ATOM    294  C   PHE    17      49.257  34.329  75.873  1.00  0.00           C
ATOM    295  O   PHE    17      49.086  34.898  74.773  1.00  0.00           O
ATOM    296  N   THR    18      50.380  34.420  76.539  1.00  0.00           N
ATOM    297  H   THR    18      50.455  34.050  77.476  1.00  0.00           H
ATOM    298  CA  THR    18      51.561  34.966  75.953  1.00  0.00           C
ATOM    299  HA  THR    18      51.257  35.846  75.385  1.00  0.00           H
ATOM    300  CB  THR    18      52.440  35.450  77.136  1.00  0.00           C
ATOM    301  HB  THR    18      53.411  35.618  76.670  1.00  0.00           H
ATOM    302  CG2 THR    18      51.773  36.670  77.662  1.00  0.00           C
ATOM    303 HG21 THR    18      50.824  36.432  78.144  1.00  0.00           H
ATOM    304 HG22 THR    18      51.552  37.401  76.885  1.00  0.00           H
ATOM    305 HG23 THR    18      52.391  37.161  78.413  1.00  0.00           H
ATOM    306  OG1 THR    18      52.701  34.468  78.173  1.00  0.00           O
ATOM    307  HG1 THR    18      51.927  34.510  78.739  1.00  0.00           H
ATOM    308  C   THR    18      52.238  34.030  74.999  1.00  0.00           C
ATOM    309  O   THR    18      52.116  32.795  74.982  1.00  0.00           O
ATOM    310  N   VAL    19      53.037  34.598  74.104  1.00  0.00           N
ATOM    311  H   VAL    19      53.133  35.600  74.021  1.00  0.00           H
ATOM    312  CA  VAL    19      54.040  33.871  73.285  1.00  0.00           C
ATOM    313  HA  VAL    19      54.134  32.843  73.635  1.00  0.00           H
ATOM    314  CB  VAL    19      53.451  33.767  71.806  1.00  0.00           C
ATOM    315  HB  VAL    19      52.499  33.269  71.992  1.00  0.00           H
ATOM    316  CG1 VAL    19      53.119  35.030  71.034  1.00  0.00           C
ATOM    317 HG11 VAL    19      52.541  34.886  70.122  1.00  0.00           H
ATOM    318 HG12 VAL    19      52.593  35.760  71.649  1.00  0.00           H
ATOM    319 HG13 VAL    19      54.057  35.505  70.748  1.00  0.00           H
ATOM    320  CG2 VAL    19      54.372  32.757  71.061  1.00  0.00           C
ATOM    321 HG21 VAL    19      55.397  33.116  70.966  1.00  0.00           H
ATOM    322 HG22 VAL    19      53.906  32.711  70.077  1.00  0.00           H
ATOM    323 HG23 VAL    19      54.233  31.760  71.479  1.00  0.00           H
ATOM    324  C   VAL    19      55.421  34.609  73.414  1.00  0.00           C
ATOM    325  O   VAL    19      55.704  35.582  72.740  1.00  0.00           O
ATOM    326  N   PRO    20      56.254  34.182  74.375  1.00  0.00           N
ATOM    327  CD  PRO    20      55.920  33.290  75.450  1.00  0.00           C
ATOM    328  HD2 PRO    20      56.056  32.228  75.243  1.00  0.00           H
ATOM    329  HD3 PRO    20      54.884  33.374  75.777  1.00  0.00           H
ATOM    330  CG  PRO    20      56.692  33.696  76.711  1.00  0.00           C
ATOM    331  HG2 PRO    20      56.831  32.873  77.413  1.00  0.00           H
ATOM    332  HG3 PRO    20      56.216  34.595  77.103  1.00  0.00           H
ATOM    333  CB  PRO    20      58.016  34.052  76.008  1.00  0.00           C
ATOM    334  HB2 PRO    20      58.587  33.141  75.829  1.00  0.00           H
ATOM    335  HB3 PRO    20      58.593  34.788  76.568  1.00  0.00           H
ATOM    336  CA  PRO    20      57.552  34.697  74.708  1.00  0.00           C
ATOM    337  HA  PRO    20      57.445  35.781  74.758  1.00  0.00           H
ATOM    338  C   PRO    20      58.613  34.625  73.555  1.00  0.00           C
ATOM    339  O   PRO    20      58.616  33.644  72.734  1.00  0.00           O
ATOM    340  N   THR    21      59.509  35.619  73.464  1.00  0.00           N
ATOM    341  H   THR    21      59.390  36.415  74.074  1.00  0.00           H
ATOM    342  CA  THR    21      60.366  35.738  72.227  1.00  0.00           C
ATOM    343  HA  THR    21      59.679  36.178  71.505  1.00  0.00           H
ATOM    344  CB  THR    21      61.482  36.739  72.504  1.00  0.00           C
ATOM    345  HB  THR    21      62.058  36.405  73.367  1.00  0.00           H
ATOM    346  CG2 THR    21      62.435  36.890  71.291  1.00  0.00           C
ATOM    347 HG21 THR    21      61.969  36.829  70.307  1.00  0.00           H
ATOM    348 HG22 THR    21      63.162  36.086  71.400  1.00  0.00           H
ATOM    349 HG23 THR    21      62.985  37.831  71.318  1.00  0.00           H
ATOM    350  OG1 THR    21      60.990  38.024  72.882  1.00  0.00           O
ATOM    351  HG1 THR    21      61.594  38.627  72.442  1.00  0.00           H
ATOM    352  C   THR    21      61.030  34.419  71.794  1.00  0.00           C
ATOM    353  O   THR    21      61.120  34.237  70.592  1.00  0.00           O
ATOM    354  N   GLU    22      61.576  33.455  72.673  1.00  0.00           N
ATOM    355  H   GLU    22      61.571  33.601  73.672  1.00  0.00           H
ATOM    356  CA  GLU    22      62.267  32.244  72.273  1.00  0.00           C
ATOM    357  HA  GLU    22      62.898  32.514  71.426  1.00  0.00           H
ATOM    358  CB  GLU    22      63.066  31.564  73.417  1.00  0.00           C
ATOM    359  HB2 GLU    22      62.303  31.280  74.143  1.00  0.00           H
ATOM    360  HB3 GLU    22      63.631  30.722  73.016  1.00  0.00           H
ATOM    361  CG  GLU    22      64.044  32.447  74.209  1.00  0.00           C
ATOM    362  HG2 GLU    22      64.957  32.467  73.614  1.00  0.00           H
ATOM    363  HG3 GLU    22      63.628  33.454  74.181  1.00  0.00           H
ATOM    364  CD  GLU    22      64.425  32.071  75.623  1.00  0.00           C
ATOM    365  OE1 GLU    22      64.996  32.918  76.379  1.00  0.00           O
ATOM    366  OE2 GLU    22      64.167  30.888  75.978  1.00  0.00           O
ATOM    367  C   GLU    22      61.185  31.262  71.669  1.00  0.00           C
ATOM    368  O   GLU    22      61.411  30.635  70.640  1.00  0.00           O
ATOM    369  N   THR    23      59.922  31.234  72.203  1.00  0.00           N
ATOM    370  H   THR    23      59.704  31.727  73.058  1.00  0.00           H
ATOM    371  CA  THR    23      58.773  30.501  71.585  1.00  0.00           C
ATOM    372  HA  THR    23      59.102  29.511  71.269  1.00  0.00           H
ATOM    373  CB  THR    23      57.651  30.356  72.559  1.00  0.00           C
ATOM    374  HB  THR    23      57.227  31.328  72.813  1.00  0.00           H
ATOM    375  CG2 THR    23      56.403  29.526  72.080  1.00  0.00           C
ATOM    376 HG21 THR    23      56.728  28.498  71.913  1.00  0.00           H
ATOM    377 HG22 THR    23      56.007  30.003  71.185  1.00  0.00           H
ATOM    378 HG23 THR    23      55.576  29.497  72.789  1.00  0.00           H
ATOM    379  OG1 THR    23      58.055  29.580  73.673  1.00  0.00           O
ATOM    380  HG1 THR    23      58.838  30.012  74.023  1.00  0.00           H
ATOM    381  C   THR    23      58.274  31.183  70.245  1.00  0.00           C
ATOM    382  O   THR    23      57.823  30.470  69.396  1.00  0.00           O
ATOM    383  N   LEU    24      58.085  32.505  70.248  1.00  0.00           N
ATOM    384  H   LEU    24      58.415  32.956  71.089  1.00  0.00           H
ATOM    385  CA  LEU    24      57.665  33.247  69.070  1.00  0.00           C
ATOM    386  HA  LEU    24      56.691  32.838  68.800  1.00  0.00           H
ATOM    387  CB  LEU    24      57.448  34.718  69.361  1.00  0.00           C
ATOM    388  HB2 LEU    24      56.988  34.755  70.348  1.00  0.00           H
ATOM    389  HB3 LEU    24      58.426  35.199  69.406  1.00  0.00           H
ATOM    390  CG  LEU    24      56.646  35.437  68.259  1.00  0.00           C
ATOM    391  HG  LEU    24      57.233  35.453  67.341  1.00  0.00           H
ATOM    392  CD1 LEU    24      55.253  34.837  67.953  1.00  0.00           C
ATOM    393 HD11 LEU    24      54.824  34.346  68.828  1.00  0.00           H
ATOM    394 HD12 LEU    24      55.411  34.188  67.092  1.00  0.00           H
ATOM    395 HD13 LEU    24      54.548  35.595  67.611  1.00  0.00           H
ATOM    396  CD2 LEU    24      56.471  36.886  68.737  1.00  0.00           C
ATOM    397 HD21 LEU    24      56.130  36.869  69.772  1.00  0.00           H
ATOM    398 HD22 LEU    24      57.467  37.329  68.736  1.00  0.00           H
ATOM    399 HD23 LEU    24      55.850  37.536  68.121  1.00  0.00           H
ATOM    400  C   LEU    24      58.610  32.946  67.903  1.00  0.00           C
ATOM    401  O   LEU    24      58.148  32.640  66.752  1.00  0.00           O
ATOM    402  N   GLN    25      59.902  32.983  68.127  1.00  0.00           N
ATOM    403  H   GLN    25      60.222  33.306  69.029  1.00  0.00           H
ATOM    404  CA  GLN    25      60.963  32.710  67.089  1.00  0.00           C
ATOM    405  HA  GLN    25      60.846  33.305  66.183  1.00  0.00           H
ATOM    406  CB  GLN    25      62.315  33.128  67.703  1.00  0.00           C
ATOM    407  HB2 GLN    25      62.391  34.207  67.841  1.00  0.00           H
ATOM    408  HB3 GLN    25      62.508  32.629  68.653  1.00  0.00           H
ATOM    409  CG  GLN    25      63.385  32.982  66.658  1.00  0.00           C
ATOM    410  HG2 GLN    25      63.697  31.938  66.642  1.00  0.00           H
ATOM    411  HG3 GLN    25      63.083  33.268  65.651  1.00  0.00           H
ATOM    412  CD  GLN    25      64.662  33.823  66.841  1.00  0.00           C
ATOM    413  OE1 GLN    25      65.102  34.070  67.922  1.00  0.00           O
ATOM    414  NE2 GLN    25      65.275  34.369  65.793  1.00  0.00           N
ATOM    415 HE21 GLN    25      66.128  34.873  65.993  1.00  0.00           H
ATOM    416 HE22 GLN    25      64.786  34.600  64.940  1.00  0.00           H
ATOM    417  C   GLN    25      60.939  31.201  66.665  1.00  0.00           C
ATOM    418  O   GLN    25      61.111  30.883  65.499  1.00  0.00           O
ATOM    419  N   ALA    26      60.697  30.315  67.660  1.00  0.00           N
ATOM    420  H   ALA    26      60.825  30.598  68.621  1.00  0.00           H
ATOM    421  CA  ALA    26      60.561  28.845  67.470  1.00  0.00           C
ATOM    422  HA  ALA    26      61.472  28.456  67.018  1.00  0.00           H
ATOM    423  CB  ALA    26      60.390  28.220  68.855  1.00  0.00           C
ATOM    424  HB1 ALA    26      59.464  28.652  69.235  1.00  0.00           H
ATOM    425  HB2 ALA    26      61.305  28.456  69.397  1.00  0.00           H
ATOM    426  HB3 ALA    26      60.258  27.138  68.885  1.00  0.00           H
ATOM    427  C   ALA    26      59.384  28.522  66.560  1.00  0.00           C
ATOM    428  O   ALA    26      59.504  27.770  65.651  1.00  0.00           O
ATOM    429  N   VAL    27      58.136  29.078  66.816  1.00  0.00           N
ATOM    430  H   VAL    27      58.090  29.690  67.618  1.00  0.00           H
ATOM    431  CA  VAL    27      56.872  28.950  66.051  1.00  0.00           C
ATOM    432  HA  VAL    27      56.569  27.909  65.938  1.00  0.00           H
ATOM    433  CB  VAL    27      55.828  29.699  66.885  1.00  0.00           C
ATOM    434  HB  VAL    27      56.283  30.620  67.251  1.00  0.00           H
ATOM    435  CG1 VAL    27      54.594  29.945  66.090  1.00  0.00           C
ATOM    436 HG11 VAL    27      53.790  30.233  66.767  1.00  0.00           H
ATOM    437 HG12 VAL    27      54.759  30.687  65.308  1.00  0.00           H
ATOM    438 HG13 VAL    27      54.303  29.038  65.560  1.00  0.00           H
ATOM    439  CG2 VAL    27      55.299  28.791  68.032  1.00  0.00           C
ATOM    440 HG21 VAL    27      54.539  28.106  67.655  1.00  0.00           H
ATOM    441 HG22 VAL    27      54.818  29.289  68.874  1.00  0.00           H
ATOM    442 HG23 VAL    27      56.170  28.212  68.336  1.00  0.00           H
ATOM    443  C   VAL    27      57.062  29.505  64.651  1.00  0.00           C
ATOM    444  O   VAL    27      56.644  28.884  63.706  1.00  0.00           O
ATOM    445  N   THR    28      57.766  30.703  64.522  1.00  0.00           N
ATOM    446  H   THR    28      58.253  31.110  65.308  1.00  0.00           H
ATOM    447  CA  THR    28      58.160  31.215  63.175  1.00  0.00           C
ATOM    448  HA  THR    28      57.238  31.486  62.661  1.00  0.00           H
ATOM    449  CB  THR    28      58.936  32.490  63.446  1.00  0.00           C
ATOM    450  HB  THR    28      59.838  32.339  64.038  1.00  0.00           H
ATOM    451  CG2 THR    28      59.413  33.156  62.205  1.00  0.00           C
ATOM    452 HG21 THR    28      58.550  33.319  61.558  1.00  0.00           H
ATOM    453 HG22 THR    28      60.147  32.554  61.669  1.00  0.00           H
ATOM    454 HG23 THR    28      59.961  34.083  62.369  1.00  0.00           H
ATOM    455  OG1 THR    28      58.092  33.442  64.016  1.00  0.00           O
ATOM    456  HG1 THR    28      57.932  33.113  64.904  1.00  0.00           H
ATOM    457  C   THR    28      59.033  30.227  62.355  1.00  0.00           C
ATOM    458  O   THR    28      58.730  29.916  61.182  1.00  0.00           O
ATOM    459  N   LYS    29      60.116  29.663  62.957  1.00  0.00           N
ATOM    460  H   LYS    29      60.167  29.973  63.917  1.00  0.00           H
ATOM    461  CA  LYS    29      61.123  28.768  62.399  1.00  0.00           C
ATOM    462  HA  LYS    29      61.405  29.196  61.437  1.00  0.00           H
ATOM    463  CB  LYS    29      62.430  28.739  63.264  1.00  0.00           C
ATOM    464  HB2 LYS    29      62.208  28.506  64.305  1.00  0.00           H
ATOM    465  HB3 LYS    29      63.174  27.977  63.033  1.00  0.00           H
ATOM    466  CG  LYS    29      63.113  30.094  63.130  1.00  0.00           C
ATOM    467  HG2 LYS    29      63.502  30.251  62.125  1.00  0.00           H
ATOM    468  HG3 LYS    29      62.479  30.916  63.458  1.00  0.00           H
ATOM    469  CD  LYS    29      64.324  30.220  64.101  1.00  0.00           C
ATOM    470  HD2 LYS    29      64.849  31.173  64.022  1.00  0.00           H
ATOM    471  HD3 LYS    29      63.886  30.025  65.079  1.00  0.00           H
ATOM    472  CE  LYS    29      65.344  29.084  63.966  1.00  0.00           C
ATOM    473  HE2 LYS    29      64.951  28.153  64.375  1.00  0.00           H
ATOM    474  HE3 LYS    29      65.595  28.967  62.912  1.00  0.00           H
ATOM    475  NZ  LYS    29      66.540  29.275  64.835  1.00  0.00           N
ATOM    476  HZ1 LYS    29      66.937  30.165  64.570  1.00  0.00           H
ATOM    477  HZ2 LYS    29      67.193  28.505  64.881  1.00  0.00           H
ATOM    478  HZ3 LYS    29      66.378  29.333  65.831  1.00  0.00           H
ATOM    479  C   LYS    29      60.521  27.371  62.052  1.00  0.00           C
ATOM    480  O   LYS    29      61.004  26.614  61.169  1.00  0.00           O
ATOM    481  N   HIE    30      59.403  26.977  62.692  1.00  0.00           N
ATOM    482  H   HIE    30      58.934  27.673  63.254  1.00  0.00           H
ATOM    483  CA  HIE    30      58.651  25.786  62.444  1.00  0.00           C
ATOM    484  HA  HIE    30      59.215  24.955  62.021  1.00  0.00           H
ATOM    485  CB  HIE    30      57.895  25.316  63.749  1.00  0.00           C
ATOM    486  HB2 HIE    30      58.509  25.138  64.632  1.00  0.00           H
ATOM    487  HB3 HIE    30      57.207  26.110  64.037  1.00  0.00           H
ATOM    488  CG  HIE    30      57.123  23.974  63.600  1.00  0.00           C
ATOM    489  ND1 HIE    30      57.709  22.686  63.462  1.00  0.00           N
ATOM    490  CE1 HIE    30      56.697  21.748  63.257  1.00  0.00           C
ATOM    491  HE1 HIE    30      56.795  20.715  62.957  1.00  0.00           H
ATOM    492  NE2 HIE    30      55.508  22.457  63.286  1.00  0.00           N
ATOM    493  HE2 HIE    30      54.656  22.091  62.883  1.00  0.00           H
ATOM    494  CD2 HIE    30      55.769  23.815  63.468  1.00  0.00           C
ATOM    495  HD2 HIE    30      55.067  24.622  63.322  1.00  0.00           H
ATOM    496  C   HIE    30      57.697  25.992  61.205  1.00  0.00           C
ATOM    497  O   HIE    30      57.737  25.176  60.334  1.00  0.00           O
ATOM    498  N   PHE    31      56.982  27.164  61.121  1.00  0.00           N
ATOM    499  H   PHE    31      57.029  27.662  61.999  1.00  0.00           H
ATOM    500  CA  PHE    31      56.187  27.622  59.957  1.00  0.00           C
ATOM    501  HA  PHE    31      55.434  26.838  59.880  1.00  0.00           H
ATOM    502  CB  PHE    31      55.581  28.966  60.311  1.00  0.00           C
ATOM    503  HB2 PHE    31      55.383  29.035  61.380  1.00  0.00           H
ATOM    504  HB3 PHE    31      56.333  29.718  60.073  1.00  0.00           H
ATOM    505  CG  PHE    31      54.321  29.405  59.570  1.00  0.00           C
ATOM    506  CD1 PHE    31      53.970  28.962  58.322  1.00  0.00           C
ATOM    507  HD1 PHE    31      54.621  28.499  57.594  1.00  0.00           H
ATOM    508  CE1 PHE    31      52.727  29.442  57.828  1.00  0.00           C
ATOM    509  HE1 PHE    31      52.445  29.301  56.796  1.00  0.00           H
ATOM    510  CZ  PHE    31      51.854  30.308  58.529  1.00  0.00           C
ATOM    511  HZ  PHE    31      50.943  30.708  58.111  1.00  0.00           H
ATOM    512  CE2 PHE    31      52.269  30.574  59.833  1.00  0.00           C
ATOM    513  HE2 PHE    31      51.590  31.214  60.377  1.00  0.00           H
ATOM    514  CD2 PHE    31      53.521  30.188  60.352  1.00  0.00           C
ATOM    515  HD2 PHE    31      53.683  30.516  61.369  1.00  0.00           H
ATOM    516  C   PHE    31      57.046  27.493  58.718  1.00  0.00           C
ATOM    517  O   PHE    31      56.686  26.943  57.646  1.00  0.00           O
ATOM    518  N   ILE    32      58.364  27.873  58.800  1.00  0.00           N
ATOM    519  H   ILE    32      58.664  27.997  59.757  1.00  0.00           H
ATOM    520  CA  ILE    32      59.344  27.734  57.714  1.00  0.00           C
ATOM    521  HA  ILE    32      58.915  28.329  56.909  1.00  0.00           H
ATOM    522  CB  ILE    32      60.783  28.360  57.952  1.00  0.00           C
ATOM    523  HB  ILE    32      61.359  27.724  58.624  1.00  0.00           H
ATOM    524  CG2 ILE    32      61.723  28.274  56.705  1.00  0.00           C
ATOM    525 HG21 ILE    32      61.403  29.034  55.991  1.00  0.00           H
ATOM    526 HG22 ILE    32      61.645  27.315  56.193  1.00  0.00           H
ATOM    527 HG23 ILE    32      62.774  28.474  56.913  1.00  0.00           H
ATOM    528  CG1 ILE    32      60.736  29.902  58.266  1.00  0.00           C
ATOM    529 HG12 ILE    32      60.487  30.528  57.410  1.00  0.00           H
ATOM    530 HG13 ILE    32      59.975  30.127  59.013  1.00  0.00           H
ATOM    531  CD1 ILE    32      61.945  30.514  58.946  1.00  0.00           C
ATOM    532 HD11 ILE    32      62.433  29.698  59.477  1.00  0.00           H
ATOM    533 HD12 ILE    32      61.718  31.270  59.698  1.00  0.00           H
ATOM    534 HD13 ILE    32      62.632  30.985  58.243  1.00  0.00           H
ATOM    535  C   ILE    32      59.527  26.378  57.110  1.00  0.00           C
ATOM    536  O   ILE    32      59.210  26.233  55.926  1.00  0.00           O
ATOM    537  N   SER    33      59.848  25.404  57.983  1.00  0.00           N
ATOM    538  H   SER    33      60.089  25.668  58.928  1.00  0.00           H
ATOM    539  CA  SER    33      59.925  23.980  57.515  1.00  0.00           C
ATOM    540  HA  SER    33      60.646  23.960  56.698  1.00  0.00           H
ATOM    541  CB  SER    33      60.370  22.961  58.543  1.00  0.00           C
ATOM    542  HB2 SER    33      59.620  23.027  59.332  1.00  0.00           H
ATOM    543  HB3 SER    33      60.425  21.947  58.149  1.00  0.00           H
ATOM    544  OG  SER    33      61.685  23.391  58.845  1.00  0.00           O
ATOM    545  HG  SER    33      62.227  23.610  58.083  1.00  0.00           H
ATOM    546  C   SER    33      58.590  23.435  56.930  1.00  0.00           C
ATOM    547  O   SER    33      58.620  22.611  56.084  1.00  0.00           O
ATOM    548  N   GLU    34      57.390  23.872  57.398  1.00  0.00           N
ATOM    549  H   GLU    34      57.313  24.653  58.034  1.00  0.00           H
ATOM    550  CA  GLU    34      56.032  23.412  56.864  1.00  0.00           C
ATOM    551  HA  GLU    34      56.131  22.361  56.592  1.00  0.00           H
ATOM    552  CB  GLU    34      55.012  23.494  57.944  1.00  0.00           C
ATOM    553  HB2 GLU    34      55.127  24.477  58.400  1.00  0.00           H
ATOM    554  HB3 GLU    34      53.988  23.408  57.582  1.00  0.00           H
ATOM    555  CG  GLU    34      55.092  22.454  59.094  1.00  0.00           C
ATOM    556  HG2 GLU    34      56.095  22.400  59.515  1.00  0.00           H
ATOM    557  HG3 GLU    34      54.339  22.687  59.845  1.00  0.00           H
ATOM    558  CD  GLU    34      54.603  21.065  58.655  1.00  0.00           C
ATOM    559  OE1 GLU    34      53.590  21.063  57.913  1.00  0.00           O
ATOM    560  OE2 GLU    34      55.127  20.048  59.056  1.00  0.00           O
ATOM    561  C   GLU    34      55.551  24.185  55.611  1.00  0.00           C
ATOM    562  O   GLU    34      54.756  23.662  54.840  1.00  0.00           O
ATOM    563  N   LEU    35      55.942  25.455  55.349  1.00  0.00           N
ATOM    564  H   LEU    35      56.647  25.878  55.936  1.00  0.00           H
ATOM    565  CA  LEU    35      55.982  26.109  54.006  1.00  0.00           C
ATOM    566  HA  LEU    35      55.019  26.034  53.502  1.00  0.00           H
ATOM    567  CB  LEU    35      56.562  27.512  54.037  1.00  0.00           C
ATOM    568  HB2 LEU    35      57.563  27.509  54.467  1.00  0.00           H
ATOM    569  HB3 LEU    35      56.510  27.934  53.034  1.00  0.00           H
ATOM    570  CG  LEU    35      55.753  28.486  54.908  1.00  0.00           C
ATOM    571  HG  LEU    35      55.414  28.037  55.841  1.00  0.00           H
ATOM    572  CD1 LEU    35      56.630  29.745  55.063  1.00  0.00           C
ATOM    573 HD11 LEU    35      57.622  29.572  55.480  1.00  0.00           H
ATOM    574 HD12 LEU    35      56.024  30.398  55.690  1.00  0.00           H
ATOM    575 HD13 LEU    35      56.714  30.312  54.136  1.00  0.00           H
ATOM    576  CD2 LEU    35      54.437  28.810  54.269  1.00  0.00           C
ATOM    577 HD21 LEU    35      53.867  27.911  54.030  1.00  0.00           H
ATOM    578 HD22 LEU    35      53.851  29.394  54.978  1.00  0.00           H
ATOM    579 HD23 LEU    35      54.605  29.385  53.357  1.00  0.00           H
ATOM    580  C   LEU    35      56.785  25.300  53.015  1.00  0.00           C
ATOM    581  O   LEU    35      56.256  24.959  51.983  1.00  0.00           O
ATOM    582  N   GLU    36      58.041  24.990  53.346  1.00  0.00           N
ATOM    583  H   GLU    36      58.492  25.511  54.084  1.00  0.00           H
ATOM    584  CA  GLU    36      58.880  24.271  52.312  1.00  0.00           C
ATOM    585  HA  GLU    36      58.801  24.827  51.378  1.00  0.00           H
ATOM    586  CB  GLU    36      60.397  24.387  52.652  1.00  0.00           C
ATOM    587  HB2 GLU    36      60.572  23.807  53.558  1.00  0.00           H
ATOM    588  HB3 GLU    36      60.890  23.993  51.764  1.00  0.00           H
ATOM    589  CG  GLU    36      60.955  25.815  52.822  1.00  0.00           C
ATOM    590  HG2 GLU    36      60.290  26.323  53.521  1.00  0.00           H
ATOM    591  HG3 GLU    36      61.840  25.666  53.440  1.00  0.00           H
ATOM    592  CD  GLU    36      61.279  26.680  51.604  1.00  0.00           C
ATOM    593  OE1 GLU    36      60.692  26.641  50.496  1.00  0.00           O
ATOM    594  OE2 GLU    36      62.250  27.506  51.728  1.00  0.00           O
ATOM    595  C   GLU    36      58.476  22.862  52.044  1.00  0.00           C
ATOM    596  O   GLU    36      58.507  22.530  50.828  1.00  0.00           O
ATOM    597  N   LYS    37      58.001  22.153  53.049  1.00  0.00           N
ATOM    598  H   LYS    37      58.194  22.557  53.953  1.00  0.00           H
ATOM    599  CA  LYS    37      57.139  20.978  52.970  1.00  0.00           C
ATOM    600  HA  LYS    37      57.655  20.197  52.413  1.00  0.00           H
ATOM    601  CB  LYS    37      56.724  20.548  54.355  1.00  0.00           C
ATOM    602  HB2 LYS    37      57.595  20.454  55.002  1.00  0.00           H
ATOM    603  HB3 LYS    37      55.976  21.289  54.641  1.00  0.00           H
ATOM    604  CG  LYS    37      56.058  19.151  54.226  1.00  0.00           C
ATOM    605  HG2 LYS    37      55.229  19.046  53.525  1.00  0.00           H
ATOM    606  HG3 LYS    37      56.838  18.508  53.820  1.00  0.00           H
ATOM    607  CD  LYS    37      55.591  18.688  55.592  1.00  0.00           C
ATOM    608  HD2 LYS    37      56.313  18.920  56.374  1.00  0.00           H
ATOM    609  HD3 LYS    37      54.624  19.155  55.782  1.00  0.00           H
ATOM    610  CE  LYS    37      55.153  17.185  55.496  1.00  0.00           C
ATOM    611  HE2 LYS    37      54.406  17.046  54.714  1.00  0.00           H
ATOM    612  HE3 LYS    37      56.017  16.573  55.237  1.00  0.00           H
ATOM    613  NZ  LYS    37      54.664  16.757  56.779  1.00  0.00           N
ATOM    614  HZ1 LYS    37      54.581  15.763  56.936  1.00  0.00           H
ATOM    615  HZ2 LYS    37      53.819  17.245  57.042  1.00  0.00           H
ATOM    616  HZ3 LYS    37      55.370  16.991  57.463  1.00  0.00           H
ATOM    617  C   LYS    37      55.932  21.305  52.103  1.00  0.00           C
ATOM    618  O   LYS    37      55.757  20.597  51.077  1.00  0.00           O
ATOM    619  N   GLY    38      55.054  22.335  52.373  1.00  0.00           N
ATOM    620  H   GLY    38      55.268  22.968  53.130  1.00  0.00           H
ATOM    621  CA  GLY    38      53.912  22.696  51.502  1.00  0.00           C
ATOM    622  HA2 GLY    38      53.122  21.944  51.495  1.00  0.00           H
ATOM    623  HA3 GLY    38      53.460  23.640  51.806  1.00  0.00           H
ATOM    624  C   GLY    38      54.282  22.926  49.982  1.00  0.00           C
ATOM    625  O   GLY    38      53.529  22.615  49.073  1.00  0.00           O
ATOM    626  N   LEU    39      55.468  23.551  49.738  1.00  0.00           N
ATOM    627  H   LEU    39      56.057  23.891  50.484  1.00  0.00           H
ATOM    628  CA  LEU    39      55.912  23.792  48.341  1.00  0.00           C
ATOM    629  HA  LEU    39      55.037  24.172  47.814  1.00  0.00           H
ATOM    630  CB  LEU    39      56.962  24.893  48.295  1.00  0.00           C
ATOM    631  HB2 LEU    39      57.824  24.578  48.884  1.00  0.00           H
ATOM    632  HB3 LEU    39      57.286  24.985  47.258  1.00  0.00           H
ATOM    633  CG  LEU    39      56.586  26.415  48.652  1.00  0.00           C
ATOM    634  HG  LEU    39      55.594  26.547  49.084  1.00  0.00           H
ATOM    635  CD1 LEU    39      57.619  27.031  49.634  1.00  0.00           C
ATOM    636 HD11 LEU    39      57.524  28.097  49.833  1.00  0.00           H
ATOM    637 HD12 LEU    39      58.629  26.846  49.266  1.00  0.00           H
ATOM    638 HD13 LEU    39      57.576  26.577  50.624  1.00  0.00           H
ATOM    639  CD2 LEU    39      56.455  27.246  47.367  1.00  0.00           C
ATOM    640 HD21 LEU    39      57.426  27.253  46.874  1.00  0.00           H
ATOM    641 HD22 LEU    39      55.606  26.878  46.791  1.00  0.00           H
ATOM    642 HD23 LEU    39      56.095  28.230  47.673  1.00  0.00           H
ATOM    643  C   LEU    39      56.333  22.486  47.553  1.00  0.00           C
ATOM    644  O   LEU    39      56.196  22.573  46.294  1.00  0.00           O
ATOM    645  N   SER    40      56.773  21.428  48.182  1.00  0.00           N
ATOM    646  H   SER    40      56.869  21.569  49.178  1.00  0.00           H
ATOM    647  CA  SER    40      57.301  20.182  47.658  1.00  0.00           C
ATOM    648  HA  SER    40      58.206  20.546  47.172  1.00  0.00           H
ATOM    649  CB  SER    40      57.610  19.227  48.811  1.00  0.00           C
ATOM    650  HB2 SER    40      58.347  18.598  48.311  1.00  0.00           H
ATOM    651  HB3 SER    40      58.093  19.658  49.688  1.00  0.00           H
ATOM    652  OG  SER    40      56.520  18.457  49.230  1.00  0.00           O
ATOM    653  HG  SER    40      56.074  18.903  49.955  1.00  0.00           H
ATOM    654  C   SER    40      56.471  19.511  46.513  1.00  0.00           C
ATOM    655  O   SER    40      55.272  19.764  46.401  1.00  0.00           O
ATOM    656  N   LYS    41      57.054  18.655  45.663  1.00  0.00           N
ATOM    657  H   LYS    41      58.054  18.525  45.713  1.00  0.00           H
ATOM    658  CA  LYS    41      56.423  17.766  44.731  1.00  0.00           C
ATOM    659  HA  LYS    41      55.792  18.347  44.059  1.00  0.00           H
ATOM    660  CB  LYS    41      57.536  17.190  43.748  1.00  0.00           C
ATOM    661  HB2 LYS    41      57.020  16.633  42.965  1.00  0.00           H
ATOM    662  HB3 LYS    41      58.091  18.016  43.302  1.00  0.00           H
ATOM    663  CG  LYS    41      58.544  16.209  44.363  1.00  0.00           C
ATOM    664  HG2 LYS    41      59.004  16.478  45.314  1.00  0.00           H
ATOM    665  HG3 LYS    41      57.994  15.311  44.647  1.00  0.00           H
ATOM    666  CD  LYS    41      59.546  15.753  43.343  1.00  0.00           C
ATOM    667  HD2 LYS    41      59.150  15.126  42.545  1.00  0.00           H
ATOM    668  HD3 LYS    41      59.960  16.619  42.824  1.00  0.00           H
ATOM    669  CE  LYS    41      60.716  14.898  43.937  1.00  0.00           C
ATOM    670  HE2 LYS    41      61.354  15.416  44.652  1.00  0.00           H
ATOM    671  HE3 LYS    41      60.336  13.945  44.306  1.00  0.00           H
ATOM    672  NZ  LYS    41      61.777  14.580  42.931  1.00  0.00           N
ATOM    673  HZ1 LYS    41      61.452  14.788  41.998  1.00  0.00           H
ATOM    674  HZ2 LYS    41      61.983  13.593  42.972  1.00  0.00           H
ATOM    675  HZ3 LYS    41      62.656  15.059  43.072  1.00  0.00           H
ATOM    676  C   LYS    41      55.548  16.765  45.394  1.00  0.00           C
ATOM    677  O   LYS    41      54.749  16.218  44.653  1.00  0.00           O
ATOM    678  N   LYS    42      55.624  16.436  46.635  1.00  0.00           N
ATOM    679  H   LYS    42      56.536  16.535  47.057  1.00  0.00           H
ATOM    680  CA  LYS    42      54.669  15.591  47.394  1.00  0.00           C
ATOM    681  HA  LYS    42      54.289  14.888  46.651  1.00  0.00           H
ATOM    682  CB  LYS    42      55.311  14.900  48.572  1.00  0.00           C
ATOM    683  HB2 LYS    42      55.803  15.623  49.223  1.00  0.00           H
ATOM    684  HB3 LYS    42      54.481  14.463  49.127  1.00  0.00           H
ATOM    685  CG  LYS    42      56.265  13.781  48.155  1.00  0.00           C
ATOM    686  HG2 LYS    42      55.612  13.063  47.655  1.00  0.00           H
ATOM    687  HG3 LYS    42      57.025  14.158  47.472  1.00  0.00           H
ATOM    688  CD  LYS    42      56.736  13.045  49.343  1.00  0.00           C
ATOM    689  HD2 LYS    42      57.408  13.629  49.972  1.00  0.00           H
ATOM    690  HD3 LYS    42      55.859  12.845  49.960  1.00  0.00           H
ATOM    691  CE  LYS    42      57.471  11.808  48.875  1.00  0.00           C
ATOM    692  HE2 LYS    42      56.802  11.307  48.175  1.00  0.00           H
ATOM    693  HE3 LYS    42      58.340  12.143  48.309  1.00  0.00           H
ATOM    694  NZ  LYS    42      57.994  10.907  49.975  1.00  0.00           N
ATOM    695  HZ1 LYS    42      58.860  11.308  50.305  1.00  0.00           H
ATOM    696  HZ2 LYS    42      58.107   9.957  49.650  1.00  0.00           H
ATOM    697  HZ3 LYS    42      57.311  10.815  50.714  1.00  0.00           H
ATOM    698  C   LYS    42      53.481  16.460  47.973  1.00  0.00           C
ATOM    699  O   LYS    42      52.291  16.125  47.939  1.00  0.00           O
ATOM    700  N   GLY    43      53.902  17.691  48.435  1.00  0.00           N
ATOM    701  H   GLY    43      54.855  17.987  48.276  1.00  0.00           H
ATOM    702  CA  GLY    43      53.121  18.560  49.347  1.00  0.00           C
ATOM    703  HA2 GLY    43      53.455  19.572  49.113  1.00  0.00           H
ATOM    704  HA3 GLY    43      52.113  18.701  48.956  1.00  0.00           H
ATOM    705  C   GLY    43      53.086  18.272  50.761  1.00  0.00           C
ATOM    706  O   GLY    43      53.939  17.443  51.175  1.00  0.00           O
ATOM    707  N   GLY    44      52.286  18.914  51.580  1.00  0.00           N
ATOM    708  H   GLY    44      51.618  19.569  51.199  1.00  0.00           H
ATOM    709  CA  GLY    44      52.108  18.802  53.007  1.00  0.00           C
ATOM    710  HA2 GLY    44      52.172  17.776  53.368  1.00  0.00           H
ATOM    711  HA3 GLY    44      52.980  19.294  53.436  1.00  0.00           H
ATOM    712  C   GLY    44      50.908  19.633  53.533  1.00  0.00           C
ATOM    713  O   GLY    44      50.133  20.171  52.726  1.00  0.00           O
ATOM    714  N   ASN    45      50.698  19.925  54.796  1.00  0.00           N
ATOM    715  H   ASN    45      51.470  19.788  55.432  1.00  0.00           H
ATOM    716  CA  ASN    45      49.571  20.635  55.399  1.00  0.00           C
ATOM    717  HA  ASN    45      48.627  20.114  55.249  1.00  0.00           H
ATOM    718  CB  ASN    45      49.723  20.710  56.923  1.00  0.00           C
ATOM    719  HB2 ASN    45      49.680  19.700  57.331  1.00  0.00           H
ATOM    720  HB3 ASN    45      50.721  21.077  57.164  1.00  0.00           H
ATOM    721  CG  ASN    45      48.566  21.316  57.600  1.00  0.00           C
ATOM    722  OD1 ASN    45      47.444  21.159  57.098  1.00  0.00           O
ATOM    723  ND2 ASN    45      48.751  22.072  58.624  1.00  0.00           N
ATOM    724 HD21 ASN    45      49.690  22.122  58.992  1.00  0.00           H
ATOM    725 HD22 ASN    45      47.990  22.605  59.019  1.00  0.00           H
ATOM    726  C   ASN    45      49.289  21.974  54.805  1.00  0.00           C
ATOM    727  O   ASN    45      48.141  22.364  54.724  1.00  0.00           O
ATOM    728  N   ILE    46      50.306  22.799  54.480  1.00  0.00           N
ATOM    729  H   ILE    46      51.256  22.542  54.708  1.00  0.00           H
ATOM    730  CA  ILE    46      50.050  24.121  53.836  1.00  0.00           C
ATOM    731  HA  ILE    46      49.119  24.556  54.202  1.00  0.00           H
ATOM    732  CB  ILE    46      51.062  25.226  54.253  1.00  0.00           C
ATOM    733  HB  ILE    46      52.036  24.975  53.832  1.00  0.00           H
ATOM    734  CG2 ILE    46      50.555  26.570  53.554  1.00  0.00           C
ATOM    735 HG21 ILE    46      51.203  27.369  53.915  1.00  0.00           H
ATOM    736 HG22 ILE    46      49.568  26.803  53.955  1.00  0.00           H
ATOM    737 HG23 ILE    46      50.498  26.475  52.470  1.00  0.00           H
ATOM    738  CG1 ILE    46      51.307  25.318  55.767  1.00  0.00           C
ATOM    739 HG12 ILE    46      50.330  25.517  56.208  1.00  0.00           H
ATOM    740 HG13 ILE    46      51.656  24.329  56.067  1.00  0.00           H
ATOM    741  CD1 ILE    46      52.393  26.328  56.226  1.00  0.00           C
ATOM    742 HD11 ILE    46      53.235  25.946  55.649  1.00  0.00           H
ATOM    743 HD12 ILE    46      52.549  26.259  57.302  1.00  0.00           H
ATOM    744 HD13 ILE    46      52.189  27.357  55.925  1.00  0.00           H
ATOM    745  C   ILE    46      49.782  23.889  52.296  1.00  0.00           C
ATOM    746  O   ILE    46      50.658  23.211  51.652  1.00  0.00           O
ATOM    747  N   PRO    47      48.770  24.359  51.587  1.00  0.00           N
ATOM    748  CD  PRO    47      47.473  24.714  52.136  1.00  0.00           C
ATOM    749  HD2 PRO    47      47.411  25.802  52.127  1.00  0.00           H
ATOM    750  HD3 PRO    47      47.285  24.347  53.145  1.00  0.00           H
ATOM    751  CG  PRO    47      46.498  24.142  51.117  1.00  0.00           C
ATOM    752  HG2 PRO    47      45.534  24.651  51.121  1.00  0.00           H
ATOM    753  HG3 PRO    47      46.398  23.068  51.264  1.00  0.00           H
ATOM    754  CB  PRO    47      47.241  24.556  49.794  1.00  0.00           C
ATOM    755  HB2 PRO    47      47.142  25.621  49.582  1.00  0.00           H
ATOM    756  HB3 PRO    47      46.893  24.133  48.853  1.00  0.00           H
ATOM    757  CA  PRO    47      48.649  24.156  50.140  1.00  0.00           C
ATOM    758  HA  PRO    47      48.624  23.078  49.977  1.00  0.00           H
ATOM    759  C   PRO    47      49.613  24.833  49.202  1.00  0.00           C
ATOM    760  O   PRO    47      49.997  24.136  48.214  1.00  0.00           O
ATOM    761  N   MET    48      50.015  26.072  49.444  1.00  0.00           N
ATOM    762  H   MET    48      49.694  26.616  50.232  1.00  0.00           H
ATOM    763  CA  MET    48      51.083  26.722  48.661  1.00  0.00           C
ATOM    764  HA  MET    48      50.992  27.765  48.960  1.00  0.00           H
ATOM    765  CB  MET    48      52.508  26.220  49.065  1.00  0.00           C
ATOM    766  HB2 MET    48      52.572  25.163  48.804  1.00  0.00           H
ATOM    767  HB3 MET    48      53.267  26.630  48.400  1.00  0.00           H
ATOM    768  CG  MET    48      52.696  26.404  50.601  1.00  0.00           C
ATOM    769  HG2 MET    48      51.925  25.843  51.132  1.00  0.00           H
ATOM    770  HG3 MET    48      53.640  25.902  50.814  1.00  0.00           H
ATOM    771  SD  MET    48      52.609  28.130  51.240  1.00  0.00           S
ATOM    772  CE  MET    48      54.276  28.592  50.682  1.00  0.00           C
ATOM    773  HE1 MET    48      54.360  28.482  49.601  1.00  0.00           H
ATOM    774  HE2 MET    48      54.506  29.616  50.980  1.00  0.00           H
ATOM    775  HE3 MET    48      55.056  27.946  51.086  1.00  0.00           H
ATOM    776  C   MET    48      50.888  26.740  47.127  1.00  0.00           C
ATOM    777  O   MET    48      51.746  26.316  46.430  1.00  0.00           O
ATOM    778  N   ILE    49      49.698  27.187  46.703  1.00  0.00           N
ATOM    779  H   ILE    49      49.159  27.660  47.415  1.00  0.00           H
ATOM    780  CA  ILE    49      49.145  27.011  45.350  1.00  0.00           C
ATOM    781  HA  ILE    49      49.729  26.263  44.815  1.00  0.00           H
ATOM    782  CB  ILE    49      47.597  26.618  45.521  1.00  0.00           C
ATOM    783  HB  ILE    49      47.091  26.729  44.561  1.00  0.00           H
ATOM    784  CG2 ILE    49      47.478  25.181  45.862  1.00  0.00           C
ATOM    785 HG21 ILE    49      46.619  24.716  45.377  1.00  0.00           H
ATOM    786 HG22 ILE    49      47.436  25.030  46.940  1.00  0.00           H
ATOM    787 HG23 ILE    49      48.350  24.730  45.389  1.00  0.00           H
ATOM    788  CG1 ILE    49      46.724  27.543  46.424  1.00  0.00           C
ATOM    789 HG12 ILE    49      47.082  27.513  47.453  1.00  0.00           H
ATOM    790 HG13 ILE    49      47.028  28.545  46.119  1.00  0.00           H
ATOM    791  CD1 ILE    49      45.206  27.282  46.428  1.00  0.00           C
ATOM    792 HD11 ILE    49      44.668  28.174  46.751  1.00  0.00           H
ATOM    793 HD12 ILE    49      44.918  26.521  47.152  1.00  0.00           H
ATOM    794 HD13 ILE    49      44.869  27.047  45.419  1.00  0.00           H
ATOM    795  C   ILE    49      49.316  28.216  44.438  1.00  0.00           C
ATOM    796  O   ILE    49      49.012  29.306  44.883  1.00  0.00           O
ATOM    797  N   PRO    50      49.706  28.062  43.173  1.00  0.00           N
ATOM    798  CD  PRO    50      49.999  26.865  42.351  1.00  0.00           C
ATOM    799  HD2 PRO    50      49.073  26.308  42.204  1.00  0.00           H
ATOM    800  HD3 PRO    50      50.771  26.173  42.689  1.00  0.00           H
ATOM    801  CG  PRO    50      50.302  27.421  40.987  1.00  0.00           C
ATOM    802  HG2 PRO    50      49.346  27.494  40.470  1.00  0.00           H
ATOM    803  HG3 PRO    50      50.906  26.775  40.349  1.00  0.00           H
ATOM    804  CB  PRO    50      50.953  28.764  41.245  1.00  0.00           C
ATOM    805  HB2 PRO    50      51.020  29.429  40.384  1.00  0.00           H
ATOM    806  HB3 PRO    50      51.955  28.553  41.619  1.00  0.00           H
ATOM    807  CA  PRO    50      50.091  29.267  42.362  1.00  0.00           C
ATOM    808  HA  PRO    50      50.768  29.822  43.013  1.00  0.00           H
ATOM    809  C   PRO    50      48.826  30.017  41.846  1.00  0.00           C
ATOM    810  O   PRO    50      47.858  29.395  41.350  1.00  0.00           O
ATOM    811  N   GLY    51      48.905  31.349  41.932  1.00  0.00           N
ATOM    812  H   GLY    51      49.645  31.792  42.457  1.00  0.00           H
ATOM    813  CA  GLY    51      47.956  32.231  41.299  1.00  0.00           C
ATOM    814  HA2 GLY    51      46.912  31.918  41.296  1.00  0.00           H
ATOM    815  HA3 GLY    51      48.109  33.215  41.744  1.00  0.00           H
ATOM    816  C   GLY    51      48.283  32.436  39.815  1.00  0.00           C
ATOM    817  O   GLY    51      47.483  33.151  39.195  1.00  0.00           O
ATOM    818  N   TRP    52      49.443  31.891  39.286  1.00  0.00           N
ATOM    819  H   TRP    52      50.045  31.406  39.937  1.00  0.00           H
ATOM    820  CA  TRP    52      50.073  32.027  37.944  1.00  0.00           C
ATOM    821  HA  TRP    52      51.122  31.739  37.859  1.00  0.00           H
ATOM    822  CB  TRP    52      49.217  31.201  36.937  1.00  0.00           C
ATOM    823  HB2 TRP    52      48.187  31.516  37.101  1.00  0.00           H
ATOM    824  HB3 TRP    52      49.492  31.495  35.923  1.00  0.00           H
ATOM    825  CG  TRP    52      49.096  29.709  37.208  1.00  0.00           C
ATOM    826  CD1 TRP    52      48.210  28.986  37.971  1.00  0.00           C
ATOM    827  HD1 TRP    52      47.399  29.532  38.429  1.00  0.00           H
ATOM    828  NE1 TRP    52      48.588  27.668  38.049  1.00  0.00           N
ATOM    829  HE1 TRP    52      48.049  26.983  38.560  1.00  0.00           H
ATOM    830  CE2 TRP    52      49.857  27.517  37.493  1.00  0.00           C
ATOM    831  CZ2 TRP    52      50.788  26.470  37.553  1.00  0.00           C
ATOM    832  HZ2 TRP    52      50.543  25.545  38.054  1.00  0.00           H
ATOM    833  CH2 TRP    52      52.002  26.590  36.860  1.00  0.00           C
ATOM    834  HH2 TRP    52      52.775  25.838  36.927  1.00  0.00           H
ATOM    835  CZ3 TRP    52      52.400  27.773  36.267  1.00  0.00           C
ATOM    836  HZ3 TRP    52      53.347  27.846  35.753  1.00  0.00           H
ATOM    837  CE3 TRP    52      51.463  28.803  36.277  1.00  0.00           C
ATOM    838  HE3 TRP    52      51.860  29.697  35.819  1.00  0.00           H
ATOM    839  CD2 TRP    52      50.165  28.736  36.856  1.00  0.00           C
ATOM    840  C   TRP    52      50.168  33.548  37.493  1.00  0.00           C
ATOM    841  O   TRP    52      50.207  33.906  36.320  1.00  0.00           O
ATOM    842  N   VAL    53      50.287  34.470  38.377  1.00  0.00           N
ATOM    843  H   VAL    53      50.199  34.104  39.314  1.00  0.00           H
ATOM    844  CA  VAL    53      51.008  35.726  38.160  1.00  0.00           C
ATOM    845  HA  VAL    53      50.668  36.112  37.198  1.00  0.00           H
ATOM    846  CB  VAL    53      50.754  36.807  39.221  1.00  0.00           C
ATOM    847  HB  VAL    53      51.437  36.707  40.064  1.00  0.00           H
ATOM    848  CG1 VAL    53      51.099  38.151  38.575  1.00  0.00           C
ATOM    849 HG11 VAL    53      50.934  38.782  39.448  1.00  0.00           H
ATOM    850 HG12 VAL    53      52.157  38.189  38.318  1.00  0.00           H
ATOM    851 HG13 VAL    53      50.426  38.346  37.741  1.00  0.00           H
ATOM    852  CG2 VAL    53      49.342  36.904  39.785  1.00  0.00           C
ATOM    853 HG21 VAL    53      49.389  37.662  40.567  1.00  0.00           H
ATOM    854 HG22 VAL    53      49.118  35.952  40.266  1.00  0.00           H
ATOM    855 HG23 VAL    53      48.645  37.243  39.019  1.00  0.00           H
ATOM    856  C   VAL    53      52.501  35.386  38.190  1.00  0.00           C
ATOM    857  O   VAL    53      53.042  35.193  39.245  1.00  0.00           O
ATOM    858  N   MET    54      53.176  35.255  37.027  1.00  0.00           N
ATOM    859  H   MET    54      52.716  35.599  36.196  1.00  0.00           H
ATOM    860  CA  MET    54      54.611  34.867  36.863  1.00  0.00           C
ATOM    861  HA  MET    54      54.860  34.323  37.774  1.00  0.00           H
ATOM    862  CB  MET    54      54.869  33.932  35.711  1.00  0.00           C
ATOM    863  HB2 MET    54      54.245  34.283  34.890  1.00  0.00           H
ATOM    864  HB3 MET    54      55.878  34.047  35.316  1.00  0.00           H
ATOM    865  CG  MET    54      54.598  32.481  36.046  1.00  0.00           C
ATOM    866  HG2 MET    54      55.473  32.005  36.487  1.00  0.00           H
ATOM    867  HG3 MET    54      53.721  32.580  36.687  1.00  0.00           H
ATOM    868  SD  MET    54      54.336  31.546  34.515  1.00  0.00           S
ATOM    869  CE  MET    54      56.092  31.456  34.073  1.00  0.00           C
ATOM    870  HE1 MET    54      56.380  32.499  33.933  1.00  0.00           H
ATOM    871  HE2 MET    54      56.600  30.878  34.845  1.00  0.00           H
ATOM    872  HE3 MET    54      56.226  31.005  33.091  1.00  0.00           H
ATOM    873  C   MET    54      55.415  36.126  36.687  1.00  0.00           C
ATOM    874  O   MET    54      56.574  36.051  36.329  1.00  0.00           O
ATOM    875  N   ASP    55      54.863  37.347  36.895  1.00  0.00           N
ATOM    876  H   ASP    55      53.866  37.380  37.055  1.00  0.00           H
ATOM    877  CA  ASP    55      55.548  38.608  36.544  1.00  0.00           C
ATOM    878  HA  ASP    55      56.608  38.453  36.347  1.00  0.00           H
ATOM    879  CB  ASP    55      54.804  39.207  35.322  1.00  0.00           C
ATOM    880  HB2 ASP    55      53.751  39.346  35.568  1.00  0.00           H
ATOM    881  HB3 ASP    55      55.265  40.168  35.091  1.00  0.00           H
ATOM    882  CG  ASP    55      54.888  38.329  34.066  1.00  0.00           C
ATOM    883  OD1 ASP    55      56.037  37.950  33.726  1.00  0.00           O
ATOM    884  OD2 ASP    55      53.829  38.091  33.438  1.00  0.00           O
ATOM    885  C   ASP    55      55.424  39.534  37.724  1.00  0.00           C
ATOM    886  O   ASP    55      54.390  39.586  38.416  1.00  0.00           O
ATOM    887  N   PHE    56      56.441  40.332  38.033  1.00  0.00           N
ATOM    888  H   PHE    56      57.201  40.417  37.373  1.00  0.00           H
ATOM    889  CA  PHE    56      56.267  41.473  39.015  1.00  0.00           C
ATOM    890  HA  PHE    56      55.664  41.229  39.889  1.00  0.00           H
ATOM    891  CB  PHE    56      57.663  41.832  39.564  1.00  0.00           C
ATOM    892  HB2 PHE    56      58.359  42.094  38.768  1.00  0.00           H
ATOM    893  HB3 PHE    56      57.581  42.753  40.143  1.00  0.00           H
ATOM    894  CG  PHE    56      58.314  40.662  40.403  1.00  0.00           C
ATOM    895  CD1 PHE    56      59.463  40.008  39.909  1.00  0.00           C
ATOM    896  HD1 PHE    56      59.847  40.332  38.954  1.00  0.00           H
ATOM    897  CE1 PHE    56      60.272  39.148  40.691  1.00  0.00           C
ATOM    898  HE1 PHE    56      61.075  38.571  40.258  1.00  0.00           H
ATOM    899  CZ  PHE    56      59.919  39.048  42.060  1.00  0.00           C
ATOM    900  HZ  PHE    56      60.467  38.380  42.707  1.00  0.00           H
ATOM    901  CE2 PHE    56      58.720  39.655  42.614  1.00  0.00           C
ATOM    902  HE2 PHE    56      58.441  39.430  43.632  1.00  0.00           H
ATOM    903  CD2 PHE    56      57.992  40.523  41.818  1.00  0.00           C
ATOM    904  HD2 PHE    56      57.179  41.089  42.249  1.00  0.00           H
ATOM    905  C   PHE    56      55.613  42.653  38.215  1.00  0.00           C
ATOM    906  O   PHE    56      56.097  43.037  37.126  1.00  0.00           O
ATOM    907  N   PRO    57      54.580  43.308  38.726  1.00  0.00           N
ATOM    908  CD  PRO    57      53.827  42.861  39.884  1.00  0.00           C
ATOM    909  HD2 PRO    57      54.334  43.054  40.831  1.00  0.00           H
ATOM    910  HD3 PRO    57      53.665  41.799  39.705  1.00  0.00           H
ATOM    911  CG  PRO    57      52.446  43.414  39.795  1.00  0.00           C
ATOM    912  HG2 PRO    57      51.973  43.546  40.768  1.00  0.00           H
ATOM    913  HG3 PRO    57      51.777  42.822  39.170  1.00  0.00           H
ATOM    914  CB  PRO    57      52.668  44.714  39.063  1.00  0.00           C
ATOM    915  HB2 PRO    57      52.888  45.444  39.840  1.00  0.00           H
ATOM    916  HB3 PRO    57      51.769  45.098  38.579  1.00  0.00           H
ATOM    917  CA  PRO    57      53.923  44.531  38.158  1.00  0.00           C
ATOM    918  HA  PRO    57      53.613  44.163  37.181  1.00  0.00           H
ATOM    919  C   PRO    57      54.900  45.664  38.228  1.00  0.00           C
ATOM    920  O   PRO    57      55.469  45.998  39.256  1.00  0.00           O
ATOM    921  N   THR    58      55.175  46.196  37.088  1.00  0.00           N
ATOM    922  H   THR    58      54.714  45.884  36.246  1.00  0.00           H
ATOM    923  CA  THR    58      56.170  47.327  36.966  1.00  0.00           C
ATOM    924  HA  THR    58      56.945  47.086  37.693  1.00  0.00           H
ATOM    925  CB  THR    58      56.683  47.340  35.543  1.00  0.00           C
ATOM    926  HB  THR    58      57.452  48.104  35.418  1.00  0.00           H
ATOM    927  CG2 THR    58      57.358  46.025  35.101  1.00  0.00           C
ATOM    928 HG21 THR    58      56.649  45.316  34.676  1.00  0.00           H
ATOM    929 HG22 THR    58      57.878  45.442  35.860  1.00  0.00           H
ATOM    930 HG23 THR    58      57.948  46.271  34.216  1.00  0.00           H
ATOM    931  OG1 THR    58      55.678  47.542  34.560  1.00  0.00           O
ATOM    932  HG1 THR    58      54.979  46.891  34.657  1.00  0.00           H
ATOM    933  C   THR    58      55.604  48.721  37.323  1.00  0.00           C
ATOM    934  O   THR    58      56.263  49.720  37.636  1.00  0.00           O
ATOM    935  N   GLY    59      54.255  48.900  37.354  1.00  0.00           N
ATOM    936  H   GLY    59      53.656  48.129  37.094  1.00  0.00           H
ATOM    937  CA  GLY    59      53.683  50.219  37.233  1.00  0.00           C
ATOM    938  HA2 GLY    59      52.755  50.138  37.799  1.00  0.00           H
ATOM    939  HA3 GLY    59      54.339  50.949  37.710  1.00  0.00           H
ATOM    940  C   GLY    59      53.404  50.607  35.821  1.00  0.00           C
ATOM    941  O   GLY    59      52.524  51.516  35.600  1.00  0.00           O
ATOM    942  N   LYS    60      54.059  49.964  34.814  1.00  0.00           N
ATOM    943  H   LYS    60      54.510  49.114  35.121  1.00  0.00           H
ATOM    944  CA  LYS    60      54.084  50.366  33.388  1.00  0.00           C
ATOM    945  HA  LYS    60      53.834  51.425  33.309  1.00  0.00           H
ATOM    946  CB  LYS    60      55.469  50.182  32.784  1.00  0.00           C
ATOM    947  HB2 LYS    60      56.125  50.426  33.619  1.00  0.00           H
ATOM    948  HB3 LYS    60      55.604  49.161  32.426  1.00  0.00           H
ATOM    949  CG  LYS    60      55.736  51.187  31.623  1.00  0.00           C
ATOM    950  HG2 LYS    60      54.935  51.006  30.906  1.00  0.00           H
ATOM    951  HG3 LYS    60      55.729  52.241  31.901  1.00  0.00           H
ATOM    952  CD  LYS    60      57.023  50.895  30.849  1.00  0.00           C
ATOM    953  HD2 LYS    60      57.879  50.891  31.524  1.00  0.00           H
ATOM    954  HD3 LYS    60      56.927  49.879  30.469  1.00  0.00           H
ATOM    955  CE  LYS    60      57.403  51.781  29.678  1.00  0.00           C
ATOM    956  HE2 LYS    60      56.572  51.787  28.973  1.00  0.00           H
ATOM    957  HE3 LYS    60      57.471  52.808  30.036  1.00  0.00           H
ATOM    958  NZ  LYS    60      58.634  51.373  29.019  1.00  0.00           N
ATOM    959  HZ1 LYS    60      58.832  51.943  28.210  1.00  0.00           H
ATOM    960  HZ2 LYS    60      58.574  50.422  28.682  1.00  0.00           H
ATOM    961  HZ3 LYS    60      59.449  51.295  29.611  1.00  0.00           H
ATOM    962  C   LYS    60      52.956  49.643  32.545  1.00  0.00           C
ATOM    963  O   LYS    60      52.824  49.888  31.353  1.00  0.00           O
ATOM    964  N   GLU    61      52.114  48.901  33.195  1.00  0.00           N
ATOM    965  H   GLU    61      52.284  48.688  34.167  1.00  0.00           H
ATOM    966  CA  GLU    61      50.998  48.243  32.460  1.00  0.00           C
ATOM    967  HA  GLU    61      51.254  47.806  31.495  1.00  0.00           H
ATOM    968  CB  GLU    61      50.346  47.114  33.289  1.00  0.00           C
ATOM    969  HB2 GLU    61      49.747  47.476  34.125  1.00  0.00           H
ATOM    970  HB3 GLU    61      49.601  46.584  32.696  1.00  0.00           H
ATOM    971  CG  GLU    61      51.295  46.011  33.834  1.00  0.00           C
ATOM    972  HG2 GLU    61      50.686  45.347  34.446  1.00  0.00           H
ATOM    973  HG3 GLU    61      51.666  45.468  32.965  1.00  0.00           H
ATOM    974  CD  GLU    61      52.530  46.484  34.695  1.00  0.00           C
ATOM    975  OE1 GLU    61      52.559  47.504  35.466  1.00  0.00           O
ATOM    976  OE2 GLU    61      53.578  45.780  34.633  1.00  0.00           O
ATOM    977  C   GLU    61      49.891  49.292  32.077  1.00  0.00           C
ATOM    978  O   GLU    61      49.442  50.064  32.972  1.00  0.00           O
ATOM    979  N   SER    62      49.499  49.266  30.807  1.00  0.00           N
ATOM    980  H   SER    62      49.954  48.651  30.147  1.00  0.00           H
ATOM    981  CA  SER    62      48.555  50.289  30.245  1.00  0.00           C
ATOM    982  HA  SER    62      48.276  50.954  31.062  1.00  0.00           H
ATOM    983  CB  SER    62      49.417  51.227  29.317  1.00  0.00           C
ATOM    984  HB2 SER    62      50.247  51.634  29.894  1.00  0.00           H
ATOM    985  HB3 SER    62      49.803  50.578  28.531  1.00  0.00           H
ATOM    986  OG  SER    62      48.642  52.330  28.927  1.00  0.00           O
ATOM    987  HG  SER    62      49.220  52.821  28.339  1.00  0.00           H
ATOM    988  C   SER    62      47.341  49.818  29.544  1.00  0.00           C
ATOM    989  O   SER    62      47.319  48.703  29.085  1.00  0.00           O
ATOM    990  N   GLY    63      46.322  50.641  29.459  1.00  0.00           N
ATOM    991  H   GLY    63      46.509  51.557  29.839  1.00  0.00           H
ATOM    992  CA  GLY    63      45.068  50.420  28.687  1.00  0.00           C
ATOM    993  HA2 GLY    63      44.990  51.303  28.053  1.00  0.00           H
ATOM    994  HA3 GLY    63      45.205  49.623  27.957  1.00  0.00           H
ATOM    995  C   GLY    63      43.781  50.141  29.501  1.00  0.00           C
ATOM    996  O   GLY    63      43.873  50.046  30.727  1.00  0.00           O
ATOM    997  N   ASP    64      42.588  50.078  28.916  1.00  0.00           N
ATOM    998  H   ASP    64      42.540  50.434  27.971  1.00  0.00           H
ATOM    999  CA  ASP    64      41.373  49.748  29.665  1.00  0.00           C
ATOM   1000  HA  ASP    64      41.429  50.092  30.698  1.00  0.00           H
ATOM   1001  CB  ASP    64      40.133  50.391  29.044  1.00  0.00           C
ATOM   1002  HB2 ASP    64      39.996  50.077  28.009  1.00  0.00           H
ATOM   1003  HB3 ASP    64      39.236  50.105  29.594  1.00  0.00           H
ATOM   1004  CG  ASP    64      40.198  51.928  29.106  1.00  0.00           C
ATOM   1005  OD1 ASP    64      39.179  52.505  28.792  1.00  0.00           O
ATOM   1006  OD2 ASP    64      41.164  52.571  29.546  1.00  0.00           O
ATOM   1007  C   ASP    64      41.145  48.231  29.793  1.00  0.00           C
ATOM   1008  O   ASP    64      41.132  47.443  28.856  1.00  0.00           O
ATOM   1009  N   PHE    65      40.875  47.777  31.032  1.00  0.00           N
ATOM   1010  H   PHE    65      40.934  48.463  31.771  1.00  0.00           H
ATOM   1011  CA  PHE    65      40.545  46.371  31.390  1.00  0.00           C
ATOM   1012  HA  PHE    65      40.190  45.843  30.504  1.00  0.00           H
ATOM   1013  CB  PHE    65      41.777  45.629  31.881  1.00  0.00           C
ATOM   1014  HB2 PHE    65      42.068  46.005  32.862  1.00  0.00           H
ATOM   1015  HB3 PHE    65      41.523  44.573  31.980  1.00  0.00           H
ATOM   1016  CG  PHE    65      43.094  45.784  31.052  1.00  0.00           C
ATOM   1017  CD1 PHE    65      43.410  44.838  30.027  1.00  0.00           C
ATOM   1018  HD1 PHE    65      42.813  43.951  29.870  1.00  0.00           H
ATOM   1019  CE1 PHE    65      44.571  45.133  29.307  1.00  0.00           C
ATOM   1020  HE1 PHE    65      44.877  44.424  28.551  1.00  0.00           H
ATOM   1021  CZ  PHE    65      45.346  46.223  29.670  1.00  0.00           C
ATOM   1022  HZ  PHE    65      46.246  46.372  29.091  1.00  0.00           H
ATOM   1023  CE2 PHE    65      45.001  47.149  30.640  1.00  0.00           C
ATOM   1024  HE2 PHE    65      45.667  47.957  30.901  1.00  0.00           H
ATOM   1025  CD2 PHE    65      43.861  46.917  31.333  1.00  0.00           C
ATOM   1026  HD2 PHE    65      43.629  47.521  32.198  1.00  0.00           H
ATOM   1027  C   PHE    65      39.274  46.335  32.374  1.00  0.00           C
ATOM   1028  O   PHE    65      38.820  47.428  32.900  1.00  0.00           O
ATOM   1029  N   LEU    66      38.794  45.120  32.609  1.00  0.00           N
ATOM   1030  H   LEU    66      39.268  44.353  32.153  1.00  0.00           H
ATOM   1031  CA  LEU    66      37.668  44.840  33.549  1.00  0.00           C
ATOM   1032  HA  LEU    66      37.256  45.734  34.016  1.00  0.00           H
ATOM   1033  CB  LEU    66      36.454  44.459  32.690  1.00  0.00           C
ATOM   1034  HB2 LEU    66      36.857  43.684  32.039  1.00  0.00           H
ATOM   1035  HB3 LEU    66      35.652  44.030  33.291  1.00  0.00           H
ATOM   1036  CG  LEU    66      35.841  45.558  31.859  1.00  0.00           C
ATOM   1037  HG  LEU    66      36.606  46.322  31.715  1.00  0.00           H
ATOM   1038  CD1 LEU    66      35.257  44.799  30.615  1.00  0.00           C
ATOM   1039 HD11 LEU    66      34.636  45.461  30.014  1.00  0.00           H
ATOM   1040 HD12 LEU    66      34.616  43.978  30.936  1.00  0.00           H
ATOM   1041 HD13 LEU    66      36.023  44.311  30.011  1.00  0.00           H
ATOM   1042  CD2 LEU    66      34.607  46.287  32.423  1.00  0.00           C
ATOM   1043 HD21 LEU    66      33.842  45.602  32.790  1.00  0.00           H
ATOM   1044 HD22 LEU    66      34.892  46.847  33.314  1.00  0.00           H
ATOM   1045 HD23 LEU    66      34.200  46.922  31.636  1.00  0.00           H
ATOM   1046  C   LEU    66      38.036  43.855  34.702  1.00  0.00           C
ATOM   1047  O   LEU    66      38.996  43.165  34.616  1.00  0.00           O
ATOM   1048  N   ALA    67      37.238  43.858  35.754  1.00  0.00           N
ATOM   1049  H   ALA    67      36.461  44.503  35.789  1.00  0.00           H
ATOM   1050  CA  ALA    67      37.323  42.838  36.824  1.00  0.00           C
ATOM   1051  HA  ALA    67      37.728  41.921  36.396  1.00  0.00           H
ATOM   1052  CB  ALA    67      38.365  43.327  37.901  1.00  0.00           C
ATOM   1053  HB1 ALA    67      39.351  43.424  37.444  1.00  0.00           H
ATOM   1054  HB2 ALA    67      38.411  42.548  38.661  1.00  0.00           H
ATOM   1055  HB3 ALA    67      37.985  44.213  38.409  1.00  0.00           H
ATOM   1056  C   ALA    67      35.947  42.627  37.424  1.00  0.00           C
ATOM   1057  O   ALA    67      35.106  43.472  37.329  1.00  0.00           O
ATOM   1058  N   ILE    68      35.782  41.523  38.093  1.00  0.00           N
ATOM   1059  H   ILE    68      36.611  40.947  38.097  1.00  0.00           H
ATOM   1060  CA  ILE    68      34.613  41.057  38.821  1.00  0.00           C
ATOM   1061  HA  ILE    68      34.008  41.917  39.105  1.00  0.00           H
ATOM   1062  CB  ILE    68      33.803  40.136  37.815  1.00  0.00           C
ATOM   1063  HB  ILE    68      34.524  39.364  37.548  1.00  0.00           H
ATOM   1064  CG2 ILE    68      32.645  39.398  38.513  1.00  0.00           C
ATOM   1065 HG21 ILE    68      33.043  38.800  39.332  1.00  0.00           H
ATOM   1066 HG22 ILE    68      32.257  38.630  37.845  1.00  0.00           H
ATOM   1067 HG23 ILE    68      31.770  40.020  38.704  1.00  0.00           H
ATOM   1068  CG1 ILE    68      33.255  40.972  36.561  1.00  0.00           C
ATOM   1069 HG12 ILE    68      32.909  41.963  36.854  1.00  0.00           H
ATOM   1070 HG13 ILE    68      34.061  41.334  35.924  1.00  0.00           H
ATOM   1071  CD1 ILE    68      32.165  40.446  35.596  1.00  0.00           C
ATOM   1072 HD11 ILE    68      31.179  40.382  36.058  1.00  0.00           H
ATOM   1073 HD12 ILE    68      32.451  39.473  35.198  1.00  0.00           H
ATOM   1074 HD13 ILE    68      32.067  41.176  34.793  1.00  0.00           H
ATOM   1075  C   ILE    68      35.056  40.354  40.123  1.00  0.00           C
ATOM   1076  O   ILE    68      36.186  39.782  40.221  1.00  0.00           O
ATOM   1077  N   ASP    69      34.192  40.367  41.158  1.00  0.00           N
ATOM   1078  H   ASP    69      33.272  40.721  40.938  1.00  0.00           H
ATOM   1079  CA  ASP    69      34.398  39.695  42.454  1.00  0.00           C
ATOM   1080  HA  ASP    69      35.060  38.828  42.431  1.00  0.00           H
ATOM   1081  CB  ASP    69      34.981  40.659  43.531  1.00  0.00           C
ATOM   1082  HB2 ASP    69      35.662  41.419  43.147  1.00  0.00           H
ATOM   1083  HB3 ASP    69      34.103  41.208  43.868  1.00  0.00           H
ATOM   1084  CG  ASP    69      35.625  40.038  44.812  1.00  0.00           C
ATOM   1085  OD1 ASP    69      36.408  40.728  45.475  1.00  0.00           O
ATOM   1086  OD2 ASP    69      35.365  38.844  45.078  1.00  0.00           O
ATOM   1087  C   ASP    69      33.072  39.184  42.991  1.00  0.00           C
ATOM   1088  O   ASP    69      32.053  39.899  42.974  1.00  0.00           O
ATOM   1089  N   LEU    70      33.005  37.916  43.473  1.00  0.00           N
ATOM   1090  H   LEU    70      33.910  37.474  43.400  1.00  0.00           H
ATOM   1091  CA  LEU    70      31.906  37.170  44.161  1.00  0.00           C
ATOM   1092  HA  LEU    70      31.050  37.840  44.074  1.00  0.00           H
ATOM   1093  CB  LEU    70      31.590  35.792  43.430  1.00  0.00           C
ATOM   1094  HB2 LEU    70      31.761  35.821  42.354  1.00  0.00           H
ATOM   1095  HB3 LEU    70      32.340  35.092  43.797  1.00  0.00           H
ATOM   1096  CG  LEU    70      30.211  35.137  43.686  1.00  0.00           C
ATOM   1097  HG  LEU    70      30.161  34.909  44.751  1.00  0.00           H
ATOM   1098  CD1 LEU    70      29.002  36.020  43.355  1.00  0.00           C
ATOM   1099 HD11 LEU    70      29.132  36.961  43.890  1.00  0.00           H
ATOM   1100 HD12 LEU    70      28.063  35.603  43.721  1.00  0.00           H
ATOM   1101 HD13 LEU    70      28.839  36.321  42.320  1.00  0.00           H
ATOM   1102  CD2 LEU    70      30.135  33.868  42.938  1.00  0.00           C
ATOM   1103 HD21 LEU    70      29.163  33.473  43.235  1.00  0.00           H
ATOM   1104 HD22 LEU    70      30.202  33.946  41.853  1.00  0.00           H
ATOM   1105 HD23 LEU    70      30.939  33.187  43.220  1.00  0.00           H
ATOM   1106  C   LEU    70      31.991  36.910  45.703  1.00  0.00           C
ATOM   1107  O   LEU    70      31.051  36.394  46.262  1.00  0.00           O
ATOM   1108  N   GLY    71      33.128  37.296  46.326  1.00  0.00           N
ATOM   1109  H   GLY    71      33.938  37.599  45.806  1.00  0.00           H
ATOM   1110  CA  GLY    71      33.470  37.006  47.716  1.00  0.00           C
ATOM   1111  HA2 GLY    71      33.500  35.927  47.872  1.00  0.00           H
ATOM   1112  HA3 GLY    71      34.511  37.305  47.829  1.00  0.00           H
ATOM   1113  C   GLY    71      32.716  37.810  48.804  1.00  0.00           C
ATOM   1114  O   GLY    71      32.652  37.344  49.968  1.00  0.00           O
ATOM   1115  N   GLY    72      32.306  39.037  48.487  1.00  0.00           N
ATOM   1116  H   GLY    72      32.515  39.462  47.594  1.00  0.00           H
ATOM   1117  CA  GLY    72      31.578  39.887  49.484  1.00  0.00           C
ATOM   1118  HA2 GLY    72      32.177  39.987  50.390  1.00  0.00           H
ATOM   1119  HA3 GLY    72      31.595  40.889  49.053  1.00  0.00           H
ATOM   1120  C   GLY    72      30.123  39.438  49.810  1.00  0.00           C
ATOM   1121  O   GLY    72      29.766  38.308  49.583  1.00  0.00           O
ATOM   1122  N   THR    73      29.264  40.336  50.300  1.00  0.00           N
ATOM   1123  H   THR    73      29.551  41.303  50.361  1.00  0.00           H
ATOM   1124  CA  THR    73      27.829  40.071  50.532  1.00  0.00           C
ATOM   1125  HA  THR    73      27.823  39.028  50.848  1.00  0.00           H
ATOM   1126  CB  THR    73      27.303  40.950  51.637  1.00  0.00           C
ATOM   1127  HB  THR    73      28.072  40.937  52.409  1.00  0.00           H
ATOM   1128  CG2 THR    73      26.976  42.377  51.227  1.00  0.00           C
ATOM   1129 HG21 THR    73      26.532  42.922  52.058  1.00  0.00           H
ATOM   1130 HG22 THR    73      26.204  42.324  50.459  1.00  0.00           H
ATOM   1131 HG23 THR    73      27.836  42.869  50.772  1.00  0.00           H
ATOM   1132  OG1 THR    73      26.128  40.301  52.160  1.00  0.00           O
ATOM   1133  HG1 THR    73      26.369  39.582  52.748  1.00  0.00           H
ATOM   1134  C   THR    73      27.024  40.121  49.220  1.00  0.00           C
ATOM   1135  O   THR    73      25.973  39.438  49.074  1.00  0.00           O
ATOM   1136  N   ASN    74      27.590  40.828  48.270  1.00  0.00           N
ATOM   1137  H   ASN    74      28.431  41.293  48.581  1.00  0.00           H
ATOM   1138  CA  ASN    74      27.130  41.055  46.872  1.00  0.00           C
ATOM   1139  HA  ASN    74      26.262  40.400  46.796  1.00  0.00           H
ATOM   1140  CB  ASN    74      26.711  42.533  46.754  1.00  0.00           C
ATOM   1141  HB2 ASN    74      27.600  43.136  46.936  1.00  0.00           H
ATOM   1142  HB3 ASN    74      26.357  42.656  45.730  1.00  0.00           H
ATOM   1143  CG  ASN    74      25.593  42.891  47.746  1.00  0.00           C
ATOM   1144  OD1 ASN    74      25.563  44.035  48.197  1.00  0.00           O
ATOM   1145  ND2 ASN    74      24.674  42.040  48.114  1.00  0.00           N
ATOM   1146 HD21 ASN    74      24.780  41.044  47.989  1.00  0.00           H
ATOM   1147 HD22 ASN    74      23.881  42.396  48.625  1.00  0.00           H
ATOM   1148  C   ASN    74      28.093  40.623  45.774  1.00  0.00           C
ATOM   1149  O   ASN    74      29.247  40.344  46.026  1.00  0.00           O
ATOM   1150  N   LEU    75      27.618  40.680  44.533  1.00  0.00           N
ATOM   1151  H   LEU    75      26.774  41.213  44.380  1.00  0.00           H
ATOM   1152  CA  LEU    75      28.458  40.613  43.338  1.00  0.00           C
ATOM   1153  HA  LEU    75      29.212  39.846  43.515  1.00  0.00           H
ATOM   1154  CB  LEU    75      27.738  40.057  42.104  1.00  0.00           C
ATOM   1155  HB2 LEU    75      27.438  39.052  42.398  1.00  0.00           H
ATOM   1156  HB3 LEU    75      26.828  40.608  41.869  1.00  0.00           H
ATOM   1157  CG  LEU    75      28.563  39.821  40.825  1.00  0.00           C
ATOM   1158  HG  LEU    75      29.144  40.711  40.584  1.00  0.00           H
ATOM   1159  CD1 LEU    75      29.517  38.589  40.991  1.00  0.00           C
ATOM   1160 HD11 LEU    75      28.983  37.648  40.851  1.00  0.00           H
ATOM   1161 HD12 LEU    75      29.951  38.709  41.985  1.00  0.00           H
ATOM   1162 HD13 LEU    75      30.370  38.489  40.320  1.00  0.00           H
ATOM   1163  CD2 LEU    75      27.666  39.665  39.625  1.00  0.00           C
ATOM   1164 HD21 LEU    75      27.068  40.559  39.441  1.00  0.00           H
ATOM   1165 HD22 LEU    75      28.278  39.551  38.731  1.00  0.00           H
ATOM   1166 HD23 LEU    75      27.003  38.817  39.799  1.00  0.00           H
ATOM   1167  C   LEU    75      28.988  42.040  43.196  1.00  0.00           C
ATOM   1168  O   LEU    75      28.309  42.978  43.590  1.00  0.00           O
ATOM   1169  N   ARG    76      30.249  42.201  42.696  1.00  0.00           N
ATOM   1170  H   ARG    76      30.674  41.385  42.280  1.00  0.00           H
ATOM   1171  CA  ARG    76      30.897  43.451  42.283  1.00  0.00           C
ATOM   1172  HA  ARG    76      30.195  44.258  42.494  1.00  0.00           H
ATOM   1173  CB  ARG    76      32.183  43.590  43.093  1.00  0.00           C
ATOM   1174  HB2 ARG    76      31.983  43.168  44.077  1.00  0.00           H
ATOM   1175  HB3 ARG    76      32.995  42.907  42.846  1.00  0.00           H
ATOM   1176  CG  ARG    76      32.794  45.039  43.154  1.00  0.00           C
ATOM   1177  HG2 ARG    76      32.841  45.601  42.222  1.00  0.00           H
ATOM   1178  HG3 ARG    76      32.160  45.705  43.741  1.00  0.00           H
ATOM   1179  CD  ARG    76      34.185  45.021  43.848  1.00  0.00           C
ATOM   1180  HD2 ARG    76      34.082  44.559  44.830  1.00  0.00           H
ATOM   1181  HD3 ARG    76      34.945  44.459  43.307  1.00  0.00           H
ATOM   1182  NE  ARG    76      34.653  46.418  43.898  1.00  0.00           N
ATOM   1183  HE  ARG    76      34.043  47.186  43.659  1.00  0.00           H
ATOM   1184  CZ  ARG    76      35.917  46.754  44.258  1.00  0.00           C
ATOM   1185  NH1 ARG    76      36.865  45.865  44.445  1.00  0.00           N
ATOM   1186 HH11 ARG    76      36.641  44.880  44.423  1.00  0.00           H
ATOM   1187 HH12 ARG    76      37.808  46.172  44.636  1.00  0.00           H
ATOM   1188  NH2 ARG    76      36.348  47.927  44.276  1.00  0.00           N
ATOM   1189 HH21 ARG    76      35.684  48.668  44.107  1.00  0.00           H
ATOM   1190 HH22 ARG    76      37.326  48.102  44.459  1.00  0.00           H
ATOM   1191  C   ARG    76      31.339  43.352  40.770  1.00  0.00           C
ATOM   1192  O   ARG    76      31.728  42.274  40.396  1.00  0.00           O
ATOM   1193  N   VAL    77      31.236  44.426  39.946  1.00  0.00           N
ATOM   1194  H   VAL    77      30.919  45.268  40.406  1.00  0.00           H
ATOM   1195  CA  VAL    77      31.661  44.507  38.551  1.00  0.00           C
ATOM   1196  HA  VAL    77      32.342  43.692  38.309  1.00  0.00           H
ATOM   1197  CB  VAL    77      30.412  44.471  37.617  1.00  0.00           C
ATOM   1198  HB  VAL    77      29.726  45.289  37.843  1.00  0.00           H
ATOM   1199  CG1 VAL    77      30.780  44.661  36.077  1.00  0.00           C
ATOM   1200 HG11 VAL    77      29.897  44.422  35.486  1.00  0.00           H
ATOM   1201 HG12 VAL    77      31.162  45.643  35.796  1.00  0.00           H
ATOM   1202 HG13 VAL    77      31.464  43.875  35.761  1.00  0.00           H
ATOM   1203  CG2 VAL    77      29.509  43.233  37.754  1.00  0.00           C
ATOM   1204 HG21 VAL    77      30.159  42.359  37.750  1.00  0.00           H
ATOM   1205 HG22 VAL    77      28.695  43.230  37.028  1.00  0.00           H
ATOM   1206 HG23 VAL    77      29.022  43.230  38.729  1.00  0.00           H
ATOM   1207  C   VAL    77      32.369  45.881  38.373  1.00  0.00           C
ATOM   1208  O   VAL    77      31.838  46.932  38.876  1.00  0.00           O
ATOM   1209  N   VAL    78      33.588  45.851  37.824  1.00  0.00           N
ATOM   1210  H   VAL    78      33.949  45.006  37.406  1.00  0.00           H
ATOM   1211  CA  VAL    78      34.521  46.938  37.830  1.00  0.00           C
ATOM   1212  HA  VAL    78      33.932  47.783  38.187  1.00  0.00           H
ATOM   1213  CB  VAL    78      35.674  46.611  38.811  1.00  0.00           C
ATOM   1214  HB  VAL    78      36.250  45.744  38.487  1.00  0.00           H
ATOM   1215  CG1 VAL    78      36.592  47.796  39.013  1.00  0.00           C
ATOM   1216 HG11 VAL    78      37.345  47.622  39.782  1.00  0.00           H
ATOM   1217 HG12 VAL    78      37.086  48.099  38.089  1.00  0.00           H
ATOM   1218 HG13 VAL    78      36.079  48.724  39.263  1.00  0.00           H
ATOM   1219  CG2 VAL    78      35.251  46.321  40.272  1.00  0.00           C
ATOM   1220 HG21 VAL    78      34.717  47.167  40.705  1.00  0.00           H
ATOM   1221 HG22 VAL    78      36.078  46.139  40.958  1.00  0.00           H
ATOM   1222 HG23 VAL    78      34.601  45.448  40.329  1.00  0.00           H
ATOM   1223  C   VAL    78      35.080  47.167  36.371  1.00  0.00           C
ATOM   1224  O   VAL    78      35.487  46.228  35.659  1.00  0.00           O
ATOM   1225  N   LEU    79      35.053  48.399  35.841  1.00  0.00           N
ATOM   1226  H   LEU    79      34.506  49.049  36.386  1.00  0.00           H
ATOM   1227  CA  LEU    79      35.928  48.864  34.766  1.00  0.00           C
ATOM   1228  HA  LEU    79      36.237  47.982  34.205  1.00  0.00           H
ATOM   1229  CB  LEU    79      35.253  49.933  33.850  1.00  0.00           C
ATOM   1230  HB2 LEU    79      34.481  49.487  33.223  1.00  0.00           H
ATOM   1231  HB3 LEU    79      34.749  50.666  34.481  1.00  0.00           H
ATOM   1232  CG  LEU    79      36.196  50.616  32.847  1.00  0.00           C
ATOM   1233  HG  LEU    79      36.986  51.213  33.302  1.00  0.00           H
ATOM   1234  CD1 LEU    79      36.913  49.728  31.731  1.00  0.00           C
ATOM   1235 HD11 LEU    79      37.800  49.236  32.131  1.00  0.00           H
ATOM   1236 HD12 LEU    79      37.191  50.284  30.836  1.00  0.00           H
ATOM   1237 HD13 LEU    79      36.261  48.898  31.460  1.00  0.00           H
ATOM   1238  CD2 LEU    79      35.306  51.622  32.043  1.00  0.00           C
ATOM   1239 HD21 LEU    79      34.693  51.235  31.228  1.00  0.00           H
ATOM   1240 HD22 LEU    79      34.570  52.076  32.706  1.00  0.00           H
ATOM   1241 HD23 LEU    79      35.953  52.374  31.589  1.00  0.00           H
ATOM   1242  C   LEU    79      37.186  49.477  35.430  1.00  0.00           C
ATOM   1243  O   LEU    79      37.045  50.218  36.366  1.00  0.00           O
ATOM   1244  N   VAL    80      38.330  49.122  34.960  1.00  0.00           N
ATOM   1245  H   VAL    80      38.451  48.533  34.148  1.00  0.00           H
ATOM   1246  CA  VAL    80      39.558  49.742  35.345  1.00  0.00           C
ATOM   1247  HA  VAL    80      39.285  50.595  35.966  1.00  0.00           H
ATOM   1248  CB  VAL    80      40.541  48.942  36.199  1.00  0.00           C
ATOM   1249  HB  VAL    80      40.901  48.120  35.580  1.00  0.00           H
ATOM   1250  CG1 VAL    80      41.798  49.807  36.553  1.00  0.00           C
ATOM   1251 HG11 VAL    80      41.645  50.759  37.063  1.00  0.00           H
ATOM   1252 HG12 VAL    80      42.463  49.178  37.145  1.00  0.00           H
ATOM   1253 HG13 VAL    80      42.271  50.077  35.608  1.00  0.00           H
ATOM   1254  CG2 VAL    80      39.886  48.394  37.495  1.00  0.00           C
ATOM   1255 HG21 VAL    80      39.556  49.253  38.080  1.00  0.00           H
ATOM   1256 HG22 VAL    80      40.588  47.922  38.182  1.00  0.00           H
ATOM   1257 HG23 VAL    80      38.993  47.789  37.335  1.00  0.00           H
ATOM   1258  C   VAL    80      40.240  50.406  34.091  1.00  0.00           C
ATOM   1259  O   VAL    80      40.278  49.863  33.038  1.00  0.00           O
ATOM   1260  N   LYS    81      40.648  51.672  34.202  1.00  0.00           N
ATOM   1261  H   LYS    81      40.487  52.155  35.074  1.00  0.00           H
ATOM   1262  CA  LYS    81      41.574  52.272  33.223  1.00  0.00           C
ATOM   1263  HA  LYS    81      41.536  51.637  32.337  1.00  0.00           H
ATOM   1264  CB  LYS    81      41.102  53.695  32.979  1.00  0.00           C
ATOM   1265  HB2 LYS    81      41.039  54.206  33.939  1.00  0.00           H
ATOM   1266  HB3 LYS    81      41.835  54.167  32.324  1.00  0.00           H
ATOM   1267  CG  LYS    81      39.718  53.760  32.426  1.00  0.00           C
ATOM   1268  HG2 LYS    81      39.607  53.212  31.490  1.00  0.00           H
ATOM   1269  HG3 LYS    81      39.104  53.298  33.199  1.00  0.00           H
ATOM   1270  CD  LYS    81      39.195  55.181  32.282  1.00  0.00           C
ATOM   1271  HD2 LYS    81      38.141  55.034  32.047  1.00  0.00           H
ATOM   1272  HD3 LYS    81      39.296  55.700  33.235  1.00  0.00           H
ATOM   1273  CE  LYS    81      39.903  55.968  31.131  1.00  0.00           C
ATOM   1274  HE2 LYS    81      39.497  56.972  31.005  1.00  0.00           H
ATOM   1275  HE3 LYS    81      40.952  56.016  31.421  1.00  0.00           H
ATOM   1276  NZ  LYS    81      39.730  55.293  29.787  1.00  0.00           N
ATOM   1277  HZ1 LYS    81      38.770  55.318  29.477  1.00  0.00           H
ATOM   1278  HZ2 LYS    81      39.885  54.298  29.862  1.00  0.00           H
ATOM   1279  HZ3 LYS    81      40.212  55.693  28.995  1.00  0.00           H
ATOM   1280  C   LYS    81      43.031  52.286  33.812  1.00  0.00           C
ATOM   1281  O   LYS    81      43.234  52.952  34.831  1.00  0.00           O
ATOM   1282  N   LEU    82      43.964  51.545  33.284  1.00  0.00           N
ATOM   1283  H   LEU    82      43.744  50.947  32.499  1.00  0.00           H
ATOM   1284  CA  LEU    82      45.385  51.589  33.772  1.00  0.00           C
ATOM   1285  HA  LEU    82      45.547  51.696  34.844  1.00  0.00           H
ATOM   1286  CB  LEU    82      45.981  50.207  33.663  1.00  0.00           C
ATOM   1287  HB2 LEU    82      46.080  49.991  32.600  1.00  0.00           H
ATOM   1288  HB3 LEU    82      47.014  50.331  33.987  1.00  0.00           H
ATOM   1289  CG  LEU    82      45.369  48.985  34.404  1.00  0.00           C
ATOM   1290  HG  LEU    82      44.359  48.801  34.040  1.00  0.00           H
ATOM   1291  CD1 LEU    82      46.258  47.761  34.173  1.00  0.00           C
ATOM   1292 HD11 LEU    82      47.186  47.934  34.719  1.00  0.00           H
ATOM   1293 HD12 LEU    82      46.497  47.396  33.175  1.00  0.00           H
ATOM   1294 HD13 LEU    82      45.717  46.857  34.454  1.00  0.00           H
ATOM   1295  CD2 LEU    82      45.238  49.250  35.914  1.00  0.00           C
ATOM   1296 HD21 LEU    82      46.196  49.387  36.416  1.00  0.00           H
ATOM   1297 HD22 LEU    82      44.468  49.985  36.153  1.00  0.00           H
ATOM   1298 HD23 LEU    82      44.961  48.327  36.424  1.00  0.00           H
ATOM   1299  C   LEU    82      46.233  52.751  33.035  1.00  0.00           C
ATOM   1300  O   LEU    82      45.966  52.977  31.845  1.00  0.00           O
ATOM   1301  N   GLY    83      47.193  53.383  33.615  1.00  0.00           N
ATOM   1302  H   GLY    83      47.443  53.125  34.559  1.00  0.00           H
ATOM   1303  CA  GLY    83      47.819  54.618  33.114  1.00  0.00           C
ATOM   1304  HA2 GLY    83      47.070  55.268  32.662  1.00  0.00           H
ATOM   1305  HA3 GLY    83      48.198  55.113  34.007  1.00  0.00           H
ATOM   1306  C   GLY    83      48.911  54.350  32.047  1.00  0.00           C
ATOM   1307  O   GLY    83      49.113  55.141  31.142  1.00  0.00           O
ATOM   1308  N   GLY    84      49.695  53.292  32.296  1.00  0.00           N
ATOM   1309  H   GLY    84      49.420  52.724  33.086  1.00  0.00           H
ATOM   1310  CA  GLY    84      51.080  53.058  31.832  1.00  0.00           C
ATOM   1311  HA2 GLY    84      51.300  52.002  31.995  1.00  0.00           H
ATOM   1312  HA3 GLY    84      51.105  53.308  30.772  1.00  0.00           H
ATOM   1313  C   GLY    84      52.125  53.893  32.525  1.00  0.00           C
ATOM   1314  O   GLY    84      53.325  54.043  32.102  1.00  0.00           O
ATOM   1315  N   ASP    85      51.778  54.465  33.695  1.00  0.00           N
ATOM   1316  H   ASP    85      50.823  54.293  33.973  1.00  0.00           H
ATOM   1317  CA  ASP    85      52.554  55.575  34.365  1.00  0.00           C
ATOM   1318  HA  ASP    85      53.582  55.323  34.107  1.00  0.00           H
ATOM   1319  CB  ASP    85      52.150  56.967  33.756  1.00  0.00           C
ATOM   1320  HB2 ASP    85      52.863  57.673  34.179  1.00  0.00           H
ATOM   1321  HB3 ASP    85      52.192  56.814  32.677  1.00  0.00           H
ATOM   1322  CG  ASP    85      50.774  57.422  34.069  1.00  0.00           C
ATOM   1323  OD1 ASP    85      50.470  58.587  33.721  1.00  0.00           O
ATOM   1324  OD2 ASP    85      49.985  56.627  34.660  1.00  0.00           O
ATOM   1325  C   ASP    85      52.334  55.547  35.930  1.00  0.00           C
ATOM   1326  O   ASP    85      52.414  56.570  36.640  1.00  0.00           O
ATOM   1327  N   ARG    86      52.033  54.377  36.460  1.00  0.00           N
ATOM   1328  H   ARG    86      52.032  53.614  35.798  1.00  0.00           H
ATOM   1329  CA  ARG    86      51.612  53.927  37.801  1.00  0.00           C
ATOM   1330  HA  ARG    86      51.526  52.855  37.628  1.00  0.00           H
ATOM   1331  CB  ARG    86      52.754  54.394  38.773  1.00  0.00           C
ATOM   1332  HB2 ARG    86      53.685  54.398  38.206  1.00  0.00           H
ATOM   1333  HB3 ARG    86      52.440  55.367  39.150  1.00  0.00           H
ATOM   1334  CG  ARG    86      52.936  53.546  40.009  1.00  0.00           C
ATOM   1335  HG2 ARG    86      52.048  53.718  40.617  1.00  0.00           H
ATOM   1336  HG3 ARG    86      52.977  52.527  39.623  1.00  0.00           H
ATOM   1337  CD  ARG    86      54.051  53.831  40.897  1.00  0.00           C
ATOM   1338  HD2 ARG    86      54.012  54.811  41.372  1.00  0.00           H
ATOM   1339  HD3 ARG    86      53.950  53.041  41.641  1.00  0.00           H
ATOM   1340  NE  ARG    86      55.385  53.684  40.234  1.00  0.00           N
ATOM   1341  HE  ARG    86      55.867  54.440  39.767  1.00  0.00           H
ATOM   1342  CZ  ARG    86      55.981  52.539  40.037  1.00  0.00           C
ATOM   1343  NH1 ARG    86      55.406  51.367  40.336  1.00  0.00           N
ATOM   1344 HH11 ARG    86      54.509  51.308  40.798  1.00  0.00           H
ATOM   1345 HH12 ARG    86      56.014  50.562  40.291  1.00  0.00           H
ATOM   1346  NH2 ARG    86      57.169  52.478  39.529  1.00  0.00           N
ATOM   1347 HH21 ARG    86      57.606  53.302  39.144  1.00  0.00           H
ATOM   1348 HH22 ARG    86      57.610  51.575  39.437  1.00  0.00           H
ATOM   1349  C   ARG    86      50.260  54.463  38.290  1.00  0.00           C
ATOM   1350  O   ARG    86      49.790  54.110  39.408  1.00  0.00           O
ATOM   1351  N   THR    87      49.566  55.351  37.549  1.00  0.00           N
ATOM   1352  H   THR    87      49.942  55.721  36.688  1.00  0.00           H
ATOM   1353  CA  THR    87      48.205  55.822  37.894  1.00  0.00           C
ATOM   1354  HA  THR    87      48.191  55.955  38.975  1.00  0.00           H
ATOM   1355  CB  THR    87      47.826  57.249  37.402  1.00  0.00           C
ATOM   1356  HB  THR    87      46.843  57.491  37.806  1.00  0.00           H
ATOM   1357  CG2 THR    87      48.894  58.273  37.702  1.00  0.00           C
ATOM   1358 HG21 THR    87      49.778  57.944  37.157  1.00  0.00           H
ATOM   1359 HG22 THR    87      49.140  58.129  38.754  1.00  0.00           H
ATOM   1360 HG23 THR    87      48.471  59.216  37.354  1.00  0.00           H
ATOM   1361  OG1 THR    87      47.638  57.255  35.952  1.00  0.00           O
ATOM   1362  HG1 THR    87      48.461  57.035  35.508  1.00  0.00           H
ATOM   1363  C   THR    87      47.188  54.728  37.511  1.00  0.00           C
ATOM   1364  O   THR    87      47.383  53.981  36.540  1.00  0.00           O
ATOM   1365  N   PHE    88      46.002  54.804  38.102  1.00  0.00           N
ATOM   1366  H   PHE    88      45.798  55.433  38.866  1.00  0.00           H
ATOM   1367  CA  PHE    88      44.926  54.175  37.416  1.00  0.00           C
ATOM   1368  HA  PHE    88      45.013  54.044  36.338  1.00  0.00           H
ATOM   1369  CB  PHE    88      44.732  52.646  37.790  1.00  0.00           C
ATOM   1370  HB2 PHE    88      43.940  52.120  37.256  1.00  0.00           H
ATOM   1371  HB3 PHE    88      45.648  52.134  37.498  1.00  0.00           H
ATOM   1372  CG  PHE    88      44.266  52.537  39.267  1.00  0.00           C
ATOM   1373  CD1 PHE    88      42.918  52.440  39.620  1.00  0.00           C
ATOM   1374  HD1 PHE    88      42.136  52.442  38.876  1.00  0.00           H
ATOM   1375  CE1 PHE    88      42.544  52.366  41.025  1.00  0.00           C
ATOM   1376  HE1 PHE    88      41.513  52.442  41.340  1.00  0.00           H
ATOM   1377  CZ  PHE    88      43.522  52.222  42.037  1.00  0.00           C
ATOM   1378  HZ  PHE    88      43.256  52.138  43.080  1.00  0.00           H
ATOM   1379  CE2 PHE    88      44.863  52.180  41.634  1.00  0.00           C
ATOM   1380  HE2 PHE    88      45.663  52.085  42.354  1.00  0.00           H
ATOM   1381  CD2 PHE    88      45.256  52.447  40.300  1.00  0.00           C
ATOM   1382  HD2 PHE    88      46.279  52.311  39.983  1.00  0.00           H
ATOM   1383  C   PHE    88      43.615  55.048  37.569  1.00  0.00           C
ATOM   1384  O   PHE    88      43.620  56.015  38.335  1.00  0.00           O
ATOM   1385  N   ASP    89      42.529  54.741  36.884  1.00  0.00           N
ATOM   1386  H   ASP    89      42.566  53.958  36.247  1.00  0.00           H
ATOM   1387  CA  ASP    89      41.125  55.171  37.354  1.00  0.00           C
ATOM   1388  HA  ASP    89      41.087  55.487  38.397  1.00  0.00           H
ATOM   1389  CB  ASP    89      40.679  56.305  36.486  1.00  0.00           C
ATOM   1390  HB2 ASP    89      41.323  57.173  36.628  1.00  0.00           H
ATOM   1391  HB3 ASP    89      40.678  56.072  35.422  1.00  0.00           H
ATOM   1392  CG  ASP    89      39.265  56.735  36.846  1.00  0.00           C
ATOM   1393  OD1 ASP    89      38.848  57.042  37.993  1.00  0.00           O
ATOM   1394  OD2 ASP    89      38.545  56.772  35.803  1.00  0.00           O
ATOM   1395  C   ASP    89      40.234  53.974  37.389  1.00  0.00           C
ATOM   1396  O   ASP    89      40.638  52.915  36.903  1.00  0.00           O
ATOM   1397  N   THR    90      38.937  54.105  37.846  1.00  0.00           N
ATOM   1398  H   THR    90      38.616  54.991  38.207  1.00  0.00           H
ATOM   1399  CA  THR    90      37.964  52.929  37.981  1.00  0.00           C
ATOM   1400  HA  THR    90      38.071  52.400  37.034  1.00  0.00           H
ATOM   1401  CB  THR    90      38.380  52.053  39.073  1.00  0.00           C
ATOM   1402  HB  THR    90      39.405  51.784  38.819  1.00  0.00           H
ATOM   1403  CG2 THR    90      38.389  52.630  40.475  1.00  0.00           C
ATOM   1404 HG21 THR    90      38.995  53.535  40.449  1.00  0.00           H
ATOM   1405 HG22 THR    90      39.075  51.977  41.015  1.00  0.00           H
ATOM   1406 HG23 THR    90      37.425  52.769  40.965  1.00  0.00           H
ATOM   1407  OG1 THR    90      37.555  50.855  39.176  1.00  0.00           O
ATOM   1408  HG1 THR    90      37.440  50.418  38.328  1.00  0.00           H
ATOM   1409  C   THR    90      36.497  53.435  38.051  1.00  0.00           C
ATOM   1410  O   THR    90      36.199  54.480  38.553  1.00  0.00           O
ATOM   1411  N   THR    91      35.545  52.587  37.552  1.00  0.00           N
ATOM   1412  H   THR    91      35.814  51.722  37.104  1.00  0.00           H
ATOM   1413  CA  THR    91      34.172  52.892  37.328  1.00  0.00           C
ATOM   1414  HA  THR    91      33.908  53.629  38.086  1.00  0.00           H
ATOM   1415  CB  THR    91      33.851  53.459  35.975  1.00  0.00           C
ATOM   1416  HB  THR    91      34.123  52.736  35.207  1.00  0.00           H
ATOM   1417  CG2 THR    91      32.383  54.006  36.089  1.00  0.00           C
ATOM   1418 HG21 THR    91      31.632  53.222  36.180  1.00  0.00           H
ATOM   1419 HG22 THR    91      32.238  54.521  35.139  1.00  0.00           H
ATOM   1420 HG23 THR    91      32.179  54.586  36.988  1.00  0.00           H
ATOM   1421  OG1 THR    91      34.519  54.658  35.740  1.00  0.00           O
ATOM   1422  HG1 THR    91      35.406  54.468  35.430  1.00  0.00           H
ATOM   1423  C   THR    91      33.348  51.582  37.667  1.00  0.00           C
ATOM   1424  O   THR    91      33.689  50.490  37.235  1.00  0.00           O
ATOM   1425  N   GLN    92      32.488  51.602  38.698  1.00  0.00           N
ATOM   1426  H   GLN    92      32.181  52.503  39.038  1.00  0.00           H
ATOM   1427  CA  GLN    92      32.113  50.473  39.545  1.00  0.00           C
ATOM   1428  HA  GLN    92      32.470  49.533  39.123  1.00  0.00           H
ATOM   1429  CB  GLN    92      32.815  50.579  40.895  1.00  0.00           C
ATOM   1430  HB2 GLN    92      32.490  51.478  41.418  1.00  0.00           H
ATOM   1431  HB3 GLN    92      32.511  49.706  41.475  1.00  0.00           H
ATOM   1432  CG  GLN    92      34.346  50.644  40.729  1.00  0.00           C
ATOM   1433  HG2 GLN    92      34.875  50.043  39.990  1.00  0.00           H
ATOM   1434  HG3 GLN    92      34.610  51.640  40.375  1.00  0.00           H
ATOM   1435  CD  GLN    92      35.113  50.120  41.920  1.00  0.00           C
ATOM   1436  OE1 GLN    92      34.575  49.753  42.938  1.00  0.00           O
ATOM   1437  NE2 GLN    92      36.406  50.078  41.833  1.00  0.00           N
ATOM   1438 HE21 GLN    92      36.927  49.783  42.646  1.00  0.00           H
ATOM   1439 HE22 GLN    92      36.872  50.334  40.975  1.00  0.00           H
ATOM   1440  C   GLN    92      30.560  50.417  39.890  1.00  0.00           C
ATOM   1441  O   GLN    92      29.690  51.351  39.783  1.00  0.00           O
ATOM   1442  N   SER    93      30.186  49.199  40.288  1.00  0.00           N
ATOM   1443  H   SER    93      30.805  48.414  40.141  1.00  0.00           H
ATOM   1444  CA  SER    93      28.834  48.812  40.782  1.00  0.00           C
ATOM   1445  HA  SER    93      28.434  49.494  41.532  1.00  0.00           H
ATOM   1446  CB  SER    93      27.925  48.756  39.613  1.00  0.00           C
ATOM   1447  HB2 SER    93      28.552  48.427  38.785  1.00  0.00           H
ATOM   1448  HB3 SER    93      27.113  48.063  39.829  1.00  0.00           H
ATOM   1449  OG  SER    93      27.370  50.001  39.299  1.00  0.00           O
ATOM   1450  HG  SER    93      28.128  50.564  39.471  1.00  0.00           H
ATOM   1451  C   SER    93      28.864  47.432  41.488  1.00  0.00           C
ATOM   1452  O   SER    93      29.476  46.477  41.032  1.00  0.00           O
ATOM   1453  N   LYS    94      28.169  47.351  42.676  1.00  0.00           N
ATOM   1454  H   LYS    94      27.851  48.260  42.983  1.00  0.00           H
ATOM   1455  CA  LYS    94      27.689  46.043  43.289  1.00  0.00           C
ATOM   1456  HA  LYS    94      28.377  45.220  43.092  1.00  0.00           H
ATOM   1457  CB  LYS    94      27.774  46.403  44.802  1.00  0.00           C
ATOM   1458  HB2 LYS    94      27.491  47.453  44.889  1.00  0.00           H
ATOM   1459  HB3 LYS    94      27.045  45.795  45.337  1.00  0.00           H
ATOM   1460  CG  LYS    94      29.173  46.147  45.259  1.00  0.00           C
ATOM   1461  HG2 LYS    94      29.310  45.081  45.442  1.00  0.00           H
ATOM   1462  HG3 LYS    94      29.911  46.372  44.490  1.00  0.00           H
ATOM   1463  CD  LYS    94      29.438  46.875  46.628  1.00  0.00           C
ATOM   1464  HD2 LYS    94      30.498  46.831  46.876  1.00  0.00           H
ATOM   1465  HD3 LYS    94      29.186  47.927  46.493  1.00  0.00           H
ATOM   1466  CE  LYS    94      28.721  46.157  47.810  1.00  0.00           C
ATOM   1467  HE2 LYS    94      27.669  46.323  47.581  1.00  0.00           H
ATOM   1468  HE3 LYS    94      28.995  45.113  47.965  1.00  0.00           H
ATOM   1469  NZ  LYS    94      28.925  46.787  49.084  1.00  0.00           N
ATOM   1470  HZ1 LYS    94      28.532  47.711  49.191  1.00  0.00           H
ATOM   1471  HZ2 LYS    94      29.911  46.754  49.301  1.00  0.00           H
ATOM   1472  HZ3 LYS    94      28.481  46.291  49.845  1.00  0.00           H
ATOM   1473  C   LYS    94      26.306  45.560  42.741  1.00  0.00           C
ATOM   1474  O   LYS    94      25.525  46.425  42.306  1.00  0.00           O
ATOM   1475  N   TYR    95      25.968  44.300  42.855  1.00  0.00           N
ATOM   1476  H   TYR    95      26.585  43.658  43.330  1.00  0.00           H
ATOM   1477  CA  TYR    95      24.648  43.706  42.431  1.00  0.00           C
ATOM   1478  HA  TYR    95      23.910  44.496  42.578  1.00  0.00           H
ATOM   1479  CB  TYR    95      24.723  43.212  40.999  1.00  0.00           C
ATOM   1480  HB2 TYR    95      25.455  42.405  40.998  1.00  0.00           H
ATOM   1481  HB3 TYR    95      23.767  42.730  40.797  1.00  0.00           H
ATOM   1482  CG  TYR    95      24.906  44.314  39.987  1.00  0.00           C
ATOM   1483  CD1 TYR    95      23.860  45.172  39.544  1.00  0.00           C
ATOM   1484  HD1 TYR    95      22.864  45.053  39.944  1.00  0.00           H
ATOM   1485  CE1 TYR    95      24.134  46.123  38.476  1.00  0.00           C
ATOM   1486  HE1 TYR    95      23.370  46.793  38.109  1.00  0.00           H
ATOM   1487  CZ  TYR    95      25.446  46.194  37.952  1.00  0.00           C
ATOM   1488  OH  TYR    95      25.835  47.189  37.122  1.00  0.00           O
ATOM   1489  HH  TYR    95      25.141  47.700  36.699  1.00  0.00           H
ATOM   1490  CE2 TYR    95      26.546  45.379  38.364  1.00  0.00           C
ATOM   1491  HE2 TYR    95      27.484  45.279  37.840  1.00  0.00           H
ATOM   1492  CD2 TYR    95      26.166  44.428  39.377  1.00  0.00           C
ATOM   1493  HD2 TYR    95      26.919  43.701  39.641  1.00  0.00           H
ATOM   1494  C   TYR    95      24.200  42.608  43.427  1.00  0.00           C
ATOM   1495  O   TYR    95      24.957  41.689  43.740  1.00  0.00           O
ATOM   1496  N   ARG    96      23.003  42.675  44.027  1.00  0.00           N
ATOM   1497  H   ARG    96      22.414  43.470  43.821  1.00  0.00           H
ATOM   1498  CA  ARG    96      22.490  41.640  44.945  1.00  0.00           C
ATOM   1499  HA  ARG    96      23.226  41.367  45.701  1.00  0.00           H
ATOM   1500  CB  ARG    96      21.167  42.153  45.689  1.00  0.00           C
ATOM   1501  HB2 ARG    96      21.304  43.196  45.973  1.00  0.00           H
ATOM   1502  HB3 ARG    96      20.338  42.139  44.981  1.00  0.00           H
ATOM   1503  CG  ARG    96      20.797  41.370  46.939  1.00  0.00           C
ATOM   1504  HG2 ARG    96      20.840  40.315  46.667  1.00  0.00           H
ATOM   1505  HG3 ARG    96      21.591  41.564  47.659  1.00  0.00           H
ATOM   1506  CD  ARG    96      19.409  41.711  47.507  1.00  0.00           C
ATOM   1507  HD2 ARG    96      19.414  42.756  47.819  1.00  0.00           H
ATOM   1508  HD3 ARG    96      18.690  41.635  46.692  1.00  0.00           H
ATOM   1509  NE  ARG    96      19.054  40.865  48.592  1.00  0.00           N
ATOM   1510  HE  ARG    96      19.052  41.284  49.510  1.00  0.00           H
ATOM   1511  CZ  ARG    96      18.397  39.706  48.536  1.00  0.00           C
ATOM   1512  NH1 ARG    96      18.090  39.093  47.443  1.00  0.00           N
ATOM   1513 HH11 ARG    96      18.703  39.264  46.659  1.00  0.00           H
ATOM   1514 HH12 ARG    96      17.555  38.249  47.589  1.00  0.00           H
ATOM   1515  NH2 ARG    96      17.889  39.165  49.602  1.00  0.00           N
ATOM   1516 HH21 ARG    96      18.096  39.493  50.535  1.00  0.00           H
ATOM   1517 HH22 ARG    96      17.368  38.312  49.458  1.00  0.00           H
ATOM   1518  C   ARG    96      22.126  40.364  44.132  1.00  0.00           C
ATOM   1519  O   ARG    96      21.420  40.444  43.094  1.00  0.00           O
ATOM   1520  N   LEU    97      22.540  39.170  44.643  1.00  0.00           N
ATOM   1521  H   LEU    97      23.129  39.125  45.463  1.00  0.00           H
ATOM   1522  CA  LEU    97      22.040  37.823  44.103  1.00  0.00           C
ATOM   1523  HA  LEU    97      21.990  37.954  43.022  1.00  0.00           H
ATOM   1524  CB  LEU    97      22.882  36.630  44.431  1.00  0.00           C
ATOM   1525  HB2 LEU    97      22.618  36.306  45.439  1.00  0.00           H
ATOM   1526  HB3 LEU    97      22.710  35.751  43.810  1.00  0.00           H
ATOM   1527  CG  LEU    97      24.456  36.784  44.300  1.00  0.00           C
ATOM   1528  HG  LEU    97      24.713  37.781  44.657  1.00  0.00           H
ATOM   1529  CD1 LEU    97      25.145  35.878  45.331  1.00  0.00           C
ATOM   1530 HD11 LEU    97      26.167  36.230  45.468  1.00  0.00           H
ATOM   1531 HD12 LEU    97      25.036  34.849  44.990  1.00  0.00           H
ATOM   1532 HD13 LEU    97      24.618  36.028  46.273  1.00  0.00           H
ATOM   1533  CD2 LEU    97      24.841  36.540  42.877  1.00  0.00           C
ATOM   1534 HD21 LEU    97      24.300  37.272  42.275  1.00  0.00           H
ATOM   1535 HD22 LEU    97      25.915  36.629  42.717  1.00  0.00           H
ATOM   1536 HD23 LEU    97      24.432  35.579  42.568  1.00  0.00           H
ATOM   1537  C   LEU    97      20.683  37.601  44.698  1.00  0.00           C
ATOM   1538  O   LEU    97      20.462  37.677  45.950  1.00  0.00           O
ATOM   1539  N   PRO    98      19.662  37.219  43.889  1.00  0.00           N
ATOM   1540  CD  PRO    98      19.635  37.346  42.460  1.00  0.00           C
ATOM   1541  HD2 PRO    98      19.963  36.419  41.987  1.00  0.00           H
ATOM   1542  HD3 PRO    98      20.163  38.237  42.119  1.00  0.00           H
ATOM   1543  CG  PRO    98      18.160  37.391  42.134  1.00  0.00           C
ATOM   1544  HG2 PRO    98      17.970  37.268  41.067  1.00  0.00           H
ATOM   1545  HG3 PRO    98      17.665  38.340  42.339  1.00  0.00           H
ATOM   1546  CB  PRO    98      17.657  36.319  43.067  1.00  0.00           C
ATOM   1547  HB2 PRO    98      17.971  35.306  42.816  1.00  0.00           H
ATOM   1548  HB3 PRO    98      16.571  36.372  43.138  1.00  0.00           H
ATOM   1549  CA  PRO    98      18.384  36.750  44.340  1.00  0.00           C
ATOM   1550  HA  PRO    98      17.846  37.552  44.846  1.00  0.00           H
ATOM   1551  C   PRO    98      18.425  35.563  45.305  1.00  0.00           C
ATOM   1552  O   PRO    98      19.379  34.781  45.401  1.00  0.00           O
ATOM   1553  N   ASP    99      17.325  35.304  46.066  1.00  0.00           N
ATOM   1554  H   ASP    99      16.484  35.823  45.858  1.00  0.00           H
ATOM   1555  CA  ASP    99      17.427  34.498  47.268  1.00  0.00           C
ATOM   1556  HA  ASP    99      18.234  34.851  47.911  1.00  0.00           H
ATOM   1557  CB  ASP    99      16.127  34.711  48.069  1.00  0.00           C
ATOM   1558  HB2 ASP    99      15.276  34.460  47.437  1.00  0.00           H
ATOM   1559  HB3 ASP    99      16.176  34.151  49.002  1.00  0.00           H
ATOM   1560  CG  ASP    99      15.797  36.164  48.552  1.00  0.00           C
ATOM   1561  OD1 ASP    99      16.645  36.879  49.081  1.00  0.00           O
ATOM   1562  OD2 ASP    99      14.601  36.534  48.368  1.00  0.00           O
ATOM   1563  C   ASP    99      17.819  32.996  47.044  1.00  0.00           C
ATOM   1564  O   ASP    99      18.607  32.513  47.872  1.00  0.00           O
ATOM   1565  N   ALA   100      17.227  32.263  46.106  1.00  0.00           N
ATOM   1566  H   ALA   100      16.567  32.704  45.481  1.00  0.00           H
ATOM   1567  CA  ALA   100      17.693  30.899  45.946  1.00  0.00           C
ATOM   1568  HA  ALA   100      17.834  30.387  46.898  1.00  0.00           H
ATOM   1569  CB  ALA   100      16.584  30.095  45.128  1.00  0.00           C
ATOM   1570  HB1 ALA   100      16.666  30.345  44.071  1.00  0.00           H
ATOM   1571  HB2 ALA   100      15.668  30.441  45.607  1.00  0.00           H
ATOM   1572  HB3 ALA   100      16.786  29.029  45.230  1.00  0.00           H
ATOM   1573  C   ALA   100      19.013  30.854  45.114  1.00  0.00           C
ATOM   1574  O   ALA   100      19.581  29.751  45.159  1.00  0.00           O
ATOM   1575  N   MET   101      19.505  31.937  44.447  1.00  0.00           N
ATOM   1576  H   MET   101      19.143  32.875  44.539  1.00  0.00           H
ATOM   1577  CA  MET   101      20.691  31.825  43.561  1.00  0.00           C
ATOM   1578  HA  MET   101      20.432  31.278  42.654  1.00  0.00           H
ATOM   1579  CB  MET   101      21.195  33.303  43.172  1.00  0.00           C
ATOM   1580  HB2 MET   101      20.374  33.941  42.845  1.00  0.00           H
ATOM   1581  HB3 MET   101      21.534  33.868  44.041  1.00  0.00           H
ATOM   1582  CG  MET   101      22.311  33.301  42.092  1.00  0.00           C
ATOM   1583  HG2 MET   101      23.349  33.146  42.387  1.00  0.00           H
ATOM   1584  HG3 MET   101      22.104  32.477  41.411  1.00  0.00           H
ATOM   1585  SD  MET   101      22.364  34.763  41.108  1.00  0.00           S
ATOM   1586  CE  MET   101      20.846  34.444  40.097  1.00  0.00           C
ATOM   1587  HE1 MET   101      20.069  34.098  40.778  1.00  0.00           H
ATOM   1588  HE2 MET   101      20.447  35.270  39.508  1.00  0.00           H
ATOM   1589  HE3 MET   101      21.136  33.686  39.370  1.00  0.00           H
ATOM   1590  C   MET   101      21.948  31.210  44.234  1.00  0.00           C
ATOM   1591  O   MET   101      22.620  30.471  43.576  1.00  0.00           O
ATOM   1592  N   ARG   102      22.207  31.390  45.513  1.00  0.00           N
ATOM   1593  H   ARG   102      21.717  32.115  46.018  1.00  0.00           H
ATOM   1594  CA  ARG   102      23.299  30.721  46.252  1.00  0.00           C
ATOM   1595  HA  ARG   102      24.215  30.867  45.681  1.00  0.00           H
ATOM   1596  CB  ARG   102      23.542  31.426  47.623  1.00  0.00           C
ATOM   1597  HB2 ARG   102      22.544  31.647  47.999  1.00  0.00           H
ATOM   1598  HB3 ARG   102      24.124  30.740  48.238  1.00  0.00           H
ATOM   1599  CG  ARG   102      24.451  32.651  47.521  1.00  0.00           C
ATOM   1600  HG2 ARG   102      25.395  32.291  47.115  1.00  0.00           H
ATOM   1601  HG3 ARG   102      23.824  33.285  46.895  1.00  0.00           H
ATOM   1602  CD  ARG   102      24.728  33.221  48.876  1.00  0.00           C
ATOM   1603  HD2 ARG   102      23.772  33.506  49.316  1.00  0.00           H
ATOM   1604  HD3 ARG   102      25.188  32.584  49.631  1.00  0.00           H
ATOM   1605  NE  ARG   102      25.621  34.388  48.752  1.00  0.00           N
ATOM   1606  HE  ARG   102      26.535  34.235  48.350  1.00  0.00           H
ATOM   1607  CZ  ARG   102      25.336  35.635  49.074  1.00  0.00           C
ATOM   1608  NH1 ARG   102      24.237  36.000  49.535  1.00  0.00           N
ATOM   1609 HH11 ARG   102      23.497  35.345  49.744  1.00  0.00           H
ATOM   1610 HH12 ARG   102      24.154  36.906  49.976  1.00  0.00           H
ATOM   1611  NH2 ARG   102      26.162  36.607  48.904  1.00  0.00           N
ATOM   1612 HH21 ARG   102      27.074  36.316  48.580  1.00  0.00           H
ATOM   1613 HH22 ARG   102      26.125  37.416  49.506  1.00  0.00           H
ATOM   1614  C   ARG   102      23.170  29.208  46.364  1.00  0.00           C
ATOM   1615  O   ARG   102      24.130  28.572  46.869  1.00  0.00           O
ATOM   1616  N   THR   103      22.023  28.687  45.999  1.00  0.00           N
ATOM   1617  H   THR   103      21.262  29.309  45.764  1.00  0.00           H
ATOM   1618  CA  THR   103      21.731  27.253  46.271  1.00  0.00           C
ATOM   1619  HA  THR   103      22.682  26.721  46.257  1.00  0.00           H
ATOM   1620  CB  THR   103      21.059  27.107  47.638  1.00  0.00           C
ATOM   1621  HB  THR   103      20.078  27.554  47.483  1.00  0.00           H
ATOM   1622  CG2 THR   103      20.991  25.677  48.264  1.00  0.00           C
ATOM   1623 HG21 THR   103      22.019  25.315  48.272  1.00  0.00           H
ATOM   1624 HG22 THR   103      20.382  24.963  47.709  1.00  0.00           H
ATOM   1625 HG23 THR   103      20.502  25.759  49.235  1.00  0.00           H
ATOM   1626  OG1 THR   103      21.741  27.957  48.579  1.00  0.00           O
ATOM   1627  HG1 THR   103      21.303  28.803  48.460  1.00  0.00           H
ATOM   1628  C   THR   103      20.846  26.739  45.133  1.00  0.00           C
ATOM   1629  O   THR   103      20.293  25.628  45.252  1.00  0.00           O
ATOM   1630  N   THR   104      20.675  27.489  44.003  1.00  0.00           N
ATOM   1631  H   THR   104      21.072  28.418  43.992  1.00  0.00           H
ATOM   1632  CA  THR   104      19.777  27.281  42.970  1.00  0.00           C
ATOM   1633  HA  THR   104      18.820  27.200  43.487  1.00  0.00           H
ATOM   1634  CB  THR   104      19.873  28.408  41.904  1.00  0.00           C
ATOM   1635  HB  THR   104      19.780  29.405  42.335  1.00  0.00           H
ATOM   1636  CG2 THR   104      21.108  28.545  41.098  1.00  0.00           C
ATOM   1637 HG21 THR   104      21.478  27.559  40.819  1.00  0.00           H
ATOM   1638 HG22 THR   104      21.927  28.998  41.659  1.00  0.00           H
ATOM   1639 HG23 THR   104      20.837  29.255  40.316  1.00  0.00           H
ATOM   1640  OG1 THR   104      18.844  28.263  40.961  1.00  0.00           O
ATOM   1641  HG1 THR   104      17.980  28.184  41.370  1.00  0.00           H
ATOM   1642  C   THR   104      19.980  26.015  42.242  1.00  0.00           C
ATOM   1643  O   THR   104      21.099  25.589  41.976  1.00  0.00           O
ATOM   1644  N   GLN   105      18.856  25.429  41.882  1.00  0.00           N
ATOM   1645  H   GLN   105      17.998  25.952  41.984  1.00  0.00           H
ATOM   1646  CA  GLN   105      18.624  24.270  41.077  1.00  0.00           C
ATOM   1647  HA  GLN   105      19.203  23.455  41.512  1.00  0.00           H
ATOM   1648  CB  GLN   105      17.126  23.741  41.305  1.00  0.00           C
ATOM   1649  HB2 GLN   105      17.066  22.673  41.098  1.00  0.00           H
ATOM   1650  HB3 GLN   105      16.851  23.890  42.349  1.00  0.00           H
ATOM   1651  CG  GLN   105      15.984  24.497  40.514  1.00  0.00           C
ATOM   1652  HG2 GLN   105      15.918  25.487  40.965  1.00  0.00           H
ATOM   1653  HG3 GLN   105      16.336  24.503  39.482  1.00  0.00           H
ATOM   1654  CD  GLN   105      14.603  23.896  40.702  1.00  0.00           C
ATOM   1655  OE1 GLN   105      14.135  23.366  41.696  1.00  0.00           O
ATOM   1656  NE2 GLN   105      13.860  23.979  39.583  1.00  0.00           N
ATOM   1657 HE21 GLN   105      12.872  23.803  39.689  1.00  0.00           H
ATOM   1658 HE22 GLN   105      14.239  24.250  38.686  1.00  0.00           H
ATOM   1659  C   GLN   105      18.975  24.329  39.612  1.00  0.00           C
ATOM   1660  O   GLN   105      18.558  23.428  38.945  1.00  0.00           O
ATOM   1661  N   ASN   106      19.735  25.319  39.173  1.00  0.00           N
ATOM   1662  H   ASN   106      20.066  26.039  39.799  1.00  0.00           H
ATOM   1663  CA  ASN   106      19.997  25.589  37.793  1.00  0.00           C
ATOM   1664  HA  ASN   106      19.752  24.703  37.207  1.00  0.00           H
ATOM   1665  CB  ASN   106      18.984  26.682  37.343  1.00  0.00           C
ATOM   1666  HB2 ASN   106      19.051  27.542  38.010  1.00  0.00           H
ATOM   1667  HB3 ASN   106      19.339  27.089  36.396  1.00  0.00           H
ATOM   1668  CG  ASN   106      17.535  26.266  37.249  1.00  0.00           C
ATOM   1669  OD1 ASN   106      17.120  25.385  36.529  1.00  0.00           O
ATOM   1670  ND2 ASN   106      16.588  26.736  38.090  1.00  0.00           N
ATOM   1671 HD21 ASN   106      16.800  27.609  38.553  1.00  0.00           H
ATOM   1672 HD22 ASN   106      15.652  26.421  37.881  1.00  0.00           H
ATOM   1673  C   ASN   106      21.500  25.949  37.613  1.00  0.00           C
ATOM   1674  O   ASN   106      21.872  27.043  37.976  1.00  0.00           O
ATOM   1675  N   PRO   107      22.385  25.025  37.145  1.00  0.00           N
ATOM   1676  CD  PRO   107      22.078  23.622  36.911  1.00  0.00           C
ATOM   1677  HD2 PRO   107      21.626  23.512  35.926  1.00  0.00           H
ATOM   1678  HD3 PRO   107      21.362  23.261  37.649  1.00  0.00           H
ATOM   1679  CG  PRO   107      23.461  22.965  37.026  1.00  0.00           C
ATOM   1680  HG2 PRO   107      23.467  22.069  36.407  1.00  0.00           H
ATOM   1681  HG3 PRO   107      23.549  22.808  38.102  1.00  0.00           H
ATOM   1682  CB  PRO   107      24.468  23.991  36.621  1.00  0.00           C
ATOM   1683  HB2 PRO   107      24.626  23.987  35.541  1.00  0.00           H
ATOM   1684  HB3 PRO   107      25.445  23.868  37.090  1.00  0.00           H
ATOM   1685  CA  PRO   107      23.862  25.315  37.095  1.00  0.00           C
ATOM   1686  HA  PRO   107      24.158  25.422  38.139  1.00  0.00           H
ATOM   1687  C   PRO   107      24.337  26.518  36.363  1.00  0.00           C
ATOM   1688  O   PRO   107      25.290  27.226  36.853  1.00  0.00           O
ATOM   1689  N   ASP   108      23.691  27.016  35.262  1.00  0.00           N
ATOM   1690  H   ASP   108      22.942  26.440  34.906  1.00  0.00           H
ATOM   1691  CA  ASP   108      24.158  28.225  34.503  1.00  0.00           C
ATOM   1692  HA  ASP   108      25.233  28.341  34.640  1.00  0.00           H
ATOM   1693  CB  ASP   108      23.775  28.013  33.021  1.00  0.00           C
ATOM   1694  HB2 ASP   108      24.304  28.696  32.358  1.00  0.00           H
ATOM   1695  HB3 ASP   108      24.329  27.123  32.722  1.00  0.00           H
ATOM   1696  CG  ASP   108      22.233  28.119  32.655  1.00  0.00           C
ATOM   1697  OD1 ASP   108      21.864  28.867  31.732  1.00  0.00           O
ATOM   1698  OD2 ASP   108      21.378  27.445  33.235  1.00  0.00           O
ATOM   1699  C   ASP   108      23.680  29.503  34.999  1.00  0.00           C
ATOM   1700  O   ASP   108      24.261  30.537  34.786  1.00  0.00           O
ATOM   1701  N   GLU   109      22.598  29.462  35.743  1.00  0.00           N
ATOM   1702  H   GLU   109      22.118  28.574  35.709  1.00  0.00           H
ATOM   1703  CA  GLU   109      21.847  30.610  36.148  1.00  0.00           C
ATOM   1704  HA  GLU   109      21.637  31.077  35.185  1.00  0.00           H
ATOM   1705  CB  GLU   109      20.549  30.162  36.830  1.00  0.00           C
ATOM   1706  HB2 GLU   109      20.338  29.198  36.368  1.00  0.00           H
ATOM   1707  HB3 GLU   109      20.847  29.993  37.864  1.00  0.00           H
ATOM   1708  CG  GLU   109      19.251  31.113  36.589  1.00  0.00           C
ATOM   1709  HG2 GLU   109      18.432  30.472  36.919  1.00  0.00           H
ATOM   1710  HG3 GLU   109      19.360  31.921  37.312  1.00  0.00           H
ATOM   1711  CD  GLU   109      18.893  31.434  35.062  1.00  0.00           C
ATOM   1712  OE1 GLU   109      18.907  30.500  34.197  1.00  0.00           O
ATOM   1713  OE2 GLU   109      18.537  32.599  34.722  1.00  0.00           O
ATOM   1714  C   GLU   109      22.500  31.659  36.951  1.00  0.00           C
ATOM   1715  O   GLU   109      22.067  32.827  36.902  1.00  0.00           O
ATOM   1716  N   LEU   110      23.624  31.306  37.615  1.00  0.00           N
ATOM   1717  H   LEU   110      23.782  30.324  37.789  1.00  0.00           H
ATOM   1718  CA  LEU   110      24.565  32.284  38.248  1.00  0.00           C
ATOM   1719  HA  LEU   110      23.925  32.931  38.848  1.00  0.00           H
ATOM   1720  CB  LEU   110      25.512  31.445  39.155  1.00  0.00           C
ATOM   1721  HB2 LEU   110      24.892  31.062  39.965  1.00  0.00           H
ATOM   1722  HB3 LEU   110      26.081  30.674  38.637  1.00  0.00           H
ATOM   1723  CG  LEU   110      26.624  32.271  39.827  1.00  0.00           C
ATOM   1724  HG  LEU   110      27.302  32.584  39.032  1.00  0.00           H
ATOM   1725  CD1 LEU   110      25.972  33.322  40.659  1.00  0.00           C
ATOM   1726 HD11 LEU   110      26.718  33.831  41.270  1.00  0.00           H
ATOM   1727 HD12 LEU   110      25.300  32.825  41.359  1.00  0.00           H
ATOM   1728 HD13 LEU   110      25.494  34.167  40.165  1.00  0.00           H
ATOM   1729  CD2 LEU   110      27.497  31.449  40.882  1.00  0.00           C
ATOM   1730 HD21 LEU   110      27.974  30.618  40.365  1.00  0.00           H
ATOM   1731 HD22 LEU   110      28.283  32.106  41.250  1.00  0.00           H
ATOM   1732 HD23 LEU   110      26.755  30.998  41.543  1.00  0.00           H
ATOM   1733  C   LEU   110      25.384  33.125  37.299  1.00  0.00           C
ATOM   1734  O   LEU   110      25.552  34.347  37.388  1.00  0.00           O
ATOM   1735  N   TRP   111      25.919  32.339  36.313  1.00  0.00           N
ATOM   1736  H   TRP   111      25.531  31.421  36.149  1.00  0.00           H
ATOM   1737  CA  TRP   111      26.823  32.840  35.223  1.00  0.00           C
ATOM   1738  HA  TRP   111      27.592  33.384  35.771  1.00  0.00           H
ATOM   1739  CB  TRP   111      27.431  31.514  34.710  1.00  0.00           C
ATOM   1740  HB2 TRP   111      26.642  30.874  34.315  1.00  0.00           H
ATOM   1741  HB3 TRP   111      28.131  31.634  33.884  1.00  0.00           H
ATOM   1742  CG  TRP   111      28.123  30.608  35.763  1.00  0.00           C
ATOM   1743  CD1 TRP   111      27.554  29.426  36.177  1.00  0.00           C
ATOM   1744  HD1 TRP   111      26.663  28.968  35.775  1.00  0.00           H
ATOM   1745  NE1 TRP   111      28.210  28.910  37.207  1.00  0.00           N
ATOM   1746  HE1 TRP   111      28.043  27.971  37.539  1.00  0.00           H
ATOM   1747  CE2 TRP   111      29.259  29.764  37.635  1.00  0.00           C
ATOM   1748  CZ2 TRP   111      30.117  29.844  38.732  1.00  0.00           C
ATOM   1749  HZ2 TRP   111      29.932  29.128  39.520  1.00  0.00           H
ATOM   1750  CH2 TRP   111      31.113  30.847  38.839  1.00  0.00           C
ATOM   1751  HH2 TRP   111      31.743  30.907  39.713  1.00  0.00           H
ATOM   1752  CZ3 TRP   111      31.152  31.790  37.854  1.00  0.00           C
ATOM   1753  HZ3 TRP   111      31.791  32.656  37.948  1.00  0.00           H
ATOM   1754  CE3 TRP   111      30.276  31.746  36.778  1.00  0.00           C
ATOM   1755  HE3 TRP   111      30.321  32.563  36.072  1.00  0.00           H
ATOM   1756  CD2 TRP   111      29.287  30.771  36.615  1.00  0.00           C
ATOM   1757  C   TRP   111      26.075  33.643  34.187  1.00  0.00           C
ATOM   1758  O   TRP   111      26.548  34.696  33.960  1.00  0.00           O
ATOM   1759  N   GLU   112      24.881  33.261  33.851  1.00  0.00           N
ATOM   1760  H   GLU   112      24.598  32.318  34.075  1.00  0.00           H
ATOM   1761  CA  GLU   112      23.978  34.149  33.239  1.00  0.00           C
ATOM   1762  HA  GLU   112      24.413  34.560  32.328  1.00  0.00           H
ATOM   1763  CB  GLU   112      22.714  33.298  32.964  1.00  0.00           C
ATOM   1764  HB2 GLU   112      22.352  32.980  33.941  1.00  0.00           H
ATOM   1765  HB3 GLU   112      21.999  33.969  32.487  1.00  0.00           H
ATOM   1766  CG  GLU   112      22.943  32.133  31.984  1.00  0.00           C
ATOM   1767  HG2 GLU   112      23.906  31.678  32.216  1.00  0.00           H
ATOM   1768  HG3 GLU   112      22.077  31.474  32.038  1.00  0.00           H
ATOM   1769  CD  GLU   112      22.869  32.549  30.510  1.00  0.00           C
ATOM   1770  OE1 GLU   112      22.099  31.936  29.707  1.00  0.00           O
ATOM   1771  OE2 GLU   112      23.521  33.494  30.121  1.00  0.00           O
ATOM   1772  C   GLU   112      23.793  35.438  34.055  1.00  0.00           C
ATOM   1773  O   GLU   112      24.136  36.523  33.563  1.00  0.00           O
ATOM   1774  N   PHE   113      23.436  35.323  35.325  1.00  0.00           N
ATOM   1775  H   PHE   113      23.368  34.401  35.732  1.00  0.00           H
ATOM   1776  CA  PHE   113      23.275  36.510  36.188  1.00  0.00           C
ATOM   1777  HA  PHE   113      22.483  37.147  35.794  1.00  0.00           H
ATOM   1778  CB  PHE   113      22.614  36.159  37.539  1.00  0.00           C
ATOM   1779  HB2 PHE   113      21.644  35.705  37.339  1.00  0.00           H
ATOM   1780  HB3 PHE   113      23.235  35.407  38.027  1.00  0.00           H
ATOM   1781  CG  PHE   113      22.696  37.352  38.425  1.00  0.00           C
ATOM   1782  CD1 PHE   113      21.664  38.335  38.420  1.00  0.00           C
ATOM   1783  HD1 PHE   113      20.794  38.276  37.785  1.00  0.00           H
ATOM   1784  CE1 PHE   113      21.758  39.396  39.372  1.00  0.00           C
ATOM   1785  HE1 PHE   113      20.991  40.150  39.474  1.00  0.00           H
ATOM   1786  CZ  PHE   113      22.900  39.604  40.187  1.00  0.00           C
ATOM   1787  HZ  PHE   113      22.898  40.423  40.893  1.00  0.00           H
ATOM   1788  CE2 PHE   113      23.940  38.659  40.097  1.00  0.00           C
ATOM   1789  HE2 PHE   113      24.867  38.906  40.592  1.00  0.00           H
ATOM   1790  CD2 PHE   113      23.824  37.522  39.222  1.00  0.00           C
ATOM   1791  HD2 PHE   113      24.502  36.682  39.268  1.00  0.00           H
ATOM   1792  C   PHE   113      24.497  37.421  36.218  1.00  0.00           C
ATOM   1793  O   PHE   113      24.406  38.634  36.040  1.00  0.00           O
ATOM   1794  N   ILE   114      25.730  36.887  36.312  1.00  0.00           N
ATOM   1795  H   ILE   114      25.666  35.880  36.363  1.00  0.00           H
ATOM   1796  CA  ILE   114      26.995  37.593  36.357  1.00  0.00           C
ATOM   1797  HA  ILE   114      27.067  38.417  37.066  1.00  0.00           H
ATOM   1798  CB  ILE   114      28.148  36.590  36.659  1.00  0.00           C
ATOM   1799  HB  ILE   114      27.934  35.730  36.026  1.00  0.00           H
ATOM   1800  CG2 ILE   114      29.580  37.141  36.342  1.00  0.00           C
ATOM   1801 HG21 ILE   114      30.320  36.353  36.471  1.00  0.00           H
ATOM   1802 HG22 ILE   114      29.867  37.906  37.063  1.00  0.00           H
ATOM   1803 HG23 ILE   114      29.656  37.460  35.302  1.00  0.00           H
ATOM   1804  CG1 ILE   114      28.069  36.264  38.177  1.00  0.00           C
ATOM   1805 HG12 ILE   114      28.312  37.186  38.707  1.00  0.00           H
ATOM   1806 HG13 ILE   114      27.065  36.014  38.515  1.00  0.00           H
ATOM   1807  CD1 ILE   114      29.019  35.156  38.778  1.00  0.00           C
ATOM   1808 HD11 ILE   114      29.971  35.621  39.033  1.00  0.00           H
ATOM   1809 HD12 ILE   114      29.161  34.305  38.111  1.00  0.00           H
ATOM   1810 HD13 ILE   114      28.456  34.756  39.621  1.00  0.00           H
ATOM   1811  C   ILE   114      27.262  38.252  34.992  1.00  0.00           C
ATOM   1812  O   ILE   114      27.596  39.387  34.968  1.00  0.00           O
ATOM   1813  N   ALA   115      27.064  37.460  33.903  1.00  0.00           N
ATOM   1814  H   ALA   115      26.740  36.515  34.055  1.00  0.00           H
ATOM   1815  CA  ALA   115      27.100  37.992  32.474  1.00  0.00           C
ATOM   1816  HA  ALA   115      28.084  38.431  32.305  1.00  0.00           H
ATOM   1817  CB  ALA   115      27.023  36.820  31.536  1.00  0.00           C
ATOM   1818  HB1 ALA   115      26.756  37.286  30.589  1.00  0.00           H
ATOM   1819  HB2 ALA   115      26.205  36.180  31.868  1.00  0.00           H
ATOM   1820  HB3 ALA   115      27.967  36.278  31.474  1.00  0.00           H
ATOM   1821  C   ALA   115      26.034  39.033  32.147  1.00  0.00           C
ATOM   1822  O   ALA   115      26.338  39.968  31.357  1.00  0.00           O
ATOM   1823  N   ASP   116      24.811  38.931  32.731  1.00  0.00           N
ATOM   1824  H   ASP   116      24.710  38.078  33.263  1.00  0.00           H
ATOM   1825  CA  ASP   116      23.657  39.861  32.739  1.00  0.00           C
ATOM   1826  HA  ASP   116      23.611  40.231  31.715  1.00  0.00           H
ATOM   1827  CB  ASP   116      22.398  39.067  33.129  1.00  0.00           C
ATOM   1828  HB2 ASP   116      22.642  38.423  33.975  1.00  0.00           H
ATOM   1829  HB3 ASP   116      21.641  39.774  33.467  1.00  0.00           H
ATOM   1830  CG  ASP   116      21.673  38.243  32.031  1.00  0.00           C
ATOM   1831  OD1 ASP   116      21.826  38.677  30.882  1.00  0.00           O
ATOM   1832  OD2 ASP   116      20.997  37.218  32.254  1.00  0.00           O
ATOM   1833  C   ASP   116      23.981  41.106  33.518  1.00  0.00           C
ATOM   1834  O   ASP   116      23.462  42.197  33.183  1.00  0.00           O
ATOM   1835  N   SER   117      24.762  41.015  34.587  1.00  0.00           N
ATOM   1836  H   SER   117      25.132  40.116  34.859  1.00  0.00           H
ATOM   1837  CA  SER   117      25.261  42.080  35.474  1.00  0.00           C
ATOM   1838  HA  SER   117      24.452  42.801  35.592  1.00  0.00           H
ATOM   1839  CB  SER   117      25.759  41.572  36.814  1.00  0.00           C
ATOM   1840  HB2 SER   117      26.589  40.867  36.768  1.00  0.00           H
ATOM   1841  HB3 SER   117      25.937  42.481  37.387  1.00  0.00           H
ATOM   1842  OG  SER   117      24.670  40.874  37.441  1.00  0.00           O
ATOM   1843  HG  SER   117      24.642  40.006  37.034  1.00  0.00           H
ATOM   1844  C   SER   117      26.392  42.895  34.862  1.00  0.00           C
ATOM   1845  O   SER   117      26.214  44.091  34.801  1.00  0.00           O
ATOM   1846  N   LEU   118      27.492  42.262  34.383  1.00  0.00           N
ATOM   1847  H   LEU   118      27.635  41.275  34.543  1.00  0.00           H
ATOM   1848  CA  LEU   118      28.278  42.811  33.348  1.00  0.00           C
ATOM   1849  HA  LEU   118      28.868  43.610  33.797  1.00  0.00           H
ATOM   1850  CB  LEU   118      29.285  41.764  32.806  1.00  0.00           C
ATOM   1851  HB2 LEU   118      29.530  41.177  33.689  1.00  0.00           H
ATOM   1852  HB3 LEU   118      28.763  41.153  32.069  1.00  0.00           H
ATOM   1853  CG  LEU   118      30.555  42.217  32.078  1.00  0.00           C
ATOM   1854  HG  LEU   118      30.237  42.557  31.092  1.00  0.00           H
ATOM   1855  CD1 LEU   118      31.426  43.299  32.761  1.00  0.00           C
ATOM   1856 HD11 LEU   118      30.776  44.156  32.940  1.00  0.00           H
ATOM   1857 HD12 LEU   118      32.398  43.447  32.291  1.00  0.00           H
ATOM   1858 HD13 LEU   118      31.742  42.879  33.715  1.00  0.00           H
ATOM   1859  CD2 LEU   118      31.421  41.078  31.884  1.00  0.00           C
ATOM   1860 HD21 LEU   118      31.500  40.420  32.750  1.00  0.00           H
ATOM   1861 HD22 LEU   118      30.935  40.452  31.135  1.00  0.00           H
ATOM   1862 HD23 LEU   118      32.405  41.349  31.500  1.00  0.00           H
ATOM   1863  C   LEU   118      27.468  43.420  32.197  1.00  0.00           C
ATOM   1864  O   LEU   118      27.833  44.522  31.776  1.00  0.00           O
ATOM   1865  N   LYS   119      26.455  42.714  31.626  1.00  0.00           N
ATOM   1866  H   LYS   119      26.228  41.827  32.052  1.00  0.00           H
ATOM   1867  CA  LYS   119      25.893  43.231  30.334  1.00  0.00           C
ATOM   1868  HA  LYS   119      26.687  43.529  29.649  1.00  0.00           H
ATOM   1869  CB  LYS   119      24.977  42.174  29.647  1.00  0.00           C
ATOM   1870  HB2 LYS   119      25.596  41.288  29.506  1.00  0.00           H
ATOM   1871  HB3 LYS   119      24.148  41.986  30.329  1.00  0.00           H
ATOM   1872  CG  LYS   119      24.377  42.643  28.306  1.00  0.00           C
ATOM   1873  HG2 LYS   119      25.189  43.065  27.714  1.00  0.00           H
ATOM   1874  HG3 LYS   119      23.871  41.783  27.866  1.00  0.00           H
ATOM   1875  CD  LYS   119      23.298  43.664  28.525  1.00  0.00           C
ATOM   1876  HD2 LYS   119      22.748  43.507  29.452  1.00  0.00           H
ATOM   1877  HD3 LYS   119      23.750  44.656  28.544  1.00  0.00           H
ATOM   1878  CE  LYS   119      22.420  43.615  27.324  1.00  0.00           C
ATOM   1879  HE2 LYS   119      23.113  43.600  26.483  1.00  0.00           H
ATOM   1880  HE3 LYS   119      21.877  42.671  27.360  1.00  0.00           H
ATOM   1881  NZ  LYS   119      21.489  44.837  27.155  1.00  0.00           N
ATOM   1882  HZ1 LYS   119      21.848  45.769  27.011  1.00  0.00           H
ATOM   1883  HZ2 LYS   119      20.863  44.898  27.945  1.00  0.00           H
ATOM   1884  HZ3 LYS   119      21.010  44.759  26.270  1.00  0.00           H
ATOM   1885  C   LYS   119      25.149  44.540  30.602  1.00  0.00           C
ATOM   1886  O   LYS   119      25.436  45.550  29.891  1.00  0.00           O
ATOM   1887  N   ALA   120      24.398  44.637  31.660  1.00  0.00           N
ATOM   1888  H   ALA   120      24.230  43.804  32.207  1.00  0.00           H
ATOM   1889  CA  ALA   120      23.828  45.920  32.164  1.00  0.00           C
ATOM   1890  HA  ALA   120      23.159  46.402  31.451  1.00  0.00           H
ATOM   1891  CB  ALA   120      23.090  45.732  33.485  1.00  0.00           C
ATOM   1892  HB1 ALA   120      22.492  44.834  33.639  1.00  0.00           H
ATOM   1893  HB2 ALA   120      22.419  46.587  33.567  1.00  0.00           H
ATOM   1894  HB3 ALA   120      23.845  45.601  34.260  1.00  0.00           H
ATOM   1895  C   ALA   120      24.967  46.992  32.367  1.00  0.00           C
ATOM   1896  O   ALA   120      24.973  48.065  31.676  1.00  0.00           O
ATOM   1897  N   PHE   121      25.988  46.729  33.128  1.00  0.00           N
ATOM   1898  H   PHE   121      25.954  45.844  33.613  1.00  0.00           H
ATOM   1899  CA  PHE   121      27.072  47.611  33.495  1.00  0.00           C
ATOM   1900  HA  PHE   121      26.633  48.451  34.034  1.00  0.00           H
ATOM   1901  CB  PHE   121      28.111  46.829  34.358  1.00  0.00           C
ATOM   1902  HB2 PHE   121      27.677  46.649  35.341  1.00  0.00           H
ATOM   1903  HB3 PHE   121      28.313  45.823  33.991  1.00  0.00           H
ATOM   1904  CG  PHE   121      29.401  47.581  34.606  1.00  0.00           C
ATOM   1905  CD1 PHE   121      29.534  48.437  35.744  1.00  0.00           C
ATOM   1906  HD1 PHE   121      28.695  48.490  36.422  1.00  0.00           H
ATOM   1907  CE1 PHE   121      30.767  49.117  36.001  1.00  0.00           C
ATOM   1908  HE1 PHE   121      30.783  49.859  36.785  1.00  0.00           H
ATOM   1909  CZ  PHE   121      31.756  48.944  35.047  1.00  0.00           C
ATOM   1910  HZ  PHE   121      32.673  49.511  35.093  1.00  0.00           H
ATOM   1911  CE2 PHE   121      31.690  48.058  33.968  1.00  0.00           C
ATOM   1912  HE2 PHE   121      32.550  47.837  33.352  1.00  0.00           H
ATOM   1913  CD2 PHE   121      30.457  47.471  33.719  1.00  0.00           C
ATOM   1914  HD2 PHE   121      30.242  46.803  32.899  1.00  0.00           H
ATOM   1915  C   PHE   121      27.769  48.233  32.177  1.00  0.00           C
ATOM   1916  O   PHE   121      27.850  49.433  32.154  1.00  0.00           O
ATOM   1917  N   ILE   122      28.118  47.444  31.174  1.00  0.00           N
ATOM   1918  H   ILE   122      27.949  46.458  31.311  1.00  0.00           H
ATOM   1919  CA  ILE   122      28.808  47.940  29.954  1.00  0.00           C
ATOM   1920  HA  ILE   122      29.517  48.721  30.231  1.00  0.00           H
ATOM   1921  CB  ILE   122      29.264  46.694  29.147  1.00  0.00           C
ATOM   1922  HB  ILE   122      28.411  46.014  29.142  1.00  0.00           H
ATOM   1923  CG2 ILE   122      29.686  47.026  27.727  1.00  0.00           C
ATOM   1924 HG21 ILE   122      28.827  47.382  27.160  1.00  0.00           H
ATOM   1925 HG22 ILE   122      30.073  46.175  27.165  1.00  0.00           H
ATOM   1926 HG23 ILE   122      30.403  47.845  27.791  1.00  0.00           H
ATOM   1927  CG1 ILE   122      30.323  45.771  29.813  1.00  0.00           C
ATOM   1928 HG12 ILE   122      29.886  45.503  30.775  1.00  0.00           H
ATOM   1929 HG13 ILE   122      30.353  44.847  29.235  1.00  0.00           H
ATOM   1930  CD1 ILE   122      31.602  46.439  30.173  1.00  0.00           C
ATOM   1931 HD11 ILE   122      31.950  47.041  29.334  1.00  0.00           H
ATOM   1932 HD12 ILE   122      32.283  45.681  30.560  1.00  0.00           H
ATOM   1933 HD13 ILE   122      31.348  47.122  30.983  1.00  0.00           H
ATOM   1934  C   ILE   122      27.906  48.840  29.058  1.00  0.00           C
ATOM   1935  O   ILE   122      28.303  49.832  28.443  1.00  0.00           O
ATOM   1936  N   ASP   123      26.632  48.639  29.139  1.00  0.00           N
ATOM   1937  H   ASP   123      26.273  47.954  29.788  1.00  0.00           H
ATOM   1938  CA  ASP   123      25.534  49.507  28.493  1.00  0.00           C
ATOM   1939  HA  ASP   123      25.861  49.715  27.474  1.00  0.00           H
ATOM   1940  CB  ASP   123      24.132  48.772  28.344  1.00  0.00           C
ATOM   1941  HB2 ASP   123      23.959  48.226  29.271  1.00  0.00           H
ATOM   1942  HB3 ASP   123      23.321  49.498  28.403  1.00  0.00           H
ATOM   1943  CG  ASP   123      23.890  48.003  27.039  1.00  0.00           C
ATOM   1944  OD1 ASP   123      24.735  48.185  26.157  1.00  0.00           O
ATOM   1945  OD2 ASP   123      22.887  47.216  26.969  1.00  0.00           O
ATOM   1946  C   ASP   123      25.411  50.860  29.205  1.00  0.00           C
ATOM   1947  O   ASP   123      25.027  51.924  28.615  1.00  0.00           O
ATOM   1948  N   GLU   124      25.651  50.881  30.583  1.00  0.00           N
ATOM   1949  H   GLU   124      25.825  49.959  30.958  1.00  0.00           H
ATOM   1950  CA  GLU   124      26.023  52.048  31.392  1.00  0.00           C
ATOM   1951  HA  GLU   124      25.266  52.742  31.028  1.00  0.00           H
ATOM   1952  CB  GLU   124      25.567  51.731  32.834  1.00  0.00           C
ATOM   1953  HB2 GLU   124      25.928  50.713  32.978  1.00  0.00           H
ATOM   1954  HB3 GLU   124      26.130  52.438  33.442  1.00  0.00           H
ATOM   1955  CG  GLU   124      24.072  51.829  33.031  1.00  0.00           C
ATOM   1956  HG2 GLU   124      23.910  52.907  33.039  1.00  0.00           H
ATOM   1957  HG3 GLU   124      23.562  51.416  32.160  1.00  0.00           H
ATOM   1958  CD  GLU   124      23.503  51.188  34.324  1.00  0.00           C
ATOM   1959  OE1 GLU   124      22.467  50.593  34.302  1.00  0.00           O
ATOM   1960  OE2 GLU   124      24.175  51.377  35.361  1.00  0.00           O
ATOM   1961  C   GLU   124      27.395  52.735  31.163  1.00  0.00           C
ATOM   1962  O   GLU   124      27.501  53.987  31.314  1.00  0.00           O
ATOM   1963  N   GLN   125      28.403  51.923  30.804  1.00  0.00           N
ATOM   1964  H   GLN   125      28.300  50.918  30.803  1.00  0.00           H
ATOM   1965  CA  GLN   125      29.734  52.456  30.528  1.00  0.00           C
ATOM   1966  HA  GLN   125      29.994  53.179  31.301  1.00  0.00           H
ATOM   1967  CB  GLN   125      30.826  51.410  30.566  1.00  0.00           C
ATOM   1968  HB2 GLN   125      30.814  50.675  29.762  1.00  0.00           H
ATOM   1969  HB3 GLN   125      31.793  51.902  30.459  1.00  0.00           H
ATOM   1970  CG  GLN   125      31.098  50.602  31.869  1.00  0.00           C
ATOM   1971  HG2 GLN   125      30.522  49.678  31.846  1.00  0.00           H
ATOM   1972  HG3 GLN   125      32.113  50.206  31.912  1.00  0.00           H
ATOM   1973  CD  GLN   125      30.841  51.412  33.062  1.00  0.00           C
ATOM   1974  OE1 GLN   125      31.678  52.247  33.476  1.00  0.00           O
ATOM   1975  NE2 GLN   125      29.781  51.138  33.799  1.00  0.00           N
ATOM   1976 HE21 GLN   125      29.831  51.428  34.764  1.00  0.00           H
ATOM   1977 HE22 GLN   125      29.157  50.407  33.484  1.00  0.00           H
ATOM   1978  C   GLN   125      29.732  53.115  29.166  1.00  0.00           C
ATOM   1979  O   GLN   125      30.437  54.030  28.858  1.00  0.00           O
ATOM   1980  N   PHE   126      28.876  52.644  28.194  1.00  0.00           N
ATOM   1981  H   PHE   126      28.246  51.884  28.408  1.00  0.00           H
ATOM   1982  CA  PHE   126      28.883  52.965  26.696  1.00  0.00           C
ATOM   1983  HA  PHE   126      29.470  53.878  26.589  1.00  0.00           H
ATOM   1984  CB  PHE   126      29.586  51.893  25.898  1.00  0.00           C
ATOM   1985  HB2 PHE   126      28.950  51.014  26.009  1.00  0.00           H
ATOM   1986  HB3 PHE   126      29.746  52.185  24.860  1.00  0.00           H
ATOM   1987  CG  PHE   126      31.005  51.549  26.257  1.00  0.00           C
ATOM   1988  CD1 PHE   126      31.287  50.545  27.219  1.00  0.00           C
ATOM   1989  HD1 PHE   126      30.506  49.827  27.417  1.00  0.00           H
ATOM   1990  CE1 PHE   126      32.612  50.273  27.596  1.00  0.00           C
ATOM   1991  HE1 PHE   126      32.962  49.393  28.114  1.00  0.00           H
ATOM   1992  CZ  PHE   126      33.619  51.164  27.120  1.00  0.00           C
ATOM   1993  HZ  PHE   126      34.670  50.983  27.288  1.00  0.00           H
ATOM   1994  CE2 PHE   126      33.345  52.188  26.196  1.00  0.00           C
ATOM   1995  HE2 PHE   126      34.121  52.766  25.718  1.00  0.00           H
ATOM   1996  CD2 PHE   126      32.045  52.323  25.740  1.00  0.00           C
ATOM   1997  HD2 PHE   126      31.806  53.108  25.037  1.00  0.00           H
ATOM   1998  C   PHE   126      27.414  53.199  26.313  1.00  0.00           C
ATOM   1999  O   PHE   126      26.930  52.264  25.678  1.00  0.00           O
ATOM   2000  N   PRO   127      26.698  54.326  26.444  1.00  0.00           N
ATOM   2001  CD  PRO   127      26.969  55.272  27.508  1.00  0.00           C
ATOM   2002  HD2 PRO   127      27.432  56.192  27.151  1.00  0.00           H
ATOM   2003  HD3 PRO   127      27.503  54.776  28.319  1.00  0.00           H
ATOM   2004  CG  PRO   127      25.559  55.699  27.940  1.00  0.00           C
ATOM   2005  HG2 PRO   127      25.562  56.639  28.491  1.00  0.00           H
ATOM   2006  HG3 PRO   127      25.014  54.998  28.572  1.00  0.00           H
ATOM   2007  CB  PRO   127      24.951  55.802  26.525  1.00  0.00           C
ATOM   2008  HB2 PRO   127      25.252  56.668  25.936  1.00  0.00           H
ATOM   2009  HB3 PRO   127      23.863  55.820  26.583  1.00  0.00           H
ATOM   2010  CA  PRO   127      25.422  54.530  25.814  1.00  0.00           C
ATOM   2011  HA  PRO   127      24.758  53.751  26.189  1.00  0.00           H
ATOM   2012  C   PRO   127      25.365  54.579  24.250  1.00  0.00           C
ATOM   2013  O   PRO   127      24.241  54.436  23.781  1.00  0.00           O
ATOM   2014  N   GLN   128      26.474  54.721  23.579  1.00  0.00           N
ATOM   2015  H   GLN   128      27.351  54.982  24.008  1.00  0.00           H
ATOM   2016  CA  GLN   128      26.659  54.562  22.187  1.00  0.00           C
ATOM   2017  HA  GLN   128      25.697  54.763  21.717  1.00  0.00           H
ATOM   2018  CB  GLN   128      27.628  55.669  21.694  1.00  0.00           C
ATOM   2019  HB2 GLN   128      27.599  55.769  20.609  1.00  0.00           H
ATOM   2020  HB3 GLN   128      27.385  56.672  22.046  1.00  0.00           H
ATOM   2021  CG  GLN   128      29.145  55.477  21.998  1.00  0.00           C
ATOM   2022  HG2 GLN   128      29.537  54.589  21.502  1.00  0.00           H
ATOM   2023  HG3 GLN   128      29.676  56.337  21.594  1.00  0.00           H
ATOM   2024  CD  GLN   128      29.582  55.436  23.423  1.00  0.00           C
ATOM   2025  OE1 GLN   128      28.822  55.668  24.335  1.00  0.00           O
ATOM   2026  NE2 GLN   128      30.794  55.143  23.680  1.00  0.00           N
ATOM   2027 HE21 GLN   128      31.149  55.240  24.620  1.00  0.00           H
ATOM   2028 HE22 GLN   128      31.433  54.976  22.916  1.00  0.00           H
ATOM   2029  C   GLN   128      27.119  53.139  21.791  1.00  0.00           C
ATOM   2030  O   GLN   128      27.440  52.919  20.668  1.00  0.00           O
ATOM   2031  N   GLY   129      27.115  52.184  22.742  1.00  0.00           N
ATOM   2032  H   GLY   129      26.895  52.323  23.718  1.00  0.00           H
ATOM   2033  CA  GLY   129      27.592  50.821  22.657  1.00  0.00           C
ATOM   2034  HA2 GLY   129      27.268  50.200  23.491  1.00  0.00           H
ATOM   2035  HA3 GLY   129      27.153  50.356  21.774  1.00  0.00           H
ATOM   2036  C   GLY   129      29.130  50.635  22.597  1.00  0.00           C
ATOM   2037  O   GLY   129      29.745  51.299  21.806  1.00  0.00           O
ATOM   2038  N   ILE   130      29.669  49.718  23.379  1.00  0.00           N
ATOM   2039  H   ILE   130      29.125  49.169  24.029  1.00  0.00           H
ATOM   2040  CA  ILE   130      31.088  49.257  23.429  1.00  0.00           C
ATOM   2041  HA  ILE   130      31.636  50.057  23.930  1.00  0.00           H
ATOM   2042  CB  ILE   130      31.194  48.005  24.352  1.00  0.00           C
ATOM   2043  HB  ILE   130      30.833  48.321  25.330  1.00  0.00           H
ATOM   2044  CG2 ILE   130      30.303  46.851  23.905  1.00  0.00           C
ATOM   2045 HG21 ILE   130      30.172  46.094  24.679  1.00  0.00           H
ATOM   2046 HG22 ILE   130      30.803  46.412  23.041  1.00  0.00           H
ATOM   2047 HG23 ILE   130      29.346  47.297  23.638  1.00  0.00           H
ATOM   2048  CG1 ILE   130      32.640  47.549  24.344  1.00  0.00           C
ATOM   2049 HG12 ILE   130      32.839  46.944  23.458  1.00  0.00           H
ATOM   2050 HG13 ILE   130      33.350  48.366  24.465  1.00  0.00           H
ATOM   2051  CD1 ILE   130      32.905  46.660  25.537  1.00  0.00           C
ATOM   2052 HD11 ILE   130      32.869  47.361  26.370  1.00  0.00           H
ATOM   2053 HD12 ILE   130      33.923  46.278  25.454  1.00  0.00           H
ATOM   2054 HD13 ILE   130      32.242  45.797  25.477  1.00  0.00           H
ATOM   2055  C   ILE   130      31.507  48.885  21.922  1.00  0.00           C
ATOM   2056  O   ILE   130      30.776  48.441  21.043  1.00  0.00           O
ATOM   2057  N   SER   131      32.808  48.977  21.598  1.00  0.00           N
ATOM   2058  H   SER   131      33.439  49.189  22.357  1.00  0.00           H
ATOM   2059  CA  SER   131      33.337  48.576  20.240  1.00  0.00           C
ATOM   2060  HA  SER   131      32.589  47.897  19.830  1.00  0.00           H
ATOM   2061  CB  SER   131      33.520  49.819  19.445  1.00  0.00           C
ATOM   2062  HB2 SER   131      34.041  49.674  18.498  1.00  0.00           H
ATOM   2063  HB3 SER   131      32.560  50.324  19.339  1.00  0.00           H
ATOM   2064  OG  SER   131      34.345  50.781  20.106  1.00  0.00           O
ATOM   2065  HG  SER   131      33.818  51.103  20.841  1.00  0.00           H
ATOM   2066  C   SER   131      34.601  47.810  20.215  1.00  0.00           C
ATOM   2067  O   SER   131      34.796  46.975  19.279  1.00  0.00           O
ATOM   2068  N   GLU   132      35.524  47.924  21.159  1.00  0.00           N
ATOM   2069  H   GLU   132      35.271  48.661  21.802  1.00  0.00           H
ATOM   2070  CA  GLU   132      36.905  47.316  21.176  1.00  0.00           C
ATOM   2071  HA  GLU   132      37.197  46.911  20.206  1.00  0.00           H
ATOM   2072  CB  GLU   132      37.943  48.407  21.603  1.00  0.00           C
ATOM   2073  HB2 GLU   132      37.755  48.654  22.648  1.00  0.00           H
ATOM   2074  HB3 GLU   132      38.954  48.027  21.755  1.00  0.00           H
ATOM   2075  CG  GLU   132      38.035  49.681  20.708  1.00  0.00           C
ATOM   2076  HG2 GLU   132      37.065  50.177  20.709  1.00  0.00           H
ATOM   2077  HG3 GLU   132      38.722  50.415  21.128  1.00  0.00           H
ATOM   2078  CD  GLU   132      38.405  49.382  19.233  1.00  0.00           C
ATOM   2079  OE1 GLU   132      38.840  48.255  18.875  1.00  0.00           O
ATOM   2080  OE2 GLU   132      38.430  50.291  18.345  1.00  0.00           O
ATOM   2081  C   GLU   132      36.941  46.172  22.258  1.00  0.00           C
ATOM   2082  O   GLU   132      36.123  46.129  23.198  1.00  0.00           O
ATOM   2083  N   PRO   133      37.929  45.220  22.167  1.00  0.00           N
ATOM   2084  CD  PRO   133      38.922  45.231  21.086  1.00  0.00           C
ATOM   2085  HD2 PRO   133      39.689  45.959  21.345  1.00  0.00           H
ATOM   2086  HD3 PRO   133      38.542  45.428  20.084  1.00  0.00           H
ATOM   2087  CG  PRO   133      39.641  43.886  21.154  1.00  0.00           C
ATOM   2088  HG2 PRO   133      40.677  43.969  20.825  1.00  0.00           H
ATOM   2089  HG3 PRO   133      39.153  43.176  20.487  1.00  0.00           H
ATOM   2090  CB  PRO   133      39.541  43.506  22.664  1.00  0.00           C
ATOM   2091  HB2 PRO   133      40.485  43.746  23.152  1.00  0.00           H
ATOM   2092  HB3 PRO   133      39.436  42.431  22.801  1.00  0.00           H
ATOM   2093  CA  PRO   133      38.296  44.216  23.179  1.00  0.00           C
ATOM   2094  HA  PRO   133      37.636  43.368  23.366  1.00  0.00           H
ATOM   2095  C   PRO   133      38.579  44.795  24.532  1.00  0.00           C
ATOM   2096  O   PRO   133      39.402  45.699  24.618  1.00  0.00           O
ATOM   2097  N   ILE   134      37.885  44.273  25.572  1.00  0.00           N
ATOM   2098  H   ILE   134      37.291  43.467  25.436  1.00  0.00           H
ATOM   2099  CA  ILE   134      38.156  44.576  26.974  1.00  0.00           C
ATOM   2100  HA  ILE   134      39.110  45.103  26.978  1.00  0.00           H
ATOM   2101  CB  ILE   134      37.232  45.612  27.603  1.00  0.00           C
ATOM   2102  HB  ILE   134      36.295  45.149  27.913  1.00  0.00           H
ATOM   2103  CG2 ILE   134      37.942  46.152  28.790  1.00  0.00           C
ATOM   2104 HG21 ILE   134      37.325  46.902  29.285  1.00  0.00           H
ATOM   2105 HG22 ILE   134      38.910  46.615  28.605  1.00  0.00           H
ATOM   2106 HG23 ILE   134      38.086  45.338  29.501  1.00  0.00           H
ATOM   2107  CG1 ILE   134      36.802  46.845  26.709  1.00  0.00           C
ATOM   2108 HG12 ILE   134      37.739  47.263  26.342  1.00  0.00           H
ATOM   2109 HG13 ILE   134      36.220  46.482  25.862  1.00  0.00           H
ATOM   2110  CD1 ILE   134      35.874  47.867  27.376  1.00  0.00           C
ATOM   2111 HD11 ILE   134      35.240  48.231  26.567  1.00  0.00           H
ATOM   2112 HD12 ILE   134      36.484  48.680  27.770  1.00  0.00           H
ATOM   2113 HD13 ILE   134      35.301  47.344  28.141  1.00  0.00           H
ATOM   2114  C   ILE   134      38.407  43.335  27.860  1.00  0.00           C
ATOM   2115  O   ILE   134      37.495  42.596  28.292  1.00  0.00           O
ATOM   2116  N   PRO   135      39.728  42.994  27.996  1.00  0.00           N
ATOM   2117  CD  PRO   135      40.912  43.522  27.281  1.00  0.00           C
ATOM   2118  HD2 PRO   135      41.131  44.489  27.731  1.00  0.00           H
ATOM   2119  HD3 PRO   135      40.677  43.846  26.266  1.00  0.00           H
ATOM   2120  CG  PRO   135      41.984  42.450  27.497  1.00  0.00           C
ATOM   2121  HG2 PRO   135      42.959  42.897  27.690  1.00  0.00           H
ATOM   2122  HG3 PRO   135      42.029  41.816  26.611  1.00  0.00           H
ATOM   2123  CB  PRO   135      41.596  41.641  28.765  1.00  0.00           C
ATOM   2124  HB2 PRO   135      42.196  41.956  29.617  1.00  0.00           H
ATOM   2125  HB3 PRO   135      41.786  40.587  28.561  1.00  0.00           H
ATOM   2126  CA  PRO   135      40.105  41.862  28.896  1.00  0.00           C
ATOM   2127  HA  PRO   135      39.643  40.955  28.506  1.00  0.00           H
ATOM   2128  C   PRO   135      39.738  42.000  30.371  1.00  0.00           C
ATOM   2129  O   PRO   135      39.510  43.072  30.922  1.00  0.00           O
ATOM   2130  N   LEU   136      39.583  40.894  31.079  1.00  0.00           N
ATOM   2131  H   LEU   136      39.826  40.055  30.568  1.00  0.00           H
ATOM   2132  CA  LEU   136      38.919  40.754  32.397  1.00  0.00           C
ATOM   2133  HA  LEU   136      38.858  41.715  32.910  1.00  0.00           H
ATOM   2134  CB  LEU   136      37.429  40.376  32.072  1.00  0.00           C
ATOM   2135  HB2 LEU   136      37.050  41.026  31.284  1.00  0.00           H
ATOM   2136  HB3 LEU   136      37.415  39.374  31.645  1.00  0.00           H
ATOM   2137  CG  LEU   136      36.401  40.471  33.252  1.00  0.00           C
ATOM   2138  HG  LEU   136      36.649  41.364  33.825  1.00  0.00           H
ATOM   2139  CD1 LEU   136      34.924  40.529  32.708  1.00  0.00           C
ATOM   2140 HD11 LEU   136      34.206  40.438  33.524  1.00  0.00           H
ATOM   2141 HD12 LEU   136      34.819  39.762  31.942  1.00  0.00           H
ATOM   2142 HD13 LEU   136      34.694  41.502  32.275  1.00  0.00           H
ATOM   2143  CD2 LEU   136      36.356  39.227  34.153  1.00  0.00           C
ATOM   2144 HD21 LEU   136      35.859  39.566  35.063  1.00  0.00           H
ATOM   2145 HD22 LEU   136      35.680  38.452  33.794  1.00  0.00           H
ATOM   2146 HD23 LEU   136      37.316  38.788  34.425  1.00  0.00           H
ATOM   2147  C   LEU   136      39.683  39.728  33.292  1.00  0.00           C
ATOM   2148  O   LEU   136      40.154  38.714  32.839  1.00  0.00           O
ATOM   2149  N   GLY   137      39.789  40.110  34.570  1.00  0.00           N
ATOM   2150  H   GLY   137      39.438  41.004  34.883  1.00  0.00           H
ATOM   2151  CA  GLY   137      40.206  39.095  35.565  1.00  0.00           C
ATOM   2152  HA2 GLY   137      40.419  38.114  35.142  1.00  0.00           H
ATOM   2153  HA3 GLY   137      41.008  39.482  36.193  1.00  0.00           H
ATOM   2154  C   GLY   137      39.073  38.760  36.499  1.00  0.00           C
ATOM   2155  O   GLY   137      38.659  39.664  37.224  1.00  0.00           O
ATOM   2156  N   PHE   138      38.571  37.535  36.672  1.00  0.00           N
ATOM   2157  H   PHE   138      39.039  36.890  36.052  1.00  0.00           H
ATOM   2158  CA  PHE   138      37.527  37.203  37.571  1.00  0.00           C
ATOM   2159  HA  PHE   138      36.914  38.103  37.560  1.00  0.00           H
ATOM   2160  CB  PHE   138      36.844  36.000  36.928  1.00  0.00           C
ATOM   2161  HB2 PHE   138      36.274  36.386  36.083  1.00  0.00           H
ATOM   2162  HB3 PHE   138      37.564  35.222  36.675  1.00  0.00           H
ATOM   2163  CG  PHE   138      35.752  35.447  37.813  1.00  0.00           C
ATOM   2164  CD1 PHE   138      35.752  34.083  37.994  1.00  0.00           C
ATOM   2165  HD1 PHE   138      36.426  33.465  37.420  1.00  0.00           H
ATOM   2166  CE1 PHE   138      34.774  33.430  38.823  1.00  0.00           C
ATOM   2167  HE1 PHE   138      34.965  32.403  39.095  1.00  0.00           H
ATOM   2168  CZ  PHE   138      33.662  34.196  39.271  1.00  0.00           C
ATOM   2169  HZ  PHE   138      32.854  33.715  39.803  1.00  0.00           H
ATOM   2170  CE2 PHE   138      33.622  35.587  39.073  1.00  0.00           C
ATOM   2171  HE2 PHE   138      32.822  36.161  39.518  1.00  0.00           H
ATOM   2172  CD2 PHE   138      34.649  36.229  38.308  1.00  0.00           C
ATOM   2173  HD2 PHE   138      34.566  37.306  38.254  1.00  0.00           H
ATOM   2174  C   PHE   138      38.125  36.883  38.910  1.00  0.00           C
ATOM   2175  O   PHE   138      38.898  35.950  39.072  1.00  0.00           O
ATOM   2176  N   THR   139      37.748  37.577  39.982  1.00  0.00           N
ATOM   2177  H   THR   139      37.145  38.377  39.852  1.00  0.00           H
ATOM   2178  CA  THR   139      38.108  37.267  41.410  1.00  0.00           C
ATOM   2179  HA  THR   139      39.141  36.919  41.415  1.00  0.00           H
ATOM   2180  CB  THR   139      38.103  38.556  42.268  1.00  0.00           C
ATOM   2181  HB  THR   139      37.107  38.920  42.525  1.00  0.00           H
ATOM   2182  CG2 THR   139      38.952  38.251  43.451  1.00  0.00           C
ATOM   2183 HG21 THR   139      38.495  37.474  44.063  1.00  0.00           H
ATOM   2184 HG22 THR   139      38.938  39.122  44.106  1.00  0.00           H
ATOM   2185 HG23 THR   139      39.961  37.861  43.313  1.00  0.00           H
ATOM   2186  OG1 THR   139      38.737  39.586  41.561  1.00  0.00           O
ATOM   2187  HG1 THR   139      38.150  39.807  40.835  1.00  0.00           H
ATOM   2188  C   THR   139      37.235  36.220  42.001  1.00  0.00           C
ATOM   2189  O   THR   139      36.092  36.501  42.202  1.00  0.00           O
ATOM   2190  N   PHE   140      37.715  35.012  42.245  1.00  0.00           N
ATOM   2191  H   PHE   140      38.688  34.871  42.015  1.00  0.00           H
ATOM   2192  CA  PHE   140      37.009  33.864  42.811  1.00  0.00           C
ATOM   2193  HA  PHE   140      36.105  34.243  43.288  1.00  0.00           H
ATOM   2194  CB  PHE   140      36.654  33.016  41.582  1.00  0.00           C
ATOM   2195  HB2 PHE   140      36.274  33.691  40.814  1.00  0.00           H
ATOM   2196  HB3 PHE   140      37.573  32.605  41.165  1.00  0.00           H
ATOM   2197  CG  PHE   140      35.585  31.993  41.751  1.00  0.00           C
ATOM   2198  CD1 PHE   140      34.193  32.358  41.888  1.00  0.00           C
ATOM   2199  HD1 PHE   140      33.962  33.413  41.886  1.00  0.00           H
ATOM   2200  CE1 PHE   140      33.272  31.323  41.978  1.00  0.00           C
ATOM   2201  HE1 PHE   140      32.201  31.443  42.055  1.00  0.00           H
ATOM   2202  CZ  PHE   140      33.644  29.981  41.916  1.00  0.00           C
ATOM   2203  HZ  PHE   140      32.896  29.206  42.001  1.00  0.00           H
ATOM   2204  CE2 PHE   140      34.979  29.668  41.809  1.00  0.00           C
ATOM   2205  HE2 PHE   140      35.275  28.630  41.814  1.00  0.00           H
ATOM   2206  CD2 PHE   140      35.954  30.651  41.685  1.00  0.00           C
ATOM   2207  HD2 PHE   140      36.971  30.324  41.526  1.00  0.00           H
ATOM   2208  C   PHE   140      37.838  33.200  43.930  1.00  0.00           C
ATOM   2209  O   PHE   140      38.429  32.165  43.728  1.00  0.00           O
ATOM   2210  N   SER   141      37.745  33.749  45.190  1.00  0.00           N
ATOM   2211  H   SER   141      37.109  34.505  45.398  1.00  0.00           H
ATOM   2212  CA  SER   141      38.671  33.260  46.227  1.00  0.00           C
ATOM   2213  HA  SER   141      39.562  32.915  45.703  1.00  0.00           H
ATOM   2214  CB  SER   141      39.054  34.246  47.307  1.00  0.00           C
ATOM   2215  HB2 SER   141      38.195  34.438  47.949  1.00  0.00           H
ATOM   2216  HB3 SER   141      39.791  33.783  47.964  1.00  0.00           H
ATOM   2217  OG  SER   141      39.597  35.358  46.746  1.00  0.00           O
ATOM   2218  HG  SER   141      39.766  35.984  47.454  1.00  0.00           H
ATOM   2219  C   SER   141      38.251  31.922  46.851  1.00  0.00           C
ATOM   2220  O   SER   141      38.760  31.563  47.906  1.00  0.00           O
ATOM   2221  N   PHE   142      37.343  31.270  46.230  1.00  0.00           N
ATOM   2222  H   PHE   142      36.934  31.701  45.413  1.00  0.00           H
ATOM   2223  CA  PHE   142      36.907  29.953  46.606  1.00  0.00           C
ATOM   2224  HA  PHE   142      36.618  29.973  47.656  1.00  0.00           H
ATOM   2225  CB  PHE   142      35.672  29.731  45.744  1.00  0.00           C
ATOM   2226  HB2 PHE   142      35.867  29.950  44.695  1.00  0.00           H
ATOM   2227  HB3 PHE   142      35.460  28.662  45.725  1.00  0.00           H
ATOM   2228  CG  PHE   142      34.374  30.477  46.191  1.00  0.00           C
ATOM   2229  CD1 PHE   142      34.028  31.716  45.584  1.00  0.00           C
ATOM   2230  HD1 PHE   142      34.722  32.162  44.888  1.00  0.00           H
ATOM   2231  CE1 PHE   142      32.795  32.198  45.738  1.00  0.00           C
ATOM   2232  HE1 PHE   142      32.488  33.036  45.130  1.00  0.00           H
ATOM   2233  CZ  PHE   142      31.881  31.581  46.579  1.00  0.00           C
ATOM   2234  HZ  PHE   142      30.903  32.010  46.738  1.00  0.00           H
ATOM   2235  CE2 PHE   142      32.231  30.443  47.261  1.00  0.00           C
ATOM   2236  HE2 PHE   142      31.557  29.886  47.895  1.00  0.00           H
ATOM   2237  CD2 PHE   142      33.471  29.916  47.088  1.00  0.00           C
ATOM   2238  HD2 PHE   142      33.770  28.978  47.533  1.00  0.00           H
ATOM   2239  C   PHE   142      37.888  28.788  46.431  1.00  0.00           C
ATOM   2240  O   PHE   142      38.799  28.892  45.556  1.00  0.00           O
ATOM   2241  N   PRO   143      37.670  27.633  47.106  1.00  0.00           N
ATOM   2242  CD  PRO   143      36.703  27.318  48.140  1.00  0.00           C
ATOM   2243  HD2 PRO   143      35.732  27.679  47.799  1.00  0.00           H
ATOM   2244  HD3 PRO   143      37.056  27.697  49.098  1.00  0.00           H
ATOM   2245  CG  PRO   143      36.768  25.811  48.203  1.00  0.00           C
ATOM   2246  HG2 PRO   143      36.013  25.426  47.519  1.00  0.00           H
ATOM   2247  HG3 PRO   143      36.629  25.531  49.248  1.00  0.00           H
ATOM   2248  CB  PRO   143      38.173  25.365  47.768  1.00  0.00           C
ATOM   2249  HB2 PRO   143      38.169  24.385  47.290  1.00  0.00           H
ATOM   2250  HB3 PRO   143      38.825  25.300  48.640  1.00  0.00           H
ATOM   2251  CA  PRO   143      38.595  26.481  46.844  1.00  0.00           C
ATOM   2252  HA  PRO   143      39.672  26.599  46.963  1.00  0.00           H
ATOM   2253  C   PRO   143      38.382  26.034  45.348  1.00  0.00           C
ATOM   2254  O   PRO   143      37.353  25.428  45.119  1.00  0.00           O
ATOM   2255  N   ALA   144      39.445  26.170  44.486  1.00  0.00           N
ATOM   2256  H   ALA   144      40.126  26.883  44.702  1.00  0.00           H
ATOM   2257  CA  ALA   144      39.361  25.779  43.065  1.00  0.00           C
ATOM   2258  HA  ALA   144      38.657  24.950  42.992  1.00  0.00           H
ATOM   2259  CB  ALA   144      38.724  26.953  42.363  1.00  0.00           C
ATOM   2260  HB1 ALA   144      37.702  26.998  42.739  1.00  0.00           H
ATOM   2261  HB2 ALA   144      38.843  26.861  41.284  1.00  0.00           H
ATOM   2262  HB3 ALA   144      39.272  27.843  42.673  1.00  0.00           H
ATOM   2263  C   ALA   144      40.799  25.426  42.563  1.00  0.00           C
ATOM   2264  O   ALA   144      41.602  26.343  42.422  1.00  0.00           O
ATOM   2265  N   SER   145      40.912  24.195  42.025  1.00  0.00           N
ATOM   2266  H   SER   145      40.033  23.704  41.946  1.00  0.00           H
ATOM   2267  CA  SER   145      42.111  23.718  41.274  1.00  0.00           C
ATOM   2268  HA  SER   145      42.989  23.801  41.916  1.00  0.00           H
ATOM   2269  CB  SER   145      41.947  22.214  41.003  1.00  0.00           C
ATOM   2270  HB2 SER   145      41.001  22.106  40.475  1.00  0.00           H
ATOM   2271  HB3 SER   145      42.762  21.956  40.325  1.00  0.00           H
ATOM   2272  OG  SER   145      41.794  21.306  42.057  1.00  0.00           O
ATOM   2273  HG  SER   145      41.194  20.578  41.879  1.00  0.00           H
ATOM   2274  C   SER   145      42.379  24.444  40.036  1.00  0.00           C
ATOM   2275  O   SER   145      41.590  24.364  39.128  1.00  0.00           O
ATOM   2276  N   GLN   146      43.566  25.052  39.861  1.00  0.00           N
ATOM   2277  H   GLN   146      44.251  24.919  40.591  1.00  0.00           H
ATOM   2278  CA  GLN   146      43.955  25.888  38.777  1.00  0.00           C
ATOM   2279  HA  GLN   146      43.382  25.560  37.910  1.00  0.00           H
ATOM   2280  CB  GLN   146      43.783  27.358  39.224  1.00  0.00           C
ATOM   2281  HB2 GLN   146      42.708  27.527  39.139  1.00  0.00           H
ATOM   2282  HB3 GLN   146      44.148  27.485  40.243  1.00  0.00           H
ATOM   2283  CG  GLN   146      44.407  28.405  38.332  1.00  0.00           C
ATOM   2284  HG2 GLN   146      45.487  28.255  38.296  1.00  0.00           H
ATOM   2285  HG3 GLN   146      44.012  28.270  37.325  1.00  0.00           H
ATOM   2286  CD  GLN   146      44.096  29.877  38.849  1.00  0.00           C
ATOM   2287  OE1 GLN   146      43.969  30.191  40.037  1.00  0.00           O
ATOM   2288  NE2 GLN   146      44.259  30.827  37.977  1.00  0.00           N
ATOM   2289 HE21 GLN   146      44.080  31.776  38.268  1.00  0.00           H
ATOM   2290 HE22 GLN   146      44.320  30.625  36.989  1.00  0.00           H
ATOM   2291  C   GLN   146      45.427  25.640  38.378  1.00  0.00           C
ATOM   2292  O   GLN   146      46.315  25.837  39.210  1.00  0.00           O
ATOM   2293  N   ASN   147      45.659  25.256  37.157  1.00  0.00           N
ATOM   2294  H   ASN   147      44.814  25.174  36.610  1.00  0.00           H
ATOM   2295  CA  ASN   147      46.894  24.857  36.503  1.00  0.00           C
ATOM   2296  HA  ASN   147      47.664  24.690  37.256  1.00  0.00           H
ATOM   2297  CB  ASN   147      46.655  23.461  35.799  1.00  0.00           C
ATOM   2298  HB2 ASN   147      45.589  23.277  35.671  1.00  0.00           H
ATOM   2299  HB3 ASN   147      47.163  23.349  34.840  1.00  0.00           H
ATOM   2300  CG  ASN   147      47.195  22.282  36.693  1.00  0.00           C
ATOM   2301  OD1 ASN   147      48.073  22.433  37.574  1.00  0.00           O
ATOM   2302  ND2 ASN   147      46.726  21.033  36.443  1.00  0.00           N
ATOM   2303 HD21 ASN   147      46.089  20.792  35.698  1.00  0.00           H
ATOM   2304 HD22 ASN   147      47.101  20.367  37.105  1.00  0.00           H
ATOM   2305  C   ASN   147      47.547  25.840  35.484  1.00  0.00           C
ATOM   2306  O   ASN   147      48.690  25.638  35.082  1.00  0.00           O
ATOM   2307  N   LYS   148      46.803  26.888  35.107  1.00  0.00           N
ATOM   2308  H   LYS   148      45.847  26.915  35.431  1.00  0.00           H
ATOM   2309  CA  LYS   148      47.222  28.084  34.298  1.00  0.00           C
ATOM   2310  HA  LYS   148      48.276  28.245  34.528  1.00  0.00           H
ATOM   2311  CB  LYS   148      46.916  27.971  32.732  1.00  0.00           C
ATOM   2312  HB2 LYS   148      46.990  28.931  32.222  1.00  0.00           H
ATOM   2313  HB3 LYS   148      47.614  27.243  32.318  1.00  0.00           H
ATOM   2314  CG  LYS   148      45.466  27.494  32.531  1.00  0.00           C
ATOM   2315  HG2 LYS   148      45.238  26.494  32.900  1.00  0.00           H
ATOM   2316  HG3 LYS   148      44.697  28.086  33.027  1.00  0.00           H
ATOM   2317  CD  LYS   148      45.174  27.386  31.054  1.00  0.00           C
ATOM   2318  HD2 LYS   148      45.656  28.169  30.469  1.00  0.00           H
ATOM   2319  HD3 LYS   148      45.752  26.553  30.655  1.00  0.00           H
ATOM   2320  CE  LYS   148      43.672  27.140  30.720  1.00  0.00           C
ATOM   2321  HE2 LYS   148      43.188  27.840  31.402  1.00  0.00           H
ATOM   2322  HE3 LYS   148      43.581  27.332  29.652  1.00  0.00           H
ATOM   2323  NZ  LYS   148      43.359  25.710  30.919  1.00  0.00           N
ATOM   2324  HZ1 LYS   148      43.890  25.147  30.269  1.00  0.00           H
ATOM   2325  HZ2 LYS   148      42.354  25.619  30.948  1.00  0.00           H
ATOM   2326  HZ3 LYS   148      43.657  25.403  31.835  1.00  0.00           H
ATOM   2327  C   LYS   148      46.408  29.366  34.762  1.00  0.00           C
ATOM   2328  O   LYS   148      45.400  29.244  35.432  1.00  0.00           O
ATOM   2329  N   ILE   149      46.788  30.626  34.373  1.00  0.00           N
ATOM   2330  H   ILE   149      47.483  30.681  33.642  1.00  0.00           H
ATOM   2331  CA  ILE   149      46.169  31.823  34.818  1.00  0.00           C
ATOM   2332  HA  ILE   149      46.232  31.854  35.905  1.00  0.00           H
ATOM   2333  CB  ILE   149      46.961  33.027  34.193  1.00  0.00           C
ATOM   2334  HB  ILE   149      48.036  32.956  34.363  1.00  0.00           H
ATOM   2335  CG2 ILE   149      46.798  33.093  32.604  1.00  0.00           C
ATOM   2336 HG21 ILE   149      47.406  33.900  32.197  1.00  0.00           H
ATOM   2337 HG22 ILE   149      45.736  33.267  32.432  1.00  0.00           H
ATOM   2338 HG23 ILE   149      47.166  32.189  32.117  1.00  0.00           H
ATOM   2339  CG1 ILE   149      46.648  34.416  34.800  1.00  0.00           C
ATOM   2340 HG12 ILE   149      47.564  34.965  34.584  1.00  0.00           H
ATOM   2341 HG13 ILE   149      45.745  34.815  34.337  1.00  0.00           H
ATOM   2342  CD1 ILE   149      46.414  34.384  36.344  1.00  0.00           C
ATOM   2343 HD11 ILE   149      47.053  33.718  36.922  1.00  0.00           H
ATOM   2344 HD12 ILE   149      45.393  34.034  36.503  1.00  0.00           H
ATOM   2345 HD13 ILE   149      46.623  35.371  36.757  1.00  0.00           H
ATOM   2346  C   ILE   149      44.655  31.883  34.532  1.00  0.00           C
ATOM   2347  O   ILE   149      43.939  32.454  35.330  1.00  0.00           O
ATOM   2348  N   ASN   150      44.176  31.265  33.412  1.00  0.00           N
ATOM   2349  H   ASN   150      44.864  30.926  32.754  1.00  0.00           H
ATOM   2350  CA  ASN   150      42.803  31.347  32.967  1.00  0.00           C
ATOM   2351  HA  ASN   150      42.388  32.082  33.656  1.00  0.00           H
ATOM   2352  CB  ASN   150      42.779  31.948  31.522  1.00  0.00           C
ATOM   2353  HB2 ASN   150      41.751  32.169  31.236  1.00  0.00           H
ATOM   2354  HB3 ASN   150      43.252  32.925  31.424  1.00  0.00           H
ATOM   2355  CG  ASN   150      43.492  31.119  30.514  1.00  0.00           C
ATOM   2356  OD1 ASN   150      44.625  30.695  30.652  1.00  0.00           O
ATOM   2357  ND2 ASN   150      42.827  30.891  29.334  1.00  0.00           N
ATOM   2358 HD21 ASN   150      41.908  31.289  29.201  1.00  0.00           H
ATOM   2359 HD22 ASN   150      43.292  30.358  28.612  1.00  0.00           H
ATOM   2360  C   ASN   150      41.939  30.143  33.234  1.00  0.00           C
ATOM   2361  O   ASN   150      41.169  29.734  32.363  1.00  0.00           O
ATOM   2362  N   GLU   151      42.010  29.508  34.426  1.00  0.00           N
ATOM   2363  H   GLU   151      42.773  29.698  35.059  1.00  0.00           H
ATOM   2364  CA  GLU   151      41.021  28.493  34.810  1.00  0.00           C
ATOM   2365  HA  GLU   151      40.148  28.782  34.226  1.00  0.00           H
ATOM   2366  CB  GLU   151      41.587  27.112  34.374  1.00  0.00           C
ATOM   2367  HB2 GLU   151      40.788  26.385  34.527  1.00  0.00           H
ATOM   2368  HB3 GLU   151      41.958  27.049  33.351  1.00  0.00           H
ATOM   2369  CG  GLU   151      42.790  26.565  35.145  1.00  0.00           C
ATOM   2370  HG2 GLU   151      43.628  27.180  34.815  1.00  0.00           H
ATOM   2371  HG3 GLU   151      42.681  26.659  36.226  1.00  0.00           H
ATOM   2372  CD  GLU   151      43.187  25.150  34.654  1.00  0.00           C
ATOM   2373  OE1 GLU   151      43.281  24.969  33.403  1.00  0.00           O
ATOM   2374  OE2 GLU   151      43.373  24.352  35.550  1.00  0.00           O
ATOM   2375  C   GLU   151      40.723  28.456  36.368  1.00  0.00           C
ATOM   2376  O   GLU   151      41.340  29.198  37.104  1.00  0.00           O
ATOM   2377  N   GLY   152      39.881  27.545  36.798  1.00  0.00           N
ATOM   2378  H   GLY   152      39.230  27.222  36.097  1.00  0.00           H
ATOM   2379  CA  GLY   152      39.641  27.310  38.194  1.00  0.00           C
ATOM   2380  HA2 GLY   152      40.530  26.975  38.728  1.00  0.00           H
ATOM   2381  HA3 GLY   152      39.312  28.224  38.689  1.00  0.00           H
ATOM   2382  C   GLY   152      38.578  26.357  38.385  1.00  0.00           C
ATOM   2383  O   GLY   152      37.430  26.687  38.129  1.00  0.00           O
ATOM   2384  N   ILE   153      38.950  25.138  38.760  1.00  0.00           N
ATOM   2385  H   ILE   153      39.919  24.971  38.994  1.00  0.00           H
ATOM   2386  CA  ILE   153      38.120  23.953  38.865  1.00  0.00           C
ATOM   2387  HA  ILE   153      37.241  24.071  38.231  1.00  0.00           H
ATOM   2388  CB  ILE   153      38.845  22.683  38.353  1.00  0.00           C
ATOM   2389  HB  ILE   153      39.616  22.502  39.103  1.00  0.00           H
ATOM   2390  CG2 ILE   153      37.904  21.443  38.462  1.00  0.00           C
ATOM   2391 HG21 ILE   153      38.598  20.605  38.535  1.00  0.00           H
ATOM   2392 HG22 ILE   153      37.137  21.496  37.690  1.00  0.00           H
ATOM   2393 HG23 ILE   153      37.523  21.558  39.477  1.00  0.00           H
ATOM   2394  CG1 ILE   153      39.561  22.879  37.053  1.00  0.00           C
ATOM   2395 HG12 ILE   153      38.843  22.993  36.242  1.00  0.00           H
ATOM   2396 HG13 ILE   153      40.178  23.775  37.006  1.00  0.00           H
ATOM   2397  CD1 ILE   153      40.474  21.662  36.649  1.00  0.00           C
ATOM   2398 HD11 ILE   153      41.216  22.027  35.939  1.00  0.00           H
ATOM   2399 HD12 ILE   153      39.929  20.881  36.119  1.00  0.00           H
ATOM   2400 HD13 ILE   153      41.102  21.258  37.443  1.00  0.00           H
ATOM   2401  C   ILE   153      37.558  23.836  40.338  1.00  0.00           C
ATOM   2402  O   ILE   153      38.209  23.271  41.179  1.00  0.00           O
ATOM   2403  N   LEU   154      36.375  24.422  40.550  1.00  0.00           N
ATOM   2404  H   LEU   154      36.024  24.840  39.700  1.00  0.00           H
ATOM   2405  CA  LEU   154      35.731  24.595  41.865  1.00  0.00           C
ATOM   2406  HA  LEU   154      36.326  25.259  42.492  1.00  0.00           H
ATOM   2407  CB  LEU   154      34.345  25.216  41.620  1.00  0.00           C
ATOM   2408  HB2 LEU   154      34.397  26.185  41.124  1.00  0.00           H
ATOM   2409  HB3 LEU   154      33.936  24.517  40.891  1.00  0.00           H
ATOM   2410  CG  LEU   154      33.487  25.503  42.888  1.00  0.00           C
ATOM   2411  HG  LEU   154      33.572  24.601  43.494  1.00  0.00           H
ATOM   2412  CD1 LEU   154      34.118  26.560  43.789  1.00  0.00           C
ATOM   2413 HD11 LEU   154      34.322  27.471  43.226  1.00  0.00           H
ATOM   2414 HD12 LEU   154      35.068  26.146  44.127  1.00  0.00           H
ATOM   2415 HD13 LEU   154      33.416  26.949  44.525  1.00  0.00           H
ATOM   2416  CD2 LEU   154      32.020  25.802  42.645  1.00  0.00           C
ATOM   2417 HD21 LEU   154      32.001  26.854  42.361  1.00  0.00           H
ATOM   2418 HD22 LEU   154      31.652  25.289  41.757  1.00  0.00           H
ATOM   2419 HD23 LEU   154      31.374  25.623  43.505  1.00  0.00           H
ATOM   2420  C   LEU   154      35.652  23.189  42.554  1.00  0.00           C
ATOM   2421  O   LEU   154      35.014  22.281  42.076  1.00  0.00           O
ATOM   2422  N   GLN   155      36.296  23.218  43.683  1.00  0.00           N
ATOM   2423  H   GLN   155      36.639  24.078  44.084  1.00  0.00           H
ATOM   2424  CA  GLN   155      36.390  22.019  44.528  1.00  0.00           C
ATOM   2425  HA  GLN   155      36.547  21.149  43.892  1.00  0.00           H
ATOM   2426  CB  GLN   155      37.685  21.983  45.313  1.00  0.00           C
ATOM   2427  HB2 GLN   155      37.762  22.870  45.943  1.00  0.00           H
ATOM   2428  HB3 GLN   155      37.786  21.065  45.893  1.00  0.00           H
ATOM   2429  CG  GLN   155      39.057  21.955  44.429  1.00  0.00           C
ATOM   2430  HG2 GLN   155      39.240  21.034  43.874  1.00  0.00           H
ATOM   2431  HG3 GLN   155      39.005  22.711  43.645  1.00  0.00           H
ATOM   2432  CD  GLN   155      40.267  22.332  45.351  1.00  0.00           C
ATOM   2433  OE1 GLN   155      40.169  22.493  46.505  1.00  0.00           O
ATOM   2434  NE2 GLN   155      41.441  22.486  44.788  1.00  0.00           N
ATOM   2435 HE21 GLN   155      42.246  22.532  45.397  1.00  0.00           H
ATOM   2436 HE22 GLN   155      41.548  22.177  43.834  1.00  0.00           H
ATOM   2437  C   GLN   155      35.116  21.713  45.381  1.00  0.00           C
ATOM   2438  O   GLN   155      34.746  20.523  45.550  1.00  0.00           O
ATOM   2439  N   ARG   156      34.582  22.682  46.105  1.00  0.00           N
ATOM   2440  H   ARG   156      34.904  23.586  45.790  1.00  0.00           H
ATOM   2441  CA  ARG   156      33.485  22.647  47.088  1.00  0.00           C
ATOM   2442  HA  ARG   156      32.703  22.030  46.646  1.00  0.00           H
ATOM   2443  CB  ARG   156      34.038  21.981  48.408  1.00  0.00           C
ATOM   2444  HB2 ARG   156      33.155  21.954  49.046  1.00  0.00           H
ATOM   2445  HB3 ARG   156      34.422  20.973  48.257  1.00  0.00           H
ATOM   2446  CG  ARG   156      35.113  22.835  49.112  1.00  0.00           C
ATOM   2447  HG2 ARG   156      35.909  22.873  48.368  1.00  0.00           H
ATOM   2448  HG3 ARG   156      34.717  23.820  49.356  1.00  0.00           H
ATOM   2449  CD  ARG   156      35.659  22.098  50.404  1.00  0.00           C
ATOM   2450  HD2 ARG   156      36.322  22.793  50.922  1.00  0.00           H
ATOM   2451  HD3 ARG   156      34.810  21.814  51.026  1.00  0.00           H
ATOM   2452  NE  ARG   156      36.521  20.981  50.066  1.00  0.00           N
ATOM   2453  HE  ARG   156      36.097  20.068  49.976  1.00  0.00           H
ATOM   2454  CZ  ARG   156      37.732  21.110  49.663  1.00  0.00           C
ATOM   2455  NH1 ARG   156      38.380  22.216  49.706  1.00  0.00           N
ATOM   2456 HH11 ARG   156      37.916  23.071  49.978  1.00  0.00           H
ATOM   2457 HH12 ARG   156      39.380  22.272  49.566  1.00  0.00           H
ATOM   2458  NH2 ARG   156      38.305  20.093  49.057  1.00  0.00           N
ATOM   2459 HH21 ARG   156      37.666  19.315  48.984  1.00  0.00           H
ATOM   2460 HH22 ARG   156      39.301  20.108  48.887  1.00  0.00           H
ATOM   2461  C   ARG   156      32.923  24.086  47.280  1.00  0.00           C
ATOM   2462  O   ARG   156      33.649  25.047  47.030  1.00  0.00           O
ATOM   2463  N   TRP   157      31.691  24.227  47.710  1.00  0.00           N
ATOM   2464  H   TRP   157      31.076  23.438  47.852  1.00  0.00           H
ATOM   2465  CA  TRP   157      31.097  25.559  47.912  1.00  0.00           C
ATOM   2466  HA  TRP   157      31.604  26.326  47.328  1.00  0.00           H
ATOM   2467  CB  TRP   157      29.662  25.599  47.454  1.00  0.00           C
ATOM   2468  HB2 TRP   157      29.050  24.771  47.814  1.00  0.00           H
ATOM   2469  HB3 TRP   157      29.294  26.585  47.736  1.00  0.00           H
ATOM   2470  CG  TRP   157      29.459  25.682  45.938  1.00  0.00           C
ATOM   2471  CD1 TRP   157      29.019  24.725  45.079  1.00  0.00           C
ATOM   2472  HD1 TRP   157      28.816  23.735  45.462  1.00  0.00           H
ATOM   2473  NE1 TRP   157      28.629  25.259  43.868  1.00  0.00           N
ATOM   2474  HE1 TRP   157      28.222  24.762  43.088  1.00  0.00           H
ATOM   2475  CE2 TRP   157      29.007  26.577  43.729  1.00  0.00           C
ATOM   2476  CZ2 TRP   157      28.994  27.439  42.621  1.00  0.00           C
ATOM   2477  HZ2 TRP   157      28.700  27.047  41.658  1.00  0.00           H
ATOM   2478  CH2 TRP   157      29.651  28.658  42.753  1.00  0.00           C
ATOM   2479  HH2 TRP   157      29.787  29.348  41.935  1.00  0.00           H
ATOM   2480  CZ3 TRP   157      30.246  28.983  43.980  1.00  0.00           C
ATOM   2481  HZ3 TRP   157      30.664  29.954  44.206  1.00  0.00           H
ATOM   2482  CE3 TRP   157      30.225  28.081  45.098  1.00  0.00           C
ATOM   2483  HE3 TRP   157      30.741  28.379  45.999  1.00  0.00           H
ATOM   2484  CD2 TRP   157      29.612  26.847  45.048  1.00  0.00           C
ATOM   2485  C   TRP   157      31.145  26.037  49.309  1.00  0.00           C
ATOM   2486  O   TRP   157      30.435  25.557  50.202  1.00  0.00           O
ATOM   2487  N   THR   158      32.041  26.992  49.534  1.00  0.00           N
ATOM   2488  H   THR   158      32.644  27.358  48.811  1.00  0.00           H
ATOM   2489  CA  THR   158      32.300  27.604  50.920  1.00  0.00           C
ATOM   2490  HA  THR   158      32.006  26.976  51.760  1.00  0.00           H
ATOM   2491  CB  THR   158      33.798  27.957  51.038  1.00  0.00           C
ATOM   2492  HB  THR   158      33.928  28.659  51.862  1.00  0.00           H
ATOM   2493  CG2 THR   158      34.629  26.729  51.172  1.00  0.00           C
ATOM   2494 HG21 THR   158      34.281  26.069  51.969  1.00  0.00           H
ATOM   2495 HG22 THR   158      35.644  27.088  51.339  1.00  0.00           H
ATOM   2496 HG23 THR   158      34.661  26.171  50.237  1.00  0.00           H
ATOM   2497  OG1 THR   158      34.308  28.714  49.913  1.00  0.00           O
ATOM   2498  HG1 THR   158      35.220  28.987  50.036  1.00  0.00           H
ATOM   2499  C   THR   158      31.428  28.946  51.074  1.00  0.00           C
ATOM   2500  O   THR   158      30.608  29.219  50.196  1.00  0.00           O
ATOM   2501  N   LYS   159      31.521  29.808  52.087  1.00  0.00           N
ATOM   2502  H   LYS   159      32.192  29.446  52.750  1.00  0.00           H
ATOM   2503  CA  LYS   159      30.795  31.092  52.275  1.00  0.00           C
ATOM   2504  HA  LYS   159      30.933  31.387  53.315  1.00  0.00           H
ATOM   2505  CB  LYS   159      31.443  32.187  51.375  1.00  0.00           C
ATOM   2506  HB2 LYS   159      31.125  31.966  50.357  1.00  0.00           H
ATOM   2507  HB3 LYS   159      30.973  33.150  51.577  1.00  0.00           H
ATOM   2508  CG  LYS   159      32.958  32.352  51.522  1.00  0.00           C
ATOM   2509  HG2 LYS   159      33.225  32.790  52.484  1.00  0.00           H
ATOM   2510  HG3 LYS   159      33.350  31.339  51.450  1.00  0.00           H
ATOM   2511  CD  LYS   159      33.575  33.160  50.339  1.00  0.00           C
ATOM   2512  HD2 LYS   159      34.656  33.042  50.261  1.00  0.00           H
ATOM   2513  HD3 LYS   159      33.099  32.859  49.406  1.00  0.00           H
ATOM   2514  CE  LYS   159      33.332  34.668  50.504  1.00  0.00           C
ATOM   2515  HE2 LYS   159      33.493  35.179  49.555  1.00  0.00           H
ATOM   2516  HE3 LYS   159      32.270  34.853  50.665  1.00  0.00           H
ATOM   2517  NZ  LYS   159      34.169  35.284  51.526  1.00  0.00           N
ATOM   2518  HZ1 LYS   159      33.938  34.907  52.435  1.00  0.00           H
ATOM   2519  HZ2 LYS   159      34.107  36.292  51.549  1.00  0.00           H
ATOM   2520  HZ3 LYS   159      35.136  35.096  51.306  1.00  0.00           H
ATOM   2521  C   LYS   159      29.252  31.056  52.165  1.00  0.00           C
ATOM   2522  O   LYS   159      28.605  32.007  51.701  1.00  0.00           O
ATOM   2523  N   GLY   160      28.571  30.001  52.672  1.00  0.00           N
ATOM   2524  H   GLY   160      29.123  29.228  53.016  1.00  0.00           H
ATOM   2525  CA  GLY   160      27.139  29.823  52.703  1.00  0.00           C
ATOM   2526  HA2 GLY   160      26.813  29.085  53.436  1.00  0.00           H
ATOM   2527  HA3 GLY   160      26.687  30.677  53.207  1.00  0.00           H
ATOM   2528  C   GLY   160      26.440  29.693  51.276  1.00  0.00           C
ATOM   2529  O   GLY   160      25.268  29.991  51.033  1.00  0.00           O
ATOM   2530  N   PHE   161      27.289  29.239  50.314  1.00  0.00           N
ATOM   2531  H   PHE   161      28.268  29.157  50.548  1.00  0.00           H
ATOM   2532  CA  PHE   161      26.877  28.626  48.994  1.00  0.00           C
ATOM   2533  HA  PHE   161      25.939  29.001  48.585  1.00  0.00           H
ATOM   2534  CB  PHE   161      27.910  29.010  47.902  1.00  0.00           C
ATOM   2535  HB2 PHE   161      28.903  28.833  48.313  1.00  0.00           H
ATOM   2536  HB3 PHE   161      27.805  28.380  47.018  1.00  0.00           H
ATOM   2537  CG  PHE   161      28.047  30.444  47.346  1.00  0.00           C
ATOM   2538  CD1 PHE   161      28.092  31.541  48.232  1.00  0.00           C
ATOM   2539  HD1 PHE   161      27.912  31.411  49.289  1.00  0.00           H
ATOM   2540  CE1 PHE   161      28.310  32.839  47.689  1.00  0.00           C
ATOM   2541  HE1 PHE   161      28.407  33.693  48.344  1.00  0.00           H
ATOM   2542  CZ  PHE   161      28.359  32.985  46.306  1.00  0.00           C
ATOM   2543  HZ  PHE   161      28.710  33.911  45.872  1.00  0.00           H
ATOM   2544  CE2 PHE   161      28.165  31.924  45.464  1.00  0.00           C
ATOM   2545  HE2 PHE   161      28.341  31.965  44.399  1.00  0.00           H
ATOM   2546  CD2 PHE   161      28.073  30.644  45.971  1.00  0.00           C
ATOM   2547  HD2 PHE   161      28.123  29.816  45.279  1.00  0.00           H
ATOM   2548  C   PHE   161      26.755  27.077  49.186  1.00  0.00           C
ATOM   2549  O   PHE   161      27.461  26.546  50.043  1.00  0.00           O
ATOM   2550  N   ASP   162      26.041  26.418  48.283  1.00  0.00           N
ATOM   2551  H   ASP   162      25.468  27.056  47.749  1.00  0.00           H
ATOM   2552  CA  ASP   162      26.065  24.954  47.962  1.00  0.00           C
ATOM   2553  HA  ASP   162      27.078  24.618  47.738  1.00  0.00           H
ATOM   2554  CB  ASP   162      25.501  24.171  49.223  1.00  0.00           C
ATOM   2555  HB2 ASP   162      24.735  24.743  49.748  1.00  0.00           H
ATOM   2556  HB3 ASP   162      25.070  23.243  48.849  1.00  0.00           H
ATOM   2557  CG  ASP   162      26.574  23.748  50.262  1.00  0.00           C
ATOM   2558  OD1 ASP   162      27.688  23.249  49.928  1.00  0.00           O
ATOM   2559  OD2 ASP   162      26.307  23.826  51.497  1.00  0.00           O
ATOM   2560  C   ASP   162      25.181  24.642  46.710  1.00  0.00           C
ATOM   2561  O   ASP   162      24.124  23.960  46.759  1.00  0.00           O
ATOM   2562  N   ILE   163      25.584  25.108  45.529  1.00  0.00           N
ATOM   2563  H   ILE   163      26.506  25.520  45.501  1.00  0.00           H
ATOM   2564  CA  ILE   163      24.940  24.823  44.188  1.00  0.00           C
ATOM   2565  HA  ILE   163      23.904  24.982  44.483  1.00  0.00           H
ATOM   2566  CB  ILE   163      25.289  26.032  43.220  1.00  0.00           C
ATOM   2567  HB  ILE   163      26.370  26.090  43.096  1.00  0.00           H
ATOM   2568  CG2 ILE   163      24.699  25.756  41.754  1.00  0.00           C
ATOM   2569 HG21 ILE   163      24.930  24.735  41.455  1.00  0.00           H
ATOM   2570 HG22 ILE   163      25.052  26.474  41.014  1.00  0.00           H
ATOM   2571 HG23 ILE   163      23.620  25.915  41.742  1.00  0.00           H
ATOM   2572  CG1 ILE   163      24.794  27.389  43.739  1.00  0.00           C
ATOM   2573 HG12 ILE   163      23.734  27.423  43.490  1.00  0.00           H
ATOM   2574 HG13 ILE   163      24.933  27.502  44.815  1.00  0.00           H
ATOM   2575  CD1 ILE   163      25.442  28.585  43.036  1.00  0.00           C
ATOM   2576 HD11 ILE   163      26.532  28.577  43.078  1.00  0.00           H
ATOM   2577 HD12 ILE   163      25.087  29.493  43.524  1.00  0.00           H
ATOM   2578 HD13 ILE   163      25.130  28.690  41.998  1.00  0.00           H
ATOM   2579  C   ILE   163      25.183  23.268  43.772  1.00  0.00           C
ATOM   2580  O   ILE   163      26.299  22.882  43.633  1.00  0.00           O
ATOM   2581  N   PRO   164      24.157  22.480  43.571  1.00  0.00           N
ATOM   2582  CD  PRO   164      22.789  22.775  43.940  1.00  0.00           C
ATOM   2583  HD2 PRO   164      22.202  23.218  43.137  1.00  0.00           H
ATOM   2584  HD3 PRO   164      22.728  23.402  44.830  1.00  0.00           H
ATOM   2585  CG  PRO   164      22.185  21.410  44.160  1.00  0.00           C
ATOM   2586  HG2 PRO   164      21.115  21.435  43.950  1.00  0.00           H
ATOM   2587  HG3 PRO   164      22.426  21.067  45.166  1.00  0.00           H
ATOM   2588  CB  PRO   164      22.804  20.423  43.084  1.00  0.00           C
ATOM   2589  HB2 PRO   164      22.323  20.512  42.109  1.00  0.00           H
ATOM   2590  HB3 PRO   164      22.800  19.369  43.361  1.00  0.00           H
ATOM   2591  CA  PRO   164      24.236  21.098  43.018  1.00  0.00           C
ATOM   2592  HA  PRO   164      24.814  20.543  43.756  1.00  0.00           H
ATOM   2593  C   PRO   164      24.904  21.190  41.651  1.00  0.00           C
ATOM   2594  O   PRO   164      24.702  22.154  40.947  1.00  0.00           O
ATOM   2595  N   ASN   165      25.543  20.142  41.185  1.00  0.00           N
ATOM   2596  H   ASN   165      25.481  19.462  41.930  1.00  0.00           H
ATOM   2597  CA  ASN   165      25.957  19.808  39.843  1.00  0.00           C
ATOM   2598  HA  ASN   165      26.542  18.891  39.915  1.00  0.00           H
ATOM   2599  CB  ASN   165      24.655  19.458  39.081  1.00  0.00           C
ATOM   2600  HB2 ASN   165      24.084  20.382  38.987  1.00  0.00           H
ATOM   2601  HB3 ASN   165      25.030  19.232  38.084  1.00  0.00           H
ATOM   2602  CG  ASN   165      23.809  18.276  39.607  1.00  0.00           C
ATOM   2603  OD1 ASN   165      22.651  18.379  39.994  1.00  0.00           O
ATOM   2604  ND2 ASN   165      24.507  17.150  39.725  1.00  0.00           N
ATOM   2605 HD21 ASN   165      25.416  17.077  39.289  1.00  0.00           H
ATOM   2606 HD22 ASN   165      24.042  16.296  39.997  1.00  0.00           H
ATOM   2607  C   ASN   165      26.852  20.803  39.044  1.00  0.00           C
ATOM   2608  O   ASN   165      26.824  20.776  37.785  1.00  0.00           O
ATOM   2609  N   ILE   166      27.730  21.570  39.686  1.00  0.00           N
ATOM   2610  H   ILE   166      27.861  21.428  40.677  1.00  0.00           H
ATOM   2611  CA  ILE   166      28.615  22.597  39.067  1.00  0.00           C
ATOM   2612  HA  ILE   166      28.680  22.191  38.057  1.00  0.00           H
ATOM   2613  CB  ILE   166      27.823  23.927  39.121  1.00  0.00           C
ATOM   2614  HB  ILE   166      26.827  23.651  38.774  1.00  0.00           H
ATOM   2615  CG2 ILE   166      27.704  24.452  40.631  1.00  0.00           C
ATOM   2616 HG21 ILE   166      28.675  24.545  41.117  1.00  0.00           H
ATOM   2617 HG22 ILE   166      27.028  23.848  41.235  1.00  0.00           H
ATOM   2618 HG23 ILE   166      27.370  25.488  40.699  1.00  0.00           H
ATOM   2619  CG1 ILE   166      28.504  25.005  38.305  1.00  0.00           C
ATOM   2620 HG12 ILE   166      27.784  25.824  38.267  1.00  0.00           H
ATOM   2621 HG13 ILE   166      29.400  25.354  38.817  1.00  0.00           H
ATOM   2622  CD1 ILE   166      28.920  24.590  36.895  1.00  0.00           C
ATOM   2623 HD11 ILE   166      29.183  25.493  36.344  1.00  0.00           H
ATOM   2624 HD12 ILE   166      28.109  24.131  36.331  1.00  0.00           H
ATOM   2625 HD13 ILE   166      29.829  23.999  36.786  1.00  0.00           H
ATOM   2626  C   ILE   166      30.006  22.676  39.735  1.00  0.00           C
ATOM   2627  O   ILE   166      30.983  23.230  39.213  1.00  0.00           O
ATOM   2628  N   GLU   167      30.164  22.109  40.953  1.00  0.00           N
ATOM   2629  H   GLU   167      29.396  21.543  41.283  1.00  0.00           H
ATOM   2630  CA  GLU   167      31.468  21.608  41.364  1.00  0.00           C
ATOM   2631  HA  GLU   167      32.111  22.461  41.578  1.00  0.00           H
ATOM   2632  CB  GLU   167      31.365  20.910  42.693  1.00  0.00           C
ATOM   2633  HB2 GLU   167      30.613  20.123  42.619  1.00  0.00           H
ATOM   2634  HB3 GLU   167      32.331  20.427  42.841  1.00  0.00           H
ATOM   2635  CG  GLU   167      31.154  21.805  43.921  1.00  0.00           C
ATOM   2636  HG2 GLU   167      32.020  22.434  44.122  1.00  0.00           H
ATOM   2637  HG3 GLU   167      30.351  22.498  43.668  1.00  0.00           H
ATOM   2638  CD  GLU   167      30.551  21.120  45.122  1.00  0.00           C
ATOM   2639  OE1 GLU   167      30.931  19.950  45.340  1.00  0.00           O
ATOM   2640  OE2 GLU   167      29.922  21.711  45.994  1.00  0.00           O
ATOM   2641  C   GLU   167      32.195  20.721  40.344  1.00  0.00           C
ATOM   2642  O   GLU   167      31.545  20.080  39.545  1.00  0.00           O
ATOM   2643  N   ASN   168      33.507  20.653  40.371  1.00  0.00           N
ATOM   2644  H   ASN   168      33.991  21.167  41.094  1.00  0.00           H
ATOM   2645  CA  ASN   168      34.277  19.830  39.405  1.00  0.00           C
ATOM   2646  HA  ASN   168      35.312  20.019  39.692  1.00  0.00           H
ATOM   2647  CB  ASN   168      33.995  18.306  39.509  1.00  0.00           C
ATOM   2648  HB2 ASN   168      33.800  18.046  40.550  1.00  0.00           H
ATOM   2649  HB3 ASN   168      33.019  18.145  39.052  1.00  0.00           H
ATOM   2650  CG  ASN   168      35.133  17.424  39.097  1.00  0.00           C
ATOM   2651  OD1 ASN   168      36.273  17.874  39.196  1.00  0.00           O
ATOM   2652  ND2 ASN   168      34.850  16.328  38.499  1.00  0.00           N
ATOM   2653 HD21 ASN   168      33.873  16.077  38.546  1.00  0.00           H
ATOM   2654 HD22 ASN   168      35.650  15.783  38.211  1.00  0.00           H
ATOM   2655  C   ASN   168      34.239  20.465  38.031  1.00  0.00           C
ATOM   2656  O   ASN   168      34.672  19.783  37.110  1.00  0.00           O
ATOM   2657  N   HID   169      33.596  21.596  37.707  1.00  0.00           N
ATOM   2658  H   HID   169      33.043  22.063  38.412  1.00  0.00           H
ATOM   2659  CA  HID   169      33.727  22.268  36.465  1.00  0.00           C
ATOM   2660  HA  HID   169      34.128  21.662  35.653  1.00  0.00           H
ATOM   2661  CB  HID   169      32.366  22.619  35.932  1.00  0.00           C
ATOM   2662  HB2 HID   169      31.906  23.376  36.568  1.00  0.00           H
ATOM   2663  HB3 HID   169      32.549  23.080  34.961  1.00  0.00           H
ATOM   2664  CG  HID   169      31.294  21.518  35.874  1.00  0.00           C
ATOM   2665  ND1 HID   169      30.664  21.071  36.994  1.00  0.00           N
ATOM   2666  HD1 HID   169      30.941  21.334  37.929  1.00  0.00           H
ATOM   2667  CE1 HID   169      29.800  20.096  36.634  1.00  0.00           C
ATOM   2668  HE1 HID   169      29.068  19.600  37.255  1.00  0.00           H
ATOM   2669  NE2 HID   169      29.940  19.829  35.316  1.00  0.00           N
ATOM   2670  CD2 HID   169      30.796  20.781  34.771  1.00  0.00           C
ATOM   2671  HD2 HID   169      31.010  20.862  33.715  1.00  0.00           H
ATOM   2672  C   HID   169      34.610  23.516  36.568  1.00  0.00           C
ATOM   2673  O   HID   169      34.655  24.161  37.615  1.00  0.00           O
ATOM   2674  N   ASP   170      35.403  23.775  35.486  1.00  0.00           N
ATOM   2675  H   ASP   170      35.561  23.094  34.759  1.00  0.00           H
ATOM   2676  CA  ASP   170      36.115  25.009  35.309  1.00  0.00           C
ATOM   2677  HA  ASP   170      36.741  25.162  36.188  1.00  0.00           H
ATOM   2678  CB  ASP   170      37.028  24.850  34.070  1.00  0.00           C
ATOM   2679  HB2 ASP   170      37.474  23.895  34.349  1.00  0.00           H
ATOM   2680  HB3 ASP   170      36.454  24.655  33.165  1.00  0.00           H
ATOM   2681  CG  ASP   170      38.004  25.979  33.884  1.00  0.00           C
ATOM   2682  OD1 ASP   170      38.007  26.966  34.598  1.00  0.00           O
ATOM   2683  OD2 ASP   170      38.825  25.830  32.980  1.00  0.00           O
ATOM   2684  C   ASP   170      35.136  26.225  35.278  1.00  0.00           C
ATOM   2685  O   ASP   170      34.207  26.147  34.465  1.00  0.00           O
ATOM   2686  N   VAL   171      35.284  27.280  36.089  1.00  0.00           N
ATOM   2687  H   VAL   171      35.962  27.247  36.836  1.00  0.00           H
ATOM   2688  CA  VAL   171      34.389  28.414  36.036  1.00  0.00           C
ATOM   2689  HA  VAL   171      33.385  28.030  35.859  1.00  0.00           H
ATOM   2690  CB  VAL   171      34.423  29.049  37.407  1.00  0.00           C
ATOM   2691  HB  VAL   171      33.661  29.827  37.358  1.00  0.00           H
ATOM   2692  CG1 VAL   171      34.028  27.965  38.481  1.00  0.00           C
ATOM   2693 HG11 VAL   171      32.986  27.677  38.338  1.00  0.00           H
ATOM   2694 HG12 VAL   171      34.721  27.126  38.406  1.00  0.00           H
ATOM   2695 HG13 VAL   171      34.108  28.246  39.531  1.00  0.00           H
ATOM   2696  CG2 VAL   171      35.778  29.668  37.754  1.00  0.00           C
ATOM   2697 HG21 VAL   171      35.907  30.602  37.208  1.00  0.00           H
ATOM   2698 HG22 VAL   171      36.626  29.029  37.507  1.00  0.00           H
ATOM   2699 HG23 VAL   171      35.814  29.876  38.823  1.00  0.00           H
ATOM   2700  C   VAL   171      34.574  29.517  34.925  1.00  0.00           C
ATOM   2701  O   VAL   171      33.685  30.157  34.514  1.00  0.00           O
ATOM   2702  N   VAL   172      35.811  29.712  34.395  1.00  0.00           N
ATOM   2703  H   VAL   172      36.599  29.210  34.778  1.00  0.00           H
ATOM   2704  CA  VAL   172      36.161  30.619  33.313  1.00  0.00           C
ATOM   2705  HA  VAL   172      35.736  31.576  33.615  1.00  0.00           H
ATOM   2706  CB  VAL   172      37.700  30.697  33.229  1.00  0.00           C
ATOM   2707  HB  VAL   172      38.127  29.695  33.183  1.00  0.00           H
ATOM   2708  CG1 VAL   172      38.304  31.619  32.130  1.00  0.00           C
ATOM   2709 HG11 VAL   172      38.146  31.132  31.169  1.00  0.00           H
ATOM   2710 HG12 VAL   172      37.828  32.599  32.120  1.00  0.00           H
ATOM   2711 HG13 VAL   172      39.350  31.792  32.386  1.00  0.00           H
ATOM   2712  CG2 VAL   172      38.174  31.199  34.640  1.00  0.00           C
ATOM   2713 HG21 VAL   172      38.059  30.307  35.255  1.00  0.00           H
ATOM   2714 HG22 VAL   172      37.581  31.989  35.102  1.00  0.00           H
ATOM   2715 HG23 VAL   172      39.223  31.492  34.658  1.00  0.00           H
ATOM   2716  C   VAL   172      35.554  30.308  31.922  1.00  0.00           C
ATOM   2717  O   VAL   172      35.028  31.241  31.291  1.00  0.00           O
ATOM   2718  N   PRO   173      35.476  29.053  31.424  1.00  0.00           N
ATOM   2719  CD  PRO   173      36.217  27.860  31.803  1.00  0.00           C
ATOM   2720  HD2 PRO   173      36.106  27.721  32.878  1.00  0.00           H
ATOM   2721  HD3 PRO   173      37.279  27.889  31.557  1.00  0.00           H
ATOM   2722  CG  PRO   173      35.735  26.695  30.937  1.00  0.00           C
ATOM   2723  HG2 PRO   173      34.929  26.158  31.441  1.00  0.00           H
ATOM   2724  HG3 PRO   173      36.541  26.025  30.640  1.00  0.00           H
ATOM   2725  CB  PRO   173      35.274  27.340  29.775  1.00  0.00           C
ATOM   2726  HB2 PRO   173      34.491  26.824  29.217  1.00  0.00           H
ATOM   2727  HB3 PRO   173      36.035  27.546  29.023  1.00  0.00           H
ATOM   2728  CA  PRO   173      34.739  28.703  30.228  1.00  0.00           C
ATOM   2729  HA  PRO   173      35.069  29.396  29.454  1.00  0.00           H
ATOM   2730  C   PRO   173      33.213  28.860  30.459  1.00  0.00           C
ATOM   2731  O   PRO   173      32.534  29.480  29.617  1.00  0.00           O
ATOM   2732  N   MET   174      32.639  28.307  31.550  1.00  0.00           N
ATOM   2733  H   MET   174      33.248  27.799  32.174  1.00  0.00           H
ATOM   2734  CA  MET   174      31.227  28.571  31.925  1.00  0.00           C
ATOM   2735  HA  MET   174      30.569  28.016  31.256  1.00  0.00           H
ATOM   2736  CB  MET   174      30.949  27.944  33.298  1.00  0.00           C
ATOM   2737  HB2 MET   174      31.018  26.861  33.199  1.00  0.00           H
ATOM   2738  HB3 MET   174      31.775  28.261  33.935  1.00  0.00           H
ATOM   2739  CG  MET   174      29.635  28.396  33.923  1.00  0.00           C
ATOM   2740  HG2 MET   174      29.420  27.793  34.804  1.00  0.00           H
ATOM   2741  HG3 MET   174      29.749  29.410  34.307  1.00  0.00           H
ATOM   2742  SD  MET   174      28.137  28.206  32.947  1.00  0.00           S
ATOM   2743  CE  MET   174      27.470  26.787  33.800  1.00  0.00           C
ATOM   2744  HE1 MET   174      27.415  27.037  34.860  1.00  0.00           H
ATOM   2745  HE2 MET   174      26.466  26.561  33.441  1.00  0.00           H
ATOM   2746  HE3 MET   174      28.080  25.889  33.704  1.00  0.00           H
ATOM   2747  C   MET   174      30.899  30.067  31.826  1.00  0.00           C
ATOM   2748  O   MET   174      29.973  30.458  31.079  1.00  0.00           O
ATOM   2749  N   LEU   175      31.688  30.938  32.464  1.00  0.00           N
ATOM   2750  H   LEU   175      32.424  30.624  33.080  1.00  0.00           H
ATOM   2751  CA  LEU   175      31.336  32.371  32.325  1.00  0.00           C
ATOM   2752  HA  LEU   175      30.258  32.528  32.369  1.00  0.00           H
ATOM   2753  CB  LEU   175      32.064  33.130  33.452  1.00  0.00           C
ATOM   2754  HB2 LEU   175      31.826  32.829  34.472  1.00  0.00           H
ATOM   2755  HB3 LEU   175      33.141  32.999  33.347  1.00  0.00           H
ATOM   2756  CG  LEU   175      31.879  34.672  33.488  1.00  0.00           C
ATOM   2757  HG  LEU   175      32.395  35.221  32.700  1.00  0.00           H
ATOM   2758  CD1 LEU   175      30.456  35.229  33.685  1.00  0.00           C
ATOM   2759 HD11 LEU   175      30.467  36.230  34.116  1.00  0.00           H
ATOM   2760 HD12 LEU   175      29.895  34.688  34.446  1.00  0.00           H
ATOM   2761 HD13 LEU   175      29.956  35.163  32.718  1.00  0.00           H
ATOM   2762  CD2 LEU   175      32.581  35.197  34.719  1.00  0.00           C
ATOM   2763 HD21 LEU   175      32.485  36.281  34.781  1.00  0.00           H
ATOM   2764 HD22 LEU   175      32.287  34.756  35.671  1.00  0.00           H
ATOM   2765 HD23 LEU   175      33.661  35.086  34.617  1.00  0.00           H
ATOM   2766  C   LEU   175      31.715  33.046  30.996  1.00  0.00           C
ATOM   2767  O   LEU   175      30.907  33.867  30.548  1.00  0.00           O
ATOM   2768  N   GLN   176      32.812  32.779  30.351  1.00  0.00           N
ATOM   2769  H   GLN   176      33.421  32.058  30.707  1.00  0.00           H
ATOM   2770  CA  GLN   176      33.191  33.402  29.085  1.00  0.00           C
ATOM   2771  HA  GLN   176      33.284  34.472  29.272  1.00  0.00           H
ATOM   2772  CB  GLN   176      34.513  32.810  28.487  1.00  0.00           C
ATOM   2773  HB2 GLN   176      35.251  33.056  29.251  1.00  0.00           H
ATOM   2774  HB3 GLN   176      34.481  31.721  28.451  1.00  0.00           H
ATOM   2775  CG  GLN   176      35.018  33.453  27.121  1.00  0.00           C
ATOM   2776  HG2 GLN   176      35.977  33.039  26.812  1.00  0.00           H
ATOM   2777  HG3 GLN   176      34.314  33.160  26.343  1.00  0.00           H
ATOM   2778  CD  GLN   176      35.036  34.989  27.390  1.00  0.00           C
ATOM   2779  OE1 GLN   176      35.766  35.446  28.196  1.00  0.00           O
ATOM   2780  NE2 GLN   176      34.323  35.740  26.552  1.00  0.00           N
ATOM   2781 HE21 GLN   176      34.486  36.731  26.660  1.00  0.00           H
ATOM   2782 HE22 GLN   176      33.713  35.324  25.863  1.00  0.00           H
ATOM   2783  C   GLN   176      32.155  33.102  27.995  1.00  0.00           C
ATOM   2784  O   GLN   176      31.721  33.968  27.264  1.00  0.00           O
ATOM   2785  N   LYS   177      31.672  31.822  27.981  1.00  0.00           N
ATOM   2786  H   LYS   177      32.101  31.080  28.514  1.00  0.00           H
ATOM   2787  CA  LYS   177      30.514  31.428  27.171  1.00  0.00           C
ATOM   2788  HA  LYS   177      30.812  31.623  26.141  1.00  0.00           H
ATOM   2789  CB  LYS   177      30.228  29.963  27.369  1.00  0.00           C
ATOM   2790  HB2 LYS   177      29.722  29.816  28.324  1.00  0.00           H
ATOM   2791  HB3 LYS   177      29.367  29.723  26.745  1.00  0.00           H
ATOM   2792  CG  LYS   177      31.209  28.845  26.841  1.00  0.00           C
ATOM   2793  HG2 LYS   177      31.230  28.716  25.760  1.00  0.00           H
ATOM   2794  HG3 LYS   177      32.191  29.216  27.133  1.00  0.00           H
ATOM   2795  CD  LYS   177      30.868  27.474  27.387  1.00  0.00           C
ATOM   2796  HD2 LYS   177      30.970  27.494  28.472  1.00  0.00           H
ATOM   2797  HD3 LYS   177      29.817  27.226  27.243  1.00  0.00           H
ATOM   2798  CE  LYS   177      31.854  26.557  26.729  1.00  0.00           C
ATOM   2799  HE2 LYS   177      31.773  26.498  25.643  1.00  0.00           H
ATOM   2800  HE3 LYS   177      32.861  26.944  26.894  1.00  0.00           H
ATOM   2801  NZ  LYS   177      31.721  25.147  27.261  1.00  0.00           N
ATOM   2802  HZ1 LYS   177      30.785  24.798  27.105  1.00  0.00           H
ATOM   2803  HZ2 LYS   177      31.816  25.065  28.263  1.00  0.00           H
ATOM   2804  HZ3 LYS   177      32.344  24.499  26.801  1.00  0.00           H
ATOM   2805  C   LYS   177      29.234  32.301  27.406  1.00  0.00           C
ATOM   2806  O   LYS   177      28.713  32.741  26.421  1.00  0.00           O
ATOM   2807  N   GLN   178      28.849  32.692  28.615  1.00  0.00           N
ATOM   2808  H   GLN   178      29.209  32.096  29.347  1.00  0.00           H
ATOM   2809  CA  GLN   178      27.613  33.526  28.838  1.00  0.00           C
ATOM   2810  HA  GLN   178      26.791  33.066  28.290  1.00  0.00           H
ATOM   2811  CB  GLN   178      27.052  33.446  30.287  1.00  0.00           C
ATOM   2812  HB2 GLN   178      27.694  34.023  30.954  1.00  0.00           H
ATOM   2813  HB3 GLN   178      26.012  33.772  30.283  1.00  0.00           H
ATOM   2814  CG  GLN   178      27.030  32.029  30.801  1.00  0.00           C
ATOM   2815  HG2 GLN   178      27.949  31.927  31.378  1.00  0.00           H
ATOM   2816  HG3 GLN   178      26.187  31.906  31.481  1.00  0.00           H
ATOM   2817  CD  GLN   178      26.916  30.838  29.880  1.00  0.00           C
ATOM   2818  OE1 GLN   178      26.215  30.915  28.826  1.00  0.00           O
ATOM   2819  NE2 GLN   178      27.536  29.690  30.171  1.00  0.00           N
ATOM   2820 HE21 GLN   178      27.431  28.885  29.570  1.00  0.00           H
ATOM   2821 HE22 GLN   178      28.356  29.752  30.756  1.00  0.00           H
ATOM   2822  C   GLN   178      27.863  34.933  28.270  1.00  0.00           C
ATOM   2823  O   GLN   178      26.947  35.559  27.712  1.00  0.00           O
ATOM   2824  N   ILE   179      29.089  35.435  28.249  1.00  0.00           N
ATOM   2825  H   ILE   179      29.763  34.847  28.717  1.00  0.00           H
ATOM   2826  CA  ILE   179      29.618  36.603  27.601  1.00  0.00           C
ATOM   2827  HA  ILE   179      28.840  37.337  27.813  1.00  0.00           H
ATOM   2828  CB  ILE   179      30.953  37.111  28.199  1.00  0.00           C
ATOM   2829  HB  ILE   179      31.647  36.274  28.276  1.00  0.00           H
ATOM   2830  CG2 ILE   179      31.640  38.263  27.450  1.00  0.00           C
ATOM   2831 HG21 ILE   179      31.670  38.147  26.367  1.00  0.00           H
ATOM   2832 HG22 ILE   179      32.591  38.474  27.940  1.00  0.00           H
ATOM   2833 HG23 ILE   179      31.059  39.120  27.792  1.00  0.00           H
ATOM   2834  CG1 ILE   179      30.660  37.475  29.690  1.00  0.00           C
ATOM   2835 HG12 ILE   179      29.958  38.308  29.650  1.00  0.00           H
ATOM   2836 HG13 ILE   179      30.056  36.665  30.101  1.00  0.00           H
ATOM   2837  CD1 ILE   179      31.789  37.769  30.662  1.00  0.00           C
ATOM   2838 HD11 ILE   179      32.156  38.711  30.257  1.00  0.00           H
ATOM   2839 HD12 ILE   179      32.614  37.062  30.744  1.00  0.00           H
ATOM   2840 HD13 ILE   179      31.369  37.975  31.647  1.00  0.00           H
ATOM   2841  C   ILE   179      29.648  36.586  26.085  1.00  0.00           C
ATOM   2842  O   ILE   179      29.139  37.512  25.464  1.00  0.00           O
ATOM   2843  N   THR   180      30.066  35.402  25.586  1.00  0.00           N
ATOM   2844  H   THR   180      30.396  34.714  26.250  1.00  0.00           H
ATOM   2845  CA  THR   180      30.205  35.142  24.199  1.00  0.00           C
ATOM   2846  HA  THR   180      30.738  35.991  23.771  1.00  0.00           H
ATOM   2847  CB  THR   180      31.132  33.909  23.990  1.00  0.00           C
ATOM   2848  HB  THR   180      30.809  33.047  24.571  1.00  0.00           H
ATOM   2849  CG2 THR   180      31.178  33.424  22.544  1.00  0.00           C
ATOM   2850 HG21 THR   180      30.161  33.489  22.155  1.00  0.00           H
ATOM   2851 HG22 THR   180      31.497  32.384  22.466  1.00  0.00           H
ATOM   2852 HG23 THR   180      31.809  34.113  21.982  1.00  0.00           H
ATOM   2853  OG1 THR   180      32.419  34.376  24.345  1.00  0.00           O
ATOM   2854  HG1 THR   180      32.384  35.307  24.110  1.00  0.00           H
ATOM   2855  C   THR   180      28.825  34.934  23.622  1.00  0.00           C
ATOM   2856  O   THR   180      28.551  35.492  22.571  1.00  0.00           O
ATOM   2857  N   LYS   181      27.892  34.271  24.271  1.00  0.00           N
ATOM   2858  H   LYS   181      28.169  33.727  25.076  1.00  0.00           H
ATOM   2859  CA  LYS   181      26.468  34.357  23.975  1.00  0.00           C
ATOM   2860  HA  LYS   181      26.237  33.770  23.085  1.00  0.00           H
ATOM   2861  CB  LYS   181      25.738  33.592  25.143  1.00  0.00           C
ATOM   2862  HB2 LYS   181      26.206  32.649  25.428  1.00  0.00           H
ATOM   2863  HB3 LYS   181      25.824  34.142  26.079  1.00  0.00           H
ATOM   2864  CG  LYS   181      24.297  33.164  24.761  1.00  0.00           C
ATOM   2865  HG2 LYS   181      23.767  33.954  24.229  1.00  0.00           H
ATOM   2866  HG3 LYS   181      24.474  32.335  24.076  1.00  0.00           H
ATOM   2867  CD  LYS   181      23.370  32.624  25.860  1.00  0.00           C
ATOM   2868  HD2 LYS   181      23.327  33.364  26.659  1.00  0.00           H
ATOM   2869  HD3 LYS   181      22.437  32.444  25.326  1.00  0.00           H
ATOM   2870  CE  LYS   181      23.816  31.286  26.497  1.00  0.00           C
ATOM   2871  HE2 LYS   181      24.089  30.545  25.745  1.00  0.00           H
ATOM   2872  HE3 LYS   181      24.691  31.310  27.146  1.00  0.00           H
ATOM   2873  NZ  LYS   181      22.692  30.641  27.255  1.00  0.00           N
ATOM   2874  HZ1 LYS   181      23.090  29.785  27.614  1.00  0.00           H
ATOM   2875  HZ2 LYS   181      21.867  30.401  26.722  1.00  0.00           H
ATOM   2876  HZ3 LYS   181      22.501  31.211  28.067  1.00  0.00           H
ATOM   2877  C   LYS   181      25.744  35.619  23.882  1.00  0.00           C
ATOM   2878  O   LYS   181      24.849  35.787  23.083  1.00  0.00           O
ATOM   2879  N   ARG   182      26.064  36.589  24.731  1.00  0.00           N
ATOM   2880  H   ARG   182      26.892  36.440  25.290  1.00  0.00           H
ATOM   2881  CA  ARG   182      25.726  38.018  24.592  1.00  0.00           C
ATOM   2882  HA  ARG   182      24.747  38.146  24.130  1.00  0.00           H
ATOM   2883  CB  ARG   182      25.667  38.680  25.966  1.00  0.00           C
ATOM   2884  HB2 ARG   182      26.647  38.632  26.442  1.00  0.00           H
ATOM   2885  HB3 ARG   182      25.431  39.743  25.920  1.00  0.00           H
ATOM   2886  CG  ARG   182      24.598  37.997  26.819  1.00  0.00           C
ATOM   2887  HG2 ARG   182      23.609  38.375  26.560  1.00  0.00           H
ATOM   2888  HG3 ARG   182      24.580  36.910  26.753  1.00  0.00           H
ATOM   2889  CD  ARG   182      24.815  38.390  28.259  1.00  0.00           C
ATOM   2890  HD2 ARG   182      25.835  38.038  28.416  1.00  0.00           H
ATOM   2891  HD3 ARG   182      24.747  39.471  28.375  1.00  0.00           H
ATOM   2892  NE  ARG   182      23.932  37.762  29.285  1.00  0.00           N
ATOM   2893  HE  ARG   182      23.213  38.338  29.698  1.00  0.00           H
ATOM   2894  CZ  ARG   182      23.773  36.504  29.554  1.00  0.00           C
ATOM   2895  NH1 ARG   182      22.804  36.095  30.245  1.00  0.00           N
ATOM   2896 HH11 ARG   182      22.234  36.807  30.677  1.00  0.00           H
ATOM   2897 HH12 ARG   182      22.631  35.106  30.359  1.00  0.00           H
ATOM   2898  NH2 ARG   182      24.546  35.564  28.964  1.00  0.00           N
ATOM   2899 HH21 ARG   182      25.463  35.825  28.630  1.00  0.00           H
ATOM   2900 HH22 ARG   182      24.244  34.637  29.226  1.00  0.00           H
ATOM   2901  C   ARG   182      26.745  38.855  23.774  1.00  0.00           C
ATOM   2902  O   ARG   182      26.641  40.065  23.749  1.00  0.00           O
ATOM   2903  N   ASN   183      27.660  38.166  23.066  1.00  0.00           N
ATOM   2904  H   ASN   183      27.532  37.169  23.166  1.00  0.00           H
ATOM   2905  CA  ASN   183      28.521  38.785  22.001  1.00  0.00           C
ATOM   2906  HA  ASN   183      29.319  38.049  21.904  1.00  0.00           H
ATOM   2907  CB  ASN   183      27.761  38.841  20.726  1.00  0.00           C
ATOM   2908  HB2 ASN   183      27.055  39.663  20.848  1.00  0.00           H
ATOM   2909  HB3 ASN   183      28.462  39.240  19.992  1.00  0.00           H
ATOM   2910  CG  ASN   183      27.119  37.583  20.276  1.00  0.00           C
ATOM   2911  OD1 ASN   183      27.686  36.709  19.672  1.00  0.00           O
ATOM   2912  ND2 ASN   183      25.832  37.421  20.632  1.00  0.00           N
ATOM   2913 HD21 ASN   183      25.326  38.092  21.191  1.00  0.00           H
ATOM   2914 HD22 ASN   183      25.366  36.615  20.242  1.00  0.00           H
ATOM   2915  C   ASN   183      29.269  40.055  22.361  1.00  0.00           C
ATOM   2916  O   ASN   183      29.531  40.965  21.516  1.00  0.00           O
ATOM   2917  N   ILE   184      29.741  40.127  23.622  1.00  0.00           N
ATOM   2918  H   ILE   184      29.377  39.393  24.213  1.00  0.00           H
ATOM   2919  CA  ILE   184      30.351  41.334  24.144  1.00  0.00           C
ATOM   2920  HA  ILE   184      30.073  42.189  23.528  1.00  0.00           H
ATOM   2921  CB  ILE   184      29.999  41.601  25.667  1.00  0.00           C
ATOM   2922  HB  ILE   184      30.712  41.025  26.256  1.00  0.00           H
ATOM   2923  CG2 ILE   184      30.370  43.055  25.895  1.00  0.00           C
ATOM   2924 HG21 ILE   184      30.287  43.324  26.947  1.00  0.00           H
ATOM   2925 HG22 ILE   184      29.829  43.726  25.227  1.00  0.00           H
ATOM   2926 HG23 ILE   184      31.431  43.137  25.658  1.00  0.00           H
ATOM   2927  CG1 ILE   184      28.621  41.123  26.120  1.00  0.00           C
ATOM   2928 HG12 ILE   184      27.846  41.434  25.419  1.00  0.00           H
ATOM   2929 HG13 ILE   184      28.727  40.039  26.088  1.00  0.00           H
ATOM   2930  CD1 ILE   184      28.195  41.492  27.500  1.00  0.00           C
ATOM   2931 HD11 ILE   184      27.859  42.529  27.496  1.00  0.00           H
ATOM   2932 HD12 ILE   184      29.001  41.445  28.233  1.00  0.00           H
ATOM   2933 HD13 ILE   184      27.341  40.880  27.790  1.00  0.00           H
ATOM   2934  C   ILE   184      31.842  41.162  23.892  1.00  0.00           C
ATOM   2935  O   ILE   184      32.372  40.150  24.343  1.00  0.00           O
ATOM   2936  N   PRO   185      32.576  42.166  23.390  1.00  0.00           N
ATOM   2937  CD  PRO   185      32.118  43.490  22.931  1.00  0.00           C
ATOM   2938  HD2 PRO   185      31.668  43.950  23.811  1.00  0.00           H
ATOM   2939  HD3 PRO   185      31.368  43.335  22.155  1.00  0.00           H
ATOM   2940  CG  PRO   185      33.339  44.320  22.438  1.00  0.00           C
ATOM   2941  HG2 PRO   185      33.772  44.864  23.278  1.00  0.00           H
ATOM   2942  HG3 PRO   185      33.091  45.041  21.659  1.00  0.00           H
ATOM   2943  CB  PRO   185      34.301  43.134  22.096  1.00  0.00           C
ATOM   2944  HB2 PRO   185      35.328  43.471  22.237  1.00  0.00           H
ATOM   2945  HB3 PRO   185      34.219  42.762  21.075  1.00  0.00           H
ATOM   2946  CA  PRO   185      33.958  42.033  23.122  1.00  0.00           C
ATOM   2947  HA  PRO   185      34.046  41.041  22.677  1.00  0.00           H
ATOM   2948  C   PRO   185      34.855  42.040  24.415  1.00  0.00           C
ATOM   2949  O   PRO   185      35.726  42.836  24.532  1.00  0.00           O
ATOM   2950  N   ILE   186      34.721  41.003  25.301  1.00  0.00           N
ATOM   2951  H   ILE   186      34.028  40.281  25.161  1.00  0.00           H
ATOM   2952  CA  ILE   186      35.267  40.864  26.589  1.00  0.00           C
ATOM   2953  HA  ILE   186      36.078  41.593  26.594  1.00  0.00           H
ATOM   2954  CB  ILE   186      34.225  41.177  27.768  1.00  0.00           C
ATOM   2955  HB  ILE   186      33.330  40.601  27.530  1.00  0.00           H
ATOM   2956  CG2 ILE   186      34.834  40.642  29.079  1.00  0.00           C
ATOM   2957 HG21 ILE   186      35.843  41.048  29.154  1.00  0.00           H
ATOM   2958 HG22 ILE   186      34.877  39.556  29.157  1.00  0.00           H
ATOM   2959 HG23 ILE   186      34.269  40.933  29.964  1.00  0.00           H
ATOM   2960  CG1 ILE   186      34.006  42.738  27.819  1.00  0.00           C
ATOM   2961 HG12 ILE   186      34.912  43.216  28.192  1.00  0.00           H
ATOM   2962 HG13 ILE   186      33.943  43.072  26.784  1.00  0.00           H
ATOM   2963  CD1 ILE   186      32.855  43.289  28.668  1.00  0.00           C
ATOM   2964 HD11 ILE   186      32.933  43.119  29.741  1.00  0.00           H
ATOM   2965 HD12 ILE   186      31.958  42.781  28.315  1.00  0.00           H
ATOM   2966 HD13 ILE   186      32.729  44.354  28.471  1.00  0.00           H
ATOM   2967  C   ILE   186      35.929  39.464  26.697  1.00  0.00           C
ATOM   2968  O   ILE   186      35.301  38.490  26.427  1.00  0.00           O
ATOM   2969  N   GLU   187      37.185  39.408  27.171  1.00  0.00           N
ATOM   2970  H   GLU   187      37.499  40.199  27.715  1.00  0.00           H
ATOM   2971  CA  GLU   187      37.886  38.128  27.267  1.00  0.00           C
ATOM   2972  HA  GLU   187      37.112  37.366  27.179  1.00  0.00           H
ATOM   2973  CB  GLU   187      38.979  37.885  26.134  1.00  0.00           C
ATOM   2974  HB2 GLU   187      38.495  38.002  25.164  1.00  0.00           H
ATOM   2975  HB3 GLU   187      39.715  38.688  26.179  1.00  0.00           H
ATOM   2976  CG  GLU   187      39.872  36.599  26.238  1.00  0.00           C
ATOM   2977  HG2 GLU   187      40.841  36.781  25.775  1.00  0.00           H
ATOM   2978  HG3 GLU   187      40.205  36.463  27.267  1.00  0.00           H
ATOM   2979  CD  GLU   187      39.187  35.327  25.850  1.00  0.00           C
ATOM   2980  OE1 GLU   187      39.208  34.315  26.610  1.00  0.00           O
ATOM   2981  OE2 GLU   187      38.734  35.241  24.638  1.00  0.00           O
ATOM   2982  C   GLU   187      38.392  37.961  28.718  1.00  0.00           C
ATOM   2983  O   GLU   187      39.326  38.643  29.208  1.00  0.00           O
ATOM   2984  N   VAL   188      37.897  36.996  29.449  1.00  0.00           N
ATOM   2985  H   VAL   188      37.085  36.545  29.052  1.00  0.00           H
ATOM   2986  CA  VAL   188      38.401  36.542  30.797  1.00  0.00           C
ATOM   2987  HA  VAL   188      38.522  37.480  31.339  1.00  0.00           H
ATOM   2988  CB  VAL   188      37.352  35.762  31.584  1.00  0.00           C
ATOM   2989  HB  VAL   188      37.055  34.943  30.929  1.00  0.00           H
ATOM   2990  CG1 VAL   188      37.742  35.435  33.072  1.00  0.00           C
ATOM   2991 HG11 VAL   188      37.846  36.313  33.711  1.00  0.00           H
ATOM   2992 HG12 VAL   188      37.110  34.626  33.441  1.00  0.00           H
ATOM   2993 HG13 VAL   188      38.713  34.941  33.119  1.00  0.00           H
ATOM   2994  CG2 VAL   188      36.050  36.584  31.622  1.00  0.00           C
ATOM   2995 HG21 VAL   188      36.377  37.498  32.120  1.00  0.00           H
ATOM   2996 HG22 VAL   188      35.327  36.013  32.202  1.00  0.00           H
ATOM   2997 HG23 VAL   188      35.567  36.726  30.656  1.00  0.00           H
ATOM   2998  C   VAL   188      39.764  35.804  30.645  1.00  0.00           C
ATOM   2999  O   VAL   188      39.852  34.546  30.462  1.00  0.00           O
ATOM   3000  N   VAL   189      40.819  36.580  30.443  1.00  0.00           N
ATOM   3001  H   VAL   189      40.604  37.564  30.388  1.00  0.00           H
ATOM   3002  CA  VAL   189      42.265  36.144  30.464  1.00  0.00           C
ATOM   3003  HA  VAL   189      42.441  35.204  29.942  1.00  0.00           H
ATOM   3004  CB  VAL   189      43.057  37.288  29.818  1.00  0.00           C
ATOM   3005  HB  VAL   189      44.080  36.940  29.959  1.00  0.00           H
ATOM   3006  CG1 VAL   189      42.792  37.373  28.289  1.00  0.00           C
ATOM   3007 HG11 VAL   189      43.434  38.158  27.890  1.00  0.00           H
ATOM   3008 HG12 VAL   189      42.857  36.367  27.872  1.00  0.00           H
ATOM   3009 HG13 VAL   189      41.815  37.824  28.117  1.00  0.00           H
ATOM   3010  CG2 VAL   189      42.928  38.600  30.477  1.00  0.00           C
ATOM   3011 HG21 VAL   189      43.774  39.168  30.090  1.00  0.00           H
ATOM   3012 HG22 VAL   189      42.986  38.435  31.553  1.00  0.00           H
ATOM   3013 HG23 VAL   189      42.036  39.213  30.338  1.00  0.00           H
ATOM   3014  C   VAL   189      42.805  35.899  31.851  1.00  0.00           C
ATOM   3015  O   VAL   189      43.893  35.329  31.976  1.00  0.00           O
ATOM   3016  N   ALA   190      42.100  36.200  32.952  1.00  0.00           N
ATOM   3017  H   ALA   190      41.136  36.491  32.880  1.00  0.00           H
ATOM   3018  CA  ALA   190      42.642  35.658  34.176  1.00  0.00           C
ATOM   3019  HA  ALA   190      43.229  34.743  34.095  1.00  0.00           H
ATOM   3020  CB  ALA   190      43.567  36.680  34.802  1.00  0.00           C
ATOM   3021  HB1 ALA   190      43.857  36.410  35.818  1.00  0.00           H
ATOM   3022  HB2 ALA   190      43.044  37.632  34.894  1.00  0.00           H
ATOM   3023  HB3 ALA   190      44.461  36.845  34.201  1.00  0.00           H
ATOM   3024  C   ALA   190      41.664  35.332  35.278  1.00  0.00           C
ATOM   3025  O   ALA   190      40.599  35.945  35.315  1.00  0.00           O
ATOM   3026  N   LEU   191      41.920  34.420  36.220  1.00  0.00           N
ATOM   3027  H   LEU   191      42.695  33.792  36.067  1.00  0.00           H
ATOM   3028  CA  LEU   191      41.154  34.045  37.384  1.00  0.00           C
ATOM   3029  HA  LEU   191      40.279  34.694  37.412  1.00  0.00           H
ATOM   3030  CB  LEU   191      40.614  32.627  37.288  1.00  0.00           C
ATOM   3031  HB2 LEU   191      39.941  32.698  36.433  1.00  0.00           H
ATOM   3032  HB3 LEU   191      41.506  32.037  37.079  1.00  0.00           H
ATOM   3033  CG  LEU   191      39.888  32.110  38.564  1.00  0.00           C
ATOM   3034  HG  LEU   191      39.514  33.026  39.022  1.00  0.00           H
ATOM   3035  CD1 LEU   191      38.818  31.210  38.131  1.00  0.00           C
ATOM   3036 HD11 LEU   191      38.036  31.705  37.556  1.00  0.00           H
ATOM   3037 HD12 LEU   191      38.273  30.797  38.979  1.00  0.00           H
ATOM   3038 HD13 LEU   191      39.320  30.341  37.705  1.00  0.00           H
ATOM   3039  CD2 LEU   191      40.760  31.372  39.596  1.00  0.00           C
ATOM   3040 HD21 LEU   191      40.084  31.210  40.435  1.00  0.00           H
ATOM   3041 HD22 LEU   191      41.203  30.461  39.193  1.00  0.00           H
ATOM   3042 HD23 LEU   191      41.505  32.081  39.957  1.00  0.00           H
ATOM   3043  C   LEU   191      41.946  34.251  38.590  1.00  0.00           C
ATOM   3044  O   LEU   191      43.023  33.668  38.684  1.00  0.00           O
ATOM   3045  N   ILE   192      41.516  35.017  39.589  1.00  0.00           N
ATOM   3046  H   ILE   192      40.636  35.482  39.414  1.00  0.00           H
ATOM   3047  CA  ILE   192      42.378  35.673  40.639  1.00  0.00           C
ATOM   3048  HA  ILE   192      43.424  35.411  40.476  1.00  0.00           H
ATOM   3049  CB  ILE   192      42.382  37.196  40.618  1.00  0.00           C
ATOM   3050  HB  ILE   192      41.369  37.597  40.643  1.00  0.00           H
ATOM   3051  CG2 ILE   192      43.138  37.851  41.756  1.00  0.00           C
ATOM   3052 HG21 ILE   192      42.559  37.777  42.677  1.00  0.00           H
ATOM   3053 HG22 ILE   192      43.301  38.914  41.580  1.00  0.00           H
ATOM   3054 HG23 ILE   192      44.122  37.495  42.064  1.00  0.00           H
ATOM   3055  CG1 ILE   192      43.007  37.628  39.274  1.00  0.00           C
ATOM   3056 HG12 ILE   192      43.586  38.529  39.477  1.00  0.00           H
ATOM   3057 HG13 ILE   192      43.709  36.865  38.936  1.00  0.00           H
ATOM   3058  CD1 ILE   192      42.110  37.891  38.076  1.00  0.00           C
ATOM   3059 HD11 ILE   192      42.745  38.064  37.208  1.00  0.00           H
ATOM   3060 HD12 ILE   192      41.421  38.720  38.235  1.00  0.00           H
ATOM   3061 HD13 ILE   192      41.486  37.019  37.880  1.00  0.00           H
ATOM   3062  C   ILE   192      41.907  35.132  42.005  1.00  0.00           C
ATOM   3063  O   ILE   192      40.712  35.127  42.268  1.00  0.00           O
ATOM   3064  N   ASN   193      42.701  34.828  43.023  1.00  0.00           N
ATOM   3065  H   ASN   193      43.671  34.697  42.773  1.00  0.00           H
ATOM   3066  CA  ASN   193      42.332  34.874  44.423  1.00  0.00           C
ATOM   3067  HA  ASN   193      41.264  34.706  44.568  1.00  0.00           H
ATOM   3068  CB  ASN   193      43.061  33.787  45.284  1.00  0.00           C
ATOM   3069  HB2 ASN   193      42.936  32.808  44.822  1.00  0.00           H
ATOM   3070  HB3 ASN   193      44.106  34.079  45.395  1.00  0.00           H
ATOM   3071  CG  ASN   193      42.571  33.712  46.690  1.00  0.00           C
ATOM   3072  OD1 ASN   193      43.080  34.519  47.479  1.00  0.00           O
ATOM   3073  ND2 ASN   193      41.826  32.692  47.074  1.00  0.00           N
ATOM   3074 HD21 ASN   193      41.524  31.972  46.433  1.00  0.00           H
ATOM   3075 HD22 ASN   193      41.650  32.525  48.055  1.00  0.00           H
ATOM   3076  C   ASN   193      42.617  36.301  44.888  1.00  0.00           C
ATOM   3077  O   ASN   193      43.689  36.853  44.595  1.00  0.00           O
ATOM   3078  N   ASP   194      41.698  36.844  45.714  1.00  0.00           N
ATOM   3079  H   ASP   194      40.895  36.364  46.095  1.00  0.00           H
ATOM   3080  CA  ASP   194      41.694  38.244  46.142  1.00  0.00           C
ATOM   3081  HA  ASP   194      41.797  38.815  45.220  1.00  0.00           H
ATOM   3082  CB  ASP   194      40.408  38.782  46.836  1.00  0.00           C
ATOM   3083  HB2 ASP   194      40.416  39.868  46.756  1.00  0.00           H
ATOM   3084  HB3 ASP   194      39.544  38.427  46.275  1.00  0.00           H
ATOM   3085  CG  ASP   194      40.196  38.401  48.248  1.00  0.00           C
ATOM   3086  OD1 ASP   194      40.529  37.293  48.690  1.00  0.00           O
ATOM   3087  OD2 ASP   194      39.750  39.289  48.950  1.00  0.00           O
ATOM   3088  C   ASP   194      42.871  38.531  47.091  1.00  0.00           C
ATOM   3089  O   ASP   194      43.349  39.659  47.076  1.00  0.00           O
ATOM   3090  N   THR   195      43.327  37.618  47.992  1.00  0.00           N
ATOM   3091  H   THR   195      42.797  36.763  48.080  1.00  0.00           H
ATOM   3092  CA  THR   195      44.655  37.640  48.703  1.00  0.00           C
ATOM   3093  HA  THR   195      44.533  38.432  49.440  1.00  0.00           H
ATOM   3094  CB  THR   195      44.887  36.315  49.413  1.00  0.00           C
ATOM   3095  HB  THR   195      45.315  35.638  48.672  1.00  0.00           H
ATOM   3096  CG2 THR   195      45.963  36.388  50.548  1.00  0.00           C
ATOM   3097 HG21 THR   195      46.074  35.352  50.870  1.00  0.00           H
ATOM   3098 HG22 THR   195      45.494  36.911  51.382  1.00  0.00           H
ATOM   3099 HG23 THR   195      46.892  36.885  50.268  1.00  0.00           H
ATOM   3100  OG1 THR   195      43.781  35.614  49.908  1.00  0.00           O
ATOM   3101  HG1 THR   195      43.470  35.021  49.220  1.00  0.00           H
ATOM   3102  C   THR   195      45.822  37.971  47.793  1.00  0.00           C
ATOM   3103  O   THR   195      46.569  38.953  48.038  1.00  0.00           O
ATOM   3104  N   THR   196      46.001  37.224  46.665  1.00  0.00           N
ATOM   3105  H   THR   196      45.421  36.403  46.558  1.00  0.00           H
ATOM   3106  CA  THR   196      47.023  37.478  45.595  1.00  0.00           C
ATOM   3107  HA  THR   196      48.025  37.502  46.025  1.00  0.00           H
ATOM   3108  CB  THR   196      47.009  36.418  44.475  1.00  0.00           C
ATOM   3109  HB  THR   196      46.238  36.631  43.736  1.00  0.00           H
ATOM   3110  CG2 THR   196      48.365  36.375  43.756  1.00  0.00           C
ATOM   3111 HG21 THR   196      49.189  36.445  44.467  1.00  0.00           H
ATOM   3112 HG22 THR   196      48.287  37.068  42.920  1.00  0.00           H
ATOM   3113 HG23 THR   196      48.475  35.324  43.488  1.00  0.00           H
ATOM   3114  OG1 THR   196      46.791  35.170  45.029  1.00  0.00           O
ATOM   3115  HG1 THR   196      46.222  34.757  44.375  1.00  0.00           H
ATOM   3116  C   THR   196      46.758  38.796  45.024  1.00  0.00           C
ATOM   3117  O   THR   196      47.726  39.531  44.777  1.00  0.00           O
ATOM   3118  N   GLY   197      45.515  39.144  44.729  1.00  0.00           N
ATOM   3119  H   GLY   197      44.813  38.418  44.743  1.00  0.00           H
ATOM   3120  CA  GLY   197      45.321  40.357  44.042  1.00  0.00           C
ATOM   3121  HA2 GLY   197      45.911  40.317  43.126  1.00  0.00           H
ATOM   3122  HA3 GLY   197      44.282  40.421  43.715  1.00  0.00           H
ATOM   3123  C   GLY   197      45.648  41.552  44.950  1.00  0.00           C
ATOM   3124  O   GLY   197      45.996  42.597  44.373  1.00  0.00           O
ATOM   3125  N   THR   198      45.587  41.423  46.304  1.00  0.00           N
ATOM   3126  H   THR   198      45.067  40.573  46.471  1.00  0.00           H
ATOM   3127  CA  THR   198      45.864  42.509  47.336  1.00  0.00           C
ATOM   3128  HA  THR   198      45.344  43.390  46.958  1.00  0.00           H
ATOM   3129  CB  THR   198      45.328  42.149  48.700  1.00  0.00           C
ATOM   3130  HB  THR   198      45.649  41.151  48.999  1.00  0.00           H
ATOM   3131  CG2 THR   198      45.737  43.107  49.812  1.00  0.00           C
ATOM   3132 HG21 THR   198      46.817  43.211  49.919  1.00  0.00           H
ATOM   3133 HG22 THR   198      45.363  42.742  50.769  1.00  0.00           H
ATOM   3134 HG23 THR   198      45.347  44.069  49.482  1.00  0.00           H
ATOM   3135  OG1 THR   198      43.898  42.013  48.717  1.00  0.00           O
ATOM   3136  HG1 THR   198      43.802  41.117  48.387  1.00  0.00           H
ATOM   3137  C   THR   198      47.382  42.881  47.459  1.00  0.00           C
ATOM   3138  O   THR   198      47.691  44.053  47.778  1.00  0.00           O
ATOM   3139  N   LEU   199      48.291  41.943  47.133  1.00  0.00           N
ATOM   3140  H   LEU   199      47.838  41.042  47.074  1.00  0.00           H
ATOM   3141  CA  LEU   199      49.673  42.080  46.707  1.00  0.00           C
ATOM   3142  HA  LEU   199      50.165  42.647  47.496  1.00  0.00           H
ATOM   3143  CB  LEU   199      50.358  40.693  46.703  1.00  0.00           C
ATOM   3144  HB2 LEU   199      50.489  40.311  47.717  1.00  0.00           H
ATOM   3145  HB3 LEU   199      49.741  39.947  46.201  1.00  0.00           H
ATOM   3146  CG  LEU   199      51.758  40.590  46.063  1.00  0.00           C
ATOM   3147  HG  LEU   199      51.720  40.918  45.025  1.00  0.00           H
ATOM   3148  CD1 LEU   199      52.711  41.593  46.767  1.00  0.00           C
ATOM   3149 HD11 LEU   199      52.403  41.564  47.812  1.00  0.00           H
ATOM   3150 HD12 LEU   199      52.580  42.559  46.277  1.00  0.00           H
ATOM   3151 HD13 LEU   199      53.731  41.285  46.535  1.00  0.00           H
ATOM   3152  CD2 LEU   199      52.257  39.131  46.064  1.00  0.00           C
ATOM   3153 HD21 LEU   199      52.772  39.014  45.111  1.00  0.00           H
ATOM   3154 HD22 LEU   199      52.835  38.958  46.972  1.00  0.00           H
ATOM   3155 HD23 LEU   199      51.446  38.408  45.980  1.00  0.00           H
ATOM   3156  C   LEU   199      49.791  42.851  45.408  1.00  0.00           C
ATOM   3157  O   LEU   199      50.284  44.002  45.521  1.00  0.00           O
ATOM   3158  N   VAL   200      49.325  42.341  44.265  1.00  0.00           N
ATOM   3159  H   VAL   200      48.905  41.423  44.273  1.00  0.00           H
ATOM   3160  CA  VAL   200      49.539  43.010  42.935  1.00  0.00           C
ATOM   3161  HA  VAL   200      50.617  43.152  42.854  1.00  0.00           H
ATOM   3162  CB  VAL   200      48.985  42.174  41.759  1.00  0.00           C
ATOM   3163  HB  VAL   200      47.945  41.919  41.962  1.00  0.00           H
ATOM   3164  CG1 VAL   200      48.983  42.928  40.350  1.00  0.00           C
ATOM   3165 HG11 VAL   200      49.115  42.300  39.469  1.00  0.00           H
ATOM   3166 HG12 VAL   200      48.019  43.374  40.106  1.00  0.00           H
ATOM   3167 HG13 VAL   200      49.804  43.646  40.356  1.00  0.00           H
ATOM   3168  CG2 VAL   200      49.874  40.943  41.461  1.00  0.00           C
ATOM   3169 HG21 VAL   200      50.048  40.479  42.433  1.00  0.00           H
ATOM   3170 HG22 VAL   200      50.766  41.287  40.937  1.00  0.00           H
ATOM   3171 HG23 VAL   200      49.430  40.169  40.834  1.00  0.00           H
ATOM   3172  C   VAL   200      49.024  44.491  42.764  1.00  0.00           C
ATOM   3173  O   VAL   200      49.801  45.276  42.250  1.00  0.00           O
ATOM   3174  N   ALA   201      47.937  44.841  43.416  1.00  0.00           N
ATOM   3175  H   ALA   201      47.363  44.050  43.672  1.00  0.00           H
ATOM   3176  CA  ALA   201      47.429  46.150  43.351  1.00  0.00           C
ATOM   3177  HA  ALA   201      47.302  46.425  42.304  1.00  0.00           H
ATOM   3178  CB  ALA   201      46.016  46.140  43.956  1.00  0.00           C
ATOM   3179  HB1 ALA   201      45.382  46.987  43.693  1.00  0.00           H
ATOM   3180  HB2 ALA   201      46.094  46.192  45.042  1.00  0.00           H
ATOM   3181  HB3 ALA   201      45.468  45.200  43.893  1.00  0.00           H
ATOM   3182  C   ALA   201      48.308  47.183  44.120  1.00  0.00           C
ATOM   3183  O   ALA   201      48.626  48.293  43.718  1.00  0.00           O
ATOM   3184  N   SER   202      48.724  46.800  45.290  1.00  0.00           N
ATOM   3185  H   SER   202      48.479  45.846  45.512  1.00  0.00           H
ATOM   3186  CA  SER   202      49.652  47.533  46.192  1.00  0.00           C
ATOM   3187  HA  SER   202      49.354  48.572  46.332  1.00  0.00           H
ATOM   3188  CB  SER   202      49.623  46.826  47.536  1.00  0.00           C
ATOM   3189  HB2 SER   202      50.194  45.901  47.463  1.00  0.00           H
ATOM   3190  HB3 SER   202      50.158  47.455  48.247  1.00  0.00           H
ATOM   3191  OG  SER   202      48.252  46.588  47.956  1.00  0.00           O
ATOM   3192  HG  SER   202      48.095  45.657  47.787  1.00  0.00           H
ATOM   3193  C   SER   202      51.099  47.579  45.624  1.00  0.00           C
ATOM   3194  O   SER   202      51.830  48.561  45.766  1.00  0.00           O
ATOM   3195  N   TYR   203      51.558  46.503  44.980  1.00  0.00           N
ATOM   3196  H   TYR   203      51.070  45.619  44.961  1.00  0.00           H
ATOM   3197  CA  TYR   203      52.906  46.381  44.396  1.00  0.00           C
ATOM   3198  HA  TYR   203      53.690  46.760  45.051  1.00  0.00           H
ATOM   3199  CB  TYR   203      53.178  44.925  44.122  1.00  0.00           C
ATOM   3200  HB2 TYR   203      52.542  44.393  44.830  1.00  0.00           H
ATOM   3201  HB3 TYR   203      52.815  44.798  43.102  1.00  0.00           H
ATOM   3202  CG  TYR   203      54.592  44.442  44.137  1.00  0.00           C
ATOM   3203  CD1 TYR   203      55.742  45.268  43.918  1.00  0.00           C
ATOM   3204  HD1 TYR   203      55.511  46.323  43.932  1.00  0.00           H
ATOM   3205  CE1 TYR   203      57.015  44.774  43.750  1.00  0.00           C
ATOM   3206  HE1 TYR   203      57.910  45.349  43.556  1.00  0.00           H
ATOM   3207  CZ  TYR   203      57.248  43.448  44.130  1.00  0.00           C
ATOM   3208  OH  TYR   203      58.531  43.014  44.084  1.00  0.00           O
ATOM   3209  HH  TYR   203      58.659  42.312  44.725  1.00  0.00           H
ATOM   3210  CE2 TYR   203      56.192  42.586  44.437  1.00  0.00           C
ATOM   3211  HE2 TYR   203      56.509  41.568  44.615  1.00  0.00           H
ATOM   3212  CD2 TYR   203      54.879  43.079  44.264  1.00  0.00           C
ATOM   3213  HD2 TYR   203      54.076  42.368  44.390  1.00  0.00           H
ATOM   3214  C   TYR   203      53.075  47.116  43.050  1.00  0.00           C
ATOM   3215  O   TYR   203      53.991  47.908  42.875  1.00  0.00           O
ATOM   3216  N   TYR   204      51.984  47.209  42.241  1.00  0.00           N
ATOM   3217  H   TYR   204      51.173  46.617  42.358  1.00  0.00           H
ATOM   3218  CA  TYR   204      51.976  48.188  41.070  1.00  0.00           C
ATOM   3219  HA  TYR   204      52.843  48.104  40.415  1.00  0.00           H
ATOM   3220  CB  TYR   204      50.656  47.959  40.319  1.00  0.00           C
ATOM   3221  HB2 TYR   204      50.767  46.971  39.873  1.00  0.00           H
ATOM   3222  HB3 TYR   204      49.805  47.828  40.987  1.00  0.00           H
ATOM   3223  CG  TYR   204      50.271  48.879  39.162  1.00  0.00           C
ATOM   3224  CD1 TYR   204      50.663  48.432  37.876  1.00  0.00           C
ATOM   3225  HD1 TYR   204      51.219  47.507  37.839  1.00  0.00           H
ATOM   3226  CE1 TYR   204      50.218  49.101  36.743  1.00  0.00           C
ATOM   3227  HE1 TYR   204      50.638  48.749  35.812  1.00  0.00           H
ATOM   3228  CZ  TYR   204      49.423  50.266  36.893  1.00  0.00           C
ATOM   3229  OH  TYR   204      49.048  50.919  35.779  1.00  0.00           O
ATOM   3230  HH  TYR   204      49.555  50.525  35.067  1.00  0.00           H
ATOM   3231  CE2 TYR   204      49.095  50.753  38.200  1.00  0.00           C
ATOM   3232  HE2 TYR   204      48.579  51.701  38.248  1.00  0.00           H
ATOM   3233  CD2 TYR   204      49.525  50.107  39.335  1.00  0.00           C
ATOM   3234  HD2 TYR   204      49.341  50.474  40.334  1.00  0.00           H
ATOM   3235  C   TYR   204      51.939  49.644  41.678  1.00  0.00           C
ATOM   3236  O   TYR   204      52.784  50.475  41.285  1.00  0.00           O
ATOM   3237  N   THR   205      51.129  49.993  42.687  1.00  0.00           N
ATOM   3238  H   THR   205      50.491  49.312  43.072  1.00  0.00           H
ATOM   3239  CA  THR   205      51.007  51.358  43.161  1.00  0.00           C
ATOM   3240  HA  THR   205      50.914  51.963  42.260  1.00  0.00           H
ATOM   3241  CB  THR   205      49.726  51.734  43.887  1.00  0.00           C
ATOM   3242  HB  THR   205      49.869  52.716  44.340  1.00  0.00           H
ATOM   3243  CG2 THR   205      48.552  51.613  43.068  1.00  0.00           C
ATOM   3244 HG21 THR   205      48.710  52.102  42.107  1.00  0.00           H
ATOM   3245 HG22 THR   205      47.713  52.120  43.544  1.00  0.00           H
ATOM   3246 HG23 THR   205      48.347  50.583  42.776  1.00  0.00           H
ATOM   3247  OG1 THR   205      49.733  50.799  45.006  1.00  0.00           O
ATOM   3248  HG1 THR   205      49.440  49.908  44.800  1.00  0.00           H
ATOM   3249  C   THR   205      52.198  51.928  43.979  1.00  0.00           C
ATOM   3250  O   THR   205      52.357  53.129  44.108  1.00  0.00           O
ATOM   3251  N   ASP   206      53.000  51.036  44.503  1.00  0.00           N
ATOM   3252  H   ASP   206      52.836  50.047  44.384  1.00  0.00           H
ATOM   3253  CA  ASP   206      54.222  51.204  45.319  1.00  0.00           C
ATOM   3254  HA  ASP   206      54.782  52.101  45.058  1.00  0.00           H
ATOM   3255  CB  ASP   206      53.618  51.247  46.836  1.00  0.00           C
ATOM   3256  HB2 ASP   206      52.880  52.019  47.057  1.00  0.00           H
ATOM   3257  HB3 ASP   206      53.146  50.276  46.988  1.00  0.00           H
ATOM   3258  CG  ASP   206      54.587  51.401  47.982  1.00  0.00           C
ATOM   3259  OD1 ASP   206      54.230  51.135  49.171  1.00  0.00           O
ATOM   3260  OD2 ASP   206      55.744  51.863  47.706  1.00  0.00           O
ATOM   3261  C   ASP   206      55.216  50.042  45.184  1.00  0.00           C
ATOM   3262  O   ASP   206      54.988  48.955  45.742  1.00  0.00           O
ATOM   3263  N   PRO   207      56.287  50.225  44.428  1.00  0.00           N
ATOM   3264  CD  PRO   207      56.794  51.392  43.760  1.00  0.00           C
ATOM   3265  HD2 PRO   207      56.796  52.301  44.362  1.00  0.00           H
ATOM   3266  HD3 PRO   207      56.302  51.522  42.795  1.00  0.00           H
ATOM   3267  CG  PRO   207      58.277  51.019  43.430  1.00  0.00           C
ATOM   3268  HG2 PRO   207      58.911  51.322  44.263  1.00  0.00           H
ATOM   3269  HG3 PRO   207      58.616  51.588  42.565  1.00  0.00           H
ATOM   3270  CB  PRO   207      58.221  49.498  43.103  1.00  0.00           C
ATOM   3271  HB2 PRO   207      59.200  49.017  43.116  1.00  0.00           H
ATOM   3272  HB3 PRO   207      57.695  49.270  42.174  1.00  0.00           H
ATOM   3273  CA  PRO   207      57.213  49.100  44.161  1.00  0.00           C
ATOM   3274  HA  PRO   207      56.590  48.287  43.790  1.00  0.00           H
ATOM   3275  C   PRO   207      57.894  48.640  45.462  1.00  0.00           C
ATOM   3276  O   PRO   207      58.425  47.595  45.413  1.00  0.00           O
ATOM   3277  N   GLU   208      57.855  49.443  46.517  1.00  0.00           N
ATOM   3278  H   GLU   208      57.399  50.344  46.494  1.00  0.00           H
ATOM   3279  CA  GLU   208      58.296  48.948  47.832  1.00  0.00           C
ATOM   3280  HA  GLU   208      59.318  48.656  47.586  1.00  0.00           H
ATOM   3281  CB  GLU   208      58.376  50.153  48.777  1.00  0.00           C
ATOM   3282  HB2 GLU   208      58.604  51.074  48.240  1.00  0.00           H
ATOM   3283  HB3 GLU   208      57.353  50.339  49.103  1.00  0.00           H
ATOM   3284  CG  GLU   208      59.346  49.942  50.000  1.00  0.00           C
ATOM   3285  HG2 GLU   208      59.348  50.842  50.616  1.00  0.00           H
ATOM   3286  HG3 GLU   208      58.995  49.084  50.572  1.00  0.00           H
ATOM   3287  CD  GLU   208      60.773  49.678  49.590  1.00  0.00           C
ATOM   3288  OE1 GLU   208      61.296  48.697  50.161  1.00  0.00           O
ATOM   3289  OE2 GLU   208      61.328  50.322  48.636  1.00  0.00           O
ATOM   3290  C   GLU   208      57.486  47.761  48.327  1.00  0.00           C
ATOM   3291  O   GLU   208      58.048  47.101  49.245  1.00  0.00           O
ATOM   3292  N   THR   209      56.263  47.497  47.829  1.00  0.00           N
ATOM   3293  H   THR   209      55.855  48.051  47.090  1.00  0.00           H
ATOM   3294  CA  THR   209      55.508  46.350  48.284  1.00  0.00           C
ATOM   3295  HA  THR   209      55.286  46.364  49.351  1.00  0.00           H
ATOM   3296  CB  THR   209      54.061  46.346  47.804  1.00  0.00           C
ATOM   3297  HB  THR   209      54.059  46.172  46.727  1.00  0.00           H
ATOM   3298  CG2 THR   209      53.340  45.134  48.344  1.00  0.00           C
ATOM   3299 HG21 THR   209      53.817  44.222  47.985  1.00  0.00           H
ATOM   3300 HG22 THR   209      52.295  45.208  48.043  1.00  0.00           H
ATOM   3301 HG23 THR   209      53.497  45.040  49.418  1.00  0.00           H
ATOM   3302  OG1 THR   209      53.394  47.582  48.135  1.00  0.00           O
ATOM   3303  HG1 THR   209      53.628  48.185  47.425  1.00  0.00           H
ATOM   3304  C   THR   209      56.225  45.005  48.019  1.00  0.00           C
ATOM   3305  O   THR   209      56.697  44.784  46.912  1.00  0.00           O
ATOM   3306  N   LYS   210      56.155  44.119  49.036  1.00  0.00           N
ATOM   3307  H   LYS   210      55.724  44.398  49.906  1.00  0.00           H
ATOM   3308  CA  LYS   210      56.896  42.873  49.241  1.00  0.00           C
ATOM   3309  HA  LYS   210      57.284  42.672  48.242  1.00  0.00           H
ATOM   3310  CB  LYS   210      57.998  43.044  50.331  1.00  0.00           C
ATOM   3311  HB2 LYS   210      57.996  44.050  50.754  1.00  0.00           H
ATOM   3312  HB3 LYS   210      57.822  42.267  51.074  1.00  0.00           H
ATOM   3313  CG  LYS   210      59.380  42.847  49.739  1.00  0.00           C
ATOM   3314  HG2 LYS   210      60.013  42.838  50.625  1.00  0.00           H
ATOM   3315  HG3 LYS   210      59.363  41.927  49.153  1.00  0.00           H
ATOM   3316  CD  LYS   210      59.851  44.017  48.815  1.00  0.00           C
ATOM   3317  HD2 LYS   210      59.574  45.018  49.148  1.00  0.00           H
ATOM   3318  HD3 LYS   210      60.935  43.991  48.925  1.00  0.00           H
ATOM   3319  CE  LYS   210      59.559  43.801  47.348  1.00  0.00           C
ATOM   3320  HE2 LYS   210      60.062  42.855  47.148  1.00  0.00           H
ATOM   3321  HE3 LYS   210      58.485  43.611  47.347  1.00  0.00           H
ATOM   3322  NZ  LYS   210      59.937  45.011  46.591  1.00  0.00           N
ATOM   3323  HZ1 LYS   210      60.443  44.742  45.760  1.00  0.00           H
ATOM   3324  HZ2 LYS   210      60.536  45.644  47.102  1.00  0.00           H
ATOM   3325  HZ3 LYS   210      59.138  45.526  46.249  1.00  0.00           H
ATOM   3326  C   LYS   210      56.011  41.611  49.657  1.00  0.00           C
ATOM   3327  O   LYS   210      56.454  40.452  49.467  1.00  0.00           O
ATOM   3328  N   MET   211      54.816  41.775  50.226  1.00  0.00           N
ATOM   3329  H   MET   211      54.395  42.691  50.294  1.00  0.00           H
ATOM   3330  CA  MET   211      53.848  40.776  50.472  1.00  0.00           C
ATOM   3331  HA  MET   211      53.934  39.902  49.824  1.00  0.00           H
ATOM   3332  CB  MET   211      54.190  40.201  51.892  1.00  0.00           C
ATOM   3333  HB2 MET   211      55.252  39.957  51.845  1.00  0.00           H
ATOM   3334  HB3 MET   211      53.959  41.005  52.590  1.00  0.00           H
ATOM   3335  CG  MET   211      53.441  38.974  52.236  1.00  0.00           C
ATOM   3336  HG2 MET   211      52.378  39.182  52.357  1.00  0.00           H
ATOM   3337  HG3 MET   211      53.496  38.247  51.426  1.00  0.00           H
ATOM   3338  SD  MET   211      53.946  38.305  53.787  1.00  0.00           S
ATOM   3339  CE  MET   211      52.364  37.447  54.340  1.00  0.00           C
ATOM   3340  HE1 MET   211      52.033  36.612  53.725  1.00  0.00           H
ATOM   3341  HE2 MET   211      52.613  37.063  55.329  1.00  0.00           H
ATOM   3342  HE3 MET   211      51.625  38.235  54.483  1.00  0.00           H
ATOM   3343  C   MET   211      52.415  41.367  50.386  1.00  0.00           C
ATOM   3344  O   MET   211      52.181  42.542  50.539  1.00  0.00           O
ATOM   3345  N   GLY   212      51.445  40.484  50.190  1.00  0.00           N
ATOM   3346  H   GLY   212      51.650  39.527  49.943  1.00  0.00           H
ATOM   3347  CA  GLY   212      50.061  40.785  50.441  1.00  0.00           C
ATOM   3348  HA2 GLY   212      49.961  41.867  50.537  1.00  0.00           H
ATOM   3349  HA3 GLY   212      49.426  40.573  49.581  1.00  0.00           H
ATOM   3350  C   GLY   212      49.546  39.890  51.611  1.00  0.00           C
ATOM   3351  O   GLY   212      49.938  38.737  51.752  1.00  0.00           O
ATOM   3352  N   VAL   213      48.614  40.435  52.445  1.00  0.00           N
ATOM   3353  H   VAL   213      48.377  41.407  52.306  1.00  0.00           H
ATOM   3354  CA  VAL   213      48.000  39.726  53.638  1.00  0.00           C
ATOM   3355  HA  VAL   213      47.981  38.656  53.432  1.00  0.00           H
ATOM   3356  CB  VAL   213      48.956  39.821  54.864  1.00  0.00           C
ATOM   3357  HB  VAL   213      49.946  39.681  54.427  1.00  0.00           H
ATOM   3358  CG1 VAL   213      48.998  41.267  55.441  1.00  0.00           C
ATOM   3359 HG11 VAL   213      49.599  41.773  54.684  1.00  0.00           H
ATOM   3360 HG12 VAL   213      48.019  41.737  55.533  1.00  0.00           H
ATOM   3361 HG13 VAL   213      49.584  41.230  56.359  1.00  0.00           H
ATOM   3362  CG2 VAL   213      48.588  38.779  55.954  1.00  0.00           C
ATOM   3363 HG21 VAL   213      47.843  39.016  56.714  1.00  0.00           H
ATOM   3364 HG22 VAL   213      49.452  38.604  56.596  1.00  0.00           H
ATOM   3365 HG23 VAL   213      48.229  37.831  55.553  1.00  0.00           H
ATOM   3366  C   VAL   213      46.553  40.199  53.957  1.00  0.00           C
ATOM   3367  O   VAL   213      46.164  41.295  53.658  1.00  0.00           O
ATOM   3368  N   ILE   214      45.838  39.283  54.644  1.00  0.00           N
ATOM   3369  H   ILE   214      46.338  38.434  54.868  1.00  0.00           H
ATOM   3370  CA  ILE   214      44.402  39.365  54.936  1.00  0.00           C
ATOM   3371  HA  ILE   214      44.104  40.405  54.799  1.00  0.00           H
ATOM   3372  CB  ILE   214      43.566  38.455  54.021  1.00  0.00           C
ATOM   3373  HB  ILE   214      43.958  37.450  54.179  1.00  0.00           H
ATOM   3374  CG2 ILE   214      42.083  38.409  54.511  1.00  0.00           C
ATOM   3375 HG21 ILE   214      41.716  39.432  54.587  1.00  0.00           H
ATOM   3376 HG22 ILE   214      42.024  37.910  55.478  1.00  0.00           H
ATOM   3377 HG23 ILE   214      41.583  37.749  53.803  1.00  0.00           H
ATOM   3378  CG1 ILE   214      43.564  38.889  52.577  1.00  0.00           C
ATOM   3379 HG12 ILE   214      44.608  39.082  52.332  1.00  0.00           H
ATOM   3380 HG13 ILE   214      43.172  38.015  52.055  1.00  0.00           H
ATOM   3381  CD1 ILE   214      42.733  40.145  52.279  1.00  0.00           C
ATOM   3382 HD11 ILE   214      42.948  40.615  51.320  1.00  0.00           H
ATOM   3383 HD12 ILE   214      42.894  40.851  53.094  1.00  0.00           H
ATOM   3384 HD13 ILE   214      41.661  39.946  52.270  1.00  0.00           H
ATOM   3385  C   ILE   214      44.242  39.051  56.407  1.00  0.00           C
ATOM   3386  O   ILE   214      44.788  38.028  56.882  1.00  0.00           O
ATOM   3387  N   PHE   215      43.521  39.924  57.096  1.00  0.00           N
ATOM   3388  H   PHE   215      43.373  40.800  56.614  1.00  0.00           H
ATOM   3389  CA  PHE   215      43.153  39.727  58.514  1.00  0.00           C
ATOM   3390  HA  PHE   215      43.419  38.693  58.735  1.00  0.00           H
ATOM   3391  CB  PHE   215      43.923  40.719  59.394  1.00  0.00           C
ATOM   3392  HB2 PHE   215      43.637  41.714  59.051  1.00  0.00           H
ATOM   3393  HB3 PHE   215      43.590  40.659  60.430  1.00  0.00           H
ATOM   3394  CG  PHE   215      45.410  40.567  59.265  1.00  0.00           C
ATOM   3395  CD1 PHE   215      46.153  39.582  59.998  1.00  0.00           C
ATOM   3396  HD1 PHE   215      45.586  38.835  60.535  1.00  0.00           H
ATOM   3397  CE1 PHE   215      47.550  39.744  60.214  1.00  0.00           C
ATOM   3398  HE1 PHE   215      48.026  39.044  60.885  1.00  0.00           H
ATOM   3399  CZ  PHE   215      48.270  40.735  59.570  1.00  0.00           C
ATOM   3400  HZ  PHE   215      49.318  40.875  59.793  1.00  0.00           H
ATOM   3401  CE2 PHE   215      47.630  41.639  58.701  1.00  0.00           C
ATOM   3402  HE2 PHE   215      48.266  42.323  58.157  1.00  0.00           H
ATOM   3403  CD2 PHE   215      46.183  41.563  58.610  1.00  0.00           C
ATOM   3404  HD2 PHE   215      45.667  42.275  57.982  1.00  0.00           H
ATOM   3405  C   PHE   215      41.638  39.983  58.605  1.00  0.00           C
ATOM   3406  O   PHE   215      41.176  40.991  59.147  1.00  0.00           O
ATOM   3407  N   GLY   216      40.886  39.142  57.914  1.00  0.00           N
ATOM   3408  H   GLY   216      41.226  38.211  57.717  1.00  0.00           H
ATOM   3409  CA  GLY   216      39.464  39.322  57.627  1.00  0.00           C
ATOM   3410  HA2 GLY   216      39.268  40.366  57.872  1.00  0.00           H
ATOM   3411  HA3 GLY   216      39.276  39.197  56.561  1.00  0.00           H
ATOM   3412  C   GLY   216      38.702  38.411  58.583  1.00  0.00           C
ATOM   3413  O   GLY   216      38.948  38.513  59.804  1.00  0.00           O
ATOM   3414  N   THR   217      37.719  37.643  58.057  1.00  0.00           N
ATOM   3415  H   THR   217      37.762  37.527  57.055  1.00  0.00           H
ATOM   3416  CA  THR   217      37.076  36.499  58.715  1.00  0.00           C
ATOM   3417  HA  THR   217      36.840  36.866  59.714  1.00  0.00           H
ATOM   3418  CB  THR   217      35.814  36.068  57.995  1.00  0.00           C
ATOM   3419  HB  THR   217      36.244  35.723  57.055  1.00  0.00           H
ATOM   3420  CG2 THR   217      35.007  34.885  58.552  1.00  0.00           C
ATOM   3421 HG21 THR   217      35.573  33.961  58.676  1.00  0.00           H
ATOM   3422 HG22 THR   217      34.113  34.820  57.932  1.00  0.00           H
ATOM   3423 HG23 THR   217      34.773  35.225  59.561  1.00  0.00           H
ATOM   3424  OG1 THR   217      34.895  37.101  57.814  1.00  0.00           O
ATOM   3425  HG1 THR   217      34.437  37.305  58.632  1.00  0.00           H
ATOM   3426  C   THR   217      38.000  35.324  58.913  1.00  0.00           C
ATOM   3427  O   THR   217      38.054  34.661  59.920  1.00  0.00           O
ATOM   3428  N   GLY   218      38.914  35.120  57.936  1.00  0.00           N
ATOM   3429  H   GLY   218      38.763  35.681  57.109  1.00  0.00           H
ATOM   3430  CA  GLY   218      40.018  34.218  58.000  1.00  0.00           C
ATOM   3431  HA2 GLY   218      40.061  33.522  58.838  1.00  0.00           H
ATOM   3432  HA3 GLY   218      40.014  33.753  57.014  1.00  0.00           H
ATOM   3433  C   GLY   218      41.327  34.975  58.029  1.00  0.00           C
ATOM   3434  O   GLY   218      41.341  36.207  58.202  1.00  0.00           O
ATOM   3435  N   VAL   219      42.435  34.297  57.719  1.00  0.00           N
ATOM   3436  H   VAL   219      42.343  33.331  57.437  1.00  0.00           H
ATOM   3437  CA  VAL   219      43.781  34.883  57.729  1.00  0.00           C
ATOM   3438  HA  VAL   219      43.749  35.957  57.541  1.00  0.00           H
ATOM   3439  CB  VAL   219      44.424  34.813  59.140  1.00  0.00           C
ATOM   3440  HB  VAL   219      43.832  35.385  59.856  1.00  0.00           H
ATOM   3441  CG1 VAL   219      44.653  33.411  59.782  1.00  0.00           C
ATOM   3442 HG11 VAL   219      45.364  32.893  59.137  1.00  0.00           H
ATOM   3443 HG12 VAL   219      44.908  33.470  60.840  1.00  0.00           H
ATOM   3444 HG13 VAL   219      43.734  32.830  59.834  1.00  0.00           H
ATOM   3445  CG2 VAL   219      45.768  35.609  59.045  1.00  0.00           C
ATOM   3446 HG21 VAL   219      45.684  36.686  58.901  1.00  0.00           H
ATOM   3447 HG22 VAL   219      46.432  35.285  58.245  1.00  0.00           H
ATOM   3448 HG23 VAL   219      46.282  35.504  60.000  1.00  0.00           H
ATOM   3449  C   VAL   219      44.638  34.185  56.735  1.00  0.00           C
ATOM   3450  O   VAL   219      44.635  32.956  56.583  1.00  0.00           O
ATOM   3451  N   ASN   220      45.345  34.939  55.820  1.00  0.00           N
ATOM   3452  H   ASN   220      45.230  35.940  55.873  1.00  0.00           H
ATOM   3453  CA  ASN   220      45.898  34.407  54.549  1.00  0.00           C
ATOM   3454  HA  ASN   220      46.539  33.558  54.786  1.00  0.00           H
ATOM   3455  CB  ASN   220      44.789  33.836  53.592  1.00  0.00           C
ATOM   3456  HB2 ASN   220      44.059  33.287  54.185  1.00  0.00           H
ATOM   3457  HB3 ASN   220      44.401  34.704  53.060  1.00  0.00           H
ATOM   3458  CG  ASN   220      45.382  32.935  52.526  1.00  0.00           C
ATOM   3459  OD1 ASN   220      46.386  32.236  52.759  1.00  0.00           O
ATOM   3460  ND2 ASN   220      44.754  32.830  51.340  1.00  0.00           N
ATOM   3461 HD21 ASN   220      43.879  33.273  51.101  1.00  0.00           H
ATOM   3462 HD22 ASN   220      45.263  32.335  50.622  1.00  0.00           H
ATOM   3463  C   ASN   220      46.836  35.442  53.918  1.00  0.00           C
ATOM   3464  O   ASN   220      46.749  36.623  54.092  1.00  0.00           O
ATOM   3465  N   GLY   221      47.691  34.975  53.049  1.00  0.00           N
ATOM   3466  H   GLY   221      47.694  33.974  52.911  1.00  0.00           H
ATOM   3467  CA  GLY   221      48.688  35.800  52.388  1.00  0.00           C
ATOM   3468  HA2 GLY   221      48.297  36.810  52.261  1.00  0.00           H
ATOM   3469  HA3 GLY   221      49.546  35.918  53.048  1.00  0.00           H
ATOM   3470  C   GLY   221      49.159  35.255  51.064  1.00  0.00           C
ATOM   3471  O   GLY   221      49.151  34.033  50.799  1.00  0.00           O
ATOM   3472  N   ALA   222      49.524  36.127  50.190  1.00  0.00           N
ATOM   3473  H   ALA   222      49.472  37.107  50.427  1.00  0.00           H
ATOM   3474  CA  ALA   222      50.105  35.727  48.902  1.00  0.00           C
ATOM   3475  HA  ALA   222      50.128  34.637  48.875  1.00  0.00           H
ATOM   3476  CB  ALA   222      49.102  36.001  47.846  1.00  0.00           C
ATOM   3477  HB1 ALA   222      49.482  35.676  46.877  1.00  0.00           H
ATOM   3478  HB2 ALA   222      48.887  37.069  47.890  1.00  0.00           H
ATOM   3479  HB3 ALA   222      48.191  35.413  47.959  1.00  0.00           H
ATOM   3480  C   ALA   222      51.459  36.425  48.638  1.00  0.00           C
ATOM   3481  O   ALA   222      51.571  37.655  48.821  1.00  0.00           O
ATOM   3482  N   TYR   223      52.458  35.705  48.173  1.00  0.00           N
ATOM   3483  H   TYR   223      52.323  34.707  48.100  1.00  0.00           H
ATOM   3484  CA  TYR   223      53.775  36.258  47.973  1.00  0.00           C
ATOM   3485  HA  TYR   223      53.702  37.331  47.792  1.00  0.00           H
ATOM   3486  CB  TYR   223      54.697  36.040  49.092  1.00  0.00           C
ATOM   3487  HB2 TYR   223      55.619  36.569  48.849  1.00  0.00           H
ATOM   3488  HB3 TYR   223      54.277  36.485  49.994  1.00  0.00           H
ATOM   3489  CG  TYR   223      55.160  34.532  49.233  1.00  0.00           C
ATOM   3490  CD1 TYR   223      54.286  33.496  49.584  1.00  0.00           C
ATOM   3491  HD1 TYR   223      53.229  33.707  49.658  1.00  0.00           H
ATOM   3492  CE1 TYR   223      54.717  32.143  49.582  1.00  0.00           C
ATOM   3493  HE1 TYR   223      53.995  31.372  49.806  1.00  0.00           H
ATOM   3494  CZ  TYR   223      56.136  31.896  49.455  1.00  0.00           C
ATOM   3495  OH  TYR   223      56.614  30.659  49.476  1.00  0.00           O
ATOM   3496  HH  TYR   223      57.357  30.501  48.889  1.00  0.00           H
ATOM   3497  CE2 TYR   223      57.033  32.987  49.279  1.00  0.00           C
ATOM   3498  HE2 TYR   223      58.102  32.835  49.325  1.00  0.00           H
ATOM   3499  CD2 TYR   223      56.534  34.272  49.130  1.00  0.00           C
ATOM   3500  HD2 TYR   223      57.190  35.083  48.848  1.00  0.00           H
ATOM   3501  C   TYR   223      54.299  35.681  46.649  1.00  0.00           C
ATOM   3502  O   TYR   223      53.843  34.647  46.173  1.00  0.00           O
ATOM   3503  N   TYR   224      55.358  36.343  46.181  1.00  0.00           N
ATOM   3504  H   TYR   224      55.765  37.046  46.782  1.00  0.00           H
ATOM   3505  CA  TYR   224      56.225  35.891  45.052  1.00  0.00           C
ATOM   3506  HA  TYR   224      55.556  35.351  44.383  1.00  0.00           H
ATOM   3507  CB  TYR   224      56.757  37.124  44.320  1.00  0.00           C
ATOM   3508  HB2 TYR   224      57.149  37.861  45.020  1.00  0.00           H
ATOM   3509  HB3 TYR   224      57.653  36.817  43.780  1.00  0.00           H
ATOM   3510  CG  TYR   224      55.810  37.737  43.347  1.00  0.00           C
ATOM   3511  CD1 TYR   224      55.605  37.218  42.050  1.00  0.00           C
ATOM   3512  HD1 TYR   224      56.234  36.393  41.748  1.00  0.00           H
ATOM   3513  CE1 TYR   224      54.657  37.802  41.176  1.00  0.00           C
ATOM   3514  HE1 TYR   224      54.434  37.376  40.209  1.00  0.00           H
ATOM   3515  CZ  TYR   224      54.059  38.990  41.616  1.00  0.00           C
ATOM   3516  OH  TYR   224      53.258  39.654  40.738  1.00  0.00           O
ATOM   3517  HH  TYR   224      53.413  39.389  39.828  1.00  0.00           H
ATOM   3518  CE2 TYR   224      54.263  39.504  42.867  1.00  0.00           C
ATOM   3519  HE2 TYR   224      53.700  40.339  43.259  1.00  0.00           H
ATOM   3520  CD2 TYR   224      55.052  38.788  43.802  1.00  0.00           C
ATOM   3521  HD2 TYR   224      55.174  39.141  44.816  1.00  0.00           H
ATOM   3522  C   TYR   224      57.338  34.929  45.490  1.00  0.00           C
ATOM   3523  O   TYR   224      58.107  35.331  46.354  1.00  0.00           O
ATOM   3524  N   ASP   225      57.477  33.723  44.843  1.00  0.00           N
ATOM   3525  H   ASP   225      57.054  33.547  43.943  1.00  0.00           H
ATOM   3526  CA  ASP   225      58.519  32.716  45.183  1.00  0.00           C
ATOM   3527  HA  ASP   225      59.224  33.276  45.797  1.00  0.00           H
ATOM   3528  CB  ASP   225      57.960  31.649  46.002  1.00  0.00           C
ATOM   3529  HB2 ASP   225      57.175  32.106  46.605  1.00  0.00           H
ATOM   3530  HB3 ASP   225      57.437  30.907  45.399  1.00  0.00           H
ATOM   3531  CG  ASP   225      59.003  30.924  46.941  1.00  0.00           C
ATOM   3532  OD1 ASP   225      60.176  31.313  46.895  1.00  0.00           O
ATOM   3533  OD2 ASP   225      58.697  30.004  47.726  1.00  0.00           O
ATOM   3534  C   ASP   225      59.279  32.279  43.924  1.00  0.00           C
ATOM   3535  O   ASP   225      58.786  32.451  42.793  1.00  0.00           O
ATOM   3536  N   VAL   226      60.482  31.842  44.051  1.00  0.00           N
ATOM   3537  H   VAL   226      60.801  31.794  45.008  1.00  0.00           H
ATOM   3538  CA  VAL   226      61.361  31.432  42.895  1.00  0.00           C
ATOM   3539  HA  VAL   226      61.276  32.105  42.043  1.00  0.00           H
ATOM   3540  CB  VAL   226      62.904  31.367  43.223  1.00  0.00           C
ATOM   3541  HB  VAL   226      63.435  30.775  42.478  1.00  0.00           H
ATOM   3542  CG1 VAL   226      63.555  32.844  43.006  1.00  0.00           C
ATOM   3543 HG11 VAL   226      63.149  33.439  43.826  1.00  0.00           H
ATOM   3544 HG12 VAL   226      64.644  32.845  43.052  1.00  0.00           H
ATOM   3545 HG13 VAL   226      63.258  33.252  42.040  1.00  0.00           H
ATOM   3546  CG2 VAL   226      63.295  30.875  44.684  1.00  0.00           C
ATOM   3547 HG21 VAL   226      63.187  29.814  44.459  1.00  0.00           H
ATOM   3548 HG22 VAL   226      62.592  31.328  45.382  1.00  0.00           H
ATOM   3549 HG23 VAL   226      64.327  30.999  45.010  1.00  0.00           H
ATOM   3550  C   VAL   226      60.881  30.004  42.491  1.00  0.00           C
ATOM   3551  O   VAL   226      60.742  29.127  43.315  1.00  0.00           O
ATOM   3552  N   CYS   227      60.688  29.722  41.177  1.00  0.00           N
ATOM   3553  H   CYS   227      60.803  30.487  40.528  1.00  0.00           H
ATOM   3554  CA  CYS   227      60.397  28.387  40.659  1.00  0.00           C
ATOM   3555  HA  CYS   227      59.404  28.079  40.986  1.00  0.00           H
ATOM   3556  CB  CYS   227      60.407  28.447  39.121  1.00  0.00           C
ATOM   3557  HB2 CYS   227      61.246  29.035  38.747  1.00  0.00           H
ATOM   3558  HB3 CYS   227      60.477  27.427  38.745  1.00  0.00           H
ATOM   3559  SG  CYS   227      58.878  29.167  38.421  1.00  0.00           S
ATOM   3560  HG  CYS   227      58.867  30.409  38.911  1.00  0.00           H
ATOM   3561  C   CYS   227      61.298  27.264  41.262  1.00  0.00           C
ATOM   3562  O   CYS   227      60.788  26.132  41.286  1.00  0.00           O
ATOM   3563  N   SER   228      62.540  27.491  41.765  1.00  0.00           N
ATOM   3564  H   SER   228      62.983  28.386  41.617  1.00  0.00           H
ATOM   3565  CA  SER   228      63.369  26.423  42.273  1.00  0.00           C
ATOM   3566  HA  SER   228      63.476  25.589  41.579  1.00  0.00           H
ATOM   3567  CB  SER   228      64.698  27.041  42.717  1.00  0.00           C
ATOM   3568  HB2 SER   228      65.338  26.264  43.134  1.00  0.00           H
ATOM   3569  HB3 SER   228      65.232  27.280  41.797  1.00  0.00           H
ATOM   3570  OG  SER   228      64.596  28.197  43.417  1.00  0.00           O
ATOM   3571  HG  SER   228      64.345  27.938  44.308  1.00  0.00           H
ATOM   3572  C   SER   228      62.872  25.870  43.567  1.00  0.00           C
ATOM   3573  O   SER   228      63.362  24.803  43.978  1.00  0.00           O
ATOM   3574  N   ASP   229      61.988  26.578  44.281  1.00  0.00           N
ATOM   3575  H   ASP   229      61.515  27.322  43.788  1.00  0.00           H
ATOM   3576  CA  ASP   229      61.466  26.113  45.577  1.00  0.00           C
ATOM   3577  HA  ASP   229      61.957  25.195  45.901  1.00  0.00           H
ATOM   3578  CB  ASP   229      61.539  27.199  46.657  1.00  0.00           C
ATOM   3579  HB2 ASP   229      60.834  27.996  46.423  1.00  0.00           H
ATOM   3580  HB3 ASP   229      61.207  26.684  47.558  1.00  0.00           H
ATOM   3581  CG  ASP   229      62.862  27.904  46.939  1.00  0.00           C
ATOM   3582  OD1 ASP   229      63.898  27.730  46.196  1.00  0.00           O
ATOM   3583  OD2 ASP   229      62.901  28.608  47.970  1.00  0.00           O
ATOM   3584  C   ASP   229      59.950  25.667  45.471  1.00  0.00           C
ATOM   3585  O   ASP   229      59.606  24.800  46.221  1.00  0.00           O
ATOM   3586  N   ILE   230      59.206  26.228  44.560  1.00  0.00           N
ATOM   3587  H   ILE   230      59.649  26.963  44.027  1.00  0.00           H
ATOM   3588  CA  ILE   230      57.948  25.620  43.967  1.00  0.00           C
ATOM   3589  HA  ILE   230      57.239  25.514  44.788  1.00  0.00           H
ATOM   3590  CB  ILE   230      57.243  26.669  43.048  1.00  0.00           C
ATOM   3591  HB  ILE   230      57.641  26.706  42.033  1.00  0.00           H
ATOM   3592  CG2 ILE   230      55.817  26.173  42.897  1.00  0.00           C
ATOM   3593 HG21 ILE   230      55.320  26.774  42.135  1.00  0.00           H
ATOM   3594 HG22 ILE   230      55.244  26.235  43.822  1.00  0.00           H
ATOM   3595 HG23 ILE   230      55.758  25.182  42.447  1.00  0.00           H
ATOM   3596  CG1 ILE   230      57.258  28.148  43.568  1.00  0.00           C
ATOM   3597 HG12 ILE   230      56.891  28.238  44.591  1.00  0.00           H
ATOM   3598 HG13 ILE   230      58.253  28.590  43.528  1.00  0.00           H
ATOM   3599  CD1 ILE   230      56.547  29.168  42.684  1.00  0.00           C
ATOM   3600 HD11 ILE   230      57.044  30.097  42.964  1.00  0.00           H
ATOM   3601 HD12 ILE   230      55.491  29.259  42.938  1.00  0.00           H
ATOM   3602 HD13 ILE   230      56.768  28.966  41.635  1.00  0.00           H
ATOM   3603  C   ILE   230      58.119  24.228  43.333  1.00  0.00           C
ATOM   3604  O   ILE   230      57.893  23.979  42.132  1.00  0.00           O
ATOM   3605  N   GLU   231      58.628  23.190  44.004  1.00  0.00           N
ATOM   3606  H   GLU   231      59.002  23.361  44.926  1.00  0.00           H
ATOM   3607  CA  GLU   231      58.962  21.853  43.430  1.00  0.00           C
ATOM   3608  HA  GLU   231      59.653  22.024  42.605  1.00  0.00           H
ATOM   3609  CB  GLU   231      59.674  21.091  44.500  1.00  0.00           C
ATOM   3610  HB2 GLU   231      60.307  21.675  45.167  1.00  0.00           H
ATOM   3611  HB3 GLU   231      58.910  20.701  45.172  1.00  0.00           H
ATOM   3612  CG  GLU   231      60.548  19.882  44.128  1.00  0.00           C
ATOM   3613  HG2 GLU   231      60.060  19.428  43.266  1.00  0.00           H
ATOM   3614  HG3 GLU   231      61.502  20.279  43.782  1.00  0.00           H
ATOM   3615  CD  GLU   231      60.712  18.813  45.140  1.00  0.00           C
ATOM   3616  OE1 GLU   231      61.870  18.338  45.238  1.00  0.00           O
ATOM   3617  OE2 GLU   231      59.829  18.695  46.009  1.00  0.00           O
ATOM   3618  C   GLU   231      57.819  21.103  42.864  1.00  0.00           C
ATOM   3619  O   GLU   231      58.040  20.350  41.870  1.00  0.00           O
ATOM   3620  N   LYS   232      56.538  21.299  43.286  1.00  0.00           N
ATOM   3621  H   LYS   232      56.403  21.726  44.192  1.00  0.00           H
ATOM   3622  CA  LYS   232      55.275  20.843  42.645  1.00  0.00           C
ATOM   3623  HA  LYS   232      55.529  19.784  42.592  1.00  0.00           H
ATOM   3624  CB  LYS   232      54.076  21.099  43.538  1.00  0.00           C
ATOM   3625  HB2 LYS   232      53.254  20.639  42.993  1.00  0.00           H
ATOM   3626  HB3 LYS   232      54.011  20.589  44.501  1.00  0.00           H
ATOM   3627  CG  LYS   232      53.641  22.527  43.630  1.00  0.00           C
ATOM   3628  HG2 LYS   232      54.439  23.123  44.074  1.00  0.00           H
ATOM   3629  HG3 LYS   232      53.550  22.790  42.576  1.00  0.00           H
ATOM   3630  CD  LYS   232      52.333  22.668  44.496  1.00  0.00           C
ATOM   3631  HD2 LYS   232      51.924  23.674  44.400  1.00  0.00           H
ATOM   3632  HD3 LYS   232      51.659  21.816  44.408  1.00  0.00           H
ATOM   3633  CE  LYS   232      52.858  22.745  45.910  1.00  0.00           C
ATOM   3634  HE2 LYS   232      53.678  22.029  45.934  1.00  0.00           H
ATOM   3635  HE3 LYS   232      53.376  23.679  46.131  1.00  0.00           H
ATOM   3636  NZ  LYS   232      51.866  22.399  46.929  1.00  0.00           N
ATOM   3637  HZ1 LYS   232      51.529  21.447  46.901  1.00  0.00           H
ATOM   3638  HZ2 LYS   232      51.102  23.059  46.937  1.00  0.00           H
ATOM   3639  HZ3 LYS   232      52.287  22.437  47.845  1.00  0.00           H
ATOM   3640  C   LYS   232      55.092  21.201  41.160  1.00  0.00           C
ATOM   3641  O   LYS   232      54.257  20.539  40.532  1.00  0.00           O
ATOM   3642  N   LEU   233      55.833  22.134  40.544  1.00  0.00           N
ATOM   3643  H   LEU   233      56.369  22.773  41.112  1.00  0.00           H
ATOM   3644  CA  LEU   233      55.790  22.568  39.210  1.00  0.00           C
ATOM   3645  HA  LEU   233      54.930  22.034  38.806  1.00  0.00           H
ATOM   3646  CB  LEU   233      55.472  24.046  39.072  1.00  0.00           C
ATOM   3647  HB2 LEU   233      56.275  24.653  39.491  1.00  0.00           H
ATOM   3648  HB3 LEU   233      55.344  24.322  38.026  1.00  0.00           H
ATOM   3649  CG  LEU   233      54.227  24.460  39.882  1.00  0.00           C
ATOM   3650  HG  LEU   233      54.334  24.182  40.930  1.00  0.00           H
ATOM   3651  CD1 LEU   233      54.227  25.969  39.784  1.00  0.00           C
ATOM   3652 HD11 LEU   233      55.179  26.204  40.260  1.00  0.00           H
ATOM   3653 HD12 LEU   233      53.513  26.552  40.366  1.00  0.00           H
ATOM   3654 HD13 LEU   233      54.220  26.364  38.769  1.00  0.00           H
ATOM   3655  CD2 LEU   233      52.895  23.899  39.366  1.00  0.00           C
ATOM   3656 HD21 LEU   233      52.847  23.867  38.277  1.00  0.00           H
ATOM   3657 HD22 LEU   233      52.789  22.852  39.652  1.00  0.00           H
ATOM   3658 HD23 LEU   233      52.073  24.487  39.772  1.00  0.00           H
ATOM   3659  C   LEU   233      57.040  22.205  38.412  1.00  0.00           C
ATOM   3660  O   LEU   233      57.037  22.274  37.208  1.00  0.00           O
ATOM   3661  N   GLN   234      58.121  21.711  38.988  1.00  0.00           N
ATOM   3662  H   GLN   234      58.020  21.608  39.987  1.00  0.00           H
ATOM   3663  CA  GLN   234      59.343  21.477  38.292  1.00  0.00           C
ATOM   3664  HA  GLN   234      59.480  22.328  37.627  1.00  0.00           H
ATOM   3665  CB  GLN   234      60.541  21.350  39.267  1.00  0.00           C
ATOM   3666  HB2 GLN   234      60.283  20.505  39.905  1.00  0.00           H
ATOM   3667  HB3 GLN   234      61.439  21.077  38.713  1.00  0.00           H
ATOM   3668  CG  GLN   234      60.738  22.723  39.869  1.00  0.00           C
ATOM   3669  HG2 GLN   234      61.028  23.451  39.113  1.00  0.00           H
ATOM   3670  HG3 GLN   234      59.820  23.082  40.335  1.00  0.00           H
ATOM   3671  CD  GLN   234      61.760  22.624  40.936  1.00  0.00           C
ATOM   3672  OE1 GLN   234      62.657  21.749  41.016  1.00  0.00           O
ATOM   3673  NE2 GLN   234      61.565  23.407  41.957  1.00  0.00           N
ATOM   3674 HE21 GLN   234      62.083  23.346  42.821  1.00  0.00           H
ATOM   3675 HE22 GLN   234      61.018  24.219  41.702  1.00  0.00           H
ATOM   3676  C   GLN   234      59.187  20.221  37.409  1.00  0.00           C
ATOM   3677  O   GLN   234      58.586  19.225  37.815  1.00  0.00           O
ATOM   3678  N   GLY   235      59.734  20.278  36.234  1.00  0.00           N
ATOM   3679  H   GLY   235      60.284  21.079  35.956  1.00  0.00           H
ATOM   3680  CA  GLY   235      59.628  19.179  35.219  1.00  0.00           C
ATOM   3681  HA2 GLY   235      60.427  19.434  34.521  1.00  0.00           H
ATOM   3682  HA3 GLY   235      59.874  18.192  35.613  1.00  0.00           H
ATOM   3683  C   GLY   235      58.266  19.217  34.495  1.00  0.00           C
ATOM   3684  O   GLY   235      58.203  18.921  33.292  1.00  0.00           O
ATOM   3685  N   LYS   236      57.205  19.523  35.192  1.00  0.00           N
ATOM   3686  H   LYS   236      57.217  19.786  36.168  1.00  0.00           H
ATOM   3687  CA  LYS   236      55.940  19.927  34.571  1.00  0.00           C
ATOM   3688  HA  LYS   236      55.679  19.266  33.745  1.00  0.00           H
ATOM   3689  CB  LYS   236      54.800  19.912  35.587  1.00  0.00           C
ATOM   3690  HB2 LYS   236      54.582  20.879  36.043  1.00  0.00           H
ATOM   3691  HB3 LYS   236      53.905  19.615  35.041  1.00  0.00           H
ATOM   3692  CG  LYS   236      55.005  18.859  36.732  1.00  0.00           C
ATOM   3693  HG2 LYS   236      55.031  17.845  36.335  1.00  0.00           H
ATOM   3694  HG3 LYS   236      55.759  18.927  37.516  1.00  0.00           H
ATOM   3695  CD  LYS   236      53.718  19.014  37.585  1.00  0.00           C
ATOM   3696  HD2 LYS   236      53.666  19.983  38.081  1.00  0.00           H
ATOM   3697  HD3 LYS   236      52.893  19.061  36.875  1.00  0.00           H
ATOM   3698  CE  LYS   236      53.492  17.882  38.540  1.00  0.00           C
ATOM   3699  HE2 LYS   236      52.461  17.987  38.877  1.00  0.00           H
ATOM   3700  HE3 LYS   236      53.482  16.930  38.010  1.00  0.00           H
ATOM   3701  NZ  LYS   236      54.386  17.714  39.751  1.00  0.00           N
ATOM   3702  HZ1 LYS   236      54.205  16.887  40.303  1.00  0.00           H
ATOM   3703  HZ2 LYS   236      54.154  18.480  40.367  1.00  0.00           H
ATOM   3704  HZ3 LYS   236      55.369  17.779  39.529  1.00  0.00           H
ATOM   3705  C   LYS   236      55.741  21.299  33.890  1.00  0.00           C
ATOM   3706  O   LYS   236      54.808  21.491  33.129  1.00  0.00           O
ATOM   3707  N   LEU   237      56.631  22.304  34.126  1.00  0.00           N
ATOM   3708  H   LEU   237      57.239  22.165  34.920  1.00  0.00           H
ATOM   3709  CA  LEU   237      56.861  23.510  33.318  1.00  0.00           C
ATOM   3710  HA  LEU   237      55.944  23.998  32.990  1.00  0.00           H
ATOM   3711  CB  LEU   237      57.520  24.632  34.129  1.00  0.00           C
ATOM   3712  HB2 LEU   237      58.433  24.203  34.539  1.00  0.00           H
ATOM   3713  HB3 LEU   237      57.759  25.526  33.553  1.00  0.00           H
ATOM   3714  CG  LEU   237      56.668  25.126  35.349  1.00  0.00           C
ATOM   3715  HG  LEU   237      56.339  24.218  35.855  1.00  0.00           H
ATOM   3716  CD1 LEU   237      57.505  26.005  36.300  1.00  0.00           C
ATOM   3717 HD11 LEU   237      58.107  25.423  36.998  1.00  0.00           H
ATOM   3718 HD12 LEU   237      56.796  26.562  36.913  1.00  0.00           H
ATOM   3719 HD13 LEU   237      58.090  26.678  35.673  1.00  0.00           H
ATOM   3720  CD2 LEU   237      55.544  26.002  34.818  1.00  0.00           C
ATOM   3721 HD21 LEU   237      55.020  26.582  35.578  1.00  0.00           H
ATOM   3722 HD22 LEU   237      55.919  26.699  34.069  1.00  0.00           H
ATOM   3723 HD23 LEU   237      54.829  25.313  34.370  1.00  0.00           H
ATOM   3724  C   LEU   237      57.555  23.348  31.949  1.00  0.00           C
ATOM   3725  O   LEU   237      58.452  22.562  31.831  1.00  0.00           O
ATOM   3726  N   SER   238      57.365  24.322  31.137  1.00  0.00           N
ATOM   3727  H   SER   238      56.656  25.026  31.288  1.00  0.00           H
ATOM   3728  CA  SER   238      58.031  24.552  29.838  1.00  0.00           C
ATOM   3729  HA  SER   238      57.938  23.665  29.211  1.00  0.00           H
ATOM   3730  CB  SER   238      57.300  25.669  28.999  1.00  0.00           C
ATOM   3731  HB2 SER   238      56.371  25.157  28.749  1.00  0.00           H
ATOM   3732  HB3 SER   238      57.037  26.546  29.591  1.00  0.00           H
ATOM   3733  OG  SER   238      58.073  26.024  27.822  1.00  0.00           O
ATOM   3734  HG  SER   238      57.609  26.722  27.355  1.00  0.00           H
ATOM   3735  C   SER   238      59.508  24.817  30.027  1.00  0.00           C
ATOM   3736  O   SER   238      59.880  25.537  30.981  1.00  0.00           O
ATOM   3737  N   ASP   239      60.484  24.385  29.168  1.00  0.00           N
ATOM   3738  H   ASP   239      60.263  23.969  28.274  1.00  0.00           H
ATOM   3739  CA  ASP   239      61.900  24.593  29.472  1.00  0.00           C
ATOM   3740  HA  ASP   239      62.172  24.314  30.490  1.00  0.00           H
ATOM   3741  CB  ASP   239      62.911  23.881  28.487  1.00  0.00           C
ATOM   3742  HB2 ASP   239      62.749  24.195  27.456  1.00  0.00           H
ATOM   3743  HB3 ASP   239      63.871  24.031  28.978  1.00  0.00           H
ATOM   3744  CG  ASP   239      62.643  22.383  28.324  1.00  0.00           C
ATOM   3745  OD1 ASP   239      61.829  21.782  29.043  1.00  0.00           O
ATOM   3746  OD2 ASP   239      63.280  21.684  27.459  1.00  0.00           O
ATOM   3747  C   ASP   239      62.281  26.112  29.333  1.00  0.00           C
ATOM   3748  O   ASP   239      63.370  26.506  29.601  1.00  0.00           O
ATOM   3749  N   ASP   240      61.338  26.993  28.868  1.00  0.00           N
ATOM   3750  H   ASP   240      60.381  26.732  28.680  1.00  0.00           H
ATOM   3751  CA  ASP   240      61.378  28.427  28.789  1.00  0.00           C
ATOM   3752  HA  ASP   240      62.281  28.660  28.223  1.00  0.00           H
ATOM   3753  CB  ASP   240      60.121  28.936  27.997  1.00  0.00           C
ATOM   3754  HB2 ASP   240      59.327  28.194  27.915  1.00  0.00           H
ATOM   3755  HB3 ASP   240      59.694  29.731  28.606  1.00  0.00           H
ATOM   3756  CG  ASP   240      60.567  29.391  26.648  1.00  0.00           C
ATOM   3757  OD1 ASP   240      60.486  30.624  26.447  1.00  0.00           O
ATOM   3758  OD2 ASP   240      60.945  28.550  25.828  1.00  0.00           O
ATOM   3759  C   ASP   240      61.414  29.190  30.090  1.00  0.00           C
ATOM   3760  O   ASP   240      61.848  30.336  30.041  1.00  0.00           O
ATOM   3761  N   ILE   241      61.209  28.509  31.145  1.00  0.00           N
ATOM   3762  H   ILE   241      60.874  27.568  30.996  1.00  0.00           H
ATOM   3763  CA  ILE   241      61.217  29.041  32.510  1.00  0.00           C
ATOM   3764  HA  ILE   241      61.244  30.127  32.597  1.00  0.00           H
ATOM   3765  CB  ILE   241      59.937  28.632  33.297  1.00  0.00           C
ATOM   3766  HB  ILE   241      59.763  27.561  33.396  1.00  0.00           H
ATOM   3767  CG2 ILE   241      60.086  29.114  34.766  1.00  0.00           C
ATOM   3768 HG21 ILE   241      60.352  30.169  34.721  1.00  0.00           H
ATOM   3769 HG22 ILE   241      60.873  28.536  35.251  1.00  0.00           H
ATOM   3770 HG23 ILE   241      59.208  28.859  35.358  1.00  0.00           H
ATOM   3771  CG1 ILE   241      58.786  29.324  32.661  1.00  0.00           C
ATOM   3772 HG12 ILE   241      58.014  29.483  33.414  1.00  0.00           H
ATOM   3773 HG13 ILE   241      59.051  30.363  32.470  1.00  0.00           H
ATOM   3774  CD1 ILE   241      58.121  28.645  31.458  1.00  0.00           C
ATOM   3775 HD11 ILE   241      58.092  27.563  31.588  1.00  0.00           H
ATOM   3776 HD12 ILE   241      58.449  28.996  30.479  1.00  0.00           H
ATOM   3777 HD13 ILE   241      57.066  28.918  31.441  1.00  0.00           H
ATOM   3778  C   ILE   241      62.529  28.538  33.228  1.00  0.00           C
ATOM   3779  O   ILE   241      62.688  27.323  33.447  1.00  0.00           O
ATOM   3780  N   PRO   242      63.461  29.421  33.609  1.00  0.00           N
ATOM   3781  CD  PRO   242      63.576  30.838  33.341  1.00  0.00           C
ATOM   3782  HD2 PRO   242      62.666  31.410  33.532  1.00  0.00           H
ATOM   3783  HD3 PRO   242      63.724  31.027  32.279  1.00  0.00           H
ATOM   3784  CG  PRO   242      64.827  31.273  34.105  1.00  0.00           C
ATOM   3785  HG2 PRO   242      64.646  31.786  35.049  1.00  0.00           H
ATOM   3786  HG3 PRO   242      65.395  31.978  33.497  1.00  0.00           H
ATOM   3787  CB  PRO   242      65.593  29.967  34.294  1.00  0.00           C
ATOM   3788  HB2 PRO   242      66.265  30.113  35.140  1.00  0.00           H
ATOM   3789  HB3 PRO   242      66.174  29.818  33.383  1.00  0.00           H
ATOM   3790  CA  PRO   242      64.501  28.951  34.479  1.00  0.00           C
ATOM   3791  HA  PRO   242      64.909  27.978  34.205  1.00  0.00           H
ATOM   3792  C   PRO   242      64.077  28.879  35.996  1.00  0.00           C
ATOM   3793  O   PRO   242      63.076  29.520  36.439  1.00  0.00           O
ATOM   3794  N   PRO   243      64.820  28.053  36.795  1.00  0.00           N
ATOM   3795  CD  PRO   243      65.952  27.294  36.357  1.00  0.00           C
ATOM   3796  HD2 PRO   243      66.841  27.911  36.224  1.00  0.00           H
ATOM   3797  HD3 PRO   243      65.795  26.758  35.421  1.00  0.00           H
ATOM   3798  CG  PRO   243      66.278  26.305  37.428  1.00  0.00           C
ATOM   3799  HG2 PRO   243      67.306  25.945  37.416  1.00  0.00           H
ATOM   3800  HG3 PRO   243      65.601  25.468  37.258  1.00  0.00           H
ATOM   3801  CB  PRO   243      65.710  27.030  38.693  1.00  0.00           C
ATOM   3802  HB2 PRO   243      66.490  27.586  39.215  1.00  0.00           H
ATOM   3803  HB3 PRO   243      65.320  26.324  39.427  1.00  0.00           H
ATOM   3804  CA  PRO   243      64.582  27.840  38.214  1.00  0.00           C
ATOM   3805  HA  PRO   243      63.624  27.334  38.329  1.00  0.00           H
ATOM   3806  C   PRO   243      64.517  29.196  39.002  1.00  0.00           C
ATOM   3807  O   PRO   243      63.674  29.322  39.944  1.00  0.00           O
ATOM   3808  N   SER   244      65.413  30.101  38.645  1.00  0.00           N
ATOM   3809  H   SER   244      65.959  29.992  37.802  1.00  0.00           H
ATOM   3810  CA  SER   244      65.574  31.441  39.287  1.00  0.00           C
ATOM   3811  HA  SER   244      65.453  31.282  40.358  1.00  0.00           H
ATOM   3812  CB  SER   244      66.948  32.036  38.922  1.00  0.00           C
ATOM   3813  HB2 SER   244      67.141  32.989  39.414  1.00  0.00           H
ATOM   3814  HB3 SER   244      67.643  31.377  39.442  1.00  0.00           H
ATOM   3815  OG  SER   244      67.088  32.057  37.542  1.00  0.00           O
ATOM   3816  HG  SER   244      67.160  32.976  37.275  1.00  0.00           H
ATOM   3817  C   SER   244      64.381  32.420  39.008  1.00  0.00           C
ATOM   3818  O   SER   244      64.463  33.637  39.292  1.00  0.00           O
ATOM   3819  N   ALA   245      63.258  31.926  38.402  1.00  0.00           N
ATOM   3820  H   ALA   245      63.309  30.994  38.017  1.00  0.00           H
ATOM   3821  CA  ALA   245      62.229  32.861  37.876  1.00  0.00           C
ATOM   3822  HA  ALA   245      62.550  33.859  37.578  1.00  0.00           H
ATOM   3823  CB  ALA   245      61.640  32.194  36.578  1.00  0.00           C
ATOM   3824  HB1 ALA   245      61.060  32.925  36.014  1.00  0.00           H
ATOM   3825  HB2 ALA   245      61.176  31.232  36.795  1.00  0.00           H
ATOM   3826  HB3 ALA   245      62.498  31.999  35.934  1.00  0.00           H
ATOM   3827  C   ALA   245      61.045  32.971  38.833  1.00  0.00           C
ATOM   3828  O   ALA   245      60.864  32.108  39.692  1.00  0.00           O
ATOM   3829  N   PRO   246      60.306  34.028  38.814  1.00  0.00           N
ATOM   3830  CD  PRO   246      60.576  35.233  37.985  1.00  0.00           C
ATOM   3831  HD2 PRO   246      60.471  35.113  36.906  1.00  0.00           H
ATOM   3832  HD3 PRO   246      61.575  35.567  38.266  1.00  0.00           H
ATOM   3833  CG  PRO   246      59.547  36.281  38.421  1.00  0.00           C
ATOM   3834  HG2 PRO   246      58.771  35.890  37.761  1.00  0.00           H
ATOM   3835  HG3 PRO   246      59.880  37.302  38.237  1.00  0.00           H
ATOM   3836  CB  PRO   246      59.360  35.913  39.872  1.00  0.00           C
ATOM   3837  HB2 PRO   246      58.428  36.405  40.149  1.00  0.00           H
ATOM   3838  HB3 PRO   246      60.192  36.343  40.430  1.00  0.00           H
ATOM   3839  CA  PRO   246      59.339  34.404  39.844  1.00  0.00           C
ATOM   3840  HA  PRO   246      59.603  33.987  40.816  1.00  0.00           H
ATOM   3841  C   PRO   246      57.897  33.921  39.476  1.00  0.00           C
ATOM   3842  O   PRO   246      57.478  33.931  38.303  1.00  0.00           O
ATOM   3843  N   MET   247      57.104  33.592  40.520  1.00  0.00           N
ATOM   3844  H   MET   247      57.382  33.605  41.492  1.00  0.00           H
ATOM   3845  CA  MET   247      55.672  33.169  40.469  1.00  0.00           C
ATOM   3846  HA  MET   247      55.237  33.886  39.772  1.00  0.00           H
ATOM   3847  CB  MET   247      55.539  31.720  39.966  1.00  0.00           C
ATOM   3848  HB2 MET   247      56.070  31.539  39.032  1.00  0.00           H
ATOM   3849  HB3 MET   247      56.086  31.103  40.679  1.00  0.00           H
ATOM   3850  CG  MET   247      54.187  31.114  39.797  1.00  0.00           C
ATOM   3851  HG2 MET   247      53.644  31.326  40.719  1.00  0.00           H
ATOM   3852  HG3 MET   247      53.741  31.543  38.900  1.00  0.00           H
ATOM   3853  SD  MET   247      54.171  29.298  39.607  1.00  0.00           S
ATOM   3854  CE  MET   247      55.123  29.065  38.048  1.00  0.00           C
ATOM   3855  HE1 MET   247      56.170  29.360  38.105  1.00  0.00           H
ATOM   3856  HE2 MET   247      55.150  28.028  37.712  1.00  0.00           H
ATOM   3857  HE3 MET   247      54.623  29.537  37.203  1.00  0.00           H
ATOM   3858  C   MET   247      54.981  33.389  41.840  1.00  0.00           C
ATOM   3859  O   MET   247      55.480  33.037  42.905  1.00  0.00           O
ATOM   3860  N   ALA   248      53.743  34.018  41.791  1.00  0.00           N
ATOM   3861  H   ALA   248      53.505  34.401  40.889  1.00  0.00           H
ATOM   3862  CA  ALA   248      52.962  34.249  42.902  1.00  0.00           C
ATOM   3863  HA  ALA   248      53.627  34.581  43.700  1.00  0.00           H
ATOM   3864  CB  ALA   248      52.005  35.448  42.727  1.00  0.00           C
ATOM   3865  HB1 ALA   248      52.651  36.292  42.484  1.00  0.00           H
ATOM   3866  HB2 ALA   248      51.461  35.770  43.615  1.00  0.00           H
ATOM   3867  HB3 ALA   248      51.315  35.200  41.920  1.00  0.00           H
ATOM   3868  C   ALA   248      52.257  32.985  43.402  1.00  0.00           C
ATOM   3869  O   ALA   248      51.633  32.284  42.620  1.00  0.00           O
ATOM   3870  N   ILE   249      52.322  32.817  44.756  1.00  0.00           N
ATOM   3871  H   ILE   249      52.862  33.501  45.266  1.00  0.00           H
ATOM   3872  CA  ILE   249      51.752  31.725  45.482  1.00  0.00           C
ATOM   3873  HA  ILE   249      51.361  31.072  44.702  1.00  0.00           H
ATOM   3874  CB  ILE   249      52.864  30.968  46.276  1.00  0.00           C
ATOM   3875  HB  ILE   249      53.538  31.658  46.784  1.00  0.00           H
ATOM   3876  CG2 ILE   249      52.253  30.135  47.371  1.00  0.00           C
ATOM   3877 HG21 ILE   249      53.141  29.764  47.884  1.00  0.00           H
ATOM   3878 HG22 ILE   249      51.661  29.352  46.898  1.00  0.00           H
ATOM   3879 HG23 ILE   249      51.819  30.898  48.018  1.00  0.00           H
ATOM   3880  CG1 ILE   249      53.880  30.158  45.413  1.00  0.00           C
ATOM   3881 HG12 ILE   249      54.224  30.950  44.747  1.00  0.00           H
ATOM   3882 HG13 ILE   249      54.708  29.755  45.996  1.00  0.00           H
ATOM   3883  CD1 ILE   249      53.162  29.111  44.556  1.00  0.00           C
ATOM   3884 HD11 ILE   249      52.404  29.504  43.878  1.00  0.00           H
ATOM   3885 HD12 ILE   249      52.701  28.333  45.164  1.00  0.00           H
ATOM   3886 HD13 ILE   249      53.878  28.514  43.993  1.00  0.00           H
ATOM   3887  C   ILE   249      50.589  32.353  46.353  1.00  0.00           C
ATOM   3888  O   ILE   249      50.859  33.149  47.226  1.00  0.00           O
ATOM   3889  N   ASN   250      49.336  31.823  46.241  1.00  0.00           N
ATOM   3890  H   ASN   250      49.285  30.913  45.808  1.00  0.00           H
ATOM   3891  CA  ASN   250      48.413  31.958  47.383  1.00  0.00           C
ATOM   3892  HA  ASN   250      48.509  32.846  48.007  1.00  0.00           H
ATOM   3893  CB  ASN   250      46.981  31.890  46.813  1.00  0.00           C
ATOM   3894  HB2 ASN   250      46.707  32.921  46.587  1.00  0.00           H
ATOM   3895  HB3 ASN   250      46.886  31.235  45.948  1.00  0.00           H
ATOM   3896  CG  ASN   250      45.883  31.452  47.763  1.00  0.00           C
ATOM   3897  OD1 ASN   250      45.889  31.616  48.950  1.00  0.00           O
ATOM   3898  ND2 ASN   250      44.864  30.874  47.212  1.00  0.00           N
ATOM   3899 HD21 ASN   250      44.753  30.596  46.248  1.00  0.00           H
ATOM   3900 HD22 ASN   250      44.265  30.496  47.932  1.00  0.00           H
ATOM   3901  C   ASN   250      48.706  30.827  48.378  1.00  0.00           C
ATOM   3902  O   ASN   250      48.925  29.683  47.915  1.00  0.00           O
ATOM   3903  N   CYS   251      48.817  31.194  49.648  1.00  0.00           N
ATOM   3904  H   CYS   251      48.735  32.150  49.959  1.00  0.00           H
ATOM   3905  CA  CYS   251      49.411  30.226  50.664  1.00  0.00           C
ATOM   3906  HA  CYS   251      50.131  29.577  50.166  1.00  0.00           H
ATOM   3907  CB  CYS   251      50.191  30.836  51.884  1.00  0.00           C
ATOM   3908  HB2 CYS   251      49.451  31.414  52.437  1.00  0.00           H
ATOM   3909  HB3 CYS   251      50.621  30.090  52.553  1.00  0.00           H
ATOM   3910  SG  CYS   251      51.515  31.938  51.426  1.00  0.00           S
ATOM   3911  HG  CYS   251      50.669  32.874  50.988  1.00  0.00           H
ATOM   3912  C   CYS   251      48.291  29.232  51.218  1.00  0.00           C
ATOM   3913  O   CYS   251      48.622  28.070  51.424  1.00  0.00           O
ATOM   3914  N   GLU   252      47.045  29.665  51.362  1.00  0.00           N
ATOM   3915  H   GLU   252      46.931  30.647  51.153  1.00  0.00           H
ATOM   3916  CA  GLU   252      45.879  29.008  52.119  1.00  0.00           C
ATOM   3917  HA  GLU   252      45.132  29.770  52.340  1.00  0.00           H
ATOM   3918  CB  GLU   252      45.238  27.815  51.361  1.00  0.00           C
ATOM   3919  HB2 GLU   252      45.976  27.018  51.267  1.00  0.00           H
ATOM   3920  HB3 GLU   252      44.394  27.556  52.001  1.00  0.00           H
ATOM   3921  CG  GLU   252      44.678  28.205  49.997  1.00  0.00           C
ATOM   3922  HG2 GLU   252      45.441  28.604  49.329  1.00  0.00           H
ATOM   3923  HG3 GLU   252      44.354  27.263  49.556  1.00  0.00           H
ATOM   3924  CD  GLU   252      43.491  29.216  50.044  1.00  0.00           C
ATOM   3925  OE1 GLU   252      43.038  29.693  51.080  1.00  0.00           O
ATOM   3926  OE2 GLU   252      42.959  29.599  48.965  1.00  0.00           O
ATOM   3927  C   GLU   252      46.312  28.608  53.540  1.00  0.00           C
ATOM   3928  O   GLU   252      45.914  27.650  54.141  1.00  0.00           O
ATOM   3929  N   TYR   253      47.082  29.489  54.192  1.00  0.00           N
ATOM   3930  H   TYR   253      47.210  30.398  53.771  1.00  0.00           H
ATOM   3931  CA  TYR   253      47.910  29.204  55.384  1.00  0.00           C
ATOM   3932  HA  TYR   253      48.098  28.131  55.336  1.00  0.00           H
ATOM   3933  CB  TYR   253      49.265  29.985  55.352  1.00  0.00           C
ATOM   3934  HB2 TYR   253      49.821  29.560  56.188  1.00  0.00           H
ATOM   3935  HB3 TYR   253      49.739  29.702  54.413  1.00  0.00           H
ATOM   3936  CG  TYR   253      49.341  31.495  55.461  1.00  0.00           C
ATOM   3937  CD1 TYR   253      48.380  32.243  56.204  1.00  0.00           C
ATOM   3938  HD1 TYR   253      47.489  31.785  56.606  1.00  0.00           H
ATOM   3939  CE1 TYR   253      48.740  33.549  56.558  1.00  0.00           C
ATOM   3940  HE1 TYR   253      48.010  34.121  57.111  1.00  0.00           H
ATOM   3941  CZ  TYR   253      49.922  34.257  56.084  1.00  0.00           C
ATOM   3942  OH  TYR   253      50.276  35.438  56.543  1.00  0.00           O
ATOM   3943  HH  TYR   253      49.731  35.837  57.225  1.00  0.00           H
ATOM   3944  CE2 TYR   253      50.743  33.526  55.235  1.00  0.00           C
ATOM   3945  HE2 TYR   253      51.727  33.909  55.008  1.00  0.00           H
ATOM   3946  CD2 TYR   253      50.500  32.125  55.025  1.00  0.00           C
ATOM   3947  HD2 TYR   253      51.196  31.497  54.488  1.00  0.00           H
ATOM   3948  C   TYR   253      47.341  29.135  56.773  1.00  0.00           C
ATOM   3949  O   TYR   253      48.029  29.064  57.818  1.00  0.00           O
ATOM   3950  N   GLY   254      46.013  29.217  56.791  1.00  0.00           N
ATOM   3951  H   GLY   254      45.511  29.181  55.915  1.00  0.00           H
ATOM   3952  CA  GLY   254      45.273  29.108  58.064  1.00  0.00           C
ATOM   3953  HA2 GLY   254      45.595  29.692  58.926  1.00  0.00           H
ATOM   3954  HA3 GLY   254      44.252  29.343  57.759  1.00  0.00           H
ATOM   3955  C   GLY   254      45.226  27.650  58.592  1.00  0.00           C
ATOM   3956  O   GLY   254      44.652  27.504  59.716  1.00  0.00           O
ATOM   3957  N   SER   255      45.698  26.620  57.860  1.00  0.00           N
ATOM   3958  H   SER   255      45.929  26.813  56.896  1.00  0.00           H
ATOM   3959  CA  SER   255      45.875  25.213  58.291  1.00  0.00           C
ATOM   3960  HA  SER   255      44.962  24.835  58.753  1.00  0.00           H
ATOM   3961  CB  SER   255      45.958  24.410  57.004  1.00  0.00           C
ATOM   3962  HB2 SER   255      46.198  23.377  57.256  1.00  0.00           H
ATOM   3963  HB3 SER   255      44.994  24.461  56.498  1.00  0.00           H
ATOM   3964  OG  SER   255      47.068  24.823  56.174  1.00  0.00           O
ATOM   3965  HG  SER   255      47.376  24.089  55.636  1.00  0.00           H
ATOM   3966  C   SER   255      47.136  25.056  59.176  1.00  0.00           C
ATOM   3967  O   SER   255      47.141  24.058  59.871  1.00  0.00           O
ATOM   3968  N   PHE   256      48.143  25.883  59.088  1.00  0.00           N
ATOM   3969  H   PHE   256      48.037  26.759  58.595  1.00  0.00           H
ATOM   3970  CA  PHE   256      49.498  25.651  59.734  1.00  0.00           C
ATOM   3971  HA  PHE   256      50.023  24.858  59.199  1.00  0.00           H
ATOM   3972  CB  PHE   256      50.342  26.925  59.545  1.00  0.00           C
ATOM   3973  HB2 PHE   256      50.610  27.010  58.491  1.00  0.00           H
ATOM   3974  HB3 PHE   256      49.778  27.838  59.730  1.00  0.00           H
ATOM   3975  CG  PHE   256      51.550  26.892  60.457  1.00  0.00           C
ATOM   3976  CD1 PHE   256      52.510  25.933  60.383  1.00  0.00           C
ATOM   3977  HD1 PHE   256      52.469  25.235  59.559  1.00  0.00           H
ATOM   3978  CE1 PHE   256      53.552  25.842  61.347  1.00  0.00           C
ATOM   3979  HE1 PHE   256      54.266  25.031  61.324  1.00  0.00           H
ATOM   3980  CZ  PHE   256      53.549  26.763  62.489  1.00  0.00           C
ATOM   3981  HZ  PHE   256      54.330  26.673  63.229  1.00  0.00           H
ATOM   3982  CE2 PHE   256      52.516  27.761  62.485  1.00  0.00           C
ATOM   3983  HE2 PHE   256      52.598  28.323  63.403  1.00  0.00           H
ATOM   3984  CD2 PHE   256      51.484  27.746  61.566  1.00  0.00           C
ATOM   3985  HD2 PHE   256      50.637  28.404  61.696  1.00  0.00           H
ATOM   3986  C   PHE   256      49.418  25.179  61.176  1.00  0.00           C
ATOM   3987  O   PHE   256      48.550  25.654  61.908  1.00  0.00           O
ATOM   3988  N   ASP   257      50.293  24.255  61.546  1.00  0.00           N
ATOM   3989  H   ASP   257      50.954  23.877  60.883  1.00  0.00           H
ATOM   3990  CA  ASP   257      50.397  23.447  62.748  1.00  0.00           C
ATOM   3991  HA  ASP   257      51.011  22.641  62.345  1.00  0.00           H
ATOM   3992  CB  ASP   257      51.272  24.031  63.878  1.00  0.00           C
ATOM   3993  HB2 ASP   257      52.171  24.323  63.334  1.00  0.00           H
ATOM   3994  HB3 ASP   257      50.631  24.802  64.303  1.00  0.00           H
ATOM   3995  CG  ASP   257      51.688  22.985  64.959  1.00  0.00           C
ATOM   3996  OD1 ASP   257      51.850  21.767  64.575  1.00  0.00           O
ATOM   3997  OD2 ASP   257      51.680  23.400  66.154  1.00  0.00           O
ATOM   3998  C   ASP   257      49.107  22.645  63.272  1.00  0.00           C
ATOM   3999  O   ASP   257      48.793  22.568  64.432  1.00  0.00           O
ATOM   4000  N   ASN   258      48.357  22.030  62.310  1.00  0.00           N
ATOM   4001  H   ASN   258      48.701  22.048  61.360  1.00  0.00           H
ATOM   4002  CA  ASN   258      47.436  21.036  62.706  1.00  0.00           C
ATOM   4003  HA  ASN   258      46.812  21.500  63.470  1.00  0.00           H
ATOM   4004  CB  ASN   258      46.727  20.469  61.502  1.00  0.00           C
ATOM   4005  HB2 ASN   258      47.437  20.026  60.805  1.00  0.00           H
ATOM   4006  HB3 ASN   258      46.123  19.667  61.929  1.00  0.00           H
ATOM   4007  CG  ASN   258      45.701  21.425  60.870  1.00  0.00           C
ATOM   4008  OD1 ASN   258      45.060  22.192  61.562  1.00  0.00           O
ATOM   4009  ND2 ASN   258      45.675  21.549  59.582  1.00  0.00           N
ATOM   4010 HD21 ASN   258      46.303  21.113  58.922  1.00  0.00           H
ATOM   4011 HD22 ASN   258      45.060  22.228  59.157  1.00  0.00           H
ATOM   4012  C   ASN   258      48.054  19.772  63.373  1.00  0.00           C
ATOM   4013  O   ASN   258      47.300  18.946  63.911  1.00  0.00           O
ATOM   4014  N   GLU   259      49.408  19.606  63.386  1.00  0.00           N
ATOM   4015  H   GLU   259      50.006  20.324  63.002  1.00  0.00           H
ATOM   4016  CA  GLU   259      49.986  18.450  64.041  1.00  0.00           C
ATOM   4017  HA  GLU   259      49.316  17.594  64.123  1.00  0.00           H
ATOM   4018  CB  GLU   259      51.312  18.082  63.359  1.00  0.00           C
ATOM   4019  HB2 GLU   259      52.026  18.901  63.446  1.00  0.00           H
ATOM   4020  HB3 GLU   259      51.814  17.268  63.882  1.00  0.00           H
ATOM   4021  CG  GLU   259      51.006  17.652  61.908  1.00  0.00           C
ATOM   4022  HG2 GLU   259      51.761  16.869  61.845  1.00  0.00           H
ATOM   4023  HG3 GLU   259      50.069  17.096  61.898  1.00  0.00           H
ATOM   4024  CD  GLU   259      51.147  18.669  60.849  1.00  0.00           C
ATOM   4025  OE1 GLU   259      51.068  19.906  61.085  1.00  0.00           O
ATOM   4026  OE2 GLU   259      51.317  18.289  59.699  1.00  0.00           O
ATOM   4027  C   GLU   259      50.277  18.738  65.531  1.00  0.00           C
ATOM   4028  O   GLU   259      50.714  17.812  66.189  1.00  0.00           O
ATOM   4029  N   HID   260      50.107  19.997  65.973  1.00  0.00           N
ATOM   4030  H   HID   260      49.789  20.655  65.276  1.00  0.00           H
ATOM   4031  CA  HID   260      50.235  20.412  67.350  1.00  0.00           C
ATOM   4032  HA  HID   260      50.199  21.499  67.418  1.00  0.00           H
ATOM   4033  CB  HID   260      48.977  19.994  68.223  1.00  0.00           C
ATOM   4034  HB2 HID   260      49.149  18.942  68.454  1.00  0.00           H
ATOM   4035  HB3 HID   260      48.874  20.686  69.059  1.00  0.00           H
ATOM   4036  CG  HID   260      47.658  20.051  67.490  1.00  0.00           C
ATOM   4037  ND1 HID   260      47.150  21.126  66.785  1.00  0.00           N
ATOM   4038  HD1 HID   260      47.618  22.022  66.774  1.00  0.00           H
ATOM   4039  CE1 HID   260      45.900  20.776  66.347  1.00  0.00           C
ATOM   4040  HE1 HID   260      45.226  21.412  65.793  1.00  0.00           H
ATOM   4041  NE2 HID   260      45.613  19.469  66.602  1.00  0.00           N
ATOM   4042  CD2 HID   260      46.746  18.974  67.311  1.00  0.00           C
ATOM   4043  HD2 HID   260      46.842  17.924  67.545  1.00  0.00           H
ATOM   4044  C   HID   260      51.643  20.278  67.959  1.00  0.00           C
ATOM   4045  O   HID   260      51.884  19.745  69.008  1.00  0.00           O
ATOM   4046  N   VAL   261      52.660  20.726  67.165  1.00  0.00           N
ATOM   4047  H   VAL   261      52.228  21.083  66.325  1.00  0.00           H
ATOM   4048  CA  VAL   261      54.031  20.734  67.616  1.00  0.00           C
ATOM   4049  HA  VAL   261      54.205  19.945  68.348  1.00  0.00           H
ATOM   4050  CB  VAL   261      55.003  20.475  66.481  1.00  0.00           C
ATOM   4051  HB  VAL   261      55.304  21.411  66.010  1.00  0.00           H
ATOM   4052  CG1 VAL   261      56.313  19.899  67.053  1.00  0.00           C
ATOM   4053 HG11 VAL   261      57.070  19.914  66.269  1.00  0.00           H
ATOM   4054 HG12 VAL   261      56.701  20.703  67.679  1.00  0.00           H
ATOM   4055 HG13 VAL   261      56.141  18.939  67.537  1.00  0.00           H
ATOM   4056  CG2 VAL   261      54.529  19.371  65.465  1.00  0.00           C
ATOM   4057 HG21 VAL   261      55.271  19.458  64.671  1.00  0.00           H
ATOM   4058 HG22 VAL   261      53.535  19.637  65.107  1.00  0.00           H
ATOM   4059 HG23 VAL   261      54.543  18.353  65.855  1.00  0.00           H
ATOM   4060  C   VAL   261      54.310  21.966  68.425  1.00  0.00           C
ATOM   4061  O   VAL   261      54.948  21.700  69.439  1.00  0.00           O
ATOM   4062  N   VAL   262      53.787  23.196  68.141  1.00  0.00           N
ATOM   4063  H   VAL   262      53.171  23.285  67.346  1.00  0.00           H
ATOM   4064  CA  VAL   262      54.460  24.454  68.547  1.00  0.00           C
ATOM   4065  HA  VAL   262      54.984  24.313  69.492  1.00  0.00           H
ATOM   4066  CB  VAL   262      55.421  25.014  67.475  1.00  0.00           C
ATOM   4067  HB  VAL   262      55.936  25.900  67.845  1.00  0.00           H
ATOM   4068  CG1 VAL   262      56.591  24.009  67.209  1.00  0.00           C
ATOM   4069 HG11 VAL   262      56.769  23.404  68.099  1.00  0.00           H
ATOM   4070 HG12 VAL   262      56.628  23.366  66.330  1.00  0.00           H
ATOM   4071 HG13 VAL   262      57.485  24.620  67.082  1.00  0.00           H
ATOM   4072  CG2 VAL   262      54.743  25.419  66.137  1.00  0.00           C
ATOM   4073 HG21 VAL   262      54.092  26.291  66.067  1.00  0.00           H
ATOM   4074 HG22 VAL   262      54.169  24.604  65.698  1.00  0.00           H
ATOM   4075 HG23 VAL   262      55.540  25.527  65.401  1.00  0.00           H
ATOM   4076  C   VAL   262      53.443  25.547  68.985  1.00  0.00           C
ATOM   4077  O   VAL   262      53.752  26.341  69.902  1.00  0.00           O
ATOM   4078  N   LEU   263      52.353  25.823  68.332  1.00  0.00           N
ATOM   4079  H   LEU   263      52.135  25.321  67.484  1.00  0.00           H
ATOM   4080  CA  LEU   263      51.393  26.862  68.707  1.00  0.00           C
ATOM   4081  HA  LEU   263      51.958  27.786  68.588  1.00  0.00           H
ATOM   4082  CB  LEU   263      50.253  26.938  67.632  1.00  0.00           C
ATOM   4083  HB2 LEU   263      49.796  25.953  67.719  1.00  0.00           H
ATOM   4084  HB3 LEU   263      49.495  27.683  67.875  1.00  0.00           H
ATOM   4085  CG  LEU   263      50.673  27.252  66.206  1.00  0.00           C
ATOM   4086  HG  LEU   263      51.453  26.609  65.796  1.00  0.00           H
ATOM   4087  CD1 LEU   263      49.356  27.066  65.388  1.00  0.00           C
ATOM   4088 HD11 LEU   263      49.028  26.027  65.406  1.00  0.00           H
ATOM   4089 HD12 LEU   263      49.609  27.248  64.343  1.00  0.00           H
ATOM   4090 HD13 LEU   263      48.587  27.757  65.730  1.00  0.00           H
ATOM   4091  CD2 LEU   263      51.182  28.715  65.984  1.00  0.00           C
ATOM   4092 HD21 LEU   263      50.630  29.414  66.614  1.00  0.00           H
ATOM   4093 HD22 LEU   263      52.221  28.771  66.311  1.00  0.00           H
ATOM   4094 HD23 LEU   263      51.093  28.945  64.922  1.00  0.00           H
ATOM   4095  C   LEU   263      50.811  26.590  70.101  1.00  0.00           C
ATOM   4096  O   LEU   263      50.505  25.423  70.386  1.00  0.00           O
ATOM   4097  N   PRO   264      50.519  27.577  70.984  1.00  0.00           N
ATOM   4098  CD  PRO   264      50.749  28.978  70.750  1.00  0.00           C
ATOM   4099  HD2 PRO   264      50.131  29.351  69.933  1.00  0.00           H
ATOM   4100  HD3 PRO   264      51.791  29.108  70.455  1.00  0.00           H
ATOM   4101  CG  PRO   264      50.493  29.832  72.027  1.00  0.00           C
ATOM   4102  HG2 PRO   264      49.502  30.258  71.869  1.00  0.00           H
ATOM   4103  HG3 PRO   264      51.241  30.619  72.124  1.00  0.00           H
ATOM   4104  CB  PRO   264      50.512  28.704  73.097  1.00  0.00           C
ATOM   4105  HB2 PRO   264      49.888  28.826  73.983  1.00  0.00           H
ATOM   4106  HB3 PRO   264      51.508  28.581  73.521  1.00  0.00           H
ATOM   4107  CA  PRO   264      50.232  27.396  72.373  1.00  0.00           C
ATOM   4108  HA  PRO   264      50.878  26.602  72.746  1.00  0.00           H
ATOM   4109  C   PRO   264      48.773  26.939  72.600  1.00  0.00           C
ATOM   4110  O   PRO   264      47.996  27.846  72.803  1.00  0.00           O
ATOM   4111  N   ARG   265      48.397  25.661  72.286  1.00  0.00           N
ATOM   4112  H   ARG   265      49.174  25.098  71.970  1.00  0.00           H
ATOM   4113  CA  ARG   265      46.981  25.190  72.230  1.00  0.00           C
ATOM   4114  HA  ARG   265      46.442  25.837  71.537  1.00  0.00           H
ATOM   4115  CB  ARG   265      47.032  23.805  71.481  1.00  0.00           C
ATOM   4116  HB2 ARG   265      47.423  24.130  70.518  1.00  0.00           H
ATOM   4117  HB3 ARG   265      47.728  23.076  71.897  1.00  0.00           H
ATOM   4118  CG  ARG   265      45.695  23.057  71.262  1.00  0.00           C
ATOM   4119  HG2 ARG   265      45.338  22.474  72.112  1.00  0.00           H
ATOM   4120  HG3 ARG   265      44.856  23.667  70.932  1.00  0.00           H
ATOM   4121  CD  ARG   265      45.780  22.061  70.062  1.00  0.00           C
ATOM   4122  HD2 ARG   265      46.059  22.546  69.126  1.00  0.00           H
ATOM   4123  HD3 ARG   265      46.657  21.464  70.311  1.00  0.00           H
ATOM   4124  NE  ARG   265      44.622  21.117  69.913  1.00  0.00           N
ATOM   4125  HE  ARG   265      44.715  20.267  70.449  1.00  0.00           H
ATOM   4126  CZ  ARG   265      43.674  21.341  68.984  1.00  0.00           C
ATOM   4127  NH1 ARG   265      43.536  22.483  68.377  1.00  0.00           N
ATOM   4128 HH11 ARG   265      44.119  23.240  68.706  1.00  0.00           H
ATOM   4129 HH12 ARG   265      42.907  22.569  67.591  1.00  0.00           H
ATOM   4130  NH2 ARG   265      42.713  20.483  68.727  1.00  0.00           N
ATOM   4131 HH21 ARG   265      42.595  19.600  69.203  1.00  0.00           H
ATOM   4132 HH22 ARG   265      41.917  20.830  68.210  1.00  0.00           H
ATOM   4133  C   ARG   265      46.468  24.948  73.663  1.00  0.00           C
ATOM   4134  O   ARG   265      46.869  24.031  74.404  1.00  0.00           O
ATOM   4135  N   THR   266      45.493  25.771  73.981  1.00  0.00           N
ATOM   4136  H   THR   266      45.316  26.412  73.220  1.00  0.00           H
ATOM   4137  CA  THR   266      44.731  25.836  75.236  1.00  0.00           C
ATOM   4138  HA  THR   266      45.419  25.515  76.017  1.00  0.00           H
ATOM   4139  CB  THR   266      44.328  27.339  75.499  1.00  0.00           C
ATOM   4140  HB  THR   266      43.924  27.356  76.510  1.00  0.00           H
ATOM   4141  CG2 THR   266      45.420  28.359  75.305  1.00  0.00           C
ATOM   4142 HG21 THR   266      45.000  29.330  75.567  1.00  0.00           H
ATOM   4143 HG22 THR   266      45.940  28.327  74.347  1.00  0.00           H
ATOM   4144 HG23 THR   266      46.203  28.322  76.062  1.00  0.00           H
ATOM   4145  OG1 THR   266      43.377  27.808  74.639  1.00  0.00           O
ATOM   4146  HG1 THR   266      43.778  27.725  73.771  1.00  0.00           H
ATOM   4147  C   THR   266      43.540  24.924  75.338  1.00  0.00           C
ATOM   4148  O   THR   266      42.922  24.712  74.298  1.00  0.00           O
ATOM   4149  N   LYS   267      42.988  24.615  76.583  1.00  0.00           N
ATOM   4150  H   LYS   267      43.481  24.864  77.429  1.00  0.00           H
ATOM   4151  CA  LYS   267      41.723  23.816  76.794  1.00  0.00           C
ATOM   4152  HA  LYS   267      41.796  22.900  76.207  1.00  0.00           H
ATOM   4153  CB  LYS   267      41.567  23.389  78.260  1.00  0.00           C
ATOM   4154  HB2 LYS   267      40.861  22.565  78.370  1.00  0.00           H
ATOM   4155  HB3 LYS   267      42.574  23.124  78.581  1.00  0.00           H
ATOM   4156  CG  LYS   267      41.138  24.576  79.215  1.00  0.00           C
ATOM   4157  HG2 LYS   267      41.730  25.484  79.107  1.00  0.00           H
ATOM   4158  HG3 LYS   267      40.113  24.883  79.002  1.00  0.00           H
ATOM   4159  CD  LYS   267      41.296  24.150  80.706  1.00  0.00           C
ATOM   4160  HD2 LYS   267      40.874  23.163  80.896  1.00  0.00           H
ATOM   4161  HD3 LYS   267      42.347  24.034  80.971  1.00  0.00           H
ATOM   4162  CE  LYS   267      40.718  25.221  81.651  1.00  0.00           C
ATOM   4163  HE2 LYS   267      41.286  26.148  81.694  1.00  0.00           H
ATOM   4164  HE3 LYS   267      39.648  25.340  81.480  1.00  0.00           H
ATOM   4165  NZ  LYS   267      40.899  24.680  83.052  1.00  0.00           N
ATOM   4166  HZ1 LYS   267      41.882  24.581  83.259  1.00  0.00           H
ATOM   4167  HZ2 LYS   267      40.402  23.802  83.094  1.00  0.00           H
ATOM   4168  HZ3 LYS   267      40.494  25.346  83.695  1.00  0.00           H
ATOM   4169  C   LYS   267      40.539  24.695  76.100  1.00  0.00           C
ATOM   4170  O   LYS   267      39.447  24.105  75.784  1.00  0.00           O
ATOM   4171  N   TYR   268      40.618  26.060  75.871  1.00  0.00           N
ATOM   4172  H   TYR   268      41.445  26.523  76.221  1.00  0.00           H
ATOM   4173  CA  TYR   268      39.644  26.903  75.218  1.00  0.00           C
ATOM   4174  HA  TYR   268      38.633  26.765  75.603  1.00  0.00           H
ATOM   4175  CB  TYR   268      40.028  28.340  75.625  1.00  0.00           C
ATOM   4176  HB2 TYR   268      40.863  28.727  75.041  1.00  0.00           H
ATOM   4177  HB3 TYR   268      39.157  28.961  75.414  1.00  0.00           H
ATOM   4178  CG  TYR   268      40.321  28.430  77.089  1.00  0.00           C
ATOM   4179  CD1 TYR   268      39.407  28.059  78.149  1.00  0.00           C
ATOM   4180  HD1 TYR   268      38.414  27.731  77.879  1.00  0.00           H
ATOM   4181  CE1 TYR   268      39.886  27.957  79.492  1.00  0.00           C
ATOM   4182  HE1 TYR   268      39.157  27.676  80.237  1.00  0.00           H
ATOM   4183  CZ  TYR   268      41.284  28.289  79.778  1.00  0.00           C
ATOM   4184  OH  TYR   268      41.851  28.287  81.039  1.00  0.00           O
ATOM   4185  HH  TYR   268      41.175  28.075  81.687  1.00  0.00           H
ATOM   4186  CE2 TYR   268      42.072  28.855  78.764  1.00  0.00           C
ATOM   4187  HE2 TYR   268      43.044  29.271  78.986  1.00  0.00           H
ATOM   4188  CD2 TYR   268      41.598  28.871  77.458  1.00  0.00           C
ATOM   4189  HD2 TYR   268      42.340  29.231  76.761  1.00  0.00           H
ATOM   4190  C   TYR   268      39.697  26.627  73.708  1.00  0.00           C
ATOM   4191  O   TYR   268      38.742  26.226  73.051  1.00  0.00           O
ATOM   4192  N   ASP   269      40.900  26.708  73.187  1.00  0.00           N
ATOM   4193  H   ASP   269      41.684  27.030  73.736  1.00  0.00           H
ATOM   4194  CA  ASP   269      41.214  26.445  71.726  1.00  0.00           C
ATOM   4195  HA  ASP   269      40.900  27.277  71.095  1.00  0.00           H
ATOM   4196  CB  ASP   269      42.705  26.409  71.471  1.00  0.00           C
ATOM   4197  HB2 ASP   269      43.214  25.688  72.110  1.00  0.00           H
ATOM   4198  HB3 ASP   269      42.846  26.091  70.437  1.00  0.00           H
ATOM   4199  CG  ASP   269      43.465  27.748  71.529  1.00  0.00           C
ATOM   4200  OD1 ASP   269      42.903  28.727  71.047  1.00  0.00           O
ATOM   4201  OD2 ASP   269      44.493  27.824  72.248  1.00  0.00           O
ATOM   4202  C   ASP   269      40.684  25.099  71.153  1.00  0.00           C
ATOM   4203  O   ASP   269      39.913  25.061  70.174  1.00  0.00           O
ATOM   4204  N   ILE   270      40.920  24.010  71.926  1.00  0.00           N
ATOM   4205  H   ILE   270      41.603  24.148  72.658  1.00  0.00           H
ATOM   4206  CA  ILE   270      40.460  22.710  71.635  1.00  0.00           C
ATOM   4207  HA  ILE   270      40.652  22.341  70.628  1.00  0.00           H
ATOM   4208  CB  ILE   270      41.135  21.696  72.687  1.00  0.00           C
ATOM   4209  HB  ILE   270      40.906  21.988  73.712  1.00  0.00           H
ATOM   4210  CG2 ILE   270      40.474  20.321  72.458  1.00  0.00           C
ATOM   4211 HG21 ILE   270      40.695  20.107  71.413  1.00  0.00           H
ATOM   4212 HG22 ILE   270      39.390  20.423  72.398  1.00  0.00           H
ATOM   4213 HG23 ILE   270      40.730  19.620  73.251  1.00  0.00           H
ATOM   4214  CG1 ILE   270      42.687  21.498  72.528  1.00  0.00           C
ATOM   4215 HG12 ILE   270      42.870  21.018  71.566  1.00  0.00           H
ATOM   4216 HG13 ILE   270      43.148  22.482  72.442  1.00  0.00           H
ATOM   4217  CD1 ILE   270      43.392  20.806  73.702  1.00  0.00           C
ATOM   4218 HD11 ILE   270      44.452  20.894  73.464  1.00  0.00           H
ATOM   4219 HD12 ILE   270      43.000  19.797  73.830  1.00  0.00           H
ATOM   4220 HD13 ILE   270      43.220  21.375  74.615  1.00  0.00           H
ATOM   4221  C   ILE   270      38.942  22.646  71.709  1.00  0.00           C
ATOM   4222  O   ILE   270      38.316  21.975  70.957  1.00  0.00           O
ATOM   4223  N   THR   271      38.325  23.496  72.507  1.00  0.00           N
ATOM   4224  H   THR   271      38.839  24.221  72.986  1.00  0.00           H
ATOM   4225  CA  THR   271      36.872  23.471  72.623  1.00  0.00           C
ATOM   4226  HA  THR   271      36.545  22.441  72.763  1.00  0.00           H
ATOM   4227  CB  THR   271      36.361  24.206  73.855  1.00  0.00           C
ATOM   4228  HB  THR   271      36.884  25.146  74.027  1.00  0.00           H
ATOM   4229  CG2 THR   271      34.884  24.613  73.777  1.00  0.00           C
ATOM   4230 HG21 THR   271      34.246  23.881  73.278  1.00  0.00           H
ATOM   4231 HG22 THR   271      34.707  25.449  73.100  1.00  0.00           H
ATOM   4232 HG23 THR   271      34.511  24.924  74.753  1.00  0.00           H
ATOM   4233  OG1 THR   271      36.478  23.403  74.967  1.00  0.00           O
ATOM   4234  HG1 THR   271      37.411  23.316  75.176  1.00  0.00           H
ATOM   4235  C   THR   271      36.268  24.138  71.353  1.00  0.00           C
ATOM   4236  O   THR   271      35.515  23.435  70.706  1.00  0.00           O
ATOM   4237  N   ILE   272      36.761  25.274  70.952  1.00  0.00           N
ATOM   4238  H   ILE   272      37.407  25.789  71.533  1.00  0.00           H
ATOM   4239  CA  ILE   272      36.337  25.864  69.676  1.00  0.00           C
ATOM   4240  HA  ILE   272      35.283  26.115  69.559  1.00  0.00           H
ATOM   4241  CB  ILE   272      37.154  27.222  69.577  1.00  0.00           C
ATOM   4242  HB  ILE   272      38.097  27.009  70.078  1.00  0.00           H
ATOM   4243  CG2 ILE   272      37.501  27.701  68.161  1.00  0.00           C
ATOM   4244 HG21 ILE   272      38.257  27.037  67.740  1.00  0.00           H
ATOM   4245 HG22 ILE   272      37.717  28.762  68.039  1.00  0.00           H
ATOM   4246 HG23 ILE   272      36.547  27.558  67.656  1.00  0.00           H
ATOM   4247  CG1 ILE   272      36.292  28.243  70.382  1.00  0.00           C
ATOM   4248 HG12 ILE   272      35.917  28.975  69.668  1.00  0.00           H
ATOM   4249 HG13 ILE   272      35.548  27.719  70.982  1.00  0.00           H
ATOM   4250  CD1 ILE   272      37.165  29.030  71.325  1.00  0.00           C
ATOM   4251 HD11 ILE   272      36.545  29.857  71.672  1.00  0.00           H
ATOM   4252 HD12 ILE   272      37.994  29.475  70.774  1.00  0.00           H
ATOM   4253 HD13 ILE   272      37.438  28.481  72.227  1.00  0.00           H
ATOM   4254  C   ILE   272      36.707  24.963  68.546  1.00  0.00           C
ATOM   4255  O   ILE   272      35.883  24.824  67.697  1.00  0.00           O
ATOM   4256  N   ASP   273      37.807  24.218  68.592  1.00  0.00           N
ATOM   4257  H   ASP   273      38.389  24.339  69.408  1.00  0.00           H
ATOM   4258  CA  ASP   273      38.121  23.238  67.545  1.00  0.00           C
ATOM   4259  HA  ASP   273      37.910  23.665  66.563  1.00  0.00           H
ATOM   4260  CB  ASP   273      39.601  22.798  67.685  1.00  0.00           C
ATOM   4261  HB2 ASP   273      40.167  23.665  67.345  1.00  0.00           H
ATOM   4262  HB3 ASP   273      39.775  22.548  68.732  1.00  0.00           H
ATOM   4263  CG  ASP   273      40.056  21.712  66.678  1.00  0.00           C
ATOM   4264  OD1 ASP   273      39.990  22.055  65.430  1.00  0.00           O
ATOM   4265  OD2 ASP   273      40.521  20.627  67.114  1.00  0.00           O
ATOM   4266  C   ASP   273      37.255  22.017  67.551  1.00  0.00           C
ATOM   4267  O   ASP   273      36.898  21.629  66.445  1.00  0.00           O
ATOM   4268  N   GLU   274      36.823  21.422  68.683  1.00  0.00           N
ATOM   4269  H   GLU   274      36.996  21.958  69.522  1.00  0.00           H
ATOM   4270  CA  GLU   274      35.890  20.366  68.787  1.00  0.00           C
ATOM   4271  HA  GLU   274      36.261  19.550  68.168  1.00  0.00           H
ATOM   4272  CB  GLU   274      35.934  19.704  70.173  1.00  0.00           C
ATOM   4273  HB2 GLU   274      36.971  19.467  70.407  1.00  0.00           H
ATOM   4274  HB3 GLU   274      35.566  20.439  70.889  1.00  0.00           H
ATOM   4275  CG  GLU   274      35.167  18.388  70.254  1.00  0.00           C
ATOM   4276  HG2 GLU   274      34.092  18.474  70.095  1.00  0.00           H
ATOM   4277  HG3 GLU   274      35.453  17.827  69.363  1.00  0.00           H
ATOM   4278  CD  GLU   274      35.458  17.514  71.462  1.00  0.00           C
ATOM   4279  OE1 GLU   274      36.553  16.876  71.533  1.00  0.00           O
ATOM   4280  OE2 GLU   274      34.709  17.641  72.447  1.00  0.00           O
ATOM   4281  C   GLU   274      34.447  20.674  68.370  1.00  0.00           C
ATOM   4282  O   GLU   274      33.736  19.813  67.796  1.00  0.00           O
ATOM   4283  N   GLU   275      33.916  21.878  68.589  1.00  0.00           N
ATOM   4284  H   GLU   275      34.508  22.504  69.115  1.00  0.00           H
ATOM   4285  CA  GLU   275      32.592  22.457  68.144  1.00  0.00           C
ATOM   4286  HA  GLU   275      31.830  21.685  68.258  1.00  0.00           H
ATOM   4287  CB  GLU   275      32.297  23.553  69.162  1.00  0.00           C
ATOM   4288  HB2 GLU   275      32.399  22.970  70.077  1.00  0.00           H
ATOM   4289  HB3 GLU   275      33.026  24.363  69.126  1.00  0.00           H
ATOM   4290  CG  GLU   275      30.909  24.256  69.120  1.00  0.00           C
ATOM   4291  HG2 GLU   275      30.862  24.994  69.921  1.00  0.00           H
ATOM   4292  HG3 GLU   275      30.905  24.844  68.203  1.00  0.00           H
ATOM   4293  CD  GLU   275      29.717  23.288  69.096  1.00  0.00           C
ATOM   4294  OE1 GLU   275      28.588  23.720  68.874  1.00  0.00           O
ATOM   4295  OE2 GLU   275      29.897  22.016  69.291  1.00  0.00           O
ATOM   4296  C   GLU   275      32.654  22.860  66.661  1.00  0.00           C
ATOM   4297  O   GLU   275      31.578  22.946  66.093  1.00  0.00           O
ATOM   4298  N   SER   276      33.866  23.033  66.020  1.00  0.00           N
ATOM   4299  H   SER   276      34.707  22.777  66.517  1.00  0.00           H
ATOM   4300  CA  SER   276      34.002  23.576  64.654  1.00  0.00           C
ATOM   4301  HA  SER   276      33.440  24.507  64.586  1.00  0.00           H
ATOM   4302  CB  SER   276      35.458  24.001  64.263  1.00  0.00           C
ATOM   4303  HB2 SER   276      35.397  24.659  63.396  1.00  0.00           H
ATOM   4304  HB3 SER   276      35.901  24.589  65.067  1.00  0.00           H
ATOM   4305  OG  SER   276      36.089  22.770  64.117  1.00  0.00           O
ATOM   4306  HG  SER   276      36.193  22.505  65.034  1.00  0.00           H
ATOM   4307  C   SER   276      33.395  22.511  63.640  1.00  0.00           C
ATOM   4308  O   SER   276      33.366  21.274  63.918  1.00  0.00           O
ATOM   4309  N   PRO   277      33.109  22.886  62.396  1.00  0.00           N
ATOM   4310  CD  PRO   277      33.062  24.243  61.850  1.00  0.00           C
ATOM   4311  HD2 PRO   277      33.921  24.873  62.083  1.00  0.00           H
ATOM   4312  HD3 PRO   277      32.122  24.691  62.173  1.00  0.00           H
ATOM   4313  CG  PRO   277      32.966  24.083  60.360  1.00  0.00           C
ATOM   4314  HG2 PRO   277      33.962  23.913  59.951  1.00  0.00           H
ATOM   4315  HG3 PRO   277      32.412  24.907  59.911  1.00  0.00           H
ATOM   4316  CB  PRO   277      32.121  22.796  60.230  1.00  0.00           C
ATOM   4317  HB2 PRO   277      32.233  22.370  59.232  1.00  0.00           H
ATOM   4318  HB3 PRO   277      31.125  23.060  60.586  1.00  0.00           H
ATOM   4319  CA  PRO   277      32.704  21.963  61.374  1.00  0.00           C
ATOM   4320  HA  PRO   277      31.984  21.291  61.839  1.00  0.00           H
ATOM   4321  C   PRO   277      33.774  20.956  60.880  1.00  0.00           C
ATOM   4322  O   PRO   277      33.511  19.933  60.110  1.00  0.00           O
ATOM   4323  N   ARG   278      34.990  21.256  61.310  1.00  0.00           N
ATOM   4324  H   ARG   278      35.063  21.917  62.070  1.00  0.00           H
ATOM   4325  CA  ARG   278      36.228  20.474  60.977  1.00  0.00           C
ATOM   4326  HA  ARG   278      35.931  19.461  60.707  1.00  0.00           H
ATOM   4327  CB  ARG   278      36.976  20.929  59.675  1.00  0.00           C
ATOM   4328  HB2 ARG   278      37.239  21.973  59.849  1.00  0.00           H
ATOM   4329  HB3 ARG   278      37.916  20.379  59.700  1.00  0.00           H
ATOM   4330  CG  ARG   278      36.333  20.742  58.256  1.00  0.00           C
ATOM   4331  HG2 ARG   278      35.342  21.195  58.270  1.00  0.00           H
ATOM   4332  HG3 ARG   278      37.032  21.227  57.573  1.00  0.00           H
ATOM   4333  CD  ARG   278      36.241  19.241  57.963  1.00  0.00           C
ATOM   4334  HD2 ARG   278      37.158  18.764  58.309  1.00  0.00           H
ATOM   4335  HD3 ARG   278      35.378  18.925  58.550  1.00  0.00           H
ATOM   4336  NE  ARG   278      35.787  19.070  56.511  1.00  0.00           N
ATOM   4337  HE  ARG   278      34.793  19.205  56.387  1.00  0.00           H
ATOM   4338  CZ  ARG   278      36.621  18.764  55.493  1.00  0.00           C
ATOM   4339  NH1 ARG   278      37.917  18.678  55.605  1.00  0.00           N
ATOM   4340 HH11 ARG   278      38.313  18.865  56.516  1.00  0.00           H
ATOM   4341 HH12 ARG   278      38.563  18.616  54.831  1.00  0.00           H
ATOM   4342  NH2 ARG   278      36.199  18.572  54.273  1.00  0.00           N
ATOM   4343 HH21 ARG   278      35.208  18.543  54.081  1.00  0.00           H
ATOM   4344 HH22 ARG   278      36.879  18.553  53.527  1.00  0.00           H
ATOM   4345  C   ARG   278      37.152  20.463  62.181  1.00  0.00           C
ATOM   4346  O   ARG   278      38.064  21.325  62.312  1.00  0.00           O
ATOM   4347  N   PRO   279      37.010  19.499  63.178  1.00  0.00           N
ATOM   4348  CD  PRO   279      35.828  18.687  63.418  1.00  0.00           C
ATOM   4349  HD2 PRO   279      35.906  17.686  62.993  1.00  0.00           H
ATOM   4350  HD3 PRO   279      34.972  19.237  63.025  1.00  0.00           H
ATOM   4351  CG  PRO   279      35.812  18.502  64.924  1.00  0.00           C
ATOM   4352  HG2 PRO   279      35.196  17.688  65.308  1.00  0.00           H
ATOM   4353  HG3 PRO   279      35.379  19.413  65.338  1.00  0.00           H
ATOM   4354  CB  PRO   279      37.281  18.313  65.206  1.00  0.00           C
ATOM   4355  HB2 PRO   279      37.596  17.282  65.041  1.00  0.00           H
ATOM   4356  HB3 PRO   279      37.446  18.634  66.235  1.00  0.00           H
ATOM   4357  CA  PRO   279      37.921  19.323  64.299  1.00  0.00           C
ATOM   4358  HA  PRO   279      37.944  20.217  64.923  1.00  0.00           H
ATOM   4359  C   PRO   279      39.266  18.897  63.811  1.00  0.00           C
ATOM   4360  O   PRO   279      39.367  18.135  62.897  1.00  0.00           O
ATOM   4361  N   GLY   280      40.289  19.433  64.478  1.00  0.00           N
ATOM   4362  H   GLY   280      40.094  20.176  65.135  1.00  0.00           H
ATOM   4363  CA  GLY   280      41.693  19.097  64.157  1.00  0.00           C
ATOM   4364  HA2 GLY   280      42.427  19.246  64.948  1.00  0.00           H
ATOM   4365  HA3 GLY   280      41.773  18.018  64.023  1.00  0.00           H
ATOM   4366  C   GLY   280      42.290  19.796  62.971  1.00  0.00           C
ATOM   4367  O   GLY   280      43.432  19.455  62.786  1.00  0.00           O
ATOM   4368  N   GLN   281      41.596  20.770  62.405  1.00  0.00           N
ATOM   4369  H   GLN   281      40.640  20.815  62.725  1.00  0.00           H
ATOM   4370  CA  GLN   281      41.919  21.420  61.132  1.00  0.00           C
ATOM   4371  HA  GLN   281      42.953  21.239  60.836  1.00  0.00           H
ATOM   4372  CB  GLN   281      41.029  20.932  59.967  1.00  0.00           C
ATOM   4373  HB2 GLN   281      40.116  21.524  60.029  1.00  0.00           H
ATOM   4374  HB3 GLN   281      41.641  21.129  59.086  1.00  0.00           H
ATOM   4375  CG  GLN   281      40.664  19.410  60.063  1.00  0.00           C
ATOM   4376  HG2 GLN   281      41.481  18.897  60.569  1.00  0.00           H
ATOM   4377  HG3 GLN   281      39.716  19.176  60.549  1.00  0.00           H
ATOM   4378  CD  GLN   281      40.432  18.773  58.684  1.00  0.00           C
ATOM   4379  OE1 GLN   281      39.526  19.019  57.954  1.00  0.00           O
ATOM   4380  NE2 GLN   281      41.296  17.941  58.282  1.00  0.00           N
ATOM   4381 HE21 GLN   281      41.129  17.550  57.366  1.00  0.00           H
ATOM   4382 HE22 GLN   281      42.086  17.632  58.830  1.00  0.00           H
ATOM   4383  C   GLN   281      41.671  22.966  61.147  1.00  0.00           C
ATOM   4384  O   GLN   281      40.820  23.403  61.903  1.00  0.00           O
ATOM   4385  N   GLN   282      42.371  23.745  60.299  1.00  0.00           N
ATOM   4386  H   GLN   282      43.021  23.341  59.640  1.00  0.00           H
ATOM   4387  CA  GLN   282      42.333  25.202  60.426  1.00  0.00           C
ATOM   4388  HA  GLN   282      43.112  25.529  59.739  1.00  0.00           H
ATOM   4389  CB  GLN   282      40.951  25.852  60.017  1.00  0.00           C
ATOM   4390  HB2 GLN   282      40.224  25.628  60.797  1.00  0.00           H
ATOM   4391  HB3 GLN   282      41.026  26.927  59.861  1.00  0.00           H
ATOM   4392  CG  GLN   282      40.363  25.283  58.752  1.00  0.00           C
ATOM   4393  HG2 GLN   282      40.213  24.203  58.732  1.00  0.00           H
ATOM   4394  HG3 GLN   282      39.379  25.731  58.615  1.00  0.00           H
ATOM   4395  CD  GLN   282      41.322  25.539  57.586  1.00  0.00           C
ATOM   4396  OE1 GLN   282      41.917  24.619  56.966  1.00  0.00           O
ATOM   4397  NE2 GLN   282      41.526  26.836  57.318  1.00  0.00           N
ATOM   4398 HE21 GLN   282      42.212  27.009  56.598  1.00  0.00           H
ATOM   4399 HE22 GLN   282      41.067  27.598  57.796  1.00  0.00           H
ATOM   4400  C   GLN   282      42.973  25.795  61.680  1.00  0.00           C
ATOM   4401  O   GLN   282      42.515  26.817  62.236  1.00  0.00           O
ATOM   4402  N   THR   283      44.034  25.112  62.171  1.00  0.00           N
ATOM   4403  H   THR   283      44.206  24.191  61.791  1.00  0.00           H
ATOM   4404  CA  THR   283      44.654  25.493  63.411  1.00  0.00           C
ATOM   4405  HA  THR   283      43.920  25.486  64.217  1.00  0.00           H
ATOM   4406  CB  THR   283      45.753  24.545  63.768  1.00  0.00           C
ATOM   4407  HB  THR   283      46.463  24.399  62.954  1.00  0.00           H
ATOM   4408  CG2 THR   283      46.578  25.026  64.987  1.00  0.00           C
ATOM   4409 HG21 THR   283      45.991  25.006  65.905  1.00  0.00           H
ATOM   4410 HG22 THR   283      46.872  26.064  64.828  1.00  0.00           H
ATOM   4411 HG23 THR   283      47.506  24.457  65.047  1.00  0.00           H
ATOM   4412  OG1 THR   283      45.153  23.305  64.030  1.00  0.00           O
ATOM   4413  HG1 THR   283      45.064  22.861  63.183  1.00  0.00           H
ATOM   4414  C   THR   283      45.052  27.001  63.467  1.00  0.00           C
ATOM   4415  O   THR   283      44.540  27.690  64.384  1.00  0.00           O
ATOM   4416  N   PHE   284      45.901  27.474  62.528  1.00  0.00           N
ATOM   4417  H   PHE   284      46.285  26.891  61.796  1.00  0.00           H
ATOM   4418  CA  PHE   284      46.379  28.866  62.580  1.00  0.00           C
ATOM   4419  HA  PHE   284      46.783  29.111  63.562  1.00  0.00           H
ATOM   4420  CB  PHE   284      47.461  28.984  61.492  1.00  0.00           C
ATOM   4421  HB2 PHE   284      48.080  28.091  61.576  1.00  0.00           H
ATOM   4422  HB3 PHE   284      46.974  29.033  60.517  1.00  0.00           H
ATOM   4423  CG  PHE   284      48.343  30.184  61.598  1.00  0.00           C
ATOM   4424  CD1 PHE   284      49.321  30.296  62.575  1.00  0.00           C
ATOM   4425  HD1 PHE   284      49.479  29.521  63.310  1.00  0.00           H
ATOM   4426  CE1 PHE   284      50.078  31.455  62.654  1.00  0.00           C
ATOM   4427  HE1 PHE   284      50.842  31.476  63.416  1.00  0.00           H
ATOM   4428  CZ  PHE   284      50.015  32.508  61.747  1.00  0.00           C
ATOM   4429  HZ  PHE   284      50.670  33.366  61.787  1.00  0.00           H
ATOM   4430  CE2 PHE   284      48.990  32.455  60.840  1.00  0.00           C
ATOM   4431  HE2 PHE   284      49.030  33.300  60.169  1.00  0.00           H
ATOM   4432  CD2 PHE   284      48.106  31.276  60.761  1.00  0.00           C
ATOM   4433  HD2 PHE   284      47.428  31.207  59.924  1.00  0.00           H
ATOM   4434  C   PHE   284      45.265  29.897  62.412  1.00  0.00           C
ATOM   4435  O   PHE   284      45.312  30.887  63.126  1.00  0.00           O
ATOM   4436  N   GLU   285      44.257  29.540  61.628  1.00  0.00           N
ATOM   4437  H   GLU   285      44.283  28.649  61.151  1.00  0.00           H
ATOM   4438  CA  GLU   285      42.935  30.367  61.632  1.00  0.00           C
ATOM   4439  HA  GLU   285      43.103  31.413  61.379  1.00  0.00           H
ATOM   4440  CB  GLU   285      42.039  29.852  60.471  1.00  0.00           C
ATOM   4441  HB2 GLU   285      42.422  30.120  59.487  1.00  0.00           H
ATOM   4442  HB3 GLU   285      42.052  28.762  60.518  1.00  0.00           H
ATOM   4443  CG  GLU   285      40.584  30.280  60.450  1.00  0.00           C
ATOM   4444  HG2 GLU   285      40.235  29.982  61.439  1.00  0.00           H
ATOM   4445  HG3 GLU   285      40.462  31.361  60.381  1.00  0.00           H
ATOM   4446  CD  GLU   285      39.724  29.693  59.362  1.00  0.00           C
ATOM   4447  OE1 GLU   285      40.255  29.170  58.375  1.00  0.00           O
ATOM   4448  OE2 GLU   285      38.503  29.780  59.327  1.00  0.00           O
ATOM   4449  C   GLU   285      42.240  30.391  62.943  1.00  0.00           C
ATOM   4450  O   GLU   285      41.990  31.485  63.425  1.00  0.00           O
ATOM   4451  N   LYS   286      41.859  29.290  63.509  1.00  0.00           N
ATOM   4452  H   LYS   286      42.131  28.433  63.049  1.00  0.00           H
ATOM   4453  CA  LYS   286      41.148  29.237  64.819  1.00  0.00           C
ATOM   4454  HA  LYS   286      40.155  29.674  64.713  1.00  0.00           H
ATOM   4455  CB  LYS   286      40.867  27.816  65.248  1.00  0.00           C
ATOM   4456  HB2 LYS   286      41.792  27.238  65.234  1.00  0.00           H
ATOM   4457  HB3 LYS   286      40.436  27.919  66.244  1.00  0.00           H
ATOM   4458  CG  LYS   286      39.821  27.180  64.297  1.00  0.00           C
ATOM   4459  HG2 LYS   286      38.824  27.578  64.487  1.00  0.00           H
ATOM   4460  HG3 LYS   286      40.037  27.368  63.245  1.00  0.00           H
ATOM   4461  CD  LYS   286      39.816  25.624  64.471  1.00  0.00           C
ATOM   4462  HD2 LYS   286      40.653  25.244  63.883  1.00  0.00           H
ATOM   4463  HD3 LYS   286      40.149  25.329  65.466  1.00  0.00           H
ATOM   4464  CE  LYS   286      38.498  25.006  64.075  1.00  0.00           C
ATOM   4465  HE2 LYS   286      37.826  24.916  64.927  1.00  0.00           H
ATOM   4466  HE3 LYS   286      38.028  25.659  63.339  1.00  0.00           H
ATOM   4467  NZ  LYS   286      38.739  23.597  63.533  1.00  0.00           N
ATOM   4468  HZ1 LYS   286      37.845  23.209  63.268  1.00  0.00           H
ATOM   4469  HZ2 LYS   286      39.210  22.990  64.189  1.00  0.00           H
ATOM   4470  HZ3 LYS   286      39.351  23.538  62.731  1.00  0.00           H
ATOM   4471  C   LYS   286      41.899  29.990  65.910  1.00  0.00           C
ATOM   4472  O   LYS   286      41.369  30.454  66.912  1.00  0.00           O
ATOM   4473  N   MET   287      43.226  30.024  65.759  1.00  0.00           N
ATOM   4474  H   MET   287      43.541  29.580  64.909  1.00  0.00           H
ATOM   4475  CA  MET   287      44.135  30.426  66.888  1.00  0.00           C
ATOM   4476  HA  MET   287      43.610  30.499  67.841  1.00  0.00           H
ATOM   4477  CB  MET   287      45.368  29.520  67.000  1.00  0.00           C
ATOM   4478  HB2 MET   287      45.853  29.280  66.055  1.00  0.00           H
ATOM   4479  HB3 MET   287      46.180  29.998  67.549  1.00  0.00           H
ATOM   4480  CG  MET   287      44.965  28.262  67.720  1.00  0.00           C
ATOM   4481  HG2 MET   287      44.114  28.342  68.396  1.00  0.00           H
ATOM   4482  HG3 MET   287      44.598  27.575  66.958  1.00  0.00           H
ATOM   4483  SD  MET   287      46.303  27.446  68.671  1.00  0.00           S
ATOM   4484  CE  MET   287      46.547  28.855  69.824  1.00  0.00           C
ATOM   4485  HE1 MET   287      47.504  29.210  69.443  1.00  0.00           H
ATOM   4486  HE2 MET   287      45.819  29.660  69.725  1.00  0.00           H
ATOM   4487  HE3 MET   287      46.670  28.558  70.866  1.00  0.00           H
ATOM   4488  C   MET   287      44.594  31.880  66.776  1.00  0.00           C
ATOM   4489  O   MET   287      45.249  32.324  67.687  1.00  0.00           O
ATOM   4490  N   SER   288      44.402  32.560  65.653  1.00  0.00           N
ATOM   4491  H   SER   288      44.019  31.985  64.916  1.00  0.00           H
ATOM   4492  CA  SER   288      44.727  33.977  65.399  1.00  0.00           C
ATOM   4493  HA  SER   288      44.853  34.467  66.364  1.00  0.00           H
ATOM   4494  CB  SER   288      46.129  34.071  64.692  1.00  0.00           C
ATOM   4495  HB2 SER   288      46.431  35.118  64.675  1.00  0.00           H
ATOM   4496  HB3 SER   288      46.853  33.545  65.314  1.00  0.00           H
ATOM   4497  OG  SER   288      46.133  33.497  63.380  1.00  0.00           O
ATOM   4498  HG  SER   288      46.100  32.546  63.500  1.00  0.00           H
ATOM   4499  C   SER   288      43.745  34.831  64.660  1.00  0.00           C
ATOM   4500  O   SER   288      43.761  36.076  64.891  1.00  0.00           O
ATOM   4501  N   SER   289      42.831  34.256  63.777  1.00  0.00           N
ATOM   4502  H   SER   289      42.773  33.274  63.548  1.00  0.00           H
ATOM   4503  CA  SER   289      41.785  35.072  63.227  1.00  0.00           C
ATOM   4504  HA  SER   289      42.221  35.837  62.585  1.00  0.00           H
ATOM   4505  CB  SER   289      40.841  34.218  62.394  1.00  0.00           C
ATOM   4506  HB2 SER   289      41.382  33.843  61.526  1.00  0.00           H
ATOM   4507  HB3 SER   289      40.564  33.313  62.938  1.00  0.00           H
ATOM   4508  OG  SER   289      39.703  34.959  62.053  1.00  0.00           O
ATOM   4509  HG  SER   289      39.325  34.717  61.204  1.00  0.00           H
ATOM   4510  C   SER   289      41.012  35.813  64.334  1.00  0.00           C
ATOM   4511  O   SER   289      40.706  35.244  65.394  1.00  0.00           O
ATOM   4512  N   GLY   290      40.532  37.011  64.041  1.00  0.00           N
ATOM   4513  H   GLY   290      40.609  37.326  63.084  1.00  0.00           H
ATOM   4514  CA  GLY   290      39.642  37.652  65.076  1.00  0.00           C
ATOM   4515  HA2 GLY   290      40.202  37.469  65.993  1.00  0.00           H
ATOM   4516  HA3 GLY   290      39.511  38.725  64.933  1.00  0.00           H
ATOM   4517  C   GLY   290      38.244  37.092  65.516  1.00  0.00           C
ATOM   4518  O   GLY   290      37.920  37.374  66.697  1.00  0.00           O
ATOM   4519  N   TYR   291      37.574  36.342  64.633  1.00  0.00           N
ATOM   4520  H   TYR   291      37.922  36.331  63.685  1.00  0.00           H
ATOM   4521  CA  TYR   291      36.210  35.812  64.739  1.00  0.00           C
ATOM   4522  HA  TYR   291      35.575  36.696  64.795  1.00  0.00           H
ATOM   4523  CB  TYR   291      36.017  34.973  63.370  1.00  0.00           C
ATOM   4524  HB2 TYR   291      36.035  35.585  62.468  1.00  0.00           H
ATOM   4525  HB3 TYR   291      36.850  34.278  63.256  1.00  0.00           H
ATOM   4526  CG  TYR   291      34.677  34.154  63.358  1.00  0.00           C
ATOM   4527  CD1 TYR   291      34.636  32.891  64.007  1.00  0.00           C
ATOM   4528  HD1 TYR   291      35.542  32.477  64.424  1.00  0.00           H
ATOM   4529  CE1 TYR   291      33.344  32.183  64.115  1.00  0.00           C
ATOM   4530  HE1 TYR   291      33.393  31.279  64.703  1.00  0.00           H
ATOM   4531  CZ  TYR   291      32.199  32.676  63.530  1.00  0.00           C
ATOM   4532  OH  TYR   291      31.027  31.987  63.412  1.00  0.00           O
ATOM   4533  HH  TYR   291      30.213  32.476  63.270  1.00  0.00           H
ATOM   4534  CE2 TYR   291      32.287  33.903  62.795  1.00  0.00           C
ATOM   4535  HE2 TYR   291      31.346  34.236  62.384  1.00  0.00           H
ATOM   4536  CD2 TYR   291      33.531  34.600  62.665  1.00  0.00           C
ATOM   4537  HD2 TYR   291      33.645  35.464  62.028  1.00  0.00           H
ATOM   4538  C   TYR   291      35.928  34.877  65.916  1.00  0.00           C
ATOM   4539  O   TYR   291      34.861  35.080  66.489  1.00  0.00           O
ATOM   4540  N   TYR   292      36.807  34.032  66.520  1.00  0.00           N
ATOM   4541  H   TYR   292      37.615  33.810  65.955  1.00  0.00           H
ATOM   4542  CA  TYR   292      36.651  33.120  67.633  1.00  0.00           C
ATOM   4543  HA  TYR   292      35.604  32.820  67.607  1.00  0.00           H
ATOM   4544  CB  TYR   292      37.537  31.917  67.447  1.00  0.00           C
ATOM   4545  HB2 TYR   292      38.580  32.234  67.454  1.00  0.00           H
ATOM   4546  HB3 TYR   292      37.351  31.145  68.192  1.00  0.00           H
ATOM   4547  CG  TYR   292      37.379  31.218  66.118  1.00  0.00           C
ATOM   4548  CD1 TYR   292      36.334  30.276  65.889  1.00  0.00           C
ATOM   4549  HD1 TYR   292      35.682  29.980  66.698  1.00  0.00           H
ATOM   4550  CE1 TYR   292      36.279  29.532  64.680  1.00  0.00           C
ATOM   4551  HE1 TYR   292      35.573  28.715  64.701  1.00  0.00           H
ATOM   4552  CZ  TYR   292      37.079  29.868  63.588  1.00  0.00           C
ATOM   4553  OH  TYR   292      36.967  29.318  62.400  1.00  0.00           O
ATOM   4554  HH  TYR   292      37.332  29.954  61.778  1.00  0.00           H
ATOM   4555  CE2 TYR   292      38.098  30.847  63.794  1.00  0.00           C
ATOM   4556  HE2 TYR   292      38.749  31.123  62.978  1.00  0.00           H
ATOM   4557  CD2 TYR   292      38.271  31.457  64.982  1.00  0.00           C
ATOM   4558  HD2 TYR   292      39.034  32.207  65.127  1.00  0.00           H
ATOM   4559  C   TYR   292      36.925  33.823  69.014  1.00  0.00           C
ATOM   4560  O   TYR   292      36.779  33.136  70.088  1.00  0.00           O
ATOM   4561  N   LEU   293      37.482  35.075  69.038  1.00  0.00           N
ATOM   4562  H   LEU   293      37.420  35.564  68.156  1.00  0.00           H
ATOM   4563  CA  LEU   293      38.088  35.692  70.192  1.00  0.00           C
ATOM   4564  HA  LEU   293      38.769  34.914  70.534  1.00  0.00           H
ATOM   4565  CB  LEU   293      38.847  37.010  69.910  1.00  0.00           C
ATOM   4566  HB2 LEU   293      38.259  37.800  69.443  1.00  0.00           H
ATOM   4567  HB3 LEU   293      39.289  37.267  70.872  1.00  0.00           H
ATOM   4568  CG  LEU   293      40.107  36.865  69.004  1.00  0.00           C
ATOM   4569  HG  LEU   293      39.842  36.366  68.071  1.00  0.00           H
ATOM   4570  CD1 LEU   293      40.688  38.290  68.675  1.00  0.00           C
ATOM   4571 HD11 LEU   293      39.892  38.868  68.206  1.00  0.00           H
ATOM   4572 HD12 LEU   293      41.444  38.275  67.889  1.00  0.00           H
ATOM   4573 HD13 LEU   293      41.167  38.837  69.486  1.00  0.00           H
ATOM   4574  CD2 LEU   293      41.164  36.005  69.725  1.00  0.00           C
ATOM   4575 HD21 LEU   293      40.797  35.076  70.163  1.00  0.00           H
ATOM   4576 HD22 LEU   293      41.900  35.705  68.979  1.00  0.00           H
ATOM   4577 HD23 LEU   293      41.685  36.620  70.459  1.00  0.00           H
ATOM   4578  C   LEU   293      37.129  36.007  71.375  1.00  0.00           C
ATOM   4579  O   LEU   293      37.520  35.841  72.548  1.00  0.00           O
ATOM   4580  N   GLY   294      35.917  36.439  71.071  1.00  0.00           N
ATOM   4581  H   GLY   294      35.649  36.340  70.102  1.00  0.00           H
ATOM   4582  CA  GLY   294      34.793  36.528  72.067  1.00  0.00           C
ATOM   4583  HA2 GLY   294      35.120  37.301  72.763  1.00  0.00           H
ATOM   4584  HA3 GLY   294      33.949  36.790  71.428  1.00  0.00           H
ATOM   4585  C   GLY   294      34.552  35.167  72.761  1.00  0.00           C
ATOM   4586  O   GLY   294      34.382  35.070  73.993  1.00  0.00           O
ATOM   4587  N   GLU   295      34.412  34.047  72.024  1.00  0.00           N
ATOM   4588  H   GLU   295      34.652  34.081  71.044  1.00  0.00           H
ATOM   4589  CA  GLU   295      34.214  32.686  72.641  1.00  0.00           C
ATOM   4590  HA  GLU   295      33.354  32.742  73.310  1.00  0.00           H
ATOM   4591  CB  GLU   295      33.991  31.676  71.435  1.00  0.00           C
ATOM   4592  HB2 GLU   295      33.255  32.045  70.720  1.00  0.00           H
ATOM   4593  HB3 GLU   295      34.929  31.430  70.938  1.00  0.00           H
ATOM   4594  CG  GLU   295      33.532  30.250  71.830  1.00  0.00           C
ATOM   4595  HG2 GLU   295      33.288  29.675  70.937  1.00  0.00           H
ATOM   4596  HG3 GLU   295      34.237  29.731  72.477  1.00  0.00           H
ATOM   4597  CD  GLU   295      32.211  30.251  72.579  1.00  0.00           C
ATOM   4598  OE1 GLU   295      31.439  31.257  72.599  1.00  0.00           O
ATOM   4599  OE2 GLU   295      31.886  29.189  73.145  1.00  0.00           O
ATOM   4600  C   GLU   295      35.339  32.247  73.530  1.00  0.00           C
ATOM   4601  O   GLU   295      35.084  31.648  74.583  1.00  0.00           O
ATOM   4602  N   ILE   296      36.641  32.565  73.190  1.00  0.00           N
ATOM   4603  H   ILE   296      36.793  32.917  72.256  1.00  0.00           H
ATOM   4604  CA  ILE   296      37.753  32.301  74.025  1.00  0.00           C
ATOM   4605  HA  ILE   296      37.747  31.242  74.281  1.00  0.00           H
ATOM   4606  CB  ILE   296      39.121  32.515  73.312  1.00  0.00           C
ATOM   4607  HB  ILE   296      39.302  33.571  73.110  1.00  0.00           H
ATOM   4608  CG2 ILE   296      40.268  32.080  74.214  1.00  0.00           C
ATOM   4609 HG21 ILE   296      41.217  32.225  73.698  1.00  0.00           H
ATOM   4610 HG22 ILE   296      40.111  31.017  74.401  1.00  0.00           H
ATOM   4611 HG23 ILE   296      40.383  32.685  75.114  1.00  0.00           H
ATOM   4612  CG1 ILE   296      39.302  31.729  71.987  1.00  0.00           C
ATOM   4613 HG12 ILE   296      39.534  30.683  72.184  1.00  0.00           H
ATOM   4614 HG13 ILE   296      38.360  31.710  71.439  1.00  0.00           H
ATOM   4615  CD1 ILE   296      40.410  32.156  71.008  1.00  0.00           C
ATOM   4616 HD11 ILE   296      41.336  32.323  71.556  1.00  0.00           H
ATOM   4617 HD12 ILE   296      39.972  33.056  70.577  1.00  0.00           H
ATOM   4618 HD13 ILE   296      40.536  31.445  70.192  1.00  0.00           H
ATOM   4619  C   ILE   296      37.622  33.113  75.332  1.00  0.00           C
ATOM   4620  O   ILE   296      37.870  32.690  76.414  1.00  0.00           O
ATOM   4621  N   LEU   297      37.160  34.335  75.220  1.00  0.00           N
ATOM   4622  H   LEU   297      37.244  34.863  74.362  1.00  0.00           H
ATOM   4623  CA  LEU   297      36.876  35.135  76.418  1.00  0.00           C
ATOM   4624  HA  LEU   297      37.802  35.250  76.982  1.00  0.00           H
ATOM   4625  CB  LEU   297      36.602  36.542  75.915  1.00  0.00           C
ATOM   4626  HB2 LEU   297      37.539  36.939  75.525  1.00  0.00           H
ATOM   4627  HB3 LEU   297      35.953  36.618  75.042  1.00  0.00           H
ATOM   4628  CG  LEU   297      36.032  37.516  77.079  1.00  0.00           C
ATOM   4629  HG  LEU   297      35.107  37.117  77.494  1.00  0.00           H
ATOM   4630  CD1 LEU   297      37.093  37.775  78.232  1.00  0.00           C
ATOM   4631 HD11 LEU   297      36.891  38.705  78.765  1.00  0.00           H
ATOM   4632 HD12 LEU   297      38.109  37.865  77.847  1.00  0.00           H
ATOM   4633 HD13 LEU   297      37.123  36.914  78.901  1.00  0.00           H
ATOM   4634  CD2 LEU   297      35.766  38.836  76.347  1.00  0.00           C
ATOM   4635 HD21 LEU   297      35.292  39.595  76.969  1.00  0.00           H
ATOM   4636 HD22 LEU   297      36.676  39.402  76.147  1.00  0.00           H
ATOM   4637 HD23 LEU   297      35.184  38.681  75.439  1.00  0.00           H
ATOM   4638  C   LEU   297      35.800  34.554  77.323  1.00  0.00           C
ATOM   4639  O   LEU   297      35.874  34.522  78.551  1.00  0.00           O
ATOM   4640  N   ARG   298      34.721  33.958  76.726  1.00  0.00           N
ATOM   4641  H   ARG   298      34.752  33.957  75.716  1.00  0.00           H
ATOM   4642  CA  ARG   298      33.523  33.360  77.316  1.00  0.00           C
ATOM   4643  HA  ARG   298      33.129  34.104  78.010  1.00  0.00           H
ATOM   4644  CB  ARG   298      32.459  33.105  76.280  1.00  0.00           C
ATOM   4645  HB2 ARG   298      32.265  34.046  75.766  1.00  0.00           H
ATOM   4646  HB3 ARG   298      32.903  32.449  75.531  1.00  0.00           H
ATOM   4647  CG  ARG   298      31.128  32.654  76.887  1.00  0.00           C
ATOM   4648  HG2 ARG   298      31.436  31.911  77.623  1.00  0.00           H
ATOM   4649  HG3 ARG   298      30.759  33.379  77.614  1.00  0.00           H
ATOM   4650  CD  ARG   298      30.155  32.169  75.845  1.00  0.00           C
ATOM   4651  HD2 ARG   298      29.153  32.232  76.270  1.00  0.00           H
ATOM   4652  HD3 ARG   298      30.104  32.914  75.050  1.00  0.00           H
ATOM   4653  NE  ARG   298      30.476  30.785  75.340  1.00  0.00           N
ATOM   4654  HE  ARG   298      30.853  30.744  74.404  1.00  0.00           H
ATOM   4655  CZ  ARG   298      30.372  29.623  75.942  1.00  0.00           C
ATOM   4656  NH1 ARG   298      30.014  29.600  77.151  1.00  0.00           N
ATOM   4657 HH11 ARG   298      29.569  30.426  77.524  1.00  0.00           H
ATOM   4658 HH12 ARG   298      30.191  28.748  77.662  1.00  0.00           H
ATOM   4659  NH2 ARG   298      30.648  28.460  75.438  1.00  0.00           N
ATOM   4660 HH21 ARG   298      30.893  28.420  74.460  1.00  0.00           H
ATOM   4661 HH22 ARG   298      30.638  27.716  76.121  1.00  0.00           H
ATOM   4662  C   ARG   298      33.952  32.153  78.163  1.00  0.00           C
ATOM   4663  O   ARG   298      33.563  32.021  79.358  1.00  0.00           O
ATOM   4664  N   LEU   299      34.883  31.387  77.619  1.00  0.00           N
ATOM   4665  H   LEU   299      34.998  31.412  76.616  1.00  0.00           H
ATOM   4666  CA  LEU   299      35.387  30.133  78.163  1.00  0.00           C
ATOM   4667  HA  LEU   299      34.574  29.591  78.646  1.00  0.00           H
ATOM   4668  CB  LEU   299      35.902  29.325  76.997  1.00  0.00           C
ATOM   4669  HB2 LEU   299      36.761  29.856  76.585  1.00  0.00           H
ATOM   4670  HB3 LEU   299      36.415  28.424  77.331  1.00  0.00           H
ATOM   4671  CG  LEU   299      34.788  28.874  76.051  1.00  0.00           C
ATOM   4672  HG  LEU   299      34.003  29.611  75.887  1.00  0.00           H
ATOM   4673  CD1 LEU   299      35.387  28.493  74.689  1.00  0.00           C
ATOM   4674 HD11 LEU   299      36.208  27.795  74.855  1.00  0.00           H
ATOM   4675 HD12 LEU   299      35.917  29.281  74.154  1.00  0.00           H
ATOM   4676 HD13 LEU   299      34.690  28.086  73.957  1.00  0.00           H
ATOM   4677  CD2 LEU   299      34.139  27.626  76.617  1.00  0.00           C
ATOM   4678 HD21 LEU   299      33.554  27.106  75.857  1.00  0.00           H
ATOM   4679 HD22 LEU   299      34.871  26.932  77.029  1.00  0.00           H
ATOM   4680 HD23 LEU   299      33.549  27.945  77.477  1.00  0.00           H
ATOM   4681  C   LEU   299      36.402  30.336  79.368  1.00  0.00           C
ATOM   4682  O   LEU   299      36.419  29.518  80.288  1.00  0.00           O
ATOM   4683  N   ALA   300      37.179  31.413  79.356  1.00  0.00           N
ATOM   4684  H   ALA   300      37.189  31.999  78.533  1.00  0.00           H
ATOM   4685  CA  ALA   300      38.249  31.662  80.500  1.00  0.00           C
ATOM   4686  HA  ALA   300      38.621  30.687  80.815  1.00  0.00           H
ATOM   4687  CB  ALA   300      39.377  32.549  79.881  1.00  0.00           C
ATOM   4688  HB1 ALA   300      40.125  32.540  80.674  1.00  0.00           H
ATOM   4689  HB2 ALA   300      38.953  33.514  79.605  1.00  0.00           H
ATOM   4690  HB3 ALA   300      39.701  32.104  78.939  1.00  0.00           H
ATOM   4691  C   ALA   300      37.475  32.330  81.655  1.00  0.00           C
ATOM   4692  O   ALA   300      37.785  32.148  82.852  1.00  0.00           O
ATOM   4693  N   LEU   301      36.448  33.059  81.281  1.00  0.00           N
ATOM   4694  H   LEU   301      36.281  33.254  80.305  1.00  0.00           H
ATOM   4695  CA  LEU   301      35.583  33.608  82.328  1.00  0.00           C
ATOM   4696  HA  LEU   301      36.195  33.907  83.179  1.00  0.00           H
ATOM   4697  CB  LEU   301      34.647  34.763  81.864  1.00  0.00           C
ATOM   4698  HB2 LEU   301      34.225  34.456  80.909  1.00  0.00           H
ATOM   4699  HB3 LEU   301      33.768  34.931  82.486  1.00  0.00           H
ATOM   4700  CG  LEU   301      35.421  36.048  81.670  1.00  0.00           C
ATOM   4701  HG  LEU   301      36.349  35.841  81.134  1.00  0.00           H
ATOM   4702  CD1 LEU   301      34.694  37.023  80.842  1.00  0.00           C
ATOM   4703 HD11 LEU   301      33.909  37.559  81.376  1.00  0.00           H
ATOM   4704 HD12 LEU   301      34.396  36.593  79.886  1.00  0.00           H
ATOM   4705 HD13 LEU   301      35.424  37.807  80.645  1.00  0.00           H
ATOM   4706  CD2 LEU   301      35.671  36.683  83.017  1.00  0.00           C
ATOM   4707 HD21 LEU   301      34.773  37.014  83.539  1.00  0.00           H
ATOM   4708 HD22 LEU   301      36.092  35.890  83.634  1.00  0.00           H
ATOM   4709 HD23 LEU   301      36.330  37.546  82.928  1.00  0.00           H
ATOM   4710  C   LEU   301      34.790  32.456  82.998  1.00  0.00           C
ATOM   4711  O   LEU   301      34.785  32.303  84.277  1.00  0.00           O
ATOM   4712  N   MET   302      34.197  31.547  82.202  1.00  0.00           N
ATOM   4713  H   MET   302      34.057  31.802  81.235  1.00  0.00           H
ATOM   4714  CA  MET   302      33.411  30.416  82.633  1.00  0.00           C
ATOM   4715  HA  MET   302      32.631  30.823  83.277  1.00  0.00           H
ATOM   4716  CB  MET   302      32.671  29.737  81.448  1.00  0.00           C
ATOM   4717  HB2 MET   302      32.168  30.570  80.956  1.00  0.00           H
ATOM   4718  HB3 MET   302      33.419  29.424  80.721  1.00  0.00           H
ATOM   4719  CG  MET   302      31.843  28.437  81.686  1.00  0.00           C
ATOM   4720  HG2 MET   302      31.437  28.132  80.722  1.00  0.00           H
ATOM   4721  HG3 MET   302      32.545  27.627  81.886  1.00  0.00           H
ATOM   4722  SD  MET   302      30.490  28.607  82.838  1.00  0.00           S
ATOM   4723  CE  MET   302      29.300  29.499  81.840  1.00  0.00           C
ATOM   4724  HE1 MET   302      28.623  29.806  82.638  1.00  0.00           H
ATOM   4725  HE2 MET   302      29.694  30.378  81.330  1.00  0.00           H
ATOM   4726  HE3 MET   302      28.754  28.843  81.163  1.00  0.00           H
ATOM   4727  C   MET   302      34.248  29.358  83.449  1.00  0.00           C
ATOM   4728  O   MET   302      33.702  28.871  84.443  1.00  0.00           O
ATOM   4729  N   ASP   303      35.550  29.194  83.178  1.00  0.00           N
ATOM   4730  H   ASP   303      35.800  29.708  82.344  1.00  0.00           H
ATOM   4731  CA  ASP   303      36.510  28.483  83.899  1.00  0.00           C
ATOM   4732  HA  ASP   303      36.138  27.470  84.052  1.00  0.00           H
ATOM   4733  CB  ASP   303      37.886  28.657  83.135  1.00  0.00           C
ATOM   4734  HB2 ASP   303      37.685  28.552  82.069  1.00  0.00           H
ATOM   4735  HB3 ASP   303      38.290  29.653  83.316  1.00  0.00           H
ATOM   4736  CG  ASP   303      38.990  27.631  83.482  1.00  0.00           C
ATOM   4737  OD1 ASP   303      40.130  27.825  82.972  1.00  0.00           O
ATOM   4738  OD2 ASP   303      38.777  26.536  84.087  1.00  0.00           O
ATOM   4739  C   ASP   303      36.688  28.983  85.416  1.00  0.00           C
ATOM   4740  O   ASP   303      36.796  28.281  86.388  1.00  0.00           O
ATOM   4741  N   MET   304      36.597  30.269  85.506  1.00  0.00           N
ATOM   4742  H   MET   304      36.409  30.918  84.756  1.00  0.00           H
ATOM   4743  CA  MET   304      36.687  30.933  86.815  1.00  0.00           C
ATOM   4744  HA  MET   304      37.335  30.285  87.406  1.00  0.00           H
ATOM   4745  CB  MET   304      37.185  32.353  86.617  1.00  0.00           C
ATOM   4746  HB2 MET   304      36.516  32.814  85.892  1.00  0.00           H
ATOM   4747  HB3 MET   304      37.023  32.961  87.508  1.00  0.00           H
ATOM   4748  CG  MET   304      38.667  32.407  86.158  1.00  0.00           C
ATOM   4749  HG2 MET   304      38.796  31.911  85.196  1.00  0.00           H
ATOM   4750  HG3 MET   304      38.933  33.447  85.971  1.00  0.00           H
ATOM   4751  SD  MET   304      39.895  31.866  87.484  1.00  0.00           S
ATOM   4752  CE  MET   304      40.487  30.472  86.545  1.00  0.00           C
ATOM   4753  HE1 MET   304      40.808  30.825  85.565  1.00  0.00           H
ATOM   4754  HE2 MET   304      41.356  30.090  87.082  1.00  0.00           H
ATOM   4755  HE3 MET   304      39.784  29.647  86.433  1.00  0.00           H
ATOM   4756  C   MET   304      35.353  30.985  87.643  1.00  0.00           C
ATOM   4757  O   MET   304      35.439  30.715  88.891  1.00  0.00           O
ATOM   4758  N   TYR   305      34.226  31.148  86.997  1.00  0.00           N
ATOM   4759  H   TYR   305      34.293  31.295  86.000  1.00  0.00           H
ATOM   4760  CA  TYR   305      32.922  30.935  87.706  1.00  0.00           C
ATOM   4761  HA  TYR   305      32.893  31.625  88.549  1.00  0.00           H
ATOM   4762  CB  TYR   305      31.762  31.449  86.869  1.00  0.00           C
ATOM   4763  HB2 TYR   305      31.705  32.537  86.901  1.00  0.00           H
ATOM   4764  HB3 TYR   305      31.955  31.089  85.859  1.00  0.00           H
ATOM   4765  CG  TYR   305      30.460  30.687  87.265  1.00  0.00           C
ATOM   4766  CD1 TYR   305      29.632  30.994  88.397  1.00  0.00           C
ATOM   4767  HD1 TYR   305      29.786  31.914  88.941  1.00  0.00           H
ATOM   4768  CE1 TYR   305      28.635  30.166  88.811  1.00  0.00           C
ATOM   4769  HE1 TYR   305      28.032  30.574  89.609  1.00  0.00           H
ATOM   4770  CZ  TYR   305      28.317  28.986  88.128  1.00  0.00           C
ATOM   4771  OH  TYR   305      27.287  28.210  88.550  1.00  0.00           O
ATOM   4772  HH  TYR   305      27.108  27.504  87.926  1.00  0.00           H
ATOM   4773  CE2 TYR   305      29.158  28.637  87.101  1.00  0.00           C
ATOM   4774  HE2 TYR   305      28.985  27.696  86.600  1.00  0.00           H
ATOM   4775  CD2 TYR   305      30.173  29.495  86.613  1.00  0.00           C
ATOM   4776  HD2 TYR   305      30.728  29.154  85.752  1.00  0.00           H
ATOM   4777  C   TYR   305      32.775  29.429  88.169  1.00  0.00           C
ATOM   4778  O   TYR   305      32.484  29.198  89.344  1.00  0.00           O
ATOM   4779  N   LYS   306      33.080  28.428  87.301  1.00  0.00           N
ATOM   4780  H   LYS   306      33.468  28.548  86.377  1.00  0.00           H
ATOM   4781  CA  LYS   306      33.105  26.990  87.667  1.00  0.00           C
ATOM   4782  HA  LYS   306      32.112  26.820  88.083  1.00  0.00           H
ATOM   4783  CB  LYS   306      33.384  25.996  86.537  1.00  0.00           C
ATOM   4784  HB2 LYS   306      34.307  26.152  85.979  1.00  0.00           H
ATOM   4785  HB3 LYS   306      33.382  24.965  86.892  1.00  0.00           H
ATOM   4786  CG  LYS   306      32.188  26.114  85.583  1.00  0.00           C
ATOM   4787  HG2 LYS   306      31.336  25.665  86.093  1.00  0.00           H
ATOM   4788  HG3 LYS   306      31.923  27.136  85.312  1.00  0.00           H
ATOM   4789  CD  LYS   306      32.494  25.391  84.277  1.00  0.00           C
ATOM   4790  HD2 LYS   306      33.289  25.944  83.778  1.00  0.00           H
ATOM   4791  HD3 LYS   306      32.851  24.374  84.440  1.00  0.00           H
ATOM   4792  CE  LYS   306      31.264  25.272  83.384  1.00  0.00           C
ATOM   4793  HE2 LYS   306      30.533  24.686  83.941  1.00  0.00           H
ATOM   4794  HE3 LYS   306      30.805  26.259  83.339  1.00  0.00           H
ATOM   4795  NZ  LYS   306      31.624  24.602  82.112  1.00  0.00           N
ATOM   4796  HZ1 LYS   306      32.497  24.928  81.723  1.00  0.00           H
ATOM   4797  HZ2 LYS   306      30.814  24.633  81.510  1.00  0.00           H
ATOM   4798  HZ3 LYS   306      31.769  23.614  82.258  1.00  0.00           H
ATOM   4799  C   LYS   306      34.056  26.723  88.850  1.00  0.00           C
ATOM   4800  O   LYS   306      33.704  26.031  89.783  1.00  0.00           O
ATOM   4801  N   GLN   307      35.308  27.305  88.850  1.00  0.00           N
ATOM   4802  H   GLN   307      35.652  27.805  88.044  1.00  0.00           H
ATOM   4803  CA  GLN   307      36.211  27.196  90.025  1.00  0.00           C
ATOM   4804  HA  GLN   307      35.994  26.223  90.466  1.00  0.00           H
ATOM   4805  CB  GLN   307      37.700  27.232  89.665  1.00  0.00           C
ATOM   4806  HB2 GLN   307      38.029  28.114  89.114  1.00  0.00           H
ATOM   4807  HB3 GLN   307      38.270  27.087  90.582  1.00  0.00           H
ATOM   4808  CG  GLN   307      38.000  26.071  88.695  1.00  0.00           C
ATOM   4809  HG2 GLN   307      37.822  25.077  89.106  1.00  0.00           H
ATOM   4810  HG3 GLN   307      37.333  26.164  87.838  1.00  0.00           H
ATOM   4811  CD  GLN   307      39.473  26.235  88.219  1.00  0.00           C
ATOM   4812  OE1 GLN   307      40.437  26.264  88.992  1.00  0.00           O
ATOM   4813  NE2 GLN   307      39.755  26.454  86.975  1.00  0.00           N
ATOM   4814 HE21 GLN   307      40.735  26.607  86.789  1.00  0.00           H
ATOM   4815 HE22 GLN   307      39.040  26.362  86.269  1.00  0.00           H
ATOM   4816  C   GLN   307      35.873  28.153  91.192  1.00  0.00           C
ATOM   4817  O   GLN   307      36.731  28.450  91.989  1.00  0.00           O
ATOM   4818  N   GLY   308      34.692  28.742  91.222  1.00  0.00           N
ATOM   4819  H   GLY   308      34.044  28.432  90.512  1.00  0.00           H
ATOM   4820  CA  GLY   308      33.973  29.440  92.322  1.00  0.00           C
ATOM   4821  HA2 GLY   308      32.892  29.354  92.215  1.00  0.00           H
ATOM   4822  HA3 GLY   308      34.228  29.141  93.338  1.00  0.00           H
ATOM   4823  C   GLY   308      34.292  30.923  92.300  1.00  0.00           C
ATOM   4824  O   GLY   308      33.727  31.641  93.133  1.00  0.00           O
ATOM   4825  N   PHE   309      35.270  31.425  91.536  1.00  0.00           N
ATOM   4826  H   PHE   309      35.563  30.927  90.707  1.00  0.00           H
ATOM   4827  CA  PHE   309      35.874  32.744  91.807  1.00  0.00           C
ATOM   4828  HA  PHE   309      36.141  32.811  92.862  1.00  0.00           H
ATOM   4829  CB  PHE   309      37.161  32.951  91.040  1.00  0.00           C
ATOM   4830  HB2 PHE   309      37.042  32.676  89.993  1.00  0.00           H
ATOM   4831  HB3 PHE   309      37.452  34.001  91.076  1.00  0.00           H
ATOM   4832  CG  PHE   309      38.327  32.119  91.470  1.00  0.00           C
ATOM   4833  CD1 PHE   309      39.388  32.574  92.312  1.00  0.00           C
ATOM   4834  HD1 PHE   309      39.394  33.592  92.669  1.00  0.00           H
ATOM   4835  CE1 PHE   309      40.418  31.714  92.635  1.00  0.00           C
ATOM   4836  HE1 PHE   309      41.271  32.069  93.194  1.00  0.00           H
ATOM   4837  CZ  PHE   309      40.411  30.434  92.067  1.00  0.00           C
ATOM   4838  HZ  PHE   309      41.051  29.624  92.386  1.00  0.00           H
ATOM   4839  CE2 PHE   309      39.505  30.022  91.108  1.00  0.00           C
ATOM   4840  HE2 PHE   309      39.446  29.003  90.752  1.00  0.00           H
ATOM   4841  CD2 PHE   309      38.404  30.862  90.884  1.00  0.00           C
ATOM   4842  HD2 PHE   309      37.604  30.559  90.227  1.00  0.00           H
ATOM   4843  C   PHE   309      35.040  34.007  91.502  1.00  0.00           C
ATOM   4844  O   PHE   309      35.174  35.094  92.114  1.00  0.00           O
ATOM   4845  N   ILE   310      34.281  33.906  90.456  1.00  0.00           N
ATOM   4846  H   ILE   310      34.322  33.023  89.969  1.00  0.00           H
ATOM   4847  CA  ILE   310      33.570  35.042  89.836  1.00  0.00           C
ATOM   4848  HA  ILE   310      33.628  35.826  90.590  1.00  0.00           H
ATOM   4849  CB  ILE   310      34.285  35.505  88.540  1.00  0.00           C
ATOM   4850  HB  ILE   310      33.786  36.405  88.180  1.00  0.00           H
ATOM   4851  CG2 ILE   310      35.773  35.808  88.832  1.00  0.00           C
ATOM   4852 HG21 ILE   310      35.962  36.640  88.155  1.00  0.00           H
ATOM   4853 HG22 ILE   310      36.455  34.996  88.581  1.00  0.00           H
ATOM   4854 HG23 ILE   310      35.879  36.337  89.779  1.00  0.00           H
ATOM   4855  CG1 ILE   310      34.060  34.560  87.395  1.00  0.00           C
ATOM   4856 HG12 ILE   310      34.558  33.673  87.786  1.00  0.00           H
ATOM   4857 HG13 ILE   310      32.994  34.389  87.244  1.00  0.00           H
ATOM   4858  CD1 ILE   310      34.674  35.050  86.064  1.00  0.00           C
ATOM   4859 HD11 ILE   310      35.759  34.986  86.150  1.00  0.00           H
ATOM   4860 HD12 ILE   310      34.294  36.055  85.881  1.00  0.00           H
ATOM   4861 HD13 ILE   310      34.389  34.486  85.177  1.00  0.00           H
ATOM   4862  C   ILE   310      32.092  34.710  89.653  1.00  0.00           C
ATOM   4863  O   ILE   310      31.751  33.576  89.650  1.00  0.00           O
ATOM   4864  N   PHE   311      31.269  35.781  89.441  1.00  0.00           N
ATOM   4865  H   PHE   311      31.725  36.666  89.610  1.00  0.00           H
ATOM   4866  CA  PHE   311      29.832  35.731  88.990  1.00  0.00           C
ATOM   4867  HA  PHE   311      29.606  36.780  89.178  1.00  0.00           H
ATOM   4868  CB  PHE   311      29.589  35.355  87.512  1.00  0.00           C
ATOM   4869  HB2 PHE   311      29.794  34.288  87.423  1.00  0.00           H
ATOM   4870  HB3 PHE   311      28.523  35.560  87.420  1.00  0.00           H
ATOM   4871  CG  PHE   311      30.309  36.118  86.456  1.00  0.00           C
ATOM   4872  CD1 PHE   311      30.834  37.437  86.636  1.00  0.00           C
ATOM   4873  HD1 PHE   311      30.752  37.958  87.578  1.00  0.00           H
ATOM   4874  CE1 PHE   311      31.462  38.102  85.615  1.00  0.00           C
ATOM   4875  HE1 PHE   311      31.869  39.094  85.741  1.00  0.00           H
ATOM   4876  CZ  PHE   311      31.671  37.431  84.381  1.00  0.00           C
ATOM   4877  HZ  PHE   311      32.196  38.017  83.642  1.00  0.00           H
ATOM   4878  CE2 PHE   311      31.287  36.085  84.227  1.00  0.00           C
ATOM   4879  HE2 PHE   311      31.494  35.612  83.278  1.00  0.00           H
ATOM   4880  CD2 PHE   311      30.556  35.481  85.252  1.00  0.00           C
ATOM   4881  HD2 PHE   311      30.128  34.520  85.006  1.00  0.00           H
ATOM   4882  C   PHE   311      29.018  34.882  90.017  1.00  0.00           C
ATOM   4883  O   PHE   311      28.127  34.133  89.614  1.00  0.00           O
ATOM   4884  N   LYS   312      29.301  35.024  91.304  1.00  0.00           N
ATOM   4885  H   LYS   312      30.044  35.648  91.584  1.00  0.00           H
ATOM   4886  CA  LYS   312      28.398  34.398  92.304  1.00  0.00           C
ATOM   4887  HA  LYS   312      28.328  33.426  91.818  1.00  0.00           H
ATOM   4888  CB  LYS   312      29.005  34.422  93.736  1.00  0.00           C
ATOM   4889  HB2 LYS   312      29.075  35.465  94.044  1.00  0.00           H
ATOM   4890  HB3 LYS   312      28.340  33.895  94.421  1.00  0.00           H
ATOM   4891  CG  LYS   312      30.388  33.868  93.737  1.00  0.00           C
ATOM   4892  HG2 LYS   312      30.427  32.873  93.295  1.00  0.00           H
ATOM   4893  HG3 LYS   312      31.086  34.608  93.348  1.00  0.00           H
ATOM   4894  CD  LYS   312      30.771  33.617  95.205  1.00  0.00           C
ATOM   4895  HD2 LYS   312      30.947  34.634  95.558  1.00  0.00           H
ATOM   4896  HD3 LYS   312      29.990  33.082  95.745  1.00  0.00           H
ATOM   4897  CE  LYS   312      32.211  32.989  95.261  1.00  0.00           C
ATOM   4898  HE2 LYS   312      32.219  31.988  94.830  1.00  0.00           H
ATOM   4899  HE3 LYS   312      32.869  33.576  94.621  1.00  0.00           H
ATOM   4900  NZ  LYS   312      32.665  32.993  96.631  1.00  0.00           N
ATOM   4901  HZ1 LYS   312      32.529  33.865  97.123  1.00  0.00           H
ATOM   4902  HZ2 LYS   312      33.646  32.811  96.788  1.00  0.00           H
ATOM   4903  HZ3 LYS   312      32.171  32.270  97.134  1.00  0.00           H
ATOM   4904  C   LYS   312      27.005  35.109  92.301  1.00  0.00           C
ATOM   4905  O   LYS   312      26.948  36.308  91.963  1.00  0.00           O
ATOM   4906  N   ASN   313      25.933  34.291  92.384  1.00  0.00           N
ATOM   4907  H   ASN   313      26.103  33.296  92.413  1.00  0.00           H
ATOM   4908  CA  ASN   313      24.531  34.708  92.337  1.00  0.00           C
ATOM   4909  HA  ASN   313      23.900  33.825  92.431  1.00  0.00           H
ATOM   4910  CB  ASN   313      24.178  35.634  93.559  1.00  0.00           C
ATOM   4911  HB2 ASN   313      24.642  36.585  93.295  1.00  0.00           H
ATOM   4912  HB3 ASN   313      23.124  35.915  93.580  1.00  0.00           H
ATOM   4913  CG  ASN   313      24.669  35.217  94.924  1.00  0.00           C
ATOM   4914  OD1 ASN   313      25.536  35.857  95.536  1.00  0.00           O
ATOM   4915  ND2 ASN   313      24.228  34.031  95.382  1.00  0.00           N
ATOM   4916 HD21 ASN   313      23.481  33.522  94.934  1.00  0.00           H
ATOM   4917 HD22 ASN   313      24.656  33.706  96.238  1.00  0.00           H
ATOM   4918  C   ASN   313      24.083  35.256  90.943  1.00  0.00           C
ATOM   4919  O   ASN   313      22.998  35.727  90.920  1.00  0.00           O
ATOM   4920  N   GLN   314      24.884  35.369  89.871  1.00  0.00           N
ATOM   4921  H   GLN   314      25.822  35.013  89.992  1.00  0.00           H
ATOM   4922  CA  GLN   314      24.336  35.858  88.570  1.00  0.00           C
ATOM   4923  HA  GLN   314      23.786  36.775  88.780  1.00  0.00           H
ATOM   4924  CB  GLN   314      25.516  36.339  87.740  1.00  0.00           C
ATOM   4925  HB2 GLN   314      26.134  35.485  87.463  1.00  0.00           H
ATOM   4926  HB3 GLN   314      25.226  36.765  86.779  1.00  0.00           H
ATOM   4927  CG  GLN   314      26.515  37.254  88.434  1.00  0.00           C
ATOM   4928  HG2 GLN   314      27.115  36.787  89.215  1.00  0.00           H
ATOM   4929  HG3 GLN   314      27.236  37.630  87.708  1.00  0.00           H
ATOM   4930  CD  GLN   314      25.770  38.417  88.994  1.00  0.00           C
ATOM   4931  OE1 GLN   314      24.881  38.917  88.342  1.00  0.00           O
ATOM   4932  NE2 GLN   314      26.116  38.796  90.192  1.00  0.00           N
ATOM   4933 HE21 GLN   314      25.607  39.516  90.684  1.00  0.00           H
ATOM   4934 HE22 GLN   314      26.694  38.139  90.700  1.00  0.00           H
ATOM   4935  C   GLN   314      23.503  34.946  87.724  1.00  0.00           C
ATOM   4936  O   GLN   314      23.754  33.747  87.616  1.00  0.00           O
ATOM   4937  N   ASP   315      22.537  35.491  86.998  1.00  0.00           N
ATOM   4938  H   ASP   315      22.323  36.453  87.218  1.00  0.00           H
ATOM   4939  CA  ASP   315      21.971  34.857  85.809  1.00  0.00           C
ATOM   4940  HA  ASP   315      21.628  33.899  86.199  1.00  0.00           H
ATOM   4941  CB  ASP   315      20.735  35.532  85.273  1.00  0.00           C
ATOM   4942  HB2 ASP   315      20.006  35.647  86.074  1.00  0.00           H
ATOM   4943  HB3 ASP   315      20.985  36.517  84.879  1.00  0.00           H
ATOM   4944  CG  ASP   315      20.125  34.818  84.109  1.00  0.00           C
ATOM   4945  OD1 ASP   315      19.308  35.381  83.353  1.00  0.00           O
ATOM   4946  OD2 ASP   315      20.210  33.609  83.968  1.00  0.00           O
ATOM   4947  C   ASP   315      23.052  34.683  84.701  1.00  0.00           C
ATOM   4948  O   ASP   315      23.542  35.633  84.158  1.00  0.00           O
ATOM   4949  N   LEU   316      23.244  33.435  84.297  1.00  0.00           N
ATOM   4950  H   LEU   316      22.840  32.734  84.902  1.00  0.00           H
ATOM   4951  CA  LEU   316      24.197  33.003  83.286  1.00  0.00           C
ATOM   4952  HA  LEU   316      24.801  33.882  83.061  1.00  0.00           H
ATOM   4953  CB  LEU   316      25.160  31.974  83.918  1.00  0.00           C
ATOM   4954  HB2 LEU   316      24.521  31.180  84.305  1.00  0.00           H
ATOM   4955  HB3 LEU   316      25.731  31.416  83.176  1.00  0.00           H
ATOM   4956  CG  LEU   316      26.078  32.413  85.079  1.00  0.00           C
ATOM   4957  HG  LEU   316      25.480  32.647  85.960  1.00  0.00           H
ATOM   4958  CD1 LEU   316      27.122  31.301  85.341  1.00  0.00           C
ATOM   4959 HD11 LEU   316      27.782  31.485  86.190  1.00  0.00           H
ATOM   4960 HD12 LEU   316      27.819  31.136  84.521  1.00  0.00           H
ATOM   4961 HD13 LEU   316      26.553  30.381  85.477  1.00  0.00           H
ATOM   4962  CD2 LEU   316      26.782  33.718  84.779  1.00  0.00           C
ATOM   4963 HD21 LEU   316      26.055  34.517  84.630  1.00  0.00           H
ATOM   4964 HD22 LEU   316      27.532  33.962  85.532  1.00  0.00           H
ATOM   4965 HD23 LEU   316      27.385  33.691  83.872  1.00  0.00           H
ATOM   4966  C   LEU   316      23.550  32.532  81.991  1.00  0.00           C
ATOM   4967  O   LEU   316      24.337  32.127  81.127  1.00  0.00           O
ATOM   4968  N   SER   317      22.195  32.502  81.904  1.00  0.00           N
ATOM   4969  H   SER   317      21.591  32.710  82.687  1.00  0.00           H
ATOM   4970  CA  SER   317      21.547  32.035  80.663  1.00  0.00           C
ATOM   4971  HA  SER   317      21.855  30.997  80.532  1.00  0.00           H
ATOM   4972  CB  SER   317      20.082  32.091  81.021  1.00  0.00           C
ATOM   4973  HB2 SER   317      19.570  31.518  80.247  1.00  0.00           H
ATOM   4974  HB3 SER   317      19.830  31.579  81.949  1.00  0.00           H
ATOM   4975  OG  SER   317      19.560  33.435  81.134  1.00  0.00           O
ATOM   4976  HG  SER   317      19.676  33.684  82.053  1.00  0.00           H
ATOM   4977  C   SER   317      21.830  32.767  79.327  1.00  0.00           C
ATOM   4978  O   SER   317      21.307  32.320  78.238  1.00  0.00           O
ATOM   4979  N   LYS   318      22.622  33.775  79.238  1.00  0.00           N
ATOM   4980  H   LYS   318      23.099  34.043  80.088  1.00  0.00           H
ATOM   4981  CA  LYS   318      23.085  34.478  78.044  1.00  0.00           C
ATOM   4982  HA  LYS   318      22.651  34.004  77.164  1.00  0.00           H
ATOM   4983  CB  LYS   318      22.666  35.941  78.067  1.00  0.00           C
ATOM   4984  HB2 LYS   318      23.286  36.505  78.765  1.00  0.00           H
ATOM   4985  HB3 LYS   318      22.924  36.326  77.080  1.00  0.00           H
ATOM   4986  CG  LYS   318      21.192  36.318  78.267  1.00  0.00           C
ATOM   4987  HG2 LYS   318      20.685  35.783  77.464  1.00  0.00           H
ATOM   4988  HG3 LYS   318      20.818  35.958  79.225  1.00  0.00           H
ATOM   4989  CD  LYS   318      20.919  37.797  78.088  1.00  0.00           C
ATOM   4990  HD2 LYS   318      21.435  38.309  78.901  1.00  0.00           H
ATOM   4991  HD3 LYS   318      21.322  38.116  77.128  1.00  0.00           H
ATOM   4992  CE  LYS   318      19.430  38.262  78.186  1.00  0.00           C
ATOM   4993  HE2 LYS   318      19.161  38.511  79.212  1.00  0.00           H
ATOM   4994  HE3 LYS   318      19.230  39.149  77.586  1.00  0.00           H
ATOM   4995  NZ  LYS   318      18.417  37.250  77.709  1.00  0.00           N
ATOM   4996  HZ1 LYS   318      17.603  37.763  77.401  1.00  0.00           H
ATOM   4997  HZ2 LYS   318      18.151  36.555  78.392  1.00  0.00           H
ATOM   4998  HZ3 LYS   318      18.661  36.749  76.868  1.00  0.00           H
ATOM   4999  C   LYS   318      24.601  34.351  77.827  1.00  0.00           C
ATOM   5000  O   LYS   318      25.137  34.820  76.821  1.00  0.00           O
ATOM   5001  N   PHE   319      25.349  33.700  78.739  1.00  0.00           N
ATOM   5002  H   PHE   319      24.868  33.271  79.516  1.00  0.00           H
ATOM   5003  CA  PHE   319      26.789  33.565  78.885  1.00  0.00           C
ATOM   5004  HA  PHE   319      27.205  33.938  77.949  1.00  0.00           H
ATOM   5005  CB  PHE   319      27.285  34.333  80.030  1.00  0.00           C
ATOM   5006  HB2 PHE   319      26.706  35.255  80.014  1.00  0.00           H
ATOM   5007  HB3 PHE   319      27.097  33.817  80.972  1.00  0.00           H
ATOM   5008  CG  PHE   319      28.711  34.721  79.878  1.00  0.00           C
ATOM   5009  CD1 PHE   319      29.098  35.896  79.239  1.00  0.00           C
ATOM   5010  HD1 PHE   319      28.336  36.494  78.760  1.00  0.00           H
ATOM   5011  CE1 PHE   319      30.468  36.214  79.237  1.00  0.00           C
ATOM   5012  HE1 PHE   319      30.882  37.123  78.825  1.00  0.00           H
ATOM   5013  CZ  PHE   319      31.403  35.479  79.933  1.00  0.00           C
ATOM   5014  HZ  PHE   319      32.447  35.675  79.739  1.00  0.00           H
ATOM   5015  CE2 PHE   319      30.975  34.376  80.751  1.00  0.00           C
ATOM   5016  HE2 PHE   319      31.653  33.695  81.245  1.00  0.00           H
ATOM   5017  CD2 PHE   319      29.610  34.001  80.726  1.00  0.00           C
ATOM   5018  HD2 PHE   319      29.313  33.071  81.188  1.00  0.00           H
ATOM   5019  C   PHE   319      27.221  32.052  79.036  1.00  0.00           C
ATOM   5020  O   PHE   319      28.369  31.650  78.684  1.00  0.00           O
ATOM   5021  N   ASP   320      26.297  31.103  79.354  1.00  0.00           N
ATOM   5022  H   ASP   320      25.373  31.394  79.641  1.00  0.00           H
ATOM   5023  CA  ASP   320      26.576  29.671  79.221  1.00  0.00           C
ATOM   5024  HA  ASP   320      27.611  29.566  79.545  1.00  0.00           H
ATOM   5025  CB  ASP   320      25.820  28.835  80.179  1.00  0.00           C
ATOM   5026  HB2 ASP   320      26.011  29.185  81.193  1.00  0.00           H
ATOM   5027  HB3 ASP   320      24.766  28.911  79.910  1.00  0.00           H
ATOM   5028  CG  ASP   320      26.119  27.329  80.226  1.00  0.00           C
ATOM   5029  OD1 ASP   320      25.172  26.517  80.100  1.00  0.00           O
ATOM   5030  OD2 ASP   320      27.327  27.055  80.347  1.00  0.00           O
ATOM   5031  C   ASP   320      26.476  29.141  77.744  1.00  0.00           C
ATOM   5032  O   ASP   320      27.152  28.191  77.324  1.00  0.00           O
ATOM   5033  N   LYS   321      25.550  29.796  76.973  1.00  0.00           N
ATOM   5034  H   LYS   321      25.035  30.599  77.302  1.00  0.00           H
ATOM   5035  CA  LYS   321      25.439  29.573  75.499  1.00  0.00           C
ATOM   5036  HA  LYS   321      25.172  28.547  75.249  1.00  0.00           H
ATOM   5037  CB  LYS   321      24.294  30.506  75.004  1.00  0.00           C
ATOM   5038  HB2 LYS   321      23.353  30.409  75.545  1.00  0.00           H
ATOM   5039  HB3 LYS   321      24.588  31.555  74.958  1.00  0.00           H
ATOM   5040  CG  LYS   321      23.859  30.171  73.582  1.00  0.00           C
[truncated: 179,019 more chars]
