# Supplementary material for: Worth the Weight: Sub-Pocket EXplorer (SubPEx), a Weighted Ensemble Method to Enhance Binding-Pocket Conformational Sampling
Source: J Chem Theory Comput. 2023 Aug 16;19(17):5677–89. doi: 10.1021/acs.jctc.3c00478 (PMC10500992; doi:10.1021/acs.jctc.3c00478)
Supplement: Supplementary file 2 — ct3c00478_si_002.zip [file ct3c00478_si_002.zip › clustered_structures/HXK2/brute-force/rep.c23.aligned.pdb]

HELIX    1   1 LEU      6  PHE     17  1                                  12
HELIX    2   2 THR     21  LEU     39  1                                  19
HELIX    3   3 ASP     99  THR    103  1                                   5
HELIX    4   4 GLU    109  GLN    125  1                                  17
HELIX    5   5 VAL    171  LYS    181  1                                  11
HELIX    6   6 ASP    194  THR    205  1                                  12
HELIX    7   7 TYR    253  SER    255  1                                   3
HELIX    8   8 LYS    267  GLU    274  1                                   8
HELIX    9   9 THR    283  LYS    286  1                                   4
HELIX   10  10 GLY    290  GLN    307  1                                  18
HELIX   11  11 SER    328  GLU    334  1                                   7
HELIX   12  12 GLU    342  ASN    350  1                                   9
HELIX   13  13 VAL    358  LYS    389  1                                  32
HELIX   14  14 PHE    410  LYS    413  1                                   4
HELIX   15  15 ALA    415  ILE    421  1                                   7
HELIX   16  16 LEU    429  ASP    431  1                                   3
HELIX   17  17 GLY    442  ILE    458  1                                  17
SHEET    1   1 1 SER    62  ASP    69  0
SHEET    2   2 1 ASN    74  GLY    83  0
SHEET    3   3 1 PHE    88  ARG    96  0
SHEET    4   4 1 ILE   134  THR   139  0
SHEET    5   5 1 ILE   186  ILE   192  0
SHEET    6   6 1 THR   209  GLY   216  0
SHEET    7   7 1 GLY   218  VAL   226  0
SHEET    8   8 1 PRO   246  ASN   250  0
SHEET    9   9 1 GLY   395  ASP   400  0
SHEET   10  10 1 ILE   434  PRO   438  0
CRYST1  150.185  145.604  167.928   5.86   4.74   8.29               1
ATOM      1  N   ASP     1      33.363  44.270  98.617  1.00  0.00           N
ATOM      2  H1  ASP     1      33.873  44.696  97.857  1.00  0.00           H
ATOM      3  H2  ASP     1      32.426  44.148  98.262  1.00  0.00           H
ATOM      4  H3  ASP     1      33.351  44.927  99.384  1.00  0.00           H
ATOM      5  CA  ASP     1      33.899  43.042  99.180  1.00  0.00           C
ATOM      6  HA  ASP     1      34.893  43.277  99.562  1.00  0.00           H
ATOM      7  CB  ASP     1      33.024  42.485 100.363  1.00  0.00           C
ATOM      8  HB2 ASP     1      32.017  42.206 100.056  1.00  0.00           H
ATOM      9  HB3 ASP     1      33.546  41.619 100.771  1.00  0.00           H
ATOM     10  CG  ASP     1      32.748  43.457 101.538  1.00  0.00           C
ATOM     11  OD1 ASP     1      32.284  42.914 102.593  1.00  0.00           O
ATOM     12  OD2 ASP     1      32.938  44.698 101.348  1.00  0.00           O
ATOM     13  C   ASP     1      34.053  41.977  98.085  1.00  0.00           C
ATOM     14  O   ASP     1      33.048  41.487  97.575  1.00  0.00           O
ATOM     15  N   VAL     2      35.300  41.606  97.762  1.00  0.00           N
ATOM     16  H   VAL     2      36.029  41.736  98.449  1.00  0.00           H
ATOM     17  CA  VAL     2      35.609  40.606  96.685  1.00  0.00           C
ATOM     18  HA  VAL     2      34.703  40.129  96.316  1.00  0.00           H
ATOM     19  CB  VAL     2      36.236  41.321  95.492  1.00  0.00           C
ATOM     20  HB  VAL     2      36.366  40.638  94.652  1.00  0.00           H
ATOM     21  CG1 VAL     2      35.319  42.344  94.877  1.00  0.00           C
ATOM     22 HG11 VAL     2      35.222  43.295  95.401  1.00  0.00           H
ATOM     23 HG12 VAL     2      35.554  42.494  93.823  1.00  0.00           H
ATOM     24 HG13 VAL     2      34.289  41.986  94.892  1.00  0.00           H
ATOM     25  CG2 VAL     2      37.599  42.052  95.706  1.00  0.00           C
ATOM     26 HG21 VAL     2      38.176  41.459  96.416  1.00  0.00           H
ATOM     27 HG22 VAL     2      37.357  43.062  96.037  1.00  0.00           H
ATOM     28 HG23 VAL     2      38.227  42.156  94.822  1.00  0.00           H
ATOM     29  C   VAL     2      36.526  39.418  97.166  1.00  0.00           C
ATOM     30  O   VAL     2      37.276  39.682  98.103  1.00  0.00           O
ATOM     31  N   PRO     3      36.575  38.229  96.474  1.00  0.00           N
ATOM     32  CD  PRO     3      35.847  37.873  95.281  1.00  0.00           C
ATOM     33  HD2 PRO     3      36.524  38.136  94.469  1.00  0.00           H
ATOM     34  HD3 PRO     3      34.915  38.403  95.086  1.00  0.00           H
ATOM     35  CG  PRO     3      35.569  36.385  95.428  1.00  0.00           C
ATOM     36  HG2 PRO     3      35.212  36.049  94.454  1.00  0.00           H
ATOM     37  HG3 PRO     3      34.832  36.103  96.180  1.00  0.00           H
ATOM     38  CB  PRO     3      36.870  35.953  95.998  1.00  0.00           C
ATOM     39  HB2 PRO     3      37.556  35.769  95.172  1.00  0.00           H
ATOM     40  HB3 PRO     3      36.727  35.028  96.558  1.00  0.00           H
ATOM     41  CA  PRO     3      37.321  37.086  96.908  1.00  0.00           C
ATOM     42  HA  PRO     3      36.909  36.803  97.877  1.00  0.00           H
ATOM     43  C   PRO     3      38.788  37.390  96.858  1.00  0.00           C
ATOM     44  O   PRO     3      39.264  38.091  95.914  1.00  0.00           O
ATOM     45  N   LYS     4      39.583  36.909  97.819  1.00  0.00           N
ATOM     46  H   LYS     4      39.197  36.412  98.609  1.00  0.00           H
ATOM     47  CA  LYS     4      40.970  37.378  97.792  1.00  0.00           C
ATOM     48  HA  LYS     4      40.961  38.461  97.663  1.00  0.00           H
ATOM     49  CB  LYS     4      41.783  37.062  99.115  1.00  0.00           C
ATOM     50  HB2 LYS     4      42.679  37.667  99.256  1.00  0.00           H
ATOM     51  HB3 LYS     4      41.128  37.321  99.946  1.00  0.00           H
ATOM     52  CG  LYS     4      42.202  35.614  99.361  1.00  0.00           C
ATOM     53  HG2 LYS     4      41.407  34.984  98.960  1.00  0.00           H
ATOM     54  HG3 LYS     4      43.082  35.423  98.747  1.00  0.00           H
ATOM     55  CD  LYS     4      42.518  35.296 100.874  1.00  0.00           C
ATOM     56  HD2 LYS     4      43.148  36.143 101.145  1.00  0.00           H
ATOM     57  HD3 LYS     4      41.561  35.315 101.395  1.00  0.00           H
ATOM     58  CE  LYS     4      43.125  33.925 101.083  1.00  0.00           C
ATOM     59  HE2 LYS     4      44.129  33.930 100.658  1.00  0.00           H
ATOM     60  HE3 LYS     4      43.355  33.796 102.140  1.00  0.00           H
ATOM     61  NZ  LYS     4      42.313  32.806 100.440  1.00  0.00           N
ATOM     62  HZ1 LYS     4      42.294  32.904  99.436  1.00  0.00           H
ATOM     63  HZ2 LYS     4      41.353  32.844 100.751  1.00  0.00           H
ATOM     64  HZ3 LYS     4      42.619  31.885 100.722  1.00  0.00           H
ATOM     65  C   LYS     4      41.872  36.847  96.603  1.00  0.00           C
ATOM     66  O   LYS     4      42.714  37.533  96.100  1.00  0.00           O
ATOM     67  N   GLU     5      41.508  35.674  96.019  1.00  0.00           N
ATOM     68  H   GLU     5      40.757  35.121  96.407  1.00  0.00           H
ATOM     69  CA  GLU     5      42.055  35.098  94.748  1.00  0.00           C
ATOM     70  HA  GLU     5      43.127  34.920  94.838  1.00  0.00           H
ATOM     71  CB  GLU     5      41.380  33.767  94.588  1.00  0.00           C
ATOM     72  HB2 GLU     5      40.302  33.845  94.449  1.00  0.00           H
ATOM     73  HB3 GLU     5      41.472  33.590  93.516  1.00  0.00           H
ATOM     74  CG  GLU     5      41.857  32.566  95.411  1.00  0.00           C
ATOM     75  HG2 GLU     5      41.511  31.626  94.983  1.00  0.00           H
ATOM     76  HG3 GLU     5      42.937  32.520  95.269  1.00  0.00           H
ATOM     77  CD  GLU     5      41.587  32.618  96.942  1.00  0.00           C
ATOM     78  OE1 GLU     5      40.566  33.263  97.333  1.00  0.00           O
ATOM     79  OE2 GLU     5      42.313  31.985  97.738  1.00  0.00           O
ATOM     80  C   GLU     5      41.809  35.882  93.463  1.00  0.00           C
ATOM     81  O   GLU     5      42.520  35.697  92.484  1.00  0.00           O
ATOM     82  N   LEU     6      40.738  36.696  93.436  1.00  0.00           N
ATOM     83  H   LEU     6      40.364  37.004  94.321  1.00  0.00           H
ATOM     84  CA  LEU     6      40.179  37.397  92.303  1.00  0.00           C
ATOM     85  HA  LEU     6      39.813  36.642  91.606  1.00  0.00           H
ATOM     86  CB  LEU     6      38.924  38.288  92.651  1.00  0.00           C
ATOM     87  HB2 LEU     6      38.176  37.710  93.195  1.00  0.00           H
ATOM     88  HB3 LEU     6      39.228  39.081  93.335  1.00  0.00           H
ATOM     89  CG  LEU     6      38.278  38.971  91.330  1.00  0.00           C
ATOM     90  HG  LEU     6      38.896  39.738  90.864  1.00  0.00           H
ATOM     91  CD1 LEU     6      37.858  37.984  90.270  1.00  0.00           C
ATOM     92 HD11 LEU     6      38.747  37.653  89.733  1.00  0.00           H
ATOM     93 HD12 LEU     6      37.203  38.398  89.503  1.00  0.00           H
ATOM     94 HD13 LEU     6      37.368  37.114  90.709  1.00  0.00           H
ATOM     95  CD2 LEU     6      36.979  39.663  91.753  1.00  0.00           C
ATOM     96 HD21 LEU     6      36.571  40.255  90.933  1.00  0.00           H
ATOM     97 HD22 LEU     6      36.160  38.971  91.954  1.00  0.00           H
ATOM     98 HD23 LEU     6      37.236  40.422  92.491  1.00  0.00           H
ATOM     99  C   LEU     6      41.194  38.211  91.517  1.00  0.00           C
ATOM    100  O   LEU     6      41.193  38.123  90.309  1.00  0.00           O
ATOM    101  N   MET     7      42.024  38.995  92.202  1.00  0.00           N
ATOM    102  H   MET     7      41.757  39.079  93.172  1.00  0.00           H
ATOM    103  CA  MET     7      43.199  39.739  91.646  1.00  0.00           C
ATOM    104  HA  MET     7      42.980  40.234  90.699  1.00  0.00           H
ATOM    105  CB  MET     7      43.568  40.703  92.731  1.00  0.00           C
ATOM    106  HB2 MET     7      43.718  40.174  93.672  1.00  0.00           H
ATOM    107  HB3 MET     7      44.548  41.138  92.534  1.00  0.00           H
ATOM    108  CG  MET     7      42.662  41.885  92.798  1.00  0.00           C
ATOM    109  HG2 MET     7      43.175  42.540  93.502  1.00  0.00           H
ATOM    110  HG3 MET     7      42.597  42.240  91.770  1.00  0.00           H
ATOM    111  SD  MET     7      40.974  41.664  93.514  1.00  0.00           S
ATOM    112  CE  MET     7      41.195  41.015  95.145  1.00  0.00           C
ATOM    113  HE1 MET     7      40.240  40.761  95.604  1.00  0.00           H
ATOM    114  HE2 MET     7      41.705  40.052  95.121  1.00  0.00           H
ATOM    115  HE3 MET     7      41.687  41.693  95.844  1.00  0.00           H
ATOM    116  C   MET     7      44.355  38.755  91.212  1.00  0.00           C
ATOM    117  O   MET     7      45.058  38.981  90.269  1.00  0.00           O
ATOM    118  N   GLN     8      44.504  37.562  91.845  1.00  0.00           N
ATOM    119  H   GLN     8      43.951  37.354  92.663  1.00  0.00           H
ATOM    120  CA  GLN     8      45.610  36.705  91.419  1.00  0.00           C
ATOM    121  HA  GLN     8      46.464  37.340  91.182  1.00  0.00           H
ATOM    122  CB  GLN     8      46.110  35.728  92.410  1.00  0.00           C
ATOM    123  HB2 GLN     8      46.159  36.288  93.345  1.00  0.00           H
ATOM    124  HB3 GLN     8      45.264  35.070  92.607  1.00  0.00           H
ATOM    125  CG  GLN     8      47.419  35.006  91.992  1.00  0.00           C
ATOM    126  HG2 GLN     8      47.715  34.141  92.583  1.00  0.00           H
ATOM    127  HG3 GLN     8      47.211  34.549  91.024  1.00  0.00           H
ATOM    128  CD  GLN     8      48.683  35.822  91.744  1.00  0.00           C
ATOM    129  OE1 GLN     8      48.739  37.056  91.859  1.00  0.00           O
ATOM    130  NE2 GLN     8      49.778  35.200  91.333  1.00  0.00           N
ATOM    131 HE21 GLN     8      50.612  35.711  91.081  1.00  0.00           H
ATOM    132 HE22 GLN     8      49.791  34.192  91.270  1.00  0.00           H
ATOM    133  C   GLN     8      45.229  36.071  90.084  1.00  0.00           C
ATOM    134  O   GLN     8      46.041  35.909  89.202  1.00  0.00           O
ATOM    135  N   GLN     9      43.943  35.910  89.808  1.00  0.00           N
ATOM    136  H   GLN     9      43.215  35.920  90.508  1.00  0.00           H
ATOM    137  CA  GLN     9      43.465  35.454  88.431  1.00  0.00           C
ATOM    138  HA  GLN     9      43.898  34.475  88.225  1.00  0.00           H
ATOM    139  CB  GLN     9      41.946  35.238  88.485  1.00  0.00           C
ATOM    140  HB2 GLN     9      41.580  36.265  88.490  1.00  0.00           H
ATOM    141  HB3 GLN     9      41.663  34.770  87.542  1.00  0.00           H
ATOM    142  CG  GLN     9      41.327  34.404  89.671  1.00  0.00           C
ATOM    143  HG2 GLN     9      41.214  35.087  90.512  1.00  0.00           H
ATOM    144  HG3 GLN     9      40.337  34.036  89.401  1.00  0.00           H
ATOM    145  CD  GLN     9      42.044  33.097  90.136  1.00  0.00           C
ATOM    146  OE1 GLN     9      42.014  32.082  89.427  1.00  0.00           O
ATOM    147  NE2 GLN     9      42.493  33.067  91.375  1.00  0.00           N
ATOM    148 HE21 GLN     9      43.008  32.270  91.721  1.00  0.00           H
ATOM    149 HE22 GLN     9      42.561  33.914  91.922  1.00  0.00           H
ATOM    150  C   GLN     9      43.921  36.379  87.270  1.00  0.00           C
ATOM    151  O   GLN     9      44.467  35.910  86.302  1.00  0.00           O
ATOM    152  N   ILE    10      43.683  37.671  87.422  1.00  0.00           N
ATOM    153  H   ILE    10      43.256  37.823  88.325  1.00  0.00           H
ATOM    154  CA  ILE    10      44.289  38.651  86.541  1.00  0.00           C
ATOM    155  HA  ILE    10      43.920  38.448  85.536  1.00  0.00           H
ATOM    156  CB  ILE    10      43.761  39.995  86.982  1.00  0.00           C
ATOM    157  HB  ILE    10      44.099  40.277  87.978  1.00  0.00           H
ATOM    158  CG2 ILE    10      44.079  41.141  85.938  1.00  0.00           C
ATOM    159 HG21 ILE    10      45.130  41.420  86.011  1.00  0.00           H
ATOM    160 HG22 ILE    10      43.578  42.085  86.150  1.00  0.00           H
ATOM    161 HG23 ILE    10      43.811  40.793  84.940  1.00  0.00           H
ATOM    162  CG1 ILE    10      42.171  39.985  87.035  1.00  0.00           C
ATOM    163 HG12 ILE    10      41.719  40.021  86.043  1.00  0.00           H
ATOM    164 HG13 ILE    10      41.806  39.070  87.502  1.00  0.00           H
ATOM    165  CD1 ILE    10      41.659  41.110  87.901  1.00  0.00           C
ATOM    166 HD11 ILE    10      41.520  42.025  87.327  1.00  0.00           H
ATOM    167 HD12 ILE    10      42.332  41.198  88.754  1.00  0.00           H
ATOM    168 HD13 ILE    10      40.635  40.931  88.230  1.00  0.00           H
ATOM    169  C   ILE    10      45.859  38.667  86.384  1.00  0.00           C
ATOM    170  O   ILE    10      46.301  38.987  85.325  1.00  0.00           O
ATOM    171  N   GLU    11      46.600  38.356  87.490  1.00  0.00           N
ATOM    172  H   GLU    11      46.156  38.358  88.397  1.00  0.00           H
ATOM    173  CA  GLU    11      48.016  38.165  87.357  1.00  0.00           C
ATOM    174  HA  GLU    11      48.418  38.988  86.767  1.00  0.00           H
ATOM    175  CB  GLU    11      48.686  38.194  88.745  1.00  0.00           C
ATOM    176  HB2 GLU    11      48.447  39.144  89.225  1.00  0.00           H
ATOM    177  HB3 GLU    11      48.265  37.346  89.284  1.00  0.00           H
ATOM    178  CG  GLU    11      50.196  38.115  88.772  1.00  0.00           C
ATOM    179  HG2 GLU    11      50.447  38.258  89.822  1.00  0.00           H
ATOM    180  HG3 GLU    11      50.482  37.099  88.501  1.00  0.00           H
ATOM    181  CD  GLU    11      50.990  39.096  87.959  1.00  0.00           C
ATOM    182  OE1 GLU    11      50.577  40.278  87.758  1.00  0.00           O
ATOM    183  OE2 GLU    11      52.144  38.693  87.622  1.00  0.00           O
ATOM    184  C   GLU    11      48.353  36.835  86.653  1.00  0.00           C
ATOM    185  O   GLU    11      49.265  36.909  85.869  1.00  0.00           O
ATOM    186  N   ASN    12      47.644  35.776  86.917  1.00  0.00           N
ATOM    187  H   ASN    12      46.925  35.846  87.622  1.00  0.00           H
ATOM    188  CA  ASN    12      47.849  34.517  86.201  1.00  0.00           C
ATOM    189  HA  ASN    12      48.917  34.346  86.059  1.00  0.00           H
ATOM    190  CB  ASN    12      47.312  33.128  86.844  1.00  0.00           C
ATOM    191  HB2 ASN    12      46.247  33.024  86.636  1.00  0.00           H
ATOM    192  HB3 ASN    12      47.762  32.276  86.335  1.00  0.00           H
ATOM    193  CG  ASN    12      47.510  33.019  88.425  1.00  0.00           C
ATOM    194  OD1 ASN    12      48.618  33.236  88.941  1.00  0.00           O
ATOM    195  ND2 ASN    12      46.504  32.509  89.093  1.00  0.00           N
ATOM    196 HD21 ASN    12      45.675  32.211  88.599  1.00  0.00           H
ATOM    197 HD22 ASN    12      46.585  32.318  90.082  1.00  0.00           H
ATOM    198  C   ASN    12      47.465  34.566  84.725  1.00  0.00           C
ATOM    199  O   ASN    12      48.046  33.894  83.935  1.00  0.00           O
ATOM    200  N   PHE    13      46.415  35.306  84.373  1.00  0.00           N
ATOM    201  H   PHE    13      45.776  35.797  84.982  1.00  0.00           H
ATOM    202  CA  PHE    13      46.091  35.351  82.903  1.00  0.00           C
ATOM    203  HA  PHE    13      45.972  34.296  82.654  1.00  0.00           H
ATOM    204  CB  PHE    13      44.786  36.142  82.700  1.00  0.00           C
ATOM    205  HB2 PHE    13      44.853  37.025  83.336  1.00  0.00           H
ATOM    206  HB3 PHE    13      44.793  36.418  81.645  1.00  0.00           H
ATOM    207  CG  PHE    13      43.537  35.321  83.027  1.00  0.00           C
ATOM    208  CD1 PHE    13      43.373  33.939  82.503  1.00  0.00           C
ATOM    209  HD1 PHE    13      44.175  33.525  81.911  1.00  0.00           H
ATOM    210  CE1 PHE    13      42.134  33.262  82.633  1.00  0.00           C
ATOM    211  HE1 PHE    13      41.946  32.282  82.222  1.00  0.00           H
ATOM    212  CZ  PHE    13      41.071  33.921  83.325  1.00  0.00           C
ATOM    213  HZ  PHE    13      40.093  33.465  83.284  1.00  0.00           H
ATOM    214  CE2 PHE    13      41.214  35.252  83.745  1.00  0.00           C
ATOM    215  HE2 PHE    13      40.322  35.773  84.060  1.00  0.00           H
ATOM    216  CD2 PHE    13      42.426  35.962  83.591  1.00  0.00           C
ATOM    217  HD2 PHE    13      42.569  37.013  83.795  1.00  0.00           H
ATOM    218  C   PHE    13      47.232  35.933  82.046  1.00  0.00           C
ATOM    219  O   PHE    13      47.490  35.419  80.955  1.00  0.00           O
ATOM    220  N   GLU    14      47.937  36.951  82.480  1.00  0.00           N
ATOM    221  H   GLU    14      47.792  37.330  83.405  1.00  0.00           H
ATOM    222  CA  GLU    14      49.041  37.564  81.783  1.00  0.00           C
ATOM    223  HA  GLU    14      48.655  38.086  80.909  1.00  0.00           H
ATOM    224  CB  GLU    14      49.723  38.512  82.760  1.00  0.00           C
ATOM    225  HB2 GLU    14      48.979  39.077  83.322  1.00  0.00           H
ATOM    226  HB3 GLU    14      50.136  37.931  83.583  1.00  0.00           H
ATOM    227  CG  GLU    14      50.703  39.449  82.115  1.00  0.00           C
ATOM    228  HG2 GLU    14      51.342  39.791  82.928  1.00  0.00           H
ATOM    229  HG3 GLU    14      51.382  39.056  81.358  1.00  0.00           H
ATOM    230  CD  GLU    14      50.065  40.693  81.553  1.00  0.00           C
ATOM    231  OE1 GLU    14      50.803  41.325  80.762  1.00  0.00           O
ATOM    232  OE2 GLU    14      48.936  41.082  81.909  1.00  0.00           O
ATOM    233  C   GLU    14      50.068  36.533  81.450  1.00  0.00           C
ATOM    234  O   GLU    14      50.429  36.309  80.281  1.00  0.00           O
ATOM    235  N   LYS    15      50.452  35.746  82.460  1.00  0.00           N
ATOM    236  H   LYS    15      50.328  36.161  83.372  1.00  0.00           H
ATOM    237  CA  LYS    15      51.318  34.553  82.238  1.00  0.00           C
ATOM    238  HA  LYS    15      52.257  34.929  81.831  1.00  0.00           H
ATOM    239  CB  LYS    15      51.639  33.867  83.533  1.00  0.00           C
ATOM    240  HB2 LYS    15      52.113  34.592  84.193  1.00  0.00           H
ATOM    241  HB3 LYS    15      50.723  33.477  83.979  1.00  0.00           H
ATOM    242  CG  LYS    15      52.645  32.670  83.530  1.00  0.00           C
ATOM    243  HG2 LYS    15      52.029  31.804  83.296  1.00  0.00           H
ATOM    244  HG3 LYS    15      53.433  32.956  82.832  1.00  0.00           H
ATOM    245  CD  LYS    15      53.377  32.260  84.793  1.00  0.00           C
ATOM    246  HD2 LYS    15      52.644  31.942  85.536  1.00  0.00           H
ATOM    247  HD3 LYS    15      54.101  31.470  84.597  1.00  0.00           H
ATOM    248  CE  LYS    15      54.101  33.372  85.495  1.00  0.00           C
ATOM    249  HE2 LYS    15      54.619  34.009  84.777  1.00  0.00           H
ATOM    250  HE3 LYS    15      53.301  34.013  85.864  1.00  0.00           H
ATOM    251  NZ  LYS    15      54.992  32.941  86.609  1.00  0.00           N
ATOM    252  HZ1 LYS    15      54.552  32.347  87.296  1.00  0.00           H
ATOM    253  HZ2 LYS    15      55.298  33.731  87.158  1.00  0.00           H
ATOM    254  HZ3 LYS    15      55.800  32.440  86.265  1.00  0.00           H
ATOM    255  C   LYS    15      50.808  33.497  81.239  1.00  0.00           C
ATOM    256  O   LYS    15      51.474  33.108  80.298  1.00  0.00           O
ATOM    257  N   ILE    16      49.550  33.144  81.432  1.00  0.00           N
ATOM    258  H   ILE    16      48.995  33.577  82.155  1.00  0.00           H
ATOM    259  CA  ILE    16      48.839  32.189  80.552  1.00  0.00           C
ATOM    260  HA  ILE    16      49.365  31.242  80.671  1.00  0.00           H
ATOM    261  CB  ILE    16      47.427  31.847  81.087  1.00  0.00           C
ATOM    262  HB  ILE    16      47.008  32.818  81.351  1.00  0.00           H
ATOM    263  CG2 ILE    16      46.632  31.200  80.023  1.00  0.00           C
ATOM    264 HG21 ILE    16      47.138  30.429  79.442  1.00  0.00           H
ATOM    265 HG22 ILE    16      46.356  31.957  79.288  1.00  0.00           H
ATOM    266 HG23 ILE    16      45.677  30.874  80.437  1.00  0.00           H
ATOM    267  CG1 ILE    16      47.578  30.934  82.326  1.00  0.00           C
ATOM    268 HG12 ILE    16      47.951  29.967  81.986  1.00  0.00           H
ATOM    269 HG13 ILE    16      48.338  31.359  82.982  1.00  0.00           H
ATOM    270  CD1 ILE    16      46.332  30.754  83.162  1.00  0.00           C
ATOM    271 HD11 ILE    16      46.635  30.069  83.954  1.00  0.00           H
ATOM    272 HD12 ILE    16      45.555  30.319  82.534  1.00  0.00           H
ATOM    273 HD13 ILE    16      46.044  31.764  83.452  1.00  0.00           H
ATOM    274  C   ILE    16      48.823  32.689  79.061  1.00  0.00           C
ATOM    275  O   ILE    16      48.979  31.838  78.173  1.00  0.00           O
ATOM    276  N   PHE    17      48.653  33.924  78.783  1.00  0.00           N
ATOM    277  H   PHE    17      48.477  34.553  79.555  1.00  0.00           H
ATOM    278  CA  PHE    17      48.332  34.460  77.455  1.00  0.00           C
ATOM    279  HA  PHE    17      48.075  33.683  76.734  1.00  0.00           H
ATOM    280  CB  PHE    17      47.087  35.386  77.650  1.00  0.00           C
ATOM    281  HB2 PHE    17      47.229  36.054  78.500  1.00  0.00           H
ATOM    282  HB3 PHE    17      46.977  35.949  76.724  1.00  0.00           H
ATOM    283  CG  PHE    17      45.838  34.624  77.768  1.00  0.00           C
ATOM    284  CD1 PHE    17      44.977  34.693  78.904  1.00  0.00           C
ATOM    285  HD1 PHE    17      45.337  35.221  79.775  1.00  0.00           H
ATOM    286  CE1 PHE    17      43.734  34.010  78.993  1.00  0.00           C
ATOM    287  HE1 PHE    17      43.204  33.941  79.932  1.00  0.00           H
ATOM    288  CZ  PHE    17      43.314  33.220  77.910  1.00  0.00           C
ATOM    289  HZ  PHE    17      42.335  32.776  78.010  1.00  0.00           H
ATOM    290  CE2 PHE    17      44.126  33.036  76.798  1.00  0.00           C
ATOM    291  HE2 PHE    17      43.751  32.421  75.994  1.00  0.00           H
ATOM    292  CD2 PHE    17      45.412  33.710  76.732  1.00  0.00           C
ATOM    293  HD2 PHE    17      46.032  33.623  75.852  1.00  0.00           H
ATOM    294  C   PHE    17      49.401  35.254  76.726  1.00  0.00           C
ATOM    295  O   PHE    17      49.427  35.176  75.492  1.00  0.00           O
ATOM    296  N   THR    18      50.284  35.929  77.462  1.00  0.00           N
ATOM    297  H   THR    18      50.184  35.992  78.465  1.00  0.00           H
ATOM    298  CA  THR    18      51.430  36.556  76.782  1.00  0.00           C
ATOM    299  HA  THR    18      50.985  37.184  76.011  1.00  0.00           H
ATOM    300  CB  THR    18      52.304  37.464  77.710  1.00  0.00           C
ATOM    301  HB  THR    18      53.157  37.933  77.220  1.00  0.00           H
ATOM    302  CG2 THR    18      51.456  38.727  78.241  1.00  0.00           C
ATOM    303 HG21 THR    18      51.386  39.429  77.410  1.00  0.00           H
ATOM    304 HG22 THR    18      51.983  39.016  79.151  1.00  0.00           H
ATOM    305 HG23 THR    18      50.444  38.405  78.488  1.00  0.00           H
ATOM    306  OG1 THR    18      52.779  36.795  78.858  1.00  0.00           O
ATOM    307  HG1 THR    18      52.026  36.325  79.221  1.00  0.00           H
ATOM    308  C   THR    18      52.281  35.488  76.123  1.00  0.00           C
ATOM    309  O   THR    18      52.376  34.371  76.590  1.00  0.00           O
ATOM    310  N   VAL    19      52.802  35.795  74.953  1.00  0.00           N
ATOM    311  H   VAL    19      52.683  36.716  74.557  1.00  0.00           H
ATOM    312  CA  VAL    19      53.691  34.961  74.144  1.00  0.00           C
ATOM    313  HA  VAL    19      53.743  33.988  74.633  1.00  0.00           H
ATOM    314  CB  VAL    19      53.097  34.463  72.784  1.00  0.00           C
ATOM    315  HB  VAL    19      52.169  33.961  73.058  1.00  0.00           H
ATOM    316  CG1 VAL    19      52.777  35.664  71.898  1.00  0.00           C
ATOM    317 HG11 VAL    19      52.119  36.413  72.336  1.00  0.00           H
ATOM    318 HG12 VAL    19      53.715  36.086  71.538  1.00  0.00           H
ATOM    319 HG13 VAL    19      52.310  35.235  71.012  1.00  0.00           H
ATOM    320  CG2 VAL    19      54.029  33.394  72.126  1.00  0.00           C
ATOM    321 HG21 VAL    19      53.658  33.060  71.157  1.00  0.00           H
ATOM    322 HG22 VAL    19      53.913  32.459  72.673  1.00  0.00           H
ATOM    323 HG23 VAL    19      55.056  33.758  72.131  1.00  0.00           H
ATOM    324  C   VAL    19      55.160  35.561  74.055  1.00  0.00           C
ATOM    325  O   VAL    19      55.335  36.539  73.356  1.00  0.00           O
ATOM    326  N   PRO    20      56.168  34.859  74.576  1.00  0.00           N
ATOM    327  CD  PRO    20      56.151  33.501  75.209  1.00  0.00           C
ATOM    328  HD2 PRO    20      55.832  32.876  74.376  1.00  0.00           H
ATOM    329  HD3 PRO    20      55.474  33.483  76.063  1.00  0.00           H
ATOM    330  CG  PRO    20      57.620  33.162  75.675  1.00  0.00           C
ATOM    331  HG2 PRO    20      58.041  32.497  74.921  1.00  0.00           H
ATOM    332  HG3 PRO    20      57.501  32.770  76.685  1.00  0.00           H
ATOM    333  CB  PRO    20      58.263  34.565  75.620  1.00  0.00           C
ATOM    334  HB2 PRO    20      59.343  34.527  75.481  1.00  0.00           H
ATOM    335  HB3 PRO    20      58.147  34.973  76.625  1.00  0.00           H
ATOM    336  CA  PRO    20      57.517  35.359  74.570  1.00  0.00           C
ATOM    337  HA  PRO    20      57.544  36.358  75.005  1.00  0.00           H
ATOM    338  C   PRO    20      58.215  35.400  73.185  1.00  0.00           C
ATOM    339  O   PRO    20      57.927  34.452  72.427  1.00  0.00           O
ATOM    340  N   THR    21      59.279  36.219  73.062  1.00  0.00           N
ATOM    341  H   THR    21      59.422  36.973  73.719  1.00  0.00           H
ATOM    342  CA  THR    21      60.163  36.380  71.908  1.00  0.00           C
ATOM    343  HA  THR    21      59.605  36.882  71.117  1.00  0.00           H
ATOM    344  CB  THR    21      61.364  37.237  72.154  1.00  0.00           C
ATOM    345  HB  THR    21      61.925  37.264  71.219  1.00  0.00           H
ATOM    346  CG2 THR    21      61.070  38.678  72.688  1.00  0.00           C
ATOM    347 HG21 THR    21      60.392  38.699  73.541  1.00  0.00           H
ATOM    348 HG22 THR    21      60.635  39.280  71.892  1.00  0.00           H
ATOM    349 HG23 THR    21      61.995  39.127  73.053  1.00  0.00           H
ATOM    350  OG1 THR    21      62.233  36.598  73.071  1.00  0.00           O
ATOM    351  HG1 THR    21      61.673  36.388  73.823  1.00  0.00           H
ATOM    352  C   THR    21      60.629  35.026  71.410  1.00  0.00           C
ATOM    353  O   THR    21      60.502  34.677  70.217  1.00  0.00           O
ATOM    354  N   GLU    22      61.018  34.124  72.294  1.00  0.00           N
ATOM    355  H   GLU    22      60.963  34.409  73.261  1.00  0.00           H
ATOM    356  CA  GLU    22      61.623  32.830  71.880  1.00  0.00           C
ATOM    357  HA  GLU    22      62.420  32.954  71.147  1.00  0.00           H
ATOM    358  CB  GLU    22      62.185  31.959  73.062  1.00  0.00           C
ATOM    359  HB2 GLU    22      61.479  31.880  73.889  1.00  0.00           H
ATOM    360  HB3 GLU    22      62.290  30.919  72.751  1.00  0.00           H
ATOM    361  CG  GLU    22      63.443  32.615  73.736  1.00  0.00           C
ATOM    362  HG2 GLU    22      63.184  33.640  74.001  1.00  0.00           H
ATOM    363  HG3 GLU    22      63.607  31.955  74.588  1.00  0.00           H
ATOM    364  CD  GLU    22      64.724  32.744  72.852  1.00  0.00           C
ATOM    365  OE1 GLU    22      65.839  33.074  73.357  1.00  0.00           O
ATOM    366  OE2 GLU    22      64.582  32.542  71.592  1.00  0.00           O
ATOM    367  C   GLU    22      60.598  31.953  71.287  1.00  0.00           C
ATOM    368  O   GLU    22      60.929  31.349  70.312  1.00  0.00           O
ATOM    369  N   THR    23      59.363  31.988  71.803  1.00  0.00           N
ATOM    370  H   THR    23      59.094  32.839  72.276  1.00  0.00           H
ATOM    371  CA  THR    23      58.222  31.046  71.286  1.00  0.00           C
ATOM    372  HA  THR    23      58.714  30.087  71.117  1.00  0.00           H
ATOM    373  CB  THR    23      57.168  30.850  72.400  1.00  0.00           C
ATOM    374  HB  THR    23      56.733  31.826  72.615  1.00  0.00           H
ATOM    375  CG2 THR    23      55.973  29.991  71.859  1.00  0.00           C
ATOM    376 HG21 THR    23      55.317  30.559  71.198  1.00  0.00           H
ATOM    377 HG22 THR    23      55.266  29.651  72.617  1.00  0.00           H
ATOM    378 HG23 THR    23      56.322  29.105  71.329  1.00  0.00           H
ATOM    379  OG1 THR    23      57.702  30.075  73.501  1.00  0.00           O
ATOM    380  HG1 THR    23      57.079  29.803  74.181  1.00  0.00           H
ATOM    381  C   THR    23      57.601  31.439  69.955  1.00  0.00           C
ATOM    382  O   THR    23      57.390  30.543  69.126  1.00  0.00           O
ATOM    383  N   LEU    24      57.504  32.691  69.711  1.00  0.00           N
ATOM    384  H   LEU    24      57.790  33.319  70.449  1.00  0.00           H
ATOM    385  CA  LEU    24      57.235  33.266  68.389  1.00  0.00           C
ATOM    386  HA  LEU    24      56.310  32.808  68.039  1.00  0.00           H
ATOM    387  CB  LEU    24      57.120  34.774  68.503  1.00  0.00           C
ATOM    388  HB2 LEU    24      58.012  35.140  69.011  1.00  0.00           H
ATOM    389  HB3 LEU    24      57.205  35.254  67.527  1.00  0.00           H
ATOM    390  CG  LEU    24      55.874  35.329  69.196  1.00  0.00           C
ATOM    391  HG  LEU    24      55.776  34.850  70.170  1.00  0.00           H
ATOM    392  CD1 LEU    24      56.010  36.885  69.189  1.00  0.00           C
ATOM    393 HD11 LEU    24      56.972  37.225  69.575  1.00  0.00           H
ATOM    394 HD12 LEU    24      55.141  37.274  69.719  1.00  0.00           H
ATOM    395 HD13 LEU    24      56.065  37.290  68.178  1.00  0.00           H
ATOM    396  CD2 LEU    24      54.528  35.043  68.411  1.00  0.00           C
ATOM    397 HD21 LEU    24      54.776  35.533  67.469  1.00  0.00           H
ATOM    398 HD22 LEU    24      54.396  33.966  68.300  1.00  0.00           H
ATOM    399 HD23 LEU    24      53.679  35.468  68.944  1.00  0.00           H
ATOM    400  C   LEU    24      58.399  32.787  67.474  1.00  0.00           C
ATOM    401  O   LEU    24      58.175  32.197  66.424  1.00  0.00           O
ATOM    402  N   GLN    25      59.696  32.953  67.771  1.00  0.00           N
ATOM    403  H   GLN    25      59.960  33.285  68.688  1.00  0.00           H
ATOM    404  CA  GLN    25      60.828  32.529  66.937  1.00  0.00           C
ATOM    405  HA  GLN    25      60.695  32.994  65.960  1.00  0.00           H
ATOM    406  CB  GLN    25      62.123  33.119  67.540  1.00  0.00           C
ATOM    407  HB2 GLN    25      62.254  32.993  68.615  1.00  0.00           H
ATOM    408  HB3 GLN    25      63.007  32.644  67.113  1.00  0.00           H
ATOM    409  CG  GLN    25      62.326  34.641  67.345  1.00  0.00           C
ATOM    410  HG2 GLN    25      61.937  34.901  66.361  1.00  0.00           H
ATOM    411  HG3 GLN    25      61.709  35.199  68.049  1.00  0.00           H
ATOM    412  CD  GLN    25      63.723  35.177  67.260  1.00  0.00           C
ATOM    413  OE1 GLN    25      64.618  34.511  66.983  1.00  0.00           O
ATOM    414  NE2 GLN    25      63.992  36.453  67.465  1.00  0.00           N
ATOM    415 HE21 GLN    25      64.971  36.693  67.538  1.00  0.00           H
ATOM    416 HE22 GLN    25      63.200  37.031  67.710  1.00  0.00           H
ATOM    417  C   GLN    25      60.865  31.017  66.652  1.00  0.00           C
ATOM    418  O   GLN    25      61.226  30.590  65.584  1.00  0.00           O
ATOM    419  N   ALA    26      60.523  30.192  67.668  1.00  0.00           N
ATOM    420  H   ALA    26      60.222  30.556  68.562  1.00  0.00           H
ATOM    421  CA  ALA    26      60.367  28.733  67.522  1.00  0.00           C
ATOM    422  HA  ALA    26      61.295  28.261  67.197  1.00  0.00           H
ATOM    423  CB  ALA    26      60.134  28.198  68.932  1.00  0.00           C
ATOM    424  HB1 ALA    26      60.979  28.476  69.560  1.00  0.00           H
ATOM    425  HB2 ALA    26      59.924  27.128  68.920  1.00  0.00           H
ATOM    426  HB3 ALA    26      59.227  28.618  69.371  1.00  0.00           H
ATOM    427  C   ALA    26      59.258  28.336  66.490  1.00  0.00           C
ATOM    428  O   ALA    26      59.342  27.356  65.716  1.00  0.00           O
ATOM    429  N   VAL    27      58.114  29.058  66.571  1.00  0.00           N
ATOM    430  H   VAL    27      58.149  29.828  67.226  1.00  0.00           H
ATOM    431  CA  VAL    27      56.912  28.864  65.695  1.00  0.00           C
ATOM    432  HA  VAL    27      56.628  27.813  65.646  1.00  0.00           H
ATOM    433  CB  VAL    27      55.704  29.679  66.254  1.00  0.00           C
ATOM    434  HB  VAL    27      56.036  30.706  66.412  1.00  0.00           H
ATOM    435  CG1 VAL    27      54.434  29.865  65.322  1.00  0.00           C
ATOM    436 HG11 VAL    27      53.733  30.494  65.873  1.00  0.00           H
ATOM    437 HG12 VAL    27      54.676  30.339  64.370  1.00  0.00           H
ATOM    438 HG13 VAL    27      53.949  28.892  65.230  1.00  0.00           H
ATOM    439  CG2 VAL    27      55.263  29.067  67.622  1.00  0.00           C
ATOM    440 HG21 VAL    27      56.186  28.774  68.122  1.00  0.00           H
ATOM    441 HG22 VAL    27      54.563  28.266  67.384  1.00  0.00           H
ATOM    442 HG23 VAL    27      54.783  29.813  68.256  1.00  0.00           H
ATOM    443  C   VAL    27      57.227  29.374  64.304  1.00  0.00           C
ATOM    444  O   VAL    27      56.771  28.658  63.432  1.00  0.00           O
ATOM    445  N   THR    28      57.950  30.492  64.116  1.00  0.00           N
ATOM    446  H   THR    28      58.158  31.128  64.872  1.00  0.00           H
ATOM    447  CA  THR    28      58.476  30.864  62.763  1.00  0.00           C
ATOM    448  HA  THR    28      57.654  30.980  62.056  1.00  0.00           H
ATOM    449  CB  THR    28      59.106  32.298  62.865  1.00  0.00           C
ATOM    450  HB  THR    28      60.021  32.155  63.440  1.00  0.00           H
ATOM    451  CG2 THR    28      59.459  33.111  61.554  1.00  0.00           C
ATOM    452 HG21 THR    28      60.164  32.523  60.966  1.00  0.00           H
ATOM    453 HG22 THR    28      59.983  34.029  61.821  1.00  0.00           H
ATOM    454 HG23 THR    28      58.528  33.351  61.041  1.00  0.00           H
ATOM    455  OG1 THR    28      58.349  33.214  63.596  1.00  0.00           O
ATOM    456  HG1 THR    28      58.272  32.919  64.506  1.00  0.00           H
ATOM    457  C   THR    28      59.389  29.796  62.147  1.00  0.00           C
ATOM    458  O   THR    28      59.158  29.337  61.004  1.00  0.00           O
ATOM    459  N   LYS    29      60.404  29.309  62.902  1.00  0.00           N
ATOM    460  H   LYS    29      60.486  29.686  63.834  1.00  0.00           H
ATOM    461  CA  LYS    29      61.243  28.104  62.493  1.00  0.00           C
ATOM    462  HA  LYS    29      61.890  28.495  61.707  1.00  0.00           H
ATOM    463  CB  LYS    29      62.087  27.777  63.769  1.00  0.00           C
ATOM    464  HB2 LYS    29      62.392  28.700  64.263  1.00  0.00           H
ATOM    465  HB3 LYS    29      61.415  27.224  64.426  1.00  0.00           H
ATOM    466  CG  LYS    29      63.325  26.937  63.305  1.00  0.00           C
ATOM    467  HG2 LYS    29      63.096  26.212  62.525  1.00  0.00           H
ATOM    468  HG3 LYS    29      64.063  27.588  62.835  1.00  0.00           H
ATOM    469  CD  LYS    29      63.988  26.184  64.473  1.00  0.00           C
ATOM    470  HD2 LYS    29      63.290  25.488  64.937  1.00  0.00           H
ATOM    471  HD3 LYS    29      64.859  25.639  64.114  1.00  0.00           H
ATOM    472  CE  LYS    29      64.504  27.045  65.606  1.00  0.00           C
ATOM    473  HE2 LYS    29      65.389  27.590  65.278  1.00  0.00           H
ATOM    474  HE3 LYS    29      63.825  27.876  65.799  1.00  0.00           H
ATOM    475  NZ  LYS    29      64.706  26.244  66.787  1.00  0.00           N
ATOM    476  HZ1 LYS    29      63.894  25.881  67.268  1.00  0.00           H
ATOM    477  HZ2 LYS    29      65.276  26.744  67.454  1.00  0.00           H
ATOM    478  HZ3 LYS    29      65.334  25.481  66.576  1.00  0.00           H
ATOM    479  C   LYS    29      60.533  26.863  62.036  1.00  0.00           C
ATOM    480  O   LYS    29      60.981  26.365  61.000  1.00  0.00           O
ATOM    481  N   HIE    30      59.365  26.455  62.584  1.00  0.00           N
ATOM    482  H   HIE    30      59.015  26.919  63.410  1.00  0.00           H
ATOM    483  CA  HIE    30      58.594  25.252  62.147  1.00  0.00           C
ATOM    484  HA  HIE    30      59.166  24.380  61.826  1.00  0.00           H
ATOM    485  CB  HIE    30      57.776  24.831  63.377  1.00  0.00           C
ATOM    486  HB2 HIE    30      58.440  24.786  64.241  1.00  0.00           H
ATOM    487  HB3 HIE    30      57.031  25.582  63.637  1.00  0.00           H
ATOM    488  CG  HIE    30      57.157  23.447  63.306  1.00  0.00           C
ATOM    489  ND1 HIE    30      57.753  22.188  63.685  1.00  0.00           N
ATOM    490  CE1 HIE    30      56.824  21.215  63.652  1.00  0.00           C
ATOM    491  HE1 HIE    30      56.997  20.153  63.747  1.00  0.00           H
ATOM    492  NE2 HIE    30      55.692  21.827  63.118  1.00  0.00           N
ATOM    493  HE2 HIE    30      54.763  21.427  63.126  1.00  0.00           H
ATOM    494  CD2 HIE    30      55.938  23.191  62.861  1.00  0.00           C
ATOM    495  HD2 HIE    30      55.316  24.004  62.516  1.00  0.00           H
ATOM    496  C   HIE    30      57.636  25.542  60.957  1.00  0.00           C
ATOM    497  O   HIE    30      57.456  24.748  60.050  1.00  0.00           O
ATOM    498  N   PHE    31      57.128  26.766  60.921  1.00  0.00           N
ATOM    499  H   PHE    31      57.191  27.473  61.640  1.00  0.00           H
ATOM    500  CA  PHE    31      56.464  27.300  59.734  1.00  0.00           C
ATOM    501  HA  PHE    31      55.657  26.604  59.505  1.00  0.00           H
ATOM    502  CB  PHE    31      55.923  28.672  60.000  1.00  0.00           C
ATOM    503  HB2 PHE    31      56.266  29.037  60.968  1.00  0.00           H
ATOM    504  HB3 PHE    31      56.491  29.327  59.340  1.00  0.00           H
ATOM    505  CG  PHE    31      54.456  29.002  59.893  1.00  0.00           C
ATOM    506  CD1 PHE    31      53.833  28.766  58.636  1.00  0.00           C
ATOM    507  HD1 PHE    31      54.350  28.039  58.028  1.00  0.00           H
ATOM    508  CE1 PHE    31      52.572  29.250  58.353  1.00  0.00           C
ATOM    509  HE1 PHE    31      52.225  29.099  57.342  1.00  0.00           H
ATOM    510  CZ  PHE    31      52.076  30.219  59.306  1.00  0.00           C
ATOM    511  HZ  PHE    31      51.228  30.840  59.057  1.00  0.00           H
ATOM    512  CE2 PHE    31      52.564  30.284  60.556  1.00  0.00           C
ATOM    513  HE2 PHE    31      52.016  30.900  61.254  1.00  0.00           H
ATOM    514  CD2 PHE    31      53.869  29.715  60.923  1.00  0.00           C
ATOM    515  HD2 PHE    31      54.334  29.913  61.877  1.00  0.00           H
ATOM    516  C   PHE    31      57.308  27.213  58.509  1.00  0.00           C
ATOM    517  O   PHE    31      56.850  26.744  57.494  1.00  0.00           O
ATOM    518  N   ILE    32      58.600  27.684  58.450  1.00  0.00           N
ATOM    519  H   ILE    32      59.001  28.023  59.313  1.00  0.00           H
ATOM    520  CA  ILE    32      59.512  27.573  57.313  1.00  0.00           C
ATOM    521  HA  ILE    32      59.051  28.227  56.572  1.00  0.00           H
ATOM    522  CB  ILE    32      60.963  28.058  57.720  1.00  0.00           C
ATOM    523  HB  ILE    32      61.245  27.688  58.705  1.00  0.00           H
ATOM    524  CG2 ILE    32      62.134  27.610  56.773  1.00  0.00           C
ATOM    525 HG21 ILE    32      62.298  26.533  56.820  1.00  0.00           H
ATOM    526 HG22 ILE    32      63.082  28.027  57.112  1.00  0.00           H
ATOM    527 HG23 ILE    32      61.913  27.915  55.750  1.00  0.00           H
ATOM    528  CG1 ILE    32      60.929  29.630  57.749  1.00  0.00           C
ATOM    529 HG12 ILE    32      61.110  29.960  56.726  1.00  0.00           H
ATOM    530 HG13 ILE    32      59.995  30.073  58.096  1.00  0.00           H
ATOM    531  CD1 ILE    32      61.974  30.220  58.679  1.00  0.00           C
ATOM    532 HD11 ILE    32      61.941  31.305  58.579  1.00  0.00           H
ATOM    533 HD12 ILE    32      62.939  29.773  58.444  1.00  0.00           H
ATOM    534 HD13 ILE    32      61.656  29.871  59.661  1.00  0.00           H
ATOM    535  C   ILE    32      59.540  26.131  56.821  1.00  0.00           C
ATOM    536  O   ILE    32      59.236  25.947  55.664  1.00  0.00           O
ATOM    537  N   SER    33      59.762  25.102  57.701  1.00  0.00           N
ATOM    538  H   SER    33      60.118  25.372  58.608  1.00  0.00           H
ATOM    539  CA  SER    33      59.875  23.690  57.354  1.00  0.00           C
ATOM    540  HA  SER    33      60.605  23.602  56.550  1.00  0.00           H
ATOM    541  CB  SER    33      60.408  22.998  58.587  1.00  0.00           C
ATOM    542  HB2 SER    33      61.468  23.251  58.623  1.00  0.00           H
ATOM    543  HB3 SER    33      60.017  23.438  59.505  1.00  0.00           H
ATOM    544  OG  SER    33      60.125  21.589  58.581  1.00  0.00           O
ATOM    545  HG  SER    33      59.479  21.404  59.267  1.00  0.00           H
ATOM    546  C   SER    33      58.516  23.156  56.906  1.00  0.00           C
ATOM    547  O   SER    33      58.455  22.353  55.953  1.00  0.00           O
ATOM    548  N   GLU    34      57.405  23.628  57.408  1.00  0.00           N
ATOM    549  H   GLU    34      57.514  24.207  58.228  1.00  0.00           H
ATOM    550  CA  GLU    34      56.007  23.395  56.902  1.00  0.00           C
ATOM    551  HA  GLU    34      55.891  22.323  56.748  1.00  0.00           H
ATOM    552  CB  GLU    34      54.979  23.832  57.969  1.00  0.00           C
ATOM    553  HB2 GLU    34      55.337  24.685  58.546  1.00  0.00           H
ATOM    554  HB3 GLU    34      54.045  24.236  57.581  1.00  0.00           H
ATOM    555  CG  GLU    34      54.633  22.619  58.917  1.00  0.00           C
ATOM    556  HG2 GLU    34      55.534  22.006  58.912  1.00  0.00           H
ATOM    557  HG3 GLU    34      54.456  23.023  59.915  1.00  0.00           H
ATOM    558  CD  GLU    34      53.454  21.854  58.277  1.00  0.00           C
ATOM    559  OE1 GLU    34      52.302  21.948  58.776  1.00  0.00           O
ATOM    560  OE2 GLU    34      53.705  21.043  57.371  1.00  0.00           O
ATOM    561  C   GLU    34      55.623  24.041  55.477  1.00  0.00           C
ATOM    562  O   GLU    34      54.914  23.447  54.635  1.00  0.00           O
ATOM    563  N   LEU    35      56.168  25.186  55.121  1.00  0.00           N
ATOM    564  H   LEU    35      56.725  25.682  55.802  1.00  0.00           H
ATOM    565  CA  LEU    35      56.083  25.685  53.688  1.00  0.00           C
ATOM    566  HA  LEU    35      55.088  25.608  53.251  1.00  0.00           H
ATOM    567  CB  LEU    35      56.441  27.228  53.644  1.00  0.00           C
ATOM    568  HB2 LEU    35      57.522  27.262  53.789  1.00  0.00           H
ATOM    569  HB3 LEU    35      56.312  27.577  52.619  1.00  0.00           H
ATOM    570  CG  LEU    35      55.659  28.113  54.672  1.00  0.00           C
ATOM    571  HG  LEU    35      55.664  27.566  55.615  1.00  0.00           H
ATOM    572  CD1 LEU    35      56.494  29.360  55.064  1.00  0.00           C
ATOM    573 HD11 LEU    35      56.727  29.921  54.159  1.00  0.00           H
ATOM    574 HD12 LEU    35      57.427  28.961  55.464  1.00  0.00           H
ATOM    575 HD13 LEU    35      56.003  29.939  55.846  1.00  0.00           H
ATOM    576  CD2 LEU    35      54.227  28.425  54.190  1.00  0.00           C
ATOM    577 HD21 LEU    35      54.153  28.929  53.227  1.00  0.00           H
ATOM    578 HD22 LEU    35      53.768  27.438  54.224  1.00  0.00           H
ATOM    579 HD23 LEU    35      53.653  29.006  54.912  1.00  0.00           H
ATOM    580  C   LEU    35      56.992  24.934  52.712  1.00  0.00           C
ATOM    581  O   LEU    35      56.453  24.672  51.624  1.00  0.00           O
ATOM    582  N   GLU    36      58.201  24.515  53.048  1.00  0.00           N
ATOM    583  H   GLU    36      58.603  24.889  53.897  1.00  0.00           H
ATOM    584  CA  GLU    36      59.058  23.630  52.212  1.00  0.00           C
ATOM    585  HA  GLU    36      59.250  24.037  51.218  1.00  0.00           H
ATOM    586  CB  GLU    36      60.347  23.282  52.911  1.00  0.00           C
ATOM    587  HB2 GLU    36      60.738  24.271  53.150  1.00  0.00           H
ATOM    588  HB3 GLU    36      60.174  22.818  53.883  1.00  0.00           H
ATOM    589  CG  GLU    36      61.394  22.456  52.084  1.00  0.00           C
ATOM    590  HG2 GLU    36      62.221  22.305  52.779  1.00  0.00           H
ATOM    591  HG3 GLU    36      60.914  21.502  51.868  1.00  0.00           H
ATOM    592  CD  GLU    36      61.898  23.214  50.866  1.00  0.00           C
ATOM    593  OE1 GLU    36      62.320  24.413  51.001  1.00  0.00           O
ATOM    594  OE2 GLU    36      61.851  22.624  49.730  1.00  0.00           O
ATOM    595  C   GLU    36      58.167  22.363  51.900  1.00  0.00           C
ATOM    596  O   GLU    36      57.975  22.153  50.726  1.00  0.00           O
ATOM    597  N   LYS    37      57.658  21.651  52.943  1.00  0.00           N
ATOM    598  H   LYS    37      57.738  22.030  53.876  1.00  0.00           H
ATOM    599  CA  LYS    37      56.756  20.492  52.790  1.00  0.00           C
ATOM    600  HA  LYS    37      57.277  19.720  52.223  1.00  0.00           H
ATOM    601  CB  LYS    37      56.523  19.890  54.194  1.00  0.00           C
ATOM    602  HB2 LYS    37      56.017  20.605  54.843  1.00  0.00           H
ATOM    603  HB3 LYS    37      55.818  19.063  54.117  1.00  0.00           H
ATOM    604  CG  LYS    37      57.854  19.293  54.796  1.00  0.00           C
ATOM    605  HG2 LYS    37      58.102  18.381  54.254  1.00  0.00           H
ATOM    606  HG3 LYS    37      58.666  20.016  54.719  1.00  0.00           H
ATOM    607  CD  LYS    37      57.749  19.010  56.336  1.00  0.00           C
ATOM    608  HD2 LYS    37      57.303  19.859  56.851  1.00  0.00           H
ATOM    609  HD3 LYS    37      56.954  18.266  56.380  1.00  0.00           H
ATOM    610  CE  LYS    37      59.006  18.498  57.142  1.00  0.00           C
ATOM    611  HE2 LYS    37      58.591  18.427  58.148  1.00  0.00           H
ATOM    612  HE3 LYS    37      59.130  17.489  56.747  1.00  0.00           H
ATOM    613  NZ  LYS    37      60.260  19.313  57.037  1.00  0.00           N
ATOM    614  HZ1 LYS    37      60.914  19.068  57.766  1.00  0.00           H
ATOM    615  HZ2 LYS    37      59.981  20.255  57.271  1.00  0.00           H
ATOM    616  HZ3 LYS    37      60.711  19.363  56.135  1.00  0.00           H
ATOM    617  C   LYS    37      55.459  20.911  52.070  1.00  0.00           C
ATOM    618  O   LYS    37      54.919  20.150  51.322  1.00  0.00           O
ATOM    619  N   GLY    38      55.021  22.121  52.188  1.00  0.00           N
ATOM    620  H   GLY    38      55.413  22.765  52.859  1.00  0.00           H
ATOM    621  CA  GLY    38      53.891  22.719  51.450  1.00  0.00           C
ATOM    622  HA2 GLY    38      52.942  22.194  51.562  1.00  0.00           H
ATOM    623  HA3 GLY    38      53.538  23.675  51.837  1.00  0.00           H
ATOM    624  C   GLY    38      54.101  22.897  49.931  1.00  0.00           C
ATOM    625  O   GLY    38      53.103  22.825  49.105  1.00  0.00           O
ATOM    626  N   LEU    39      55.365  23.110  49.527  1.00  0.00           N
ATOM    627  H   LEU    39      56.065  23.303  50.228  1.00  0.00           H
ATOM    628  CA  LEU    39      55.694  23.365  48.128  1.00  0.00           C
ATOM    629  HA  LEU    39      54.839  23.834  47.640  1.00  0.00           H
ATOM    630  CB  LEU    39      56.818  24.413  48.072  1.00  0.00           C
ATOM    631  HB2 LEU    39      57.562  24.231  48.847  1.00  0.00           H
ATOM    632  HB3 LEU    39      57.337  24.267  47.124  1.00  0.00           H
ATOM    633  CG  LEU    39      56.288  25.883  48.169  1.00  0.00           C
ATOM    634  HG  LEU    39      55.393  25.922  48.790  1.00  0.00           H
ATOM    635  CD1 LEU    39      57.333  26.794  48.836  1.00  0.00           C
ATOM    636 HD11 LEU    39      57.075  27.805  48.518  1.00  0.00           H
ATOM    637 HD12 LEU    39      58.313  26.571  48.415  1.00  0.00           H
ATOM    638 HD13 LEU    39      57.401  26.668  49.916  1.00  0.00           H
ATOM    639  CD2 LEU    39      56.055  26.480  46.835  1.00  0.00           C
ATOM    640 HD21 LEU    39      55.648  27.462  47.077  1.00  0.00           H
ATOM    641 HD22 LEU    39      57.018  26.705  46.377  1.00  0.00           H
ATOM    642 HD23 LEU    39      55.359  25.791  46.357  1.00  0.00           H
ATOM    643  C   LEU    39      56.027  22.120  47.262  1.00  0.00           C
ATOM    644  O   LEU    39      56.267  22.186  46.052  1.00  0.00           O
ATOM    645  N   SER    40      55.954  20.987  47.922  1.00  0.00           N
ATOM    646  H   SER    40      55.854  21.224  48.899  1.00  0.00           H
ATOM    647  CA  SER    40      56.223  19.635  47.403  1.00  0.00           C
ATOM    648  HA  SER    40      57.240  19.713  47.022  1.00  0.00           H
ATOM    649  CB  SER    40      56.281  18.643  48.588  1.00  0.00           C
ATOM    650  HB2 SER    40      56.721  17.751  48.142  1.00  0.00           H
ATOM    651  HB3 SER    40      56.943  19.088  49.330  1.00  0.00           H
ATOM    652  OG  SER    40      55.082  18.310  49.227  1.00  0.00           O
ATOM    653  HG  SER    40      54.864  18.940  49.919  1.00  0.00           H
ATOM    654  C   SER    40      55.270  19.192  46.301  1.00  0.00           C
ATOM    655  O   SER    40      54.081  19.538  46.319  1.00  0.00           O
ATOM    656  N   LYS    41      55.734  18.326  45.349  1.00  0.00           N
ATOM    657  H   LYS    41      56.710  18.063  45.362  1.00  0.00           H
ATOM    658  CA  LYS    41      54.786  17.776  44.340  1.00  0.00           C
ATOM    659  HA  LYS    41      54.007  18.484  44.059  1.00  0.00           H
ATOM    660  CB  LYS    41      55.558  17.368  43.092  1.00  0.00           C
ATOM    661  HB2 LYS    41      54.836  17.159  42.302  1.00  0.00           H
ATOM    662  HB3 LYS    41      56.110  18.236  42.731  1.00  0.00           H
ATOM    663  CG  LYS    41      56.647  16.273  43.306  1.00  0.00           C
ATOM    664  HG2 LYS    41      57.326  16.428  44.145  1.00  0.00           H
ATOM    665  HG3 LYS    41      56.159  15.303  43.390  1.00  0.00           H
ATOM    666  CD  LYS    41      57.481  16.076  42.075  1.00  0.00           C
ATOM    667  HD2 LYS    41      56.797  15.723  41.304  1.00  0.00           H
ATOM    668  HD3 LYS    41      57.906  16.986  41.651  1.00  0.00           H
ATOM    669  CE  LYS    41      58.544  15.055  42.226  1.00  0.00           C
ATOM    670  HE2 LYS    41      58.215  14.207  42.828  1.00  0.00           H
ATOM    671  HE3 LYS    41      58.733  14.559  41.275  1.00  0.00           H
ATOM    672  NZ  LYS    41      59.827  15.591  42.671  1.00  0.00           N
ATOM    673  HZ1 LYS    41      60.143  16.337  42.067  1.00  0.00           H
ATOM    674  HZ2 LYS    41      60.585  14.925  42.638  1.00  0.00           H
ATOM    675  HZ3 LYS    41      59.752  15.913  43.625  1.00  0.00           H
ATOM    676  C   LYS    41      53.890  16.656  44.937  1.00  0.00           C
ATOM    677  O   LYS    41      52.761  16.442  44.401  1.00  0.00           O
ATOM    678  N   LYS    42      54.397  15.986  45.978  1.00  0.00           N
ATOM    679  H   LYS    42      55.369  16.125  46.215  1.00  0.00           H
ATOM    680  CA  LYS    42      53.464  15.133  46.734  1.00  0.00           C
ATOM    681  HA  LYS    42      52.954  14.531  45.982  1.00  0.00           H
ATOM    682  CB  LYS    42      54.293  14.039  47.388  1.00  0.00           C
ATOM    683  HB2 LYS    42      54.992  13.641  46.653  1.00  0.00           H
ATOM    684  HB3 LYS    42      54.797  14.544  48.212  1.00  0.00           H
ATOM    685  CG  LYS    42      53.437  12.794  47.806  1.00  0.00           C
ATOM    686  HG2 LYS    42      52.679  13.050  48.548  1.00  0.00           H
ATOM    687  HG3 LYS    42      53.000  12.510  46.849  1.00  0.00           H
ATOM    688  CD  LYS    42      54.333  11.632  48.338  1.00  0.00           C
ATOM    689  HD2 LYS    42      55.303  11.693  47.843  1.00  0.00           H
ATOM    690  HD3 LYS    42      54.567  11.703  49.399  1.00  0.00           H
ATOM    691  CE  LYS    42      53.626  10.305  48.183  1.00  0.00           C
ATOM    692  HE2 LYS    42      53.407  10.182  47.123  1.00  0.00           H
ATOM    693  HE3 LYS    42      54.388   9.578  48.465  1.00  0.00           H
ATOM    694  NZ  LYS    42      52.401  10.114  49.003  1.00  0.00           N
ATOM    695  HZ1 LYS    42      51.839   9.317  48.739  1.00  0.00           H
ATOM    696  HZ2 LYS    42      51.852  10.963  48.989  1.00  0.00           H
ATOM    697  HZ3 LYS    42      52.628   9.922  49.967  1.00  0.00           H
ATOM    698  C   LYS    42      52.504  15.869  47.596  1.00  0.00           C
ATOM    699  O   LYS    42      51.492  15.268  47.917  1.00  0.00           O
ATOM    700  N   GLY    43      52.800  17.096  48.122  1.00  0.00           N
ATOM    701  H   GLY    43      53.687  17.525  47.904  1.00  0.00           H
ATOM    702  CA  GLY    43      51.868  17.922  48.842  1.00  0.00           C
ATOM    703  HA2 GLY    43      51.962  18.990  48.651  1.00  0.00           H
ATOM    704  HA3 GLY    43      50.817  17.703  48.653  1.00  0.00           H
ATOM    705  C   GLY    43      52.142  17.635  50.280  1.00  0.00           C
ATOM    706  O   GLY    43      52.563  16.505  50.763  1.00  0.00           O
ATOM    707  N   GLY    44      51.934  18.792  50.923  1.00  0.00           N
ATOM    708  H   GLY    44      51.808  19.589  50.317  1.00  0.00           H
ATOM    709  CA  GLY    44      51.921  19.004  52.349  1.00  0.00           C
ATOM    710  HA2 GLY    44      51.776  18.008  52.769  1.00  0.00           H
ATOM    711  HA3 GLY    44      52.851  19.405  52.754  1.00  0.00           H
ATOM    712  C   GLY    44      50.615  19.727  52.848  1.00  0.00           C
ATOM    713  O   GLY    44      49.741  20.142  52.073  1.00  0.00           O
ATOM    714  N   ASN    45      50.538  19.833  54.164  1.00  0.00           N
ATOM    715  H   ASN    45      51.306  19.519  54.739  1.00  0.00           H
ATOM    716  CA  ASN    45      49.464  20.449  54.975  1.00  0.00           C
ATOM    717  HA  ASN    45      48.543  19.876  54.871  1.00  0.00           H
ATOM    718  CB  ASN    45      49.895  20.323  56.453  1.00  0.00           C
ATOM    719  HB2 ASN    45      50.051  19.272  56.697  1.00  0.00           H
ATOM    720  HB3 ASN    45      50.852  20.818  56.619  1.00  0.00           H
ATOM    721  CG  ASN    45      48.935  20.825  57.482  1.00  0.00           C
ATOM    722  OD1 ASN    45      47.744  20.561  57.479  1.00  0.00           O
ATOM    723  ND2 ASN    45      49.444  21.781  58.277  1.00  0.00           N
ATOM    724 HD21 ASN    45      50.414  22.066  58.284  1.00  0.00           H
ATOM    725 HD22 ASN    45      48.820  22.201  58.951  1.00  0.00           H
ATOM    726  C   ASN    45      49.183  21.941  54.700  1.00  0.00           C
ATOM    727  O   ASN    45      48.039  22.405  54.800  1.00  0.00           O
ATOM    728  N   ILE    46      50.264  22.654  54.348  1.00  0.00           N
ATOM    729  H   ILE    46      51.210  22.312  54.429  1.00  0.00           H
ATOM    730  CA  ILE    46      50.095  23.896  53.655  1.00  0.00           C
ATOM    731  HA  ILE    46      49.258  24.410  54.128  1.00  0.00           H
ATOM    732  CB  ILE    46      51.257  24.829  53.912  1.00  0.00           C
ATOM    733  HB  ILE    46      52.090  24.482  53.301  1.00  0.00           H
ATOM    734  CG2 ILE    46      50.831  26.225  53.444  1.00  0.00           C
ATOM    735 HG21 ILE    46      51.630  26.922  53.699  1.00  0.00           H
ATOM    736 HG22 ILE    46      49.893  26.539  53.900  1.00  0.00           H
ATOM    737 HG23 ILE    46      50.905  26.187  52.357  1.00  0.00           H
ATOM    738  CG1 ILE    46      51.733  24.946  55.399  1.00  0.00           C
ATOM    739 HG12 ILE    46      52.079  23.982  55.769  1.00  0.00           H
ATOM    740 HG13 ILE    46      52.588  25.595  55.212  1.00  0.00           H
ATOM    741  CD1 ILE    46      50.862  25.666  56.438  1.00  0.00           C
ATOM    742 HD11 ILE    46      51.250  25.444  57.432  1.00  0.00           H
ATOM    743 HD12 ILE    46      49.816  25.360  56.471  1.00  0.00           H
ATOM    744 HD13 ILE    46      50.916  26.734  56.228  1.00  0.00           H
ATOM    745  C   ILE    46      49.862  23.770  52.105  1.00  0.00           C
ATOM    746  O   ILE    46      50.734  23.185  51.474  1.00  0.00           O
ATOM    747  N   PRO    47      48.752  24.295  51.568  1.00  0.00           N
ATOM    748  CD  PRO    47      47.561  24.712  52.293  1.00  0.00           C
ATOM    749  HD2 PRO    47      47.701  25.768  52.521  1.00  0.00           H
ATOM    750  HD3 PRO    47      47.445  24.223  53.262  1.00  0.00           H
ATOM    751  CG  PRO    47      46.366  24.426  51.428  1.00  0.00           C
ATOM    752  HG2 PRO    47      45.595  25.166  51.640  1.00  0.00           H
ATOM    753  HG3 PRO    47      46.002  23.407  51.565  1.00  0.00           H
ATOM    754  CB  PRO    47      46.888  24.624  50.010  1.00  0.00           C
ATOM    755  HB2 PRO    47      46.808  25.665  49.696  1.00  0.00           H
ATOM    756  HB3 PRO    47      46.251  24.041  49.345  1.00  0.00           H
ATOM    757  CA  PRO    47      48.392  24.135  50.089  1.00  0.00           C
ATOM    758  HA  PRO    47      48.365  23.055  49.952  1.00  0.00           H
ATOM    759  C   PRO    47      49.249  24.731  49.003  1.00  0.00           C
ATOM    760  O   PRO    47      49.540  24.072  47.998  1.00  0.00           O
ATOM    761  N   MET    48      49.630  26.044  49.056  1.00  0.00           N
ATOM    762  H   MET    48      49.567  26.504  49.952  1.00  0.00           H
ATOM    763  CA  MET    48      50.536  26.692  48.072  1.00  0.00           C
ATOM    764  HA  MET    48      50.439  27.737  48.365  1.00  0.00           H
ATOM    765  CB  MET    48      51.994  26.252  48.397  1.00  0.00           C
ATOM    766  HB2 MET    48      52.070  25.249  47.978  1.00  0.00           H
ATOM    767  HB3 MET    48      52.712  26.813  47.799  1.00  0.00           H
ATOM    768  CG  MET    48      52.512  26.115  49.882  1.00  0.00           C
ATOM    769  HG2 MET    48      51.802  25.497  50.432  1.00  0.00           H
ATOM    770  HG3 MET    48      53.520  25.699  49.869  1.00  0.00           H
ATOM    771  SD  MET    48      52.550  27.663  50.701  1.00  0.00           S
ATOM    772  CE  MET    48      54.277  28.157  50.358  1.00  0.00           C
ATOM    773  HE1 MET    48      54.898  27.365  50.775  1.00  0.00           H
ATOM    774  HE2 MET    48      54.311  28.188  49.269  1.00  0.00           H
ATOM    775  HE3 MET    48      54.536  29.149  50.730  1.00  0.00           H
ATOM    776  C   MET    48      50.087  26.574  46.565  1.00  0.00           C
ATOM    777  O   MET    48      50.723  25.948  45.751  1.00  0.00           O
ATOM    778  N   ILE    49      48.961  27.241  46.292  1.00  0.00           N
ATOM    779  H   ILE    49      48.589  27.714  47.102  1.00  0.00           H
ATOM    780  CA  ILE    49      48.393  27.440  44.914  1.00  0.00           C
ATOM    781  HA  ILE    49      48.383  26.447  44.464  1.00  0.00           H
ATOM    782  CB  ILE    49      46.885  27.754  45.020  1.00  0.00           C
ATOM    783  HB  ILE    49      46.793  28.804  45.299  1.00  0.00           H
ATOM    784  CG2 ILE    49      46.184  27.722  43.740  1.00  0.00           C
ATOM    785 HG21 ILE    49      45.125  27.749  43.999  1.00  0.00           H
ATOM    786 HG22 ILE    49      46.402  26.751  43.296  1.00  0.00           H
ATOM    787 HG23 ILE    49      46.417  28.584  43.116  1.00  0.00           H
ATOM    788  CG1 ILE    49      46.229  26.898  46.121  1.00  0.00           C
ATOM    789 HG12 ILE    49      46.638  27.174  47.093  1.00  0.00           H
ATOM    790 HG13 ILE    49      45.171  27.162  46.130  1.00  0.00           H
ATOM    791  CD1 ILE    49      46.159  25.385  45.956  1.00  0.00           C
ATOM    792 HD11 ILE    49      45.418  24.932  46.616  1.00  0.00           H
ATOM    793 HD12 ILE    49      47.120  24.980  46.272  1.00  0.00           H
ATOM    794 HD13 ILE    49      46.023  25.245  44.883  1.00  0.00           H
ATOM    795  C   ILE    49      49.124  28.473  44.057  1.00  0.00           C
ATOM    796  O   ILE    49      49.368  29.612  44.491  1.00  0.00           O
ATOM    797  N   PRO    50      49.641  28.106  42.918  1.00  0.00           N
ATOM    798  CD  PRO    50      49.623  26.750  42.324  1.00  0.00           C
ATOM    799  HD2 PRO    50      48.640  26.293  42.212  1.00  0.00           H
ATOM    800  HD3 PRO    50      50.358  26.088  42.779  1.00  0.00           H
ATOM    801  CG  PRO    50      50.057  26.903  40.866  1.00  0.00           C
ATOM    802  HG2 PRO    50      49.177  27.083  40.248  1.00  0.00           H
ATOM    803  HG3 PRO    50      50.605  26.022  40.536  1.00  0.00           H
ATOM    804  CB  PRO    50      50.909  28.185  40.861  1.00  0.00           C
ATOM    805  HB2 PRO    50      50.869  28.720  39.913  1.00  0.00           H
ATOM    806  HB3 PRO    50      51.964  27.947  40.985  1.00  0.00           H
ATOM    807  CA  PRO    50      50.279  29.041  41.991  1.00  0.00           C
ATOM    808  HA  PRO    50      51.032  29.632  42.512  1.00  0.00           H
ATOM    809  C   PRO    50      49.162  30.008  41.546  1.00  0.00           C
ATOM    810  O   PRO    50      48.145  29.542  41.023  1.00  0.00           O
ATOM    811  N   GLY    51      49.355  31.298  41.779  1.00  0.00           N
ATOM    812  H   GLY    51      50.249  31.590  42.147  1.00  0.00           H
ATOM    813  CA  GLY    51      48.404  32.363  41.236  1.00  0.00           C
ATOM    814  HA2 GLY    51      47.370  32.065  41.408  1.00  0.00           H
ATOM    815  HA3 GLY    51      48.594  33.268  41.810  1.00  0.00           H
ATOM    816  C   GLY    51      48.529  32.755  39.704  1.00  0.00           C
ATOM    817  O   GLY    51      47.899  33.568  39.143  1.00  0.00           O
ATOM    818  N   TRP    52      49.579  32.256  39.009  1.00  0.00           N
ATOM    819  H   TRP    52      50.246  31.696  39.522  1.00  0.00           H
ATOM    820  CA  TRP    52      49.772  32.291  37.539  1.00  0.00           C
ATOM    821  HA  TRP    52      50.702  31.793  37.263  1.00  0.00           H
ATOM    822  CB  TRP    52      48.662  31.574  36.856  1.00  0.00           C
ATOM    823  HB2 TRP    52      47.663  31.975  37.023  1.00  0.00           H
ATOM    824  HB3 TRP    52      48.757  31.486  35.774  1.00  0.00           H
ATOM    825  CG  TRP    52      48.622  30.114  37.148  1.00  0.00           C
ATOM    826  CD1 TRP    52      47.791  29.469  37.963  1.00  0.00           C
ATOM    827  HD1 TRP    52      47.091  29.990  38.599  1.00  0.00           H
ATOM    828  NE1 TRP    52      48.081  28.135  38.100  1.00  0.00           N
ATOM    829  HE1 TRP    52      47.625  27.522  38.762  1.00  0.00           H
ATOM    830  CE2 TRP    52      49.156  27.875  37.322  1.00  0.00           C
ATOM    831  CZ2 TRP    52      49.975  26.724  37.122  1.00  0.00           C
ATOM    832  HZ2 TRP    52      49.680  25.782  37.562  1.00  0.00           H
ATOM    833  CH2 TRP    52      51.123  26.761  36.279  1.00  0.00           C
ATOM    834  HH2 TRP    52      51.622  25.836  36.033  1.00  0.00           H
ATOM    835  CZ3 TRP    52      51.458  27.978  35.624  1.00  0.00           C
ATOM    836  HZ3 TRP    52      52.392  28.097  35.095  1.00  0.00           H
ATOM    837  CE3 TRP    52      50.626  29.078  35.777  1.00  0.00           C
ATOM    838  HE3 TRP    52      50.895  29.969  35.229  1.00  0.00           H
ATOM    839  CD2 TRP    52      49.520  29.089  36.663  1.00  0.00           C
ATOM    840  C   TRP    52      50.099  33.636  36.867  1.00  0.00           C
ATOM    841  O   TRP    52      50.246  33.891  35.698  1.00  0.00           O
ATOM    842  N   VAL    53      50.277  34.638  37.760  1.00  0.00           N
ATOM    843  H   VAL    53      49.984  34.448  38.707  1.00  0.00           H
ATOM    844  CA  VAL    53      51.115  35.838  37.379  1.00  0.00           C
ATOM    845  HA  VAL    53      50.677  36.068  36.407  1.00  0.00           H
ATOM    846  CB  VAL    53      50.935  37.091  38.318  1.00  0.00           C
ATOM    847  HB  VAL    53      51.819  37.077  38.957  1.00  0.00           H
ATOM    848  CG1 VAL    53      50.755  38.391  37.536  1.00  0.00           C
ATOM    849 HG11 VAL    53      51.621  38.711  36.955  1.00  0.00           H
ATOM    850 HG12 VAL    53      49.868  38.408  36.902  1.00  0.00           H
ATOM    851 HG13 VAL    53      50.429  39.162  38.236  1.00  0.00           H
ATOM    852  CG2 VAL    53      49.680  36.863  39.232  1.00  0.00           C
ATOM    853 HG21 VAL    53      48.711  36.914  38.736  1.00  0.00           H
ATOM    854 HG22 VAL    53      49.543  37.677  39.943  1.00  0.00           H
ATOM    855 HG23 VAL    53      49.827  35.895  39.712  1.00  0.00           H
ATOM    856  C   VAL    53      52.585  35.472  37.244  1.00  0.00           C
ATOM    857  O   VAL    53      53.269  35.090  38.193  1.00  0.00           O
ATOM    858  N   MET    54      53.009  35.389  35.997  1.00  0.00           N
ATOM    859  H   MET    54      52.375  35.627  35.248  1.00  0.00           H
ATOM    860  CA  MET    54      54.255  34.745  35.633  1.00  0.00           C
ATOM    861  HA  MET    54      54.662  34.179  36.471  1.00  0.00           H
ATOM    862  CB  MET    54      54.010  33.766  34.482  1.00  0.00           C
ATOM    863  HB2 MET    54      53.451  34.316  33.726  1.00  0.00           H
ATOM    864  HB3 MET    54      54.988  33.424  34.143  1.00  0.00           H
ATOM    865  CG  MET    54      53.267  32.575  35.076  1.00  0.00           C
ATOM    866  HG2 MET    54      53.714  32.182  35.990  1.00  0.00           H
ATOM    867  HG3 MET    54      52.354  33.051  35.431  1.00  0.00           H
ATOM    868  SD  MET    54      52.913  31.217  33.923  1.00  0.00           S
ATOM    869  CE  MET    54      54.582  30.460  33.673  1.00  0.00           C
ATOM    870  HE1 MET    54      55.289  31.200  33.297  1.00  0.00           H
ATOM    871  HE2 MET    54      54.791  30.029  34.652  1.00  0.00           H
ATOM    872  HE3 MET    54      54.459  29.703  32.898  1.00  0.00           H
ATOM    873  C   MET    54      55.420  35.725  35.389  1.00  0.00           C
ATOM    874  O   MET    54      56.493  35.281  35.163  1.00  0.00           O
ATOM    875  N   ASP    55      55.099  37.011  35.415  1.00  0.00           N
ATOM    876  H   ASP    55      54.150  37.208  35.698  1.00  0.00           H
ATOM    877  CA  ASP    55      56.029  38.121  35.539  1.00  0.00           C
ATOM    878  HA  ASP    55      56.988  37.655  35.769  1.00  0.00           H
ATOM    879  CB  ASP    55      56.125  38.999  34.275  1.00  0.00           C
ATOM    880  HB2 ASP    55      55.365  39.771  34.386  1.00  0.00           H
ATOM    881  HB3 ASP    55      57.150  39.365  34.340  1.00  0.00           H
ATOM    882  CG  ASP    55      55.910  38.245  32.975  1.00  0.00           C
ATOM    883  OD1 ASP    55      54.721  38.311  32.466  1.00  0.00           O
ATOM    884  OD2 ASP    55      56.856  37.662  32.445  1.00  0.00           O
ATOM    885  C   ASP    55      55.700  39.053  36.740  1.00  0.00           C
ATOM    886  O   ASP    55      54.605  38.787  37.373  1.00  0.00           O
ATOM    887  N   PHE    56      56.556  40.007  37.052  1.00  0.00           N
ATOM    888  H   PHE    56      57.439  39.933  36.569  1.00  0.00           H
ATOM    889  CA  PHE    56      56.209  41.140  37.954  1.00  0.00           C
ATOM    890  HA  PHE    56      55.523  40.847  38.750  1.00  0.00           H
ATOM    891  CB  PHE    56      57.577  41.649  38.578  1.00  0.00           C
ATOM    892  HB2 PHE    56      58.181  42.033  37.756  1.00  0.00           H
ATOM    893  HB3 PHE    56      57.353  42.489  39.235  1.00  0.00           H
ATOM    894  CG  PHE    56      58.514  40.655  39.278  1.00  0.00           C
ATOM    895  CD1 PHE    56      59.901  40.810  39.054  1.00  0.00           C
ATOM    896  HD1 PHE    56      60.299  41.607  38.442  1.00  0.00           H
ATOM    897  CE1 PHE    56      60.805  39.904  39.676  1.00  0.00           C
ATOM    898  HE1 PHE    56      61.857  40.006  39.454  1.00  0.00           H
ATOM    899  CZ  PHE    56      60.310  38.764  40.389  1.00  0.00           C
ATOM    900  HZ  PHE    56      61.108  38.132  40.748  1.00  0.00           H
ATOM    901  CE2 PHE    56      58.905  38.638  40.608  1.00  0.00           C
ATOM    902  HE2 PHE    56      58.569  37.837  41.250  1.00  0.00           H
ATOM    903  CD2 PHE    56      57.984  39.626  40.086  1.00  0.00           C
ATOM    904  HD2 PHE    56      56.923  39.488  40.230  1.00  0.00           H
ATOM    905  C   PHE    56      55.527  42.267  37.254  1.00  0.00           C
ATOM    906  O   PHE    56      55.668  42.458  36.055  1.00  0.00           O
ATOM    907  N   PRO    57      54.846  43.121  38.061  1.00  0.00           N
ATOM    908  CD  PRO    57      54.377  42.924  39.409  1.00  0.00           C
ATOM    909  HD2 PRO    57      55.137  42.629  40.133  1.00  0.00           H
ATOM    910  HD3 PRO    57      53.683  42.084  39.435  1.00  0.00           H
ATOM    911  CG  PRO    57      53.781  44.197  39.871  1.00  0.00           C
ATOM    912  HG2 PRO    57      54.511  44.725  40.484  1.00  0.00           H
ATOM    913  HG3 PRO    57      52.920  43.938  40.488  1.00  0.00           H
ATOM    914  CB  PRO    57      53.481  44.973  38.593  1.00  0.00           C
ATOM    915  HB2 PRO    57      53.637  46.048  38.699  1.00  0.00           H
ATOM    916  HB3 PRO    57      52.477  44.736  38.241  1.00  0.00           H
ATOM    917  CA  PRO    57      54.498  44.432  37.554  1.00  0.00           C
ATOM    918  HA  PRO    57      54.014  44.354  36.581  1.00  0.00           H
ATOM    919  C   PRO    57      55.762  45.319  37.452  1.00  0.00           C
ATOM    920  O   PRO    57      56.768  45.027  38.007  1.00  0.00           O
ATOM    921  N   THR    58      55.769  46.445  36.727  1.00  0.00           N
ATOM    922  H   THR    58      54.972  46.708  36.165  1.00  0.00           H
ATOM    923  CA  THR    58      56.889  47.402  36.673  1.00  0.00           C
ATOM    924  HA  THR    58      57.796  47.111  37.203  1.00  0.00           H
ATOM    925  CB  THR    58      57.372  47.615  35.254  1.00  0.00           C
ATOM    926  HB  THR    58      58.145  48.383  35.218  1.00  0.00           H
ATOM    927  CG2 THR    58      57.998  46.361  34.654  1.00  0.00           C
ATOM    928 HG21 THR    58      58.660  45.962  35.423  1.00  0.00           H
ATOM    929 HG22 THR    58      58.472  46.674  33.724  1.00  0.00           H
ATOM    930 HG23 THR    58      57.207  45.651  34.413  1.00  0.00           H
ATOM    931  OG1 THR    58      56.323  48.009  34.469  1.00  0.00           O
ATOM    932  HG1 THR    58      55.725  47.263  34.381  1.00  0.00           H
ATOM    933  C   THR    58      56.463  48.742  37.224  1.00  0.00           C
ATOM    934  O   THR    58      57.268  49.577  37.653  1.00  0.00           O
ATOM    935  N   GLY    59      55.228  49.063  37.186  1.00  0.00           N
ATOM    936  H   GLY    59      54.658  48.333  36.783  1.00  0.00           H
ATOM    937  CA  GLY    59      54.631  50.429  37.398  1.00  0.00           C
ATOM    938  HA2 GLY    59      53.729  50.296  37.997  1.00  0.00           H
ATOM    939  HA3 GLY    59      55.360  51.042  37.928  1.00  0.00           H
ATOM    940  C   GLY    59      54.365  51.071  36.070  1.00  0.00           C
ATOM    941  O   GLY    59      53.870  52.172  36.135  1.00  0.00           O
ATOM    942  N   LYS    60      54.665  50.395  34.971  1.00  0.00           N
ATOM    943  H   LYS    60      55.048  49.462  35.012  1.00  0.00           H
ATOM    944  CA  LYS    60      54.416  50.971  33.603  1.00  0.00           C
ATOM    945  HA  LYS    60      54.078  51.998  33.737  1.00  0.00           H
ATOM    946  CB  LYS    60      55.652  50.997  32.731  1.00  0.00           C
ATOM    947  HB2 LYS    60      56.071  49.997  32.615  1.00  0.00           H
ATOM    948  HB3 LYS    60      55.307  51.419  31.787  1.00  0.00           H
ATOM    949  CG  LYS    60      56.779  51.972  33.400  1.00  0.00           C
ATOM    950  HG2 LYS    60      56.987  51.598  34.402  1.00  0.00           H
ATOM    951  HG3 LYS    60      57.726  51.962  32.860  1.00  0.00           H
ATOM    952  CD  LYS    60      56.457  53.507  33.507  1.00  0.00           C
ATOM    953  HD2 LYS    60      56.182  53.839  32.505  1.00  0.00           H
ATOM    954  HD3 LYS    60      55.689  53.650  34.267  1.00  0.00           H
ATOM    955  CE  LYS    60      57.742  54.176  33.910  1.00  0.00           C
ATOM    956  HE2 LYS    60      58.347  53.741  34.704  1.00  0.00           H
ATOM    957  HE3 LYS    60      58.315  54.152  32.984  1.00  0.00           H
ATOM    958  NZ  LYS    60      57.561  55.628  34.167  1.00  0.00           N
ATOM    959  HZ1 LYS    60      57.257  55.995  33.275  1.00  0.00           H
ATOM    960  HZ2 LYS    60      58.511  55.954  34.271  1.00  0.00           H
ATOM    961  HZ3 LYS    60      56.997  55.915  34.953  1.00  0.00           H
ATOM    962  C   LYS    60      53.238  50.276  32.902  1.00  0.00           C
ATOM    963  O   LYS    60      52.832  50.914  31.913  1.00  0.00           O
ATOM    964  N   GLU    61      52.584  49.208  33.437  1.00  0.00           N
ATOM    965  H   GLU    61      52.953  48.805  34.285  1.00  0.00           H
ATOM    966  CA  GLU    61      51.445  48.623  32.820  1.00  0.00           C
ATOM    967  HA  GLU    61      51.742  48.306  31.821  1.00  0.00           H
ATOM    968  CB  GLU    61      51.001  47.329  33.510  1.00  0.00           C
ATOM    969  HB2 GLU    61      50.650  47.608  34.503  1.00  0.00           H
ATOM    970  HB3 GLU    61      50.089  46.958  33.045  1.00  0.00           H
ATOM    971  CG  GLU    61      52.035  46.189  33.777  1.00  0.00           C
ATOM    972  HG2 GLU    61      51.477  45.353  34.199  1.00  0.00           H
ATOM    973  HG3 GLU    61      52.324  45.643  32.880  1.00  0.00           H
ATOM    974  CD  GLU    61      53.309  46.593  34.477  1.00  0.00           C
ATOM    975  OE1 GLU    61      53.324  47.309  35.451  1.00  0.00           O
ATOM    976  OE2 GLU    61      54.350  46.229  33.940  1.00  0.00           O
ATOM    977  C   GLU    61      50.185  49.565  32.563  1.00  0.00           C
ATOM    978  O   GLU    61      49.944  50.426  33.405  1.00  0.00           O
ATOM    979  N   SER    62      49.404  49.378  31.470  1.00  0.00           N
ATOM    980  H   SER    62      49.697  48.648  30.836  1.00  0.00           H
ATOM    981  CA  SER    62      48.714  50.509  30.903  1.00  0.00           C
ATOM    982  HA  SER    62      48.324  51.151  31.694  1.00  0.00           H
ATOM    983  CB  SER    62      49.632  51.437  30.063  1.00  0.00           C
ATOM    984  HB2 SER    62      50.526  51.673  30.642  1.00  0.00           H
ATOM    985  HB3 SER    62      49.910  50.909  29.152  1.00  0.00           H
ATOM    986  OG  SER    62      48.937  52.642  29.631  1.00  0.00           O
ATOM    987  HG  SER    62      48.152  52.412  29.130  1.00  0.00           H
ATOM    988  C   SER    62      47.523  50.013  30.048  1.00  0.00           C
ATOM    989  O   SER    62      47.699  48.976  29.360  1.00  0.00           O
ATOM    990  N   GLY    63      46.356  50.661  30.115  1.00  0.00           N
ATOM    991  H   GLY    63      46.270  51.400  30.798  1.00  0.00           H
ATOM    992  CA  GLY    63      45.155  50.203  29.474  1.00  0.00           C
ATOM    993  HA2 GLY    63      44.866  50.883  28.672  1.00  0.00           H
ATOM    994  HA3 GLY    63      45.337  49.263  28.954  1.00  0.00           H
ATOM    995  C   GLY    63      43.913  49.988  30.338  1.00  0.00           C
ATOM    996  O   GLY    63      44.036  49.911  31.500  1.00  0.00           O
ATOM    997  N   ASP    64      42.716  49.949  29.685  1.00  0.00           N
ATOM    998  H   ASP    64      42.744  50.051  28.681  1.00  0.00           H
ATOM    999  CA  ASP    64      41.401  49.672  30.297  1.00  0.00           C
ATOM   1000  HA  ASP    64      41.278  50.220  31.231  1.00  0.00           H
ATOM   1001  CB  ASP    64      40.232  50.328  29.495  1.00  0.00           C
ATOM   1002  HB2 ASP    64      40.036  49.792  28.567  1.00  0.00           H
ATOM   1003  HB3 ASP    64      39.399  50.066  30.148  1.00  0.00           H
ATOM   1004  CG  ASP    64      40.336  51.817  29.393  1.00  0.00           C
ATOM   1005  OD1 ASP    64      41.268  52.401  29.938  1.00  0.00           O
ATOM   1006  OD2 ASP    64      39.455  52.394  28.715  1.00  0.00           O
ATOM   1007  C   ASP    64      41.056  48.178  30.394  1.00  0.00           C
ATOM   1008  O   ASP    64      41.194  47.432  29.440  1.00  0.00           O
ATOM   1009  N   PHE    65      40.683  47.887  31.581  1.00  0.00           N
ATOM   1010  H   PHE    65      40.753  48.601  32.293  1.00  0.00           H
ATOM   1011  CA  PHE    65      40.481  46.525  32.088  1.00  0.00           C
ATOM   1012  HA  PHE    65      40.247  45.872  31.247  1.00  0.00           H
ATOM   1013  CB  PHE    65      41.813  45.956  32.750  1.00  0.00           C
ATOM   1014  HB2 PHE    65      42.090  46.679  33.518  1.00  0.00           H
ATOM   1015  HB3 PHE    65      41.454  45.068  33.271  1.00  0.00           H
ATOM   1016  CG  PHE    65      42.948  45.580  31.802  1.00  0.00           C
ATOM   1017  CD1 PHE    65      42.989  44.433  30.911  1.00  0.00           C
ATOM   1018  HD1 PHE    65      42.245  43.650  30.939  1.00  0.00           H
ATOM   1019  CE1 PHE    65      44.046  44.268  30.032  1.00  0.00           C
ATOM   1020  HE1 PHE    65      44.147  43.390  29.412  1.00  0.00           H
ATOM   1021  CZ  PHE    65      44.999  45.302  29.885  1.00  0.00           C
ATOM   1022  HZ  PHE    65      45.773  45.127  29.153  1.00  0.00           H
ATOM   1023  CE2 PHE    65      44.979  46.381  30.707  1.00  0.00           C
ATOM   1024  HE2 PHE    65      45.656  47.194  30.487  1.00  0.00           H
ATOM   1025  CD2 PHE    65      43.961  46.539  31.646  1.00  0.00           C
ATOM   1026  HD2 PHE    65      43.830  47.453  32.207  1.00  0.00           H
ATOM   1027  C   PHE    65      39.389  46.401  33.125  1.00  0.00           C
ATOM   1028  O   PHE    65      39.326  47.201  34.068  1.00  0.00           O
ATOM   1029  N   LEU    66      38.517  45.390  33.038  1.00  0.00           N
ATOM   1030  H   LEU    66      38.780  44.592  32.478  1.00  0.00           H
ATOM   1031  CA  LEU    66      37.426  45.103  33.948  1.00  0.00           C
ATOM   1032  HA  LEU    66      37.153  46.047  34.417  1.00  0.00           H
ATOM   1033  CB  LEU    66      36.254  44.549  33.188  1.00  0.00           C
ATOM   1034  HB2 LEU    66      36.109  45.045  32.227  1.00  0.00           H
ATOM   1035  HB3 LEU    66      36.539  43.544  32.882  1.00  0.00           H
ATOM   1036  CG  LEU    66      34.858  44.466  33.759  1.00  0.00           C
ATOM   1037  HG  LEU    66      34.889  43.876  34.675  1.00  0.00           H
ATOM   1038  CD1 LEU    66      34.300  45.882  33.936  1.00  0.00           C
ATOM   1039 HD11 LEU    66      34.395  46.611  33.132  1.00  0.00           H
ATOM   1040 HD12 LEU    66      34.594  46.426  34.834  1.00  0.00           H
ATOM   1041 HD13 LEU    66      33.242  45.811  34.190  1.00  0.00           H
ATOM   1042  CD2 LEU    66      33.914  43.706  32.869  1.00  0.00           C
ATOM   1043 HD21 LEU    66      34.204  42.684  32.628  1.00  0.00           H
ATOM   1044 HD22 LEU    66      32.934  43.613  33.336  1.00  0.00           H
ATOM   1045 HD23 LEU    66      33.802  44.186  31.896  1.00  0.00           H
ATOM   1046  C   LEU    66      37.936  44.104  34.974  1.00  0.00           C
ATOM   1047  O   LEU    66      38.666  43.201  34.648  1.00  0.00           O
ATOM   1048  N   ALA    67      37.394  44.213  36.166  1.00  0.00           N
ATOM   1049  H   ALA    67      36.701  44.943  36.248  1.00  0.00           H
ATOM   1050  CA  ALA    67      37.600  43.297  37.293  1.00  0.00           C
ATOM   1051  HA  ALA    67      37.701  42.249  37.008  1.00  0.00           H
ATOM   1052  CB  ALA    67      38.725  43.754  38.174  1.00  0.00           C
ATOM   1053  HB1 ALA    67      38.841  42.963  38.915  1.00  0.00           H
ATOM   1054  HB2 ALA    67      38.411  44.756  38.467  1.00  0.00           H
ATOM   1055  HB3 ALA    67      39.682  43.816  37.658  1.00  0.00           H
ATOM   1056  C   ALA    67      36.264  43.186  38.035  1.00  0.00           C
ATOM   1057  O   ALA    67      35.435  44.095  38.131  1.00  0.00           O
ATOM   1058  N   ILE    68      35.992  41.974  38.513  1.00  0.00           N
ATOM   1059  H   ILE    68      36.692  41.251  38.434  1.00  0.00           H
ATOM   1060  CA  ILE    68      34.728  41.580  39.142  1.00  0.00           C
ATOM   1061  HA  ILE    68      34.076  42.353  39.548  1.00  0.00           H
ATOM   1062  CB  ILE    68      33.842  40.874  38.134  1.00  0.00           C
ATOM   1063  HB  ILE    68      34.368  40.029  37.688  1.00  0.00           H
ATOM   1064  CG2 ILE    68      32.487  40.418  38.776  1.00  0.00           C
ATOM   1065 HG21 ILE    68      32.707  39.782  39.632  1.00  0.00           H
ATOM   1066 HG22 ILE    68      31.942  39.932  37.967  1.00  0.00           H
ATOM   1067 HG23 ILE    68      31.848  41.248  39.079  1.00  0.00           H
ATOM   1068  CG1 ILE    68      33.557  41.730  36.862  1.00  0.00           C
ATOM   1069 HG12 ILE    68      32.965  42.627  37.047  1.00  0.00           H
ATOM   1070 HG13 ILE    68      34.426  41.977  36.253  1.00  0.00           H
ATOM   1071  CD1 ILE    68      32.713  40.981  35.797  1.00  0.00           C
ATOM   1072 HD11 ILE    68      31.647  41.062  36.016  1.00  0.00           H
ATOM   1073 HD12 ILE    68      32.895  39.906  35.799  1.00  0.00           H
ATOM   1074 HD13 ILE    68      32.896  41.407  34.812  1.00  0.00           H
ATOM   1075  C   ILE    68      35.025  40.690  40.354  1.00  0.00           C
ATOM   1076  O   ILE    68      36.018  39.926  40.288  1.00  0.00           O
ATOM   1077  N   ASP    69      34.220  40.769  41.386  1.00  0.00           N
ATOM   1078  H   ASP    69      33.517  41.476  41.548  1.00  0.00           H
ATOM   1079  CA  ASP    69      34.386  39.915  42.558  1.00  0.00           C
ATOM   1080  HA  ASP    69      35.121  39.153  42.298  1.00  0.00           H
ATOM   1081  CB  ASP    69      35.035  40.731  43.604  1.00  0.00           C
ATOM   1082  HB2 ASP    69      35.918  41.257  43.242  1.00  0.00           H
ATOM   1083  HB3 ASP    69      34.356  41.482  44.006  1.00  0.00           H
ATOM   1084  CG  ASP    69      35.460  40.053  44.888  1.00  0.00           C
ATOM   1085  OD1 ASP    69      35.366  38.790  44.995  1.00  0.00           O
ATOM   1086  OD2 ASP    69      35.975  40.784  45.768  1.00  0.00           O
ATOM   1087  C   ASP    69      33.033  39.316  43.184  1.00  0.00           C
ATOM   1088  O   ASP    69      32.148  40.056  43.607  1.00  0.00           O
ATOM   1089  N   LEU    70      32.985  37.976  43.246  1.00  0.00           N
ATOM   1090  H   LEU    70      33.761  37.378  43.000  1.00  0.00           H
ATOM   1091  CA  LEU    70      31.880  37.390  43.993  1.00  0.00           C
ATOM   1092  HA  LEU    70      30.973  37.936  43.730  1.00  0.00           H
ATOM   1093  CB  LEU    70      31.877  35.825  43.488  1.00  0.00           C
ATOM   1094  HB2 LEU    70      31.824  35.743  42.403  1.00  0.00           H
ATOM   1095  HB3 LEU    70      32.739  35.259  43.844  1.00  0.00           H
ATOM   1096  CG  LEU    70      30.588  35.110  43.986  1.00  0.00           C
ATOM   1097  HG  LEU    70      30.607  35.053  45.075  1.00  0.00           H
ATOM   1098  CD1 LEU    70      29.307  35.857  43.445  1.00  0.00           C
ATOM   1099 HD11 LEU    70      29.186  36.760  44.043  1.00  0.00           H
ATOM   1100 HD12 LEU    70      28.375  35.307  43.568  1.00  0.00           H
ATOM   1101 HD13 LEU    70      29.537  36.195  42.434  1.00  0.00           H
ATOM   1102  CD2 LEU    70      30.475  33.750  43.389  1.00  0.00           C
ATOM   1103 HD21 LEU    70      29.584  33.181  43.658  1.00  0.00           H
ATOM   1104 HD22 LEU    70      30.608  33.757  42.308  1.00  0.00           H
ATOM   1105 HD23 LEU    70      31.346  33.236  43.792  1.00  0.00           H
ATOM   1106  C   LEU    70      32.064  37.466  45.477  1.00  0.00           C
ATOM   1107  O   LEU    70      32.720  36.628  46.117  1.00  0.00           O
ATOM   1108  N   GLY    71      31.355  38.461  46.026  1.00  0.00           N
ATOM   1109  H   GLY    71      30.819  39.003  45.363  1.00  0.00           H
ATOM   1110  CA  GLY    71      31.058  38.500  47.474  1.00  0.00           C
ATOM   1111  HA2 GLY    71      31.963  38.205  48.004  1.00  0.00           H
ATOM   1112  HA3 GLY    71      30.753  39.490  47.814  1.00  0.00           H
ATOM   1113  C   GLY    71      29.917  37.536  47.991  1.00  0.00           C
ATOM   1114  O   GLY    71      29.228  36.911  47.236  1.00  0.00           O
ATOM   1115  N   GLY    72      29.808  37.557  49.289  1.00  0.00           N
ATOM   1116  H   GLY    72      30.479  38.058  49.854  1.00  0.00           H
ATOM   1117  CA  GLY    72      28.833  36.888  50.080  1.00  0.00           C
ATOM   1118  HA2 GLY    72      28.849  35.804  49.959  1.00  0.00           H
ATOM   1119  HA3 GLY    72      29.087  37.126  51.114  1.00  0.00           H
ATOM   1120  C   GLY    72      27.365  37.476  49.955  1.00  0.00           C
ATOM   1121  O   GLY    72      26.424  36.730  50.228  1.00  0.00           O
ATOM   1122  N   THR    73      27.086  38.723  49.468  1.00  0.00           N
ATOM   1123  H   THR    73      27.842  39.392  49.503  1.00  0.00           H
ATOM   1124  CA  THR    73      25.690  39.050  48.926  1.00  0.00           C
ATOM   1125  HA  THR    73      25.258  38.242  48.336  1.00  0.00           H
ATOM   1126  CB  THR    73      24.772  39.398  50.091  1.00  0.00           C
ATOM   1127  HB  THR    73      24.740  38.508  50.720  1.00  0.00           H
ATOM   1128  CG2 THR    73      25.151  40.609  50.957  1.00  0.00           C
ATOM   1129 HG21 THR    73      25.254  41.462  50.286  1.00  0.00           H
ATOM   1130 HG22 THR    73      26.144  40.445  51.377  1.00  0.00           H
ATOM   1131 HG23 THR    73      24.382  40.788  51.709  1.00  0.00           H
ATOM   1132  OG1 THR    73      23.471  39.623  49.643  1.00  0.00           O
ATOM   1133  HG1 THR    73      22.997  38.791  49.570  1.00  0.00           H
ATOM   1134  C   THR    73      25.786  40.105  47.776  1.00  0.00           C
ATOM   1135  O   THR    73      25.200  39.863  46.719  1.00  0.00           O
ATOM   1136  N   ASN    74      26.483  41.222  47.942  1.00  0.00           N
ATOM   1137  H   ASN    74      27.031  41.368  48.777  1.00  0.00           H
ATOM   1138  CA  ASN    74      26.778  42.056  46.800  1.00  0.00           C
ATOM   1139  HA  ASN    74      25.910  42.261  46.174  1.00  0.00           H
ATOM   1140  CB  ASN    74      27.189  43.472  47.286  1.00  0.00           C
ATOM   1141  HB2 ASN    74      28.049  43.479  47.956  1.00  0.00           H
ATOM   1142  HB3 ASN    74      27.295  44.070  46.380  1.00  0.00           H
ATOM   1143  CG  ASN    74      26.093  44.056  48.041  1.00  0.00           C
ATOM   1144  OD1 ASN    74      24.922  44.087  47.642  1.00  0.00           O
ATOM   1145  ND2 ASN    74      26.407  44.877  49.016  1.00  0.00           N
ATOM   1146 HD21 ASN    74      27.350  44.995  49.360  1.00  0.00           H
ATOM   1147 HD22 ASN    74      25.710  45.465  49.448  1.00  0.00           H
ATOM   1148  C   ASN    74      27.863  41.494  45.896  1.00  0.00           C
ATOM   1149  O   ASN    74      29.005  41.357  46.424  1.00  0.00           O
ATOM   1150  N   LEU    75      27.544  41.181  44.670  1.00  0.00           N
ATOM   1151  H   LEU    75      26.564  41.265  44.437  1.00  0.00           H
ATOM   1152  CA  LEU    75      28.421  41.151  43.516  1.00  0.00           C
ATOM   1153  HA  LEU    75      29.259  40.567  43.898  1.00  0.00           H
ATOM   1154  CB  LEU    75      27.663  40.506  42.341  1.00  0.00           C
ATOM   1155  HB2 LEU    75      27.228  39.562  42.671  1.00  0.00           H
ATOM   1156  HB3 LEU    75      26.740  41.056  42.159  1.00  0.00           H
ATOM   1157  CG  LEU    75      28.437  40.374  41.014  1.00  0.00           C
ATOM   1158  HG  LEU    75      28.998  41.281  40.785  1.00  0.00           H
ATOM   1159  CD1 LEU    75      29.381  39.247  40.956  1.00  0.00           C
ATOM   1160 HD11 LEU    75      29.963  39.286  41.878  1.00  0.00           H
ATOM   1161 HD12 LEU    75      29.972  39.387  40.051  1.00  0.00           H
ATOM   1162 HD13 LEU    75      28.800  38.328  40.881  1.00  0.00           H
ATOM   1163  CD2 LEU    75      27.496  40.137  39.883  1.00  0.00           C
ATOM   1164 HD21 LEU    75      26.858  41.020  39.885  1.00  0.00           H
ATOM   1165 HD22 LEU    75      28.008  39.874  38.957  1.00  0.00           H
ATOM   1166 HD23 LEU    75      26.908  39.257  40.145  1.00  0.00           H
ATOM   1167  C   LEU    75      29.048  42.529  43.081  1.00  0.00           C
ATOM   1168  O   LEU    75      28.325  43.403  42.624  1.00  0.00           O
ATOM   1169  N   ARG    76      30.403  42.675  43.215  1.00  0.00           N
ATOM   1170  H   ARG    76      30.894  41.868  43.571  1.00  0.00           H
ATOM   1171  CA  ARG    76      31.236  43.833  42.873  1.00  0.00           C
ATOM   1172  HA  ARG    76      30.533  44.655  43.011  1.00  0.00           H
ATOM   1173  CB  ARG    76      32.510  43.850  43.729  1.00  0.00           C
ATOM   1174  HB2 ARG    76      32.138  43.508  44.694  1.00  0.00           H
ATOM   1175  HB3 ARG    76      33.314  43.216  43.355  1.00  0.00           H
ATOM   1176  CG  ARG    76      33.114  45.209  43.938  1.00  0.00           C
ATOM   1177  HG2 ARG    76      33.278  45.622  42.942  1.00  0.00           H
ATOM   1178  HG3 ARG    76      32.351  45.887  44.320  1.00  0.00           H
ATOM   1179  CD  ARG    76      34.469  45.214  44.779  1.00  0.00           C
ATOM   1180  HD2 ARG    76      34.248  45.192  45.846  1.00  0.00           H
ATOM   1181  HD3 ARG    76      35.059  44.341  44.501  1.00  0.00           H
ATOM   1182  NE  ARG    76      35.156  46.479  44.471  1.00  0.00           N
ATOM   1183  HE  ARG    76      34.593  47.317  44.511  1.00  0.00           H
ATOM   1184  CZ  ARG    76      36.439  46.647  44.530  1.00  0.00           C
ATOM   1185  NH1 ARG    76      37.329  45.710  44.676  1.00  0.00           N
ATOM   1186 HH11 ARG    76      37.036  44.744  44.623  1.00  0.00           H
ATOM   1187 HH12 ARG    76      38.325  45.875  44.711  1.00  0.00           H
ATOM   1188  NH2 ARG    76      36.854  47.904  44.494  1.00  0.00           N
ATOM   1189 HH21 ARG    76      36.263  48.689  44.257  1.00  0.00           H
ATOM   1190 HH22 ARG    76      37.839  48.109  44.578  1.00  0.00           H
ATOM   1191  C   ARG    76      31.605  43.845  41.337  1.00  0.00           C
ATOM   1192  O   ARG    76      32.132  42.875  40.832  1.00  0.00           O
ATOM   1193  N   VAL    77      31.337  44.985  40.645  1.00  0.00           N
ATOM   1194  H   VAL    77      30.795  45.697  41.111  1.00  0.00           H
ATOM   1195  CA  VAL    77      31.882  45.268  39.357  1.00  0.00           C
ATOM   1196  HA  VAL    77      32.657  44.544  39.106  1.00  0.00           H
ATOM   1197  CB  VAL    77      30.790  45.246  38.311  1.00  0.00           C
ATOM   1198  HB  VAL    77      30.087  46.052  38.522  1.00  0.00           H
ATOM   1199  CG1 VAL    77      31.181  45.529  36.862  1.00  0.00           C
ATOM   1200 HG11 VAL    77      31.910  44.817  36.474  1.00  0.00           H
ATOM   1201 HG12 VAL    77      30.262  45.602  36.281  1.00  0.00           H
ATOM   1202 HG13 VAL    77      31.500  46.570  36.905  1.00  0.00           H
ATOM   1203  CG2 VAL    77      29.999  43.916  38.138  1.00  0.00           C
ATOM   1204 HG21 VAL    77      29.144  44.025  37.470  1.00  0.00           H
ATOM   1205 HG22 VAL    77      29.627  43.643  39.126  1.00  0.00           H
ATOM   1206 HG23 VAL    77      30.588  43.072  37.780  1.00  0.00           H
ATOM   1207  C   VAL    77      32.743  46.550  39.288  1.00  0.00           C
ATOM   1208  O   VAL    77      32.301  47.599  39.758  1.00  0.00           O
ATOM   1209  N   VAL    78      33.870  46.511  38.530  1.00  0.00           N
ATOM   1210  H   VAL    78      34.124  45.625  38.118  1.00  0.00           H
ATOM   1211  CA  VAL    78      34.949  47.584  38.492  1.00  0.00           C
ATOM   1212  HA  VAL    78      34.436  48.526  38.680  1.00  0.00           H
ATOM   1213  CB  VAL    78      36.057  47.231  39.628  1.00  0.00           C
ATOM   1214  HB  VAL    78      36.515  46.245  39.542  1.00  0.00           H
ATOM   1215  CG1 VAL    78      37.084  48.343  39.629  1.00  0.00           C
ATOM   1216 HG11 VAL    78      37.808  48.090  40.403  1.00  0.00           H
ATOM   1217 HG12 VAL    78      37.648  48.428  38.700  1.00  0.00           H
ATOM   1218 HG13 VAL    78      36.513  49.256  39.798  1.00  0.00           H
ATOM   1219  CG2 VAL    78      35.479  47.170  41.044  1.00  0.00           C
ATOM   1220 HG21 VAL    78      36.246  46.865  41.756  1.00  0.00           H
ATOM   1221 HG22 VAL    78      34.609  46.519  41.142  1.00  0.00           H
ATOM   1222 HG23 VAL    78      35.110  48.172  41.255  1.00  0.00           H
ATOM   1223  C   VAL    78      35.620  47.667  37.158  1.00  0.00           C
ATOM   1224  O   VAL    78      36.180  46.669  36.741  1.00  0.00           O
ATOM   1225  N   LEU    79      35.687  48.819  36.557  1.00  0.00           N
ATOM   1226  H   LEU    79      35.164  49.565  36.995  1.00  0.00           H
ATOM   1227  CA  LEU    79      36.333  49.157  35.285  1.00  0.00           C
ATOM   1228  HA  LEU    79      36.626  48.205  34.844  1.00  0.00           H
ATOM   1229  CB  LEU    79      35.445  49.846  34.348  1.00  0.00           C
ATOM   1230  HB2 LEU    79      34.539  49.256  34.209  1.00  0.00           H
ATOM   1231  HB3 LEU    79      35.168  50.816  34.759  1.00  0.00           H
ATOM   1232  CG  LEU    79      36.022  50.158  32.961  1.00  0.00           C
ATOM   1233  HG  LEU    79      36.899  50.786  33.123  1.00  0.00           H
ATOM   1234  CD1 LEU    79      36.471  48.935  32.206  1.00  0.00           C
ATOM   1235 HD11 LEU    79      35.671  48.200  32.112  1.00  0.00           H
ATOM   1236 HD12 LEU    79      37.364  48.541  32.692  1.00  0.00           H
ATOM   1237 HD13 LEU    79      36.865  49.215  31.229  1.00  0.00           H
ATOM   1238  CD2 LEU    79      34.999  50.878  32.159  1.00  0.00           C
ATOM   1239 HD21 LEU    79      34.666  51.817  32.599  1.00  0.00           H
ATOM   1240 HD22 LEU    79      35.457  51.145  31.206  1.00  0.00           H
ATOM   1241 HD23 LEU    79      34.088  50.314  31.958  1.00  0.00           H
ATOM   1242  C   LEU    79      37.584  49.968  35.736  1.00  0.00           C
ATOM   1243  O   LEU    79      37.413  51.005  36.347  1.00  0.00           O
ATOM   1244  N   VAL    80      38.809  49.491  35.570  1.00  0.00           N
ATOM   1245  H   VAL    80      39.016  48.718  34.953  1.00  0.00           H
ATOM   1246  CA  VAL    80      40.067  50.150  36.029  1.00  0.00           C
ATOM   1247  HA  VAL    80      39.824  51.024  36.634  1.00  0.00           H
ATOM   1248  CB  VAL    80      41.002  49.141  36.811  1.00  0.00           C
ATOM   1249  HB  VAL    80      41.253  48.329  36.129  1.00  0.00           H
ATOM   1250  CG1 VAL    80      42.177  49.828  37.444  1.00  0.00           C
ATOM   1251 HG11 VAL    80      42.729  50.315  36.640  1.00  0.00           H
ATOM   1252 HG12 VAL    80      41.738  50.665  37.987  1.00  0.00           H
ATOM   1253 HG13 VAL    80      42.832  49.213  38.061  1.00  0.00           H
ATOM   1254  CG2 VAL    80      40.240  48.501  37.989  1.00  0.00           C
ATOM   1255 HG21 VAL    80      39.767  49.299  38.560  1.00  0.00           H
ATOM   1256 HG22 VAL    80      40.856  47.906  38.663  1.00  0.00           H
ATOM   1257 HG23 VAL    80      39.453  47.846  37.615  1.00  0.00           H
ATOM   1258  C   VAL    80      40.855  50.534  34.813  1.00  0.00           C
ATOM   1259  O   VAL    80      40.869  49.774  33.852  1.00  0.00           O
ATOM   1260  N   LYS    81      41.359  51.765  34.782  1.00  0.00           N
ATOM   1261  H   LYS    81      41.293  52.268  35.656  1.00  0.00           H
ATOM   1262  CA  LYS    81      41.933  52.380  33.575  1.00  0.00           C
ATOM   1263  HA  LYS    81      42.004  51.758  32.682  1.00  0.00           H
ATOM   1264  CB  LYS    81      41.050  53.623  33.264  1.00  0.00           C
ATOM   1265  HB2 LYS    81      41.106  54.347  34.075  1.00  0.00           H
ATOM   1266  HB3 LYS    81      41.474  54.038  32.350  1.00  0.00           H
ATOM   1267  CG  LYS    81      39.550  53.225  33.162  1.00  0.00           C
ATOM   1268  HG2 LYS    81      39.343  52.538  32.343  1.00  0.00           H
ATOM   1269  HG3 LYS    81      39.152  52.723  34.045  1.00  0.00           H
ATOM   1270  CD  LYS    81      38.821  54.503  32.842  1.00  0.00           C
ATOM   1271  HD2 LYS    81      37.750  54.306  32.892  1.00  0.00           H
ATOM   1272  HD3 LYS    81      39.046  55.231  33.621  1.00  0.00           H
ATOM   1273  CE  LYS    81      39.168  55.375  31.587  1.00  0.00           C
ATOM   1274  HE2 LYS    81      38.453  56.190  31.478  1.00  0.00           H
ATOM   1275  HE3 LYS    81      40.139  55.869  31.598  1.00  0.00           H
ATOM   1276  NZ  LYS    81      38.964  54.536  30.373  1.00  0.00           N
ATOM   1277  HZ1 LYS    81      37.998  54.296  30.202  1.00  0.00           H
ATOM   1278  HZ2 LYS    81      39.653  53.801  30.307  1.00  0.00           H
ATOM   1279  HZ3 LYS    81      39.145  55.043  29.518  1.00  0.00           H
ATOM   1280  C   LYS    81      43.417  52.718  33.884  1.00  0.00           C
ATOM   1281  O   LYS    81      43.735  53.742  34.453  1.00  0.00           O
ATOM   1282  N   LEU    82      44.299  51.695  33.730  1.00  0.00           N
ATOM   1283  H   LEU    82      44.014  50.867  33.228  1.00  0.00           H
ATOM   1284  CA  LEU    82      45.768  51.752  34.114  1.00  0.00           C
ATOM   1285  HA  LEU    82      45.776  52.111  35.143  1.00  0.00           H
ATOM   1286  CB  LEU    82      46.439  50.411  33.979  1.00  0.00           C
ATOM   1287  HB2 LEU    82      46.509  50.219  32.908  1.00  0.00           H
ATOM   1288  HB3 LEU    82      47.425  50.549  34.421  1.00  0.00           H
ATOM   1289  CG  LEU    82      45.823  49.145  34.573  1.00  0.00           C
ATOM   1290  HG  LEU    82      44.784  48.982  34.290  1.00  0.00           H
ATOM   1291  CD1 LEU    82      46.676  48.048  33.970  1.00  0.00           C
ATOM   1292 HD11 LEU    82      47.751  48.226  33.992  1.00  0.00           H
ATOM   1293 HD12 LEU    82      46.362  47.914  32.935  1.00  0.00           H
ATOM   1294 HD13 LEU    82      46.484  47.065  34.402  1.00  0.00           H
ATOM   1295  CD2 LEU    82      46.036  49.227  36.061  1.00  0.00           C
ATOM   1296 HD21 LEU    82      45.616  50.161  36.435  1.00  0.00           H
ATOM   1297 HD22 LEU    82      45.612  48.412  36.647  1.00  0.00           H
ATOM   1298 HD23 LEU    82      47.091  49.367  36.300  1.00  0.00           H
ATOM   1299  C   LEU    82      46.535  52.838  33.258  1.00  0.00           C
ATOM   1300  O   LEU    82      46.621  52.812  32.034  1.00  0.00           O
ATOM   1301  N   GLY    83      47.255  53.730  33.940  1.00  0.00           N
ATOM   1302  H   GLY    83      47.213  53.668  34.948  1.00  0.00           H
ATOM   1303  CA  GLY    83      47.876  54.889  33.422  1.00  0.00           C
ATOM   1304  HA2 GLY    83      47.447  55.188  32.465  1.00  0.00           H
ATOM   1305  HA3 GLY    83      47.704  55.717  34.110  1.00  0.00           H
ATOM   1306  C   GLY    83      49.394  54.743  33.260  1.00  0.00           C
ATOM   1307  O   GLY    83      49.936  55.723  32.731  1.00  0.00           O
ATOM   1308  N   GLY    84      50.084  53.593  33.678  1.00  0.00           N
ATOM   1309  H   GLY    84      49.458  52.914  34.088  1.00  0.00           H
ATOM   1310  CA  GLY    84      51.577  53.459  33.555  1.00  0.00           C
ATOM   1311  HA2 GLY    84      51.853  52.515  34.024  1.00  0.00           H
ATOM   1312  HA3 GLY    84      51.911  53.459  32.517  1.00  0.00           H
ATOM   1313  C   GLY    84      52.498  54.486  34.247  1.00  0.00           C
ATOM   1314  O   GLY    84      53.615  54.751  33.823  1.00  0.00           O
ATOM   1315  N   ASP    85      52.013  55.101  35.348  1.00  0.00           N
ATOM   1316  H   ASP    85      51.026  55.028  35.550  1.00  0.00           H
ATOM   1317  CA  ASP    85      52.791  56.087  36.082  1.00  0.00           C
ATOM   1318  HA  ASP    85      53.856  56.053  35.854  1.00  0.00           H
ATOM   1319  CB  ASP    85      52.223  57.453  35.737  1.00  0.00           C
ATOM   1320  HB2 ASP    85      52.859  58.193  36.223  1.00  0.00           H
ATOM   1321  HB3 ASP    85      52.391  57.527  34.662  1.00  0.00           H
ATOM   1322  CG  ASP    85      50.730  57.742  36.062  1.00  0.00           C
ATOM   1323  OD1 ASP    85      50.339  58.915  35.970  1.00  0.00           O
ATOM   1324  OD2 ASP    85      50.024  56.729  36.320  1.00  0.00           O
ATOM   1325  C   ASP    85      52.654  55.772  37.621  1.00  0.00           C
ATOM   1326  O   ASP    85      52.720  56.633  38.490  1.00  0.00           O
ATOM   1327  N   ARG    86      52.286  54.504  37.886  1.00  0.00           N
ATOM   1328  H   ARG    86      52.126  53.901  37.092  1.00  0.00           H
ATOM   1329  CA  ARG    86      51.733  53.906  39.138  1.00  0.00           C
ATOM   1330  HA  ARG    86      51.600  52.828  39.046  1.00  0.00           H
ATOM   1331  CB  ARG    86      52.692  54.083  40.335  1.00  0.00           C
ATOM   1332  HB2 ARG    86      52.787  55.125  40.644  1.00  0.00           H
ATOM   1333  HB3 ARG    86      52.226  53.566  41.174  1.00  0.00           H
ATOM   1334  CG  ARG    86      54.074  53.478  39.961  1.00  0.00           C
ATOM   1335  HG2 ARG    86      54.010  52.403  39.789  1.00  0.00           H
ATOM   1336  HG3 ARG    86      54.491  53.920  39.056  1.00  0.00           H
ATOM   1337  CD  ARG    86      55.012  53.651  41.164  1.00  0.00           C
ATOM   1338  HD2 ARG    86      55.057  54.702  41.452  1.00  0.00           H
ATOM   1339  HD3 ARG    86      54.622  53.009  41.955  1.00  0.00           H
ATOM   1340  NE  ARG    86      56.380  53.076  40.762  1.00  0.00           N
ATOM   1341  HE  ARG    86      57.141  53.718  40.589  1.00  0.00           H
ATOM   1342  CZ  ARG    86      56.859  51.845  40.687  1.00  0.00           C
ATOM   1343  NH1 ARG    86      56.057  50.854  40.833  1.00  0.00           N
ATOM   1344 HH11 ARG    86      55.101  50.974  41.136  1.00  0.00           H
ATOM   1345 HH12 ARG    86      56.407  49.932  40.618  1.00  0.00           H
ATOM   1346  NH2 ARG    86      58.000  51.453  40.282  1.00  0.00           N
ATOM   1347 HH21 ARG    86      58.708  52.166  40.173  1.00  0.00           H
ATOM   1348 HH22 ARG    86      58.345  50.510  40.176  1.00  0.00           H
ATOM   1349  C   ARG    86      50.303  54.371  39.589  1.00  0.00           C
ATOM   1350  O   ARG    86      49.798  53.922  40.634  1.00  0.00           O
ATOM   1351  N   THR    87      49.752  55.251  38.746  1.00  0.00           N
ATOM   1352  H   THR    87      50.154  55.251  37.819  1.00  0.00           H
ATOM   1353  CA  THR    87      48.353  55.756  38.869  1.00  0.00           C
ATOM   1354  HA  THR    87      48.098  55.515  39.901  1.00  0.00           H
ATOM   1355  CB  THR    87      48.240  57.209  38.854  1.00  0.00           C
ATOM   1356  HB  THR    87      47.298  57.331  39.389  1.00  0.00           H
ATOM   1357  CG2 THR    87      49.237  57.954  39.752  1.00  0.00           C
ATOM   1358 HG21 THR    87      49.716  57.338  40.515  1.00  0.00           H
ATOM   1359 HG22 THR    87      48.707  58.821  40.148  1.00  0.00           H
ATOM   1360 HG23 THR    87      50.128  58.291  39.223  1.00  0.00           H
ATOM   1361  OG1 THR    87      48.081  57.781  37.563  1.00  0.00           O
ATOM   1362  HG1 THR    87      48.817  57.465  37.034  1.00  0.00           H
ATOM   1363  C   THR    87      47.296  55.099  38.012  1.00  0.00           C
ATOM   1364  O   THR    87      47.687  54.277  37.129  1.00  0.00           O
ATOM   1365  N   PHE    88      46.000  55.167  38.367  1.00  0.00           N
ATOM   1366  H   PHE    88      45.843  55.811  39.129  1.00  0.00           H
ATOM   1367  CA  PHE    88      44.883  54.651  37.697  1.00  0.00           C
ATOM   1368  HA  PHE    88      45.000  54.823  36.627  1.00  0.00           H
ATOM   1369  CB  PHE    88      44.813  53.128  37.835  1.00  0.00           C
ATOM   1370  HB2 PHE    88      44.051  52.753  37.152  1.00  0.00           H
ATOM   1371  HB3 PHE    88      45.715  52.701  37.396  1.00  0.00           H
ATOM   1372  CG  PHE    88      44.469  52.657  39.234  1.00  0.00           C
ATOM   1373  CD1 PHE    88      43.171  52.578  39.785  1.00  0.00           C
ATOM   1374  HD1 PHE    88      42.309  52.862  39.200  1.00  0.00           H
ATOM   1375  CE1 PHE    88      42.951  52.327  41.121  1.00  0.00           C
ATOM   1376  HE1 PHE    88      41.951  52.326  41.530  1.00  0.00           H
ATOM   1377  CZ  PHE    88      44.065  51.883  41.911  1.00  0.00           C
ATOM   1378  HZ  PHE    88      43.931  51.566  42.935  1.00  0.00           H
ATOM   1379  CE2 PHE    88      45.327  51.923  41.374  1.00  0.00           C
ATOM   1380  HE2 PHE    88      46.141  51.635  42.025  1.00  0.00           H
ATOM   1381  CD2 PHE    88      45.554  52.277  40.048  1.00  0.00           C
ATOM   1382  HD2 PHE    88      46.563  52.302  39.664  1.00  0.00           H
ATOM   1383  C   PHE    88      43.592  55.348  38.098  1.00  0.00           C
ATOM   1384  O   PHE    88      43.360  55.627  39.289  1.00  0.00           O
ATOM   1385  N   ASP    89      42.715  55.543  37.126  1.00  0.00           N
ATOM   1386  H   ASP    89      43.020  55.155  36.245  1.00  0.00           H
ATOM   1387  CA  ASP    89      41.242  55.720  37.317  1.00  0.00           C
ATOM   1388  HA  ASP    89      41.097  56.126  38.317  1.00  0.00           H
ATOM   1389  CB  ASP    89      40.597  56.669  36.226  1.00  0.00           C
ATOM   1390  HB2 ASP    89      41.160  56.579  35.297  1.00  0.00           H
ATOM   1391  HB3 ASP    89      39.583  56.412  35.919  1.00  0.00           H
ATOM   1392  CG  ASP    89      40.603  58.185  36.620  1.00  0.00           C
ATOM   1393  OD1 ASP    89      40.801  59.065  35.735  1.00  0.00           O
ATOM   1394  OD2 ASP    89      40.475  58.465  37.853  1.00  0.00           O
ATOM   1395  C   ASP    89      40.540  54.344  37.506  1.00  0.00           C
ATOM   1396  O   ASP    89      41.013  53.314  37.085  1.00  0.00           O
ATOM   1397  N   THR    90      39.390  54.433  38.246  1.00  0.00           N
ATOM   1398  H   THR    90      38.944  55.334  38.343  1.00  0.00           H
ATOM   1399  CA  THR    90      38.448  53.360  38.371  1.00  0.00           C
ATOM   1400  HA  THR    90      38.529  52.761  37.464  1.00  0.00           H
ATOM   1401  CB  THR    90      38.785  52.487  39.611  1.00  0.00           C
ATOM   1402  HB  THR    90      39.759  52.101  39.309  1.00  0.00           H
ATOM   1403  CG2 THR    90      38.844  53.278  40.919  1.00  0.00           C
ATOM   1404 HG21 THR    90      38.802  52.596  41.768  1.00  0.00           H
ATOM   1405 HG22 THR    90      38.034  53.989  41.079  1.00  0.00           H
ATOM   1406 HG23 THR    90      39.802  53.777  41.065  1.00  0.00           H
ATOM   1407  OG1 THR    90      37.894  51.460  39.715  1.00  0.00           O
ATOM   1408  HG1 THR    90      38.463  50.697  39.596  1.00  0.00           H
ATOM   1409  C   THR    90      37.024  53.942  38.481  1.00  0.00           C
ATOM   1410  O   THR    90      36.831  55.133  38.767  1.00  0.00           O
ATOM   1411  N   THR    91      36.073  53.184  38.068  1.00  0.00           N
ATOM   1412  H   THR    91      36.372  52.318  37.643  1.00  0.00           H
ATOM   1413  CA  THR    91      34.647  53.479  38.248  1.00  0.00           C
ATOM   1414  HA  THR    91      34.518  54.015  39.188  1.00  0.00           H
ATOM   1415  CB  THR    91      34.185  54.213  37.031  1.00  0.00           C
ATOM   1416  HB  THR    91      34.701  55.174  37.035  1.00  0.00           H
ATOM   1417  CG2 THR    91      34.268  53.600  35.660  1.00  0.00           C
ATOM   1418 HG21 THR    91      35.290  53.440  35.315  1.00  0.00           H
ATOM   1419 HG22 THR    91      33.817  54.276  34.935  1.00  0.00           H
ATOM   1420 HG23 THR    91      33.648  52.709  35.576  1.00  0.00           H
ATOM   1421  OG1 THR    91      32.860  54.696  37.255  1.00  0.00           O
ATOM   1422  HG1 THR    91      32.860  55.634  37.461  1.00  0.00           H
ATOM   1423  C   THR    91      33.830  52.169  38.408  1.00  0.00           C
ATOM   1424  O   THR    91      34.155  51.150  37.769  1.00  0.00           O
ATOM   1425  N   GLN    92      32.923  52.100  39.395  1.00  0.00           N
ATOM   1426  H   GLN    92      32.663  52.883  39.977  1.00  0.00           H
ATOM   1427  CA  GLN    92      32.508  50.827  40.039  1.00  0.00           C
ATOM   1428  HA  GLN    92      32.897  50.032  39.402  1.00  0.00           H
ATOM   1429  CB  GLN    92      33.186  50.759  41.460  1.00  0.00           C
ATOM   1430  HB2 GLN    92      32.625  51.479  42.057  1.00  0.00           H
ATOM   1431  HB3 GLN    92      33.086  49.724  41.787  1.00  0.00           H
ATOM   1432  CG  GLN    92      34.731  51.064  41.467  1.00  0.00           C
ATOM   1433  HG2 GLN    92      35.178  50.436  40.697  1.00  0.00           H
ATOM   1434  HG3 GLN    92      34.781  52.132  41.257  1.00  0.00           H
ATOM   1435  CD  GLN    92      35.402  50.781  42.829  1.00  0.00           C
ATOM   1436  OE1 GLN    92      35.119  49.825  43.504  1.00  0.00           O
ATOM   1437  NE2 GLN    92      36.415  51.497  43.220  1.00  0.00           N
ATOM   1438 HE21 GLN    92      36.865  51.307  44.102  1.00  0.00           H
ATOM   1439 HE22 GLN    92      36.730  52.281  42.665  1.00  0.00           H
ATOM   1440  C   GLN    92      30.982  50.696  40.206  1.00  0.00           C
ATOM   1441  O   GLN    92      30.293  51.641  39.960  1.00  0.00           O
ATOM   1442  N   SER    93      30.507  49.540  40.588  1.00  0.00           N
ATOM   1443  H   SER    93      31.146  48.758  40.630  1.00  0.00           H
ATOM   1444  CA  SER    93      29.132  49.179  40.780  1.00  0.00           C
ATOM   1445  HA  SER    93      28.768  50.072  41.288  1.00  0.00           H
ATOM   1446  CB  SER    93      28.474  48.931  39.484  1.00  0.00           C
ATOM   1447  HB2 SER    93      28.780  49.827  38.944  1.00  0.00           H
ATOM   1448  HB3 SER    93      28.878  48.013  39.059  1.00  0.00           H
ATOM   1449  OG  SER    93      27.064  48.909  39.518  1.00  0.00           O
ATOM   1450  HG  SER    93      26.804  48.677  38.624  1.00  0.00           H
ATOM   1451  C   SER    93      28.887  47.952  41.685  1.00  0.00           C
ATOM   1452  O   SER    93      29.771  47.149  41.824  1.00  0.00           O
ATOM   1453  N   LYS    94      27.707  47.780  42.228  1.00  0.00           N
ATOM   1454  H   LYS    94      26.907  48.373  42.057  1.00  0.00           H
ATOM   1455  CA  LYS    94      27.356  46.466  42.942  1.00  0.00           C
ATOM   1456  HA  LYS    94      28.097  45.743  42.603  1.00  0.00           H
ATOM   1457  CB  LYS    94      27.548  46.701  44.480  1.00  0.00           C
ATOM   1458  HB2 LYS    94      26.966  47.603  44.669  1.00  0.00           H
ATOM   1459  HB3 LYS    94      27.294  45.827  45.080  1.00  0.00           H
ATOM   1460  CG  LYS    94      28.997  47.004  44.934  1.00  0.00           C
ATOM   1461  HG2 LYS    94      29.691  46.324  44.438  1.00  0.00           H
ATOM   1462  HG3 LYS    94      29.190  48.000  44.536  1.00  0.00           H
ATOM   1463  CD  LYS    94      29.035  47.013  46.508  1.00  0.00           C
ATOM   1464  HD2 LYS    94      28.433  47.827  46.911  1.00  0.00           H
ATOM   1465  HD3 LYS    94      28.662  46.066  46.898  1.00  0.00           H
ATOM   1466  CE  LYS    94      30.479  47.276  46.825  1.00  0.00           C
ATOM   1467  HE2 LYS    94      31.099  46.530  46.327  1.00  0.00           H
ATOM   1468  HE3 LYS    94      30.754  48.274  46.483  1.00  0.00           H
ATOM   1469  NZ  LYS    94      30.688  47.206  48.269  1.00  0.00           N
ATOM   1470  HZ1 LYS    94      30.208  47.954  48.747  1.00  0.00           H
ATOM   1471  HZ2 LYS    94      31.689  47.287  48.374  1.00  0.00           H
ATOM   1472  HZ3 LYS    94      30.373  46.335  48.674  1.00  0.00           H
ATOM   1473  C   LYS    94      25.980  45.979  42.450  1.00  0.00           C
ATOM   1474  O   LYS    94      25.114  46.771  42.055  1.00  0.00           O
ATOM   1475  N   TYR    95      25.751  44.670  42.617  1.00  0.00           N
ATOM   1476  H   TYR    95      26.577  44.144  42.865  1.00  0.00           H
ATOM   1477  CA  TYR    95      24.439  43.948  42.296  1.00  0.00           C
ATOM   1478  HA  TYR    95      23.583  44.617  42.379  1.00  0.00           H
ATOM   1479  CB  TYR    95      24.552  43.438  40.832  1.00  0.00           C
ATOM   1480  HB2 TYR    95      25.420  42.782  40.769  1.00  0.00           H
ATOM   1481  HB3 TYR    95      23.617  42.920  40.615  1.00  0.00           H
ATOM   1482  CG  TYR    95      24.690  44.524  39.797  1.00  0.00           C
ATOM   1483  CD1 TYR    95      23.627  45.266  39.341  1.00  0.00           C
ATOM   1484  HD1 TYR    95      22.623  45.043  39.673  1.00  0.00           H
ATOM   1485  CE1 TYR    95      23.866  46.341  38.426  1.00  0.00           C
ATOM   1486  HE1 TYR    95      23.040  46.943  38.078  1.00  0.00           H
ATOM   1487  CZ  TYR    95      25.213  46.667  38.038  1.00  0.00           C
ATOM   1488  OH  TYR    95      25.431  47.791  37.278  1.00  0.00           O
ATOM   1489  HH  TYR    95      24.647  48.145  36.853  1.00  0.00           H
ATOM   1490  CE2 TYR    95      26.275  45.838  38.468  1.00  0.00           C
ATOM   1491  HE2 TYR    95      27.272  46.035  38.103  1.00  0.00           H
ATOM   1492  CD2 TYR    95      25.993  44.774  39.317  1.00  0.00           C
ATOM   1493  HD2 TYR    95      26.818  44.237  39.761  1.00  0.00           H
ATOM   1494  C   TYR    95      24.208  42.750  43.258  1.00  0.00           C
ATOM   1495  O   TYR    95      25.096  41.997  43.460  1.00  0.00           O
ATOM   1496  N   ARG    96      23.022  42.705  43.808  1.00  0.00           N
ATOM   1497  H   ARG    96      22.361  43.468  43.827  1.00  0.00           H
ATOM   1498  CA  ARG    96      22.823  41.760  45.000  1.00  0.00           C
ATOM   1499  HA  ARG    96      23.719  41.516  45.571  1.00  0.00           H
ATOM   1500  CB  ARG    96      21.755  42.309  45.886  1.00  0.00           C
ATOM   1501  HB2 ARG    96      21.868  43.374  46.087  1.00  0.00           H
ATOM   1502  HB3 ARG    96      20.805  42.172  45.371  1.00  0.00           H
ATOM   1503  CG  ARG    96      21.790  41.529  47.189  1.00  0.00           C
ATOM   1504  HG2 ARG    96      21.931  40.458  47.046  1.00  0.00           H
ATOM   1505  HG3 ARG    96      22.595  42.026  47.732  1.00  0.00           H
ATOM   1506  CD  ARG    96      20.490  41.731  47.974  1.00  0.00           C
ATOM   1507  HD2 ARG    96      20.338  42.751  48.329  1.00  0.00           H
ATOM   1508  HD3 ARG    96      19.571  41.449  47.460  1.00  0.00           H
ATOM   1509  NE  ARG    96      20.500  40.902  49.241  1.00  0.00           N
ATOM   1510  HE  ARG    96      21.025  41.151  50.067  1.00  0.00           H
ATOM   1511  CZ  ARG    96      19.790  39.839  49.408  1.00  0.00           C
ATOM   1512  NH1 ARG    96      19.223  39.111  48.481  1.00  0.00           N
ATOM   1513 HH11 ARG    96      19.365  39.327  47.504  1.00  0.00           H
ATOM   1514 HH12 ARG    96      18.782  38.252  48.776  1.00  0.00           H
ATOM   1515  NH2 ARG    96      19.746  39.334  50.632  1.00  0.00           N
ATOM   1516 HH21 ARG    96      20.292  39.772  51.361  1.00  0.00           H
ATOM   1517 HH22 ARG    96      19.568  38.354  50.795  1.00  0.00           H
ATOM   1518  C   ARG    96      22.401  40.428  44.445  1.00  0.00           C
ATOM   1519  O   ARG    96      21.564  40.382  43.579  1.00  0.00           O
ATOM   1520  N   LEU    97      22.851  39.291  44.959  1.00  0.00           N
ATOM   1521  H   LEU    97      23.578  39.341  45.659  1.00  0.00           H
ATOM   1522  CA  LEU    97      22.482  37.933  44.499  1.00  0.00           C
ATOM   1523  HA  LEU    97      22.223  38.097  43.453  1.00  0.00           H
ATOM   1524  CB  LEU    97      23.715  37.027  44.370  1.00  0.00           C
ATOM   1525  HB2 LEU    97      23.472  36.064  43.921  1.00  0.00           H
ATOM   1526  HB3 LEU    97      24.501  37.365  43.695  1.00  0.00           H
ATOM   1527  CG  LEU    97      24.473  36.610  45.700  1.00  0.00           C
ATOM   1528  HG  LEU    97      24.132  37.290  46.480  1.00  0.00           H
ATOM   1529  CD1 LEU    97      24.144  35.248  46.196  1.00  0.00           C
ATOM   1530 HD11 LEU    97      23.065  35.093  46.167  1.00  0.00           H
ATOM   1531 HD12 LEU    97      24.400  35.214  47.256  1.00  0.00           H
ATOM   1532 HD13 LEU    97      24.552  34.465  45.557  1.00  0.00           H
ATOM   1533  CD2 LEU    97      25.986  36.742  45.750  1.00  0.00           C
ATOM   1534 HD21 LEU    97      26.378  36.114  44.951  1.00  0.00           H
ATOM   1535 HD22 LEU    97      26.261  37.787  45.608  1.00  0.00           H
ATOM   1536 HD23 LEU    97      26.362  36.500  46.744  1.00  0.00           H
ATOM   1537  C   LEU    97      21.291  37.400  45.249  1.00  0.00           C
ATOM   1538  O   LEU    97      21.346  37.426  46.520  1.00  0.00           O
ATOM   1539  N   PRO    98      20.360  36.767  44.597  1.00  0.00           N
ATOM   1540  CD  PRO    98      20.192  36.602  43.177  1.00  0.00           C
ATOM   1541  HD2 PRO    98      21.068  36.116  42.748  1.00  0.00           H
ATOM   1542  HD3 PRO    98      20.043  37.573  42.703  1.00  0.00           H
ATOM   1543  CG  PRO    98      18.985  35.722  42.955  1.00  0.00           C
ATOM   1544  HG2 PRO    98      19.288  34.677  43.031  1.00  0.00           H
ATOM   1545  HG3 PRO    98      18.360  35.948  42.091  1.00  0.00           H
ATOM   1546  CB  PRO    98      18.142  35.909  44.213  1.00  0.00           C
ATOM   1547  HB2 PRO    98      17.408  35.126  44.404  1.00  0.00           H
ATOM   1548  HB3 PRO    98      17.574  36.823  44.038  1.00  0.00           H
ATOM   1549  CA  PRO    98      19.233  36.166  45.292  1.00  0.00           C
ATOM   1550  HA  PRO    98      18.875  36.909  46.004  1.00  0.00           H
ATOM   1551  C   PRO    98      19.729  34.913  46.048  1.00  0.00           C
ATOM   1552  O   PRO    98      20.342  34.026  45.498  1.00  0.00           O
ATOM   1553  N   ASP    99      19.236  34.856  47.291  1.00  0.00           N
ATOM   1554  H   ASP    99      18.540  35.553  47.515  1.00  0.00           H
ATOM   1555  CA  ASP    99      19.644  33.897  48.317  1.00  0.00           C
ATOM   1556  HA  ASP    99      20.678  34.074  48.613  1.00  0.00           H
ATOM   1557  CB  ASP    99      18.853  34.287  49.583  1.00  0.00           C
ATOM   1558  HB2 ASP    99      17.785  34.311  49.364  1.00  0.00           H
ATOM   1559  HB3 ASP    99      19.063  33.657  50.447  1.00  0.00           H
ATOM   1560  CG  ASP    99      19.196  35.744  49.960  1.00  0.00           C
ATOM   1561  OD1 ASP    99      18.454  36.716  49.605  1.00  0.00           O
ATOM   1562  OD2 ASP    99      20.316  36.009  50.514  1.00  0.00           O
ATOM   1563  C   ASP    99      19.416  32.411  48.008  1.00  0.00           C
ATOM   1564  O   ASP    99      20.256  31.588  48.330  1.00  0.00           O
ATOM   1565  N   ALA   100      18.343  32.069  47.258  1.00  0.00           N
ATOM   1566  H   ALA   100      17.663  32.764  46.987  1.00  0.00           H
ATOM   1567  CA  ALA   100      18.154  30.792  46.568  1.00  0.00           C
ATOM   1568  HA  ALA   100      18.051  30.093  47.399  1.00  0.00           H
ATOM   1569  CB  ALA   100      16.795  30.872  45.831  1.00  0.00           C
ATOM   1570  HB1 ALA   100      16.831  31.662  45.080  1.00  0.00           H
ATOM   1571  HB2 ALA   100      15.932  31.153  46.435  1.00  0.00           H
ATOM   1572  HB3 ALA   100      16.544  29.928  45.348  1.00  0.00           H
ATOM   1573  C   ALA   100      19.284  30.422  45.589  1.00  0.00           C
ATOM   1574  O   ALA   100      19.542  29.212  45.468  1.00  0.00           O
ATOM   1575  N   MET   101      19.803  31.346  44.825  1.00  0.00           N
ATOM   1576  H   MET   101      19.520  32.302  44.985  1.00  0.00           H
ATOM   1577  CA  MET   101      20.920  31.087  43.904  1.00  0.00           C
ATOM   1578  HA  MET   101      20.627  30.364  43.142  1.00  0.00           H
ATOM   1579  CB  MET   101      21.117  32.370  43.107  1.00  0.00           C
ATOM   1580  HB2 MET   101      20.146  32.820  42.898  1.00  0.00           H
ATOM   1581  HB3 MET   101      21.646  33.001  43.821  1.00  0.00           H
ATOM   1582  CG  MET   101      21.826  32.260  41.801  1.00  0.00           C
ATOM   1583  HG2 MET   101      22.759  31.716  41.949  1.00  0.00           H
ATOM   1584  HG3 MET   101      21.253  31.531  41.226  1.00  0.00           H
ATOM   1585  SD  MET   101      22.045  33.843  41.019  1.00  0.00           S
ATOM   1586  CE  MET   101      20.397  34.013  40.265  1.00  0.00           C
ATOM   1587  HE1 MET   101      19.669  33.497  40.891  1.00  0.00           H
ATOM   1588  HE2 MET   101      20.101  35.061  40.231  1.00  0.00           H
ATOM   1589  HE3 MET   101      20.434  33.740  39.210  1.00  0.00           H
ATOM   1590  C   MET   101      22.269  30.636  44.600  1.00  0.00           C
ATOM   1591  O   MET   101      23.117  30.076  43.920  1.00  0.00           O
ATOM   1592  N   ARG   102      22.444  30.713  45.944  1.00  0.00           N
ATOM   1593  H   ARG   102      21.600  31.085  46.356  1.00  0.00           H
ATOM   1594  CA  ARG   102      23.487  29.879  46.658  1.00  0.00           C
ATOM   1595  HA  ARG   102      24.497  29.987  46.258  1.00  0.00           H
ATOM   1596  CB  ARG   102      23.452  30.364  48.138  1.00  0.00           C
ATOM   1597  HB2 ARG   102      22.514  30.104  48.627  1.00  0.00           H
ATOM   1598  HB3 ARG   102      24.068  29.749  48.793  1.00  0.00           H
ATOM   1599  CG  ARG   102      23.880  31.817  48.319  1.00  0.00           C
ATOM   1600  HG2 ARG   102      24.506  32.058  47.459  1.00  0.00           H
ATOM   1601  HG3 ARG   102      23.010  32.470  48.258  1.00  0.00           H
ATOM   1602  CD  ARG   102      24.529  32.071  49.667  1.00  0.00           C
ATOM   1603  HD2 ARG   102      23.913  31.732  50.500  1.00  0.00           H
ATOM   1604  HD3 ARG   102      25.511  31.629  49.833  1.00  0.00           H
ATOM   1605  NE  ARG   102      24.649  33.502  49.895  1.00  0.00           N
ATOM   1606  HE  ARG   102      25.538  33.967  49.778  1.00  0.00           H
ATOM   1607  CZ  ARG   102      23.650  34.339  50.250  1.00  0.00           C
ATOM   1608  NH1 ARG   102      22.424  33.985  50.384  1.00  0.00           N
ATOM   1609 HH11 ARG   102      22.137  33.035  50.197  1.00  0.00           H
ATOM   1610 HH12 ARG   102      21.701  34.515  50.848  1.00  0.00           H
ATOM   1611  NH2 ARG   102      23.874  35.560  50.455  1.00  0.00           N
ATOM   1612 HH21 ARG   102      24.826  35.892  50.384  1.00  0.00           H
ATOM   1613 HH22 ARG   102      23.065  36.096  50.732  1.00  0.00           H
ATOM   1614  C   ARG   102      23.225  28.350  46.681  1.00  0.00           C
ATOM   1615  O   ARG   102      24.143  27.616  47.078  1.00  0.00           O
ATOM   1616  N   THR   103      22.123  27.852  46.198  1.00  0.00           N
ATOM   1617  H   THR   103      21.439  28.517  45.865  1.00  0.00           H
ATOM   1618  CA  THR   103      21.851  26.389  46.069  1.00  0.00           C
ATOM   1619  HA  THR   103      22.822  25.897  46.078  1.00  0.00           H
ATOM   1620  CB  THR   103      20.989  25.863  47.191  1.00  0.00           C
ATOM   1621  HB  THR   103      20.837  24.787  47.118  1.00  0.00           H
ATOM   1622  CG2 THR   103      21.524  25.973  48.687  1.00  0.00           C
ATOM   1623 HG21 THR   103      22.207  26.818  48.767  1.00  0.00           H
ATOM   1624 HG22 THR   103      21.841  25.001  49.063  1.00  0.00           H
ATOM   1625 HG23 THR   103      20.756  26.240  49.413  1.00  0.00           H
ATOM   1626  OG1 THR   103      19.730  26.507  47.207  1.00  0.00           O
ATOM   1627  HG1 THR   103      20.002  27.424  47.129  1.00  0.00           H
ATOM   1628  C   THR   103      21.161  26.041  44.656  1.00  0.00           C
ATOM   1629  O   THR   103      20.464  24.962  44.630  1.00  0.00           O
ATOM   1630  N   THR   104      21.206  26.941  43.704  1.00  0.00           N
ATOM   1631  H   THR   104      21.834  27.732  43.726  1.00  0.00           H
ATOM   1632  CA  THR   104      20.528  26.664  42.422  1.00  0.00           C
ATOM   1633  HA  THR   104      19.463  26.654  42.656  1.00  0.00           H
ATOM   1634  CB  THR   104      20.566  27.934  41.599  1.00  0.00           C
ATOM   1635  HB  THR   104      20.155  28.770  42.164  1.00  0.00           H
ATOM   1636  CG2 THR   104      21.974  28.266  41.254  1.00  0.00           C
ATOM   1637 HG21 THR   104      22.427  27.483  40.648  1.00  0.00           H
ATOM   1638 HG22 THR   104      22.615  28.518  42.099  1.00  0.00           H
ATOM   1639 HG23 THR   104      21.997  29.143  40.607  1.00  0.00           H
ATOM   1640  OG1 THR   104      19.872  27.660  40.466  1.00  0.00           O
ATOM   1641  HG1 THR   104      19.262  28.370  40.249  1.00  0.00           H
ATOM   1642  C   THR   104      20.913  25.381  41.665  1.00  0.00           C
ATOM   1643  O   THR   104      22.095  24.917  41.509  1.00  0.00           O
ATOM   1644  N   GLN   105      19.859  24.810  41.099  1.00  0.00           N
ATOM   1645  H   GLN   105      18.986  25.225  41.393  1.00  0.00           H
ATOM   1646  CA  GLN   105      19.784  23.465  40.547  1.00  0.00           C
ATOM   1647  HA  GLN   105      20.561  22.901  41.065  1.00  0.00           H
ATOM   1648  CB  GLN   105      18.404  22.738  40.691  1.00  0.00           C
ATOM   1649  HB2 GLN   105      17.653  23.416  40.284  1.00  0.00           H
ATOM   1650  HB3 GLN   105      18.328  21.815  40.116  1.00  0.00           H
ATOM   1651  CG  GLN   105      18.049  22.565  42.152  1.00  0.00           C
ATOM   1652  HG2 GLN   105      17.971  23.569  42.567  1.00  0.00           H
ATOM   1653  HG3 GLN   105      17.006  22.257  42.203  1.00  0.00           H
ATOM   1654  CD  GLN   105      18.881  21.591  42.930  1.00  0.00           C
ATOM   1655  OE1 GLN   105      20.094  21.468  42.757  1.00  0.00           O
ATOM   1656  NE2 GLN   105      18.229  20.791  43.727  1.00  0.00           N
ATOM   1657 HE21 GLN   105      18.820  20.080  44.132  1.00  0.00           H
ATOM   1658 HE22 GLN   105      17.241  20.790  43.938  1.00  0.00           H
ATOM   1659  C   GLN   105      20.118  23.370  39.064  1.00  0.00           C
ATOM   1660  O   GLN   105      20.167  22.274  38.485  1.00  0.00           O
ATOM   1661  N   ASN   106      20.522  24.492  38.532  1.00  0.00           N
ATOM   1662  H   ASN   106      20.570  25.299  39.137  1.00  0.00           H
ATOM   1663  CA  ASN   106      20.985  24.682  37.206  1.00  0.00           C
ATOM   1664  HA  ASN   106      21.000  23.719  36.694  1.00  0.00           H
ATOM   1665  CB  ASN   106      19.991  25.605  36.520  1.00  0.00           C
ATOM   1666  HB2 ASN   106      19.031  25.111  36.366  1.00  0.00           H
ATOM   1667  HB3 ASN   106      19.848  26.436  37.210  1.00  0.00           H
ATOM   1668  CG  ASN   106      20.526  26.158  35.215  1.00  0.00           C
ATOM   1669  OD1 ASN   106      21.482  25.717  34.527  1.00  0.00           O
ATOM   1670  ND2 ASN   106      19.830  27.145  34.691  1.00  0.00           N
ATOM   1671 HD21 ASN   106      19.144  27.580  35.291  1.00  0.00           H
ATOM   1672 HD22 ASN   106      20.006  27.618  33.815  1.00  0.00           H
ATOM   1673  C   ASN   106      22.441  25.253  37.251  1.00  0.00           C
ATOM   1674  O   ASN   106      22.700  26.283  37.881  1.00  0.00           O
ATOM   1675  N   PRO   107      23.436  24.645  36.543  1.00  0.00           N
ATOM   1676  CD  PRO   107      23.352  23.444  35.708  1.00  0.00           C
ATOM   1677  HD2 PRO   107      22.523  23.422  35.000  1.00  0.00           H
ATOM   1678  HD3 PRO   107      23.126  22.639  36.408  1.00  0.00           H
ATOM   1679  CG  PRO   107      24.689  23.238  35.062  1.00  0.00           C
ATOM   1680  HG2 PRO   107      24.700  23.757  34.103  1.00  0.00           H
ATOM   1681  HG3 PRO   107      24.982  22.188  35.087  1.00  0.00           H
ATOM   1682  CB  PRO   107      25.639  24.009  35.988  1.00  0.00           C
ATOM   1683  HB2 PRO   107      26.378  24.438  35.311  1.00  0.00           H
ATOM   1684  HB3 PRO   107      26.159  23.304  36.636  1.00  0.00           H
ATOM   1685  CA  PRO   107      24.838  25.126  36.687  1.00  0.00           C
ATOM   1686  HA  PRO   107      25.195  25.272  37.707  1.00  0.00           H
ATOM   1687  C   PRO   107      25.036  26.491  35.969  1.00  0.00           C
ATOM   1688  O   PRO   107      25.921  27.217  36.417  1.00  0.00           O
ATOM   1689  N   ASP   108      24.290  26.816  34.860  1.00  0.00           N
ATOM   1690  H   ASP   108      23.527  26.217  34.577  1.00  0.00           H
ATOM   1691  CA  ASP   108      24.394  28.174  34.256  1.00  0.00           C
ATOM   1692  HA  ASP   108      25.436  28.353  33.991  1.00  0.00           H
ATOM   1693  CB  ASP   108      23.602  28.391  32.904  1.00  0.00           C
ATOM   1694  HB2 ASP   108      22.531  28.479  33.088  1.00  0.00           H
ATOM   1695  HB3 ASP   108      23.889  29.347  32.465  1.00  0.00           H
ATOM   1696  CG  ASP   108      23.704  27.310  31.827  1.00  0.00           C
ATOM   1697  OD1 ASP   108      24.657  26.494  31.715  1.00  0.00           O
ATOM   1698  OD2 ASP   108      22.788  27.348  30.919  1.00  0.00           O
ATOM   1699  C   ASP   108      23.908  29.276  35.061  1.00  0.00           C
ATOM   1700  O   ASP   108      24.393  30.422  34.894  1.00  0.00           O
ATOM   1701  N   GLU   109      22.966  29.110  35.939  1.00  0.00           N
ATOM   1702  H   GLU   109      22.764  28.149  36.175  1.00  0.00           H
ATOM   1703  CA  GLU   109      22.150  30.224  36.523  1.00  0.00           C
ATOM   1704  HA  GLU   109      21.627  30.624  35.654  1.00  0.00           H
ATOM   1705  CB  GLU   109      20.914  29.552  37.298  1.00  0.00           C
ATOM   1706  HB2 GLU   109      20.339  29.040  36.525  1.00  0.00           H
ATOM   1707  HB3 GLU   109      21.423  28.803  37.903  1.00  0.00           H
ATOM   1708  CG  GLU   109      20.060  30.510  38.214  1.00  0.00           C
ATOM   1709  HG2 GLU   109      20.561  30.524  39.182  1.00  0.00           H
ATOM   1710  HG3 GLU   109      20.162  31.552  37.915  1.00  0.00           H
ATOM   1711  CD  GLU   109      18.589  30.093  38.315  1.00  0.00           C
ATOM   1712  OE1 GLU   109      17.813  29.998  37.294  1.00  0.00           O
ATOM   1713  OE2 GLU   109      18.323  29.639  39.465  1.00  0.00           O
ATOM   1714  C   GLU   109      22.790  31.390  37.302  1.00  0.00           C
ATOM   1715  O   GLU   109      22.521  32.600  37.027  1.00  0.00           O
ATOM   1716  N   LEU   110      23.823  31.142  38.025  1.00  0.00           N
ATOM   1717  H   LEU   110      24.062  30.163  38.100  1.00  0.00           H
ATOM   1718  CA  LEU   110      24.669  32.087  38.820  1.00  0.00           C
ATOM   1719  HA  LEU   110      24.039  32.788  39.368  1.00  0.00           H
ATOM   1720  CB  LEU   110      25.587  31.309  39.797  1.00  0.00           C
ATOM   1721  HB2 LEU   110      24.942  30.764  40.486  1.00  0.00           H
ATOM   1722  HB3 LEU   110      26.261  30.709  39.185  1.00  0.00           H
ATOM   1723  CG  LEU   110      26.436  32.190  40.775  1.00  0.00           C
ATOM   1724  HG  LEU   110      26.909  32.940  40.141  1.00  0.00           H
ATOM   1725  CD1 LEU   110      25.608  32.875  41.878  1.00  0.00           C
ATOM   1726 HD11 LEU   110      24.847  33.513  41.428  1.00  0.00           H
ATOM   1727 HD12 LEU   110      26.256  33.579  42.402  1.00  0.00           H
ATOM   1728 HD13 LEU   110      25.225  32.107  42.549  1.00  0.00           H
ATOM   1729  CD2 LEU   110      27.622  31.459  41.416  1.00  0.00           C
ATOM   1730 HD21 LEU   110      27.190  30.723  42.095  1.00  0.00           H
ATOM   1731 HD22 LEU   110      28.282  30.928  40.731  1.00  0.00           H
ATOM   1732 HD23 LEU   110      28.159  32.218  41.985  1.00  0.00           H
ATOM   1733  C   LEU   110      25.491  33.004  37.796  1.00  0.00           C
ATOM   1734  O   LEU   110      25.703  34.175  37.958  1.00  0.00           O
ATOM   1735  N   TRP   111      25.915  32.431  36.660  1.00  0.00           N
ATOM   1736  H   TRP   111      25.670  31.452  36.611  1.00  0.00           H
ATOM   1737  CA  TRP   111      26.737  33.018  35.617  1.00  0.00           C
ATOM   1738  HA  TRP   111      27.400  33.792  36.005  1.00  0.00           H
ATOM   1739  CB  TRP   111      27.549  31.935  34.931  1.00  0.00           C
ATOM   1740  HB2 TRP   111      26.919  31.479  34.167  1.00  0.00           H
ATOM   1741  HB3 TRP   111      28.350  32.398  34.354  1.00  0.00           H
ATOM   1742  CG  TRP   111      28.087  30.863  35.843  1.00  0.00           C
ATOM   1743  CD1 TRP   111      27.726  29.517  35.852  1.00  0.00           C
ATOM   1744  HD1 TRP   111      27.035  29.124  35.122  1.00  0.00           H
ATOM   1745  NE1 TRP   111      28.492  28.824  36.773  1.00  0.00           N
ATOM   1746  HE1 TRP   111      28.402  27.826  36.900  1.00  0.00           H
ATOM   1747  CE2 TRP   111      29.357  29.648  37.460  1.00  0.00           C
ATOM   1748  CZ2 TRP   111      30.155  29.498  38.572  1.00  0.00           C
ATOM   1749  HZ2 TRP   111      30.317  28.489  38.921  1.00  0.00           H
ATOM   1750  CH2 TRP   111      30.882  30.606  38.987  1.00  0.00           C
ATOM   1751  HH2 TRP   111      31.547  30.461  39.826  1.00  0.00           H
ATOM   1752  CZ3 TRP   111      30.696  31.910  38.495  1.00  0.00           C
ATOM   1753  HZ3 TRP   111      31.198  32.779  38.893  1.00  0.00           H
ATOM   1754  CE3 TRP   111      29.795  32.033  37.455  1.00  0.00           C
ATOM   1755  HE3 TRP   111      29.635  33.004  37.009  1.00  0.00           H
ATOM   1756  CD2 TRP   111      29.099  30.927  36.913  1.00  0.00           C
ATOM   1757  C   TRP   111      25.824  33.837  34.590  1.00  0.00           C
ATOM   1758  O   TRP   111      26.277  34.882  34.099  1.00  0.00           O
ATOM   1759  N   GLU   112      24.633  33.346  34.319  1.00  0.00           N
ATOM   1760  H   GLU   112      24.339  32.454  34.688  1.00  0.00           H
ATOM   1761  CA  GLU   112      23.688  34.143  33.725  1.00  0.00           C
ATOM   1762  HA  GLU   112      24.140  34.457  32.784  1.00  0.00           H
ATOM   1763  CB  GLU   112      22.299  33.331  33.563  1.00  0.00           C
ATOM   1764  HB2 GLU   112      21.767  33.272  34.513  1.00  0.00           H
ATOM   1765  HB3 GLU   112      21.672  34.073  33.068  1.00  0.00           H
ATOM   1766  CG  GLU   112      22.327  31.996  32.855  1.00  0.00           C
ATOM   1767  HG2 GLU   112      23.345  31.736  32.561  1.00  0.00           H
ATOM   1768  HG3 GLU   112      22.127  31.186  33.556  1.00  0.00           H
ATOM   1769  CD  GLU   112      21.360  31.882  31.642  1.00  0.00           C
ATOM   1770  OE1 GLU   112      20.721  30.793  31.495  1.00  0.00           O
ATOM   1771  OE2 GLU   112      21.030  32.866  30.934  1.00  0.00           O
ATOM   1772  C   GLU   112      23.373  35.376  34.575  1.00  0.00           C
ATOM   1773  O   GLU   112      23.099  36.381  33.937  1.00  0.00           O
ATOM   1774  N   PHE   113      23.231  35.338  35.926  1.00  0.00           N
ATOM   1775  H   PHE   113      23.293  34.442  36.388  1.00  0.00           H
ATOM   1776  CA  PHE   113      22.879  36.465  36.679  1.00  0.00           C
ATOM   1777  HA  PHE   113      22.118  37.049  36.160  1.00  0.00           H
ATOM   1778  CB  PHE   113      22.362  36.138  38.061  1.00  0.00           C
ATOM   1779  HB2 PHE   113      21.371  35.687  38.106  1.00  0.00           H
ATOM   1780  HB3 PHE   113      23.030  35.334  38.372  1.00  0.00           H
ATOM   1781  CG  PHE   113      22.397  37.270  39.064  1.00  0.00           C
ATOM   1782  CD1 PHE   113      21.208  37.999  39.408  1.00  0.00           C
ATOM   1783  HD1 PHE   113      20.286  37.927  38.851  1.00  0.00           H
ATOM   1784  CE1 PHE   113      21.373  38.956  40.398  1.00  0.00           C
ATOM   1785  HE1 PHE   113      20.528  39.512  40.776  1.00  0.00           H
ATOM   1786  CZ  PHE   113      22.589  39.258  40.964  1.00  0.00           C
ATOM   1787  HZ  PHE   113      22.638  40.133  41.595  1.00  0.00           H
ATOM   1788  CE2 PHE   113      23.731  38.498  40.700  1.00  0.00           C
ATOM   1789  HE2 PHE   113      24.665  38.672  41.214  1.00  0.00           H
ATOM   1790  CD2 PHE   113      23.626  37.485  39.717  1.00  0.00           C
ATOM   1791  HD2 PHE   113      24.558  36.973  39.526  1.00  0.00           H
ATOM   1792  C   PHE   113      24.014  37.513  36.764  1.00  0.00           C
ATOM   1793  O   PHE   113      23.736  38.728  36.731  1.00  0.00           O
ATOM   1794  N   ILE   114      25.235  37.002  36.811  1.00  0.00           N
ATOM   1795  H   ILE   114      25.395  36.012  36.928  1.00  0.00           H
ATOM   1796  CA  ILE   114      26.449  37.878  36.772  1.00  0.00           C
ATOM   1797  HA  ILE   114      26.448  38.707  37.480  1.00  0.00           H
ATOM   1798  CB  ILE   114      27.712  37.024  36.976  1.00  0.00           C
ATOM   1799  HB  ILE   114      27.604  36.151  36.333  1.00  0.00           H
ATOM   1800  CG2 ILE   114      29.004  37.741  36.636  1.00  0.00           C
ATOM   1801 HG21 ILE   114      29.923  37.273  36.990  1.00  0.00           H
ATOM   1802 HG22 ILE   114      28.912  38.760  37.011  1.00  0.00           H
ATOM   1803 HG23 ILE   114      29.106  37.900  35.563  1.00  0.00           H
ATOM   1804  CG1 ILE   114      27.771  36.701  38.508  1.00  0.00           C
ATOM   1805 HG12 ILE   114      27.995  37.614  39.059  1.00  0.00           H
ATOM   1806 HG13 ILE   114      26.795  36.367  38.865  1.00  0.00           H
ATOM   1807  CD1 ILE   114      28.816  35.597  38.901  1.00  0.00           C
ATOM   1808 HD11 ILE   114      28.572  35.132  39.856  1.00  0.00           H
ATOM   1809 HD12 ILE   114      29.810  36.036  38.978  1.00  0.00           H
ATOM   1810 HD13 ILE   114      28.832  34.844  38.112  1.00  0.00           H
ATOM   1811  C   ILE   114      26.493  38.581  35.393  1.00  0.00           C
ATOM   1812  O   ILE   114      26.689  39.812  35.316  1.00  0.00           O
ATOM   1813  N   ALA   115      26.284  37.812  34.319  1.00  0.00           N
ATOM   1814  H   ALA   115      26.088  36.826  34.419  1.00  0.00           H
ATOM   1815  CA  ALA   115      26.209  38.429  33.040  1.00  0.00           C
ATOM   1816  HA  ALA   115      27.089  39.073  33.047  1.00  0.00           H
ATOM   1817  CB  ALA   115      26.320  37.320  31.999  1.00  0.00           C
ATOM   1818  HB1 ALA   115      26.470  37.781  31.022  1.00  0.00           H
ATOM   1819  HB2 ALA   115      25.366  36.799  32.076  1.00  0.00           H
ATOM   1820  HB3 ALA   115      27.122  36.612  32.205  1.00  0.00           H
ATOM   1821  C   ALA   115      24.944  39.301  32.739  1.00  0.00           C
ATOM   1822  O   ALA   115      25.031  40.214  31.900  1.00  0.00           O
ATOM   1823  N   ASP   116      23.808  39.108  33.393  1.00  0.00           N
ATOM   1824  H   ASP   116      23.771  38.256  33.933  1.00  0.00           H
ATOM   1825  CA  ASP   116      22.716  40.109  33.428  1.00  0.00           C
ATOM   1826  HA  ASP   116      22.550  40.307  32.369  1.00  0.00           H
ATOM   1827  CB  ASP   116      21.417  39.378  33.982  1.00  0.00           C
ATOM   1828  HB2 ASP   116      21.719  39.056  34.980  1.00  0.00           H
ATOM   1829  HB3 ASP   116      20.583  40.059  34.150  1.00  0.00           H
ATOM   1830  CG  ASP   116      20.767  38.288  33.158  1.00  0.00           C
ATOM   1831  OD1 ASP   116      21.214  38.091  31.961  1.00  0.00           O
ATOM   1832  OD2 ASP   116      19.834  37.674  33.717  1.00  0.00           O
ATOM   1833  C   ASP   116      23.055  41.397  34.263  1.00  0.00           C
ATOM   1834  O   ASP   116      22.499  42.478  34.039  1.00  0.00           O
ATOM   1835  N   SER   117      23.961  41.226  35.259  1.00  0.00           N
ATOM   1836  H   SER   117      23.955  40.270  35.584  1.00  0.00           H
ATOM   1837  CA  SER   117      24.484  42.237  36.147  1.00  0.00           C
ATOM   1838  HA  SER   117      23.663  42.848  36.524  1.00  0.00           H
ATOM   1839  CB  SER   117      25.018  41.634  37.492  1.00  0.00           C
ATOM   1840  HB2 SER   117      25.853  40.945  37.359  1.00  0.00           H
ATOM   1841  HB3 SER   117      25.444  42.437  38.095  1.00  0.00           H
ATOM   1842  OG  SER   117      23.956  41.106  38.209  1.00  0.00           O
ATOM   1843  HG  SER   117      23.848  40.236  37.816  1.00  0.00           H
ATOM   1844  C   SER   117      25.449  43.154  35.493  1.00  0.00           C
ATOM   1845  O   SER   117      25.352  44.382  35.412  1.00  0.00           O
ATOM   1846  N   LEU   118      26.259  42.553  34.649  1.00  0.00           N
ATOM   1847  H   LEU   118      26.408  41.558  34.749  1.00  0.00           H
ATOM   1848  CA  LEU   118      27.162  43.153  33.648  1.00  0.00           C
ATOM   1849  HA  LEU   118      27.854  43.839  34.135  1.00  0.00           H
ATOM   1850  CB  LEU   118      28.117  42.042  33.142  1.00  0.00           C
ATOM   1851  HB2 LEU   118      28.467  41.405  33.954  1.00  0.00           H
ATOM   1852  HB3 LEU   118      27.459  41.420  32.533  1.00  0.00           H
ATOM   1853  CG  LEU   118      29.292  42.491  32.275  1.00  0.00           C
ATOM   1854  HG  LEU   118      28.926  43.040  31.408  1.00  0.00           H
ATOM   1855  CD1 LEU   118      30.204  43.385  33.010  1.00  0.00           C
ATOM   1856 HD11 LEU   118      29.674  44.313  33.221  1.00  0.00           H
ATOM   1857 HD12 LEU   118      31.031  43.634  32.345  1.00  0.00           H
ATOM   1858 HD13 LEU   118      30.549  42.899  33.922  1.00  0.00           H
ATOM   1859  CD2 LEU   118      30.003  41.254  31.778  1.00  0.00           C
ATOM   1860 HD21 LEU   118      30.845  41.571  31.163  1.00  0.00           H
ATOM   1861 HD22 LEU   118      30.406  40.584  32.538  1.00  0.00           H
ATOM   1862 HD23 LEU   118      29.333  40.631  31.187  1.00  0.00           H
ATOM   1863  C   LEU   118      26.526  43.811  32.444  1.00  0.00           C
ATOM   1864  O   LEU   118      26.967  44.908  32.111  1.00  0.00           O
ATOM   1865  N   LYS   119      25.381  43.262  31.918  1.00  0.00           N
ATOM   1866  H   LYS   119      25.215  42.274  32.044  1.00  0.00           H
ATOM   1867  CA  LYS   119      24.567  43.911  30.945  1.00  0.00           C
ATOM   1868  HA  LYS   119      25.102  44.040  30.004  1.00  0.00           H
ATOM   1869  CB  LYS   119      23.387  42.990  30.506  1.00  0.00           C
ATOM   1870  HB2 LYS   119      23.679  41.943  30.429  1.00  0.00           H
ATOM   1871  HB3 LYS   119      22.561  43.139  31.202  1.00  0.00           H
ATOM   1872  CG  LYS   119      22.825  43.188  29.081  1.00  0.00           C
ATOM   1873  HG2 LYS   119      23.523  43.350  28.259  1.00  0.00           H
ATOM   1874  HG3 LYS   119      22.284  42.304  28.743  1.00  0.00           H
ATOM   1875  CD  LYS   119      21.830  44.353  28.989  1.00  0.00           C
ATOM   1876  HD2 LYS   119      20.887  44.030  29.431  1.00  0.00           H
ATOM   1877  HD3 LYS   119      22.195  45.224  29.533  1.00  0.00           H
ATOM   1878  CE  LYS   119      21.567  44.792  27.593  1.00  0.00           C
ATOM   1879  HE2 LYS   119      22.570  45.159  27.373  1.00  0.00           H
ATOM   1880  HE3 LYS   119      21.383  43.950  26.925  1.00  0.00           H
ATOM   1881  NZ  LYS   119      20.539  45.846  27.650  1.00  0.00           N
ATOM   1882  HZ1 LYS   119      19.701  45.405  28.000  1.00  0.00           H
ATOM   1883  HZ2 LYS   119      20.345  46.343  26.792  1.00  0.00           H
ATOM   1884  HZ3 LYS   119      20.729  46.455  28.432  1.00  0.00           H
ATOM   1885  C   LYS   119      24.183  45.343  31.413  1.00  0.00           C
ATOM   1886  O   LYS   119      24.615  46.324  30.858  1.00  0.00           O
ATOM   1887  N   ALA   120      23.430  45.323  32.504  1.00  0.00           N
ATOM   1888  H   ALA   120      23.249  44.405  32.885  1.00  0.00           H
ATOM   1889  CA  ALA   120      23.057  46.517  33.239  1.00  0.00           C
ATOM   1890  HA  ALA   120      22.324  47.096  32.679  1.00  0.00           H
ATOM   1891  CB  ALA   120      22.415  46.108  34.578  1.00  0.00           C
ATOM   1892  HB1 ALA   120      23.205  45.593  35.124  1.00  0.00           H
ATOM   1893  HB2 ALA   120      21.660  45.335  34.434  1.00  0.00           H
ATOM   1894  HB3 ALA   120      22.026  46.904  35.213  1.00  0.00           H
ATOM   1895  C   ALA   120      24.170  47.526  33.541  1.00  0.00           C
ATOM   1896  O   ALA   120      24.030  48.722  33.240  1.00  0.00           O
ATOM   1897  N   PHE   121      25.373  47.059  33.930  1.00  0.00           N
ATOM   1898  H   PHE   121      25.411  46.104  34.258  1.00  0.00           H
ATOM   1899  CA  PHE   121      26.580  47.899  34.115  1.00  0.00           C
ATOM   1900  HA  PHE   121      26.406  48.669  34.867  1.00  0.00           H
ATOM   1901  CB  PHE   121      27.705  47.070  34.700  1.00  0.00           C
ATOM   1902  HB2 PHE   121      27.467  46.735  35.709  1.00  0.00           H
ATOM   1903  HB3 PHE   121      27.854  46.226  34.026  1.00  0.00           H
ATOM   1904  CG  PHE   121      29.062  47.800  34.826  1.00  0.00           C
ATOM   1905  CD1 PHE   121      29.328  48.686  35.882  1.00  0.00           C
ATOM   1906  HD1 PHE   121      28.581  48.854  36.644  1.00  0.00           H
ATOM   1907  CE1 PHE   121      30.599  49.261  36.077  1.00  0.00           C
ATOM   1908  HE1 PHE   121      30.787  49.806  36.991  1.00  0.00           H
ATOM   1909  CZ  PHE   121      31.674  49.065  35.182  1.00  0.00           C
ATOM   1910  HZ  PHE   121      32.668  49.397  35.442  1.00  0.00           H
ATOM   1911  CE2 PHE   121      31.457  48.281  34.044  1.00  0.00           C
ATOM   1912  HE2 PHE   121      32.209  48.220  33.271  1.00  0.00           H
ATOM   1913  CD2 PHE   121      30.138  47.727  33.901  1.00  0.00           C
ATOM   1914  HD2 PHE   121      30.005  47.225  32.953  1.00  0.00           H
ATOM   1915  C   PHE   121      26.951  48.638  32.866  1.00  0.00           C
ATOM   1916  O   PHE   121      27.326  49.803  32.897  1.00  0.00           O
ATOM   1917  N   ILE   122      27.076  47.871  31.727  1.00  0.00           N
ATOM   1918  H   ILE   122      26.816  46.897  31.785  1.00  0.00           H
ATOM   1919  CA  ILE   122      27.438  48.399  30.365  1.00  0.00           C
ATOM   1920  HA  ILE   122      28.367  48.920  30.597  1.00  0.00           H
ATOM   1921  CB  ILE   122      27.816  47.160  29.407  1.00  0.00           C
ATOM   1922  HB  ILE   122      26.987  46.452  29.426  1.00  0.00           H
ATOM   1923  CG2 ILE   122      27.964  47.673  28.001  1.00  0.00           C
ATOM   1924 HG21 ILE   122      26.996  47.804  27.520  1.00  0.00           H
ATOM   1925 HG22 ILE   122      28.491  47.051  27.278  1.00  0.00           H
ATOM   1926 HG23 ILE   122      28.444  48.651  27.948  1.00  0.00           H
ATOM   1927  CG1 ILE   122      29.110  46.486  29.873  1.00  0.00           C
ATOM   1928 HG12 ILE   122      28.894  46.106  30.872  1.00  0.00           H
ATOM   1929 HG13 ILE   122      29.273  45.591  29.274  1.00  0.00           H
ATOM   1930  CD1 ILE   122      30.482  47.119  29.881  1.00  0.00           C
ATOM   1931 HD11 ILE   122      30.492  48.123  30.306  1.00  0.00           H
ATOM   1932 HD12 ILE   122      30.781  47.281  28.846  1.00  0.00           H
ATOM   1933 HD13 ILE   122      31.187  46.551  30.487  1.00  0.00           H
ATOM   1934  C   ILE   122      26.393  49.313  29.840  1.00  0.00           C
ATOM   1935  O   ILE   122      26.809  50.271  29.266  1.00  0.00           O
ATOM   1936  N   ASP   123      25.074  49.077  29.966  1.00  0.00           N
ATOM   1937  H   ASP   123      24.837  48.152  30.296  1.00  0.00           H
ATOM   1938  CA  ASP   123      23.968  49.960  29.619  1.00  0.00           C
ATOM   1939  HA  ASP   123      24.040  50.150  28.548  1.00  0.00           H
ATOM   1940  CB  ASP   123      22.564  49.457  30.112  1.00  0.00           C
ATOM   1941  HB2 ASP   123      22.805  49.341  31.168  1.00  0.00           H
ATOM   1942  HB3 ASP   123      21.871  50.289  29.978  1.00  0.00           H
ATOM   1943  CG  ASP   123      22.050  48.182  29.368  1.00  0.00           C
ATOM   1944  OD1 ASP   123      22.394  48.107  28.195  1.00  0.00           O
ATOM   1945  OD2 ASP   123      21.039  47.538  29.802  1.00  0.00           O
ATOM   1946  C   ASP   123      24.093  51.374  30.299  1.00  0.00           C
ATOM   1947  O   ASP   123      23.479  52.332  29.835  1.00  0.00           O
ATOM   1948  N   GLU   124      24.801  51.433  31.425  1.00  0.00           N
ATOM   1949  H   GLU   124      25.299  50.673  31.866  1.00  0.00           H
ATOM   1950  CA  GLU   124      24.895  52.593  32.216  1.00  0.00           C
ATOM   1951  HA  GLU   124      24.130  53.312  31.920  1.00  0.00           H
ATOM   1952  CB  GLU   124      24.731  52.113  33.690  1.00  0.00           C
ATOM   1953  HB2 GLU   124      23.757  51.636  33.798  1.00  0.00           H
ATOM   1954  HB3 GLU   124      25.438  51.316  33.924  1.00  0.00           H
ATOM   1955  CG  GLU   124      24.735  53.233  34.717  1.00  0.00           C
ATOM   1956  HG2 GLU   124      24.604  52.844  35.727  1.00  0.00           H
ATOM   1957  HG3 GLU   124      25.738  53.659  34.760  1.00  0.00           H
ATOM   1958  CD  GLU   124      23.753  54.506  34.484  1.00  0.00           C
ATOM   1959  OE1 GLU   124      22.543  54.342  34.184  1.00  0.00           O
ATOM   1960  OE2 GLU   124      24.275  55.638  34.456  1.00  0.00           O
ATOM   1961  C   GLU   124      26.205  53.398  32.088  1.00  0.00           C
ATOM   1962  O   GLU   124      26.259  54.635  32.283  1.00  0.00           O
ATOM   1963  N   GLN   125      27.306  52.720  31.803  1.00  0.00           N
ATOM   1964  H   GLN   125      27.195  51.752  32.072  1.00  0.00           H
ATOM   1965  CA  GLN   125      28.697  53.319  31.596  1.00  0.00           C
ATOM   1966  HA  GLN   125      28.746  54.280  32.110  1.00  0.00           H
ATOM   1967  CB  GLN   125      29.582  52.306  32.207  1.00  0.00           C
ATOM   1968  HB2 GLN   125      29.367  51.379  31.676  1.00  0.00           H
ATOM   1969  HB3 GLN   125      30.644  52.545  32.192  1.00  0.00           H
ATOM   1970  CG  GLN   125      29.340  51.947  33.689  1.00  0.00           C
ATOM   1971  HG2 GLN   125      28.296  52.125  33.948  1.00  0.00           H
ATOM   1972  HG3 GLN   125      29.748  50.995  34.026  1.00  0.00           H
ATOM   1973  CD  GLN   125      30.010  52.988  34.548  1.00  0.00           C
ATOM   1974  OE1 GLN   125      29.755  54.206  34.503  1.00  0.00           O
ATOM   1975  NE2 GLN   125      31.042  52.668  35.335  1.00  0.00           N
ATOM   1976 HE21 GLN   125      31.401  53.405  35.923  1.00  0.00           H
ATOM   1977 HE22 GLN   125      31.214  51.686  35.496  1.00  0.00           H
ATOM   1978  C   GLN   125      29.021  53.554  30.139  1.00  0.00           C
ATOM   1979  O   GLN   125      29.906  54.378  29.895  1.00  0.00           O
ATOM   1980  N   PHE   126      28.285  52.862  29.174  1.00  0.00           N
ATOM   1981  H   PHE   126      27.658  52.144  29.512  1.00  0.00           H
ATOM   1982  CA  PHE   126      28.546  52.959  27.744  1.00  0.00           C
ATOM   1983  HA  PHE   126      29.273  53.748  27.551  1.00  0.00           H
ATOM   1984  CB  PHE   126      29.185  51.740  27.109  1.00  0.00           C
ATOM   1985  HB2 PHE   126      28.591  50.845  27.293  1.00  0.00           H
ATOM   1986  HB3 PHE   126      29.277  51.903  26.035  1.00  0.00           H
ATOM   1987  CG  PHE   126      30.612  51.543  27.666  1.00  0.00           C
ATOM   1988  CD1 PHE   126      30.758  50.849  28.880  1.00  0.00           C
ATOM   1989  HD1 PHE   126      29.897  50.479  29.416  1.00  0.00           H
ATOM   1990  CE1 PHE   126      32.060  50.420  29.277  1.00  0.00           C
ATOM   1991  HE1 PHE   126      32.239  49.937  30.227  1.00  0.00           H
ATOM   1992  CZ  PHE   126      33.205  50.870  28.568  1.00  0.00           C
ATOM   1993  HZ  PHE   126      34.131  50.773  29.115  1.00  0.00           H
ATOM   1994  CE2 PHE   126      33.026  51.576  27.350  1.00  0.00           C
ATOM   1995  HE2 PHE   126      33.905  51.966  26.858  1.00  0.00           H
ATOM   1996  CD2 PHE   126      31.766  51.829  26.895  1.00  0.00           C
ATOM   1997  HD2 PHE   126      31.644  52.181  25.881  1.00  0.00           H
ATOM   1998  C   PHE   126      27.199  53.289  27.058  1.00  0.00           C
ATOM   1999  O   PHE   126      26.719  52.541  26.223  1.00  0.00           O
ATOM   2000  N   PRO   127      26.542  54.444  27.319  1.00  0.00           N
ATOM   2001  CD  PRO   127      27.040  55.502  28.134  1.00  0.00           C
ATOM   2002  HD2 PRO   127      28.066  55.818  27.948  1.00  0.00           H
ATOM   2003  HD3 PRO   127      26.988  55.162  29.168  1.00  0.00           H
ATOM   2004  CG  PRO   127      26.168  56.731  27.739  1.00  0.00           C
ATOM   2005  HG2 PRO   127      26.672  57.206  26.898  1.00  0.00           H
ATOM   2006  HG3 PRO   127      25.989  57.334  28.629  1.00  0.00           H
ATOM   2007  CB  PRO   127      24.856  56.108  27.220  1.00  0.00           C
ATOM   2008  HB2 PRO   127      24.258  56.648  26.486  1.00  0.00           H
ATOM   2009  HB3 PRO   127      24.163  55.834  28.014  1.00  0.00           H
ATOM   2010  CA  PRO   127      25.340  54.783  26.564  1.00  0.00           C
ATOM   2011  HA  PRO   127      24.498  54.103  26.702  1.00  0.00           H
ATOM   2012  C   PRO   127      25.631  54.958  25.057  1.00  0.00           C
ATOM   2013  O   PRO   127      24.769  54.586  24.221  1.00  0.00           O
ATOM   2014  N   GLN   128      26.882  55.219  24.695  1.00  0.00           N
ATOM   2015  H   GLN   128      27.587  55.286  25.415  1.00  0.00           H
ATOM   2016  CA  GLN   128      27.243  55.355  23.337  1.00  0.00           C
ATOM   2017  HA  GLN   128      26.370  55.688  22.777  1.00  0.00           H
ATOM   2018  CB  GLN   128      28.258  56.479  23.213  1.00  0.00           C
ATOM   2019  HB2 GLN   128      28.315  56.809  22.175  1.00  0.00           H
ATOM   2020  HB3 GLN   128      28.084  57.299  23.910  1.00  0.00           H
ATOM   2021  CG  GLN   128      29.724  56.121  23.517  1.00  0.00           C
ATOM   2022  HG2 GLN   128      30.039  55.334  22.833  1.00  0.00           H
ATOM   2023  HG3 GLN   128      30.288  57.025  23.285  1.00  0.00           H
ATOM   2024  CD  GLN   128      30.000  55.600  25.004  1.00  0.00           C
ATOM   2025  OE1 GLN   128      29.403  56.129  25.982  1.00  0.00           O
ATOM   2026  NE2 GLN   128      30.927  54.696  25.215  1.00  0.00           N
ATOM   2027 HE21 GLN   128      31.242  54.508  26.156  1.00  0.00           H
ATOM   2028 HE22 GLN   128      31.346  54.101  24.516  1.00  0.00           H
ATOM   2029  C   GLN   128      27.692  54.014  22.746  1.00  0.00           C
ATOM   2030  O   GLN   128      27.982  53.880  21.564  1.00  0.00           O
ATOM   2031  N   GLY   129      27.564  52.927  23.568  1.00  0.00           N
ATOM   2032  H   GLY   129      27.299  52.976  24.541  1.00  0.00           H
ATOM   2033  CA  GLY   129      27.931  51.590  23.110  1.00  0.00           C
ATOM   2034  HA2 GLY   129      27.358  50.848  23.665  1.00  0.00           H
ATOM   2035  HA3 GLY   129      27.532  51.450  22.105  1.00  0.00           H
ATOM   2036  C   GLY   129      29.407  51.230  23.083  1.00  0.00           C
ATOM   2037  O   GLY   129      30.321  52.035  23.294  1.00  0.00           O
ATOM   2038  N   ILE   130      29.634  49.990  22.707  1.00  0.00           N
ATOM   2039  H   ILE   130      28.816  49.449  22.464  1.00  0.00           H
ATOM   2040  CA  ILE   130      30.966  49.335  22.588  1.00  0.00           C
ATOM   2041  HA  ILE   130      31.545  49.973  21.921  1.00  0.00           H
ATOM   2042  CB  ILE   130      31.697  49.208  23.971  1.00  0.00           C
ATOM   2043  HB  ILE   130      31.735  50.233  24.339  1.00  0.00           H
ATOM   2044  CG2 ILE   130      30.847  48.308  24.960  1.00  0.00           C
ATOM   2045 HG21 ILE   130      29.804  48.621  24.896  1.00  0.00           H
ATOM   2046 HG22 ILE   130      31.165  48.439  25.994  1.00  0.00           H
ATOM   2047 HG23 ILE   130      30.865  47.236  24.767  1.00  0.00           H
ATOM   2048  CG1 ILE   130      33.131  48.624  23.883  1.00  0.00           C
ATOM   2049 HG12 ILE   130      33.015  47.567  23.645  1.00  0.00           H
ATOM   2050 HG13 ILE   130      33.564  49.147  23.032  1.00  0.00           H
ATOM   2051  CD1 ILE   130      33.988  48.947  25.115  1.00  0.00           C
ATOM   2052 HD11 ILE   130      34.990  48.525  25.037  1.00  0.00           H
ATOM   2053 HD12 ILE   130      33.655  48.415  26.006  1.00  0.00           H
ATOM   2054 HD13 ILE   130      33.963  50.016  25.326  1.00  0.00           H
ATOM   2055  C   ILE   130      30.934  48.055  21.803  1.00  0.00           C
ATOM   2056  O   ILE   130      29.902  47.323  21.870  1.00  0.00           O
ATOM   2057  N   SER   131      32.012  47.684  21.034  1.00  0.00           N
ATOM   2058  H   SER   131      32.901  48.162  21.038  1.00  0.00           H
ATOM   2059  CA  SER   131      32.132  46.481  20.313  1.00  0.00           C
ATOM   2060  HA  SER   131      31.454  45.711  20.683  1.00  0.00           H
ATOM   2061  CB  SER   131      31.672  46.793  18.827  1.00  0.00           C
ATOM   2062  HB2 SER   131      31.459  45.900  18.240  1.00  0.00           H
ATOM   2063  HB3 SER   131      30.667  47.161  19.034  1.00  0.00           H
ATOM   2064  OG  SER   131      32.612  47.678  18.209  1.00  0.00           O
ATOM   2065  HG  SER   131      32.104  47.994  17.458  1.00  0.00           H
ATOM   2066  C   SER   131      33.522  45.946  20.159  1.00  0.00           C
ATOM   2067  O   SER   131      33.651  44.770  19.884  1.00  0.00           O
ATOM   2068  N   GLU   132      34.576  46.626  20.598  1.00  0.00           N
ATOM   2069  H   GLU   132      34.477  47.604  20.828  1.00  0.00           H
ATOM   2070  CA  GLU   132      35.920  46.028  20.817  1.00  0.00           C
ATOM   2071  HA  GLU   132      35.996  45.149  20.177  1.00  0.00           H
ATOM   2072  CB  GLU   132      36.996  47.046  20.395  1.00  0.00           C
ATOM   2073  HB2 GLU   132      36.696  47.406  19.410  1.00  0.00           H
ATOM   2074  HB3 GLU   132      36.970  48.019  20.884  1.00  0.00           H
ATOM   2075  CG  GLU   132      38.400  46.544  20.118  1.00  0.00           C
ATOM   2076  HG2 GLU   132      38.807  47.341  19.496  1.00  0.00           H
ATOM   2077  HG3 GLU   132      38.945  46.436  21.055  1.00  0.00           H
ATOM   2078  CD  GLU   132      38.529  45.379  19.126  1.00  0.00           C
ATOM   2079  OE1 GLU   132      37.640  45.092  18.300  1.00  0.00           O
ATOM   2080  OE2 GLU   132      39.561  44.697  19.148  1.00  0.00           O
ATOM   2081  C   GLU   132      36.052  45.622  22.286  1.00  0.00           C
ATOM   2082  O   GLU   132      35.978  46.512  23.106  1.00  0.00           O
ATOM   2083  N   PRO   133      36.233  44.335  22.653  1.00  0.00           N
ATOM   2084  CD  PRO   133      36.046  43.200  21.682  1.00  0.00           C
ATOM   2085  HD2 PRO   133      36.848  43.090  20.952  1.00  0.00           H
ATOM   2086  HD3 PRO   133      35.137  43.350  21.100  1.00  0.00           H
ATOM   2087  CG  PRO   133      35.930  41.933  22.525  1.00  0.00           C
ATOM   2088  HG2 PRO   133      36.464  41.115  22.039  1.00  0.00           H
ATOM   2089  HG3 PRO   133      34.921  41.587  22.755  1.00  0.00           H
ATOM   2090  CB  PRO   133      36.489  42.180  23.903  1.00  0.00           C
ATOM   2091  HB2 PRO   133      37.558  42.003  23.777  1.00  0.00           H
ATOM   2092  HB3 PRO   133      35.988  41.685  24.734  1.00  0.00           H
ATOM   2093  CA  PRO   133      36.310  43.753  23.994  1.00  0.00           C
ATOM   2094  HA  PRO   133      35.310  43.896  24.403  1.00  0.00           H
ATOM   2095  C   PRO   133      37.346  44.326  24.924  1.00  0.00           C
ATOM   2096  O   PRO   133      38.426  44.776  24.544  1.00  0.00           O
ATOM   2097  N   ILE   134      36.983  44.311  26.250  1.00  0.00           N
ATOM   2098  H   ILE   134      36.077  43.893  26.404  1.00  0.00           H
ATOM   2099  CA  ILE   134      37.875  44.581  27.332  1.00  0.00           C
ATOM   2100  HA  ILE   134      38.716  45.174  26.971  1.00  0.00           H
ATOM   2101  CB  ILE   134      37.230  45.495  28.406  1.00  0.00           C
ATOM   2102  HB  ILE   134      36.682  44.870  29.111  1.00  0.00           H
ATOM   2103  CG2 ILE   134      38.384  45.975  29.311  1.00  0.00           C
ATOM   2104 HG21 ILE   134      38.865  46.837  28.851  1.00  0.00           H
ATOM   2105 HG22 ILE   134      39.160  45.214  29.386  1.00  0.00           H
ATOM   2106 HG23 ILE   134      38.141  46.171  30.356  1.00  0.00           H
ATOM   2107  CG1 ILE   134      36.310  46.607  27.889  1.00  0.00           C
ATOM   2108 HG12 ILE   134      36.944  47.320  27.361  1.00  0.00           H
ATOM   2109 HG13 ILE   134      35.621  46.234  27.130  1.00  0.00           H
ATOM   2110  CD1 ILE   134      35.444  47.343  28.924  1.00  0.00           C
ATOM   2111 HD11 ILE   134      34.866  48.164  28.500  1.00  0.00           H
ATOM   2112 HD12 ILE   134      36.199  47.785  29.574  1.00  0.00           H
ATOM   2113 HD13 ILE   134      34.760  46.633  29.386  1.00  0.00           H
ATOM   2114  C   ILE   134      38.325  43.189  27.933  1.00  0.00           C
ATOM   2115  O   ILE   134      37.445  42.381  28.235  1.00  0.00           O
ATOM   2116  N   PRO   135      39.636  42.861  28.051  1.00  0.00           N
ATOM   2117  CD  PRO   135      40.804  43.629  27.615  1.00  0.00           C
ATOM   2118  HD2 PRO   135      40.977  44.497  28.252  1.00  0.00           H
ATOM   2119  HD3 PRO   135      40.597  43.938  26.590  1.00  0.00           H
ATOM   2120  CG  PRO   135      41.902  42.565  27.568  1.00  0.00           C
ATOM   2121  HG2 PRO   135      42.869  43.070  27.566  1.00  0.00           H
ATOM   2122  HG3 PRO   135      41.781  41.878  26.730  1.00  0.00           H
ATOM   2123  CB  PRO   135      41.714  41.679  28.778  1.00  0.00           C
ATOM   2124  HB2 PRO   135      42.159  41.950  29.736  1.00  0.00           H
ATOM   2125  HB3 PRO   135      42.092  40.666  28.645  1.00  0.00           H
ATOM   2126  CA  PRO   135      40.133  41.735  28.968  1.00  0.00           C
ATOM   2127  HA  PRO   135      39.683  40.786  28.679  1.00  0.00           H
ATOM   2128  C   PRO   135      39.803  42.012  30.421  1.00  0.00           C
ATOM   2129  O   PRO   135      39.601  43.165  30.841  1.00  0.00           O
ATOM   2130  N   LEU   136      39.564  40.917  31.169  1.00  0.00           N
ATOM   2131  H   LEU   136      39.595  40.004  30.738  1.00  0.00           H
ATOM   2132  CA  LEU   136      38.837  40.908  32.481  1.00  0.00           C
ATOM   2133  HA  LEU   136      38.755  41.937  32.829  1.00  0.00           H
ATOM   2134  CB  LEU   136      37.321  40.559  32.342  1.00  0.00           C
ATOM   2135  HB2 LEU   136      36.771  41.421  31.965  1.00  0.00           H
ATOM   2136  HB3 LEU   136      37.357  39.898  31.477  1.00  0.00           H
ATOM   2137  CG  LEU   136      36.558  39.862  33.539  1.00  0.00           C
ATOM   2138  HG  LEU   136      37.138  39.044  33.965  1.00  0.00           H
ATOM   2139  CD1 LEU   136      36.437  40.801  34.774  1.00  0.00           C
ATOM   2140 HD11 LEU   136      35.799  40.229  35.447  1.00  0.00           H
ATOM   2141 HD12 LEU   136      35.811  41.682  34.637  1.00  0.00           H
ATOM   2142 HD13 LEU   136      37.429  41.023  35.166  1.00  0.00           H
ATOM   2143  CD2 LEU   136      35.166  39.473  33.088  1.00  0.00           C
ATOM   2144 HD21 LEU   136      34.559  40.368  32.956  1.00  0.00           H
ATOM   2145 HD22 LEU   136      35.386  39.012  32.125  1.00  0.00           H
ATOM   2146 HD23 LEU   136      34.753  38.715  33.752  1.00  0.00           H
ATOM   2147  C   LEU   136      39.636  39.979  33.437  1.00  0.00           C
ATOM   2148  O   LEU   136      39.974  38.888  33.109  1.00  0.00           O
ATOM   2149  N   GLY   137      39.747  40.484  34.705  1.00  0.00           N
ATOM   2150  H   GLY   137      39.393  41.408  34.904  1.00  0.00           H
ATOM   2151  CA  GLY   137      40.285  39.801  35.885  1.00  0.00           C
ATOM   2152  HA2 GLY   137      40.679  38.863  35.493  1.00  0.00           H
ATOM   2153  HA3 GLY   137      41.096  40.352  36.361  1.00  0.00           H
ATOM   2154  C   GLY   137      39.181  39.524  36.895  1.00  0.00           C
ATOM   2155  O   GLY   137      38.725  40.434  37.616  1.00  0.00           O
ATOM   2156  N   PHE   138      38.671  38.269  36.933  1.00  0.00           N
ATOM   2157  H   PHE   138      39.028  37.655  36.215  1.00  0.00           H
ATOM   2158  CA  PHE   138      37.511  37.825  37.738  1.00  0.00           C
ATOM   2159  HA  PHE   138      36.938  38.721  37.980  1.00  0.00           H
ATOM   2160  CB  PHE   138      36.676  36.769  36.862  1.00  0.00           C
ATOM   2161  HB2 PHE   138      36.396  37.178  35.892  1.00  0.00           H
ATOM   2162  HB3 PHE   138      37.331  35.926  36.642  1.00  0.00           H
ATOM   2163  CG  PHE   138      35.425  36.340  37.581  1.00  0.00           C
ATOM   2164  CD1 PHE   138      35.328  35.207  38.359  1.00  0.00           C
ATOM   2165  HD1 PHE   138      36.158  34.523  38.263  1.00  0.00           H
ATOM   2166  CE1 PHE   138      34.085  34.819  38.942  1.00  0.00           C
ATOM   2167  HE1 PHE   138      33.848  33.904  39.465  1.00  0.00           H
ATOM   2168  CZ  PHE   138      32.996  35.690  38.801  1.00  0.00           C
ATOM   2169  HZ  PHE   138      32.079  35.466  39.323  1.00  0.00           H
ATOM   2170  CE2 PHE   138      33.116  36.825  38.017  1.00  0.00           C
ATOM   2171  HE2 PHE   138      32.287  37.513  37.953  1.00  0.00           H
ATOM   2172  CD2 PHE   138      34.271  37.179  37.415  1.00  0.00           C
ATOM   2173  HD2 PHE   138      34.313  37.917  36.627  1.00  0.00           H
ATOM   2174  C   PHE   138      38.064  37.188  38.985  1.00  0.00           C
ATOM   2175  O   PHE   138      38.915  36.309  38.926  1.00  0.00           O
ATOM   2176  N   THR   139      37.686  37.725  40.188  1.00  0.00           N
ATOM   2177  H   THR   139      37.249  38.633  40.254  1.00  0.00           H
ATOM   2178  CA  THR   139      38.176  37.309  41.453  1.00  0.00           C
ATOM   2179  HA  THR   139      39.085  36.717  41.344  1.00  0.00           H
ATOM   2180  CB  THR   139      38.332  38.552  42.343  1.00  0.00           C
ATOM   2181  HB  THR   139      37.390  39.021  42.625  1.00  0.00           H
ATOM   2182  CG2 THR   139      39.159  38.188  43.599  1.00  0.00           C
ATOM   2183 HG21 THR   139      39.132  39.017  44.306  1.00  0.00           H
ATOM   2184 HG22 THR   139      40.234  38.132  43.431  1.00  0.00           H
ATOM   2185 HG23 THR   139      38.727  37.281  44.022  1.00  0.00           H
ATOM   2186  OG1 THR   139      39.221  39.385  41.683  1.00  0.00           O
ATOM   2187  HG1 THR   139      38.849  39.753  40.878  1.00  0.00           H
ATOM   2188  C   THR   139      37.189  36.371  42.167  1.00  0.00           C
ATOM   2189  O   THR   139      36.061  36.756  42.597  1.00  0.00           O
ATOM   2190  N   PHE   140      37.710  35.138  42.393  1.00  0.00           N
ATOM   2191  H   PHE   140      38.685  34.929  42.226  1.00  0.00           H
ATOM   2192  CA  PHE   140      36.859  34.036  42.932  1.00  0.00           C
ATOM   2193  HA  PHE   140      36.088  34.303  43.655  1.00  0.00           H
ATOM   2194  CB  PHE   140      36.252  33.212  41.738  1.00  0.00           C
ATOM   2195  HB2 PHE   140      35.865  33.875  40.963  1.00  0.00           H
ATOM   2196  HB3 PHE   140      37.094  32.681  41.295  1.00  0.00           H
ATOM   2197  CG  PHE   140      35.305  32.115  42.098  1.00  0.00           C
ATOM   2198  CD1 PHE   140      33.952  32.365  42.207  1.00  0.00           C
ATOM   2199  HD1 PHE   140      33.652  33.397  42.109  1.00  0.00           H
ATOM   2200  CE1 PHE   140      33.017  31.337  42.321  1.00  0.00           C
ATOM   2201  HE1 PHE   140      31.978  31.630  42.332  1.00  0.00           H
ATOM   2202  CZ  PHE   140      33.401  29.994  42.267  1.00  0.00           C
ATOM   2203  HZ  PHE   140      32.679  29.191  42.227  1.00  0.00           H
ATOM   2204  CE2 PHE   140      34.748  29.684  41.991  1.00  0.00           C
ATOM   2205  HE2 PHE   140      35.142  28.680  41.925  1.00  0.00           H
ATOM   2206  CD2 PHE   140      35.663  30.757  41.934  1.00  0.00           C
ATOM   2207  HD2 PHE   140      36.702  30.476  41.841  1.00  0.00           H
ATOM   2208  C   PHE   140      37.794  33.238  43.912  1.00  0.00           C
ATOM   2209  O   PHE   140      38.347  32.184  43.517  1.00  0.00           O
ATOM   2210  N   SER   141      37.934  33.685  45.117  1.00  0.00           N
ATOM   2211  H   SER   141      37.594  34.629  45.228  1.00  0.00           H
ATOM   2212  CA  SER   141      38.961  33.126  45.977  1.00  0.00           C
ATOM   2213  HA  SER   141      39.877  32.917  45.425  1.00  0.00           H
ATOM   2214  CB  SER   141      39.285  34.159  47.069  1.00  0.00           C
ATOM   2215  HB2 SER   141      38.481  34.150  47.806  1.00  0.00           H
ATOM   2216  HB3 SER   141      40.123  33.801  47.667  1.00  0.00           H
ATOM   2217  OG  SER   141      39.438  35.468  46.515  1.00  0.00           O
ATOM   2218  HG  SER   141      39.752  35.987  47.258  1.00  0.00           H
ATOM   2219  C   SER   141      38.521  31.740  46.550  1.00  0.00           C
ATOM   2220  O   SER   141      39.362  31.096  47.248  1.00  0.00           O
ATOM   2221  N   PHE   142      37.320  31.231  46.218  1.00  0.00           N
ATOM   2222  H   PHE   142      36.631  31.797  45.742  1.00  0.00           H
ATOM   2223  CA  PHE   142      36.925  29.864  46.541  1.00  0.00           C
ATOM   2224  HA  PHE   142      36.722  29.848  47.612  1.00  0.00           H
ATOM   2225  CB  PHE   142      35.502  29.533  46.083  1.00  0.00           C
ATOM   2226  HB2 PHE   142      35.525  29.409  45.000  1.00  0.00           H
ATOM   2227  HB3 PHE   142      35.294  28.563  46.533  1.00  0.00           H
ATOM   2228  CG  PHE   142      34.420  30.500  46.509  1.00  0.00           C
ATOM   2229  CD1 PHE   142      34.038  31.650  45.726  1.00  0.00           C
ATOM   2230  HD1 PHE   142      34.690  31.859  44.890  1.00  0.00           H
ATOM   2231  CE1 PHE   142      33.074  32.543  46.201  1.00  0.00           C
ATOM   2232  HE1 PHE   142      32.961  33.476  45.668  1.00  0.00           H
ATOM   2233  CZ  PHE   142      32.293  32.257  47.294  1.00  0.00           C
ATOM   2234  HZ  PHE   142      31.508  32.912  47.642  1.00  0.00           H
ATOM   2235  CE2 PHE   142      32.586  31.097  48.011  1.00  0.00           C
ATOM   2236  HE2 PHE   142      32.061  30.855  48.924  1.00  0.00           H
ATOM   2237  CD2 PHE   142      33.624  30.170  47.587  1.00  0.00           C
ATOM   2238  HD2 PHE   142      33.747  29.193  48.030  1.00  0.00           H
ATOM   2239  C   PHE   142      38.011  28.805  46.167  1.00  0.00           C
ATOM   2240  O   PHE   142      38.518  28.834  45.039  1.00  0.00           O
ATOM   2241  N   PRO   143      38.248  27.776  47.035  1.00  0.00           N
ATOM   2242  CD  PRO   143      37.768  27.727  48.426  1.00  0.00           C
ATOM   2243  HD2 PRO   143      36.761  27.317  48.359  1.00  0.00           H
ATOM   2244  HD3 PRO   143      37.769  28.718  48.881  1.00  0.00           H
ATOM   2245  CG  PRO   143      38.675  26.709  49.118  1.00  0.00           C
ATOM   2246  HG2 PRO   143      38.075  26.134  49.822  1.00  0.00           H
ATOM   2247  HG3 PRO   143      39.562  27.239  49.466  1.00  0.00           H
ATOM   2248  CB  PRO   143      39.093  25.774  48.059  1.00  0.00           C
ATOM   2249  HB2 PRO   143      38.374  24.965  47.936  1.00  0.00           H
ATOM   2250  HB3 PRO   143      40.067  25.367  48.331  1.00  0.00           H
ATOM   2251  CA  PRO   143      39.138  26.625  46.768  1.00  0.00           C
ATOM   2252  HA  PRO   143      40.161  27.002  46.770  1.00  0.00           H
ATOM   2253  C   PRO   143      38.822  25.883  45.452  1.00  0.00           C
ATOM   2254  O   PRO   143      37.706  25.355  45.211  1.00  0.00           O
ATOM   2255  N   ALA   144      39.820  25.848  44.577  1.00  0.00           N
ATOM   2256  H   ALA   144      40.679  26.302  44.852  1.00  0.00           H
ATOM   2257  CA  ALA   144      39.789  25.219  43.266  1.00  0.00           C
ATOM   2258  HA  ALA   144      38.997  24.471  43.243  1.00  0.00           H
ATOM   2259  CB  ALA   144      39.247  26.292  42.364  1.00  0.00           C
ATOM   2260  HB1 ALA   144      38.367  26.822  42.726  1.00  0.00           H
ATOM   2261  HB2 ALA   144      39.018  25.843  41.397  1.00  0.00           H
ATOM   2262  HB3 ALA   144      40.011  27.051  42.191  1.00  0.00           H
ATOM   2263  C   ALA   144      41.101  24.740  42.794  1.00  0.00           C
ATOM   2264  O   ALA   144      42.130  25.219  43.232  1.00  0.00           O
ATOM   2265  N   SER   145      41.094  23.727  41.918  1.00  0.00           N
ATOM   2266  H   SER   145      40.195  23.504  41.516  1.00  0.00           H
ATOM   2267  CA  SER   145      42.319  23.542  41.139  1.00  0.00           C
ATOM   2268  HA  SER   145      43.107  23.636  41.886  1.00  0.00           H
ATOM   2269  CB  SER   145      42.240  22.131  40.579  1.00  0.00           C
ATOM   2270  HB2 SER   145      42.478  21.427  41.375  1.00  0.00           H
ATOM   2271  HB3 SER   145      41.224  21.889  40.263  1.00  0.00           H
ATOM   2272  OG  SER   145      43.065  21.933  39.539  1.00  0.00           O
ATOM   2273  HG  SER   145      42.731  21.105  39.186  1.00  0.00           H
ATOM   2274  C   SER   145      42.456  24.599  40.035  1.00  0.00           C
ATOM   2275  O   SER   145      41.460  25.032  39.434  1.00  0.00           O
ATOM   2276  N   GLN   146      43.694  24.986  39.783  1.00  0.00           N
ATOM   2277  H   GLN   146      44.458  24.584  40.307  1.00  0.00           H
ATOM   2278  CA  GLN   146      43.975  26.040  38.798  1.00  0.00           C
ATOM   2279  HA  GLN   146      43.339  25.841  37.935  1.00  0.00           H
ATOM   2280  CB  GLN   146      43.761  27.355  39.469  1.00  0.00           C
ATOM   2281  HB2 GLN   146      42.715  27.578  39.685  1.00  0.00           H
ATOM   2282  HB3 GLN   146      44.398  27.454  40.348  1.00  0.00           H
ATOM   2283  CG  GLN   146      44.185  28.584  38.531  1.00  0.00           C
ATOM   2284  HG2 GLN   146      45.257  28.569  38.335  1.00  0.00           H
ATOM   2285  HG3 GLN   146      43.604  28.452  37.618  1.00  0.00           H
ATOM   2286  CD  GLN   146      43.756  29.964  39.072  1.00  0.00           C
ATOM   2287  OE1 GLN   146      43.617  30.163  40.271  1.00  0.00           O
ATOM   2288  NE2 GLN   146      43.811  31.029  38.245  1.00  0.00           N
ATOM   2289 HE21 GLN   146      43.689  31.980  38.561  1.00  0.00           H
ATOM   2290 HE22 GLN   146      43.873  30.780  37.269  1.00  0.00           H
ATOM   2291  C   GLN   146      45.419  25.871  38.239  1.00  0.00           C
ATOM   2292  O   GLN   146      46.414  25.906  39.006  1.00  0.00           O
ATOM   2293  N   ASN   147      45.484  25.671  36.945  1.00  0.00           N
ATOM   2294  H   ASN   147      44.653  25.655  36.373  1.00  0.00           H
ATOM   2295  CA  ASN   147      46.739  25.292  36.282  1.00  0.00           C
ATOM   2296  HA  ASN   147      47.566  25.326  36.992  1.00  0.00           H
ATOM   2297  CB  ASN   147      46.596  23.844  35.876  1.00  0.00           C
ATOM   2298  HB2 ASN   147      45.970  23.624  35.011  1.00  0.00           H
ATOM   2299  HB3 ASN   147      47.561  23.423  35.592  1.00  0.00           H
ATOM   2300  CG  ASN   147      46.194  22.928  37.029  1.00  0.00           C
ATOM   2301  OD1 ASN   147      46.998  22.506  37.837  1.00  0.00           O
ATOM   2302  ND2 ASN   147      44.904  22.637  37.165  1.00  0.00           N
ATOM   2303 HD21 ASN   147      44.266  23.092  36.527  1.00  0.00           H
ATOM   2304 HD22 ASN   147      44.594  22.082  37.948  1.00  0.00           H
ATOM   2305  C   ASN   147      47.069  26.166  35.063  1.00  0.00           C
ATOM   2306  O   ASN   147      48.012  25.905  34.337  1.00  0.00           O
ATOM   2307  N   LYS   148      46.196  27.149  34.731  1.00  0.00           N
ATOM   2308  H   LYS   148      45.333  27.256  35.246  1.00  0.00           H
ATOM   2309  CA  LYS   148      46.396  28.274  33.805  1.00  0.00           C
ATOM   2310  HA  LYS   148      47.420  28.591  33.611  1.00  0.00           H
ATOM   2311  CB  LYS   148      46.004  27.959  32.367  1.00  0.00           C
ATOM   2312  HB2 LYS   148      46.178  28.899  31.844  1.00  0.00           H
ATOM   2313  HB3 LYS   148      46.598  27.200  31.858  1.00  0.00           H
ATOM   2314  CG  LYS   148      44.530  27.563  32.213  1.00  0.00           C
ATOM   2315  HG2 LYS   148      44.322  26.602  32.685  1.00  0.00           H
ATOM   2316  HG3 LYS   148      43.898  28.344  32.633  1.00  0.00           H
ATOM   2317  CD  LYS   148      44.247  27.425  30.691  1.00  0.00           C
ATOM   2318  HD2 LYS   148      44.694  28.228  30.106  1.00  0.00           H
ATOM   2319  HD3 LYS   148      44.736  26.495  30.405  1.00  0.00           H
ATOM   2320  CE  LYS   148      42.773  27.331  30.509  1.00  0.00           C
ATOM   2321  HE2 LYS   148      42.191  28.202  30.812  1.00  0.00           H
ATOM   2322  HE3 LYS   148      42.595  27.277  29.435  1.00  0.00           H
ATOM   2323  NZ  LYS   148      42.244  26.080  31.159  1.00  0.00           N
ATOM   2324  HZ1 LYS   148      42.619  25.289  30.655  1.00  0.00           H
ATOM   2325  HZ2 LYS   148      41.243  26.065  31.025  1.00  0.00           H
ATOM   2326  HZ3 LYS   148      42.487  25.988  32.134  1.00  0.00           H
ATOM   2327  C   LYS   148      45.759  29.581  34.339  1.00  0.00           C
ATOM   2328  O   LYS   148      44.852  29.417  35.163  1.00  0.00           O
ATOM   2329  N   ILE   149      46.282  30.758  34.031  1.00  0.00           N
ATOM   2330  H   ILE   149      47.159  30.744  33.530  1.00  0.00           H
ATOM   2331  CA  ILE   149      45.705  32.051  34.538  1.00  0.00           C
ATOM   2332  HA  ILE   149      45.938  32.015  35.603  1.00  0.00           H
ATOM   2333  CB  ILE   149      46.463  33.182  33.854  1.00  0.00           C
ATOM   2334  HB  ILE   149      47.539  33.054  33.969  1.00  0.00           H
ATOM   2335  CG2 ILE   149      46.324  33.169  32.319  1.00  0.00           C
ATOM   2336 HG21 ILE   149      46.820  32.290  31.908  1.00  0.00           H
ATOM   2337 HG22 ILE   149      46.879  34.022  31.927  1.00  0.00           H
ATOM   2338 HG23 ILE   149      45.296  33.190  31.958  1.00  0.00           H
ATOM   2339  CG1 ILE   149      46.133  34.431  34.545  1.00  0.00           C
ATOM   2340 HG12 ILE   149      46.825  35.188  34.176  1.00  0.00           H
ATOM   2341 HG13 ILE   149      45.106  34.759  34.385  1.00  0.00           H
ATOM   2342  CD1 ILE   149      46.436  34.592  36.043  1.00  0.00           C
ATOM   2343 HD11 ILE   149      47.526  34.595  36.047  1.00  0.00           H
ATOM   2344 HD12 ILE   149      46.057  33.811  36.702  1.00  0.00           H
ATOM   2345 HD13 ILE   149      46.035  35.578  36.281  1.00  0.00           H
ATOM   2346  C   ILE   149      44.231  32.304  34.313  1.00  0.00           C
ATOM   2347  O   ILE   149      43.522  32.865  35.152  1.00  0.00           O
ATOM   2348  N   ASN   150      43.674  31.879  33.191  1.00  0.00           N
ATOM   2349  H   ASN   150      44.257  31.538  32.439  1.00  0.00           H
ATOM   2350  CA  ASN   150      42.254  31.757  32.944  1.00  0.00           C
ATOM   2351  HA  ASN   150      41.647  32.486  33.482  1.00  0.00           H
ATOM   2352  CB  ASN   150      41.967  32.221  31.482  1.00  0.00           C
ATOM   2353  HB2 ASN   150      40.899  32.121  31.290  1.00  0.00           H
ATOM   2354  HB3 ASN   150      42.306  33.257  31.475  1.00  0.00           H
ATOM   2355  CG  ASN   150      42.629  31.323  30.413  1.00  0.00           C
ATOM   2356  OD1 ASN   150      43.740  30.845  30.525  1.00  0.00           O
ATOM   2357  ND2 ASN   150      41.760  31.153  29.427  1.00  0.00           N
ATOM   2358 HD21 ASN   150      40.879  31.643  29.495  1.00  0.00           H
ATOM   2359 HD22 ASN   150      41.933  30.521  28.658  1.00  0.00           H
ATOM   2360  C   ASN   150      41.653  30.369  33.384  1.00  0.00           C
ATOM   2361  O   ASN   150      41.391  29.469  32.583  1.00  0.00           O
ATOM   2362  N   GLU   151      41.474  30.039  34.687  1.00  0.00           N
ATOM   2363  H   GLU   151      41.572  30.728  35.420  1.00  0.00           H
ATOM   2364  CA  GLU   151      40.931  28.675  35.084  1.00  0.00           C
ATOM   2365  HA  GLU   151      40.083  28.472  34.431  1.00  0.00           H
ATOM   2366  CB  GLU   151      41.996  27.569  34.828  1.00  0.00           C
ATOM   2367  HB2 GLU   151      42.216  27.589  33.761  1.00  0.00           H
ATOM   2368  HB3 GLU   151      42.915  27.836  35.349  1.00  0.00           H
ATOM   2369  CG  GLU   151      41.654  26.146  35.411  1.00  0.00           C
ATOM   2370  HG2 GLU   151      41.660  26.109  36.501  1.00  0.00           H
ATOM   2371  HG3 GLU   151      40.649  25.842  35.119  1.00  0.00           H
ATOM   2372  CD  GLU   151      42.657  25.145  34.868  1.00  0.00           C
ATOM   2373  OE1 GLU   151      43.338  24.514  35.603  1.00  0.00           O
ATOM   2374  OE2 GLU   151      42.647  24.870  33.636  1.00  0.00           O
ATOM   2375  C   GLU   151      40.458  28.615  36.558  1.00  0.00           C
ATOM   2376  O   GLU   151      41.039  29.328  37.418  1.00  0.00           O
ATOM   2377  N   GLY   152      39.373  27.903  36.876  1.00  0.00           N
ATOM   2378  H   GLY   152      38.825  27.581  36.090  1.00  0.00           H
ATOM   2379  CA  GLY   152      39.015  27.538  38.213  1.00  0.00           C
ATOM   2380  HA2 GLY   152      39.878  27.582  38.876  1.00  0.00           H
ATOM   2381  HA3 GLY   152      38.327  28.281  38.619  1.00  0.00           H
ATOM   2382  C   GLY   152      38.278  26.263  38.212  1.00  0.00           C
ATOM   2383  O   GLY   152      37.028  26.327  38.102  1.00  0.00           O
ATOM   2384  N   ILE   153      38.905  25.106  38.389  1.00  0.00           N
ATOM   2385  H   ILE   153      39.911  25.142  38.476  1.00  0.00           H
ATOM   2386  CA  ILE   153      38.253  23.816  38.469  1.00  0.00           C
ATOM   2387  HA  ILE   153      37.388  23.794  37.806  1.00  0.00           H
ATOM   2388  CB  ILE   153      39.186  22.628  38.017  1.00  0.00           C
ATOM   2389  HB  ILE   153      40.083  22.810  38.608  1.00  0.00           H
ATOM   2390  CG2 ILE   153      38.617  21.248  38.379  1.00  0.00           C
ATOM   2391 HG21 ILE   153      38.205  20.737  37.509  1.00  0.00           H
ATOM   2392 HG22 ILE   153      37.829  21.366  39.123  1.00  0.00           H
ATOM   2393 HG23 ILE   153      39.352  20.539  38.758  1.00  0.00           H
ATOM   2394  CG1 ILE   153      39.499  22.759  36.502  1.00  0.00           C
ATOM   2395 HG12 ILE   153      38.601  22.390  36.007  1.00  0.00           H
ATOM   2396 HG13 ILE   153      39.716  23.814  36.336  1.00  0.00           H
ATOM   2397  CD1 ILE   153      40.713  21.820  36.201  1.00  0.00           C
ATOM   2398 HD11 ILE   153      40.386  20.795  36.379  1.00  0.00           H
ATOM   2399 HD12 ILE   153      41.604  22.125  36.750  1.00  0.00           H
ATOM   2400 HD13 ILE   153      41.013  21.927  35.160  1.00  0.00           H
ATOM   2401  C   ILE   153      37.746  23.638  39.935  1.00  0.00           C
ATOM   2402  O   ILE   153      38.437  23.235  40.868  1.00  0.00           O
ATOM   2403  N   LEU   154      36.511  24.103  40.136  1.00  0.00           N
ATOM   2404  H   LEU   154      35.962  24.397  39.341  1.00  0.00           H
ATOM   2405  CA  LEU   154      35.958  24.389  41.492  1.00  0.00           C
ATOM   2406  HA  LEU   154      36.654  25.114  41.915  1.00  0.00           H
ATOM   2407  CB  LEU   154      34.676  25.247  41.348  1.00  0.00           C
ATOM   2408  HB2 LEU   154      34.933  26.167  40.824  1.00  0.00           H
ATOM   2409  HB3 LEU   154      33.987  24.604  40.799  1.00  0.00           H
ATOM   2410  CG  LEU   154      33.946  25.787  42.587  1.00  0.00           C
ATOM   2411  HG  LEU   154      33.352  26.604  42.178  1.00  0.00           H
ATOM   2412  CD1 LEU   154      33.007  24.757  43.170  1.00  0.00           C
ATOM   2413 HD11 LEU   154      33.587  24.059  43.773  1.00  0.00           H
ATOM   2414 HD12 LEU   154      32.495  24.189  42.393  1.00  0.00           H
ATOM   2415 HD13 LEU   154      32.336  25.156  43.930  1.00  0.00           H
ATOM   2416  CD2 LEU   154      34.768  26.391  43.732  1.00  0.00           C
ATOM   2417 HD21 LEU   154      34.102  26.925  44.409  1.00  0.00           H
ATOM   2418 HD22 LEU   154      35.242  25.570  44.270  1.00  0.00           H
ATOM   2419 HD23 LEU   154      35.532  27.074  43.361  1.00  0.00           H
ATOM   2420  C   LEU   154      35.865  23.161  42.321  1.00  0.00           C
ATOM   2421  O   LEU   154      35.430  22.123  41.884  1.00  0.00           O
ATOM   2422  N   GLN   155      36.414  23.168  43.546  1.00  0.00           N
ATOM   2423  H   GLN   155      36.816  24.019  43.913  1.00  0.00           H
ATOM   2424  CA  GLN   155      36.443  22.100  44.524  1.00  0.00           C
ATOM   2425  HA  GLN   155      36.058  21.213  44.023  1.00  0.00           H
ATOM   2426  CB  GLN   155      37.939  21.924  44.933  1.00  0.00           C
ATOM   2427  HB2 GLN   155      38.379  22.791  45.427  1.00  0.00           H
ATOM   2428  HB3 GLN   155      37.856  21.067  45.600  1.00  0.00           H
ATOM   2429  CG  GLN   155      38.874  21.457  43.864  1.00  0.00           C
ATOM   2430  HG2 GLN   155      39.071  22.171  43.065  1.00  0.00           H
ATOM   2431  HG3 GLN   155      39.825  21.134  44.284  1.00  0.00           H
ATOM   2432  CD  GLN   155      38.334  20.210  43.136  1.00  0.00           C
ATOM   2433  OE1 GLN   155      37.956  19.258  43.826  1.00  0.00           O
ATOM   2434  NE2 GLN   155      38.002  20.281  41.877  1.00  0.00           N
ATOM   2435 HE21 GLN   155      37.464  19.466  41.619  1.00  0.00           H
ATOM   2436 HE22 GLN   155      38.302  21.059  41.309  1.00  0.00           H
ATOM   2437  C   GLN   155      35.508  22.318  45.746  1.00  0.00           C
ATOM   2438  O   GLN   155      34.873  21.344  46.127  1.00  0.00           O
ATOM   2439  N   ARG   156      35.466  23.446  46.373  1.00  0.00           N
ATOM   2440  H   ARG   156      36.137  24.096  45.988  1.00  0.00           H
ATOM   2441  CA  ARG   156      34.700  23.740  47.586  1.00  0.00           C
ATOM   2442  HA  ARG   156      33.910  23.001  47.715  1.00  0.00           H
ATOM   2443  CB  ARG   156      35.598  23.545  48.828  1.00  0.00           C
ATOM   2444  HB2 ARG   156      36.027  22.562  48.641  1.00  0.00           H
ATOM   2445  HB3 ARG   156      36.287  24.390  48.791  1.00  0.00           H
ATOM   2446  CG  ARG   156      34.890  23.501  50.267  1.00  0.00           C
ATOM   2447  HG2 ARG   156      34.937  24.479  50.746  1.00  0.00           H
ATOM   2448  HG3 ARG   156      33.841  23.265  50.084  1.00  0.00           H
ATOM   2449  CD  ARG   156      35.585  22.433  51.213  1.00  0.00           C
ATOM   2450  HD2 ARG   156      35.080  22.420  52.180  1.00  0.00           H
ATOM   2451  HD3 ARG   156      35.392  21.505  50.678  1.00  0.00           H
ATOM   2452  NE  ARG   156      37.018  22.890  51.352  1.00  0.00           N
ATOM   2453  HE  ARG   156      37.685  22.618  50.643  1.00  0.00           H
ATOM   2454  CZ  ARG   156      37.417  23.624  52.357  1.00  0.00           C
ATOM   2455  NH1 ARG   156      36.578  24.186  53.141  1.00  0.00           N
ATOM   2456 HH11 ARG   156      35.593  23.981  53.053  1.00  0.00           H
ATOM   2457 HH12 ARG   156      36.798  24.675  53.997  1.00  0.00           H
ATOM   2458  NH2 ARG   156      38.691  23.966  52.463  1.00  0.00           N
ATOM   2459 HH21 ARG   156      39.369  23.636  51.792  1.00  0.00           H
ATOM   2460 HH22 ARG   156      38.960  24.594  53.208  1.00  0.00           H
ATOM   2461  C   ARG   156      34.064  25.137  47.645  1.00  0.00           C
ATOM   2462  O   ARG   156      34.742  26.165  47.779  1.00  0.00           O
ATOM   2463  N   TRP   157      32.728  25.181  47.460  1.00  0.00           N
ATOM   2464  H   TRP   157      32.267  24.304  47.263  1.00  0.00           H
ATOM   2465  CA  TRP   157      32.023  26.299  47.884  1.00  0.00           C
ATOM   2466  HA  TRP   157      32.562  27.216  47.643  1.00  0.00           H
ATOM   2467  CB  TRP   157      30.669  26.209  47.266  1.00  0.00           C
ATOM   2468  HB2 TRP   157      30.042  25.340  47.460  1.00  0.00           H
ATOM   2469  HB3 TRP   157      30.160  27.015  47.793  1.00  0.00           H
ATOM   2470  CG  TRP   157      30.438  26.351  45.809  1.00  0.00           C
ATOM   2471  CD1 TRP   157      29.750  25.428  45.031  1.00  0.00           C
ATOM   2472  HD1 TRP   157      29.621  24.413  45.379  1.00  0.00           H
ATOM   2473  NE1 TRP   157      29.449  25.956  43.771  1.00  0.00           N
ATOM   2474  HE1 TRP   157      28.872  25.452  43.113  1.00  0.00           H
ATOM   2475  CE2 TRP   157      29.810  27.316  43.762  1.00  0.00           C
ATOM   2476  CZ2 TRP   157      29.672  28.227  42.780  1.00  0.00           C
ATOM   2477  HZ2 TRP   157      29.125  28.009  41.875  1.00  0.00           H
ATOM   2478  CH2 TRP   157      30.146  29.541  42.976  1.00  0.00           C
ATOM   2479  HH2 TRP   157      30.164  30.219  42.135  1.00  0.00           H
ATOM   2480  CZ3 TRP   157      30.782  29.841  44.149  1.00  0.00           C
ATOM   2481  HZ3 TRP   157      31.152  30.840  44.331  1.00  0.00           H
ATOM   2482  CE3 TRP   157      30.954  28.888  45.148  1.00  0.00           C
ATOM   2483  HE3 TRP   157      31.355  29.207  46.100  1.00  0.00           H
ATOM   2484  CD2 TRP   157      30.471  27.584  45.009  1.00  0.00           C
ATOM   2485  C   TRP   157      31.998  26.410  49.398  1.00  0.00           C
ATOM   2486  O   TRP   157      32.227  25.447  50.144  1.00  0.00           O
ATOM   2487  N   THR   158      31.619  27.532  49.990  1.00  0.00           N
ATOM   2488  H   THR   158      31.506  28.322  49.371  1.00  0.00           H
ATOM   2489  CA  THR   158      31.813  27.965  51.412  1.00  0.00           C
ATOM   2490  HA  THR   158      31.709  27.171  52.152  1.00  0.00           H
ATOM   2491  CB  THR   158      33.233  28.535  51.625  1.00  0.00           C
ATOM   2492  HB  THR   158      33.477  28.760  52.664  1.00  0.00           H
ATOM   2493  CG2 THR   158      34.245  27.428  51.255  1.00  0.00           C
ATOM   2494 HG21 THR   158      33.877  26.511  51.715  1.00  0.00           H
ATOM   2495 HG22 THR   158      35.230  27.718  51.618  1.00  0.00           H
ATOM   2496 HG23 THR   158      34.376  27.274  50.183  1.00  0.00           H
ATOM   2497  OG1 THR   158      33.462  29.594  50.818  1.00  0.00           O
ATOM   2498  HG1 THR   158      34.321  29.964  51.032  1.00  0.00           H
ATOM   2499  C   THR   158      30.767  29.066  51.847  1.00  0.00           C
ATOM   2500  O   THR   158      30.140  29.745  51.008  1.00  0.00           O
ATOM   2501  N   LYS   159      30.517  29.159  53.143  1.00  0.00           N
ATOM   2502  H   LYS   159      30.819  28.417  53.758  1.00  0.00           H
ATOM   2503  CA  LYS   159      29.633  30.086  53.758  1.00  0.00           C
ATOM   2504  HA  LYS   159      29.612  29.687  54.772  1.00  0.00           H
ATOM   2505  CB  LYS   159      30.230  31.513  53.808  1.00  0.00           C
ATOM   2506  HB2 LYS   159      31.314  31.403  53.849  1.00  0.00           H
ATOM   2507  HB3 LYS   159      30.044  32.023  52.862  1.00  0.00           H
ATOM   2508  CG  LYS   159      29.680  32.237  55.081  1.00  0.00           C
ATOM   2509  HG2 LYS   159      28.620  32.431  54.913  1.00  0.00           H
ATOM   2510  HG3 LYS   159      29.724  31.600  55.964  1.00  0.00           H
ATOM   2511  CD  LYS   159      30.425  33.619  55.229  1.00  0.00           C
ATOM   2512  HD2 LYS   159      31.439  33.512  54.843  1.00  0.00           H
ATOM   2513  HD3 LYS   159      30.040  34.366  54.534  1.00  0.00           H
ATOM   2514  CE  LYS   159      30.533  34.067  56.683  1.00  0.00           C
ATOM   2515  HE2 LYS   159      29.545  34.473  56.900  1.00  0.00           H
ATOM   2516  HE3 LYS   159      30.861  33.313  57.399  1.00  0.00           H
ATOM   2517  NZ  LYS   159      31.409  35.260  56.794  1.00  0.00           N
ATOM   2518  HZ1 LYS   159      32.351  35.004  56.538  1.00  0.00           H
ATOM   2519  HZ2 LYS   159      31.515  35.648  57.722  1.00  0.00           H
ATOM   2520  HZ3 LYS   159      31.092  36.057  56.259  1.00  0.00           H
ATOM   2521  C   LYS   159      28.190  30.021  53.272  1.00  0.00           C
ATOM   2522  O   LYS   159      27.397  30.968  53.216  1.00  0.00           O
ATOM   2523  N   GLY   160      27.679  28.750  53.190  1.00  0.00           N
ATOM   2524  H   GLY   160      28.274  27.954  53.364  1.00  0.00           H
ATOM   2525  CA  GLY   160      26.318  28.487  52.673  1.00  0.00           C
ATOM   2526  HA2 GLY   160      26.033  27.477  52.968  1.00  0.00           H
ATOM   2527  HA3 GLY   160      25.599  29.178  53.110  1.00  0.00           H
ATOM   2528  C   GLY   160      26.147  28.479  51.135  1.00  0.00           C
ATOM   2529  O   GLY   160      25.122  28.050  50.646  1.00  0.00           O
ATOM   2530  N   PHE   161      27.157  28.959  50.378  1.00  0.00           N
ATOM   2531  H   PHE   161      27.814  29.663  50.685  1.00  0.00           H
ATOM   2532  CA  PHE   161      27.299  28.498  49.020  1.00  0.00           C
ATOM   2533  HA  PHE   161      26.403  28.714  48.440  1.00  0.00           H
ATOM   2534  CB  PHE   161      28.407  29.251  48.364  1.00  0.00           C
ATOM   2535  HB2 PHE   161      29.391  29.038  48.782  1.00  0.00           H
ATOM   2536  HB3 PHE   161      28.434  28.823  47.362  1.00  0.00           H
ATOM   2537  CG  PHE   161      28.061  30.740  48.184  1.00  0.00           C
ATOM   2538  CD1 PHE   161      27.251  31.152  47.107  1.00  0.00           C
ATOM   2539  HD1 PHE   161      26.966  30.426  46.360  1.00  0.00           H
ATOM   2540  CE1 PHE   161      26.975  32.542  46.922  1.00  0.00           C
ATOM   2541  HE1 PHE   161      26.353  32.932  46.129  1.00  0.00           H
ATOM   2542  CZ  PHE   161      27.566  33.533  47.675  1.00  0.00           C
ATOM   2543  HZ  PHE   161      27.431  34.555  47.351  1.00  0.00           H
ATOM   2544  CE2 PHE   161      28.571  33.148  48.596  1.00  0.00           C
ATOM   2545  HE2 PHE   161      29.013  33.909  49.222  1.00  0.00           H
ATOM   2546  CD2 PHE   161      28.794  31.764  48.884  1.00  0.00           C
ATOM   2547  HD2 PHE   161      29.483  31.493  49.671  1.00  0.00           H
ATOM   2548  C   PHE   161      27.426  26.955  48.939  1.00  0.00           C
ATOM   2549  O   PHE   161      28.280  26.356  49.595  1.00  0.00           O
ATOM   2550  N   ASP   162      26.543  26.404  48.061  1.00  0.00           N
ATOM   2551  H   ASP   162      25.806  26.993  47.702  1.00  0.00           H
ATOM   2552  CA  ASP   162      26.285  24.915  48.041  1.00  0.00           C
ATOM   2553  HA  ASP   162      27.160  24.267  48.074  1.00  0.00           H
ATOM   2554  CB  ASP   162      25.395  24.490  49.252  1.00  0.00           C
ATOM   2555  HB2 ASP   162      25.761  25.032  50.124  1.00  0.00           H
ATOM   2556  HB3 ASP   162      24.387  24.839  49.026  1.00  0.00           H
ATOM   2557  CG  ASP   162      25.443  23.034  49.638  1.00  0.00           C
ATOM   2558  OD1 ASP   162      26.540  22.383  49.484  1.00  0.00           O
ATOM   2559  OD2 ASP   162      24.386  22.489  50.162  1.00  0.00           O
ATOM   2560  C   ASP   162      25.674  24.444  46.673  1.00  0.00           C
ATOM   2561  O   ASP   162      24.930  23.460  46.481  1.00  0.00           O
ATOM   2562  N   ILE   163      26.156  25.147  45.606  1.00  0.00           N
ATOM   2563  H   ILE   163      26.731  25.967  45.738  1.00  0.00           H
ATOM   2564  CA  ILE   163      25.703  24.978  44.178  1.00  0.00           C
ATOM   2565  HA  ILE   163      24.614  25.016  44.177  1.00  0.00           H
ATOM   2566  CB  ILE   163      25.995  26.272  43.472  1.00  0.00           C
ATOM   2567  HB  ILE   163      27.062  26.444  43.331  1.00  0.00           H
ATOM   2568  CG2 ILE   163      25.298  26.228  42.086  1.00  0.00           C
ATOM   2569 HG21 ILE   163      24.220  26.086  42.148  1.00  0.00           H
ATOM   2570 HG22 ILE   163      25.694  25.364  41.550  1.00  0.00           H
ATOM   2571 HG23 ILE   163      25.515  27.085  41.449  1.00  0.00           H
ATOM   2572  CG1 ILE   163      25.342  27.486  44.126  1.00  0.00           C
ATOM   2573 HG12 ILE   163      24.256  27.527  44.057  1.00  0.00           H
ATOM   2574 HG13 ILE   163      25.681  27.548  45.161  1.00  0.00           H
ATOM   2575  CD1 ILE   163      25.925  28.818  43.669  1.00  0.00           C
ATOM   2576 HD11 ILE   163      25.390  29.175  42.789  1.00  0.00           H
ATOM   2577 HD12 ILE   163      27.012  28.767  43.608  1.00  0.00           H
ATOM   2578 HD13 ILE   163      25.659  29.520  44.459  1.00  0.00           H
ATOM   2579  C   ILE   163      26.277  23.735  43.635  1.00  0.00           C
ATOM   2580  O   ILE   163      27.507  23.591  43.558  1.00  0.00           O
ATOM   2581  N   PRO   164      25.377  22.796  43.255  1.00  0.00           N
ATOM   2582  CD  PRO   164      23.874  22.749  43.398  1.00  0.00           C
ATOM   2583  HD2 PRO   164      23.426  23.569  42.837  1.00  0.00           H
ATOM   2584  HD3 PRO   164      23.559  22.836  44.437  1.00  0.00           H
ATOM   2585  CG  PRO   164      23.381  21.404  42.753  1.00  0.00           C
ATOM   2586  HG2 PRO   164      23.039  21.627  41.741  1.00  0.00           H
ATOM   2587  HG3 PRO   164      22.698  20.956  43.475  1.00  0.00           H
ATOM   2588  CB  PRO   164      24.627  20.588  42.725  1.00  0.00           C
ATOM   2589  HB2 PRO   164      24.620  19.922  41.862  1.00  0.00           H
ATOM   2590  HB3 PRO   164      24.601  20.129  43.713  1.00  0.00           H
ATOM   2591  CA  PRO   164      25.823  21.543  42.646  1.00  0.00           C
ATOM   2592  HA  PRO   164      26.643  21.226  43.290  1.00  0.00           H
ATOM   2593  C   PRO   164      26.227  21.698  41.179  1.00  0.00           C
ATOM   2594  O   PRO   164      26.117  22.761  40.508  1.00  0.00           O
ATOM   2595  N   ASN   165      26.838  20.677  40.626  1.00  0.00           N
ATOM   2596  H   ASN   165      26.801  19.833  41.180  1.00  0.00           H
ATOM   2597  CA  ASN   165      27.362  20.541  39.232  1.00  0.00           C
ATOM   2598  HA  ASN   165      27.819  19.579  39.000  1.00  0.00           H
ATOM   2599  CB  ASN   165      26.106  20.609  38.305  1.00  0.00           C
ATOM   2600  HB2 ASN   165      25.726  21.632  38.321  1.00  0.00           H
ATOM   2601  HB3 ASN   165      26.378  20.418  37.268  1.00  0.00           H
ATOM   2602  CG  ASN   165      24.986  19.604  38.705  1.00  0.00           C
ATOM   2603  OD1 ASN   165      25.289  18.406  38.946  1.00  0.00           O
ATOM   2604  ND2 ASN   165      23.836  20.137  38.983  1.00  0.00           N
ATOM   2605 HD21 ASN   165      23.675  21.135  38.985  1.00  0.00           H
ATOM   2606 HD22 ASN   165      23.116  19.508  39.311  1.00  0.00           H
ATOM   2607  C   ASN   165      28.532  21.563  38.969  1.00  0.00           C
ATOM   2608  O   ASN   165      28.976  21.673  37.826  1.00  0.00           O
ATOM   2609  N   ILE   166      29.036  22.371  39.895  1.00  0.00           N
ATOM   2610  H   ILE   166      28.552  22.355  40.781  1.00  0.00           H
ATOM   2611  CA  ILE   166      30.195  23.301  39.656  1.00  0.00           C
ATOM   2612  HA  ILE   166      30.419  23.425  38.596  1.00  0.00           H
ATOM   2613  CB  ILE   166      29.992  24.691  40.376  1.00  0.00           C
ATOM   2614  HB  ILE   166      30.005  24.521  41.452  1.00  0.00           H
ATOM   2615  CG2 ILE   166      30.980  25.915  40.100  1.00  0.00           C
ATOM   2616 HG21 ILE   166      31.006  26.134  39.033  1.00  0.00           H
ATOM   2617 HG22 ILE   166      31.977  25.684  40.474  1.00  0.00           H
ATOM   2618 HG23 ILE   166      30.592  26.797  40.610  1.00  0.00           H
ATOM   2619  CG1 ILE   166      28.566  25.267  40.181  1.00  0.00           C
ATOM   2620 HG12 ILE   166      27.935  24.522  40.668  1.00  0.00           H
ATOM   2621 HG13 ILE   166      28.457  26.155  40.803  1.00  0.00           H
ATOM   2622  CD1 ILE   166      28.173  25.630  38.779  1.00  0.00           C
ATOM   2623 HD11 ILE   166      28.478  24.826  38.111  1.00  0.00           H
ATOM   2624 HD12 ILE   166      28.718  26.516  38.455  1.00  0.00           H
ATOM   2625 HD13 ILE   166      27.094  25.781  38.738  1.00  0.00           H
ATOM   2626  C   ILE   166      31.489  22.756  40.193  1.00  0.00           C
ATOM   2627  O   ILE   166      32.536  23.074  39.641  1.00  0.00           O
ATOM   2628  N   GLU   167      31.356  21.891  41.241  1.00  0.00           N
ATOM   2629  H   GLU   167      30.437  21.702  41.615  1.00  0.00           H
ATOM   2630  CA  GLU   167      32.355  20.950  41.673  1.00  0.00           C
ATOM   2631  HA  GLU   167      33.141  21.633  41.995  1.00  0.00           H
ATOM   2632  CB  GLU   167      31.902  20.011  42.796  1.00  0.00           C
ATOM   2633  HB2 GLU   167      31.024  19.488  42.420  1.00  0.00           H
ATOM   2634  HB3 GLU   167      32.579  19.159  42.852  1.00  0.00           H
ATOM   2635  CG  GLU   167      31.714  20.806  44.078  1.00  0.00           C
ATOM   2636  HG2 GLU   167      32.714  20.900  44.504  1.00  0.00           H
ATOM   2637  HG3 GLU   167      31.276  21.775  43.838  1.00  0.00           H
ATOM   2638  CD  GLU   167      30.872  20.098  45.059  1.00  0.00           C
ATOM   2639  OE1 GLU   167      30.746  18.847  44.969  1.00  0.00           O
ATOM   2640  OE2 GLU   167      30.096  20.780  45.799  1.00  0.00           O
ATOM   2641  C   GLU   167      32.850  20.121  40.551  1.00  0.00           C
ATOM   2642  O   GLU   167      32.231  19.456  39.728  1.00  0.00           O
ATOM   2643  N   ASN   168      34.186  20.168  40.386  1.00  0.00           N
ATOM   2644  H   ASN   168      34.714  20.547  41.160  1.00  0.00           H
ATOM   2645  CA  ASN   168      35.031  19.543  39.323  1.00  0.00           C
ATOM   2646  HA  ASN   168      36.058  19.825  39.551  1.00  0.00           H
ATOM   2647  CB  ASN   168      34.940  17.984  39.404  1.00  0.00           C
ATOM   2648  HB2 ASN   168      33.968  17.592  39.106  1.00  0.00           H
ATOM   2649  HB3 ASN   168      35.712  17.430  38.867  1.00  0.00           H
ATOM   2650  CG  ASN   168      35.130  17.586  40.831  1.00  0.00           C
ATOM   2651  OD1 ASN   168      36.022  18.048  41.473  1.00  0.00           O
ATOM   2652  ND2 ASN   168      34.256  16.799  41.383  1.00  0.00           N
ATOM   2653 HD21 ASN   168      33.466  16.527  40.814  1.00  0.00           H
ATOM   2654 HD22 ASN   168      34.286  16.802  42.392  1.00  0.00           H
ATOM   2655  C   ASN   168      34.969  20.122  37.914  1.00  0.00           C
ATOM   2656  O   ASN   168      35.453  19.444  37.023  1.00  0.00           O
ATOM   2657  N   HID   169      34.332  21.248  37.704  1.00  0.00           N
ATOM   2658  H   HID   169      34.035  21.815  38.485  1.00  0.00           H
ATOM   2659  CA  HID   169      34.351  21.880  36.370  1.00  0.00           C
ATOM   2660  HA  HID   169      34.829  21.297  35.583  1.00  0.00           H
ATOM   2661  CB  HID   169      32.921  22.024  35.833  1.00  0.00           C
ATOM   2662  HB2 HID   169      32.262  22.631  36.454  1.00  0.00           H
ATOM   2663  HB3 HID   169      32.922  22.533  34.869  1.00  0.00           H
ATOM   2664  CG  HID   169      32.238  20.699  35.663  1.00  0.00           C
ATOM   2665  ND1 HID   169      31.762  19.930  36.691  1.00  0.00           N
ATOM   2666  HD1 HID   169      31.856  20.069  37.688  1.00  0.00           H
ATOM   2667  CE1 HID   169      31.279  18.827  36.171  1.00  0.00           C
ATOM   2668  HE1 HID   169      30.819  18.009  36.707  1.00  0.00           H
ATOM   2669  NE2 HID   169      31.494  18.741  34.798  1.00  0.00           N
ATOM   2670  CD2 HID   169      32.175  19.973  34.501  1.00  0.00           C
ATOM   2671  HD2 HID   169      32.526  20.309  33.536  1.00  0.00           H
ATOM   2672  C   HID   169      34.961  23.319  36.433  1.00  0.00           C
ATOM   2673  O   HID   169      35.050  23.971  37.534  1.00  0.00           O
ATOM   2674  N   ASP   170      35.558  23.776  35.325  1.00  0.00           N
ATOM   2675  H   ASP   170      35.465  23.269  34.456  1.00  0.00           H
ATOM   2676  CA  ASP   170      36.283  25.060  35.204  1.00  0.00           C
ATOM   2677  HA  ASP   170      36.892  25.313  36.072  1.00  0.00           H
ATOM   2678  CB  ASP   170      37.335  24.985  34.029  1.00  0.00           C
ATOM   2679  HB2 ASP   170      37.904  24.092  34.282  1.00  0.00           H
ATOM   2680  HB3 ASP   170      36.877  24.820  33.053  1.00  0.00           H
ATOM   2681  CG  ASP   170      38.297  26.152  33.906  1.00  0.00           C
ATOM   2682  OD1 ASP   170      38.120  27.196  34.515  1.00  0.00           O
ATOM   2683  OD2 ASP   170      39.078  25.980  32.938  1.00  0.00           O
ATOM   2684  C   ASP   170      35.252  26.166  34.994  1.00  0.00           C
ATOM   2685  O   ASP   170      34.459  26.093  34.017  1.00  0.00           O
ATOM   2686  N   VAL   171      35.283  27.202  35.861  1.00  0.00           N
ATOM   2687  H   VAL   171      35.844  27.007  36.678  1.00  0.00           H
ATOM   2688  CA  VAL   171      34.138  28.140  35.974  1.00  0.00           C
ATOM   2689  HA  VAL   171      33.234  27.599  35.694  1.00  0.00           H
ATOM   2690  CB  VAL   171      33.863  28.573  37.454  1.00  0.00           C
ATOM   2691  HB  VAL   171      33.061  29.293  37.296  1.00  0.00           H
ATOM   2692  CG1 VAL   171      33.452  27.382  38.359  1.00  0.00           C
ATOM   2693 HG11 VAL   171      32.993  27.896  39.204  1.00  0.00           H
ATOM   2694 HG12 VAL   171      32.573  26.897  37.931  1.00  0.00           H
ATOM   2695 HG13 VAL   171      34.256  26.712  38.661  1.00  0.00           H
ATOM   2696  CG2 VAL   171      35.056  29.339  38.125  1.00  0.00           C
ATOM   2697 HG21 VAL   171      35.735  28.554  38.459  1.00  0.00           H
ATOM   2698 HG22 VAL   171      34.718  29.812  39.047  1.00  0.00           H
ATOM   2699 HG23 VAL   171      35.370  30.176  37.502  1.00  0.00           H
ATOM   2700  C   VAL   171      34.273  29.294  34.992  1.00  0.00           C
ATOM   2701  O   VAL   171      33.333  29.988  34.684  1.00  0.00           O
ATOM   2702  N   VAL   172      35.596  29.463  34.535  1.00  0.00           N
ATOM   2703  H   VAL   172      36.349  28.846  34.807  1.00  0.00           H
ATOM   2704  CA  VAL   172      35.981  30.562  33.658  1.00  0.00           C
ATOM   2705  HA  VAL   172      35.584  31.483  34.085  1.00  0.00           H
ATOM   2706  CB  VAL   172      37.453  30.857  33.508  1.00  0.00           C
ATOM   2707  HB  VAL   172      38.018  29.928  33.579  1.00  0.00           H
ATOM   2708  CG1 VAL   172      37.884  31.601  32.278  1.00  0.00           C
ATOM   2709 HG11 VAL   172      38.950  31.778  32.137  1.00  0.00           H
ATOM   2710 HG12 VAL   172      37.741  30.985  31.391  1.00  0.00           H
ATOM   2711 HG13 VAL   172      37.388  32.569  32.203  1.00  0.00           H
ATOM   2712  CG2 VAL   172      37.974  31.712  34.719  1.00  0.00           C
ATOM   2713 HG21 VAL   172      37.396  31.353  35.571  1.00  0.00           H
ATOM   2714 HG22 VAL   172      37.646  32.749  34.676  1.00  0.00           H
ATOM   2715 HG23 VAL   172      39.055  31.725  34.859  1.00  0.00           H
ATOM   2716  C   VAL   172      35.283  30.489  32.297  1.00  0.00           C
ATOM   2717  O   VAL   172      34.546  31.398  31.907  1.00  0.00           O
ATOM   2718  N   PRO   173      35.485  29.454  31.502  1.00  0.00           N
ATOM   2719  CD  PRO   173      36.307  28.296  31.803  1.00  0.00           C
ATOM   2720  HD2 PRO   173      36.226  27.973  32.841  1.00  0.00           H
ATOM   2721  HD3 PRO   173      37.313  28.629  31.549  1.00  0.00           H
ATOM   2722  CG  PRO   173      35.911  27.207  30.830  1.00  0.00           C
ATOM   2723  HG2 PRO   173      35.076  26.602  31.184  1.00  0.00           H
ATOM   2724  HG3 PRO   173      36.801  26.645  30.549  1.00  0.00           H
ATOM   2725  CB  PRO   173      35.458  28.035  29.623  1.00  0.00           C
ATOM   2726  HB2 PRO   173      34.896  27.380  28.958  1.00  0.00           H
ATOM   2727  HB3 PRO   173      36.303  28.379  29.026  1.00  0.00           H
ATOM   2728  CA  PRO   173      34.718  29.276  30.225  1.00  0.00           C
ATOM   2729  HA  PRO   173      34.923  30.007  29.443  1.00  0.00           H
ATOM   2730  C   PRO   173      33.210  29.121  30.475  1.00  0.00           C
ATOM   2731  O   PRO   173      32.450  29.630  29.644  1.00  0.00           O
ATOM   2732  N   MET   174      32.778  28.440  31.593  1.00  0.00           N
ATOM   2733  H   MET   174      33.394  28.120  32.326  1.00  0.00           H
ATOM   2734  CA  MET   174      31.350  28.341  31.939  1.00  0.00           C
ATOM   2735  HA  MET   174      30.820  27.893  31.099  1.00  0.00           H
ATOM   2736  CB  MET   174      31.227  27.407  33.081  1.00  0.00           C
ATOM   2737  HB2 MET   174      31.198  26.435  32.591  1.00  0.00           H
ATOM   2738  HB3 MET   174      32.126  27.393  33.698  1.00  0.00           H
ATOM   2739  CG  MET   174      29.969  27.597  33.977  1.00  0.00           C
ATOM   2740  HG2 MET   174      30.155  28.396  34.696  1.00  0.00           H
ATOM   2741  HG3 MET   174      29.037  27.825  33.460  1.00  0.00           H
ATOM   2742  SD  MET   174      29.417  26.146  34.964  1.00  0.00           S
ATOM   2743  CE  MET   174      31.026  25.584  35.619  1.00  0.00           C
ATOM   2744  HE1 MET   174      31.343  26.308  36.369  1.00  0.00           H
ATOM   2745  HE2 MET   174      30.918  24.608  36.094  1.00  0.00           H
ATOM   2746  HE3 MET   174      31.733  25.421  34.806  1.00  0.00           H
ATOM   2747  C   MET   174      30.763  29.760  32.103  1.00  0.00           C
ATOM   2748  O   MET   174      29.853  30.175  31.383  1.00  0.00           O
ATOM   2749  N   LEU   175      31.440  30.597  32.882  1.00  0.00           N
ATOM   2750  H   LEU   175      32.134  30.220  33.509  1.00  0.00           H
ATOM   2751  CA  LEU   175      31.096  32.082  33.018  1.00  0.00           C
ATOM   2752  HA  LEU   175      30.065  32.218  33.348  1.00  0.00           H
ATOM   2753  CB  LEU   175      31.896  32.828  34.070  1.00  0.00           C
ATOM   2754  HB2 LEU   175      31.713  32.435  35.070  1.00  0.00           H
ATOM   2755  HB3 LEU   175      32.921  32.581  33.793  1.00  0.00           H
ATOM   2756  CG  LEU   175      31.949  34.308  34.055  1.00  0.00           C
ATOM   2757  HG  LEU   175      32.035  34.595  33.008  1.00  0.00           H
ATOM   2758  CD1 LEU   175      30.734  34.953  34.679  1.00  0.00           C
ATOM   2759 HD11 LEU   175      30.648  36.030  34.542  1.00  0.00           H
ATOM   2760 HD12 LEU   175      30.702  34.675  35.732  1.00  0.00           H
ATOM   2761 HD13 LEU   175      29.780  34.659  34.236  1.00  0.00           H
ATOM   2762  CD2 LEU   175      33.207  34.859  34.756  1.00  0.00           C
ATOM   2763 HD21 LEU   175      33.233  34.621  35.820  1.00  0.00           H
ATOM   2764 HD22 LEU   175      34.068  34.415  34.257  1.00  0.00           H
ATOM   2765 HD23 LEU   175      33.195  35.946  34.670  1.00  0.00           H
ATOM   2766  C   LEU   175      31.087  32.738  31.617  1.00  0.00           C
ATOM   2767  O   LEU   175      30.056  33.395  31.301  1.00  0.00           O
ATOM   2768  N   GLN   176      32.067  32.440  30.813  1.00  0.00           N
ATOM   2769  H   GLN   176      32.864  31.916  31.147  1.00  0.00           H
ATOM   2770  CA  GLN   176      32.414  33.189  29.633  1.00  0.00           C
ATOM   2771  HA  GLN   176      32.310  34.246  29.875  1.00  0.00           H
ATOM   2772  CB  GLN   176      33.897  32.858  29.196  1.00  0.00           C
ATOM   2773  HB2 GLN   176      34.604  33.129  29.981  1.00  0.00           H
ATOM   2774  HB3 GLN   176      33.861  31.795  28.959  1.00  0.00           H
ATOM   2775  CG  GLN   176      34.291  33.500  27.881  1.00  0.00           C
ATOM   2776  HG2 GLN   176      35.246  33.077  27.571  1.00  0.00           H
ATOM   2777  HG3 GLN   176      33.587  33.230  27.093  1.00  0.00           H
ATOM   2778  CD  GLN   176      34.300  35.038  27.895  1.00  0.00           C
ATOM   2779  OE1 GLN   176      35.097  35.724  28.568  1.00  0.00           O
ATOM   2780  NE2 GLN   176      33.361  35.691  27.266  1.00  0.00           N
ATOM   2781 HE21 GLN   176      33.523  36.687  27.219  1.00  0.00           H
ATOM   2782 HE22 GLN   176      32.691  35.171  26.718  1.00  0.00           H
ATOM   2783  C   GLN   176      31.326  32.930  28.573  1.00  0.00           C
ATOM   2784  O   GLN   176      30.916  33.733  27.825  1.00  0.00           O
ATOM   2785  N   LYS   177      30.711  31.746  28.611  1.00  0.00           N
ATOM   2786  H   LYS   177      31.106  31.036  29.211  1.00  0.00           H
ATOM   2787  CA  LYS   177      29.717  31.304  27.710  1.00  0.00           C
ATOM   2788  HA  LYS   177      30.028  31.311  26.666  1.00  0.00           H
ATOM   2789  CB  LYS   177      29.327  29.841  28.008  1.00  0.00           C
ATOM   2790  HB2 LYS   177      30.220  29.235  28.169  1.00  0.00           H
ATOM   2791  HB3 LYS   177      28.693  29.849  28.894  1.00  0.00           H
ATOM   2792  CG  LYS   177      28.571  29.215  26.807  1.00  0.00           C
ATOM   2793  HG2 LYS   177      28.158  28.283  27.190  1.00  0.00           H
ATOM   2794  HG3 LYS   177      27.734  29.846  26.508  1.00  0.00           H
ATOM   2795  CD  LYS   177      29.364  28.858  25.565  1.00  0.00           C
ATOM   2796  HD2 LYS   177      30.030  29.709  25.418  1.00  0.00           H
ATOM   2797  HD3 LYS   177      29.937  27.934  25.643  1.00  0.00           H
ATOM   2798  CE  LYS   177      28.451  28.910  24.315  1.00  0.00           C
ATOM   2799  HE2 LYS   177      27.954  29.880  24.297  1.00  0.00           H
ATOM   2800  HE3 LYS   177      28.992  28.894  23.370  1.00  0.00           H
ATOM   2801  NZ  LYS   177      27.475  27.748  24.305  1.00  0.00           N
ATOM   2802  HZ1 LYS   177      28.038  26.932  24.114  1.00  0.00           H
ATOM   2803  HZ2 LYS   177      26.812  27.863  23.553  1.00  0.00           H
ATOM   2804  HZ3 LYS   177      27.085  27.651  25.231  1.00  0.00           H
ATOM   2805  C   LYS   177      28.436  32.238  27.892  1.00  0.00           C
ATOM   2806  O   LYS   177      27.838  32.622  26.879  1.00  0.00           O
ATOM   2807  N   GLN   178      28.166  32.595  29.096  1.00  0.00           N
ATOM   2808  H   GLN   178      28.676  32.309  29.920  1.00  0.00           H
ATOM   2809  CA  GLN   178      27.089  33.568  29.417  1.00  0.00           C
ATOM   2810  HA  GLN   178      26.199  33.262  28.867  1.00  0.00           H
ATOM   2811  CB  GLN   178      26.795  33.545  30.874  1.00  0.00           C
ATOM   2812  HB2 GLN   178      27.684  33.797  31.451  1.00  0.00           H
ATOM   2813  HB3 GLN   178      26.064  34.347  30.966  1.00  0.00           H
ATOM   2814  CG  GLN   178      26.146  32.199  31.387  1.00  0.00           C
ATOM   2815  HG2 GLN   178      26.881  31.395  31.423  1.00  0.00           H
ATOM   2816  HG3 GLN   178      25.621  32.351  32.331  1.00  0.00           H
ATOM   2817  CD  GLN   178      25.018  31.600  30.488  1.00  0.00           C
ATOM   2818  OE1 GLN   178      24.060  32.196  30.103  1.00  0.00           O
ATOM   2819  NE2 GLN   178      25.118  30.296  30.134  1.00  0.00           N
ATOM   2820 HE21 GLN   178      24.281  29.811  29.844  1.00  0.00           H
ATOM   2821 HE22 GLN   178      25.893  29.780  30.525  1.00  0.00           H
ATOM   2822  C   GLN   178      27.288  34.925  28.863  1.00  0.00           C
ATOM   2823  O   GLN   178      26.389  35.645  28.398  1.00  0.00           O
ATOM   2824  N   ILE   179      28.532  35.364  28.938  1.00  0.00           N
ATOM   2825  H   ILE   179      29.239  34.752  29.320  1.00  0.00           H
ATOM   2826  CA  ILE   179      29.018  36.696  28.396  1.00  0.00           C
ATOM   2827  HA  ILE   179      28.446  37.554  28.747  1.00  0.00           H
ATOM   2828  CB  ILE   179      30.534  36.873  28.826  1.00  0.00           C
ATOM   2829  HB  ILE   179      31.148  36.038  28.493  1.00  0.00           H
ATOM   2830  CG2 ILE   179      31.039  38.235  28.242  1.00  0.00           C
ATOM   2831 HG21 ILE   179      32.125  38.213  28.327  1.00  0.00           H
ATOM   2832 HG22 ILE   179      30.623  38.960  28.941  1.00  0.00           H
ATOM   2833 HG23 ILE   179      30.809  38.365  27.184  1.00  0.00           H
ATOM   2834  CG1 ILE   179      30.532  36.930  30.409  1.00  0.00           C
ATOM   2835 HG12 ILE   179      29.899  37.729  30.792  1.00  0.00           H
ATOM   2836 HG13 ILE   179      30.106  36.065  30.918  1.00  0.00           H
ATOM   2837  CD1 ILE   179      31.853  37.224  31.010  1.00  0.00           C
ATOM   2838 HD11 ILE   179      31.827  37.141  32.097  1.00  0.00           H
ATOM   2839 HD12 ILE   179      32.218  38.183  30.645  1.00  0.00           H
ATOM   2840 HD13 ILE   179      32.489  36.447  30.584  1.00  0.00           H
ATOM   2841  C   ILE   179      28.896  36.740  26.865  1.00  0.00           C
ATOM   2842  O   ILE   179      28.184  37.590  26.439  1.00  0.00           O
ATOM   2843  N   THR   180      29.393  35.728  26.174  1.00  0.00           N
ATOM   2844  H   THR   180      29.888  35.040  26.725  1.00  0.00           H
ATOM   2845  CA  THR   180      29.409  35.511  24.759  1.00  0.00           C
ATOM   2846  HA  THR   180      29.804  36.405  24.279  1.00  0.00           H
ATOM   2847  CB  THR   180      30.306  34.322  24.305  1.00  0.00           C
ATOM   2848  HB  THR   180      29.949  33.386  24.734  1.00  0.00           H
ATOM   2849  CG2 THR   180      30.370  33.962  22.820  1.00  0.00           C
ATOM   2850 HG21 THR   180      30.729  34.813  22.242  1.00  0.00           H
ATOM   2851 HG22 THR   180      29.402  33.678  22.406  1.00  0.00           H
ATOM   2852 HG23 THR   180      31.003  33.083  22.700  1.00  0.00           H
ATOM   2853  OG1 THR   180      31.559  34.526  24.916  1.00  0.00           O
ATOM   2854  HG1 THR   180      32.140  33.776  24.769  1.00  0.00           H
ATOM   2855  C   THR   180      27.978  35.247  24.274  1.00  0.00           C
ATOM   2856  O   THR   180      27.614  35.751  23.298  1.00  0.00           O
ATOM   2857  N   LYS   181      27.023  34.564  24.917  1.00  0.00           N
ATOM   2858  H   LYS   181      27.328  33.870  25.584  1.00  0.00           H
ATOM   2859  CA  LYS   181      25.617  34.385  24.493  1.00  0.00           C
ATOM   2860  HA  LYS   181      25.579  34.181  23.422  1.00  0.00           H
ATOM   2861  CB  LYS   181      24.952  33.229  25.257  1.00  0.00           C
ATOM   2862  HB2 LYS   181      25.143  33.447  26.307  1.00  0.00           H
ATOM   2863  HB3 LYS   181      23.878  33.406  25.201  1.00  0.00           H
ATOM   2864  CG  LYS   181      25.316  31.764  24.990  1.00  0.00           C
ATOM   2865  HG2 LYS   181      25.004  31.551  23.967  1.00  0.00           H
ATOM   2866  HG3 LYS   181      26.403  31.692  24.974  1.00  0.00           H
ATOM   2867  CD  LYS   181      24.761  30.849  26.075  1.00  0.00           C
ATOM   2868  HD2 LYS   181      25.132  29.827  25.996  1.00  0.00           H
ATOM   2869  HD3 LYS   181      25.064  31.241  27.046  1.00  0.00           H
ATOM   2870  CE  LYS   181      23.255  30.836  25.801  1.00  0.00           C
ATOM   2871  HE2 LYS   181      22.838  31.842  25.849  1.00  0.00           H
ATOM   2872  HE3 LYS   181      23.082  30.575  24.756  1.00  0.00           H
ATOM   2873  NZ  LYS   181      22.551  29.808  26.678  1.00  0.00           N
ATOM   2874  HZ1 LYS   181      22.604  29.942  27.677  1.00  0.00           H
ATOM   2875  HZ2 LYS   181      22.838  28.863  26.465  1.00  0.00           H
ATOM   2876  HZ3 LYS   181      21.571  29.839  26.439  1.00  0.00           H
ATOM   2877  C   LYS   181      24.741  35.649  24.705  1.00  0.00           C
ATOM   2878  O   LYS   181      23.808  35.912  24.005  1.00  0.00           O
ATOM   2879  N   ARG   182      25.115  36.528  25.640  1.00  0.00           N
ATOM   2880  H   ARG   182      25.846  36.301  26.299  1.00  0.00           H
ATOM   2881  CA  ARG   182      24.620  37.953  25.647  1.00  0.00           C
ATOM   2882  HA  ARG   182      23.579  37.972  25.324  1.00  0.00           H
ATOM   2883  CB  ARG   182      24.621  38.608  27.088  1.00  0.00           C
ATOM   2884  HB2 ARG   182      25.614  38.486  27.521  1.00  0.00           H
ATOM   2885  HB3 ARG   182      24.363  39.666  27.054  1.00  0.00           H
ATOM   2886  CG  ARG   182      23.576  37.962  27.992  1.00  0.00           C
ATOM   2887  HG2 ARG   182      22.659  38.546  27.909  1.00  0.00           H
ATOM   2888  HG3 ARG   182      23.428  36.905  27.773  1.00  0.00           H
ATOM   2889  CD  ARG   182      24.078  38.032  29.410  1.00  0.00           C
ATOM   2890  HD2 ARG   182      25.056  37.604  29.630  1.00  0.00           H
ATOM   2891  HD3 ARG   182      24.045  39.071  29.739  1.00  0.00           H
ATOM   2892  NE  ARG   182      23.143  37.298  30.349  1.00  0.00           N
ATOM   2893  HE  ARG   182      22.400  37.750  30.863  1.00  0.00           H
ATOM   2894  CZ  ARG   182      23.053  35.984  30.367  1.00  0.00           C
ATOM   2895  NH1 ARG   182      22.047  35.529  30.956  1.00  0.00           N
ATOM   2896 HH11 ARG   182      21.515  36.178  31.518  1.00  0.00           H
ATOM   2897 HH12 ARG   182      21.731  34.574  30.867  1.00  0.00           H
ATOM   2898  NH2 ARG   182      23.834  35.098  29.766  1.00  0.00           N
ATOM   2899 HH21 ARG   182      24.678  35.323  29.259  1.00  0.00           H
ATOM   2900 HH22 ARG   182      23.654  34.125  29.969  1.00  0.00           H
ATOM   2901  C   ARG   182      25.247  38.902  24.614  1.00  0.00           C
ATOM   2902  O   ARG   182      24.831  40.071  24.558  1.00  0.00           O
ATOM   2903  N   ASN   183      26.229  38.433  23.876  1.00  0.00           N
ATOM   2904  H   ASN   183      26.507  37.469  23.985  1.00  0.00           H
ATOM   2905  CA  ASN   183      27.149  39.049  22.899  1.00  0.00           C
ATOM   2906  HA  ASN   183      27.798  38.230  22.588  1.00  0.00           H
ATOM   2907  CB  ASN   183      26.459  39.373  21.436  1.00  0.00           C
ATOM   2908  HB2 ASN   183      25.959  40.338  21.507  1.00  0.00           H
ATOM   2909  HB3 ASN   183      27.220  39.529  20.672  1.00  0.00           H
ATOM   2910  CG  ASN   183      25.548  38.240  20.965  1.00  0.00           C
ATOM   2911  OD1 ASN   183      24.381  38.264  21.223  1.00  0.00           O
ATOM   2912  ND2 ASN   183      26.115  37.258  20.346  1.00  0.00           N
ATOM   2913 HD21 ASN   183      27.120  37.173  20.303  1.00  0.00           H
ATOM   2914 HD22 ASN   183      25.449  36.644  19.899  1.00  0.00           H
ATOM   2915  C   ASN   183      27.946  40.265  23.437  1.00  0.00           C
ATOM   2916  O   ASN   183      28.535  40.995  22.645  1.00  0.00           O
ATOM   2917  N   ILE   184      28.046  40.398  24.758  1.00  0.00           N
ATOM   2918  H   ILE   184      27.571  39.673  25.277  1.00  0.00           H
ATOM   2919  CA  ILE   184      28.754  41.469  25.516  1.00  0.00           C
ATOM   2920  HA  ILE   184      28.398  42.442  25.179  1.00  0.00           H
ATOM   2921  CB  ILE   184      28.408  41.321  27.051  1.00  0.00           C
ATOM   2922  HB  ILE   184      28.819  40.348  27.320  1.00  0.00           H
ATOM   2923  CG2 ILE   184      29.095  42.462  27.845  1.00  0.00           C
ATOM   2924 HG21 ILE   184      28.763  43.439  27.498  1.00  0.00           H
ATOM   2925 HG22 ILE   184      30.179  42.505  27.735  1.00  0.00           H
ATOM   2926 HG23 ILE   184      28.829  42.355  28.897  1.00  0.00           H
ATOM   2927  CG1 ILE   184      26.888  41.235  27.295  1.00  0.00           C
ATOM   2928 HG12 ILE   184      26.469  42.134  26.845  1.00  0.00           H
ATOM   2929 HG13 ILE   184      26.536  40.320  26.818  1.00  0.00           H
ATOM   2930  CD1 ILE   184      26.464  41.126  28.781  1.00  0.00           C
ATOM   2931 HD11 ILE   184      26.699  42.030  29.343  1.00  0.00           H
ATOM   2932 HD12 ILE   184      26.866  40.230  29.254  1.00  0.00           H
ATOM   2933 HD13 ILE   184      25.379  41.023  28.754  1.00  0.00           H
ATOM   2934  C   ILE   184      30.245  41.348  25.245  1.00  0.00           C
ATOM   2935  O   ILE   184      30.670  40.235  25.369  1.00  0.00           O
ATOM   2936  N   PRO   185      31.000  42.355  24.900  1.00  0.00           N
ATOM   2937  CD  PRO   185      30.590  43.750  24.777  1.00  0.00           C
ATOM   2938  HD2 PRO   185      30.530  44.338  25.692  1.00  0.00           H
ATOM   2939  HD3 PRO   185      29.668  43.715  24.195  1.00  0.00           H
ATOM   2940  CG  PRO   185      31.644  44.504  24.012  1.00  0.00           C
ATOM   2941  HG2 PRO   185      32.230  44.994  24.791  1.00  0.00           H
ATOM   2942  HG3 PRO   185      31.226  45.207  23.292  1.00  0.00           H
ATOM   2943  CB  PRO   185      32.422  43.359  23.439  1.00  0.00           C
ATOM   2944  HB2 PRO   185      33.436  43.733  23.301  1.00  0.00           H
ATOM   2945  HB3 PRO   185      31.931  43.057  22.512  1.00  0.00           H
ATOM   2946  CA  PRO   185      32.364  42.213  24.470  1.00  0.00           C
ATOM   2947  HA  PRO   185      32.507  41.365  23.800  1.00  0.00           H
ATOM   2948  C   PRO   185      33.332  42.205  25.653  1.00  0.00           C
ATOM   2949  O   PRO   185      33.770  43.313  26.018  1.00  0.00           O
ATOM   2950  N   ILE   186      33.685  41.008  26.185  1.00  0.00           N
ATOM   2951  H   ILE   186      33.257  40.242  25.686  1.00  0.00           H
ATOM   2952  CA  ILE   186      34.513  40.755  27.401  1.00  0.00           C
ATOM   2953  HA  ILE   186      35.326  41.481  27.434  1.00  0.00           H
ATOM   2954  CB  ILE   186      33.654  40.862  28.676  1.00  0.00           C
ATOM   2955  HB  ILE   186      32.680  40.406  28.495  1.00  0.00           H
ATOM   2956  CG2 ILE   186      34.249  40.118  29.889  1.00  0.00           C
ATOM   2957 HG21 ILE   186      34.234  39.033  29.781  1.00  0.00           H
ATOM   2958 HG22 ILE   186      33.647  40.303  30.780  1.00  0.00           H
ATOM   2959 HG23 ILE   186      35.281  40.431  30.045  1.00  0.00           H
ATOM   2960  CG1 ILE   186      33.345  42.340  29.110  1.00  0.00           C
ATOM   2961 HG12 ILE   186      32.720  42.806  28.348  1.00  0.00           H
ATOM   2962 HG13 ILE   186      32.636  42.336  29.938  1.00  0.00           H
ATOM   2963  CD1 ILE   186      34.522  43.298  29.259  1.00  0.00           C
ATOM   2964 HD11 ILE   186      35.223  43.005  30.041  1.00  0.00           H
ATOM   2965 HD12 ILE   186      34.275  44.355  29.359  1.00  0.00           H
ATOM   2966 HD13 ILE   186      34.997  43.328  28.279  1.00  0.00           H
ATOM   2967  C   ILE   186      35.199  39.328  27.272  1.00  0.00           C
ATOM   2968  O   ILE   186      34.573  38.371  26.803  1.00  0.00           O
ATOM   2969  N   GLU   187      36.544  39.301  27.724  1.00  0.00           N
ATOM   2970  H   GLU   187      36.952  40.131  28.130  1.00  0.00           H
ATOM   2971  CA  GLU   187      37.404  38.167  27.662  1.00  0.00           C
ATOM   2972  HA  GLU   187      36.848  37.277  27.368  1.00  0.00           H
ATOM   2973  CB  GLU   187      38.528  38.484  26.688  1.00  0.00           C
ATOM   2974  HB2 GLU   187      39.059  39.386  26.994  1.00  0.00           H
ATOM   2975  HB3 GLU   187      39.314  37.783  26.969  1.00  0.00           H
ATOM   2976  CG  GLU   187      38.127  38.308  25.266  1.00  0.00           C
ATOM   2977  HG2 GLU   187      37.415  39.093  25.015  1.00  0.00           H
ATOM   2978  HG3 GLU   187      39.045  38.499  24.709  1.00  0.00           H
ATOM   2979  CD  GLU   187      37.548  36.952  24.903  1.00  0.00           C
ATOM   2980  OE1 GLU   187      36.576  36.938  24.129  1.00  0.00           O
ATOM   2981  OE2 GLU   187      38.061  35.893  25.351  1.00  0.00           O
ATOM   2982  C   GLU   187      37.883  37.947  29.097  1.00  0.00           C
ATOM   2983  O   GLU   187      38.810  38.663  29.504  1.00  0.00           O
ATOM   2984  N   VAL   188      37.438  36.957  29.887  1.00  0.00           N
ATOM   2985  H   VAL   188      36.681  36.398  29.520  1.00  0.00           H
ATOM   2986  CA  VAL   188      38.007  36.655  31.251  1.00  0.00           C
ATOM   2987  HA  VAL   188      37.953  37.612  31.769  1.00  0.00           H
ATOM   2988  CB  VAL   188      37.091  35.602  31.939  1.00  0.00           C
ATOM   2989  HB  VAL   188      37.044  34.735  31.278  1.00  0.00           H
ATOM   2990  CG1 VAL   188      37.536  35.243  33.355  1.00  0.00           C
ATOM   2991 HG11 VAL   188      36.830  34.524  33.771  1.00  0.00           H
ATOM   2992 HG12 VAL   188      38.540  34.817  33.374  1.00  0.00           H
ATOM   2993 HG13 VAL   188      37.509  36.212  33.852  1.00  0.00           H
ATOM   2994  CG2 VAL   188      35.695  36.108  32.060  1.00  0.00           C
ATOM   2995 HG21 VAL   188      35.510  36.825  32.860  1.00  0.00           H
ATOM   2996 HG22 VAL   188      35.058  35.263  32.320  1.00  0.00           H
ATOM   2997 HG23 VAL   188      35.266  36.678  31.237  1.00  0.00           H
ATOM   2998  C   VAL   188      39.406  36.108  31.081  1.00  0.00           C
ATOM   2999  O   VAL   188      39.616  34.922  31.062  1.00  0.00           O
ATOM   3000  N   VAL   189      40.497  36.927  30.972  1.00  0.00           N
ATOM   3001  H   VAL   189      40.287  37.911  30.883  1.00  0.00           H
ATOM   3002  CA  VAL   189      41.930  36.523  30.776  1.00  0.00           C
ATOM   3003  HA  VAL   189      41.926  35.542  30.302  1.00  0.00           H
ATOM   3004  CB  VAL   189      42.653  37.539  29.888  1.00  0.00           C
ATOM   3005  HB  VAL   189      43.619  37.125  29.596  1.00  0.00           H
ATOM   3006  CG1 VAL   189      41.903  37.713  28.573  1.00  0.00           C
ATOM   3007 HG11 VAL   189      40.919  38.175  28.654  1.00  0.00           H
ATOM   3008 HG12 VAL   189      42.474  38.370  27.916  1.00  0.00           H
ATOM   3009 HG13 VAL   189      41.892  36.754  28.053  1.00  0.00           H
ATOM   3010  CG2 VAL   189      42.913  38.790  30.702  1.00  0.00           C
ATOM   3011 HG21 VAL   189      43.668  38.607  31.466  1.00  0.00           H
ATOM   3012 HG22 VAL   189      41.990  39.061  31.215  1.00  0.00           H
ATOM   3013 HG23 VAL   189      43.325  39.639  30.158  1.00  0.00           H
ATOM   3014  C   VAL   189      42.616  36.252  32.118  1.00  0.00           C
ATOM   3015  O   VAL   189      43.764  35.890  32.183  1.00  0.00           O
ATOM   3016  N   ALA   190      41.906  36.214  33.279  1.00  0.00           N
ATOM   3017  H   ALA   190      40.911  36.381  33.318  1.00  0.00           H
ATOM   3018  CA  ALA   190      42.388  35.896  34.588  1.00  0.00           C
ATOM   3019  HA  ALA   190      43.119  35.088  34.550  1.00  0.00           H
ATOM   3020  CB  ALA   190      43.151  37.088  35.090  1.00  0.00           C
ATOM   3021  HB1 ALA   190      43.477  36.968  36.123  1.00  0.00           H
ATOM   3022  HB2 ALA   190      42.633  38.033  34.923  1.00  0.00           H
ATOM   3023  HB3 ALA   190      44.047  37.279  34.501  1.00  0.00           H
ATOM   3024  C   ALA   190      41.235  35.494  35.580  1.00  0.00           C
ATOM   3025  O   ALA   190      40.188  36.093  35.661  1.00  0.00           O
ATOM   3026  N   LEU   191      41.524  34.552  36.460  1.00  0.00           N
ATOM   3027  H   LEU   191      42.401  34.082  36.286  1.00  0.00           H
ATOM   3028  CA  LEU   191      40.953  34.126  37.661  1.00  0.00           C
ATOM   3029  HA  LEU   191      40.099  34.800  37.728  1.00  0.00           H
ATOM   3030  CB  LEU   191      40.412  32.679  37.707  1.00  0.00           C
ATOM   3031  HB2 LEU   191      39.794  32.525  36.824  1.00  0.00           H
ATOM   3032  HB3 LEU   191      41.224  31.953  37.669  1.00  0.00           H
ATOM   3033  CG  LEU   191      39.553  32.347  39.014  1.00  0.00           C
ATOM   3034  HG  LEU   191      39.264  33.280  39.498  1.00  0.00           H
ATOM   3035  CD1 LEU   191      38.369  31.538  38.546  1.00  0.00           C
ATOM   3036 HD11 LEU   191      37.755  32.206  37.943  1.00  0.00           H
ATOM   3037 HD12 LEU   191      37.812  31.221  39.426  1.00  0.00           H
ATOM   3038 HD13 LEU   191      38.617  30.631  37.994  1.00  0.00           H
ATOM   3039  CD2 LEU   191      40.388  31.510  39.967  1.00  0.00           C
ATOM   3040 HD21 LEU   191      41.351  31.963  40.201  1.00  0.00           H
ATOM   3041 HD22 LEU   191      39.901  31.336  40.926  1.00  0.00           H
ATOM   3042 HD23 LEU   191      40.710  30.575  39.508  1.00  0.00           H
ATOM   3043  C   LEU   191      41.803  34.325  38.836  1.00  0.00           C
ATOM   3044  O   LEU   191      42.870  33.743  38.935  1.00  0.00           O
ATOM   3045  N   ILE   192      41.385  35.121  39.800  1.00  0.00           N
ATOM   3046  H   ILE   192      40.447  35.493  39.729  1.00  0.00           H
ATOM   3047  CA  ILE   192      42.227  35.736  40.809  1.00  0.00           C
ATOM   3048  HA  ILE   192      43.298  35.551  40.730  1.00  0.00           H
ATOM   3049  CB  ILE   192      42.217  37.285  40.716  1.00  0.00           C
ATOM   3050  HB  ILE   192      41.185  37.616  40.827  1.00  0.00           H
ATOM   3051  CG2 ILE   192      42.909  37.947  41.945  1.00  0.00           C
ATOM   3052 HG21 ILE   192      43.856  37.507  42.259  1.00  0.00           H
ATOM   3053 HG22 ILE   192      42.183  37.813  42.747  1.00  0.00           H
ATOM   3054 HG23 ILE   192      43.009  39.029  41.863  1.00  0.00           H
ATOM   3055  CG1 ILE   192      42.798  37.767  39.388  1.00  0.00           C
ATOM   3056 HG12 ILE   192      43.553  38.504  39.665  1.00  0.00           H
ATOM   3057 HG13 ILE   192      43.380  37.026  38.842  1.00  0.00           H
ATOM   3058  CD1 ILE   192      41.734  38.229  38.243  1.00  0.00           C
ATOM   3059 HD11 ILE   192      41.258  37.344  37.821  1.00  0.00           H
ATOM   3060 HD12 ILE   192      42.217  38.902  37.535  1.00  0.00           H
ATOM   3061 HD13 ILE   192      41.034  38.874  38.772  1.00  0.00           H
ATOM   3062  C   ILE   192      41.813  35.350  42.185  1.00  0.00           C
ATOM   3063  O   ILE   192      40.614  35.223  42.449  1.00  0.00           O
ATOM   3064  N   ASN   193      42.746  35.011  43.082  1.00  0.00           N
ATOM   3065  H   ASN   193      43.737  35.122  42.924  1.00  0.00           H
ATOM   3066  CA  ASN   193      42.477  35.055  44.544  1.00  0.00           C
ATOM   3067  HA  ASN   193      41.490  34.675  44.805  1.00  0.00           H
ATOM   3068  CB  ASN   193      43.450  34.037  45.167  1.00  0.00           C
ATOM   3069  HB2 ASN   193      43.146  33.074  44.760  1.00  0.00           H
ATOM   3070  HB3 ASN   193      44.466  34.326  44.895  1.00  0.00           H
ATOM   3071  CG  ASN   193      43.346  33.844  46.651  1.00  0.00           C
ATOM   3072  OD1 ASN   193      43.764  34.644  47.410  1.00  0.00           O
ATOM   3073  ND2 ASN   193      42.725  32.761  47.111  1.00  0.00           N
ATOM   3074 HD21 ASN   193      42.306  32.070  46.503  1.00  0.00           H
ATOM   3075 HD22 ASN   193      42.718  32.588  48.106  1.00  0.00           H
ATOM   3076  C   ASN   193      42.652  36.478  45.026  1.00  0.00           C
ATOM   3077  O   ASN   193      43.700  37.102  44.788  1.00  0.00           O
ATOM   3078  N   ASP   194      41.817  36.922  46.001  1.00  0.00           N
ATOM   3079  H   ASP   194      41.135  36.275  46.372  1.00  0.00           H
ATOM   3080  CA  ASP   194      42.080  38.258  46.570  1.00  0.00           C
ATOM   3081  HA  ASP   194      42.222  38.941  45.733  1.00  0.00           H
ATOM   3082  CB  ASP   194      40.789  38.692  47.302  1.00  0.00           C
ATOM   3083  HB2 ASP   194      40.875  39.751  47.547  1.00  0.00           H
ATOM   3084  HB3 ASP   194      40.033  38.792  46.523  1.00  0.00           H
ATOM   3085  CG  ASP   194      40.308  37.935  48.490  1.00  0.00           C
ATOM   3086  OD1 ASP   194      39.602  38.506  49.350  1.00  0.00           O
ATOM   3087  OD2 ASP   194      40.662  36.740  48.640  1.00  0.00           O
ATOM   3088  C   ASP   194      43.380  38.339  47.410  1.00  0.00           C
ATOM   3089  O   ASP   194      43.820  39.497  47.621  1.00  0.00           O
ATOM   3090  N   THR   195      43.960  37.215  47.883  1.00  0.00           N
ATOM   3091  H   THR   195      43.637  36.355  47.463  1.00  0.00           H
ATOM   3092  CA  THR   195      45.291  37.402  48.598  1.00  0.00           C
ATOM   3093  HA  THR   195      45.197  38.285  49.230  1.00  0.00           H
ATOM   3094  CB  THR   195      45.567  36.171  49.468  1.00  0.00           C
ATOM   3095  HB  THR   195      45.686  35.336  48.777  1.00  0.00           H
ATOM   3096  CG2 THR   195      46.857  36.321  50.342  1.00  0.00           C
ATOM   3097 HG21 THR   195      47.724  36.325  49.681  1.00  0.00           H
ATOM   3098 HG22 THR   195      47.017  35.407  50.916  1.00  0.00           H
ATOM   3099 HG23 THR   195      46.754  37.258  50.888  1.00  0.00           H
ATOM   3100  OG1 THR   195      44.439  35.869  50.293  1.00  0.00           O
ATOM   3101  HG1 THR   195      43.793  35.410  49.751  1.00  0.00           H
ATOM   3102  C   THR   195      46.391  37.747  47.511  1.00  0.00           C
ATOM   3103  O   THR   195      47.281  38.535  47.802  1.00  0.00           O
ATOM   3104  N   THR   196      46.272  37.157  46.298  1.00  0.00           N
ATOM   3105  H   THR   196      45.506  36.519  46.134  1.00  0.00           H
ATOM   3106  CA  THR   196      47.176  37.426  45.134  1.00  0.00           C
ATOM   3107  HA  THR   196      48.217  37.365  45.452  1.00  0.00           H
ATOM   3108  CB  THR   196      46.907  36.351  44.036  1.00  0.00           C
ATOM   3109  HB  THR   196      45.941  36.552  43.573  1.00  0.00           H
ATOM   3110  CG2 THR   196      48.021  36.282  42.931  1.00  0.00           C
ATOM   3111 HG21 THR   196      47.936  35.324  42.417  1.00  0.00           H
ATOM   3112 HG22 THR   196      48.961  36.328  43.480  1.00  0.00           H
ATOM   3113 HG23 THR   196      48.083  37.104  42.219  1.00  0.00           H
ATOM   3114  OG1 THR   196      46.947  34.999  44.687  1.00  0.00           O
ATOM   3115  HG1 THR   196      46.548  34.298  44.166  1.00  0.00           H
ATOM   3116  C   THR   196      46.996  38.891  44.652  1.00  0.00           C
ATOM   3117  O   THR   196      47.963  39.624  44.425  1.00  0.00           O
ATOM   3118  N   GLY   197      45.711  39.359  44.671  1.00  0.00           N
ATOM   3119  H   GLY   197      45.088  38.573  44.786  1.00  0.00           H
ATOM   3120  CA  GLY   197      45.275  40.737  44.308  1.00  0.00           C
ATOM   3121  HA2 GLY   197      45.574  40.935  43.279  1.00  0.00           H
ATOM   3122  HA3 GLY   197      44.227  40.993  44.472  1.00  0.00           H
ATOM   3123  C   GLY   197      46.035  41.793  45.203  1.00  0.00           C
ATOM   3124  O   GLY   197      46.643  42.718  44.744  1.00  0.00           O
ATOM   3125  N   THR   198      45.883  41.601  46.504  1.00  0.00           N
ATOM   3126  H   THR   198      45.373  40.759  46.731  1.00  0.00           H
ATOM   3127  CA  THR   198      46.407  42.414  47.614  1.00  0.00           C
ATOM   3128  HA  THR   198      46.077  43.448  47.526  1.00  0.00           H
ATOM   3129  CB  THR   198      46.040  41.668  48.970  1.00  0.00           C
ATOM   3130  HB  THR   198      46.567  40.717  49.055  1.00  0.00           H
ATOM   3131  CG2 THR   198      46.472  42.374  50.301  1.00  0.00           C
ATOM   3132 HG21 THR   198      45.770  43.174  50.536  1.00  0.00           H
ATOM   3133 HG22 THR   198      47.441  42.874  50.293  1.00  0.00           H
ATOM   3134 HG23 THR   198      46.485  41.667  51.130  1.00  0.00           H
ATOM   3135  OG1 THR   198      44.616  41.413  49.231  1.00  0.00           O
ATOM   3136  HG1 THR   198      44.259  40.605  48.855  1.00  0.00           H
ATOM   3137  C   THR   198      47.916  42.544  47.536  1.00  0.00           C
ATOM   3138  O   THR   198      48.400  43.642  47.714  1.00  0.00           O
ATOM   3139  N   LEU   199      48.671  41.477  47.132  1.00  0.00           N
ATOM   3140  H   LEU   199      48.235  40.573  47.021  1.00  0.00           H
ATOM   3141  CA  LEU   199      50.066  41.596  46.792  1.00  0.00           C
ATOM   3142  HA  LEU   199      50.610  42.039  47.626  1.00  0.00           H
ATOM   3143  CB  LEU   199      50.715  40.151  46.471  1.00  0.00           C
ATOM   3144  HB2 LEU   199      50.556  39.489  47.322  1.00  0.00           H
ATOM   3145  HB3 LEU   199      50.096  39.757  45.665  1.00  0.00           H
ATOM   3146  CG  LEU   199      52.107  40.103  45.871  1.00  0.00           C
ATOM   3147  HG  LEU   199      52.193  40.793  45.033  1.00  0.00           H
ATOM   3148  CD1 LEU   199      53.179  40.632  46.811  1.00  0.00           C
ATOM   3149 HD11 LEU   199      52.872  41.557  47.300  1.00  0.00           H
ATOM   3150 HD12 LEU   199      54.075  40.924  46.263  1.00  0.00           H
ATOM   3151 HD13 LEU   199      53.492  39.922  47.576  1.00  0.00           H
ATOM   3152  CD2 LEU   199      52.492  38.740  45.353  1.00  0.00           C
ATOM   3153 HD21 LEU   199      53.573  38.733  45.215  1.00  0.00           H
ATOM   3154 HD22 LEU   199      52.196  38.003  46.099  1.00  0.00           H
ATOM   3155 HD23 LEU   199      52.027  38.565  44.383  1.00  0.00           H
ATOM   3156  C   LEU   199      50.239  42.601  45.632  1.00  0.00           C
ATOM   3157  O   LEU   199      50.779  43.702  45.789  1.00  0.00           O
ATOM   3158  N   VAL   200      49.746  42.183  44.429  1.00  0.00           N
ATOM   3159  H   VAL   200      49.148  41.370  44.416  1.00  0.00           H
ATOM   3160  CA  VAL   200      50.044  42.808  43.188  1.00  0.00           C
ATOM   3161  HA  VAL   200      51.124  42.949  43.134  1.00  0.00           H
ATOM   3162  CB  VAL   200      49.535  41.838  42.134  1.00  0.00           C
ATOM   3163  HB  VAL   200      48.483  41.564  42.227  1.00  0.00           H
ATOM   3164  CG1 VAL   200      49.649  42.483  40.714  1.00  0.00           C
ATOM   3165 HG11 VAL   200      49.494  41.719  39.951  1.00  0.00           H
ATOM   3166 HG12 VAL   200      49.045  43.389  40.660  1.00  0.00           H
ATOM   3167 HG13 VAL   200      50.721  42.586  40.541  1.00  0.00           H
ATOM   3168  CG2 VAL   200      50.394  40.580  41.959  1.00  0.00           C
ATOM   3169 HG21 VAL   200      50.033  39.939  41.155  1.00  0.00           H
ATOM   3170 HG22 VAL   200      50.433  40.018  42.892  1.00  0.00           H
ATOM   3171 HG23 VAL   200      51.426  40.793  41.677  1.00  0.00           H
ATOM   3172  C   VAL   200      49.522  44.209  43.025  1.00  0.00           C
ATOM   3173  O   VAL   200      50.206  45.060  42.451  1.00  0.00           O
ATOM   3174  N   ALA   201      48.451  44.570  43.668  1.00  0.00           N
ATOM   3175  H   ALA   201      47.915  43.915  44.220  1.00  0.00           H
ATOM   3176  CA  ALA   201      47.915  45.938  43.581  1.00  0.00           C
ATOM   3177  HA  ALA   201      47.772  46.259  42.550  1.00  0.00           H
ATOM   3178  CB  ALA   201      46.555  46.094  44.213  1.00  0.00           C
ATOM   3179  HB1 ALA   201      46.498  46.064  45.301  1.00  0.00           H
ATOM   3180  HB2 ALA   201      46.006  45.244  43.808  1.00  0.00           H
ATOM   3181  HB3 ALA   201      46.114  47.015  43.830  1.00  0.00           H
ATOM   3182  C   ALA   201      48.947  46.930  44.281  1.00  0.00           C
ATOM   3183  O   ALA   201      49.238  48.037  43.860  1.00  0.00           O
ATOM   3184  N   SER   202      49.416  46.540  45.479  1.00  0.00           N
ATOM   3185  H   SER   202      49.114  45.667  45.887  1.00  0.00           H
ATOM   3186  CA  SER   202      50.300  47.312  46.226  1.00  0.00           C
ATOM   3187  HA  SER   202      49.954  48.344  46.293  1.00  0.00           H
ATOM   3188  CB  SER   202      50.304  46.741  47.644  1.00  0.00           C
ATOM   3189  HB2 SER   202      50.842  45.793  47.661  1.00  0.00           H
ATOM   3190  HB3 SER   202      50.859  47.455  48.253  1.00  0.00           H
ATOM   3191  OG  SER   202      49.031  46.527  48.195  1.00  0.00           O
ATOM   3192  HG  SER   202      48.887  45.580  48.251  1.00  0.00           H
ATOM   3193  C   SER   202      51.665  47.260  45.620  1.00  0.00           C
ATOM   3194  O   SER   202      52.342  48.297  45.672  1.00  0.00           O
ATOM   3195  N   TYR   203      52.112  46.112  45.044  1.00  0.00           N
ATOM   3196  H   TYR   203      51.447  45.360  44.931  1.00  0.00           H
ATOM   3197  CA  TYR   203      53.362  46.067  44.272  1.00  0.00           C
ATOM   3198  HA  TYR   203      54.056  46.525  44.975  1.00  0.00           H
ATOM   3199  CB  TYR   203      53.754  44.586  44.023  1.00  0.00           C
ATOM   3200  HB2 TYR   203      53.669  44.052  44.969  1.00  0.00           H
ATOM   3201  HB3 TYR   203      53.036  44.127  43.342  1.00  0.00           H
ATOM   3202  CG  TYR   203      55.156  44.195  43.573  1.00  0.00           C
ATOM   3203  CD1 TYR   203      55.413  42.887  43.040  1.00  0.00           C
ATOM   3204  HD1 TYR   203      54.655  42.122  42.956  1.00  0.00           H
ATOM   3205  CE1 TYR   203      56.733  42.523  42.664  1.00  0.00           C
ATOM   3206  HE1 TYR   203      57.154  41.615  42.257  1.00  0.00           H
ATOM   3207  CZ  TYR   203      57.778  43.462  42.810  1.00  0.00           C
ATOM   3208  OH  TYR   203      59.031  43.132  42.508  1.00  0.00           O
ATOM   3209  HH  TYR   203      59.246  42.231  42.760  1.00  0.00           H
ATOM   3210  CE2 TYR   203      57.458  44.822  43.167  1.00  0.00           C
ATOM   3211  HE2 TYR   203      58.219  45.579  43.044  1.00  0.00           H
ATOM   3212  CD2 TYR   203      56.186  45.121  43.662  1.00  0.00           C
ATOM   3213  HD2 TYR   203      55.982  46.139  43.957  1.00  0.00           H
ATOM   3214  C   TYR   203      53.328  46.882  42.975  1.00  0.00           C
ATOM   3215  O   TYR   203      54.405  47.045  42.442  1.00  0.00           O
ATOM   3216  N   TYR   204      52.186  47.497  42.597  1.00  0.00           N
ATOM   3217  H   TYR   204      51.280  47.222  42.950  1.00  0.00           H
ATOM   3218  CA  TYR   204      52.159  48.375  41.416  1.00  0.00           C
ATOM   3219  HA  TYR   204      52.961  48.120  40.722  1.00  0.00           H
ATOM   3220  CB  TYR   204      50.841  48.171  40.589  1.00  0.00           C
ATOM   3221  HB2 TYR   204      50.802  47.167  40.166  1.00  0.00           H
ATOM   3222  HB3 TYR   204      49.990  48.425  41.221  1.00  0.00           H
ATOM   3223  CG  TYR   204      50.642  49.126  39.448  1.00  0.00           C
ATOM   3224  CD1 TYR   204      51.420  48.892  38.301  1.00  0.00           C
ATOM   3225  HD1 TYR   204      52.130  48.079  38.293  1.00  0.00           H
ATOM   3226  CE1 TYR   204      51.064  49.614  37.131  1.00  0.00           C
ATOM   3227  HE1 TYR   204      51.593  49.307  36.240  1.00  0.00           H
ATOM   3228  CZ  TYR   204      50.187  50.677  37.060  1.00  0.00           C
ATOM   3229  OH  TYR   204      49.951  51.375  35.893  1.00  0.00           O
ATOM   3230  HH  TYR   204      50.230  50.720  35.250  1.00  0.00           H
ATOM   3231  CE2 TYR   204      49.494  50.960  38.222  1.00  0.00           C
ATOM   3232  HE2 TYR   204      48.868  51.834  38.331  1.00  0.00           H
ATOM   3233  CD2 TYR   204      49.742  50.217  39.370  1.00  0.00           C
ATOM   3234  HD2 TYR   204      49.233  50.437  40.295  1.00  0.00           H
ATOM   3235  C   TYR   204      52.390  49.797  41.888  1.00  0.00           C
ATOM   3236  O   TYR   204      53.254  50.443  41.428  1.00  0.00           O
ATOM   3237  N   THR   205      51.580  50.237  42.805  1.00  0.00           N
ATOM   3238  H   THR   205      50.877  49.606  43.164  1.00  0.00           H
ATOM   3239  CA  THR   205      51.740  51.468  43.549  1.00  0.00           C
ATOM   3240  HA  THR   205      51.644  52.249  42.794  1.00  0.00           H
ATOM   3241  CB  THR   205      50.682  51.757  44.619  1.00  0.00           C
ATOM   3242  HB  THR   205      50.906  52.775  44.940  1.00  0.00           H
ATOM   3243  CG2 THR   205      49.210  51.775  44.142  1.00  0.00           C
ATOM   3244 HG21 THR   205      48.891  50.750  43.954  1.00  0.00           H
ATOM   3245 HG22 THR   205      49.143  52.372  43.233  1.00  0.00           H
ATOM   3246 HG23 THR   205      48.657  52.243  44.955  1.00  0.00           H
ATOM   3247  OG1 THR   205      50.839  50.872  45.660  1.00  0.00           O
ATOM   3248  HG1 THR   205      51.525  50.230  45.463  1.00  0.00           H
ATOM   3249  C   THR   205      53.088  51.709  44.245  1.00  0.00           C
ATOM   3250  O   THR   205      53.562  52.829  44.339  1.00  0.00           O
ATOM   3251  N   ASP   206      53.757  50.629  44.633  1.00  0.00           N
ATOM   3252  H   ASP   206      53.253  49.758  44.543  1.00  0.00           H
ATOM   3253  CA  ASP   206      55.030  50.587  45.358  1.00  0.00           C
ATOM   3254  HA  ASP   206      55.610  51.493  45.179  1.00  0.00           H
ATOM   3255  CB  ASP   206      54.656  50.742  46.848  1.00  0.00           C
ATOM   3256  HB2 ASP   206      54.111  51.681  46.943  1.00  0.00           H
ATOM   3257  HB3 ASP   206      54.012  49.910  47.129  1.00  0.00           H
ATOM   3258  CG  ASP   206      55.860  50.793  47.834  1.00  0.00           C
ATOM   3259  OD1 ASP   206      57.006  50.541  47.447  1.00  0.00           O
ATOM   3260  OD2 ASP   206      55.645  51.185  48.974  1.00  0.00           O
ATOM   3261  C   ASP   206      55.982  49.377  45.027  1.00  0.00           C
ATOM   3262  O   ASP   206      55.580  48.213  45.263  1.00  0.00           O
ATOM   3263  N   PRO   207      57.198  49.556  44.496  1.00  0.00           N
ATOM   3264  CD  PRO   207      57.863  50.861  44.367  1.00  0.00           C
ATOM   3265  HD2 PRO   207      57.684  51.601  45.148  1.00  0.00           H
ATOM   3266  HD3 PRO   207      57.493  51.295  43.438  1.00  0.00           H
ATOM   3267  CG  PRO   207      59.323  50.544  44.280  1.00  0.00           C
ATOM   3268  HG2 PRO   207      59.804  50.386  45.244  1.00  0.00           H
ATOM   3269  HG3 PRO   207      59.885  51.259  43.679  1.00  0.00           H
ATOM   3270  CB  PRO   207      59.317  49.252  43.514  1.00  0.00           C
ATOM   3271  HB2 PRO   207      60.289  48.763  43.584  1.00  0.00           H
ATOM   3272  HB3 PRO   207      59.169  49.367  42.441  1.00  0.00           H
ATOM   3273  CA  PRO   207      58.179  48.464  44.114  1.00  0.00           C
ATOM   3274  HA  PRO   207      57.779  47.846  43.311  1.00  0.00           H
ATOM   3275  C   PRO   207      58.562  47.686  45.354  1.00  0.00           C
ATOM   3276  O   PRO   207      58.924  46.505  45.187  1.00  0.00           O
ATOM   3277  N   GLU   208      58.541  48.150  46.612  1.00  0.00           N
ATOM   3278  H   GLU   208      58.122  49.047  46.808  1.00  0.00           H
ATOM   3279  CA  GLU   208      59.175  47.405  47.756  1.00  0.00           C
ATOM   3280  HA  GLU   208      59.980  46.817  47.316  1.00  0.00           H
ATOM   3281  CB  GLU   208      59.630  48.389  48.835  1.00  0.00           C
ATOM   3282  HB2 GLU   208      58.811  49.070  49.064  1.00  0.00           H
ATOM   3283  HB3 GLU   208      59.930  47.847  49.732  1.00  0.00           H
ATOM   3284  CG  GLU   208      60.780  49.316  48.364  1.00  0.00           C
ATOM   3285  HG2 GLU   208      60.538  49.863  47.452  1.00  0.00           H
ATOM   3286  HG3 GLU   208      60.991  49.970  49.209  1.00  0.00           H
ATOM   3287  CD  GLU   208      62.144  48.662  48.109  1.00  0.00           C
ATOM   3288  OE1 GLU   208      62.291  47.430  47.823  1.00  0.00           O
ATOM   3289  OE2 GLU   208      63.133  49.435  48.208  1.00  0.00           O
ATOM   3290  C   GLU   208      58.249  46.350  48.435  1.00  0.00           C
ATOM   3291  O   GLU   208      58.537  45.937  49.574  1.00  0.00           O
ATOM   3292  N   THR   209      57.250  45.889  47.736  1.00  0.00           N
ATOM   3293  H   THR   209      56.995  46.345  46.872  1.00  0.00           H
ATOM   3294  CA  THR   209      56.249  44.974  48.329  1.00  0.00           C
ATOM   3295  HA  THR   209      56.153  45.383  49.335  1.00  0.00           H
ATOM   3296  CB  THR   209      54.839  45.162  47.689  1.00  0.00           C
ATOM   3297  HB  THR   209      54.936  44.869  46.643  1.00  0.00           H
ATOM   3298  CG2 THR   209      53.750  44.508  48.400  1.00  0.00           C
ATOM   3299 HG21 THR   209      53.755  44.843  49.436  1.00  0.00           H
ATOM   3300 HG22 THR   209      53.874  43.424  48.410  1.00  0.00           H
ATOM   3301 HG23 THR   209      52.793  44.748  47.936  1.00  0.00           H
ATOM   3302  OG1 THR   209      54.593  46.515  47.790  1.00  0.00           O
ATOM   3303  HG1 THR   209      54.281  46.811  46.933  1.00  0.00           H
ATOM   3304  C   THR   209      56.592  43.475  48.303  1.00  0.00           C
ATOM   3305  O   THR   209      56.245  42.696  47.411  1.00  0.00           O
ATOM   3306  N   LYS   210      57.330  43.016  49.329  1.00  0.00           N
ATOM   3307  H   LYS   210      57.509  43.699  50.051  1.00  0.00           H
ATOM   3308  CA  LYS   210      57.732  41.628  49.573  1.00  0.00           C
ATOM   3309  HA  LYS   210      58.183  41.277  48.644  1.00  0.00           H
ATOM   3310  CB  LYS   210      58.642  41.654  50.785  1.00  0.00           C
ATOM   3311  HB2 LYS   210      58.119  42.013  51.672  1.00  0.00           H
ATOM   3312  HB3 LYS   210      59.010  40.650  50.990  1.00  0.00           H
ATOM   3313  CG  LYS   210      59.949  42.456  50.628  1.00  0.00           C
ATOM   3314  HG2 LYS   210      59.708  43.505  50.461  1.00  0.00           H
ATOM   3315  HG3 LYS   210      60.534  42.291  51.534  1.00  0.00           H
ATOM   3316  CD  LYS   210      60.793  42.012  49.421  1.00  0.00           C
ATOM   3317  HD2 LYS   210      60.934  40.932  49.431  1.00  0.00           H
ATOM   3318  HD3 LYS   210      60.097  42.225  48.610  1.00  0.00           H
ATOM   3319  CE  LYS   210      62.117  42.714  49.235  1.00  0.00           C
ATOM   3320  HE2 LYS   210      62.601  42.566  50.201  1.00  0.00           H
ATOM   3321  HE3 LYS   210      62.642  42.305  48.372  1.00  0.00           H
ATOM   3322  NZ  LYS   210      61.921  44.109  49.037  1.00  0.00           N
ATOM   3323  HZ1 LYS   210      61.285  44.346  48.289  1.00  0.00           H
ATOM   3324  HZ2 LYS   210      62.745  44.606  48.731  1.00  0.00           H
ATOM   3325  HZ3 LYS   210      61.611  44.582  49.873  1.00  0.00           H
ATOM   3326  C   LYS   210      56.615  40.605  49.658  1.00  0.00           C
ATOM   3327  O   LYS   210      56.906  39.468  49.315  1.00  0.00           O
ATOM   3328  N   MET   211      55.377  40.940  50.056  1.00  0.00           N
ATOM   3329  H   MET   211      55.240  41.902  50.330  1.00  0.00           H
ATOM   3330  CA  MET   211      54.437  39.876  50.317  1.00  0.00           C
ATOM   3331  HA  MET   211      54.239  39.193  49.490  1.00  0.00           H
ATOM   3332  CB  MET   211      54.922  39.106  51.567  1.00  0.00           C
ATOM   3333  HB2 MET   211      55.773  38.475  51.310  1.00  0.00           H
ATOM   3334  HB3 MET   211      55.270  39.825  52.309  1.00  0.00           H
ATOM   3335  CG  MET   211      53.846  38.292  52.257  1.00  0.00           C
ATOM   3336  HG2 MET   211      53.109  38.989  52.659  1.00  0.00           H
ATOM   3337  HG3 MET   211      53.358  37.640  51.534  1.00  0.00           H
ATOM   3338  SD  MET   211      54.474  37.328  53.731  1.00  0.00           S
ATOM   3339  CE  MET   211      52.908  36.710  54.240  1.00  0.00           C
ATOM   3340  HE1 MET   211      52.167  37.507  54.184  1.00  0.00           H
ATOM   3341  HE2 MET   211      52.599  36.033  53.444  1.00  0.00           H
ATOM   3342  HE3 MET   211      53.060  36.062  55.103  1.00  0.00           H
ATOM   3343  C   MET   211      53.099  40.564  50.695  1.00  0.00           C
ATOM   3344  O   MET   211      53.136  41.565  51.379  1.00  0.00           O
ATOM   3345  N   GLY   212      51.958  40.048  50.276  1.00  0.00           N
ATOM   3346  H   GLY   212      52.049  39.276  49.630  1.00  0.00           H
ATOM   3347  CA  GLY   212      50.603  40.454  50.801  1.00  0.00           C
ATOM   3348  HA2 GLY   212      50.801  41.330  51.419  1.00  0.00           H
ATOM   3349  HA3 GLY   212      49.945  40.534  49.937  1.00  0.00           H
ATOM   3350  C   GLY   212      50.149  39.454  51.893  1.00  0.00           C
ATOM   3351  O   GLY   212      50.514  38.309  51.889  1.00  0.00           O
ATOM   3352  N   VAL   213      49.373  39.958  52.885  1.00  0.00           N
ATOM   3353  H   VAL   213      49.219  40.957  52.881  1.00  0.00           H
ATOM   3354  CA  VAL   213      48.866  39.257  54.037  1.00  0.00           C
ATOM   3355  HA  VAL   213      48.837  38.174  53.907  1.00  0.00           H
ATOM   3356  CB  VAL   213      49.875  39.396  55.195  1.00  0.00           C
ATOM   3357  HB  VAL   213      50.874  39.446  54.762  1.00  0.00           H
ATOM   3358  CG1 VAL   213      49.652  40.583  56.127  1.00  0.00           C
ATOM   3359 HG11 VAL   213      49.538  41.509  55.562  1.00  0.00           H
ATOM   3360 HG12 VAL   213      48.746  40.461  56.721  1.00  0.00           H
ATOM   3361 HG13 VAL   213      50.561  40.588  56.729  1.00  0.00           H
ATOM   3362  CG2 VAL   213      49.873  38.187  56.097  1.00  0.00           C
ATOM   3363 HG21 VAL   213      48.861  37.910  56.393  1.00  0.00           H
ATOM   3364 HG22 VAL   213      50.466  38.234  57.010  1.00  0.00           H
ATOM   3365 HG23 VAL   213      50.232  37.372  55.467  1.00  0.00           H
ATOM   3366  C   VAL   213      47.425  39.605  54.427  1.00  0.00           C
ATOM   3367  O   VAL   213      46.961  40.724  54.232  1.00  0.00           O
ATOM   3368  N   ILE   214      46.718  38.558  54.902  1.00  0.00           N
ATOM   3369  H   ILE   214      47.242  37.706  55.047  1.00  0.00           H
ATOM   3370  CA  ILE   214      45.336  38.653  55.384  1.00  0.00           C
ATOM   3371  HA  ILE   214      44.943  39.641  55.142  1.00  0.00           H
ATOM   3372  CB  ILE   214      44.339  37.751  54.614  1.00  0.00           C
ATOM   3373  HB  ILE   214      44.716  36.748  54.819  1.00  0.00           H
ATOM   3374  CG2 ILE   214      42.829  37.770  55.061  1.00  0.00           C
ATOM   3375 HG21 ILE   214      42.098  37.326  54.384  1.00  0.00           H
ATOM   3376 HG22 ILE   214      42.597  38.823  55.221  1.00  0.00           H
ATOM   3377 HG23 ILE   214      42.866  37.265  56.026  1.00  0.00           H
ATOM   3378  CG1 ILE   214      44.559  37.928  53.062  1.00  0.00           C
ATOM   3379 HG12 ILE   214      45.581  37.632  52.829  1.00  0.00           H
ATOM   3380 HG13 ILE   214      43.773  37.355  52.571  1.00  0.00           H
ATOM   3381  CD1 ILE   214      44.462  39.344  52.395  1.00  0.00           C
ATOM   3382 HD11 ILE   214      43.464  39.675  52.683  1.00  0.00           H
ATOM   3383 HD12 ILE   214      44.532  39.165  51.322  1.00  0.00           H
ATOM   3384 HD13 ILE   214      45.297  39.986  52.675  1.00  0.00           H
ATOM   3385  C   ILE   214      45.174  38.583  56.927  1.00  0.00           C
ATOM   3386  O   ILE   214      45.583  37.572  57.520  1.00  0.00           O
ATOM   3387  N   PHE   215      44.407  39.471  57.506  1.00  0.00           N
ATOM   3388  H   PHE   215      44.190  40.289  56.955  1.00  0.00           H
ATOM   3389  CA  PHE   215      43.920  39.327  58.901  1.00  0.00           C
ATOM   3390  HA  PHE   215      44.039  38.277  59.169  1.00  0.00           H
ATOM   3391  CB  PHE   215      44.651  40.251  59.905  1.00  0.00           C
ATOM   3392  HB2 PHE   215      44.107  41.194  59.831  1.00  0.00           H
ATOM   3393  HB3 PHE   215      44.500  39.904  60.927  1.00  0.00           H
ATOM   3394  CG  PHE   215      46.192  40.628  59.847  1.00  0.00           C
ATOM   3395  CD1 PHE   215      47.063  39.984  60.751  1.00  0.00           C
ATOM   3396  HD1 PHE   215      46.737  39.247  61.471  1.00  0.00           H
ATOM   3397  CE1 PHE   215      48.411  40.329  60.830  1.00  0.00           C
ATOM   3398  HE1 PHE   215      49.086  39.889  61.549  1.00  0.00           H
ATOM   3399  CZ  PHE   215      48.951  41.208  59.923  1.00  0.00           C
ATOM   3400  HZ  PHE   215      49.973  41.559  59.920  1.00  0.00           H
ATOM   3401  CE2 PHE   215      48.136  41.809  58.987  1.00  0.00           C
ATOM   3402  HE2 PHE   215      48.568  42.523  58.302  1.00  0.00           H
ATOM   3403  CD2 PHE   215      46.699  41.580  58.972  1.00  0.00           C
ATOM   3404  HD2 PHE   215      46.075  41.994  58.194  1.00  0.00           H
ATOM   3405  C   PHE   215      42.339  39.513  59.050  1.00  0.00           C
ATOM   3406  O   PHE   215      41.822  40.477  59.686  1.00  0.00           O
ATOM   3407  N   GLY   216      41.541  38.660  58.440  1.00  0.00           N
ATOM   3408  H   GLY   216      41.957  37.843  58.018  1.00  0.00           H
ATOM   3409  CA  GLY   216      40.055  38.797  58.517  1.00  0.00           C
ATOM   3410  HA2 GLY   216      39.703  39.700  59.015  1.00  0.00           H
ATOM   3411  HA3 GLY   216      39.767  38.788  57.466  1.00  0.00           H
ATOM   3412  C   GLY   216      39.455  37.648  59.245  1.00  0.00           C
ATOM   3413  O   GLY   216      40.002  37.199  60.246  1.00  0.00           O
ATOM   3414  N   THR   217      38.327  37.156  58.705  1.00  0.00           N
ATOM   3415  H   THR   217      37.862  37.677  57.976  1.00  0.00           H
ATOM   3416  CA  THR   217      37.651  35.932  59.151  1.00  0.00           C
ATOM   3417  HA  THR   217      37.590  36.010  60.237  1.00  0.00           H
ATOM   3418  CB  THR   217      36.192  35.896  58.688  1.00  0.00           C
ATOM   3419  HB  THR   217      36.062  35.716  57.620  1.00  0.00           H
ATOM   3420  CG2 THR   217      35.297  34.836  59.317  1.00  0.00           C
ATOM   3421 HG21 THR   217      35.586  33.838  58.986  1.00  0.00           H
ATOM   3422 HG22 THR   217      34.267  34.982  58.995  1.00  0.00           H
ATOM   3423 HG23 THR   217      35.402  34.909  60.398  1.00  0.00           H
ATOM   3424  OG1 THR   217      35.731  37.149  59.068  1.00  0.00           O
ATOM   3425  HG1 THR   217      35.788  37.662  58.259  1.00  0.00           H
ATOM   3426  C   THR   217      38.451  34.616  58.800  1.00  0.00           C
ATOM   3427  O   THR   217      37.992  33.683  58.158  1.00  0.00           O
ATOM   3428  N   GLY   218      39.765  34.638  59.064  1.00  0.00           N
ATOM   3429  H   GLY   218      40.138  35.366  59.655  1.00  0.00           H
ATOM   3430  CA  GLY   218      40.692  33.805  58.358  1.00  0.00           C
ATOM   3431  HA2 GLY   218      40.632  32.816  58.812  1.00  0.00           H
ATOM   3432  HA3 GLY   218      40.582  33.753  57.274  1.00  0.00           H
ATOM   3433  C   GLY   218      42.093  34.424  58.302  1.00  0.00           C
ATOM   3434  O   GLY   218      42.306  35.600  58.616  1.00  0.00           O
ATOM   3435  N   VAL   219      43.195  33.712  57.834  1.00  0.00           N
ATOM   3436  H   VAL   219      43.003  32.862  57.324  1.00  0.00           H
ATOM   3437  CA  VAL   219      44.587  34.206  57.772  1.00  0.00           C
ATOM   3438  HA  VAL   219      44.641  35.287  57.636  1.00  0.00           H
ATOM   3439  CB  VAL   219      45.246  33.936  59.099  1.00  0.00           C
ATOM   3440  HB  VAL   219      44.637  34.416  59.865  1.00  0.00           H
ATOM   3441  CG1 VAL   219      45.382  32.420  59.389  1.00  0.00           C
ATOM   3442 HG11 VAL   219      45.686  32.411  60.435  1.00  0.00           H
ATOM   3443 HG12 VAL   219      44.485  31.863  59.116  1.00  0.00           H
ATOM   3444 HG13 VAL   219      46.174  32.049  58.738  1.00  0.00           H
ATOM   3445  CG2 VAL   219      46.687  34.523  59.222  1.00  0.00           C
ATOM   3446 HG21 VAL   219      47.269  34.251  60.103  1.00  0.00           H
ATOM   3447 HG22 VAL   219      46.603  35.605  59.312  1.00  0.00           H
ATOM   3448 HG23 VAL   219      47.192  34.357  58.270  1.00  0.00           H
ATOM   3449  C   VAL   219      45.306  33.533  56.593  1.00  0.00           C
ATOM   3450  O   VAL   219      45.231  32.309  56.347  1.00  0.00           O
ATOM   3451  N   ASN   220      45.980  34.396  55.813  1.00  0.00           N
ATOM   3452  H   ASN   220      46.043  35.371  56.067  1.00  0.00           H
ATOM   3453  CA  ASN   220      46.677  33.949  54.634  1.00  0.00           C
ATOM   3454  HA  ASN   220      47.225  33.028  54.836  1.00  0.00           H
ATOM   3455  CB  ASN   220      45.603  33.757  53.575  1.00  0.00           C
ATOM   3456  HB2 ASN   220      44.695  33.235  53.876  1.00  0.00           H
ATOM   3457  HB3 ASN   220      45.354  34.757  53.221  1.00  0.00           H
ATOM   3458  CG  ASN   220      46.064  32.938  52.369  1.00  0.00           C
ATOM   3459  OD1 ASN   220      47.010  32.141  52.420  1.00  0.00           O
ATOM   3460  ND2 ASN   220      45.275  32.907  51.329  1.00  0.00           N
ATOM   3461 HD21 ASN   220      44.355  33.322  51.343  1.00  0.00           H
ATOM   3462 HD22 ASN   220      45.642  32.495  50.482  1.00  0.00           H
ATOM   3463  C   ASN   220      47.806  34.920  54.128  1.00  0.00           C
ATOM   3464  O   ASN   220      47.862  36.038  54.608  1.00  0.00           O
ATOM   3465  N   GLY   221      48.553  34.484  53.151  1.00  0.00           N
ATOM   3466  H   GLY   221      48.385  33.558  52.783  1.00  0.00           H
ATOM   3467  CA  GLY   221      49.346  35.465  52.414  1.00  0.00           C
ATOM   3468  HA2 GLY   221      48.795  36.402  52.326  1.00  0.00           H
ATOM   3469  HA3 GLY   221      50.186  35.804  53.022  1.00  0.00           H
ATOM   3470  C   GLY   221      49.795  35.045  50.932  1.00  0.00           C
ATOM   3471  O   GLY   221      49.660  33.915  50.538  1.00  0.00           O
ATOM   3472  N   ALA   222      50.197  35.991  50.103  1.00  0.00           N
ATOM   3473  H   ALA   222      50.371  36.901  50.506  1.00  0.00           H
ATOM   3474  CA  ALA   222      50.740  35.678  48.791  1.00  0.00           C
ATOM   3475  HA  ALA   222      50.852  34.605  48.642  1.00  0.00           H
ATOM   3476  CB  ALA   222      49.826  36.195  47.774  1.00  0.00           C
ATOM   3477  HB1 ALA   222      50.205  35.870  46.805  1.00  0.00           H
ATOM   3478  HB2 ALA   222      49.856  37.283  47.827  1.00  0.00           H
ATOM   3479  HB3 ALA   222      48.864  35.729  47.987  1.00  0.00           H
ATOM   3480  C   ALA   222      52.063  36.352  48.509  1.00  0.00           C
ATOM   3481  O   ALA   222      52.328  37.457  49.007  1.00  0.00           O
ATOM   3482  N   TYR   223      52.941  35.657  47.773  1.00  0.00           N
ATOM   3483  H   TYR   223      52.653  34.754  47.423  1.00  0.00           H
ATOM   3484  CA  TYR   223      54.339  36.087  47.511  1.00  0.00           C
ATOM   3485  HA  TYR   223      54.339  37.176  47.531  1.00  0.00           H
ATOM   3486  CB  TYR   223      55.186  35.532  48.679  1.00  0.00           C
ATOM   3487  HB2 TYR   223      56.189  35.944  48.780  1.00  0.00           H
ATOM   3488  HB3 TYR   223      54.690  35.805  49.610  1.00  0.00           H
ATOM   3489  CG  TYR   223      55.473  34.019  48.649  1.00  0.00           C
ATOM   3490  CD1 TYR   223      54.398  33.110  48.921  1.00  0.00           C
ATOM   3491  HD1 TYR   223      53.395  33.486  49.060  1.00  0.00           H
ATOM   3492  CE1 TYR   223      54.730  31.751  48.926  1.00  0.00           C
ATOM   3493  HE1 TYR   223      53.971  30.985  48.994  1.00  0.00           H
ATOM   3494  CZ  TYR   223      56.041  31.334  48.657  1.00  0.00           C
ATOM   3495  OH  TYR   223      56.145  29.960  48.538  1.00  0.00           O
ATOM   3496  HH  TYR   223      56.969  29.617  48.185  1.00  0.00           H
ATOM   3497  CE2 TYR   223      57.042  32.211  48.318  1.00  0.00           C
ATOM   3498  HE2 TYR   223      57.989  31.877  47.920  1.00  0.00           H
ATOM   3499  CD2 TYR   223      56.778  33.583  48.404  1.00  0.00           C
ATOM   3500  HD2 TYR   223      57.563  34.302  48.221  1.00  0.00           H
ATOM   3501  C   TYR   223      54.729  35.577  46.079  1.00  0.00           C
ATOM   3502  O   TYR   223      54.056  34.734  45.553  1.00  0.00           O
ATOM   3503  N   TYR   224      55.866  36.120  45.575  1.00  0.00           N
ATOM   3504  H   TYR   224      56.458  36.650  46.199  1.00  0.00           H
ATOM   3505  CA  TYR   224      56.573  35.503  44.459  1.00  0.00           C
ATOM   3506  HA  TYR   224      55.832  34.962  43.870  1.00  0.00           H
ATOM   3507  CB  TYR   224      57.032  36.597  43.497  1.00  0.00           C
ATOM   3508  HB2 TYR   224      57.588  37.345  44.063  1.00  0.00           H
ATOM   3509  HB3 TYR   224      57.785  36.146  42.853  1.00  0.00           H
ATOM   3510  CG  TYR   224      55.945  37.246  42.667  1.00  0.00           C
ATOM   3511  CD1 TYR   224      55.562  36.610  41.445  1.00  0.00           C
ATOM   3512  HD1 TYR   224      56.125  35.720  41.207  1.00  0.00           H
ATOM   3513  CE1 TYR   224      54.800  37.225  40.463  1.00  0.00           C
ATOM   3514  HE1 TYR   224      54.634  36.789  39.489  1.00  0.00           H
ATOM   3515  CZ  TYR   224      54.158  38.390  40.800  1.00  0.00           C
ATOM   3516  OH  TYR   224      53.341  39.054  39.992  1.00  0.00           O
ATOM   3517  HH  TYR   224      53.513  38.739  39.102  1.00  0.00           H
ATOM   3518  CE2 TYR   224      54.364  38.910  42.113  1.00  0.00           C
ATOM   3519  HE2 TYR   224      53.788  39.787  42.372  1.00  0.00           H
ATOM   3520  CD2 TYR   224      55.288  38.426  43.028  1.00  0.00           C
ATOM   3521  HD2 TYR   224      55.582  38.992  43.900  1.00  0.00           H
ATOM   3522  C   TYR   224      57.686  34.536  44.922  1.00  0.00           C
ATOM   3523  O   TYR   224      58.711  34.869  45.542  1.00  0.00           O
ATOM   3524  N   ASP   225      57.556  33.281  44.478  1.00  0.00           N
ATOM   3525  H   ASP   225      56.840  33.164  43.775  1.00  0.00           H
ATOM   3526  CA  ASP   225      58.550  32.208  44.625  1.00  0.00           C
ATOM   3527  HA  ASP   225      59.278  32.561  45.355  1.00  0.00           H
ATOM   3528  CB  ASP   225      57.814  31.022  45.241  1.00  0.00           C
ATOM   3529  HB2 ASP   225      57.038  31.398  45.907  1.00  0.00           H
ATOM   3530  HB3 ASP   225      57.331  30.527  44.398  1.00  0.00           H
ATOM   3531  CG  ASP   225      58.742  30.198  46.066  1.00  0.00           C
ATOM   3532  OD1 ASP   225      60.021  30.336  46.024  1.00  0.00           O
ATOM   3533  OD2 ASP   225      58.232  29.491  46.911  1.00  0.00           O
ATOM   3534  C   ASP   225      59.374  32.017  43.336  1.00  0.00           C
ATOM   3535  O   ASP   225      59.288  32.908  42.449  1.00  0.00           O
ATOM   3536  N   VAL   226      59.966  30.864  43.121  1.00  0.00           N
ATOM   3537  H   VAL   226      59.864  30.180  43.857  1.00  0.00           H
ATOM   3538  CA  VAL   226      60.812  30.621  41.962  1.00  0.00           C
ATOM   3539  HA  VAL   226      60.399  31.262  41.183  1.00  0.00           H
ATOM   3540  CB  VAL   226      62.210  31.165  42.142  1.00  0.00           C
ATOM   3541  HB  VAL   226      62.152  32.094  42.710  1.00  0.00           H
ATOM   3542  CG1 VAL   226      63.230  30.394  42.975  1.00  0.00           C
ATOM   3543 HG11 VAL   226      62.721  29.974  43.843  1.00  0.00           H
ATOM   3544 HG12 VAL   226      63.592  29.570  42.359  1.00  0.00           H
ATOM   3545 HG13 VAL   226      64.000  31.141  43.165  1.00  0.00           H
ATOM   3546  CG2 VAL   226      63.004  31.572  40.962  1.00  0.00           C
ATOM   3547 HG21 VAL   226      63.844  32.194  41.273  1.00  0.00           H
ATOM   3548 HG22 VAL   226      62.256  32.113  40.383  1.00  0.00           H
ATOM   3549 HG23 VAL   226      63.223  30.681  40.373  1.00  0.00           H
ATOM   3550  C   VAL   226      60.744  29.132  41.576  1.00  0.00           C
ATOM   3551  O   VAL   226      60.774  28.235  42.420  1.00  0.00           O
ATOM   3552  N   CYS   227      60.775  28.891  40.221  1.00  0.00           N
ATOM   3553  H   CYS   227      60.878  29.733  39.673  1.00  0.00           H
ATOM   3554  CA  CYS   227      60.486  27.602  39.521  1.00  0.00           C
ATOM   3555  HA  CYS   227      59.447  27.326  39.699  1.00  0.00           H
ATOM   3556  CB  CYS   227      60.567  27.834  38.006  1.00  0.00           C
ATOM   3557  HB2 CYS   227      61.271  28.624  37.745  1.00  0.00           H
ATOM   3558  HB3 CYS   227      60.786  26.960  37.392  1.00  0.00           H
ATOM   3559  SG  CYS   227      59.004  28.676  37.403  1.00  0.00           S
ATOM   3560  HG  CYS   227      59.324  29.886  37.869  1.00  0.00           H
ATOM   3561  C   CYS   227      61.428  26.502  40.036  1.00  0.00           C
ATOM   3562  O   CYS   227      61.088  25.354  39.850  1.00  0.00           O
ATOM   3563  N   SER   228      62.617  26.715  40.636  1.00  0.00           N
ATOM   3564  H   SER   228      63.087  27.609  40.636  1.00  0.00           H
ATOM   3565  CA  SER   228      63.425  25.592  41.231  1.00  0.00           C
ATOM   3566  HA  SER   228      63.297  24.726  40.582  1.00  0.00           H
ATOM   3567  CB  SER   228      64.917  26.051  41.388  1.00  0.00           C
ATOM   3568  HB2 SER   228      65.605  25.336  41.838  1.00  0.00           H
ATOM   3569  HB3 SER   228      65.244  26.234  40.365  1.00  0.00           H
ATOM   3570  OG  SER   228      65.008  27.282  42.086  1.00  0.00           O
ATOM   3571  HG  SER   228      65.018  27.211  43.043  1.00  0.00           H
ATOM   3572  C   SER   228      62.917  25.204  42.663  1.00  0.00           C
ATOM   3573  O   SER   228      63.267  24.125  43.100  1.00  0.00           O
ATOM   3574  N   ASP   229      62.237  26.113  43.427  1.00  0.00           N
ATOM   3575  H   ASP   229      61.888  27.005  43.107  1.00  0.00           H
ATOM   3576  CA  ASP   229      62.053  26.012  44.859  1.00  0.00           C
ATOM   3577  HA  ASP   229      62.818  25.339  45.247  1.00  0.00           H
ATOM   3578  CB  ASP   229      62.359  27.344  45.590  1.00  0.00           C
ATOM   3579  HB2 ASP   229      61.568  28.058  45.361  1.00  0.00           H
ATOM   3580  HB3 ASP   229      62.066  27.290  46.639  1.00  0.00           H
ATOM   3581  CG  ASP   229      63.746  28.032  45.442  1.00  0.00           C
ATOM   3582  OD1 ASP   229      64.663  27.470  44.823  1.00  0.00           O
ATOM   3583  OD2 ASP   229      63.921  29.117  46.029  1.00  0.00           O
ATOM   3584  C   ASP   229      60.653  25.446  45.189  1.00  0.00           C
ATOM   3585  O   ASP   229      60.392  24.672  46.124  1.00  0.00           O
ATOM   3586  N   ILE   230      59.705  25.900  44.330  1.00  0.00           N
ATOM   3587  H   ILE   230      59.793  26.745  43.782  1.00  0.00           H
ATOM   3588  CA  ILE   230      58.448  25.165  44.146  1.00  0.00           C
ATOM   3589  HA  ILE   230      57.943  25.063  45.107  1.00  0.00           H
ATOM   3590  CB  ILE   230      57.612  26.039  43.222  1.00  0.00           C
ATOM   3591  HB  ILE   230      58.086  26.017  42.241  1.00  0.00           H
ATOM   3592  CG2 ILE   230      56.164  25.420  43.088  1.00  0.00           C
ATOM   3593 HG21 ILE   230      55.580  25.976  42.354  1.00  0.00           H
ATOM   3594 HG22 ILE   230      55.684  25.571  44.054  1.00  0.00           H
ATOM   3595 HG23 ILE   230      56.188  24.398  42.708  1.00  0.00           H
ATOM   3596  CG1 ILE   230      57.441  27.519  43.488  1.00  0.00           C
ATOM   3597 HG12 ILE   230      56.773  27.669  44.337  1.00  0.00           H
ATOM   3598 HG13 ILE   230      58.395  27.908  43.844  1.00  0.00           H
ATOM   3599  CD1 ILE   230      57.046  28.281  42.214  1.00  0.00           C
ATOM   3600 HD11 ILE   230      56.150  27.916  41.712  1.00  0.00           H
ATOM   3601 HD12 ILE   230      57.970  28.215  41.639  1.00  0.00           H
ATOM   3602 HD13 ILE   230      56.986  29.300  42.598  1.00  0.00           H
ATOM   3603  C   ILE   230      58.796  23.831  43.466  1.00  0.00           C
ATOM   3604  O   ILE   230      59.341  23.759  42.391  1.00  0.00           O
ATOM   3605  N   GLU   231      58.354  22.763  44.047  1.00  0.00           N
ATOM   3606  H   GLU   231      57.811  22.851  44.894  1.00  0.00           H
ATOM   3607  CA  GLU   231      58.542  21.421  43.478  1.00  0.00           C
ATOM   3608  HA  GLU   231      59.404  21.388  42.812  1.00  0.00           H
ATOM   3609  CB  GLU   231      58.776  20.453  44.652  1.00  0.00           C
ATOM   3610  HB2 GLU   231      59.361  20.951  45.425  1.00  0.00           H
ATOM   3611  HB3 GLU   231      57.757  20.306  45.011  1.00  0.00           H
ATOM   3612  CG  GLU   231      59.233  19.133  44.094  1.00  0.00           C
ATOM   3613  HG2 GLU   231      58.581  18.818  43.279  1.00  0.00           H
ATOM   3614  HG3 GLU   231      60.249  19.308  43.743  1.00  0.00           H
ATOM   3615  CD  GLU   231      59.240  17.958  45.119  1.00  0.00           C
ATOM   3616  OE1 GLU   231      58.333  17.900  45.923  1.00  0.00           O
ATOM   3617  OE2 GLU   231      60.204  17.082  45.096  1.00  0.00           O
ATOM   3618  C   GLU   231      57.218  21.118  42.723  1.00  0.00           C
ATOM   3619  O   GLU   231      57.248  20.416  41.642  1.00  0.00           O
ATOM   3620  N   LYS   232      56.071  21.644  43.199  1.00  0.00           N
ATOM   3621  H   LYS   232      56.072  22.193  44.046  1.00  0.00           H
ATOM   3622  CA  LYS   232      54.744  21.313  42.671  1.00  0.00           C
ATOM   3623  HA  LYS   232      54.707  20.229  42.573  1.00  0.00           H
ATOM   3624  CB  LYS   232      53.689  21.718  43.644  1.00  0.00           C
ATOM   3625  HB2 LYS   232      52.725  21.315  43.329  1.00  0.00           H
ATOM   3626  HB3 LYS   232      53.816  21.291  44.637  1.00  0.00           H
ATOM   3627  CG  LYS   232      53.455  23.260  43.769  1.00  0.00           C
ATOM   3628  HG2 LYS   232      54.465  23.632  43.943  1.00  0.00           H
ATOM   3629  HG3 LYS   232      53.058  23.653  42.833  1.00  0.00           H
ATOM   3630  CD  LYS   232      52.509  23.562  44.836  1.00  0.00           C
ATOM   3631  HD2 LYS   232      52.642  22.980  45.748  1.00  0.00           H
ATOM   3632  HD3 LYS   232      52.772  24.566  45.171  1.00  0.00           H
ATOM   3633  CE  LYS   232      51.076  23.425  44.191  1.00  0.00           C
ATOM   3634  HE2 LYS   232      50.893  24.028  43.302  1.00  0.00           H
ATOM   3635  HE3 LYS   232      50.967  22.469  43.681  1.00  0.00           H
ATOM   3636  NZ  LYS   232      49.984  23.515  45.167  1.00  0.00           N
ATOM   3637  HZ1 LYS   232      50.050  24.353  45.727  1.00  0.00           H
ATOM   3638  HZ2 LYS   232      49.895  22.667  45.709  1.00  0.00           H
ATOM   3639  HZ3 LYS   232      49.120  23.616  44.653  1.00  0.00           H
ATOM   3640  C   LYS   232      54.315  21.726  41.228  1.00  0.00           C
ATOM   3641  O   LYS   232      53.143  21.669  40.946  1.00  0.00           O
ATOM   3642  N   LEU   233      55.221  22.192  40.396  1.00  0.00           N
ATOM   3643  H   LEU   233      56.184  22.380  40.640  1.00  0.00           H
ATOM   3644  CA  LEU   233      55.075  22.241  38.982  1.00  0.00           C
ATOM   3645  HA  LEU   233      54.189  21.627  38.820  1.00  0.00           H
ATOM   3646  CB  LEU   233      54.747  23.713  38.520  1.00  0.00           C
ATOM   3647  HB2 LEU   233      55.592  24.376  38.708  1.00  0.00           H
ATOM   3648  HB3 LEU   233      54.784  23.684  37.432  1.00  0.00           H
ATOM   3649  CG  LEU   233      53.492  24.410  39.087  1.00  0.00           C
ATOM   3650  HG  LEU   233      53.433  24.092  40.128  1.00  0.00           H
ATOM   3651  CD1 LEU   233      53.511  25.912  39.028  1.00  0.00           C
ATOM   3652 HD11 LEU   233      54.219  26.430  39.674  1.00  0.00           H
ATOM   3653 HD12 LEU   233      52.562  26.434  39.153  1.00  0.00           H
ATOM   3654 HD13 LEU   233      53.712  26.219  38.002  1.00  0.00           H
ATOM   3655  CD2 LEU   233      52.290  23.977  38.356  1.00  0.00           C
ATOM   3656 HD21 LEU   233      51.411  24.570  38.613  1.00  0.00           H
ATOM   3657 HD22 LEU   233      52.562  24.050  37.303  1.00  0.00           H
ATOM   3658 HD23 LEU   233      52.107  22.931  38.600  1.00  0.00           H
ATOM   3659  C   LEU   233      56.132  21.548  38.152  1.00  0.00           C
ATOM   3660  O   LEU   233      55.960  21.521  36.897  1.00  0.00           O
ATOM   3661  N   GLN   234      57.171  21.041  38.763  1.00  0.00           N
ATOM   3662  H   GLN   234      57.386  21.384  39.689  1.00  0.00           H
ATOM   3663  CA  GLN   234      58.198  20.307  38.165  1.00  0.00           C
ATOM   3664  HA  GLN   234      58.652  20.890  37.363  1.00  0.00           H
ATOM   3665  CB  GLN   234      59.266  19.890  39.175  1.00  0.00           C
ATOM   3666  HB2 GLN   234      58.735  19.347  39.957  1.00  0.00           H
ATOM   3667  HB3 GLN   234      59.979  19.237  38.671  1.00  0.00           H
ATOM   3668  CG  GLN   234      59.985  21.166  39.733  1.00  0.00           C
ATOM   3669  HG2 GLN   234      60.168  21.885  38.935  1.00  0.00           H
ATOM   3670  HG3 GLN   234      59.307  21.686  40.408  1.00  0.00           H
ATOM   3671  CD  GLN   234      61.202  20.831  40.575  1.00  0.00           C
ATOM   3672  OE1 GLN   234      61.972  19.877  40.471  1.00  0.00           O
ATOM   3673  NE2 GLN   234      61.475  21.687  41.525  1.00  0.00           N
ATOM   3674 HE21 GLN   234      62.272  21.479  42.108  1.00  0.00           H
ATOM   3675 HE22 GLN   234      60.777  22.378  41.761  1.00  0.00           H
ATOM   3676  C   GLN   234      57.638  19.024  37.407  1.00  0.00           C
ATOM   3677  O   GLN   234      56.896  18.205  37.904  1.00  0.00           O
ATOM   3678  N   GLY   235      57.923  18.966  36.095  1.00  0.00           N
ATOM   3679  H   GLY   235      58.590  19.615  35.702  1.00  0.00           H
ATOM   3680  CA  GLY   235      57.317  18.028  35.168  1.00  0.00           C
ATOM   3681  HA2 GLY   235      57.969  17.883  34.308  1.00  0.00           H
ATOM   3682  HA3 GLY   235      57.180  17.036  35.599  1.00  0.00           H
ATOM   3683  C   GLY   235      55.892  18.347  34.624  1.00  0.00           C
ATOM   3684  O   GLY   235      55.229  17.534  34.006  1.00  0.00           O
ATOM   3685  N   LYS   236      55.538  19.652  34.711  1.00  0.00           N
ATOM   3686  H   LYS   236      56.213  20.276  35.130  1.00  0.00           H
ATOM   3687  CA  LYS   236      54.218  20.121  34.245  1.00  0.00           C
ATOM   3688  HA  LYS   236      53.749  19.426  33.550  1.00  0.00           H
ATOM   3689  CB  LYS   236      53.191  20.404  35.417  1.00  0.00           C
ATOM   3690  HB2 LYS   236      53.487  21.298  35.965  1.00  0.00           H
ATOM   3691  HB3 LYS   236      52.188  20.485  34.997  1.00  0.00           H
ATOM   3692  CG  LYS   236      53.126  19.311  36.452  1.00  0.00           C
ATOM   3693  HG2 LYS   236      53.316  18.316  36.050  1.00  0.00           H
ATOM   3694  HG3 LYS   236      54.037  19.391  37.045  1.00  0.00           H
ATOM   3695  CD  LYS   236      51.841  19.316  37.273  1.00  0.00           C
ATOM   3696  HD2 LYS   236      51.597  20.303  37.666  1.00  0.00           H
ATOM   3697  HD3 LYS   236      51.026  18.945  36.651  1.00  0.00           H
ATOM   3698  CE  LYS   236      51.917  18.349  38.465  1.00  0.00           C
ATOM   3699  HE2 LYS   236      50.892  18.102  38.742  1.00  0.00           H
ATOM   3700  HE3 LYS   236      52.374  17.453  38.044  1.00  0.00           H
ATOM   3701  NZ  LYS   236      52.629  18.812  39.692  1.00  0.00           N
ATOM   3702  HZ1 LYS   236      52.311  19.725  39.982  1.00  0.00           H
ATOM   3703  HZ2 LYS   236      53.634  18.832  39.593  1.00  0.00           H
ATOM   3704  HZ3 LYS   236      52.372  18.220  40.470  1.00  0.00           H
ATOM   3705  C   LYS   236      54.333  21.440  33.445  1.00  0.00           C
ATOM   3706  O   LYS   236      53.611  21.667  32.449  1.00  0.00           O
ATOM   3707  N   LEU   237      55.277  22.281  33.830  1.00  0.00           N
ATOM   3708  H   LEU   237      55.666  22.116  34.748  1.00  0.00           H
ATOM   3709  CA  LEU   237      55.603  23.480  33.106  1.00  0.00           C
ATOM   3710  HA  LEU   237      54.701  24.001  32.787  1.00  0.00           H
ATOM   3711  CB  LEU   237      56.431  24.481  33.904  1.00  0.00           C
ATOM   3712  HB2 LEU   237      57.242  23.961  34.414  1.00  0.00           H
ATOM   3713  HB3 LEU   237      56.966  25.149  33.228  1.00  0.00           H
ATOM   3714  CG  LEU   237      55.705  25.394  34.906  1.00  0.00           C
ATOM   3715  HG  LEU   237      55.036  24.771  35.499  1.00  0.00           H
ATOM   3716  CD1 LEU   237      56.543  26.244  35.904  1.00  0.00           C
ATOM   3717 HD11 LEU   237      55.858  26.989  36.308  1.00  0.00           H
ATOM   3718 HD12 LEU   237      57.324  26.745  35.330  1.00  0.00           H
ATOM   3719 HD13 LEU   237      56.976  25.639  36.701  1.00  0.00           H
ATOM   3720  CD2 LEU   237      54.801  26.489  34.260  1.00  0.00           C
ATOM   3721 HD21 LEU   237      54.471  26.146  33.279  1.00  0.00           H
ATOM   3722 HD22 LEU   237      53.946  26.447  34.933  1.00  0.00           H
ATOM   3723 HD23 LEU   237      55.184  27.500  34.119  1.00  0.00           H
ATOM   3724  C   LEU   237      56.431  23.083  31.780  1.00  0.00           C
ATOM   3725  O   LEU   237      57.145  22.064  31.742  1.00  0.00           O
ATOM   3726  N   SER   238      56.334  23.957  30.801  1.00  0.00           N
ATOM   3727  H   SER   238      55.708  24.748  30.861  1.00  0.00           H
ATOM   3728  CA  SER   238      57.109  23.789  29.528  1.00  0.00           C
ATOM   3729  HA  SER   238      56.707  22.892  29.056  1.00  0.00           H
ATOM   3730  CB  SER   238      56.769  25.015  28.641  1.00  0.00           C
ATOM   3731  HB2 SER   238      55.698  25.207  28.583  1.00  0.00           H
ATOM   3732  HB3 SER   238      57.121  25.934  29.110  1.00  0.00           H
ATOM   3733  OG  SER   238      57.316  24.921  27.369  1.00  0.00           O
ATOM   3734  HG  SER   238      57.711  25.764  27.136  1.00  0.00           H
ATOM   3735  C   SER   238      58.638  23.681  29.640  1.00  0.00           C
ATOM   3736  O   SER   238      59.208  24.259  30.507  1.00  0.00           O
ATOM   3737  N   ASP   239      59.252  22.893  28.788  1.00  0.00           N
ATOM   3738  H   ASP   239      58.688  22.443  28.081  1.00  0.00           H
ATOM   3739  CA  ASP   239      60.656  22.539  28.774  1.00  0.00           C
ATOM   3740  HA  ASP   239      60.890  22.131  29.758  1.00  0.00           H
ATOM   3741  CB  ASP   239      60.822  21.485  27.605  1.00  0.00           C
ATOM   3742  HB2 ASP   239      59.992  20.793  27.744  1.00  0.00           H
ATOM   3743  HB3 ASP   239      60.922  21.952  26.625  1.00  0.00           H
ATOM   3744  CG  ASP   239      62.168  20.710  27.685  1.00  0.00           C
ATOM   3745  OD1 ASP   239      62.490  20.136  28.770  1.00  0.00           O
ATOM   3746  OD2 ASP   239      62.908  20.791  26.656  1.00  0.00           O
ATOM   3747  C   ASP   239      61.682  23.643  28.571  1.00  0.00           C
ATOM   3748  O   ASP   239      62.869  23.544  28.767  1.00  0.00           O
ATOM   3749  N   ASP   240      61.104  24.767  28.077  1.00  0.00           N
ATOM   3750  H   ASP   240      60.167  24.765  27.700  1.00  0.00           H
ATOM   3751  CA  ASP   240      61.865  26.014  27.795  1.00  0.00           C
ATOM   3752  HA  ASP   240      62.896  25.688  27.666  1.00  0.00           H
ATOM   3753  CB  ASP   240      61.327  26.592  26.438  1.00  0.00           C
ATOM   3754  HB2 ASP   240      61.806  27.533  26.170  1.00  0.00           H
ATOM   3755  HB3 ASP   240      61.540  25.831  25.687  1.00  0.00           H
ATOM   3756  CG  ASP   240      59.869  26.816  26.246  1.00  0.00           C
ATOM   3757  OD1 ASP   240      59.090  26.877  27.218  1.00  0.00           O
ATOM   3758  OD2 ASP   240      59.371  26.834  25.102  1.00  0.00           O
ATOM   3759  C   ASP   240      61.764  27.050  28.926  1.00  0.00           C
ATOM   3760  O   ASP   240      62.474  28.084  28.846  1.00  0.00           O
ATOM   3761  N   ILE   241      60.934  26.839  29.926  1.00  0.00           N
ATOM   3762  H   ILE   241      60.222  26.130  29.828  1.00  0.00           H
ATOM   3763  CA  ILE   241      60.841  27.673  31.098  1.00  0.00           C
ATOM   3764  HA  ILE   241      60.946  28.693  30.727  1.00  0.00           H
ATOM   3765  CB  ILE   241      59.456  27.645  31.826  1.00  0.00           C
ATOM   3766  HB  ILE   241      59.253  26.581  31.953  1.00  0.00           H
ATOM   3767  CG2 ILE   241      59.526  28.289  33.257  1.00  0.00           C
ATOM   3768 HG21 ILE   241      59.777  29.349  33.263  1.00  0.00           H
ATOM   3769 HG22 ILE   241      60.284  27.715  33.791  1.00  0.00           H
ATOM   3770 HG23 ILE   241      58.570  28.131  33.757  1.00  0.00           H
ATOM   3771  CG1 ILE   241      58.334  28.342  30.975  1.00  0.00           C
ATOM   3772 HG12 ILE   241      58.492  29.409  31.130  1.00  0.00           H
ATOM   3773 HG13 ILE   241      58.362  28.096  29.914  1.00  0.00           H
ATOM   3774  CD1 ILE   241      56.900  28.108  31.481  1.00  0.00           C
ATOM   3775 HD11 ILE   241      56.154  28.488  30.783  1.00  0.00           H
ATOM   3776 HD12 ILE   241      56.795  28.595  32.452  1.00  0.00           H
ATOM   3777 HD13 ILE   241      56.744  27.031  31.548  1.00  0.00           H
ATOM   3778  C   ILE   241      62.086  27.278  32.062  1.00  0.00           C
ATOM   3779  O   ILE   241      62.259  26.134  32.461  1.00  0.00           O
ATOM   3780  N   PRO   242      62.989  28.267  32.306  1.00  0.00           N
ATOM   3781  CD  PRO   242      62.865  29.687  31.925  1.00  0.00           C
ATOM   3782  HD2 PRO   242      61.929  30.107  32.292  1.00  0.00           H
ATOM   3783  HD3 PRO   242      62.918  29.700  30.835  1.00  0.00           H
ATOM   3784  CG  PRO   242      64.059  30.500  32.547  1.00  0.00           C
ATOM   3785  HG2 PRO   242      63.727  31.004  33.454  1.00  0.00           H
ATOM   3786  HG3 PRO   242      64.357  31.288  31.855  1.00  0.00           H
ATOM   3787  CB  PRO   242      65.050  29.371  32.814  1.00  0.00           C
ATOM   3788  HB2 PRO   242      65.677  29.818  33.585  1.00  0.00           H
ATOM   3789  HB3 PRO   242      65.685  29.224  31.940  1.00  0.00           H
ATOM   3790  CA  PRO   242      64.206  28.134  33.161  1.00  0.00           C
ATOM   3791  HA  PRO   242      64.633  27.268  32.656  1.00  0.00           H
ATOM   3792  C   PRO   242      63.789  28.000  34.691  1.00  0.00           C
ATOM   3793  O   PRO   242      62.760  28.561  35.095  1.00  0.00           O
ATOM   3794  N   PRO   243      64.494  27.218  35.536  1.00  0.00           N
ATOM   3795  CD  PRO   243      65.605  26.362  35.181  1.00  0.00           C
ATOM   3796  HD2 PRO   243      66.446  27.053  35.123  1.00  0.00           H
ATOM   3797  HD3 PRO   243      65.487  25.798  34.255  1.00  0.00           H
ATOM   3798  CG  PRO   243      65.814  25.405  36.342  1.00  0.00           C
ATOM   3799  HG2 PRO   243      66.869  25.141  36.401  1.00  0.00           H
ATOM   3800  HG3 PRO   243      65.172  24.529  36.251  1.00  0.00           H
ATOM   3801  CB  PRO   243      65.246  26.128  37.514  1.00  0.00           C
ATOM   3802  HB2 PRO   243      66.099  26.618  37.983  1.00  0.00           H
ATOM   3803  HB3 PRO   243      64.815  25.415  38.218  1.00  0.00           H
ATOM   3804  CA  PRO   243      64.213  27.120  37.028  1.00  0.00           C
ATOM   3805  HA  PRO   243      63.225  26.723  37.261  1.00  0.00           H
ATOM   3806  C   PRO   243      64.410  28.474  37.733  1.00  0.00           C
ATOM   3807  O   PRO   243      64.357  28.536  38.950  1.00  0.00           O
ATOM   3808  N   SER   244      64.817  29.495  37.012  1.00  0.00           N
ATOM   3809  H   SER   244      65.104  29.254  36.074  1.00  0.00           H
ATOM   3810  CA  SER   244      64.917  30.881  37.535  1.00  0.00           C
ATOM   3811  HA  SER   244      65.191  30.862  38.590  1.00  0.00           H
ATOM   3812  CB  SER   244      66.152  31.473  36.862  1.00  0.00           C
ATOM   3813  HB2 SER   244      66.234  32.496  37.230  1.00  0.00           H
ATOM   3814  HB3 SER   244      67.068  30.946  37.127  1.00  0.00           H
ATOM   3815  OG  SER   244      66.008  31.661  35.534  1.00  0.00           O
ATOM   3816  HG  SER   244      65.605  32.504  35.314  1.00  0.00           H
ATOM   3817  C   SER   244      63.670  31.682  37.497  1.00  0.00           C
ATOM   3818  O   SER   244      63.590  32.711  38.108  1.00  0.00           O
ATOM   3819  N   ALA   245      62.720  31.255  36.614  1.00  0.00           N
ATOM   3820  H   ALA   245      62.894  30.324  36.262  1.00  0.00           H
ATOM   3821  CA  ALA   245      61.498  31.871  36.327  1.00  0.00           C
ATOM   3822  HA  ALA   245      61.807  32.864  35.998  1.00  0.00           H
ATOM   3823  CB  ALA   245      60.679  31.268  35.202  1.00  0.00           C
ATOM   3824  HB1 ALA   245      60.047  30.507  35.660  1.00  0.00           H
ATOM   3825  HB2 ALA   245      61.301  30.955  34.363  1.00  0.00           H
ATOM   3826  HB3 ALA   245      59.944  31.984  34.833  1.00  0.00           H
ATOM   3827  C   ALA   245      60.726  32.116  37.620  1.00  0.00           C
ATOM   3828  O   ALA   245      60.609  31.276  38.442  1.00  0.00           O
ATOM   3829  N   PRO   246      60.151  33.310  37.884  1.00  0.00           N
ATOM   3830  CD  PRO   246      60.262  34.518  37.073  1.00  0.00           C
ATOM   3831  HD2 PRO   246      60.082  34.309  36.018  1.00  0.00           H
ATOM   3832  HD3 PRO   246      61.271  34.927  37.030  1.00  0.00           H
ATOM   3833  CG  PRO   246      59.186  35.460  37.656  1.00  0.00           C
ATOM   3834  HG2 PRO   246      58.280  35.216  37.102  1.00  0.00           H
ATOM   3835  HG3 PRO   246      59.408  36.519  37.520  1.00  0.00           H
ATOM   3836  CB  PRO   246      59.038  35.087  39.151  1.00  0.00           C
ATOM   3837  HB2 PRO   246      58.065  35.434  39.499  1.00  0.00           H
ATOM   3838  HB3 PRO   246      59.843  35.398  39.815  1.00  0.00           H
ATOM   3839  CA  PRO   246      59.170  33.524  39.023  1.00  0.00           C
ATOM   3840  HA  PRO   246      59.652  33.168  39.933  1.00  0.00           H
ATOM   3841  C   PRO   246      57.833  32.867  38.826  1.00  0.00           C
ATOM   3842  O   PRO   246      57.477  32.584  37.689  1.00  0.00           O
ATOM   3843  N   MET   247      57.040  32.869  39.894  1.00  0.00           N
ATOM   3844  H   MET   247      57.473  33.150  40.763  1.00  0.00           H
ATOM   3845  CA  MET   247      55.612  32.584  39.916  1.00  0.00           C
ATOM   3846  HA  MET   247      55.219  32.849  38.934  1.00  0.00           H
ATOM   3847  CB  MET   247      55.462  31.064  40.070  1.00  0.00           C
ATOM   3848  HB2 MET   247      56.033  30.503  39.330  1.00  0.00           H
ATOM   3849  HB3 MET   247      55.854  30.856  41.065  1.00  0.00           H
ATOM   3850  CG  MET   247      54.056  30.439  40.057  1.00  0.00           C
ATOM   3851  HG2 MET   247      54.155  29.366  40.218  1.00  0.00           H
ATOM   3852  HG3 MET   247      53.382  30.902  40.778  1.00  0.00           H
ATOM   3853  SD  MET   247      53.308  30.730  38.483  1.00  0.00           S
ATOM   3854  CE  MET   247      54.447  29.852  37.421  1.00  0.00           C
ATOM   3855  HE1 MET   247      55.303  30.394  37.019  1.00  0.00           H
ATOM   3856  HE2 MET   247      54.858  28.965  37.905  1.00  0.00           H
ATOM   3857  HE3 MET   247      53.888  29.441  36.581  1.00  0.00           H
ATOM   3858  C   MET   247      54.997  33.340  41.111  1.00  0.00           C
ATOM   3859  O   MET   247      55.532  33.162  42.175  1.00  0.00           O
ATOM   3860  N   ALA   248      53.863  34.040  40.937  1.00  0.00           N
ATOM   3861  H   ALA   248      53.394  34.126  40.047  1.00  0.00           H
ATOM   3862  CA  ALA   248      53.054  34.429  42.086  1.00  0.00           C
ATOM   3863  HA  ALA   248      53.532  34.971  42.903  1.00  0.00           H
ATOM   3864  CB  ALA   248      52.003  35.417  41.572  1.00  0.00           C
ATOM   3865  HB1 ALA   248      51.147  34.879  41.164  1.00  0.00           H
ATOM   3866  HB2 ALA   248      52.328  36.030  40.732  1.00  0.00           H
ATOM   3867  HB3 ALA   248      51.756  36.070  42.408  1.00  0.00           H
ATOM   3868  C   ALA   248      52.377  33.222  42.726  1.00  0.00           C
ATOM   3869  O   ALA   248      51.910  32.331  42.048  1.00  0.00           O
ATOM   3870  N   ILE   249      52.461  33.147  44.100  1.00  0.00           N
ATOM   3871  H   ILE   249      53.051  33.835  44.545  1.00  0.00           H
ATOM   3872  CA  ILE   249      51.982  32.010  44.853  1.00  0.00           C
ATOM   3873  HA  ILE   249      51.311  31.477  44.179  1.00  0.00           H
ATOM   3874  CB  ILE   249      53.135  31.218  45.400  1.00  0.00           C
ATOM   3875  HB  ILE   249      53.658  31.799  46.159  1.00  0.00           H
ATOM   3876  CG2 ILE   249      52.571  29.964  46.246  1.00  0.00           C
ATOM   3877 HG21 ILE   249      52.084  30.318  47.154  1.00  0.00           H
ATOM   3878 HG22 ILE   249      53.474  29.421  46.526  1.00  0.00           H
ATOM   3879 HG23 ILE   249      51.935  29.290  45.670  1.00  0.00           H
ATOM   3880  CG1 ILE   249      54.161  30.840  44.288  1.00  0.00           C
ATOM   3881 HG12 ILE   249      54.406  31.604  43.550  1.00  0.00           H
ATOM   3882 HG13 ILE   249      55.036  30.529  44.858  1.00  0.00           H
ATOM   3883  CD1 ILE   249      53.830  29.622  43.336  1.00  0.00           C
ATOM   3884 HD11 ILE   249      53.478  28.727  43.849  1.00  0.00           H
ATOM   3885 HD12 ILE   249      54.676  29.390  42.689  1.00  0.00           H
ATOM   3886 HD13 ILE   249      53.069  29.959  42.632  1.00  0.00           H
ATOM   3887  C   ILE   249      51.091  32.496  45.974  1.00  0.00           C
ATOM   3888  O   ILE   249      51.524  33.430  46.667  1.00  0.00           O
ATOM   3889  N   ASN   250      49.908  31.910  46.189  1.00  0.00           N
ATOM   3890  H   ASN   250      49.618  31.139  45.605  1.00  0.00           H
ATOM   3891  CA  ASN   250      48.913  32.135  47.248  1.00  0.00           C
ATOM   3892  HA  ASN   250      49.180  32.991  47.869  1.00  0.00           H
ATOM   3893  CB  ASN   250      47.493  32.288  46.696  1.00  0.00           C
ATOM   3894  HB2 ASN   250      47.369  33.333  46.412  1.00  0.00           H
ATOM   3895  HB3 ASN   250      47.245  31.653  45.846  1.00  0.00           H
ATOM   3896  CG  ASN   250      46.444  32.044  47.814  1.00  0.00           C
ATOM   3897  OD1 ASN   250      46.616  32.552  48.892  1.00  0.00           O
ATOM   3898  ND2 ASN   250      45.473  31.220  47.509  1.00  0.00           N
ATOM   3899 HD21 ASN   250      45.355  30.710  46.645  1.00  0.00           H
ATOM   3900 HD22 ASN   250      44.865  30.965  48.273  1.00  0.00           H
ATOM   3901  C   ASN   250      49.037  30.898  48.165  1.00  0.00           C
ATOM   3902  O   ASN   250      49.081  29.736  47.706  1.00  0.00           O
ATOM   3903  N   CYS   251      49.225  31.075  49.510  1.00  0.00           N
ATOM   3904  H   CYS   251      49.162  32.007  49.893  1.00  0.00           H
ATOM   3905  CA  CYS   251      49.619  30.000  50.407  1.00  0.00           C
ATOM   3906  HA  CYS   251      50.393  29.385  49.946  1.00  0.00           H
ATOM   3907  CB  CYS   251      50.179  30.642  51.672  1.00  0.00           C
ATOM   3908  HB2 CYS   251      49.454  31.243  52.222  1.00  0.00           H
ATOM   3909  HB3 CYS   251      50.444  29.759  52.254  1.00  0.00           H
ATOM   3910  SG  CYS   251      51.702  31.548  51.298  1.00  0.00           S
ATOM   3911  HG  CYS   251      50.957  32.594  50.932  1.00  0.00           H
ATOM   3912  C   CYS   251      48.479  29.082  50.865  1.00  0.00           C
ATOM   3913  O   CYS   251      48.573  27.859  50.906  1.00  0.00           O
ATOM   3914  N   GLU   252      47.324  29.662  51.221  1.00  0.00           N
ATOM   3915  H   GLU   252      47.205  30.658  51.102  1.00  0.00           H
ATOM   3916  CA  GLU   252      46.202  29.224  52.053  1.00  0.00           C
ATOM   3917  HA  GLU   252      45.608  30.130  52.171  1.00  0.00           H
ATOM   3918  CB  GLU   252      45.338  28.209  51.265  1.00  0.00           C
ATOM   3919  HB2 GLU   252      45.983  27.393  50.939  1.00  0.00           H
ATOM   3920  HB3 GLU   252      44.599  27.888  51.999  1.00  0.00           H
ATOM   3921  CG  GLU   252      44.723  28.719  49.886  1.00  0.00           C
ATOM   3922  HG2 GLU   252      45.546  29.113  49.292  1.00  0.00           H
ATOM   3923  HG3 GLU   252      44.385  27.922  49.224  1.00  0.00           H
ATOM   3924  CD  GLU   252      43.632  29.783  50.066  1.00  0.00           C
ATOM   3925  OE1 GLU   252      43.295  30.521  49.096  1.00  0.00           O
ATOM   3926  OE2 GLU   252      42.957  29.902  51.134  1.00  0.00           O
ATOM   3927  C   GLU   252      46.634  28.673  53.422  1.00  0.00           C
ATOM   3928  O   GLU   252      45.936  27.828  53.969  1.00  0.00           O
ATOM   3929  N   TYR   253      47.653  29.187  54.134  1.00  0.00           N
ATOM   3930  H   TYR   253      48.101  29.861  53.530  1.00  0.00           H
ATOM   3931  CA  TYR   253      48.395  28.641  55.283  1.00  0.00           C
ATOM   3932  HA  TYR   253      48.508  27.573  55.096  1.00  0.00           H
ATOM   3933  CB  TYR   253      49.836  29.138  55.409  1.00  0.00           C
ATOM   3934  HB2 TYR   253      50.310  28.802  56.331  1.00  0.00           H
ATOM   3935  HB3 TYR   253      50.361  28.716  54.552  1.00  0.00           H
ATOM   3936  CG  TYR   253      50.106  30.666  55.325  1.00  0.00           C
ATOM   3937  CD1 TYR   253      49.275  31.501  56.177  1.00  0.00           C
ATOM   3938  HD1 TYR   253      48.540  31.061  56.837  1.00  0.00           H
ATOM   3939  CE1 TYR   253      49.547  32.885  56.273  1.00  0.00           C
ATOM   3940  HE1 TYR   253      48.967  33.501  56.944  1.00  0.00           H
ATOM   3941  CZ  TYR   253      50.704  33.373  55.634  1.00  0.00           C
ATOM   3942  OH  TYR   253      51.062  34.680  55.764  1.00  0.00           O
ATOM   3943  HH  TYR   253      50.725  35.019  56.596  1.00  0.00           H
ATOM   3944  CE2 TYR   253      51.491  32.562  54.799  1.00  0.00           C
ATOM   3945  HE2 TYR   253      52.337  33.013  54.302  1.00  0.00           H
ATOM   3946  CD2 TYR   253      51.300  31.193  54.722  1.00  0.00           C
ATOM   3947  HD2 TYR   253      51.913  30.517  54.145  1.00  0.00           H
ATOM   3948  C   TYR   253      47.574  28.667  56.515  1.00  0.00           C
ATOM   3949  O   TYR   253      48.130  28.520  57.602  1.00  0.00           O
ATOM   3950  N   GLY   254      46.280  28.776  56.489  1.00  0.00           N
ATOM   3951  H   GLY   254      45.774  28.850  55.619  1.00  0.00           H
ATOM   3952  CA  GLY   254      45.404  28.741  57.709  1.00  0.00           C
ATOM   3953  HA2 GLY   254      45.663  29.554  58.386  1.00  0.00           H
ATOM   3954  HA3 GLY   254      44.389  28.987  57.398  1.00  0.00           H
ATOM   3955  C   GLY   254      45.420  27.364  58.462  1.00  0.00           C
ATOM   3956  O   GLY   254      45.187  27.275  59.609  1.00  0.00           O
ATOM   3957  N   SER   255      45.748  26.265  57.770  1.00  0.00           N
ATOM   3958  H   SER   255      45.914  26.406  56.784  1.00  0.00           H
ATOM   3959  CA  SER   255      46.049  24.882  58.195  1.00  0.00           C
ATOM   3960  HA  SER   255      45.123  24.572  58.679  1.00  0.00           H
ATOM   3961  CB  SER   255      46.136  23.903  57.018  1.00  0.00           C
ATOM   3962  HB2 SER   255      46.487  22.938  57.386  1.00  0.00           H
ATOM   3963  HB3 SER   255      45.180  23.667  56.550  1.00  0.00           H
ATOM   3964  OG  SER   255      47.180  24.416  56.243  1.00  0.00           O
ATOM   3965  HG  SER   255      47.491  23.613  55.820  1.00  0.00           H
ATOM   3966  C   SER   255      47.373  24.722  59.079  1.00  0.00           C
ATOM   3967  O   SER   255      47.666  23.610  59.497  1.00  0.00           O
ATOM   3968  N   PHE   256      48.181  25.792  59.334  1.00  0.00           N
ATOM   3969  H   PHE   256      47.869  26.688  58.988  1.00  0.00           H
ATOM   3970  CA  PHE   256      49.522  25.650  59.951  1.00  0.00           C
ATOM   3971  HA  PHE   256      50.124  24.941  59.383  1.00  0.00           H
ATOM   3972  CB  PHE   256      50.271  27.032  59.894  1.00  0.00           C
ATOM   3973  HB2 PHE   256      50.547  27.294  58.872  1.00  0.00           H
ATOM   3974  HB3 PHE   256      49.645  27.887  60.149  1.00  0.00           H
ATOM   3975  CG  PHE   256      51.498  26.955  60.753  1.00  0.00           C
ATOM   3976  CD1 PHE   256      52.550  26.037  60.402  1.00  0.00           C
ATOM   3977  HD1 PHE   256      52.472  25.528  59.453  1.00  0.00           H
ATOM   3978  CE1 PHE   256      53.653  25.905  61.186  1.00  0.00           C
ATOM   3979  HE1 PHE   256      54.488  25.304  60.855  1.00  0.00           H
ATOM   3980  CZ  PHE   256      53.788  26.703  62.352  1.00  0.00           C
ATOM   3981  HZ  PHE   256      54.646  26.588  62.997  1.00  0.00           H
ATOM   3982  CE2 PHE   256      52.642  27.446  62.831  1.00  0.00           C
ATOM   3983  HE2 PHE   256      52.636  28.045  63.730  1.00  0.00           H
ATOM   3984  CD2 PHE   256      51.513  27.635  61.978  1.00  0.00           C
ATOM   3985  HD2 PHE   256      50.720  28.277  62.331  1.00  0.00           H
ATOM   3986  C   PHE   256      49.467  25.031  61.378  1.00  0.00           C
ATOM   3987  O   PHE   256      48.573  25.442  62.159  1.00  0.00           O
ATOM   3988  N   ASP   257      50.456  24.172  61.656  1.00  0.00           N
ATOM   3989  H   ASP   257      51.266  24.065  61.062  1.00  0.00           H
ATOM   3990  CA  ASP   257      50.497  23.423  62.940  1.00  0.00           C
ATOM   3991  HA  ASP   257      51.392  22.808  62.842  1.00  0.00           H
ATOM   3992  CB  ASP   257      50.874  24.402  64.067  1.00  0.00           C
ATOM   3993  HB2 ASP   257      51.511  25.231  63.761  1.00  0.00           H
ATOM   3994  HB3 ASP   257      49.947  24.824  64.455  1.00  0.00           H
ATOM   3995  CG  ASP   257      51.406  23.633  65.318  1.00  0.00           C
ATOM   3996  OD1 ASP   257      52.076  22.589  65.064  1.00  0.00           O
ATOM   3997  OD2 ASP   257      51.151  24.022  66.491  1.00  0.00           O
ATOM   3998  C   ASP   257      49.370  22.438  63.283  1.00  0.00           C
ATOM   3999  O   ASP   257      48.972  22.086  64.370  1.00  0.00           O
ATOM   4000  N   ASN   258      48.720  21.909  62.209  1.00  0.00           N
ATOM   4001  H   ASN   258      49.082  22.105  61.287  1.00  0.00           H
ATOM   4002  CA  ASN   258      47.626  20.907  62.284  1.00  0.00           C
ATOM   4003  HA  ASN   258      46.916  21.317  63.002  1.00  0.00           H
ATOM   4004  CB  ASN   258      47.045  20.591  60.925  1.00  0.00           C
ATOM   4005  HB2 ASN   258      47.865  20.441  60.221  1.00  0.00           H
ATOM   4006  HB3 ASN   258      46.483  19.657  60.910  1.00  0.00           H
ATOM   4007  CG  ASN   258      46.032  21.603  60.433  1.00  0.00           C
ATOM   4008  OD1 ASN   258      45.402  22.467  61.026  1.00  0.00           O
ATOM   4009  ND2 ASN   258      45.720  21.383  59.139  1.00  0.00           N
ATOM   4010 HD21 ASN   258      46.399  20.857  58.608  1.00  0.00           H
ATOM   4011 HD22 ASN   258      44.982  21.956  58.754  1.00  0.00           H
ATOM   4012  C   ASN   258      48.176  19.613  63.022  1.00  0.00           C
ATOM   4013  O   ASN   258      47.438  18.806  63.575  1.00  0.00           O
ATOM   4014  N   GLU   259      49.489  19.374  63.079  1.00  0.00           N
ATOM   4015  H   GLU   259      50.107  20.073  62.694  1.00  0.00           H
ATOM   4016  CA  GLU   259      50.064  18.309  63.962  1.00  0.00           C
ATOM   4017  HA  GLU   259      49.317  17.516  63.945  1.00  0.00           H
ATOM   4018  CB  GLU   259      51.292  17.689  63.318  1.00  0.00           C
ATOM   4019  HB2 GLU   259      51.220  17.773  62.234  1.00  0.00           H
ATOM   4020  HB3 GLU   259      52.108  18.396  63.470  1.00  0.00           H
ATOM   4021  CG  GLU   259      51.602  16.238  63.678  1.00  0.00           C
ATOM   4022  HG2 GLU   259      52.449  15.931  63.064  1.00  0.00           H
ATOM   4023  HG3 GLU   259      51.836  16.169  64.740  1.00  0.00           H
ATOM   4024  CD  GLU   259      50.444  15.219  63.487  1.00  0.00           C
ATOM   4025  OE1 GLU   259      49.466  15.516  62.796  1.00  0.00           O
ATOM   4026  OE2 GLU   259      50.658  14.045  63.856  1.00  0.00           O
ATOM   4027  C   GLU   259      50.225  18.664  65.426  1.00  0.00           C
ATOM   4028  O   GLU   259      50.657  17.876  66.263  1.00  0.00           O
ATOM   4029  N   HID   260      49.855  19.879  65.751  1.00  0.00           N
ATOM   4030  H   HID   260      49.469  20.388  64.970  1.00  0.00           H
ATOM   4031  CA  HID   260      49.865  20.583  67.079  1.00  0.00           C
ATOM   4032  HA  HID   260      49.848  21.652  66.872  1.00  0.00           H
ATOM   4033  CB  HID   260      48.648  20.187  67.949  1.00  0.00           C
ATOM   4034  HB2 HID   260      48.882  19.240  68.434  1.00  0.00           H
ATOM   4035  HB3 HID   260      48.429  21.013  68.626  1.00  0.00           H
ATOM   4036  CG  HID   260      47.414  19.926  67.237  1.00  0.00           C
ATOM   4037  ND1 HID   260      46.918  20.844  66.336  1.00  0.00           N
ATOM   4038  HD1 HID   260      47.311  21.642  65.857  1.00  0.00           H
ATOM   4039  CE1 HID   260      45.849  20.214  65.829  1.00  0.00           C
ATOM   4040  HE1 HID   260      45.270  20.577  64.992  1.00  0.00           H
ATOM   4041  NE2 HID   260      45.578  19.056  66.374  1.00  0.00           N
ATOM   4042  CD2 HID   260      46.554  18.840  67.348  1.00  0.00           C
ATOM   4043  HD2 HID   260      46.610  18.026  68.055  1.00  0.00           H
ATOM   4044  C   HID   260      51.249  20.405  67.842  1.00  0.00           C
ATOM   4045  O   HID   260      51.304  19.766  68.896  1.00  0.00           O
ATOM   4046  N   VAL   261      52.401  20.859  67.278  1.00  0.00           N
ATOM   4047  H   VAL   261      52.305  21.423  66.446  1.00  0.00           H
ATOM   4048  CA  VAL   261      53.763  20.779  67.815  1.00  0.00           C
ATOM   4049  HA  VAL   261      53.677  20.166  68.711  1.00  0.00           H
ATOM   4050  CB  VAL   261      54.735  20.097  66.756  1.00  0.00           C
ATOM   4051  HB  VAL   261      54.813  20.922  66.049  1.00  0.00           H
ATOM   4052  CG1 VAL   261      56.154  19.850  67.205  1.00  0.00           C
ATOM   4053 HG11 VAL   261      56.592  20.786  67.553  1.00  0.00           H
ATOM   4054 HG12 VAL   261      56.188  19.046  67.942  1.00  0.00           H
ATOM   4055 HG13 VAL   261      56.715  19.552  66.318  1.00  0.00           H
ATOM   4056  CG2 VAL   261      54.230  18.800  66.024  1.00  0.00           C
ATOM   4057 HG21 VAL   261      54.045  18.049  66.793  1.00  0.00           H
ATOM   4058 HG22 VAL   261      54.918  18.473  65.244  1.00  0.00           H
ATOM   4059 HG23 VAL   261      53.250  19.010  65.595  1.00  0.00           H
ATOM   4060  C   VAL   261      54.223  22.158  68.389  1.00  0.00           C
ATOM   4061  O   VAL   261      55.030  22.086  69.290  1.00  0.00           O
ATOM   4062  N   VAL   262      53.814  23.289  67.806  1.00  0.00           N
ATOM   4063  H   VAL   262      53.156  23.170  67.048  1.00  0.00           H
ATOM   4064  CA  VAL   262      54.423  24.631  68.192  1.00  0.00           C
ATOM   4065  HA  VAL   262      55.140  24.421  68.985  1.00  0.00           H
ATOM   4066  CB  VAL   262      55.271  25.097  66.997  1.00  0.00           C
ATOM   4067  HB  VAL   262      55.497  26.135  67.238  1.00  0.00           H
ATOM   4068  CG1 VAL   262      56.551  24.344  66.990  1.00  0.00           C
ATOM   4069 HG11 VAL   262      57.408  24.849  66.543  1.00  0.00           H
ATOM   4070 HG12 VAL   262      56.908  24.125  67.996  1.00  0.00           H
ATOM   4071 HG13 VAL   262      56.416  23.367  66.524  1.00  0.00           H
ATOM   4072  CG2 VAL   262      54.377  25.056  65.725  1.00  0.00           C
ATOM   4073 HG21 VAL   262      53.346  25.360  65.906  1.00  0.00           H
ATOM   4074 HG22 VAL   262      54.331  24.052  65.305  1.00  0.00           H
ATOM   4075 HG23 VAL   262      54.901  25.688  65.007  1.00  0.00           H
ATOM   4076  C   VAL   262      53.484  25.714  68.731  1.00  0.00           C
ATOM   4077  O   VAL   262      54.006  26.484  69.506  1.00  0.00           O
ATOM   4078  N   LEU   263      52.201  25.820  68.391  1.00  0.00           N
ATOM   4079  H   LEU   263      51.788  25.224  67.688  1.00  0.00           H
ATOM   4080  CA  LEU   263      51.349  26.975  68.871  1.00  0.00           C
ATOM   4081  HA  LEU   263      51.884  27.923  68.832  1.00  0.00           H
ATOM   4082  CB  LEU   263      50.109  27.180  67.945  1.00  0.00           C
ATOM   4083  HB2 LEU   263      49.686  26.190  67.770  1.00  0.00           H
ATOM   4084  HB3 LEU   263      49.356  27.832  68.387  1.00  0.00           H
ATOM   4085  CG  LEU   263      50.345  27.779  66.496  1.00  0.00           C
ATOM   4086  HG  LEU   263      51.305  27.349  66.207  1.00  0.00           H
ATOM   4087  CD1 LEU   263      49.239  27.349  65.528  1.00  0.00           C
ATOM   4088 HD11 LEU   263      48.302  27.884  65.689  1.00  0.00           H
ATOM   4089 HD12 LEU   263      49.044  26.307  65.779  1.00  0.00           H
ATOM   4090 HD13 LEU   263      49.535  27.494  64.489  1.00  0.00           H
ATOM   4091  CD2 LEU   263      50.647  29.284  66.385  1.00  0.00           C
ATOM   4092 HD21 LEU   263      51.552  29.558  66.927  1.00  0.00           H
ATOM   4093 HD22 LEU   263      50.656  29.590  65.339  1.00  0.00           H
ATOM   4094 HD23 LEU   263      49.819  29.758  66.911  1.00  0.00           H
ATOM   4095  C   LEU   263      50.977  26.734  70.363  1.00  0.00           C
ATOM   4096  O   LEU   263      50.521  25.663  70.672  1.00  0.00           O
ATOM   4097  N   PRO   264      51.102  27.715  71.339  1.00  0.00           N
ATOM   4098  CD  PRO   264      51.838  28.906  71.041  1.00  0.00           C
ATOM   4099  HD2 PRO   264      51.513  29.322  70.087  1.00  0.00           H
ATOM   4100  HD3 PRO   264      52.912  28.732  71.104  1.00  0.00           H
ATOM   4101  CG  PRO   264      51.536  29.834  72.186  1.00  0.00           C
ATOM   4102  HG2 PRO   264      50.620  30.398  72.014  1.00  0.00           H
ATOM   4103  HG3 PRO   264      52.393  30.487  72.357  1.00  0.00           H
ATOM   4104  CB  PRO   264      51.281  28.917  73.354  1.00  0.00           C
ATOM   4105  HB2 PRO   264      50.600  29.325  74.101  1.00  0.00           H
ATOM   4106  HB3 PRO   264      52.200  28.591  73.843  1.00  0.00           H
ATOM   4107  CA  PRO   264      50.691  27.594  72.740  1.00  0.00           C
ATOM   4108  HA  PRO   264      51.267  26.801  73.217  1.00  0.00           H
ATOM   4109  C   PRO   264      49.253  27.441  73.040  1.00  0.00           C
ATOM   4110  O   PRO   264      48.502  28.315  73.463  1.00  0.00           O
ATOM   4111  N   ARG   265      48.647  26.275  72.732  1.00  0.00           N
ATOM   4112  H   ARG   265      49.245  25.517  72.435  1.00  0.00           H
ATOM   4113  CA  ARG   265      47.222  26.002  72.839  1.00  0.00           C
ATOM   4114  HA  ARG   265      46.734  26.862  72.381  1.00  0.00           H
ATOM   4115  CB  ARG   265      46.934  24.833  71.968  1.00  0.00           C
ATOM   4116  HB2 ARG   265      47.370  23.926  72.386  1.00  0.00           H
ATOM   4117  HB3 ARG   265      45.855  24.721  71.874  1.00  0.00           H
ATOM   4118  CG  ARG   265      47.452  25.005  70.595  1.00  0.00           C
ATOM   4119  HG2 ARG   265      47.616  26.068  70.421  1.00  0.00           H
ATOM   4120  HG3 ARG   265      48.362  24.422  70.451  1.00  0.00           H
ATOM   4121  CD  ARG   265      46.449  24.452  69.514  1.00  0.00           C
ATOM   4122  HD2 ARG   265      45.609  25.148  69.508  1.00  0.00           H
ATOM   4123  HD3 ARG   265      46.997  24.651  68.593  1.00  0.00           H
ATOM   4124  NE  ARG   265      46.104  22.984  69.643  1.00  0.00           N
ATOM   4125  HE  ARG   265      46.738  22.446  70.216  1.00  0.00           H
ATOM   4126  CZ  ARG   265      45.119  22.369  68.943  1.00  0.00           C
ATOM   4127  NH1 ARG   265      44.450  22.929  68.031  1.00  0.00           N
ATOM   4128 HH11 ARG   265      44.618  23.911  67.865  1.00  0.00           H
ATOM   4129 HH12 ARG   265      43.776  22.373  67.524  1.00  0.00           H
ATOM   4130  NH2 ARG   265      44.867  21.137  69.078  1.00  0.00           N
ATOM   4131 HH21 ARG   265      45.474  20.630  69.705  1.00  0.00           H
ATOM   4132 HH22 ARG   265      44.022  20.771  68.661  1.00  0.00           H
ATOM   4133  C   ARG   265      46.813  25.759  74.315  1.00  0.00           C
ATOM   4134  O   ARG   265      47.153  24.757  74.992  1.00  0.00           O
ATOM   4135  N   THR   266      46.206  26.854  74.889  1.00  0.00           N
ATOM   4136  H   THR   266      45.958  27.669  74.346  1.00  0.00           H
ATOM   4137  CA  THR   266      45.548  26.757  76.234  1.00  0.00           C
ATOM   4138  HA  THR   266      46.193  26.383  77.028  1.00  0.00           H
ATOM   4139  CB  THR   266      45.086  28.159  76.698  1.00  0.00           C
ATOM   4140  HB  THR   266      44.584  28.013  77.654  1.00  0.00           H
ATOM   4141  CG2 THR   266      46.154  29.190  76.741  1.00  0.00           C
ATOM   4142 HG21 THR   266      47.022  28.885  77.327  1.00  0.00           H
ATOM   4143 HG22 THR   266      45.764  30.090  77.215  1.00  0.00           H
ATOM   4144 HG23 THR   266      46.525  29.487  75.761  1.00  0.00           H
ATOM   4145  OG1 THR   266      44.146  28.665  75.853  1.00  0.00           O
ATOM   4146  HG1 THR   266      44.582  28.846  75.017  1.00  0.00           H
ATOM   4147  C   THR   266      44.303  25.833  76.187  1.00  0.00           C
ATOM   4148  O   THR   266      43.783  25.606  75.066  1.00  0.00           O
ATOM   4149  N   LYS   267      43.821  25.472  77.362  1.00  0.00           N
ATOM   4150  H   LYS   267      44.270  25.778  78.213  1.00  0.00           H
ATOM   4151  CA  LYS   267      42.443  24.789  77.572  1.00  0.00           C
ATOM   4152  HA  LYS   267      42.631  23.739  77.346  1.00  0.00           H
ATOM   4153  CB  LYS   267      41.847  24.915  78.999  1.00  0.00           C
ATOM   4154  HB2 LYS   267      41.719  25.965  79.262  1.00  0.00           H
ATOM   4155  HB3 LYS   267      40.846  24.485  79.006  1.00  0.00           H
ATOM   4156  CG  LYS   267      42.611  24.195  80.208  1.00  0.00           C
ATOM   4157  HG2 LYS   267      43.561  24.693  80.402  1.00  0.00           H
ATOM   4158  HG3 LYS   267      41.988  24.283  81.097  1.00  0.00           H
ATOM   4159  CD  LYS   267      42.941  22.785  79.796  1.00  0.00           C
ATOM   4160  HD2 LYS   267      41.977  22.426  79.436  1.00  0.00           H
ATOM   4161  HD3 LYS   267      43.619  22.768  78.942  1.00  0.00           H
ATOM   4162  CE  LYS   267      43.454  21.821  80.869  1.00  0.00           C
ATOM   4163  HE2 LYS   267      43.795  20.849  80.510  1.00  0.00           H
ATOM   4164  HE3 LYS   267      44.396  22.217  81.249  1.00  0.00           H
ATOM   4165  NZ  LYS   267      42.490  21.612  81.970  1.00  0.00           N
ATOM   4166  HZ1 LYS   267      41.720  21.000  81.740  1.00  0.00           H
ATOM   4167  HZ2 LYS   267      42.110  22.502  82.257  1.00  0.00           H
ATOM   4168  HZ3 LYS   267      42.830  21.205  82.829  1.00  0.00           H
ATOM   4169  C   LYS   267      41.375  25.397  76.631  1.00  0.00           C
ATOM   4170  O   LYS   267      40.626  24.713  75.896  1.00  0.00           O
ATOM   4171  N   TYR   268      41.397  26.713  76.461  1.00  0.00           N
ATOM   4172  H   TYR   268      41.880  27.259  77.161  1.00  0.00           H
ATOM   4173  CA  TYR   268      40.489  27.416  75.650  1.00  0.00           C
ATOM   4174  HA  TYR   268      39.454  27.089  75.756  1.00  0.00           H
ATOM   4175  CB  TYR   268      40.591  28.888  75.954  1.00  0.00           C
ATOM   4176  HB2 TYR   268      41.471  29.321  75.478  1.00  0.00           H
ATOM   4177  HB3 TYR   268      39.709  29.360  75.523  1.00  0.00           H
ATOM   4178  CG  TYR   268      40.650  29.202  77.488  1.00  0.00           C
ATOM   4179  CD1 TYR   268      39.661  28.747  78.359  1.00  0.00           C
ATOM   4180  HD1 TYR   268      38.880  28.107  77.974  1.00  0.00           H
ATOM   4181  CE1 TYR   268      39.777  29.014  79.764  1.00  0.00           C
ATOM   4182  HE1 TYR   268      38.937  28.717  80.372  1.00  0.00           H
ATOM   4183  CZ  TYR   268      40.751  29.824  80.276  1.00  0.00           C
ATOM   4184  OH  TYR   268      40.711  30.240  81.608  1.00  0.00           O
ATOM   4185  HH  TYR   268      40.138  29.629  82.077  1.00  0.00           H
ATOM   4186  CE2 TYR   268      41.719  30.291  79.440  1.00  0.00           C
ATOM   4187  HE2 TYR   268      42.463  30.907  79.925  1.00  0.00           H
ATOM   4188  CD2 TYR   268      41.763  29.949  78.049  1.00  0.00           C
ATOM   4189  HD2 TYR   268      42.565  30.262  77.396  1.00  0.00           H
ATOM   4190  C   TYR   268      40.713  27.216  74.168  1.00  0.00           C
ATOM   4191  O   TYR   268      39.807  26.962  73.420  1.00  0.00           O
ATOM   4192  N   ASP   269      41.957  27.240  73.639  1.00  0.00           N
ATOM   4193  H   ASP   269      42.710  27.494  74.263  1.00  0.00           H
ATOM   4194  CA  ASP   269      42.350  26.943  72.241  1.00  0.00           C
ATOM   4195  HA  ASP   269      41.669  27.524  71.619  1.00  0.00           H
ATOM   4196  CB  ASP   269      43.781  27.365  71.895  1.00  0.00           C
ATOM   4197  HB2 ASP   269      44.551  26.678  72.250  1.00  0.00           H
ATOM   4198  HB3 ASP   269      43.899  27.240  70.819  1.00  0.00           H
ATOM   4199  CG  ASP   269      44.066  28.792  72.470  1.00  0.00           C
ATOM   4200  OD1 ASP   269      43.550  29.766  71.928  1.00  0.00           O
ATOM   4201  OD2 ASP   269      44.915  28.893  73.369  1.00  0.00           O
ATOM   4202  C   ASP   269      42.163  25.488  71.911  1.00  0.00           C
ATOM   4203  O   ASP   269      41.836  25.134  70.803  1.00  0.00           O
ATOM   4204  N   ILE   270      42.334  24.587  72.881  1.00  0.00           N
ATOM   4205  H   ILE   270      42.659  24.981  73.752  1.00  0.00           H
ATOM   4206  CA  ILE   270      42.101  23.132  72.870  1.00  0.00           C
ATOM   4207  HA  ILE   270      42.587  22.657  72.017  1.00  0.00           H
ATOM   4208  CB  ILE   270      42.709  22.451  74.069  1.00  0.00           C
ATOM   4209  HB  ILE   270      42.279  22.914  74.958  1.00  0.00           H
ATOM   4210  CG2 ILE   270      42.275  20.949  74.146  1.00  0.00           C
ATOM   4211 HG21 ILE   270      41.294  20.893  74.617  1.00  0.00           H
ATOM   4212 HG22 ILE   270      42.945  20.415  74.819  1.00  0.00           H
ATOM   4213 HG23 ILE   270      42.334  20.479  73.163  1.00  0.00           H
ATOM   4214  CG1 ILE   270      44.243  22.564  74.135  1.00  0.00           C
ATOM   4215 HG12 ILE   270      44.578  23.599  74.203  1.00  0.00           H
ATOM   4216 HG13 ILE   270      44.749  22.097  74.981  1.00  0.00           H
ATOM   4217  CD1 ILE   270      45.023  21.854  73.028  1.00  0.00           C
ATOM   4218 HD11 ILE   270      46.086  22.083  73.100  1.00  0.00           H
ATOM   4219 HD12 ILE   270      44.686  22.181  72.045  1.00  0.00           H
ATOM   4220 HD13 ILE   270      45.013  20.769  73.125  1.00  0.00           H
ATOM   4221  C   ILE   270      40.539  22.904  72.684  1.00  0.00           C
ATOM   4222  O   ILE   270      40.170  22.275  71.681  1.00  0.00           O
ATOM   4223  N   THR   271      39.716  23.420  73.552  1.00  0.00           N
ATOM   4224  H   THR   271      40.085  23.766  74.427  1.00  0.00           H
ATOM   4225  CA  THR   271      38.247  23.360  73.447  1.00  0.00           C
ATOM   4226  HA  THR   271      37.872  22.341  73.540  1.00  0.00           H
ATOM   4227  CB  THR   271      37.664  24.147  74.608  1.00  0.00           C
ATOM   4228  HB  THR   271      38.007  25.172  74.466  1.00  0.00           H
ATOM   4229  CG2 THR   271      36.139  24.173  74.716  1.00  0.00           C
ATOM   4230 HG21 THR   271      35.848  24.240  75.766  1.00  0.00           H
ATOM   4231 HG22 THR   271      35.664  23.298  74.271  1.00  0.00           H
ATOM   4232 HG23 THR   271      35.657  25.036  74.257  1.00  0.00           H
ATOM   4233  OG1 THR   271      38.108  23.619  75.876  1.00  0.00           O
ATOM   4234  HG1 THR   271      39.031  23.877  75.940  1.00  0.00           H
ATOM   4235  C   THR   271      37.614  23.840  72.169  1.00  0.00           C
ATOM   4236  O   THR   271      36.673  23.246  71.604  1.00  0.00           O
ATOM   4237  N   ILE   272      38.113  24.990  71.671  1.00  0.00           N
ATOM   4238  H   ILE   272      38.804  25.481  72.221  1.00  0.00           H
ATOM   4239  CA  ILE   272      37.635  25.633  70.401  1.00  0.00           C
ATOM   4240  HA  ILE   272      36.552  25.742  70.353  1.00  0.00           H
ATOM   4241  CB  ILE   272      38.189  27.088  70.429  1.00  0.00           C
ATOM   4242  HB  ILE   272      39.196  27.081  70.845  1.00  0.00           H
ATOM   4243  CG2 ILE   272      38.291  27.718  68.999  1.00  0.00           C
ATOM   4244 HG21 ILE   272      37.333  27.648  68.484  1.00  0.00           H
ATOM   4245 HG22 ILE   272      39.097  27.211  68.467  1.00  0.00           H
ATOM   4246 HG23 ILE   272      38.667  28.739  69.071  1.00  0.00           H
ATOM   4247  CG1 ILE   272      37.363  27.959  71.336  1.00  0.00           C
ATOM   4248 HG12 ILE   272      36.354  28.050  70.934  1.00  0.00           H
ATOM   4249 HG13 ILE   272      37.306  27.466  72.306  1.00  0.00           H
ATOM   4250  CD1 ILE   272      38.000  29.360  71.492  1.00  0.00           C
ATOM   4251 HD11 ILE   272      37.487  30.111  70.891  1.00  0.00           H
ATOM   4252 HD12 ILE   272      39.025  29.507  71.149  1.00  0.00           H
ATOM   4253 HD13 ILE   272      37.992  29.801  72.489  1.00  0.00           H
ATOM   4254  C   ILE   272      38.030  24.945  69.095  1.00  0.00           C
ATOM   4255  O   ILE   272      37.330  24.889  68.080  1.00  0.00           O
ATOM   4256  N   ASP   273      39.037  24.085  69.088  1.00  0.00           N
ATOM   4257  H   ASP   273      39.714  24.136  69.836  1.00  0.00           H
ATOM   4258  CA  ASP   273      39.374  23.038  68.181  1.00  0.00           C
ATOM   4259  HA  ASP   273      39.177  23.435  67.185  1.00  0.00           H
ATOM   4260  CB  ASP   273      40.877  22.692  68.399  1.00  0.00           C
ATOM   4261  HB2 ASP   273      41.423  23.619  68.225  1.00  0.00           H
ATOM   4262  HB3 ASP   273      41.090  22.299  69.393  1.00  0.00           H
ATOM   4263  CG  ASP   273      41.358  21.629  67.465  1.00  0.00           C
ATOM   4264  OD1 ASP   273      40.987  21.736  66.244  1.00  0.00           O
ATOM   4265  OD2 ASP   273      42.325  20.923  67.876  1.00  0.00           O
ATOM   4266  C   ASP   273      38.599  21.764  68.391  1.00  0.00           C
ATOM   4267  O   ASP   273      38.208  21.089  67.483  1.00  0.00           O
ATOM   4268  N   GLU   274      38.268  21.479  69.654  1.00  0.00           N
ATOM   4269  H   GLU   274      38.687  22.027  70.392  1.00  0.00           H
ATOM   4270  CA  GLU   274      37.574  20.251  70.108  1.00  0.00           C
ATOM   4271  HA  GLU   274      37.981  19.479  69.456  1.00  0.00           H
ATOM   4272  CB  GLU   274      37.970  19.981  71.546  1.00  0.00           C
ATOM   4273  HB2 GLU   274      39.038  19.767  71.509  1.00  0.00           H
ATOM   4274  HB3 GLU   274      37.842  20.916  72.093  1.00  0.00           H
ATOM   4275  CG  GLU   274      37.120  18.973  72.315  1.00  0.00           C
ATOM   4276  HG2 GLU   274      37.412  19.064  73.362  1.00  0.00           H
ATOM   4277  HG3 GLU   274      36.089  19.313  72.222  1.00  0.00           H
ATOM   4278  CD  GLU   274      37.429  17.534  71.830  1.00  0.00           C
ATOM   4279  OE1 GLU   274      36.448  16.722  71.782  1.00  0.00           O
ATOM   4280  OE2 GLU   274      38.614  17.175  71.571  1.00  0.00           O
ATOM   4281  C   GLU   274      36.079  20.213  69.839  1.00  0.00           C
ATOM   4282  O   GLU   274      35.677  19.153  69.433  1.00  0.00           O
ATOM   4283  N   GLU   275      35.406  21.350  69.985  1.00  0.00           N
ATOM   4284  H   GLU   275      35.827  22.227  70.255  1.00  0.00           H
ATOM   4285  CA  GLU   275      34.026  21.401  69.544  1.00  0.00           C
ATOM   4286  HA  GLU   275      33.447  20.492  69.705  1.00  0.00           H
ATOM   4287  CB  GLU   275      33.360  22.537  70.297  1.00  0.00           C
ATOM   4288  HB2 GLU   275      33.840  23.503  70.145  1.00  0.00           H
ATOM   4289  HB3 GLU   275      32.340  22.630  69.925  1.00  0.00           H
ATOM   4290  CG  GLU   275      33.269  22.330  71.836  1.00  0.00           C
ATOM   4291  HG2 GLU   275      34.200  22.131  72.365  1.00  0.00           H
ATOM   4292  HG3 GLU   275      33.015  23.283  72.302  1.00  0.00           H
ATOM   4293  CD  GLU   275      32.355  21.151  72.226  1.00  0.00           C
ATOM   4294  OE1 GLU   275      31.227  21.349  72.667  1.00  0.00           O
ATOM   4295  OE2 GLU   275      32.964  20.047  72.204  1.00  0.00           O
ATOM   4296  C   GLU   275      33.891  21.676  68.053  1.00  0.00           C
ATOM   4297  O   GLU   275      32.755  21.728  67.537  1.00  0.00           O
ATOM   4298  N   SER   276      34.976  21.822  67.307  1.00  0.00           N
ATOM   4299  H   SER   276      35.895  21.598  67.662  1.00  0.00           H
ATOM   4300  CA  SER   276      34.887  22.219  65.944  1.00  0.00           C
ATOM   4301  HA  SER   276      34.227  23.085  65.993  1.00  0.00           H
ATOM   4302  CB  SER   276      36.271  22.663  65.433  1.00  0.00           C
ATOM   4303  HB2 SER   276      36.104  23.215  64.509  1.00  0.00           H
ATOM   4304  HB3 SER   276      36.797  23.393  66.048  1.00  0.00           H
ATOM   4305  OG  SER   276      37.039  21.507  65.071  1.00  0.00           O
ATOM   4306  HG  SER   276      37.440  21.076  65.829  1.00  0.00           H
ATOM   4307  C   SER   276      34.227  21.180  65.027  1.00  0.00           C
ATOM   4308  O   SER   276      34.232  19.973  65.342  1.00  0.00           O
ATOM   4309  N   PRO   277      33.819  21.508  63.792  1.00  0.00           N
ATOM   4310  CD  PRO   277      33.251  22.806  63.448  1.00  0.00           C
ATOM   4311  HD2 PRO   277      33.957  23.622  63.600  1.00  0.00           H
ATOM   4312  HD3 PRO   277      32.379  23.065  64.051  1.00  0.00           H
ATOM   4313  CG  PRO   277      32.903  22.762  61.966  1.00  0.00           C
ATOM   4314  HG2 PRO   277      33.727  22.889  61.264  1.00  0.00           H
ATOM   4315  HG3 PRO   277      32.104  23.391  61.574  1.00  0.00           H
ATOM   4316  CB  PRO   277      32.553  21.248  61.819  1.00  0.00           C
ATOM   4317  HB2 PRO   277      32.615  20.708  60.874  1.00  0.00           H
ATOM   4318  HB3 PRO   277      31.569  21.122  62.269  1.00  0.00           H
ATOM   4319  CA  PRO   277      33.490  20.534  62.805  1.00  0.00           C
ATOM   4320  HA  PRO   277      33.079  19.721  63.405  1.00  0.00           H
ATOM   4321  C   PRO   277      34.713  19.942  62.097  1.00  0.00           C
ATOM   4322  O   PRO   277      34.442  19.041  61.315  1.00  0.00           O
ATOM   4323  N   ARG   278      35.960  20.423  62.299  1.00  0.00           N
ATOM   4324  H   ARG   278      36.000  21.196  62.948  1.00  0.00           H
ATOM   4325  CA  ARG   278      37.214  19.825  61.731  1.00  0.00           C
ATOM   4326  HA  ARG   278      36.999  18.822  61.362  1.00  0.00           H
ATOM   4327  CB  ARG   278      37.554  20.707  60.513  1.00  0.00           C
ATOM   4328  HB2 ARG   278      36.928  21.597  60.582  1.00  0.00           H
ATOM   4329  HB3 ARG   278      38.544  21.136  60.675  1.00  0.00           H
ATOM   4330  CG  ARG   278      37.372  20.030  59.184  1.00  0.00           C
ATOM   4331  HG2 ARG   278      38.092  19.218  59.080  1.00  0.00           H
ATOM   4332  HG3 ARG   278      36.385  19.573  59.096  1.00  0.00           H
ATOM   4333  CD  ARG   278      37.437  21.038  58.039  1.00  0.00           C
ATOM   4334  HD2 ARG   278      37.041  21.998  58.369  1.00  0.00           H
ATOM   4335  HD3 ARG   278      38.431  21.224  57.633  1.00  0.00           H
ATOM   4336  NE  ARG   278      36.552  20.641  56.933  1.00  0.00           N
ATOM   4337  HE  ARG   278      35.972  21.390  56.583  1.00  0.00           H
ATOM   4338  CZ  ARG   278      36.782  19.616  56.103  1.00  0.00           C
ATOM   4339  NH1 ARG   278      37.756  18.722  56.132  1.00  0.00           N
ATOM   4340 HH11 ARG   278      38.579  18.713  56.719  1.00  0.00           H
ATOM   4341 HH12 ARG   278      37.741  18.016  55.410  1.00  0.00           H
ATOM   4342  NH2 ARG   278      35.900  19.409  55.187  1.00  0.00           N
ATOM   4343 HH21 ARG   278      35.066  19.978  55.178  1.00  0.00           H
ATOM   4344 HH22 ARG   278      36.039  18.623  54.568  1.00  0.00           H
ATOM   4345  C   ARG   278      38.231  19.787  62.908  1.00  0.00           C
ATOM   4346  O   ARG   278      39.059  20.724  62.980  1.00  0.00           O
ATOM   4347  N   PRO   279      38.159  18.759  63.804  1.00  0.00           N
ATOM   4348  CD  PRO   279      37.146  17.676  63.832  1.00  0.00           C
ATOM   4349  HD2 PRO   279      37.198  17.173  62.866  1.00  0.00           H
ATOM   4350  HD3 PRO   279      36.236  18.136  64.217  1.00  0.00           H
ATOM   4351  CG  PRO   279      37.579  16.691  64.876  1.00  0.00           C
ATOM   4352  HG2 PRO   279      38.142  15.920  64.351  1.00  0.00           H
ATOM   4353  HG3 PRO   279      36.642  16.311  65.282  1.00  0.00           H
ATOM   4354  CB  PRO   279      38.429  17.535  65.815  1.00  0.00           C
ATOM   4355  HB2 PRO   279      39.085  16.951  66.460  1.00  0.00           H
ATOM   4356  HB3 PRO   279      37.754  18.065  66.487  1.00  0.00           H
ATOM   4357  CA  PRO   279      39.068  18.519  64.920  1.00  0.00           C
ATOM   4358  HA  PRO   279      39.160  19.364  65.600  1.00  0.00           H
ATOM   4359  C   PRO   279      40.477  18.305  64.392  1.00  0.00           C
ATOM   4360  O   PRO   279      40.593  17.452  63.501  1.00  0.00           O
ATOM   4361  N   GLY   280      41.472  18.989  64.838  1.00  0.00           N
ATOM   4362  H   GLY   280      41.350  19.784  65.447  1.00  0.00           H
ATOM   4363  CA  GLY   280      42.840  18.796  64.335  1.00  0.00           C
ATOM   4364  HA2 GLY   280      43.413  19.361  65.069  1.00  0.00           H
ATOM   4365  HA3 GLY   280      43.129  17.749  64.235  1.00  0.00           H
ATOM   4366  C   GLY   280      42.980  19.423  62.881  1.00  0.00           C
ATOM   4367  O   GLY   280      43.935  18.991  62.281  1.00  0.00           O
ATOM   4368  N   GLN   281      42.026  20.271  62.378  1.00  0.00           N
ATOM   4369  H   GLN   281      41.140  20.317  62.861  1.00  0.00           H
ATOM   4370  CA  GLN   281      42.261  21.085  61.190  1.00  0.00           C
ATOM   4371  HA  GLN   281      43.313  20.982  60.925  1.00  0.00           H
ATOM   4372  CB  GLN   281      41.397  20.600  59.997  1.00  0.00           C
ATOM   4373  HB2 GLN   281      40.486  20.171  60.413  1.00  0.00           H
ATOM   4374  HB3 GLN   281      41.182  21.525  59.462  1.00  0.00           H
ATOM   4375  CG  GLN   281      42.230  19.595  59.067  1.00  0.00           C
ATOM   4376  HG2 GLN   281      43.035  20.228  58.693  1.00  0.00           H
ATOM   4377  HG3 GLN   281      42.597  18.801  59.718  1.00  0.00           H
ATOM   4378  CD  GLN   281      41.390  18.969  57.938  1.00  0.00           C
ATOM   4379  OE1 GLN   281      40.152  19.101  57.771  1.00  0.00           O
ATOM   4380  NE2 GLN   281      42.086  18.236  57.151  1.00  0.00           N
ATOM   4381 HE21 GLN   281      41.581  18.041  56.298  1.00  0.00           H
ATOM   4382 HE22 GLN   281      43.090  18.176  57.245  1.00  0.00           H
ATOM   4383  C   GLN   281      42.011  22.586  61.518  1.00  0.00           C
ATOM   4384  O   GLN   281      41.416  23.061  62.467  1.00  0.00           O
ATOM   4385  N   GLN   282      42.447  23.452  60.577  1.00  0.00           N
ATOM   4386  H   GLN   282      42.848  23.037  59.747  1.00  0.00           H
ATOM   4387  CA  GLN   282      42.339  24.946  60.612  1.00  0.00           C
ATOM   4388  HA  GLN   282      42.876  25.328  59.743  1.00  0.00           H
ATOM   4389  CB  GLN   282      40.836  25.460  60.584  1.00  0.00           C
ATOM   4390  HB2 GLN   282      40.445  25.219  61.572  1.00  0.00           H
ATOM   4391  HB3 GLN   282      40.845  26.550  60.606  1.00  0.00           H
ATOM   4392  CG  GLN   282      39.867  24.922  59.422  1.00  0.00           C
ATOM   4393  HG2 GLN   282      39.982  25.538  58.530  1.00  0.00           H
ATOM   4394  HG3 GLN   282      40.019  23.880  59.137  1.00  0.00           H
ATOM   4395  CD  GLN   282      38.380  25.081  59.774  1.00  0.00           C
ATOM   4396  OE1 GLN   282      37.929  25.601  60.794  1.00  0.00           O
ATOM   4397  NE2 GLN   282      37.494  24.645  58.828  1.00  0.00           N
ATOM   4398 HE21 GLN   282      36.503  24.612  59.020  1.00  0.00           H
ATOM   4399 HE22 GLN   282      37.847  24.273  57.958  1.00  0.00           H
ATOM   4400  C   GLN   282      43.067  25.540  61.840  1.00  0.00           C
ATOM   4401  O   GLN   282      42.651  26.544  62.393  1.00  0.00           O
ATOM   4402  N   THR   283      44.171  24.933  62.256  1.00  0.00           N
ATOM   4403  H   THR   283      44.648  24.167  61.800  1.00  0.00           H
ATOM   4404  CA  THR   283      44.804  25.290  63.578  1.00  0.00           C
ATOM   4405  HA  THR   283      44.110  25.140  64.406  1.00  0.00           H
ATOM   4406  CB  THR   283      45.915  24.188  63.912  1.00  0.00           C
ATOM   4407  HB  THR   283      46.577  24.150  63.047  1.00  0.00           H
ATOM   4408  CG2 THR   283      46.573  24.327  65.209  1.00  0.00           C
ATOM   4409 HG21 THR   283      45.884  24.070  66.013  1.00  0.00           H
ATOM   4410 HG22 THR   283      46.885  25.369  65.291  1.00  0.00           H
ATOM   4411 HG23 THR   283      47.480  23.728  65.288  1.00  0.00           H
ATOM   4412  OG1 THR   283      45.232  22.936  64.010  1.00  0.00           O
ATOM   4413  HG1 THR   283      45.108  22.594  63.121  1.00  0.00           H
ATOM   4414  C   THR   283      45.351  26.708  63.790  1.00  0.00           C
ATOM   4415  O   THR   283      44.997  27.392  64.732  1.00  0.00           O
ATOM   4416  N   PHE   284      46.113  27.204  62.799  1.00  0.00           N
ATOM   4417  H   PHE   284      46.371  26.558  62.066  1.00  0.00           H
ATOM   4418  CA  PHE   284      46.685  28.518  62.835  1.00  0.00           C
ATOM   4419  HA  PHE   284      47.149  28.634  63.815  1.00  0.00           H
ATOM   4420  CB  PHE   284      47.597  28.693  61.671  1.00  0.00           C
ATOM   4421  HB2 PHE   284      48.376  27.941  61.790  1.00  0.00           H
ATOM   4422  HB3 PHE   284      47.065  28.472  60.747  1.00  0.00           H
ATOM   4423  CG  PHE   284      48.295  30.058  61.500  1.00  0.00           C
ATOM   4424  CD1 PHE   284      49.050  30.635  62.544  1.00  0.00           C
ATOM   4425  HD1 PHE   284      49.151  30.115  63.485  1.00  0.00           H
ATOM   4426  CE1 PHE   284      49.615  31.868  62.225  1.00  0.00           C
ATOM   4427  HE1 PHE   284      50.196  32.368  62.985  1.00  0.00           H
ATOM   4428  CZ  PHE   284      49.506  32.409  60.926  1.00  0.00           C
ATOM   4429  HZ  PHE   284      49.820  33.414  60.682  1.00  0.00           H
ATOM   4430  CE2 PHE   284      48.673  31.791  59.946  1.00  0.00           C
ATOM   4431  HE2 PHE   284      48.482  32.148  58.945  1.00  0.00           H
ATOM   4432  CD2 PHE   284      48.179  30.567  60.273  1.00  0.00           C
ATOM   4433  HD2 PHE   284      47.861  29.969  59.431  1.00  0.00           H
ATOM   4434  C   PHE   284      45.602  29.521  62.764  1.00  0.00           C
ATOM   4435  O   PHE   284      45.665  30.425  63.590  1.00  0.00           O
ATOM   4436  N   GLU   285      44.629  29.295  61.868  1.00  0.00           N
ATOM   4437  H   GLU   285      44.799  28.585  61.169  1.00  0.00           H
ATOM   4438  CA  GLU   285      43.407  30.110  61.817  1.00  0.00           C
ATOM   4439  HA  GLU   285      43.618  31.145  61.548  1.00  0.00           H
ATOM   4440  CB  GLU   285      42.635  29.468  60.680  1.00  0.00           C
ATOM   4441  HB2 GLU   285      43.162  29.617  59.739  1.00  0.00           H
ATOM   4442  HB3 GLU   285      42.472  28.420  60.935  1.00  0.00           H
ATOM   4443  CG  GLU   285      41.310  30.142  60.443  1.00  0.00           C
ATOM   4444  HG2 GLU   285      40.727  29.765  61.284  1.00  0.00           H
ATOM   4445  HG3 GLU   285      41.374  31.225  60.334  1.00  0.00           H
ATOM   4446  CD  GLU   285      40.575  29.728  59.122  1.00  0.00           C
ATOM   4447  OE1 GLU   285      39.393  29.325  59.233  1.00  0.00           O
ATOM   4448  OE2 GLU   285      41.094  29.583  57.990  1.00  0.00           O
ATOM   4449  C   GLU   285      42.531  30.143  63.097  1.00  0.00           C
ATOM   4450  O   GLU   285      42.066  31.266  63.357  1.00  0.00           O
ATOM   4451  N   LYS   286      42.266  29.024  63.834  1.00  0.00           N
ATOM   4452  H   LYS   286      42.721  28.143  63.646  1.00  0.00           H
ATOM   4453  CA  LYS   286      41.591  29.106  65.206  1.00  0.00           C
ATOM   4454  HA  LYS   286      40.604  29.565  65.151  1.00  0.00           H
ATOM   4455  CB  LYS   286      41.412  27.713  65.832  1.00  0.00           C
ATOM   4456  HB2 LYS   286      42.327  27.124  65.758  1.00  0.00           H
ATOM   4457  HB3 LYS   286      41.225  27.792  66.903  1.00  0.00           H
ATOM   4458  CG  LYS   286      40.269  26.919  65.132  1.00  0.00           C
ATOM   4459  HG2 LYS   286      39.372  27.050  65.736  1.00  0.00           H
ATOM   4460  HG3 LYS   286      40.157  27.308  64.120  1.00  0.00           H
ATOM   4461  CD  LYS   286      40.572  25.406  65.127  1.00  0.00           C
ATOM   4462  HD2 LYS   286      41.498  25.197  64.594  1.00  0.00           H
ATOM   4463  HD3 LYS   286      40.704  25.024  66.139  1.00  0.00           H
ATOM   4464  CE  LYS   286      39.376  24.738  64.479  1.00  0.00           C
ATOM   4465  HE2 LYS   286      38.492  25.052  65.035  1.00  0.00           H
ATOM   4466  HE3 LYS   286      39.383  25.055  63.435  1.00  0.00           H
ATOM   4467  NZ  LYS   286      39.526  23.246  64.469  1.00  0.00           N
ATOM   4468  HZ1 LYS   286      40.265  23.082  63.800  1.00  0.00           H
ATOM   4469  HZ2 LYS   286      38.653  22.744  64.386  1.00  0.00           H
ATOM   4470  HZ3 LYS   286      39.997  22.908  65.295  1.00  0.00           H
ATOM   4471  C   LYS   286      42.300  30.069  66.125  1.00  0.00           C
ATOM   4472  O   LYS   286      41.716  30.591  67.119  1.00  0.00           O
ATOM   4473  N   MET   287      43.587  30.248  65.932  1.00  0.00           N
ATOM   4474  H   MET   287      44.107  29.692  65.269  1.00  0.00           H
ATOM   4475  CA  MET   287      44.391  31.124  66.839  1.00  0.00           C
ATOM   4476  HA  MET   287      43.918  31.222  67.816  1.00  0.00           H
ATOM   4477  CB  MET   287      45.674  30.301  66.955  1.00  0.00           C
ATOM   4478  HB2 MET   287      46.063  30.115  65.954  1.00  0.00           H
ATOM   4479  HB3 MET   287      46.331  30.785  67.678  1.00  0.00           H
ATOM   4480  CG  MET   287      45.362  29.013  67.720  1.00  0.00           C
ATOM   4481  HG2 MET   287      44.591  29.229  68.458  1.00  0.00           H
ATOM   4482  HG3 MET   287      45.051  28.265  66.990  1.00  0.00           H
ATOM   4483  SD  MET   287      46.649  28.143  68.685  1.00  0.00           S
ATOM   4484  CE  MET   287      46.663  29.067  70.208  1.00  0.00           C
ATOM   4485  HE1 MET   287      47.354  28.588  70.902  1.00  0.00           H
ATOM   4486  HE2 MET   287      46.975  30.074  69.930  1.00  0.00           H
ATOM   4487  HE3 MET   287      45.626  29.092  70.537  1.00  0.00           H
ATOM   4488  C   MET   287      44.725  32.494  66.364  1.00  0.00           C
ATOM   4489  O   MET   287      45.412  33.289  67.014  1.00  0.00           O
ATOM   4490  N   SER   288      44.201  32.834  65.234  1.00  0.00           N
ATOM   4491  H   SER   288      43.646  32.093  64.830  1.00  0.00           H
ATOM   4492  CA  SER   288      44.389  34.049  64.439  1.00  0.00           C
ATOM   4493  HA  SER   288      44.960  34.788  65.002  1.00  0.00           H
ATOM   4494  CB  SER   288      45.193  33.808  63.157  1.00  0.00           C
ATOM   4495  HB2 SER   288      44.494  33.400  62.427  1.00  0.00           H
ATOM   4496  HB3 SER   288      45.437  34.792  62.757  1.00  0.00           H
ATOM   4497  OG  SER   288      46.367  33.164  63.537  1.00  0.00           O
ATOM   4498  HG  SER   288      46.344  32.211  63.419  1.00  0.00           H
ATOM   4499  C   SER   288      43.033  34.728  64.070  1.00  0.00           C
ATOM   4500  O   SER   288      42.849  35.966  64.268  1.00  0.00           O
ATOM   4501  N   SER   289      42.068  33.992  63.561  1.00  0.00           N
ATOM   4502  H   SER   289      42.260  33.016  63.388  1.00  0.00           H
ATOM   4503  CA  SER   289      40.763  34.619  63.145  1.00  0.00           C
ATOM   4504  HA  SER   289      40.931  35.147  62.206  1.00  0.00           H
ATOM   4505  CB  SER   289      39.972  33.515  62.436  1.00  0.00           C
ATOM   4506  HB2 SER   289      40.408  33.047  61.554  1.00  0.00           H
ATOM   4507  HB3 SER   289      39.725  32.828  63.246  1.00  0.00           H
ATOM   4508  OG  SER   289      38.690  33.971  62.161  1.00  0.00           O
ATOM   4509  HG  SER   289      38.300  33.310  61.584  1.00  0.00           H
ATOM   4510  C   SER   289      40.008  35.367  64.124  1.00  0.00           C
ATOM   4511  O   SER   289      39.731  34.821  65.222  1.00  0.00           O
ATOM   4512  N   GLY   290      39.427  36.466  63.776  1.00  0.00           N
ATOM   4513  H   GLY   290      39.678  36.731  62.834  1.00  0.00           H
ATOM   4514  CA  GLY   290      38.511  37.240  64.645  1.00  0.00           C
ATOM   4515  HA2 GLY   290      39.065  37.654  65.487  1.00  0.00           H
ATOM   4516  HA3 GLY   290      38.373  38.131  64.031  1.00  0.00           H
ATOM   4517  C   GLY   290      37.219  36.546  65.064  1.00  0.00           C
ATOM   4518  O   GLY   290      36.533  37.034  65.947  1.00  0.00           O
ATOM   4519  N   TYR   291      36.968  35.394  64.560  1.00  0.00           N
ATOM   4520  H   TYR   291      37.584  35.051  63.836  1.00  0.00           H
ATOM   4521  CA  TYR   291      35.701  34.769  64.740  1.00  0.00           C
ATOM   4522  HA  TYR   291      34.878  35.484  64.733  1.00  0.00           H
ATOM   4523  CB  TYR   291      35.448  33.751  63.570  1.00  0.00           C
ATOM   4524  HB2 TYR   291      35.523  34.338  62.655  1.00  0.00           H
ATOM   4525  HB3 TYR   291      36.189  32.952  63.604  1.00  0.00           H
ATOM   4526  CG  TYR   291      34.082  33.040  63.584  1.00  0.00           C
ATOM   4527  CD1 TYR   291      33.912  31.826  64.263  1.00  0.00           C
ATOM   4528  HD1 TYR   291      34.802  31.373  64.674  1.00  0.00           H
ATOM   4529  CE1 TYR   291      32.703  31.047  64.238  1.00  0.00           C
ATOM   4530  HE1 TYR   291      32.538  30.101  64.732  1.00  0.00           H
ATOM   4531  CZ  TYR   291      31.593  31.670  63.644  1.00  0.00           C
ATOM   4532  OH  TYR   291      30.442  30.972  63.641  1.00  0.00           O
ATOM   4533  HH  TYR   291      29.866  31.507  63.090  1.00  0.00           H
ATOM   4534  CE2 TYR   291      31.748  32.909  62.970  1.00  0.00           C
ATOM   4535  HE2 TYR   291      30.853  33.224  62.453  1.00  0.00           H
ATOM   4536  CD2 TYR   291      32.999  33.604  62.912  1.00  0.00           C
ATOM   4537  HD2 TYR   291      33.168  34.350  62.150  1.00  0.00           H
ATOM   4538  C   TYR   291      35.615  33.966  66.051  1.00  0.00           C
ATOM   4539  O   TYR   291      34.601  33.568  66.620  1.00  0.00           O
ATOM   4540  N   TYR   292      36.820  33.642  66.530  1.00  0.00           N
ATOM   4541  H   TYR   292      37.661  34.094  66.202  1.00  0.00           H
ATOM   4542  CA  TYR   292      37.009  33.009  67.847  1.00  0.00           C
ATOM   4543  HA  TYR   292      36.080  32.589  68.233  1.00  0.00           H
ATOM   4544  CB  TYR   292      38.190  31.962  67.751  1.00  0.00           C
ATOM   4545  HB2 TYR   292      39.029  32.602  67.479  1.00  0.00           H
ATOM   4546  HB3 TYR   292      38.395  31.480  68.707  1.00  0.00           H
ATOM   4547  CG  TYR   292      37.859  30.923  66.713  1.00  0.00           C
ATOM   4548  CD1 TYR   292      37.048  29.828  67.148  1.00  0.00           C
ATOM   4549  HD1 TYR   292      36.750  29.684  68.176  1.00  0.00           H
ATOM   4550  CE1 TYR   292      36.669  28.842  66.201  1.00  0.00           C
ATOM   4551  HE1 TYR   292      36.024  28.027  66.495  1.00  0.00           H
ATOM   4552  CZ  TYR   292      37.236  28.930  64.881  1.00  0.00           C
ATOM   4553  OH  TYR   292      36.870  28.008  63.950  1.00  0.00           O
ATOM   4554  HH  TYR   292      37.374  28.183  63.152  1.00  0.00           H
ATOM   4555  CE2 TYR   292      38.101  29.943  64.537  1.00  0.00           C
ATOM   4556  HE2 TYR   292      38.619  29.954  63.590  1.00  0.00           H
ATOM   4557  CD2 TYR   292      38.425  30.906  65.436  1.00  0.00           C
ATOM   4558  HD2 TYR   292      38.993  31.779  65.153  1.00  0.00           H
ATOM   4559  C   TYR   292      37.511  33.995  68.888  1.00  0.00           C
ATOM   4560  O   TYR   292      37.494  33.606  70.095  1.00  0.00           O
ATOM   4561  N   LEU   293      37.821  35.299  68.567  1.00  0.00           N
ATOM   4562  H   LEU   293      37.634  35.677  67.649  1.00  0.00           H
ATOM   4563  CA  LEU   293      38.459  36.273  69.496  1.00  0.00           C
ATOM   4564  HA  LEU   293      39.395  35.851  69.862  1.00  0.00           H
ATOM   4565  CB  LEU   293      38.704  37.605  68.698  1.00  0.00           C
ATOM   4566  HB2 LEU   293      38.576  37.404  67.634  1.00  0.00           H
ATOM   4567  HB3 LEU   293      37.949  38.309  69.048  1.00  0.00           H
ATOM   4568  CG  LEU   293      40.156  38.155  68.898  1.00  0.00           C
ATOM   4569  HG  LEU   293      40.345  38.386  69.946  1.00  0.00           H
ATOM   4570  CD1 LEU   293      41.058  37.042  68.275  1.00  0.00           C
ATOM   4571 HD11 LEU   293      40.863  36.894  67.213  1.00  0.00           H
ATOM   4572 HD12 LEU   293      40.962  36.052  68.721  1.00  0.00           H
ATOM   4573 HD13 LEU   293      42.139  37.182  68.228  1.00  0.00           H
ATOM   4574  CD2 LEU   293      40.321  39.518  68.155  1.00  0.00           C
ATOM   4575 HD21 LEU   293      41.367  39.576  67.855  1.00  0.00           H
ATOM   4576 HD22 LEU   293      39.667  39.584  67.286  1.00  0.00           H
ATOM   4577 HD23 LEU   293      40.176  40.356  68.838  1.00  0.00           H
ATOM   4578  C   LEU   293      37.523  36.520  70.678  1.00  0.00           C
ATOM   4579  O   LEU   293      37.906  36.228  71.833  1.00  0.00           O
ATOM   4580  N   GLY   294      36.186  36.725  70.464  1.00  0.00           N
ATOM   4581  H   GLY   294      35.838  36.958  69.545  1.00  0.00           H
ATOM   4582  CA  GLY   294      35.280  36.795  71.592  1.00  0.00           C
ATOM   4583  HA2 GLY   294      35.595  37.464  72.393  1.00  0.00           H
ATOM   4584  HA3 GLY   294      34.328  37.220  71.272  1.00  0.00           H
ATOM   4585  C   GLY   294      35.088  35.427  72.236  1.00  0.00           C
ATOM   4586  O   GLY   294      34.825  35.362  73.457  1.00  0.00           O
ATOM   4587  N   GLU   295      35.219  34.267  71.594  1.00  0.00           N
ATOM   4588  H   GLU   295      35.611  34.293  70.664  1.00  0.00           H
ATOM   4589  CA  GLU   295      34.808  32.902  72.123  1.00  0.00           C
ATOM   4590  HA  GLU   295      33.870  32.843  72.675  1.00  0.00           H
ATOM   4591  CB  GLU   295      34.497  32.037  70.909  1.00  0.00           C
ATOM   4592  HB2 GLU   295      33.679  32.531  70.385  1.00  0.00           H
ATOM   4593  HB3 GLU   295      35.366  31.975  70.253  1.00  0.00           H
ATOM   4594  CG  GLU   295      34.028  30.595  71.132  1.00  0.00           C
ATOM   4595  HG2 GLU   295      33.617  30.302  70.167  1.00  0.00           H
ATOM   4596  HG3 GLU   295      34.855  29.937  71.401  1.00  0.00           H
ATOM   4597  CD  GLU   295      32.785  30.541  71.988  1.00  0.00           C
ATOM   4598  OE1 GLU   295      31.987  31.483  71.962  1.00  0.00           O
ATOM   4599  OE2 GLU   295      32.580  29.556  72.736  1.00  0.00           O
ATOM   4600  C   GLU   295      35.839  32.289  73.057  1.00  0.00           C
ATOM   4601  O   GLU   295      35.474  31.649  74.023  1.00  0.00           O
ATOM   4602  N   ILE   296      37.136  32.621  72.837  1.00  0.00           N
ATOM   4603  H   ILE   296      37.150  33.264  72.058  1.00  0.00           H
ATOM   4604  CA  ILE   296      38.314  32.370  73.709  1.00  0.00           C
ATOM   4605  HA  ILE   296      38.386  31.337  74.051  1.00  0.00           H
ATOM   4606  CB  ILE   296      39.625  32.834  72.933  1.00  0.00           C
ATOM   4607  HB  ILE   296      39.438  33.898  72.793  1.00  0.00           H
ATOM   4608  CG2 ILE   296      40.867  32.722  73.914  1.00  0.00           C
ATOM   4609 HG21 ILE   296      41.285  31.717  73.872  1.00  0.00           H
ATOM   4610 HG22 ILE   296      40.581  33.098  74.896  1.00  0.00           H
ATOM   4611 HG23 ILE   296      41.650  33.398  73.571  1.00  0.00           H
ATOM   4612  CG1 ILE   296      39.879  32.059  71.646  1.00  0.00           C
ATOM   4613 HG12 ILE   296      40.369  31.106  71.848  1.00  0.00           H
ATOM   4614 HG13 ILE   296      38.935  32.013  71.106  1.00  0.00           H
ATOM   4615  CD1 ILE   296      40.806  32.903  70.726  1.00  0.00           C
ATOM   4616 HD11 ILE   296      40.263  33.781  70.378  1.00  0.00           H
ATOM   4617 HD12 ILE   296      41.077  32.249  69.897  1.00  0.00           H
ATOM   4618 HD13 ILE   296      41.701  33.057  71.331  1.00  0.00           H
ATOM   4619  C   ILE   296      38.120  33.156  75.001  1.00  0.00           C
ATOM   4620  O   ILE   296      38.293  32.543  76.048  1.00  0.00           O
ATOM   4621  N   LEU   297      37.557  34.378  74.993  1.00  0.00           N
ATOM   4622  H   LEU   297      37.359  34.552  74.018  1.00  0.00           H
ATOM   4623  CA  LEU   297      37.160  35.238  76.120  1.00  0.00           C
ATOM   4624  HA  LEU   297      37.975  35.266  76.844  1.00  0.00           H
ATOM   4625  CB  LEU   297      36.940  36.728  75.677  1.00  0.00           C
ATOM   4626  HB2 LEU   297      37.829  37.324  75.473  1.00  0.00           H
ATOM   4627  HB3 LEU   297      36.406  36.697  74.727  1.00  0.00           H
ATOM   4628  CG  LEU   297      36.082  37.652  76.593  1.00  0.00           C
ATOM   4629  HG  LEU   297      35.080  37.235  76.686  1.00  0.00           H
ATOM   4630  CD1 LEU   297      36.766  37.966  77.825  1.00  0.00           C
ATOM   4631 HD11 LEU   297      37.615  38.613  77.607  1.00  0.00           H
ATOM   4632 HD12 LEU   297      37.141  37.171  78.469  1.00  0.00           H
ATOM   4633 HD13 LEU   297      36.257  38.627  78.527  1.00  0.00           H
ATOM   4634  CD2 LEU   297      35.859  39.038  75.907  1.00  0.00           C
ATOM   4635 HD21 LEU   297      36.808  39.392  75.504  1.00  0.00           H
ATOM   4636 HD22 LEU   297      35.131  39.075  75.096  1.00  0.00           H
ATOM   4637 HD23 LEU   297      35.468  39.715  76.668  1.00  0.00           H
ATOM   4638  C   LEU   297      35.923  34.675  76.892  1.00  0.00           C
ATOM   4639  O   LEU   297      35.987  34.584  78.149  1.00  0.00           O
ATOM   4640  N   ARG   298      34.926  34.188  76.168  1.00  0.00           N
ATOM   4641  H   ARG   298      34.916  34.346  75.170  1.00  0.00           H
ATOM   4642  CA  ARG   298      33.767  33.476  76.786  1.00  0.00           C
ATOM   4643  HA  ARG   298      33.270  34.080  77.545  1.00  0.00           H
ATOM   4644  CB  ARG   298      32.745  33.131  75.678  1.00  0.00           C
ATOM   4645  HB2 ARG   298      32.733  33.952  74.961  1.00  0.00           H
ATOM   4646  HB3 ARG   298      33.133  32.294  75.098  1.00  0.00           H
ATOM   4647  CG  ARG   298      31.314  32.781  76.074  1.00  0.00           C
ATOM   4648  HG2 ARG   298      31.334  32.091  76.917  1.00  0.00           H
ATOM   4649  HG3 ARG   298      30.664  33.614  76.345  1.00  0.00           H
ATOM   4650  CD  ARG   298      30.424  32.125  74.932  1.00  0.00           C
ATOM   4651  HD2 ARG   298      29.407  32.187  75.322  1.00  0.00           H
ATOM   4652  HD3 ARG   298      30.489  32.704  74.011  1.00  0.00           H
ATOM   4653  NE  ARG   298      30.765  30.732  74.633  1.00  0.00           N
ATOM   4654  HE  ARG   298      31.353  30.644  73.815  1.00  0.00           H
ATOM   4655  CZ  ARG   298      30.647  29.636  75.337  1.00  0.00           C
ATOM   4656  NH1 ARG   298      29.990  29.482  76.432  1.00  0.00           N
ATOM   4657 HH11 ARG   298      29.603  30.321  76.838  1.00  0.00           H
ATOM   4658 HH12 ARG   298      30.098  28.652  76.998  1.00  0.00           H
ATOM   4659  NH2 ARG   298      31.398  28.628  75.016  1.00  0.00           N
ATOM   4660 HH21 ARG   298      31.961  28.770  74.189  1.00  0.00           H
ATOM   4661 HH22 ARG   298      31.321  27.754  75.516  1.00  0.00           H
ATOM   4662  C   ARG   298      34.173  32.177  77.451  1.00  0.00           C
ATOM   4663  O   ARG   298      33.664  31.877  78.522  1.00  0.00           O
ATOM   4664  N   LEU   299      35.007  31.362  76.793  1.00  0.00           N
ATOM   4665  H   LEU   299      35.356  31.633  75.885  1.00  0.00           H
ATOM   4666  CA  LEU   299      35.510  30.123  77.450  1.00  0.00           C
ATOM   4667  HA  LEU   299      34.667  29.581  77.881  1.00  0.00           H
ATOM   4668  CB  LEU   299      36.100  29.234  76.397  1.00  0.00           C
ATOM   4669  HB2 LEU   299      36.810  29.764  75.762  1.00  0.00           H
ATOM   4670  HB3 LEU   299      36.710  28.487  76.905  1.00  0.00           H
ATOM   4671  CG  LEU   299      35.012  28.541  75.533  1.00  0.00           C
ATOM   4672  HG  LEU   299      34.253  29.259  75.218  1.00  0.00           H
ATOM   4673  CD1 LEU   299      35.559  28.343  74.123  1.00  0.00           C
ATOM   4674 HD11 LEU   299      34.846  28.030  73.360  1.00  0.00           H
ATOM   4675 HD12 LEU   299      36.375  27.631  74.251  1.00  0.00           H
ATOM   4676 HD13 LEU   299      36.078  29.241  73.787  1.00  0.00           H
ATOM   4677  CD2 LEU   299      34.401  27.245  76.166  1.00  0.00           C
ATOM   4678 HD21 LEU   299      33.787  26.720  75.435  1.00  0.00           H
ATOM   4679 HD22 LEU   299      35.073  26.469  76.529  1.00  0.00           H
ATOM   4680 HD23 LEU   299      33.678  27.557  76.920  1.00  0.00           H
ATOM   4681  C   LEU   299      36.480  30.335  78.635  1.00  0.00           C
ATOM   4682  O   LEU   299      36.391  29.574  79.570  1.00  0.00           O
ATOM   4683  N   ALA   300      37.151  31.428  78.723  1.00  0.00           N
ATOM   4684  H   ALA   300      37.317  32.041  77.938  1.00  0.00           H
ATOM   4685  CA  ALA   300      37.881  31.872  79.905  1.00  0.00           C
ATOM   4686  HA  ALA   300      38.350  31.057  80.456  1.00  0.00           H
ATOM   4687  CB  ALA   300      38.898  32.916  79.437  1.00  0.00           C
ATOM   4688  HB1 ALA   300      39.522  33.218  80.278  1.00  0.00           H
ATOM   4689  HB2 ALA   300      38.358  33.779  79.047  1.00  0.00           H
ATOM   4690  HB3 ALA   300      39.636  32.449  78.786  1.00  0.00           H
ATOM   4691  C   ALA   300      36.927  32.437  81.003  1.00  0.00           C
ATOM   4692  O   ALA   300      37.210  32.200  82.166  1.00  0.00           O
ATOM   4693  N   LEU   301      35.823  33.130  80.773  1.00  0.00           N
ATOM   4694  H   LEU   301      35.567  33.191  79.797  1.00  0.00           H
ATOM   4695  CA  LEU   301      34.849  33.613  81.781  1.00  0.00           C
ATOM   4696  HA  LEU   301      35.347  33.933  82.696  1.00  0.00           H
ATOM   4697  CB  LEU   301      33.979  34.755  81.281  1.00  0.00           C
ATOM   4698  HB2 LEU   301      33.433  34.458  80.385  1.00  0.00           H
ATOM   4699  HB3 LEU   301      33.197  35.111  81.951  1.00  0.00           H
ATOM   4700  CG  LEU   301      34.842  35.995  81.018  1.00  0.00           C
ATOM   4701  HG  LEU   301      35.679  35.635  80.421  1.00  0.00           H
ATOM   4702  CD1 LEU   301      34.008  37.003  80.234  1.00  0.00           C
ATOM   4703 HD11 LEU   301      34.727  37.814  80.116  1.00  0.00           H
ATOM   4704 HD12 LEU   301      33.153  37.292  80.844  1.00  0.00           H
ATOM   4705 HD13 LEU   301      33.704  36.643  79.250  1.00  0.00           H
ATOM   4706  CD2 LEU   301      35.483  36.698  82.239  1.00  0.00           C
ATOM   4707 HD21 LEU   301      36.102  36.038  82.846  1.00  0.00           H
ATOM   4708 HD22 LEU   301      36.237  37.390  81.863  1.00  0.00           H
ATOM   4709 HD23 LEU   301      34.760  37.147  82.920  1.00  0.00           H
ATOM   4710  C   LEU   301      34.140  32.397  82.346  1.00  0.00           C
ATOM   4711  O   LEU   301      33.936  32.349  83.565  1.00  0.00           O
ATOM   4712  N   MET   302      33.726  31.435  81.503  1.00  0.00           N
ATOM   4713  H   MET   302      33.988  31.419  80.528  1.00  0.00           H
ATOM   4714  CA  MET   302      32.982  30.270  81.964  1.00  0.00           C
ATOM   4715  HA  MET   302      32.245  30.631  82.682  1.00  0.00           H
ATOM   4716  CB  MET   302      32.294  29.449  80.872  1.00  0.00           C
ATOM   4717  HB2 MET   302      32.993  29.284  80.052  1.00  0.00           H
ATOM   4718  HB3 MET   302      32.001  28.540  81.395  1.00  0.00           H
ATOM   4719  CG  MET   302      31.093  30.106  80.179  1.00  0.00           C
ATOM   4720  HG2 MET   302      31.415  31.069  79.783  1.00  0.00           H
ATOM   4721  HG3 MET   302      30.803  29.415  79.387  1.00  0.00           H
ATOM   4722  SD  MET   302      29.747  30.251  81.442  1.00  0.00           S
ATOM   4723  CE  MET   302      29.085  28.514  81.443  1.00  0.00           C
ATOM   4724  HE1 MET   302      29.028  28.259  80.384  1.00  0.00           H
ATOM   4725  HE2 MET   302      29.771  27.773  81.852  1.00  0.00           H
ATOM   4726  HE3 MET   302      28.154  28.412  81.999  1.00  0.00           H
ATOM   4727  C   MET   302      33.909  29.401  82.786  1.00  0.00           C
ATOM   4728  O   MET   302      33.508  28.991  83.880  1.00  0.00           O
ATOM   4729  N   ASP   303      35.203  29.303  82.522  1.00  0.00           N
ATOM   4730  H   ASP   303      35.483  29.877  81.740  1.00  0.00           H
ATOM   4731  CA  ASP   303      36.191  28.714  83.449  1.00  0.00           C
ATOM   4732  HA  ASP   303      35.955  27.670  83.652  1.00  0.00           H
ATOM   4733  CB  ASP   303      37.580  28.771  82.833  1.00  0.00           C
ATOM   4734  HB2 ASP   303      37.501  28.110  81.969  1.00  0.00           H
ATOM   4735  HB3 ASP   303      37.848  29.778  82.516  1.00  0.00           H
ATOM   4736  CG  ASP   303      38.645  28.117  83.660  1.00  0.00           C
ATOM   4737  OD1 ASP   303      39.801  28.637  83.465  1.00  0.00           O
ATOM   4738  OD2 ASP   303      38.391  27.100  84.315  1.00  0.00           O
ATOM   4739  C   ASP   303      36.272  29.409  84.854  1.00  0.00           C
ATOM   4740  O   ASP   303      36.017  28.658  85.823  1.00  0.00           O
ATOM   4741  N   MET   304      36.564  30.712  84.980  1.00  0.00           N
ATOM   4742  H   MET   304      36.823  31.339  84.232  1.00  0.00           H
ATOM   4743  CA  MET   304      36.504  31.331  86.370  1.00  0.00           C
ATOM   4744  HA  MET   304      37.264  30.886  87.013  1.00  0.00           H
ATOM   4745  CB  MET   304      36.831  32.789  86.197  1.00  0.00           C
ATOM   4746  HB2 MET   304      35.983  33.179  85.636  1.00  0.00           H
ATOM   4747  HB3 MET   304      36.925  33.247  87.183  1.00  0.00           H
ATOM   4748  CG  MET   304      38.188  33.223  85.546  1.00  0.00           C
ATOM   4749  HG2 MET   304      38.358  32.933  84.508  1.00  0.00           H
ATOM   4750  HG3 MET   304      38.165  34.309  85.456  1.00  0.00           H
ATOM   4751  SD  MET   304      39.719  32.922  86.437  1.00  0.00           S
ATOM   4752  CE  MET   304      40.097  31.218  86.035  1.00  0.00           C
ATOM   4753  HE1 MET   304      40.964  30.999  86.657  1.00  0.00           H
ATOM   4754  HE2 MET   304      39.258  30.633  86.411  1.00  0.00           H
ATOM   4755  HE3 MET   304      40.275  30.992  84.983  1.00  0.00           H
ATOM   4756  C   MET   304      35.139  31.287  87.007  1.00  0.00           C
ATOM   4757  O   MET   304      35.175  31.248  88.227  1.00  0.00           O
ATOM   4758  N   TYR   305      33.978  31.204  86.328  1.00  0.00           N
ATOM   4759  H   TYR   305      33.990  31.287  85.322  1.00  0.00           H
ATOM   4760  CA  TYR   305      32.720  30.920  86.981  1.00  0.00           C
ATOM   4761  HA  TYR   305      32.650  31.680  87.758  1.00  0.00           H
ATOM   4762  CB  TYR   305      31.517  31.117  85.917  1.00  0.00           C
ATOM   4763  HB2 TYR   305      31.372  32.194  85.819  1.00  0.00           H
ATOM   4764  HB3 TYR   305      31.890  30.799  84.944  1.00  0.00           H
ATOM   4765  CG  TYR   305      30.261  30.363  86.229  1.00  0.00           C
ATOM   4766  CD1 TYR   305      29.391  30.668  87.275  1.00  0.00           C
ATOM   4767  HD1 TYR   305      29.568  31.577  87.830  1.00  0.00           H
ATOM   4768  CE1 TYR   305      28.414  29.749  87.719  1.00  0.00           C
ATOM   4769  HE1 TYR   305      27.823  30.096  88.554  1.00  0.00           H
ATOM   4770  CZ  TYR   305      28.141  28.586  86.905  1.00  0.00           C
ATOM   4771  OH  TYR   305      27.052  27.886  87.274  1.00  0.00           O
ATOM   4772  HH  TYR   305      26.439  28.427  87.775  1.00  0.00           H
ATOM   4773  CE2 TYR   305      28.929  28.385  85.746  1.00  0.00           C
ATOM   4774  HE2 TYR   305      28.699  27.518  85.142  1.00  0.00           H
ATOM   4775  CD2 TYR   305      30.000  29.231  85.491  1.00  0.00           C
ATOM   4776  HD2 TYR   305      30.613  28.986  84.636  1.00  0.00           H
ATOM   4777  C   TYR   305      32.582  29.505  87.588  1.00  0.00           C
ATOM   4778  O   TYR   305      32.267  29.360  88.744  1.00  0.00           O
ATOM   4779  N   LYS   306      33.014  28.500  86.794  1.00  0.00           N
ATOM   4780  H   LYS   306      33.228  28.721  85.832  1.00  0.00           H
ATOM   4781  CA  LYS   306      33.207  27.150  87.239  1.00  0.00           C
ATOM   4782  HA  LYS   306      32.288  26.848  87.741  1.00  0.00           H
ATOM   4783  CB  LYS   306      33.532  26.209  86.123  1.00  0.00           C
ATOM   4784  HB2 LYS   306      34.410  26.546  85.572  1.00  0.00           H
ATOM   4785  HB3 LYS   306      33.666  25.198  86.506  1.00  0.00           H
ATOM   4786  CG  LYS   306      32.436  26.193  85.059  1.00  0.00           C
ATOM   4787  HG2 LYS   306      31.448  26.047  85.498  1.00  0.00           H
ATOM   4788  HG3 LYS   306      32.504  27.139  84.523  1.00  0.00           H
ATOM   4789  CD  LYS   306      32.611  25.072  84.029  1.00  0.00           C
ATOM   4790  HD2 LYS   306      32.572  24.063  84.440  1.00  0.00           H
ATOM   4791  HD3 LYS   306      31.791  25.161  83.317  1.00  0.00           H
ATOM   4792  CE  LYS   306      33.871  25.113  83.192  1.00  0.00           C
ATOM   4793  HE2 LYS   306      33.696  25.652  82.260  1.00  0.00           H
ATOM   4794  HE3 LYS   306      34.549  25.782  83.721  1.00  0.00           H
ATOM   4795  NZ  LYS   306      34.478  23.768  82.944  1.00  0.00           N
ATOM   4796  HZ1 LYS   306      33.993  23.313  82.185  1.00  0.00           H
ATOM   4797  HZ2 LYS   306      34.386  23.180  83.761  1.00  0.00           H
ATOM   4798  HZ3 LYS   306      35.476  23.742  82.793  1.00  0.00           H
ATOM   4799  C   LYS   306      34.223  26.919  88.382  1.00  0.00           C
ATOM   4800  O   LYS   306      34.006  25.935  89.142  1.00  0.00           O
ATOM   4801  N   GLN   307      35.306  27.713  88.448  1.00  0.00           N
ATOM   4802  H   GLN   307      35.503  28.292  87.644  1.00  0.00           H
ATOM   4803  CA  GLN   307      36.202  27.728  89.604  1.00  0.00           C
ATOM   4804  HA  GLN   307      36.319  26.682  89.885  1.00  0.00           H
ATOM   4805  CB  GLN   307      37.566  28.336  89.236  1.00  0.00           C
ATOM   4806  HB2 GLN   307      37.345  29.325  88.833  1.00  0.00           H
ATOM   4807  HB3 GLN   307      38.143  28.462  90.152  1.00  0.00           H
ATOM   4808  CG  GLN   307      38.263  27.463  88.239  1.00  0.00           C
ATOM   4809  HG2 GLN   307      38.356  26.448  88.626  1.00  0.00           H
ATOM   4810  HG3 GLN   307      37.869  27.383  87.225  1.00  0.00           H
ATOM   4811  CD  GLN   307      39.695  27.905  87.903  1.00  0.00           C
ATOM   4812  OE1 GLN   307      40.441  28.193  88.798  1.00  0.00           O
ATOM   4813  NE2 GLN   307      40.161  27.832  86.691  1.00  0.00           N
ATOM   4814 HE21 GLN   307      41.091  28.139  86.447  1.00  0.00           H
ATOM   4815 HE22 GLN   307      39.542  27.597  85.928  1.00  0.00           H
ATOM   4816  C   GLN   307      35.535  28.470  90.781  1.00  0.00           C
ATOM   4817  O   GLN   307      35.924  28.260  91.884  1.00  0.00           O
ATOM   4818  N   GLY   308      34.551  29.304  90.538  1.00  0.00           N
ATOM   4819  H   GLY   308      34.370  29.580  89.584  1.00  0.00           H
ATOM   4820  CA  GLY   308      33.700  29.818  91.657  1.00  0.00           C
ATOM   4821  HA2 GLY   308      32.714  29.911  91.200  1.00  0.00           H
ATOM   4822  HA3 GLY   308      33.665  29.053  92.434  1.00  0.00           H
ATOM   4823  C   GLY   308      33.978  31.212  92.205  1.00  0.00           C
ATOM   4824  O   GLY   308      33.309  31.707  93.119  1.00  0.00           O
ATOM   4825  N   PHE   309      34.906  31.881  91.443  1.00  0.00           N
ATOM   4826  H   PHE   309      35.390  31.393  90.703  1.00  0.00           H
ATOM   4827  CA  PHE   309      35.351  33.267  91.725  1.00  0.00           C
ATOM   4828  HA  PHE   309      35.379  33.389  92.808  1.00  0.00           H
ATOM   4829  CB  PHE   309      36.763  33.489  91.207  1.00  0.00           C
ATOM   4830  HB2 PHE   309      36.688  33.608  90.126  1.00  0.00           H
ATOM   4831  HB3 PHE   309      37.166  34.453  91.514  1.00  0.00           H
ATOM   4832  CG  PHE   309      37.822  32.503  91.497  1.00  0.00           C
ATOM   4833  CD1 PHE   309      37.996  32.107  92.805  1.00  0.00           C
ATOM   4834  HD1 PHE   309      37.341  32.507  93.565  1.00  0.00           H
ATOM   4835  CE1 PHE   309      38.963  31.148  93.202  1.00  0.00           C
ATOM   4836  HE1 PHE   309      39.118  30.914  94.245  1.00  0.00           H
ATOM   4837  CZ  PHE   309      39.677  30.445  92.215  1.00  0.00           C
ATOM   4838  HZ  PHE   309      40.417  29.682  92.409  1.00  0.00           H
ATOM   4839  CE2 PHE   309      39.424  30.802  90.861  1.00  0.00           C
ATOM   4840  HE2 PHE   309      39.825  30.270  90.011  1.00  0.00           H
ATOM   4841  CD2 PHE   309      38.582  31.887  90.500  1.00  0.00           C
ATOM   4842  HD2 PHE   309      38.531  32.124  89.447  1.00  0.00           H
ATOM   4843  C   PHE   309      34.366  34.317  91.192  1.00  0.00           C
ATOM   4844  O   PHE   309      33.973  35.275  91.873  1.00  0.00           O
ATOM   4845  N   ILE   310      33.730  34.035  90.016  1.00  0.00           N
ATOM   4846  H   ILE   310      34.044  33.319  89.376  1.00  0.00           H
ATOM   4847  CA  ILE   310      32.946  35.039  89.285  1.00  0.00           C
ATOM   4848  HA  ILE   310      32.741  35.856  89.976  1.00  0.00           H
ATOM   4849  CB  ILE   310      33.716  35.649  88.013  1.00  0.00           C
ATOM   4850  HB  ILE   310      33.233  36.597  87.776  1.00  0.00           H
ATOM   4851  CG2 ILE   310      35.182  35.935  88.364  1.00  0.00           C
ATOM   4852 HG21 ILE   310      35.682  34.967  88.332  1.00  0.00           H
ATOM   4853 HG22 ILE   310      35.235  36.311  89.385  1.00  0.00           H
ATOM   4854 HG23 ILE   310      35.465  36.683  87.624  1.00  0.00           H
ATOM   4855  CG1 ILE   310      33.718  34.749  86.798  1.00  0.00           C
ATOM   4856 HG12 ILE   310      34.208  33.799  87.016  1.00  0.00           H
ATOM   4857 HG13 ILE   310      32.707  34.371  86.651  1.00  0.00           H
ATOM   4858  CD1 ILE   310      34.329  35.380  85.510  1.00  0.00           C
ATOM   4859 HD11 ILE   310      33.783  36.284  85.242  1.00  0.00           H
ATOM   4860 HD12 ILE   310      34.205  34.676  84.687  1.00  0.00           H
ATOM   4861 HD13 ILE   310      35.387  35.623  85.617  1.00  0.00           H
ATOM   4862  C   ILE   310      31.549  34.643  88.826  1.00  0.00           C
ATOM   4863  O   ILE   310      31.347  33.424  88.727  1.00  0.00           O
ATOM   4864  N   PHE   311      30.598  35.530  88.534  1.00  0.00           N
ATOM   4865  H   PHE   311      30.818  36.513  88.613  1.00  0.00           H
ATOM   4866  CA  PHE   311      29.250  35.284  88.101  1.00  0.00           C
ATOM   4867  HA  PHE   311      28.772  36.261  88.183  1.00  0.00           H
ATOM   4868  CB  PHE   311      29.166  34.707  86.657  1.00  0.00           C
ATOM   4869  HB2 PHE   311      29.346  33.637  86.755  1.00  0.00           H
ATOM   4870  HB3 PHE   311      28.108  34.804  86.414  1.00  0.00           H
ATOM   4871  CG  PHE   311      30.054  35.254  85.482  1.00  0.00           C
ATOM   4872  CD1 PHE   311      30.643  36.505  85.553  1.00  0.00           C
ATOM   4873  HD1 PHE   311      30.623  37.004  86.512  1.00  0.00           H
ATOM   4874  CE1 PHE   311      31.227  37.136  84.443  1.00  0.00           C
ATOM   4875  HE1 PHE   311      31.599  38.149  84.424  1.00  0.00           H
ATOM   4876  CZ  PHE   311      31.008  36.571  83.226  1.00  0.00           C
ATOM   4877  HZ  PHE   311      31.292  37.121  82.340  1.00  0.00           H
ATOM   4878  CE2 PHE   311      30.332  35.361  83.017  1.00  0.00           C
ATOM   4879  HE2 PHE   311      30.005  34.977  82.062  1.00  0.00           H
ATOM   4880  CD2 PHE   311      29.889  34.707  84.183  1.00  0.00           C
ATOM   4881  HD2 PHE   311      29.364  33.778  84.023  1.00  0.00           H
ATOM   4882  C   PHE   311      28.325  34.495  89.060  1.00  0.00           C
ATOM   4883  O   PHE   311      27.285  34.016  88.608  1.00  0.00           O
ATOM   4884  N   LYS   312      28.690  34.435  90.385  1.00  0.00           N
ATOM   4885  H   LYS   312      29.630  34.779  90.520  1.00  0.00           H
ATOM   4886  CA  LYS   312      28.026  33.694  91.513  1.00  0.00           C
ATOM   4887  HA  LYS   312      28.215  32.633  91.349  1.00  0.00           H
ATOM   4888  CB  LYS   312      28.630  33.967  92.898  1.00  0.00           C
ATOM   4889  HB2 LYS   312      28.467  35.025  93.104  1.00  0.00           H
ATOM   4890  HB3 LYS   312      28.014  33.593  93.716  1.00  0.00           H
ATOM   4891  CG  LYS   312      30.038  33.508  93.120  1.00  0.00           C
ATOM   4892  HG2 LYS   312      30.079  32.422  93.039  1.00  0.00           H
ATOM   4893  HG3 LYS   312      30.786  33.898  92.430  1.00  0.00           H
ATOM   4894  CD  LYS   312      30.313  33.931  94.616  1.00  0.00           C
ATOM   4895  HD2 LYS   312      30.233  34.985  94.882  1.00  0.00           H
ATOM   4896  HD3 LYS   312      29.808  33.221  95.270  1.00  0.00           H
ATOM   4897  CE  LYS   312      31.817  33.585  94.851  1.00  0.00           C
ATOM   4898  HE2 LYS   312      31.943  32.612  94.376  1.00  0.00           H
ATOM   4899  HE3 LYS   312      32.298  34.372  94.270  1.00  0.00           H
ATOM   4900  NZ  LYS   312      32.051  33.562  96.336  1.00  0.00           N
ATOM   4901  HZ1 LYS   312      32.988  33.244  96.538  1.00  0.00           H
ATOM   4902  HZ2 LYS   312      31.444  32.870  96.751  1.00  0.00           H
ATOM   4903  HZ3 LYS   312      31.817  34.366  96.900  1.00  0.00           H
ATOM   4904  C   LYS   312      26.475  33.945  91.600  1.00  0.00           C
ATOM   4905  O   LYS   312      26.090  35.020  92.072  1.00  0.00           O
ATOM   4906  N   ASN   313      25.716  33.013  91.059  1.00  0.00           N
ATOM   4907  H   ASN   313      26.149  32.142  90.789  1.00  0.00           H
ATOM   4908  CA  ASN   313      24.252  33.091  90.909  1.00  0.00           C
ATOM   4909  HA  ASN   313      23.933  32.107  90.566  1.00  0.00           H
ATOM   4910  CB  ASN   313      23.629  33.174  92.360  1.00  0.00           C
ATOM   4911  HB2 ASN   313      24.208  32.493  92.984  1.00  0.00           H
ATOM   4912  HB3 ASN   313      23.669  34.189  92.756  1.00  0.00           H
ATOM   4913  CG  ASN   313      22.298  32.561  92.433  1.00  0.00           C
ATOM   4914  OD1 ASN   313      22.152  31.353  92.014  1.00  0.00           O
ATOM   4915  ND2 ASN   313      21.335  33.292  92.910  1.00  0.00           N
ATOM   4916 HD21 ASN   313      21.611  34.165  93.336  1.00  0.00           H
ATOM   4917 HD22 ASN   313      20.406  32.895  92.910  1.00  0.00           H
ATOM   4918  C   ASN   313      23.658  34.192  90.011  1.00  0.00           C
ATOM   4919  O   ASN   313      22.498  34.566  90.185  1.00  0.00           O
ATOM   4920  N   GLN   314      24.460  34.671  89.014  1.00  0.00           N
ATOM   4921  H   GLN   314      25.329  34.165  88.927  1.00  0.00           H
ATOM   4922  CA  GLN   314      23.999  35.568  87.938  1.00  0.00           C
ATOM   4923  HA  GLN   314      23.254  36.212  88.404  1.00  0.00           H
ATOM   4924  CB  GLN   314      25.162  36.366  87.373  1.00  0.00           C
ATOM   4925  HB2 GLN   314      25.907  35.662  87.003  1.00  0.00           H
ATOM   4926  HB3 GLN   314      24.879  37.022  86.551  1.00  0.00           H
ATOM   4927  CG  GLN   314      25.895  37.296  88.413  1.00  0.00           C
ATOM   4928  HG2 GLN   314      26.169  36.670  89.260  1.00  0.00           H
ATOM   4929  HG3 GLN   314      26.829  37.726  88.052  1.00  0.00           H
ATOM   4930  CD  GLN   314      25.112  38.464  88.947  1.00  0.00           C
ATOM   4931  OE1 GLN   314      24.290  39.047  88.264  1.00  0.00           O
ATOM   4932  NE2 GLN   314      25.315  38.967  90.189  1.00  0.00           N
ATOM   4933 HE21 GLN   314      24.688  39.739  90.365  1.00  0.00           H
ATOM   4934 HE22 GLN   314      26.030  38.561  90.776  1.00  0.00           H
ATOM   4935  C   GLN   314      23.243  34.773  86.766  1.00  0.00           C
ATOM   4936  O   GLN   314      23.479  33.571  86.492  1.00  0.00           O
ATOM   4937  N   ASP   315      22.563  35.476  85.956  1.00  0.00           N
ATOM   4938  H   ASP   315      22.630  36.465  86.145  1.00  0.00           H
ATOM   4939  CA  ASP   315      21.957  34.841  84.707  1.00  0.00           C
ATOM   4940  HA  ASP   315      21.504  33.921  85.074  1.00  0.00           H
ATOM   4941  CB  ASP   315      20.961  35.814  84.198  1.00  0.00           C
ATOM   4942  HB2 ASP   315      20.453  36.201  85.081  1.00  0.00           H
ATOM   4943  HB3 ASP   315      21.465  36.665  83.741  1.00  0.00           H
ATOM   4944  CG  ASP   315      19.972  35.281  83.135  1.00  0.00           C
ATOM   4945  OD1 ASP   315      20.365  34.569  82.170  1.00  0.00           O
ATOM   4946  OD2 ASP   315      18.812  35.788  83.187  1.00  0.00           O
ATOM   4947  C   ASP   315      23.029  34.492  83.568  1.00  0.00           C
ATOM   4948  O   ASP   315      23.782  35.330  83.070  1.00  0.00           O
ATOM   4949  N   LEU   316      23.123  33.193  83.287  1.00  0.00           N
ATOM   4950  H   LEU   316      22.509  32.511  83.707  1.00  0.00           H
ATOM   4951  CA  LEU   316      23.937  32.624  82.308  1.00  0.00           C
ATOM   4952  HA  LEU   316      24.613  33.433  82.030  1.00  0.00           H
ATOM   4953  CB  LEU   316      24.835  31.575  82.961  1.00  0.00           C
ATOM   4954  HB2 LEU   316      24.213  30.697  83.133  1.00  0.00           H
ATOM   4955  HB3 LEU   316      25.604  31.417  82.206  1.00  0.00           H
ATOM   4956  CG  LEU   316      25.681  31.869  84.281  1.00  0.00           C
ATOM   4957  HG  LEU   316      25.003  32.154  85.086  1.00  0.00           H
ATOM   4958  CD1 LEU   316      26.441  30.573  84.719  1.00  0.00           C
ATOM   4959 HD11 LEU   316      25.795  29.950  85.338  1.00  0.00           H
ATOM   4960 HD12 LEU   316      27.191  30.875  85.449  1.00  0.00           H
ATOM   4961 HD13 LEU   316      26.987  30.103  83.902  1.00  0.00           H
ATOM   4962  CD2 LEU   316      26.660  33.010  84.092  1.00  0.00           C
ATOM   4963 HD21 LEU   316      27.039  33.328  85.062  1.00  0.00           H
ATOM   4964 HD22 LEU   316      27.485  32.903  83.388  1.00  0.00           H
ATOM   4965 HD23 LEU   316      26.022  33.826  83.751  1.00  0.00           H
ATOM   4966  C   LEU   316      23.283  32.128  81.090  1.00  0.00           C
ATOM   4967  O   LEU   316      23.988  31.724  80.128  1.00  0.00           O
ATOM   4968  N   SER   317      21.931  31.999  81.086  1.00  0.00           N
ATOM   4969  H   SER   317      21.588  32.198  82.015  1.00  0.00           H
ATOM   4970  CA  SER   317      21.203  31.450  79.945  1.00  0.00           C
ATOM   4971  HA  SER   317      21.245  30.364  79.857  1.00  0.00           H
ATOM   4972  CB  SER   317      19.709  31.686  80.179  1.00  0.00           C
ATOM   4973  HB2 SER   317      19.171  31.300  79.314  1.00  0.00           H
ATOM   4974  HB3 SER   317      19.376  31.187  81.089  1.00  0.00           H
ATOM   4975  OG  SER   317      19.320  33.036  80.351  1.00  0.00           O
ATOM   4976  HG  SER   317      19.965  33.518  80.874  1.00  0.00           H
ATOM   4977  C   SER   317      21.609  31.996  78.592  1.00  0.00           C
ATOM   4978  O   SER   317      21.357  31.309  77.617  1.00  0.00           O
ATOM   4979  N   LYS   318      22.173  33.195  78.427  1.00  0.00           N
ATOM   4980  H   LYS   318      22.299  33.816  79.213  1.00  0.00           H
ATOM   4981  CA  LYS   318      22.699  33.796  77.145  1.00  0.00           C
ATOM   4982  HA  LYS   318      22.289  33.094  76.419  1.00  0.00           H
ATOM   4983  CB  LYS   318      22.000  35.146  76.922  1.00  0.00           C
ATOM   4984  HB2 LYS   318      22.363  35.804  77.712  1.00  0.00           H
ATOM   4985  HB3 LYS   318      22.344  35.527  75.960  1.00  0.00           H
ATOM   4986  CG  LYS   318      20.479  35.078  76.805  1.00  0.00           C
ATOM   4987  HG2 LYS   318      20.155  34.441  75.981  1.00  0.00           H
ATOM   4988  HG3 LYS   318      20.106  34.657  77.739  1.00  0.00           H
ATOM   4989  CD  LYS   318      19.908  36.538  76.679  1.00  0.00           C
ATOM   4990  HD2 LYS   318      20.294  37.193  77.460  1.00  0.00           H
ATOM   4991  HD3 LYS   318      20.192  36.913  75.696  1.00  0.00           H
ATOM   4992  CE  LYS   318      18.391  36.530  76.780  1.00  0.00           C
ATOM   4993  HE2 LYS   318      17.869  35.769  76.198  1.00  0.00           H
ATOM   4994  HE3 LYS   318      18.060  36.377  77.807  1.00  0.00           H
ATOM   4995  NZ  LYS   318      17.921  37.899  76.415  1.00  0.00           N
ATOM   4996  HZ1 LYS   318      16.953  38.147  76.564  1.00  0.00           H
ATOM   4997  HZ2 LYS   318      18.159  38.129  75.460  1.00  0.00           H
ATOM   4998  HZ3 LYS   318      18.398  38.560  77.010  1.00  0.00           H
ATOM   4999  C   LYS   318      24.220  33.648  77.006  1.00  0.00           C
ATOM   5000  O   LYS   318      24.691  33.783  75.857  1.00  0.00           O
ATOM   5001  N   PHE   319      24.908  33.411  78.083  1.00  0.00           N
ATOM   5002  H   PHE   319      24.430  33.385  78.972  1.00  0.00           H
ATOM   5003  CA  PHE   319      26.355  33.295  78.108  1.00  0.00           C
ATOM   5004  HA  PHE   319      26.756  33.761  77.208  1.00  0.00           H
ATOM   5005  CB  PHE   319      26.879  34.000  79.385  1.00  0.00           C
ATOM   5006  HB2 PHE   319      26.222  34.786  79.754  1.00  0.00           H
ATOM   5007  HB3 PHE   319      26.922  33.251  80.177  1.00  0.00           H
ATOM   5008  CG  PHE   319      28.297  34.507  79.143  1.00  0.00           C
ATOM   5009  CD1 PHE   319      28.589  35.724  78.532  1.00  0.00           C
ATOM   5010  HD1 PHE   319      27.762  36.288  78.124  1.00  0.00           H
ATOM   5011  CE1 PHE   319      29.845  36.166  78.304  1.00  0.00           C
ATOM   5012  HE1 PHE   319      30.119  37.083  77.801  1.00  0.00           H
ATOM   5013  CZ  PHE   319      30.906  35.383  78.846  1.00  0.00           C
ATOM   5014  HZ  PHE   319      31.945  35.672  78.807  1.00  0.00           H
ATOM   5015  CE2 PHE   319      30.669  34.173  79.490  1.00  0.00           C
ATOM   5016  HE2 PHE   319      31.448  33.648  80.024  1.00  0.00           H
ATOM   5017  CD2 PHE   319      29.364  33.717  79.586  1.00  0.00           C
ATOM   5018  HD2 PHE   319      29.199  32.815  80.157  1.00  0.00           H
ATOM   5019  C   PHE   319      26.905  31.885  77.876  1.00  0.00           C
ATOM   5020  O   PHE   319      28.052  31.592  77.487  1.00  0.00           O
ATOM   5021  N   ASP   320      26.035  30.852  78.149  1.00  0.00           N
ATOM   5022  H   ASP   320      25.055  30.974  78.362  1.00  0.00           H
ATOM   5023  CA  ASP   320      26.502  29.422  77.955  1.00  0.00           C
ATOM   5024  HA  ASP   320      27.565  29.389  78.195  1.00  0.00           H
ATOM   5025  CB  ASP   320      25.856  28.514  79.029  1.00  0.00           C
ATOM   5026  HB2 ASP   320      26.421  27.583  79.036  1.00  0.00           H
ATOM   5027  HB3 ASP   320      26.058  28.958  80.003  1.00  0.00           H
ATOM   5028  CG  ASP   320      24.366  28.180  79.032  1.00  0.00           C
ATOM   5029  OD1 ASP   320      23.678  28.434  78.093  1.00  0.00           O
ATOM   5030  OD2 ASP   320      23.954  27.527  79.996  1.00  0.00           O
ATOM   5031  C   ASP   320      26.486  28.992  76.496  1.00  0.00           C
ATOM   5032  O   ASP   320      27.052  27.970  76.129  1.00  0.00           O
ATOM   5033  N   LYS   321      25.834  29.692  75.585  1.00  0.00           N
ATOM   5034  H   LYS   321      25.431  30.581  75.847  1.00  0.00           H
ATOM   5035  CA  LYS   321      25.804  29.358  74.169  1.00  0.00           C
ATOM   5036  HA  LYS   321      25.892  28.282  74.020  1.00  0.00           H
ATOM   5037  CB  LYS   321      24.539  29.903  73.394  1.00  0.00           C
ATOM   5038  HB2 LYS   321      24.359  30.954  73.618  1.00  0.00           H
ATOM   5039  HB3 LYS   321      24.724  29.656  72.349  1.00  0.00           H
ATOM   5040  CG  LYS   321      23.344  29.052  73.625  1.00  0.00           C
[truncated: 179,019 more chars]
