# Supplementary material for: Worth the Weight: Sub-Pocket EXplorer (SubPEx), a Weighted Ensemble Method to Enhance Binding-Pocket Conformational Sampling
Source: J Chem Theory Comput. 2023 Aug 16;19(17):5677–89. doi: 10.1021/acs.jctc.3c00478 (PMC10500992; doi:10.1021/acs.jctc.3c00478)
Supplement: Supplementary file 2 — ct3c00478_si_002.zip [file ct3c00478_si_002.zip › clustered_structures/HXK2/brute-force/rep.c11.aligned.pdb]

HELIX    1   1 MET      7  PHE     17  1                                  11
HELIX    2   2 THR     21  GLY     38  1                                  18
HELIX    3   3 ASP     99  THR    103  1                                   5
HELIX    4   4 GLU    109  GLN    125  1                                  17
HELIX    5   5 VAL    171  LYS    181  1                                  11
HELIX    6   6 ASP    194  THR    205  1                                  12
HELIX    7   7 GLU    231  LEU    233  1                                   3
HELIX    8   8 TYR    253  SER    255  1                                   3
HELIX    9   9 LYS    267  GLU    274  1                                   8
HELIX   10  10 THR    283  SER    288  1                                   6
HELIX   11  11 GLY    290  GLN    307  1                                  18
HELIX   12  12 SER    328  GLU    334  1                                   7
HELIX   13  13 GLU    342  GLU    351  1                                  10
HELIX   14  14 VAL    358  ARG    390  1                                  33
HELIX   15  15 PHE    410  ILE    421  1                                  12
HELIX   16  16 LEU    429  ASP    431  1                                   3
HELIX   17  17 GLY    442  GLU    460  1                                  19
SHEET    1   1 1 SER    62  ASP    69  0
SHEET    2   2 1 LEU    75  GLY    83  0
SHEET    3   3 1 PHE    88  TYR    95  0
SHEET    4   4 1 ILE   134  THR   139  0
SHEET    5   5 1 ILE   186  ILE   192  0
SHEET    6   6 1 THR   209  ILE   214  0
SHEET    7   7 1 ASN   220  VAL   226  0
SHEET    8   8 1 PRO   246  ASN   250  0
SHEET    9   9 1 GLY   395  ASP   400  0
SHEET   10  10 1 ILE   434  PRO   438  0
CRYST1  150.254  145.659  168.043   5.86   4.78   8.22               1
ATOM      1  N   ASP     1      45.049  50.366  88.474  1.00  0.00           N
ATOM      2  H1  ASP     1      45.466  51.286  88.468  1.00  0.00           H
ATOM      3  H2  ASP     1      45.529  49.798  87.791  1.00  0.00           H
ATOM      4  H3  ASP     1      44.077  50.542  88.268  1.00  0.00           H
ATOM      5  CA  ASP     1      45.224  49.716  89.774  1.00  0.00           C
ATOM      6  HA  ASP     1      46.290  49.582  89.958  1.00  0.00           H
ATOM      7  CB  ASP     1      44.618  50.655  90.918  1.00  0.00           C
ATOM      8  HB2 ASP     1      44.771  50.145  91.869  1.00  0.00           H
ATOM      9  HB3 ASP     1      45.103  51.631  90.923  1.00  0.00           H
ATOM     10  CG  ASP     1      43.111  50.822  90.838  1.00  0.00           C
ATOM     11  OD1 ASP     1      42.625  51.074  89.743  1.00  0.00           O
ATOM     12  OD2 ASP     1      42.356  50.651  91.864  1.00  0.00           O
ATOM     13  C   ASP     1      44.557  48.318  89.764  1.00  0.00           C
ATOM     14  O   ASP     1      43.357  48.160  89.499  1.00  0.00           O
ATOM     15  N   VAL     2      45.284  47.241  90.056  1.00  0.00           N
ATOM     16  H   VAL     2      46.293  47.217  90.088  1.00  0.00           H
ATOM     17  CA  VAL     2      44.620  45.938  90.111  1.00  0.00           C
ATOM     18  HA  VAL     2      44.141  45.816  89.139  1.00  0.00           H
ATOM     19  CB  VAL     2      45.664  44.789  90.441  1.00  0.00           C
ATOM     20  HB  VAL     2      45.121  43.846  90.369  1.00  0.00           H
ATOM     21  CG1 VAL     2      46.751  44.721  89.413  1.00  0.00           C
ATOM     22 HG11 VAL     2      47.323  45.640  89.536  1.00  0.00           H
ATOM     23 HG12 VAL     2      47.422  43.922  89.730  1.00  0.00           H
ATOM     24 HG13 VAL     2      46.277  44.734  88.432  1.00  0.00           H
ATOM     25  CG2 VAL     2      46.360  44.999  91.844  1.00  0.00           C
ATOM     26 HG21 VAL     2      46.677  46.033  91.985  1.00  0.00           H
ATOM     27 HG22 VAL     2      47.180  44.290  91.960  1.00  0.00           H
ATOM     28 HG23 VAL     2      45.733  44.753  92.702  1.00  0.00           H
ATOM     29  C   VAL     2      43.472  45.816  91.150  1.00  0.00           C
ATOM     30  O   VAL     2      43.505  46.468  92.242  1.00  0.00           O
ATOM     31  N   PRO     3      42.470  44.927  90.990  1.00  0.00           N
ATOM     32  CD  PRO     3      42.147  44.294  89.762  1.00  0.00           C
ATOM     33  HD2 PRO     3      42.993  43.737  89.359  1.00  0.00           H
ATOM     34  HD3 PRO     3      42.015  45.156  89.107  1.00  0.00           H
ATOM     35  CG  PRO     3      40.943  43.359  89.918  1.00  0.00           C
ATOM     36  HG2 PRO     3      41.424  42.383  89.998  1.00  0.00           H
ATOM     37  HG3 PRO     3      40.337  43.490  89.022  1.00  0.00           H
ATOM     38  CB  PRO     3      40.337  43.967  91.142  1.00  0.00           C
ATOM     39  HB2 PRO     3      39.702  43.268  91.685  1.00  0.00           H
ATOM     40  HB3 PRO     3      39.762  44.796  90.729  1.00  0.00           H
ATOM     41  CA  PRO     3      41.482  44.486  91.981  1.00  0.00           C
ATOM     42  HA  PRO     3      41.148  45.265  92.664  1.00  0.00           H
ATOM     43  C   PRO     3      42.264  43.370  92.787  1.00  0.00           C
ATOM     44  O   PRO     3      42.549  42.201  92.402  1.00  0.00           O
ATOM     45  N   LYS     4      42.595  43.776  94.010  1.00  0.00           N
ATOM     46  H   LYS     4      42.303  44.691  94.324  1.00  0.00           H
ATOM     47  CA  LYS     4      43.604  43.100  94.885  1.00  0.00           C
ATOM     48  HA  LYS     4      44.607  43.006  94.469  1.00  0.00           H
ATOM     49  CB  LYS     4      43.802  43.935  96.161  1.00  0.00           C
ATOM     50  HB2 LYS     4      44.234  44.899  95.891  1.00  0.00           H
ATOM     51  HB3 LYS     4      42.817  44.119  96.589  1.00  0.00           H
ATOM     52  CG  LYS     4      44.607  43.419  97.319  1.00  0.00           C
ATOM     53  HG2 LYS     4      44.391  44.113  98.131  1.00  0.00           H
ATOM     54  HG3 LYS     4      44.444  42.379  97.602  1.00  0.00           H
ATOM     55  CD  LYS     4      46.160  43.540  97.039  1.00  0.00           C
ATOM     56  HD2 LYS     4      46.535  42.949  96.203  1.00  0.00           H
ATOM     57  HD3 LYS     4      46.408  44.589  96.878  1.00  0.00           H
ATOM     58  CE  LYS     4      47.062  43.262  98.207  1.00  0.00           C
ATOM     59  HE2 LYS     4      46.726  43.766  99.113  1.00  0.00           H
ATOM     60  HE3 LYS     4      46.998  42.182  98.342  1.00  0.00           H
ATOM     61  NZ  LYS     4      48.473  43.574  97.960  1.00  0.00           N
ATOM     62  HZ1 LYS     4      48.793  43.007  97.189  1.00  0.00           H
ATOM     63  HZ2 LYS     4      48.999  43.360  98.796  1.00  0.00           H
ATOM     64  HZ3 LYS     4      48.702  44.545  97.801  1.00  0.00           H
ATOM     65  C   LYS     4      43.229  41.701  95.250  1.00  0.00           C
ATOM     66  O   LYS     4      43.997  40.770  95.523  1.00  0.00           O
ATOM     67  N   GLU     5      41.898  41.455  95.284  1.00  0.00           N
ATOM     68  H   GLU     5      41.290  42.262  95.251  1.00  0.00           H
ATOM     69  CA  GLU     5      41.220  40.128  95.463  1.00  0.00           C
ATOM     70  HA  GLU     5      41.619  39.676  96.371  1.00  0.00           H
ATOM     71  CB  GLU     5      39.679  40.260  95.608  1.00  0.00           C
ATOM     72  HB2 GLU     5      39.419  41.005  96.361  1.00  0.00           H
ATOM     73  HB3 GLU     5      39.327  40.718  94.684  1.00  0.00           H
ATOM     74  CG  GLU     5      38.948  38.958  95.855  1.00  0.00           C
ATOM     75  HG2 GLU     5      37.921  39.236  96.092  1.00  0.00           H
ATOM     76  HG3 GLU     5      38.859  38.359  94.949  1.00  0.00           H
ATOM     77  CD  GLU     5      39.403  38.006  97.032  1.00  0.00           C
ATOM     78  OE1 GLU     5      40.333  38.277  97.787  1.00  0.00           O
ATOM     79  OE2 GLU     5      38.800  36.901  97.104  1.00  0.00           O
ATOM     80  C   GLU     5      41.564  39.102  94.369  1.00  0.00           C
ATOM     81  O   GLU     5      41.425  37.881  94.622  1.00  0.00           O
ATOM     82  N   LEU     6      42.109  39.516  93.212  1.00  0.00           N
ATOM     83  H   LEU     6      42.090  40.494  92.961  1.00  0.00           H
ATOM     84  CA  LEU     6      42.327  38.674  92.083  1.00  0.00           C
ATOM     85  HA  LEU     6      42.320  37.616  92.343  1.00  0.00           H
ATOM     86  CB  LEU     6      41.264  38.868  90.967  1.00  0.00           C
ATOM     87  HB2 LEU     6      41.457  39.814  90.462  1.00  0.00           H
ATOM     88  HB3 LEU     6      41.528  38.043  90.305  1.00  0.00           H
ATOM     89  CG  LEU     6      39.846  38.869  91.449  1.00  0.00           C
ATOM     90  HG  LEU     6      39.903  38.361  92.411  1.00  0.00           H
ATOM     91  CD1 LEU     6      39.242  40.248  91.692  1.00  0.00           C
ATOM     92 HD11 LEU     6      40.080  40.821  92.091  1.00  0.00           H
ATOM     93 HD12 LEU     6      38.390  40.243  92.370  1.00  0.00           H
ATOM     94 HD13 LEU     6      38.949  40.744  90.768  1.00  0.00           H
ATOM     95  CD2 LEU     6      38.825  38.230  90.469  1.00  0.00           C
ATOM     96 HD21 LEU     6      39.071  37.202  90.206  1.00  0.00           H
ATOM     97 HD22 LEU     6      37.875  38.243  91.004  1.00  0.00           H
ATOM     98 HD23 LEU     6      38.862  38.742  89.508  1.00  0.00           H
ATOM     99  C   LEU     6      43.788  38.841  91.541  1.00  0.00           C
ATOM    100  O   LEU     6      44.125  38.157  90.605  1.00  0.00           O
ATOM    101  N   MET     7      44.713  39.732  92.010  1.00  0.00           N
ATOM    102  H   MET     7      44.434  40.192  92.864  1.00  0.00           H
ATOM    103  CA  MET     7      46.092  40.012  91.435  1.00  0.00           C
ATOM    104  HA  MET     7      46.010  40.270  90.379  1.00  0.00           H
ATOM    105  CB  MET     7      46.849  41.041  92.326  1.00  0.00           C
ATOM    106  HB2 MET     7      46.194  41.879  92.564  1.00  0.00           H
ATOM    107  HB3 MET     7      47.185  40.545  93.238  1.00  0.00           H
ATOM    108  CG  MET     7      48.070  41.563  91.595  1.00  0.00           C
ATOM    109  HG2 MET     7      48.689  40.788  91.142  1.00  0.00           H
ATOM    110  HG3 MET     7      47.849  42.209  90.745  1.00  0.00           H
ATOM    111  SD  MET     7      49.160  42.474  92.711  1.00  0.00           S
ATOM    112  CE  MET     7      49.976  41.214  93.745  1.00  0.00           C
ATOM    113  HE1 MET     7      50.517  40.550  93.070  1.00  0.00           H
ATOM    114  HE2 MET     7      50.540  41.758  94.503  1.00  0.00           H
ATOM    115  HE3 MET     7      49.147  40.620  94.132  1.00  0.00           H
ATOM    116  C   MET     7      46.974  38.703  91.279  1.00  0.00           C
ATOM    117  O   MET     7      47.789  38.542  90.329  1.00  0.00           O
ATOM    118  N   GLN     8      46.819  37.721  92.208  1.00  0.00           N
ATOM    119  H   GLN     8      46.236  37.926  93.006  1.00  0.00           H
ATOM    120  CA  GLN     8      47.321  36.368  92.022  1.00  0.00           C
ATOM    121  HA  GLN     8      48.407  36.469  92.011  1.00  0.00           H
ATOM    122  CB  GLN     8      46.861  35.512  93.151  1.00  0.00           C
ATOM    123  HB2 GLN     8      45.775  35.416  93.173  1.00  0.00           H
ATOM    124  HB3 GLN     8      47.390  34.565  93.051  1.00  0.00           H
ATOM    125  CG  GLN     8      47.351  36.017  94.487  1.00  0.00           C
ATOM    126  HG2 GLN     8      46.819  36.921  94.785  1.00  0.00           H
ATOM    127  HG3 GLN     8      47.014  35.265  95.200  1.00  0.00           H
ATOM    128  CD  GLN     8      48.839  35.979  94.679  1.00  0.00           C
ATOM    129  OE1 GLN     8      49.490  35.001  94.336  1.00  0.00           O
ATOM    130  NE2 GLN     8      49.398  37.134  95.061  1.00  0.00           N
ATOM    131 HE21 GLN     8      50.407  37.121  95.052  1.00  0.00           H
ATOM    132 HE22 GLN     8      48.736  37.897  95.091  1.00  0.00           H
ATOM    133  C   GLN     8      46.959  35.697  90.735  1.00  0.00           C
ATOM    134  O   GLN     8      47.821  35.309  90.016  1.00  0.00           O
ATOM    135  N   GLN     9      45.620  35.628  90.443  1.00  0.00           N
ATOM    136  H   GLN     9      45.009  36.027  91.141  1.00  0.00           H
ATOM    137  CA  GLN     9      45.020  35.011  89.221  1.00  0.00           C
ATOM    138  HA  GLN     9      45.418  34.007  89.076  1.00  0.00           H
ATOM    139  CB  GLN     9      43.533  34.733  89.383  1.00  0.00           C
ATOM    140  HB2 GLN     9      43.011  35.655  89.639  1.00  0.00           H
ATOM    141  HB3 GLN     9      43.158  34.508  88.384  1.00  0.00           H
ATOM    142  CG  GLN     9      43.245  33.620  90.372  1.00  0.00           C
ATOM    143  HG2 GLN     9      42.175  33.426  90.448  1.00  0.00           H
ATOM    144  HG3 GLN     9      43.885  32.779  90.105  1.00  0.00           H
ATOM    145  CD  GLN     9      43.651  34.008  91.822  1.00  0.00           C
ATOM    146  OE1 GLN     9      43.344  35.044  92.361  1.00  0.00           O
ATOM    147  NE2 GLN     9      44.317  33.124  92.532  1.00  0.00           N
ATOM    148 HE21 GLN     9      44.633  33.363  93.461  1.00  0.00           H
ATOM    149 HE22 GLN     9      44.611  32.302  92.024  1.00  0.00           H
ATOM    150  C   GLN     9      45.291  35.811  87.923  1.00  0.00           C
ATOM    151  O   GLN     9      45.550  35.209  86.915  1.00  0.00           O
ATOM    152  N   ILE    10      45.438  37.104  87.988  1.00  0.00           N
ATOM    153  H   ILE    10      45.259  37.405  88.935  1.00  0.00           H
ATOM    154  CA  ILE    10      45.921  38.013  86.951  1.00  0.00           C
ATOM    155  HA  ILE    10      45.310  37.937  86.051  1.00  0.00           H
ATOM    156  CB  ILE    10      45.845  39.427  87.350  1.00  0.00           C
ATOM    157  HB  ILE    10      46.238  39.525  88.362  1.00  0.00           H
ATOM    158  CG2 ILE    10      46.681  40.399  86.592  1.00  0.00           C
ATOM    159 HG21 ILE    10      46.754  41.371  87.080  1.00  0.00           H
ATOM    160 HG22 ILE    10      46.419  40.632  85.559  1.00  0.00           H
ATOM    161 HG23 ILE    10      47.726  40.105  86.695  1.00  0.00           H
ATOM    162  CG1 ILE    10      44.352  39.792  87.360  1.00  0.00           C
ATOM    163 HG12 ILE    10      44.066  39.980  86.325  1.00  0.00           H
ATOM    164 HG13 ILE    10      43.778  38.968  87.785  1.00  0.00           H
ATOM    165  CD1 ILE    10      43.855  40.973  88.242  1.00  0.00           C
ATOM    166 HD11 ILE    10      42.785  41.146  88.122  1.00  0.00           H
ATOM    167 HD12 ILE    10      44.538  41.790  88.008  1.00  0.00           H
ATOM    168 HD13 ILE    10      44.022  40.655  89.272  1.00  0.00           H
ATOM    169  C   ILE    10      47.390  37.627  86.499  1.00  0.00           C
ATOM    170  O   ILE    10      47.690  37.596  85.287  1.00  0.00           O
ATOM    171  N   GLU    11      48.296  37.318  87.390  1.00  0.00           N
ATOM    172  H   GLU    11      48.003  37.548  88.329  1.00  0.00           H
ATOM    173  CA  GLU    11      49.660  36.925  87.109  1.00  0.00           C
ATOM    174  HA  GLU    11      50.134  37.525  86.332  1.00  0.00           H
ATOM    175  CB  GLU    11      50.581  36.952  88.328  1.00  0.00           C
ATOM    176  HB2 GLU    11      50.280  37.834  88.892  1.00  0.00           H
ATOM    177  HB3 GLU    11      50.189  36.172  88.981  1.00  0.00           H
ATOM    178  CG  GLU    11      52.100  36.620  88.158  1.00  0.00           C
ATOM    179  HG2 GLU    11      52.191  35.579  87.851  1.00  0.00           H
ATOM    180  HG3 GLU    11      52.658  37.392  87.628  1.00  0.00           H
ATOM    181  CD  GLU    11      52.775  36.681  89.601  1.00  0.00           C
ATOM    182  OE1 GLU    11      53.156  35.593  90.079  1.00  0.00           O
ATOM    183  OE2 GLU    11      52.943  37.796  90.189  1.00  0.00           O
ATOM    184  C   GLU    11      49.694  35.551  86.440  1.00  0.00           C
ATOM    185  O   GLU    11      50.606  35.207  85.677  1.00  0.00           O
ATOM    186  N   ASN    12      48.609  34.781  86.745  1.00  0.00           N
ATOM    187  H   ASN    12      47.900  35.244  87.297  1.00  0.00           H
ATOM    188  CA  ASN    12      48.396  33.376  86.353  1.00  0.00           C
ATOM    189  HA  ASN    12      49.321  32.827  86.529  1.00  0.00           H
ATOM    190  CB  ASN    12      47.587  32.559  87.324  1.00  0.00           C
ATOM    191  HB2 ASN    12      48.002  32.688  88.325  1.00  0.00           H
ATOM    192  HB3 ASN    12      46.512  32.721  87.255  1.00  0.00           H
ATOM    193  CG  ASN    12      47.775  31.048  86.959  1.00  0.00           C
ATOM    194  OD1 ASN    12      48.773  30.506  87.404  1.00  0.00           O
ATOM    195  ND2 ASN    12      46.819  30.386  86.383  1.00  0.00           N
ATOM    196 HD21 ASN    12      45.859  30.688  86.296  1.00  0.00           H
ATOM    197 HD22 ASN    12      46.955  29.403  86.191  1.00  0.00           H
ATOM    198  C   ASN    12      47.937  33.321  84.909  1.00  0.00           C
ATOM    199  O   ASN    12      48.532  32.645  84.086  1.00  0.00           O
ATOM    200  N   PHE    13      47.007  34.235  84.559  1.00  0.00           N
ATOM    201  H   PHE    13      46.529  34.723  85.303  1.00  0.00           H
ATOM    202  CA  PHE    13      46.672  34.512  83.183  1.00  0.00           C
ATOM    203  HA  PHE    13      46.345  33.566  82.755  1.00  0.00           H
ATOM    204  CB  PHE    13      45.479  35.524  83.043  1.00  0.00           C
ATOM    205  HB2 PHE    13      45.675  36.519  83.443  1.00  0.00           H
ATOM    206  HB3 PHE    13      45.405  35.652  81.963  1.00  0.00           H
ATOM    207  CG  PHE    13      44.182  34.866  83.559  1.00  0.00           C
ATOM    208  CD1 PHE    13      43.530  35.478  84.545  1.00  0.00           C
ATOM    209  HD1 PHE    13      43.993  36.367  84.948  1.00  0.00           H
ATOM    210  CE1 PHE    13      42.302  34.999  85.003  1.00  0.00           C
ATOM    211  HE1 PHE    13      41.811  35.655  85.708  1.00  0.00           H
ATOM    212  CZ  PHE    13      41.732  33.860  84.474  1.00  0.00           C
ATOM    213  HZ  PHE    13      40.837  33.384  84.846  1.00  0.00           H
ATOM    214  CE2 PHE    13      42.429  33.170  83.491  1.00  0.00           C
ATOM    215  HE2 PHE    13      42.028  32.269  83.048  1.00  0.00           H
ATOM    216  CD2 PHE    13      43.591  33.692  82.954  1.00  0.00           C
ATOM    217  HD2 PHE    13      44.061  33.317  82.057  1.00  0.00           H
ATOM    218  C   PHE    13      47.745  35.042  82.295  1.00  0.00           C
ATOM    219  O   PHE    13      47.902  34.556  81.162  1.00  0.00           O
ATOM    220  N   GLU    14      48.524  36.008  82.812  1.00  0.00           N
ATOM    221  H   GLU    14      48.255  36.454  83.677  1.00  0.00           H
ATOM    222  CA  GLU    14      49.695  36.465  82.000  1.00  0.00           C
ATOM    223  HA  GLU    14      49.421  36.950  81.063  1.00  0.00           H
ATOM    224  CB  GLU    14      50.444  37.593  82.775  1.00  0.00           C
ATOM    225  HB2 GLU    14      49.774  38.446  82.874  1.00  0.00           H
ATOM    226  HB3 GLU    14      50.839  37.379  83.768  1.00  0.00           H
ATOM    227  CG  GLU    14      51.574  38.140  81.904  1.00  0.00           C
ATOM    228  HG2 GLU    14      52.411  37.461  81.742  1.00  0.00           H
ATOM    229  HG3 GLU    14      51.094  38.472  80.984  1.00  0.00           H
ATOM    230  CD  GLU    14      52.223  39.420  82.476  1.00  0.00           C
ATOM    231  OE1 GLU    14      52.133  39.719  83.716  1.00  0.00           O
ATOM    232  OE2 GLU    14      52.937  40.024  81.674  1.00  0.00           O
ATOM    233  C   GLU    14      50.604  35.322  81.664  1.00  0.00           C
ATOM    234  O   GLU    14      50.959  35.158  80.504  1.00  0.00           O
ATOM    235  N   LYS    15      50.759  34.369  82.612  1.00  0.00           N
ATOM    236  H   LYS    15      50.368  34.558  83.523  1.00  0.00           H
ATOM    237  CA  LYS    15      51.656  33.195  82.343  1.00  0.00           C
ATOM    238  HA  LYS    15      52.605  33.513  81.910  1.00  0.00           H
ATOM    239  CB  LYS    15      51.917  32.425  83.646  1.00  0.00           C
ATOM    240  HB2 LYS    15      51.005  32.456  84.242  1.00  0.00           H
ATOM    241  HB3 LYS    15      52.144  31.385  83.411  1.00  0.00           H
ATOM    242  CG  LYS    15      53.032  33.203  84.447  1.00  0.00           C
ATOM    243  HG2 LYS    15      53.996  32.950  84.007  1.00  0.00           H
ATOM    244  HG3 LYS    15      52.868  34.277  84.357  1.00  0.00           H
ATOM    245  CD  LYS    15      52.990  32.765  85.931  1.00  0.00           C
ATOM    246  HD2 LYS    15      51.999  32.993  86.324  1.00  0.00           H
ATOM    247  HD3 LYS    15      53.141  31.695  86.075  1.00  0.00           H
ATOM    248  CE  LYS    15      54.063  33.631  86.621  1.00  0.00           C
ATOM    249  HE2 LYS    15      54.985  33.475  86.061  1.00  0.00           H
ATOM    250  HE3 LYS    15      53.833  34.694  86.562  1.00  0.00           H
ATOM    251  NZ  LYS    15      54.235  33.189  88.008  1.00  0.00           N
ATOM    252  HZ1 LYS    15      55.082  33.566  88.409  1.00  0.00           H
ATOM    253  HZ2 LYS    15      54.320  32.200  88.194  1.00  0.00           H
ATOM    254  HZ3 LYS    15      53.401  33.456  88.511  1.00  0.00           H
ATOM    255  C   LYS    15      51.024  32.241  81.309  1.00  0.00           C
ATOM    256  O   LYS    15      51.697  31.627  80.495  1.00  0.00           O
ATOM    257  N   ILE    16      49.714  32.034  81.295  1.00  0.00           N
ATOM    258  H   ILE    16      49.165  32.514  81.995  1.00  0.00           H
ATOM    259  CA  ILE    16      48.928  31.302  80.297  1.00  0.00           C
ATOM    260  HA  ILE    16      49.227  30.264  80.151  1.00  0.00           H
ATOM    261  CB  ILE    16      47.497  31.017  80.831  1.00  0.00           C
ATOM    262  HB  ILE    16      47.002  31.975  80.986  1.00  0.00           H
ATOM    263  CG2 ILE    16      46.578  30.324  79.767  1.00  0.00           C
ATOM    264 HG21 ILE    16      47.108  29.519  79.259  1.00  0.00           H
ATOM    265 HG22 ILE    16      46.212  31.101  79.097  1.00  0.00           H
ATOM    266 HG23 ILE    16      45.745  29.825  80.262  1.00  0.00           H
ATOM    267  CG1 ILE    16      47.540  30.100  82.127  1.00  0.00           C
ATOM    268 HG12 ILE    16      47.665  29.074  81.780  1.00  0.00           H
ATOM    269 HG13 ILE    16      48.506  30.296  82.594  1.00  0.00           H
ATOM    270  CD1 ILE    16      46.312  30.096  83.062  1.00  0.00           C
ATOM    271 HD11 ILE    16      45.426  29.683  82.579  1.00  0.00           H
ATOM    272 HD12 ILE    16      45.983  31.070  83.426  1.00  0.00           H
ATOM    273 HD13 ILE    16      46.499  29.391  83.873  1.00  0.00           H
ATOM    274  C   ILE    16      48.923  32.027  78.898  1.00  0.00           C
ATOM    275  O   ILE    16      49.034  31.368  77.834  1.00  0.00           O
ATOM    276  N   PHE    17      48.625  33.313  78.750  1.00  0.00           N
ATOM    277  H   PHE    17      48.525  33.879  79.580  1.00  0.00           H
ATOM    278  CA  PHE    17      48.184  33.865  77.467  1.00  0.00           C
ATOM    279  HA  PHE    17      47.923  33.007  76.848  1.00  0.00           H
ATOM    280  CB  PHE    17      46.913  34.731  77.651  1.00  0.00           C
ATOM    281  HB2 PHE    17      47.049  35.209  78.622  1.00  0.00           H
ATOM    282  HB3 PHE    17      46.825  35.514  76.898  1.00  0.00           H
ATOM    283  CG  PHE    17      45.616  33.879  77.649  1.00  0.00           C
ATOM    284  CD1 PHE    17      44.772  33.774  78.788  1.00  0.00           C
ATOM    285  HD1 PHE    17      44.947  34.455  79.608  1.00  0.00           H
ATOM    286  CE1 PHE    17      43.623  32.996  78.778  1.00  0.00           C
ATOM    287  HE1 PHE    17      43.093  32.934  79.716  1.00  0.00           H
ATOM    288  CZ  PHE    17      43.185  32.315  77.642  1.00  0.00           C
ATOM    289  HZ  PHE    17      42.263  31.755  77.608  1.00  0.00           H
ATOM    290  CE2 PHE    17      43.955  32.413  76.415  1.00  0.00           C
ATOM    291  HE2 PHE    17      43.606  31.924  75.518  1.00  0.00           H
ATOM    292  CD2 PHE    17      45.167  33.172  76.466  1.00  0.00           C
ATOM    293  HD2 PHE    17      45.891  33.131  75.667  1.00  0.00           H
ATOM    294  C   PHE    17      49.306  34.635  76.749  1.00  0.00           C
ATOM    295  O   PHE    17      49.105  35.370  75.828  1.00  0.00           O
ATOM    296  N   THR    18      50.566  34.484  77.143  1.00  0.00           N
ATOM    297  H   THR    18      50.533  34.051  78.055  1.00  0.00           H
ATOM    298  CA  THR    18      51.781  35.157  76.619  1.00  0.00           C
ATOM    299  HA  THR    18      51.590  36.003  75.958  1.00  0.00           H
ATOM    300  CB  THR    18      52.650  35.698  77.758  1.00  0.00           C
ATOM    301  HB  THR    18      53.595  36.039  77.335  1.00  0.00           H
ATOM    302  CG2 THR    18      52.103  37.086  78.252  1.00  0.00           C
ATOM    303 HG21 THR    18      52.486  37.302  79.249  1.00  0.00           H
ATOM    304 HG22 THR    18      51.035  36.905  78.370  1.00  0.00           H
ATOM    305 HG23 THR    18      52.171  38.001  77.662  1.00  0.00           H
ATOM    306  OG1 THR    18      52.800  34.722  78.756  1.00  0.00           O
ATOM    307  HG1 THR    18      52.074  34.955  79.339  1.00  0.00           H
ATOM    308  C   THR    18      52.658  34.225  75.791  1.00  0.00           C
ATOM    309  O   THR    18      52.833  33.025  76.010  1.00  0.00           O
ATOM    310  N   VAL    19      53.389  34.833  74.853  1.00  0.00           N
ATOM    311  H   VAL    19      53.268  35.836  74.820  1.00  0.00           H
ATOM    312  CA  VAL    19      54.281  34.216  73.858  1.00  0.00           C
ATOM    313  HA  VAL    19      54.506  33.176  74.092  1.00  0.00           H
ATOM    314  CB  VAL    19      53.482  34.016  72.521  1.00  0.00           C
ATOM    315  HB  VAL    19      53.501  34.893  71.873  1.00  0.00           H
ATOM    316  CG1 VAL    19      54.071  32.831  71.787  1.00  0.00           C
ATOM    317 HG11 VAL    19      53.979  31.969  72.447  1.00  0.00           H
ATOM    318 HG12 VAL    19      53.462  32.410  70.985  1.00  0.00           H
ATOM    319 HG13 VAL    19      55.131  32.913  71.549  1.00  0.00           H
ATOM    320  CG2 VAL    19      51.990  33.763  72.685  1.00  0.00           C
ATOM    321 HG21 VAL    19      51.760  32.930  73.350  1.00  0.00           H
ATOM    322 HG22 VAL    19      51.517  33.579  71.720  1.00  0.00           H
ATOM    323 HG23 VAL    19      51.623  34.699  73.104  1.00  0.00           H
ATOM    324  C   VAL    19      55.616  34.871  73.747  1.00  0.00           C
ATOM    325  O   VAL    19      55.726  35.910  73.089  1.00  0.00           O
ATOM    326  N   PRO    20      56.704  34.207  74.234  1.00  0.00           N
ATOM    327  CD  PRO    20      56.676  32.956  75.027  1.00  0.00           C
ATOM    328  HD2 PRO    20      56.506  32.263  74.203  1.00  0.00           H
ATOM    329  HD3 PRO    20      55.835  32.804  75.703  1.00  0.00           H
ATOM    330  CG  PRO    20      57.975  33.021  75.828  1.00  0.00           C
ATOM    331  HG2 PRO    20      58.224  32.009  76.150  1.00  0.00           H
ATOM    332  HG3 PRO    20      57.806  33.649  76.703  1.00  0.00           H
ATOM    333  CB  PRO    20      58.929  33.798  74.892  1.00  0.00           C
ATOM    334  HB2 PRO    20      59.282  33.069  74.163  1.00  0.00           H
ATOM    335  HB3 PRO    20      59.827  34.139  75.408  1.00  0.00           H
ATOM    336  CA  PRO    20      58.072  34.835  74.222  1.00  0.00           C
ATOM    337  HA  PRO    20      58.041  35.710  74.871  1.00  0.00           H
ATOM    338  C   PRO    20      58.787  35.202  72.886  1.00  0.00           C
ATOM    339  O   PRO    20      58.585  34.519  71.888  1.00  0.00           O
ATOM    340  N   THR    21      59.720  36.212  72.922  1.00  0.00           N
ATOM    341  H   THR    21      59.792  36.848  73.704  1.00  0.00           H
ATOM    342  CA  THR    21      60.504  36.588  71.714  1.00  0.00           C
ATOM    343  HA  THR    21      59.845  37.030  70.966  1.00  0.00           H
ATOM    344  CB  THR    21      61.532  37.737  72.023  1.00  0.00           C
ATOM    345  HB  THR    21      61.686  38.192  71.045  1.00  0.00           H
ATOM    346  CG2 THR    21      61.111  38.822  72.963  1.00  0.00           C
ATOM    347 HG21 THR    21      61.837  39.632  72.889  1.00  0.00           H
ATOM    348 HG22 THR    21      61.010  38.438  73.979  1.00  0.00           H
ATOM    349 HG23 THR    21      60.130  39.197  72.671  1.00  0.00           H
ATOM    350  OG1 THR    21      62.716  37.235  72.558  1.00  0.00           O
ATOM    351  HG1 THR    21      62.454  36.786  73.366  1.00  0.00           H
ATOM    352  C   THR    21      61.190  35.372  71.086  1.00  0.00           C
ATOM    353  O   THR    21      61.167  35.206  69.871  1.00  0.00           O
ATOM    354  N   GLU    22      61.742  34.452  71.862  1.00  0.00           N
ATOM    355  H   GLU    22      61.679  34.585  72.862  1.00  0.00           H
ATOM    356  CA  GLU    22      62.536  33.284  71.465  1.00  0.00           C
ATOM    357  HA  GLU    22      63.168  33.525  70.610  1.00  0.00           H
ATOM    358  CB  GLU    22      63.430  32.816  72.577  1.00  0.00           C
ATOM    359  HB2 GLU    22      63.918  31.921  72.191  1.00  0.00           H
ATOM    360  HB3 GLU    22      64.269  33.512  72.597  1.00  0.00           H
ATOM    361  CG  GLU    22      62.784  32.615  73.955  1.00  0.00           C
ATOM    362  HG2 GLU    22      63.543  32.624  74.738  1.00  0.00           H
ATOM    363  HG3 GLU    22      62.008  33.306  74.282  1.00  0.00           H
ATOM    364  CD  GLU    22      61.984  31.324  74.168  1.00  0.00           C
ATOM    365  OE1 GLU    22      62.403  30.330  73.536  1.00  0.00           O
ATOM    366  OE2 GLU    22      60.954  31.305  74.865  1.00  0.00           O
ATOM    367  C   GLU    22      61.549  32.266  70.895  1.00  0.00           C
ATOM    368  O   GLU    22      61.771  31.495  69.985  1.00  0.00           O
ATOM    369  N   THR    23      60.339  32.151  71.533  1.00  0.00           N
ATOM    370  H   THR    23      60.221  32.707  72.368  1.00  0.00           H
ATOM    371  CA  THR    23      59.349  31.111  71.201  1.00  0.00           C
ATOM    372  HA  THR    23      59.700  30.105  70.969  1.00  0.00           H
ATOM    373  CB  THR    23      58.289  30.811  72.335  1.00  0.00           C
ATOM    374  HB  THR    23      57.993  31.739  72.822  1.00  0.00           H
ATOM    375  CG2 THR    23      57.138  29.917  71.883  1.00  0.00           C
ATOM    376 HG21 THR    23      56.474  30.491  71.236  1.00  0.00           H
ATOM    377 HG22 THR    23      56.565  29.627  72.763  1.00  0.00           H
ATOM    378 HG23 THR    23      57.422  29.015  71.343  1.00  0.00           H
ATOM    379  OG1 THR    23      58.964  30.059  73.283  1.00  0.00           O
ATOM    380  HG1 THR    23      59.777  30.514  73.512  1.00  0.00           H
ATOM    381  C   THR    23      58.569  31.452  69.915  1.00  0.00           C
ATOM    382  O   THR    23      58.431  30.611  69.042  1.00  0.00           O
ATOM    383  N   LEU    24      58.346  32.745  69.654  1.00  0.00           N
ATOM    384  H   LEU    24      58.581  33.425  70.363  1.00  0.00           H
ATOM    385  CA  LEU    24      57.972  33.281  68.343  1.00  0.00           C
ATOM    386  HA  LEU    24      57.106  32.733  67.969  1.00  0.00           H
ATOM    387  CB  LEU    24      57.675  34.757  68.417  1.00  0.00           C
ATOM    388  HB2 LEU    24      58.575  35.249  68.787  1.00  0.00           H
ATOM    389  HB3 LEU    24      57.514  35.215  67.441  1.00  0.00           H
ATOM    390  CG  LEU    24      56.469  35.103  69.393  1.00  0.00           C
ATOM    391  HG  LEU    24      56.383  34.580  70.345  1.00  0.00           H
ATOM    392  CD1 LEU    24      56.658  36.599  69.662  1.00  0.00           C
ATOM    393 HD11 LEU    24      57.377  36.746  70.468  1.00  0.00           H
ATOM    394 HD12 LEU    24      55.686  37.043  69.878  1.00  0.00           H
ATOM    395 HD13 LEU    24      56.960  37.107  68.746  1.00  0.00           H
ATOM    396  CD2 LEU    24      55.168  34.823  68.578  1.00  0.00           C
ATOM    397 HD21 LEU    24      55.340  35.217  67.578  1.00  0.00           H
ATOM    398 HD22 LEU    24      55.021  33.749  68.457  1.00  0.00           H
ATOM    399 HD23 LEU    24      54.337  35.339  69.060  1.00  0.00           H
ATOM    400  C   LEU    24      59.076  33.060  67.228  1.00  0.00           C
ATOM    401  O   LEU    24      58.698  32.957  66.036  1.00  0.00           O
ATOM    402  N   GLN    25      60.324  33.150  67.639  1.00  0.00           N
ATOM    403  H   GLN    25      60.420  33.352  68.623  1.00  0.00           H
ATOM    404  CA  GLN    25      61.401  32.750  66.680  1.00  0.00           C
ATOM    405  HA  GLN    25      61.144  33.317  65.784  1.00  0.00           H
ATOM    406  CB  GLN    25      62.809  33.269  67.156  1.00  0.00           C
ATOM    407  HB2 GLN    25      63.006  33.084  68.213  1.00  0.00           H
ATOM    408  HB3 GLN    25      63.619  32.806  66.593  1.00  0.00           H
ATOM    409  CG  GLN    25      63.002  34.774  66.920  1.00  0.00           C
ATOM    410  HG2 GLN    25      63.166  35.067  65.883  1.00  0.00           H
ATOM    411  HG3 GLN    25      62.017  35.198  67.116  1.00  0.00           H
ATOM    412  CD  GLN    25      64.082  35.192  67.810  1.00  0.00           C
ATOM    413  OE1 GLN    25      65.275  34.918  67.693  1.00  0.00           O
ATOM    414  NE2 GLN    25      63.746  35.997  68.845  1.00  0.00           N
ATOM    415 HE21 GLN    25      64.415  36.355  69.512  1.00  0.00           H
ATOM    416 HE22 GLN    25      62.750  36.004  69.011  1.00  0.00           H
ATOM    417  C   GLN    25      61.473  31.261  66.353  1.00  0.00           C
ATOM    418  O   GLN    25      61.553  30.940  65.149  1.00  0.00           O
ATOM    419  N   ALA    26      61.367  30.359  67.333  1.00  0.00           N
ATOM    420  H   ALA    26      61.278  30.713  68.275  1.00  0.00           H
ATOM    421  CA  ALA    26      61.296  28.865  67.058  1.00  0.00           C
ATOM    422  HA  ALA    26      62.180  28.525  66.519  1.00  0.00           H
ATOM    423  CB  ALA    26      61.446  28.202  68.372  1.00  0.00           C
ATOM    424  HB1 ALA    26      60.635  28.533  69.021  1.00  0.00           H
ATOM    425  HB2 ALA    26      62.417  28.411  68.820  1.00  0.00           H
ATOM    426  HB3 ALA    26      61.326  27.147  68.126  1.00  0.00           H
ATOM    427  C   ALA    26      60.031  28.428  66.388  1.00  0.00           C
ATOM    428  O   ALA    26      60.028  27.601  65.476  1.00  0.00           O
ATOM    429  N   VAL    27      58.889  29.062  66.676  1.00  0.00           N
ATOM    430  H   VAL    27      58.915  29.684  67.471  1.00  0.00           H
ATOM    431  CA  VAL    27      57.634  29.033  65.861  1.00  0.00           C
ATOM    432  HA  VAL    27      57.290  28.005  65.973  1.00  0.00           H
ATOM    433  CB  VAL    27      56.487  29.945  66.451  1.00  0.00           C
ATOM    434  HB  VAL    27      56.800  30.955  66.721  1.00  0.00           H
ATOM    435  CG1 VAL    27      55.498  30.198  65.353  1.00  0.00           C
ATOM    436 HG11 VAL    27      55.889  30.906  64.622  1.00  0.00           H
ATOM    437 HG12 VAL    27      55.366  29.266  64.802  1.00  0.00           H
ATOM    438 HG13 VAL    27      54.480  30.546  65.531  1.00  0.00           H
ATOM    439  CG2 VAL    27      55.962  29.265  67.672  1.00  0.00           C
ATOM    440 HG21 VAL    27      55.227  29.801  68.271  1.00  0.00           H
ATOM    441 HG22 VAL    27      56.832  29.074  68.300  1.00  0.00           H
ATOM    442 HG23 VAL    27      55.568  28.259  67.519  1.00  0.00           H
ATOM    443  C   VAL    27      57.960  29.345  64.381  1.00  0.00           C
ATOM    444  O   VAL    27      57.739  28.565  63.475  1.00  0.00           O
ATOM    445  N   THR    28      58.438  30.531  64.134  1.00  0.00           N
ATOM    446  H   THR    28      58.460  31.163  64.922  1.00  0.00           H
ATOM    447  CA  THR    28      58.834  30.983  62.821  1.00  0.00           C
ATOM    448  HA  THR    28      57.872  31.036  62.311  1.00  0.00           H
ATOM    449  CB  THR    28      59.508  32.372  62.800  1.00  0.00           C
ATOM    450  HB  THR    28      60.533  32.404  63.170  1.00  0.00           H
ATOM    451  CG2 THR    28      59.539  32.800  61.312  1.00  0.00           C
ATOM    452 HG21 THR    28      60.179  32.149  60.715  1.00  0.00           H
ATOM    453 HG22 THR    28      59.949  33.810  61.282  1.00  0.00           H
ATOM    454 HG23 THR    28      58.563  32.756  60.828  1.00  0.00           H
ATOM    455  OG1 THR    28      58.734  33.304  63.514  1.00  0.00           O
ATOM    456  HG1 THR    28      58.660  33.076  64.443  1.00  0.00           H
ATOM    457  C   THR    28      59.789  30.003  62.163  1.00  0.00           C
ATOM    458  O   THR    28      59.506  29.511  61.067  1.00  0.00           O
ATOM    459  N   LYS    29      60.781  29.539  62.925  1.00  0.00           N
ATOM    460  H   LYS    29      60.932  29.831  63.881  1.00  0.00           H
ATOM    461  CA  LYS    29      61.835  28.592  62.328  1.00  0.00           C
ATOM    462  HA  LYS    29      62.361  29.015  61.474  1.00  0.00           H
ATOM    463  CB  LYS    29      62.896  28.294  63.329  1.00  0.00           C
ATOM    464  HB2 LYS    29      63.308  29.235  63.692  1.00  0.00           H
ATOM    465  HB3 LYS    29      62.489  27.758  64.188  1.00  0.00           H
ATOM    466  CG  LYS    29      64.153  27.437  62.917  1.00  0.00           C
ATOM    467  HG2 LYS    29      63.866  26.410  62.692  1.00  0.00           H
ATOM    468  HG3 LYS    29      64.464  27.872  61.967  1.00  0.00           H
ATOM    469  CD  LYS    29      65.263  27.518  63.987  1.00  0.00           C
ATOM    470  HD2 LYS    29      65.609  28.551  63.961  1.00  0.00           H
ATOM    471  HD3 LYS    29      64.875  27.372  64.995  1.00  0.00           H
ATOM    472  CE  LYS    29      66.422  26.523  63.705  1.00  0.00           C
ATOM    473  HE2 LYS    29      66.643  26.431  62.642  1.00  0.00           H
ATOM    474  HE3 LYS    29      67.313  26.886  64.218  1.00  0.00           H
ATOM    475  NZ  LYS    29      65.937  25.262  64.221  1.00  0.00           N
ATOM    476  HZ1 LYS    29      65.582  25.411  65.154  1.00  0.00           H
ATOM    477  HZ2 LYS    29      66.717  24.622  64.230  1.00  0.00           H
ATOM    478  HZ3 LYS    29      65.217  24.883  63.620  1.00  0.00           H
ATOM    479  C   LYS    29      61.230  27.272  61.870  1.00  0.00           C
ATOM    480  O   LYS    29      61.565  26.753  60.757  1.00  0.00           O
ATOM    481  N   HIE    30      60.297  26.708  62.677  1.00  0.00           N
ATOM    482  H   HIE    30      60.114  27.206  63.536  1.00  0.00           H
ATOM    483  CA  HIE    30      59.461  25.550  62.347  1.00  0.00           C
ATOM    484  HA  HIE    30      60.121  24.789  61.932  1.00  0.00           H
ATOM    485  CB  HIE    30      58.831  24.873  63.533  1.00  0.00           C
ATOM    486  HB2 HIE    30      59.503  24.513  64.313  1.00  0.00           H
ATOM    487  HB3 HIE    30      58.120  25.553  63.999  1.00  0.00           H
ATOM    488  CG  HIE    30      58.102  23.610  63.228  1.00  0.00           C
ATOM    489  ND1 HIE    30      58.684  22.405  63.046  1.00  0.00           N
ATOM    490  CE1 HIE    30      57.647  21.509  62.787  1.00  0.00           C
ATOM    491  HE1 HIE    30      57.768  20.453  62.593  1.00  0.00           H
ATOM    492  NE2 HIE    30      56.465  22.211  62.845  1.00  0.00           N
ATOM    493  HE2 HIE    30      55.558  21.771  62.903  1.00  0.00           H
ATOM    494  CD2 HIE    30      56.763  23.544  63.074  1.00  0.00           C
ATOM    495  HD2 HIE    30      56.075  24.374  63.143  1.00  0.00           H
ATOM    496  C   HIE    30      58.383  25.814  61.230  1.00  0.00           C
ATOM    497  O   HIE    30      58.158  24.945  60.432  1.00  0.00           O
ATOM    498  N   PHE    31      57.789  26.993  61.189  1.00  0.00           N
ATOM    499  H   PHE    31      57.843  27.627  61.973  1.00  0.00           H
ATOM    500  CA  PHE    31      56.770  27.382  60.145  1.00  0.00           C
ATOM    501  HA  PHE    31      55.903  26.722  60.184  1.00  0.00           H
ATOM    502  CB  PHE    31      56.389  28.937  60.336  1.00  0.00           C
ATOM    503  HB2 PHE    31      56.730  29.234  61.328  1.00  0.00           H
ATOM    504  HB3 PHE    31      57.048  29.589  59.764  1.00  0.00           H
ATOM    505  CG  PHE    31      54.915  29.336  60.034  1.00  0.00           C
ATOM    506  CD1 PHE    31      54.304  29.286  58.824  1.00  0.00           C
ATOM    507  HD1 PHE    31      54.784  28.959  57.913  1.00  0.00           H
ATOM    508  CE1 PHE    31      52.975  29.568  58.719  1.00  0.00           C
ATOM    509  HE1 PHE    31      52.439  29.503  57.783  1.00  0.00           H
ATOM    510  CZ  PHE    31      52.234  29.978  59.822  1.00  0.00           C
ATOM    511  HZ  PHE    31      51.192  30.245  59.736  1.00  0.00           H
ATOM    512  CE2 PHE    31      52.827  29.936  61.094  1.00  0.00           C
ATOM    513  HE2 PHE    31      52.295  30.244  61.983  1.00  0.00           H
ATOM    514  CD2 PHE    31      54.167  29.637  61.191  1.00  0.00           C
ATOM    515  HD2 PHE    31      54.545  29.572  62.201  1.00  0.00           H
ATOM    516  C   PHE    31      57.439  27.248  58.741  1.00  0.00           C
ATOM    517  O   PHE    31      56.770  26.809  57.814  1.00  0.00           O
ATOM    518  N   ILE    32      58.738  27.620  58.617  1.00  0.00           N
ATOM    519  H   ILE    32      59.124  28.145  59.387  1.00  0.00           H
ATOM    520  CA  ILE    32      59.495  27.605  57.348  1.00  0.00           C
ATOM    521  HA  ILE    32      58.933  28.263  56.684  1.00  0.00           H
ATOM    522  CB  ILE    32      60.842  28.334  57.602  1.00  0.00           C
ATOM    523  HB  ILE    32      61.322  27.863  58.459  1.00  0.00           H
ATOM    524  CG2 ILE    32      61.887  28.128  56.458  1.00  0.00           C
ATOM    525 HG21 ILE    32      62.270  27.107  56.471  1.00  0.00           H
ATOM    526 HG22 ILE    32      62.773  28.749  56.585  1.00  0.00           H
ATOM    527 HG23 ILE    32      61.331  28.468  55.586  1.00  0.00           H
ATOM    528  CG1 ILE    32      60.667  29.837  57.872  1.00  0.00           C
ATOM    529 HG12 ILE    32      60.153  30.345  57.057  1.00  0.00           H
ATOM    530 HG13 ILE    32      60.021  29.956  58.742  1.00  0.00           H
ATOM    531  CD1 ILE    32      62.020  30.525  58.226  1.00  0.00           C
ATOM    532 HD11 ILE    32      62.519  30.074  59.085  1.00  0.00           H
ATOM    533 HD12 ILE    32      61.613  31.406  58.719  1.00  0.00           H
ATOM    534 HD13 ILE    32      62.691  30.851  57.430  1.00  0.00           H
ATOM    535  C   ILE    32      59.641  26.211  56.783  1.00  0.00           C
ATOM    536  O   ILE    32      59.561  25.962  55.554  1.00  0.00           O
ATOM    537  N   SER    33      59.753  25.206  57.714  1.00  0.00           N
ATOM    538  H   SER    33      59.728  25.399  58.705  1.00  0.00           H
ATOM    539  CA  SER    33      59.727  23.784  57.399  1.00  0.00           C
ATOM    540  HA  SER    33      60.557  23.734  56.692  1.00  0.00           H
ATOM    541  CB  SER    33      60.064  23.079  58.637  1.00  0.00           C
ATOM    542  HB2 SER    33      60.898  23.602  59.105  1.00  0.00           H
ATOM    543  HB3 SER    33      59.234  23.300  59.308  1.00  0.00           H
ATOM    544  OG  SER    33      60.265  21.697  58.468  1.00  0.00           O
ATOM    545  HG  SER    33      59.602  21.264  59.012  1.00  0.00           H
ATOM    546  C   SER    33      58.388  23.347  56.785  1.00  0.00           C
ATOM    547  O   SER    33      58.493  22.617  55.770  1.00  0.00           O
ATOM    548  N   GLU    34      57.256  23.893  57.228  1.00  0.00           N
ATOM    549  H   GLU    34      57.372  24.640  57.897  1.00  0.00           H
ATOM    550  CA  GLU    34      55.957  23.394  56.843  1.00  0.00           C
ATOM    551  HA  GLU    34      55.986  22.345  56.547  1.00  0.00           H
ATOM    552  CB  GLU    34      54.970  23.632  58.042  1.00  0.00           C
ATOM    553  HB2 GLU    34      55.137  24.657  58.371  1.00  0.00           H
ATOM    554  HB3 GLU    34      53.958  23.470  57.673  1.00  0.00           H
ATOM    555  CG  GLU    34      55.229  22.584  59.121  1.00  0.00           C
ATOM    556  HG2 GLU    34      56.208  22.769  59.563  1.00  0.00           H
ATOM    557  HG3 GLU    34      54.483  22.790  59.890  1.00  0.00           H
ATOM    558  CD  GLU    34      55.059  21.184  58.638  1.00  0.00           C
ATOM    559  OE1 GLU    34      54.285  20.875  57.740  1.00  0.00           O
ATOM    560  OE2 GLU    34      55.632  20.240  59.288  1.00  0.00           O
ATOM    561  C   GLU    34      55.580  24.138  55.518  1.00  0.00           C
ATOM    562  O   GLU    34      54.855  23.426  54.784  1.00  0.00           O
ATOM    563  N   LEU    35      56.125  25.341  55.222  1.00  0.00           N
ATOM    564  H   LEU    35      56.520  25.864  55.990  1.00  0.00           H
ATOM    565  CA  LEU    35      56.063  26.003  53.912  1.00  0.00           C
ATOM    566  HA  LEU    35      55.048  26.005  53.512  1.00  0.00           H
ATOM    567  CB  LEU    35      56.638  27.500  53.904  1.00  0.00           C
ATOM    568  HB2 LEU    35      57.706  27.516  54.124  1.00  0.00           H
ATOM    569  HB3 LEU    35      56.479  27.925  52.912  1.00  0.00           H
ATOM    570  CG  LEU    35      56.005  28.484  54.864  1.00  0.00           C
ATOM    571  HG  LEU    35      56.176  28.198  55.902  1.00  0.00           H
ATOM    572  CD1 LEU    35      56.674  29.870  54.650  1.00  0.00           C
ATOM    573 HD11 LEU    35      56.495  30.209  53.631  1.00  0.00           H
ATOM    574 HD12 LEU    35      57.747  29.775  54.819  1.00  0.00           H
ATOM    575 HD13 LEU    35      56.323  30.523  55.449  1.00  0.00           H
ATOM    576  CD2 LEU    35      54.485  28.463  54.847  1.00  0.00           C
ATOM    577 HD21 LEU    35      54.072  27.542  55.262  1.00  0.00           H
ATOM    578 HD22 LEU    35      54.047  29.359  55.285  1.00  0.00           H
ATOM    579 HD23 LEU    35      54.091  28.626  53.844  1.00  0.00           H
ATOM    580  C   LEU    35      56.925  25.198  52.858  1.00  0.00           C
ATOM    581  O   LEU    35      56.364  24.763  51.848  1.00  0.00           O
ATOM    582  N   GLU    36      58.150  24.876  53.231  1.00  0.00           N
ATOM    583  H   GLU    36      58.596  25.229  54.066  1.00  0.00           H
ATOM    584  CA  GLU    36      59.014  23.934  52.389  1.00  0.00           C
ATOM    585  HA  GLU    36      59.016  24.461  51.435  1.00  0.00           H
ATOM    586  CB  GLU    36      60.394  23.635  53.043  1.00  0.00           C
ATOM    587  HB2 GLU    36      61.006  24.527  53.168  1.00  0.00           H
ATOM    588  HB3 GLU    36      60.164  23.233  54.030  1.00  0.00           H
ATOM    589  CG  GLU    36      61.201  22.572  52.266  1.00  0.00           C
ATOM    590  HG2 GLU    36      60.639  21.650  52.119  1.00  0.00           H
ATOM    591  HG3 GLU    36      61.379  22.896  51.242  1.00  0.00           H
ATOM    592  CD  GLU    36      62.535  22.215  53.071  1.00  0.00           C
ATOM    593  OE1 GLU    36      62.957  22.938  54.025  1.00  0.00           O
ATOM    594  OE2 GLU    36      63.092  21.109  52.744  1.00  0.00           O
ATOM    595  C   GLU    36      58.246  22.599  51.987  1.00  0.00           C
ATOM    596  O   GLU    36      58.211  22.194  50.850  1.00  0.00           O
ATOM    597  N   LYS    37      57.573  21.986  52.972  1.00  0.00           N
ATOM    598  H   LYS    37      57.585  22.358  53.910  1.00  0.00           H
ATOM    599  CA  LYS    37      56.900  20.733  52.736  1.00  0.00           C
ATOM    600  HA  LYS    37      57.536  20.066  52.155  1.00  0.00           H
ATOM    601  CB  LYS    37      56.546  20.057  54.099  1.00  0.00           C
ATOM    602  HB2 LYS    37      57.423  20.227  54.726  1.00  0.00           H
ATOM    603  HB3 LYS    37      55.717  20.570  54.586  1.00  0.00           H
ATOM    604  CG  LYS    37      56.284  18.564  54.024  1.00  0.00           C
ATOM    605  HG2 LYS    37      55.483  18.399  53.305  1.00  0.00           H
ATOM    606  HG3 LYS    37      57.160  18.052  53.625  1.00  0.00           H
ATOM    607  CD  LYS    37      55.737  17.879  55.350  1.00  0.00           C
ATOM    608  HD2 LYS    37      54.770  18.339  55.557  1.00  0.00           H
ATOM    609  HD3 LYS    37      55.667  16.792  55.346  1.00  0.00           H
ATOM    610  CE  LYS    37      56.697  18.245  56.513  1.00  0.00           C
ATOM    611  HE2 LYS    37      57.543  17.558  56.506  1.00  0.00           H
ATOM    612  HE3 LYS    37      57.103  19.255  56.512  1.00  0.00           H
ATOM    613  NZ  LYS    37      56.058  17.821  57.784  1.00  0.00           N
ATOM    614  HZ1 LYS    37      55.883  16.829  57.714  1.00  0.00           H
ATOM    615  HZ2 LYS    37      55.186  18.318  57.899  1.00  0.00           H
ATOM    616  HZ3 LYS    37      56.530  18.049  58.649  1.00  0.00           H
ATOM    617  C   LYS    37      55.632  20.990  51.928  1.00  0.00           C
ATOM    618  O   LYS    37      55.444  20.274  50.965  1.00  0.00           O
ATOM    619  N   GLY    38      54.813  21.981  52.237  1.00  0.00           N
ATOM    620  H   GLY    38      54.951  22.467  53.111  1.00  0.00           H
ATOM    621  CA  GLY    38      53.638  22.346  51.433  1.00  0.00           C
ATOM    622  HA2 GLY    38      52.890  21.562  51.549  1.00  0.00           H
ATOM    623  HA3 GLY    38      53.270  23.306  51.796  1.00  0.00           H
ATOM    624  C   GLY    38      53.912  22.556  49.985  1.00  0.00           C
ATOM    625  O   GLY    38      53.051  22.300  49.139  1.00  0.00           O
ATOM    626  N   LEU    39      55.068  23.096  49.615  1.00  0.00           N
ATOM    627  H   LEU    39      55.646  23.512  50.333  1.00  0.00           H
ATOM    628  CA  LEU    39      55.554  23.290  48.193  1.00  0.00           C
ATOM    629  HA  LEU    39      54.742  23.754  47.633  1.00  0.00           H
ATOM    630  CB  LEU    39      56.754  24.209  48.219  1.00  0.00           C
ATOM    631  HB2 LEU    39      57.479  23.998  49.006  1.00  0.00           H
ATOM    632  HB3 LEU    39      57.258  24.058  47.265  1.00  0.00           H
ATOM    633  CG  LEU    39      56.433  25.676  48.471  1.00  0.00           C
ATOM    634  HG  LEU    39      55.895  25.656  49.419  1.00  0.00           H
ATOM    635  CD1 LEU    39      57.743  26.418  48.680  1.00  0.00           C
ATOM    636 HD11 LEU    39      58.254  26.113  49.594  1.00  0.00           H
ATOM    637 HD12 LEU    39      57.507  27.480  48.749  1.00  0.00           H
ATOM    638 HD13 LEU    39      58.441  26.258  47.859  1.00  0.00           H
ATOM    639  CD2 LEU    39      55.599  26.327  47.383  1.00  0.00           C
ATOM    640 HD21 LEU    39      54.594  25.906  47.362  1.00  0.00           H
ATOM    641 HD22 LEU    39      55.387  27.388  47.516  1.00  0.00           H
ATOM    642 HD23 LEU    39      56.093  26.259  46.413  1.00  0.00           H
ATOM    643  C   LEU    39      55.958  21.997  47.438  1.00  0.00           C
ATOM    644  O   LEU    39      55.984  22.015  46.174  1.00  0.00           O
ATOM    645  N   SER    40      56.308  20.977  48.182  1.00  0.00           N
ATOM    646  H   SER    40      56.064  20.954  49.162  1.00  0.00           H
ATOM    647  CA  SER    40      56.622  19.692  47.588  1.00  0.00           C
ATOM    648  HA  SER    40      57.438  19.784  46.871  1.00  0.00           H
ATOM    649  CB  SER    40      57.161  18.772  48.698  1.00  0.00           C
ATOM    650  HB2 SER    40      57.824  18.047  48.229  1.00  0.00           H
ATOM    651  HB3 SER    40      57.781  19.321  49.408  1.00  0.00           H
ATOM    652  OG  SER    40      56.160  18.130  49.418  1.00  0.00           O
ATOM    653  HG  SER    40      55.619  18.784  49.866  1.00  0.00           H
ATOM    654  C   SER    40      55.555  19.064  46.733  1.00  0.00           C
ATOM    655  O   SER    40      54.379  19.283  47.022  1.00  0.00           O
ATOM    656  N   LYS    41      55.961  18.184  45.747  1.00  0.00           N
ATOM    657  H   LYS    41      56.942  17.986  45.607  1.00  0.00           H
ATOM    658  CA  LYS    41      54.998  17.483  44.844  1.00  0.00           C
ATOM    659  HA  LYS    41      54.468  18.240  44.267  1.00  0.00           H
ATOM    660  CB  LYS    41      55.807  16.681  43.747  1.00  0.00           C
ATOM    661  HB2 LYS    41      56.425  15.951  44.270  1.00  0.00           H
ATOM    662  HB3 LYS    41      55.056  16.145  43.166  1.00  0.00           H
ATOM    663  CG  LYS    41      56.615  17.503  42.804  1.00  0.00           C
ATOM    664  HG2 LYS    41      55.989  18.214  42.266  1.00  0.00           H
ATOM    665  HG3 LYS    41      57.393  18.015  43.371  1.00  0.00           H
ATOM    666  CD  LYS    41      57.215  16.487  41.825  1.00  0.00           C
ATOM    667  HD2 LYS    41      57.904  15.798  42.314  1.00  0.00           H
ATOM    668  HD3 LYS    41      56.408  15.957  41.318  1.00  0.00           H
ATOM    669  CE  LYS    41      58.111  17.232  40.786  1.00  0.00           C
ATOM    670  HE2 LYS    41      57.505  17.692  40.007  1.00  0.00           H
ATOM    671  HE3 LYS    41      58.395  18.160  41.281  1.00  0.00           H
ATOM    672  NZ  LYS    41      59.224  16.425  40.253  1.00  0.00           N
ATOM    673  HZ1 LYS    41      59.032  15.866  39.435  1.00  0.00           H
ATOM    674  HZ2 LYS    41      59.498  15.741  40.942  1.00  0.00           H
ATOM    675  HZ3 LYS    41      59.999  17.059  40.116  1.00  0.00           H
ATOM    676  C   LYS    41      53.931  16.662  45.605  1.00  0.00           C
ATOM    677  O   LYS    41      52.752  16.817  45.178  1.00  0.00           O
ATOM    678  N   LYS    42      54.286  15.949  46.682  1.00  0.00           N
ATOM    679  H   LYS    42      55.283  15.906  46.833  1.00  0.00           H
ATOM    680  CA  LYS    42      53.391  15.304  47.607  1.00  0.00           C
ATOM    681  HA  LYS    42      52.590  14.737  47.134  1.00  0.00           H
ATOM    682  CB  LYS    42      54.221  14.244  48.389  1.00  0.00           C
ATOM    683  HB2 LYS    42      55.159  14.062  47.865  1.00  0.00           H
ATOM    684  HB3 LYS    42      54.544  14.782  49.281  1.00  0.00           H
ATOM    685  CG  LYS    42      53.557  12.949  48.818  1.00  0.00           C
ATOM    686  HG2 LYS    42      52.608  13.173  49.304  1.00  0.00           H
ATOM    687  HG3 LYS    42      53.546  12.293  47.947  1.00  0.00           H
ATOM    688  CD  LYS    42      54.349  12.308  49.950  1.00  0.00           C
ATOM    689  HD2 LYS    42      55.338  12.024  49.589  1.00  0.00           H
ATOM    690  HD3 LYS    42      54.508  12.958  50.811  1.00  0.00           H
ATOM    691  CE  LYS    42      53.726  10.973  50.379  1.00  0.00           C
ATOM    692  HE2 LYS    42      52.670  11.153  50.584  1.00  0.00           H
ATOM    693  HE3 LYS    42      53.564  10.364  49.490  1.00  0.00           H
ATOM    694  NZ  LYS    42      54.385  10.278  51.489  1.00  0.00           N
ATOM    695  HZ1 LYS    42      54.307  10.932  52.255  1.00  0.00           H
ATOM    696  HZ2 LYS    42      55.319   9.987  51.234  1.00  0.00           H
ATOM    697  HZ3 LYS    42      53.830   9.526  51.871  1.00  0.00           H
ATOM    698  C   LYS    42      52.685  16.237  48.583  1.00  0.00           C
ATOM    699  O   LYS    42      51.862  15.735  49.335  1.00  0.00           O
ATOM    700  N   GLY    43      53.076  17.455  48.646  1.00  0.00           N
ATOM    701  H   GLY    43      53.692  17.748  47.900  1.00  0.00           H
ATOM    702  CA  GLY    43      52.437  18.456  49.446  1.00  0.00           C
ATOM    703  HA2 GLY    43      52.760  19.403  49.015  1.00  0.00           H
ATOM    704  HA3 GLY    43      51.351  18.365  49.450  1.00  0.00           H
ATOM    705  C   GLY    43      52.798  18.349  50.916  1.00  0.00           C
ATOM    706  O   GLY    43      53.677  17.577  51.234  1.00  0.00           O
ATOM    707  N   GLY    44      52.076  19.121  51.707  1.00  0.00           N
ATOM    708  H   GLY    44      51.365  19.715  51.306  1.00  0.00           H
ATOM    709  CA  GLY    44      52.001  18.953  53.139  1.00  0.00           C
ATOM    710  HA2 GLY    44      52.109  17.883  53.317  1.00  0.00           H
ATOM    711  HA3 GLY    44      52.874  19.405  53.609  1.00  0.00           H
ATOM    712  C   GLY    44      50.612  19.488  53.594  1.00  0.00           C
ATOM    713  O   GLY    44      49.704  19.641  52.788  1.00  0.00           O
ATOM    714  N   ASN    45      50.479  19.729  54.925  1.00  0.00           N
ATOM    715  H   ASN    45      51.345  19.611  55.430  1.00  0.00           H
ATOM    716  CA  ASN    45      49.391  20.294  55.615  1.00  0.00           C
ATOM    717  HA  ASN    45      48.509  19.723  55.322  1.00  0.00           H
ATOM    718  CB  ASN    45      49.517  20.047  57.095  1.00  0.00           C
ATOM    719  HB2 ASN    45      49.510  18.965  57.224  1.00  0.00           H
ATOM    720  HB3 ASN    45      50.501  20.467  57.305  1.00  0.00           H
ATOM    721  CG  ASN    45      48.340  20.615  57.878  1.00  0.00           C
ATOM    722  OD1 ASN    45      47.250  19.980  57.734  1.00  0.00           O
ATOM    723  ND2 ASN    45      48.593  21.513  58.647  1.00  0.00           N
ATOM    724 HD21 ASN    45      49.556  21.814  58.649  1.00  0.00           H
ATOM    725 HD22 ASN    45      47.793  21.907  59.122  1.00  0.00           H
ATOM    726  C   ASN    45      49.119  21.734  55.088  1.00  0.00           C
ATOM    727  O   ASN    45      47.944  22.135  55.000  1.00  0.00           O
ATOM    728  N   ILE    46      50.199  22.430  54.720  1.00  0.00           N
ATOM    729  H   ILE    46      51.067  21.952  54.914  1.00  0.00           H
ATOM    730  CA  ILE    46      50.199  23.820  54.196  1.00  0.00           C
ATOM    731  HA  ILE    46      49.379  24.383  54.640  1.00  0.00           H
ATOM    732  CB  ILE    46      51.434  24.750  54.388  1.00  0.00           C
ATOM    733  HB  ILE    46      52.230  24.486  53.692  1.00  0.00           H
ATOM    734  CG2 ILE    46      50.999  26.153  54.082  1.00  0.00           C
ATOM    735 HG21 ILE    46      50.719  26.176  53.028  1.00  0.00           H
ATOM    736 HG22 ILE    46      51.802  26.860  54.284  1.00  0.00           H
ATOM    737 HG23 ILE    46      50.032  26.367  54.538  1.00  0.00           H
ATOM    738  CG1 ILE    46      51.938  24.755  55.862  1.00  0.00           C
ATOM    739 HG12 ILE    46      51.954  23.694  56.115  1.00  0.00           H
ATOM    740 HG13 ILE    46      52.869  25.319  55.915  1.00  0.00           H
ATOM    741  CD1 ILE    46      51.001  25.406  56.937  1.00  0.00           C
ATOM    742 HD11 ILE    46      50.017  25.025  56.665  1.00  0.00           H
ATOM    743 HD12 ILE    46      51.107  26.487  57.039  1.00  0.00           H
ATOM    744 HD13 ILE    46      51.361  25.023  57.891  1.00  0.00           H
ATOM    745  C   ILE    46      49.940  23.619  52.704  1.00  0.00           C
ATOM    746  O   ILE    46      50.585  22.845  52.015  1.00  0.00           O
ATOM    747  N   PRO    47      48.918  24.313  52.141  1.00  0.00           N
ATOM    748  CD  PRO    47      47.730  24.873  52.825  1.00  0.00           C
ATOM    749  HD2 PRO    47      47.716  25.959  52.752  1.00  0.00           H
ATOM    750  HD3 PRO    47      47.651  24.621  53.883  1.00  0.00           H
ATOM    751  CG  PRO    47      46.575  24.382  52.005  1.00  0.00           C
ATOM    752  HG2 PRO    47      45.745  25.076  52.141  1.00  0.00           H
ATOM    753  HG3 PRO    47      46.313  23.356  52.265  1.00  0.00           H
ATOM    754  CB  PRO    47      47.050  24.428  50.672  1.00  0.00           C
ATOM    755  HB2 PRO    47      46.991  25.433  50.255  1.00  0.00           H
ATOM    756  HB3 PRO    47      46.506  23.715  50.052  1.00  0.00           H
ATOM    757  CA  PRO    47      48.528  24.021  50.722  1.00  0.00           C
ATOM    758  HA  PRO    47      48.554  22.938  50.601  1.00  0.00           H
ATOM    759  C   PRO    47      49.403  24.670  49.612  1.00  0.00           C
ATOM    760  O   PRO    47      49.831  24.010  48.688  1.00  0.00           O
ATOM    761  N   MET    48      49.723  25.943  49.660  1.00  0.00           N
ATOM    762  H   MET    48      49.357  26.471  50.439  1.00  0.00           H
ATOM    763  CA  MET    48      50.797  26.579  48.855  1.00  0.00           C
ATOM    764  HA  MET    48      50.792  27.643  49.091  1.00  0.00           H
ATOM    765  CB  MET    48      52.219  26.135  49.203  1.00  0.00           C
ATOM    766  HB2 MET    48      52.286  25.113  48.829  1.00  0.00           H
ATOM    767  HB3 MET    48      52.892  26.769  48.628  1.00  0.00           H
ATOM    768  CG  MET    48      52.578  26.235  50.661  1.00  0.00           C
ATOM    769  HG2 MET    48      51.822  25.741  51.271  1.00  0.00           H
ATOM    770  HG3 MET    48      53.555  25.771  50.800  1.00  0.00           H
ATOM    771  SD  MET    48      52.725  27.977  51.336  1.00  0.00           S
ATOM    772  CE  MET    48      54.434  28.254  50.848  1.00  0.00           C
ATOM    773  HE1 MET    48      55.072  27.431  51.169  1.00  0.00           H
ATOM    774  HE2 MET    48      54.529  28.195  49.763  1.00  0.00           H
ATOM    775  HE3 MET    48      54.756  29.249  51.151  1.00  0.00           H
ATOM    776  C   MET    48      50.405  26.504  47.385  1.00  0.00           C
ATOM    777  O   MET    48      51.031  25.738  46.633  1.00  0.00           O
ATOM    778  N   ILE    49      49.337  27.209  46.979  1.00  0.00           N
ATOM    779  H   ILE    49      49.004  27.866  47.670  1.00  0.00           H
ATOM    780  CA  ILE    49      48.650  26.913  45.721  1.00  0.00           C
ATOM    781  HA  ILE    49      48.889  25.880  45.468  1.00  0.00           H
ATOM    782  CB  ILE    49      47.196  26.926  46.096  1.00  0.00           C
ATOM    783  HB  ILE    49      47.022  27.772  46.761  1.00  0.00           H
ATOM    784  CG2 ILE    49      46.305  27.060  44.851  1.00  0.00           C
ATOM    785 HG21 ILE    49      46.748  27.614  44.023  1.00  0.00           H
ATOM    786 HG22 ILE    49      45.283  27.338  45.107  1.00  0.00           H
ATOM    787 HG23 ILE    49      46.231  26.101  44.337  1.00  0.00           H
ATOM    788  CG1 ILE    49      46.784  25.706  46.989  1.00  0.00           C
ATOM    789 HG12 ILE    49      46.834  24.791  46.400  1.00  0.00           H
ATOM    790 HG13 ILE    49      47.512  25.602  47.794  1.00  0.00           H
ATOM    791  CD1 ILE    49      45.378  25.819  47.652  1.00  0.00           C
ATOM    792 HD11 ILE    49      44.997  24.828  47.901  1.00  0.00           H
ATOM    793 HD12 ILE    49      44.718  26.359  46.972  1.00  0.00           H
ATOM    794 HD13 ILE    49      45.425  26.378  48.586  1.00  0.00           H
ATOM    795  C   ILE    49      49.252  27.906  44.733  1.00  0.00           C
ATOM    796  O   ILE    49      49.161  29.160  44.952  1.00  0.00           O
ATOM    797  N   PRO    50      49.855  27.411  43.632  1.00  0.00           N
ATOM    798  CD  PRO    50      50.078  26.041  43.253  1.00  0.00           C
ATOM    799  HD2 PRO    50      49.057  25.675  43.136  1.00  0.00           H
ATOM    800  HD3 PRO    50      50.646  25.484  43.998  1.00  0.00           H
ATOM    801  CG  PRO    50      51.019  26.074  42.009  1.00  0.00           C
ATOM    802  HG2 PRO    50      50.859  25.201  41.377  1.00  0.00           H
ATOM    803  HG3 PRO    50      52.067  26.106  42.308  1.00  0.00           H
ATOM    804  CB  PRO    50      50.712  27.494  41.323  1.00  0.00           C
ATOM    805  HB2 PRO    50      49.874  27.474  40.625  1.00  0.00           H
ATOM    806  HB3 PRO    50      51.519  27.977  40.773  1.00  0.00           H
ATOM    807  CA  PRO    50      50.127  28.262  42.545  1.00  0.00           C
ATOM    808  HA  PRO    50      51.016  28.834  42.815  1.00  0.00           H
ATOM    809  C   PRO    50      48.995  29.211  41.995  1.00  0.00           C
ATOM    810  O   PRO    50      47.856  28.791  41.701  1.00  0.00           O
ATOM    811  N   GLY    51      49.302  30.506  41.795  1.00  0.00           N
ATOM    812  H   GLY    51      50.025  30.803  42.436  1.00  0.00           H
ATOM    813  CA  GLY    51      48.313  31.504  41.434  1.00  0.00           C
ATOM    814  HA2 GLY    51      47.410  31.329  42.018  1.00  0.00           H
ATOM    815  HA3 GLY    51      48.609  32.463  41.857  1.00  0.00           H
ATOM    816  C   GLY    51      48.079  31.647  39.949  1.00  0.00           C
ATOM    817  O   GLY    51      47.364  32.508  39.469  1.00  0.00           O
ATOM    818  N   TRP    52      48.969  30.993  39.241  1.00  0.00           N
ATOM    819  H   TRP    52      49.456  30.247  39.718  1.00  0.00           H
ATOM    820  CA  TRP    52      49.275  31.222  37.774  1.00  0.00           C
ATOM    821  HA  TRP    52      50.233  30.714  37.651  1.00  0.00           H
ATOM    822  CB  TRP    52      48.328  30.484  36.773  1.00  0.00           C
ATOM    823  HB2 TRP    52      47.275  30.722  36.929  1.00  0.00           H
ATOM    824  HB3 TRP    52      48.714  30.804  35.806  1.00  0.00           H
ATOM    825  CG  TRP    52      48.450  28.949  36.978  1.00  0.00           C
ATOM    826  CD1 TRP    52      47.844  28.225  37.955  1.00  0.00           C
ATOM    827  HD1 TRP    52      47.102  28.619  38.633  1.00  0.00           H
ATOM    828  NE1 TRP    52      48.406  26.968  38.022  1.00  0.00           N
ATOM    829  HE1 TRP    52      48.120  26.268  38.690  1.00  0.00           H
ATOM    830  CE2 TRP    52      49.479  26.879  37.174  1.00  0.00           C
ATOM    831  CZ2 TRP    52      50.346  25.862  36.836  1.00  0.00           C
ATOM    832  HZ2 TRP    52      50.218  24.881  37.271  1.00  0.00           H
ATOM    833  CH2 TRP    52      51.338  26.045  35.863  1.00  0.00           C
ATOM    834  HH2 TRP    52      52.049  25.270  35.621  1.00  0.00           H
ATOM    835  CZ3 TRP    52      51.435  27.330  35.233  1.00  0.00           C
ATOM    836  HZ3 TRP    52      52.257  27.561  34.572  1.00  0.00           H
ATOM    837  CE3 TRP    52      50.480  28.318  35.480  1.00  0.00           C
ATOM    838  HE3 TRP    52      50.494  29.295  35.019  1.00  0.00           H
ATOM    839  CD2 TRP    52      49.499  28.132  36.503  1.00  0.00           C
ATOM    840  C   TRP    52      49.649  32.618  37.163  1.00  0.00           C
ATOM    841  O   TRP    52      50.188  32.693  36.097  1.00  0.00           O
ATOM    842  N   VAL    53      49.510  33.675  38.010  1.00  0.00           N
ATOM    843  H   VAL    53      48.882  33.621  38.798  1.00  0.00           H
ATOM    844  CA  VAL    53      50.247  34.938  37.811  1.00  0.00           C
ATOM    845  HA  VAL    53      50.068  35.050  36.741  1.00  0.00           H
ATOM    846  CB  VAL    53      49.621  36.112  38.464  1.00  0.00           C
ATOM    847  HB  VAL    53      48.638  36.222  38.007  1.00  0.00           H
ATOM    848  CG1 VAL    53      49.414  36.009  39.956  1.00  0.00           C
ATOM    849 HG11 VAL    53      49.146  36.954  40.429  1.00  0.00           H
ATOM    850 HG12 VAL    53      48.552  35.366  40.133  1.00  0.00           H
ATOM    851 HG13 VAL    53      50.312  35.546  40.362  1.00  0.00           H
ATOM    852  CG2 VAL    53      50.468  37.412  38.235  1.00  0.00           C
ATOM    853 HG21 VAL    53      50.640  37.644  37.183  1.00  0.00           H
ATOM    854 HG22 VAL    53      51.376  37.296  38.828  1.00  0.00           H
ATOM    855 HG23 VAL    53      49.948  38.275  38.649  1.00  0.00           H
ATOM    856  C   VAL    53      51.784  34.758  37.997  1.00  0.00           C
ATOM    857  O   VAL    53      52.340  34.818  39.097  1.00  0.00           O
ATOM    858  N   MET    54      52.446  34.359  36.931  1.00  0.00           N
ATOM    859  H   MET    54      51.866  34.084  36.151  1.00  0.00           H
ATOM    860  CA  MET    54      53.889  34.077  36.799  1.00  0.00           C
ATOM    861  HA  MET    54      54.241  33.763  37.782  1.00  0.00           H
ATOM    862  CB  MET    54      54.102  32.863  35.859  1.00  0.00           C
ATOM    863  HB2 MET    54      55.135  32.525  35.934  1.00  0.00           H
ATOM    864  HB3 MET    54      53.465  32.051  36.207  1.00  0.00           H
ATOM    865  CG  MET    54      53.803  33.002  34.328  1.00  0.00           C
ATOM    866  HG2 MET    54      53.443  34.014  34.144  1.00  0.00           H
ATOM    867  HG3 MET    54      54.761  32.893  33.818  1.00  0.00           H
ATOM    868  SD  MET    54      52.565  31.801  33.748  1.00  0.00           S
ATOM    869  CE  MET    54      53.627  30.442  33.249  1.00  0.00           C
ATOM    870  HE1 MET    54      54.046  29.866  34.074  1.00  0.00           H
ATOM    871  HE2 MET    54      52.953  29.779  32.706  1.00  0.00           H
ATOM    872  HE3 MET    54      54.359  30.822  32.537  1.00  0.00           H
ATOM    873  C   MET    54      54.801  35.364  36.549  1.00  0.00           C
ATOM    874  O   MET    54      56.020  35.362  36.624  1.00  0.00           O
ATOM    875  N   ASP    55      54.131  36.464  36.282  1.00  0.00           N
ATOM    876  H   ASP    55      53.126  36.369  36.235  1.00  0.00           H
ATOM    877  CA  ASP    55      54.796  37.769  36.085  1.00  0.00           C
ATOM    878  HA  ASP    55      55.865  37.616  35.941  1.00  0.00           H
ATOM    879  CB  ASP    55      54.195  38.460  34.919  1.00  0.00           C
ATOM    880  HB2 ASP    55      53.151  38.569  35.213  1.00  0.00           H
ATOM    881  HB3 ASP    55      54.610  39.444  34.696  1.00  0.00           H
ATOM    882  CG  ASP    55      54.144  37.617  33.697  1.00  0.00           C
ATOM    883  OD1 ASP    55      55.185  37.302  33.062  1.00  0.00           O
ATOM    884  OD2 ASP    55      53.013  37.197  33.325  1.00  0.00           O
ATOM    885  C   ASP    55      54.672  38.597  37.435  1.00  0.00           C
ATOM    886  O   ASP    55      53.572  38.610  38.011  1.00  0.00           O
ATOM    887  N   PHE    56      55.706  39.405  37.750  1.00  0.00           N
ATOM    888  H   PHE    56      56.613  39.264  37.330  1.00  0.00           H
ATOM    889  CA  PHE    56      55.574  40.653  38.509  1.00  0.00           C
ATOM    890  HA  PHE    56      55.049  40.431  39.438  1.00  0.00           H
ATOM    891  CB  PHE    56      56.961  41.211  38.905  1.00  0.00           C
ATOM    892  HB2 PHE    56      57.297  41.763  38.027  1.00  0.00           H
ATOM    893  HB3 PHE    56      56.688  41.972  39.636  1.00  0.00           H
ATOM    894  CG  PHE    56      57.904  40.185  39.454  1.00  0.00           C
ATOM    895  CD1 PHE    56      58.886  39.668  38.608  1.00  0.00           C
ATOM    896  HD1 PHE    56      58.914  39.967  37.571  1.00  0.00           H
ATOM    897  CE1 PHE    56      59.904  38.792  39.067  1.00  0.00           C
ATOM    898  HE1 PHE    56      60.670  38.643  38.320  1.00  0.00           H
ATOM    899  CZ  PHE    56      59.963  38.406  40.427  1.00  0.00           C
ATOM    900  HZ  PHE    56      60.722  37.721  40.771  1.00  0.00           H
ATOM    901  CE2 PHE    56      58.957  38.935  41.285  1.00  0.00           C
ATOM    902  HE2 PHE    56      59.027  38.644  42.322  1.00  0.00           H
ATOM    903  CD2 PHE    56      57.920  39.758  40.789  1.00  0.00           C
ATOM    904  HD2 PHE    56      57.200  40.141  41.497  1.00  0.00           H
ATOM    905  C   PHE    56      54.772  41.723  37.668  1.00  0.00           C
ATOM    906  O   PHE    56      54.988  41.838  36.472  1.00  0.00           O
ATOM    907  N   PRO    57      54.000  42.602  38.308  1.00  0.00           N
ATOM    908  CD  PRO    57      53.309  42.448  39.633  1.00  0.00           C
ATOM    909  HD2 PRO    57      53.961  42.005  40.387  1.00  0.00           H
ATOM    910  HD3 PRO    57      52.357  41.920  39.571  1.00  0.00           H
ATOM    911  CG  PRO    57      52.888  43.901  39.898  1.00  0.00           C
ATOM    912  HG2 PRO    57      53.660  44.342  40.529  1.00  0.00           H
ATOM    913  HG3 PRO    57      51.986  43.994  40.502  1.00  0.00           H
ATOM    914  CB  PRO    57      52.806  44.660  38.605  1.00  0.00           C
ATOM    915  HB2 PRO    57      53.177  45.668  38.792  1.00  0.00           H
ATOM    916  HB3 PRO    57      51.773  44.617  38.260  1.00  0.00           H
ATOM    917  CA  PRO    57      53.801  43.939  37.730  1.00  0.00           C
ATOM    918  HA  PRO    57      53.453  44.012  36.699  1.00  0.00           H
ATOM    919  C   PRO    57      55.183  44.747  37.801  1.00  0.00           C
ATOM    920  O   PRO    57      55.956  44.416  38.736  1.00  0.00           O
ATOM    921  N   THR    58      55.421  45.775  36.994  1.00  0.00           N
ATOM    922  H   THR    58      54.786  45.959  36.230  1.00  0.00           H
ATOM    923  CA  THR    58      56.640  46.620  36.944  1.00  0.00           C
ATOM    924  HA  THR    58      57.497  46.279  37.524  1.00  0.00           H
ATOM    925  CB  THR    58      57.254  46.500  35.566  1.00  0.00           C
ATOM    926  HB  THR    58      58.081  47.195  35.707  1.00  0.00           H
ATOM    927  CG2 THR    58      57.762  45.130  35.055  1.00  0.00           C
ATOM    928 HG21 THR    58      58.416  44.717  35.823  1.00  0.00           H
ATOM    929 HG22 THR    58      58.350  45.212  34.142  1.00  0.00           H
ATOM    930 HG23 THR    58      56.926  44.473  34.813  1.00  0.00           H
ATOM    931  OG1 THR    58      56.421  47.159  34.597  1.00  0.00           O
ATOM    932  HG1 THR    58      55.603  46.671  34.481  1.00  0.00           H
ATOM    933  C   THR    58      56.304  48.031  37.310  1.00  0.00           C
ATOM    934  O   THR    58      57.165  48.781  37.650  1.00  0.00           O
ATOM    935  N   GLY    59      55.042  48.420  37.435  1.00  0.00           N
ATOM    936  H   GLY    59      54.356  47.685  37.339  1.00  0.00           H
ATOM    937  CA  GLY    59      54.527  49.765  37.614  1.00  0.00           C
ATOM    938  HA2 GLY    59      53.581  49.613  38.135  1.00  0.00           H
ATOM    939  HA3 GLY    59      55.266  50.366  38.143  1.00  0.00           H
ATOM    940  C   GLY    59      54.301  50.572  36.308  1.00  0.00           C
ATOM    941  O   GLY    59      53.959  51.719  36.357  1.00  0.00           O
ATOM    942  N   LYS    60      54.534  49.881  35.178  1.00  0.00           N
ATOM    943  H   LYS    60      54.903  48.955  35.339  1.00  0.00           H
ATOM    944  CA  LYS    60      54.421  50.456  33.824  1.00  0.00           C
ATOM    945  HA  LYS    60      54.286  51.535  33.911  1.00  0.00           H
ATOM    946  CB  LYS    60      55.651  50.153  32.943  1.00  0.00           C
ATOM    947  HB2 LYS    60      55.755  49.077  32.807  1.00  0.00           H
ATOM    948  HB3 LYS    60      55.512  50.569  31.945  1.00  0.00           H
ATOM    949  CG  LYS    60      56.928  50.721  33.504  1.00  0.00           C
ATOM    950  HG2 LYS    60      56.901  50.683  34.593  1.00  0.00           H
ATOM    951  HG3 LYS    60      57.780  50.122  33.181  1.00  0.00           H
ATOM    952  CD  LYS    60      57.170  52.223  33.202  1.00  0.00           C
ATOM    953  HD2 LYS    60      57.329  52.303  32.127  1.00  0.00           H
ATOM    954  HD3 LYS    60      56.286  52.773  33.523  1.00  0.00           H
ATOM    955  CE  LYS    60      58.408  52.715  33.960  1.00  0.00           C
ATOM    956  HE2 LYS    60      58.234  53.791  33.915  1.00  0.00           H
ATOM    957  HE3 LYS    60      58.268  52.349  34.977  1.00  0.00           H
ATOM    958  NZ  LYS    60      59.625  52.117  33.310  1.00  0.00           N
ATOM    959  HZ1 LYS    60      59.527  51.115  33.390  1.00  0.00           H
ATOM    960  HZ2 LYS    60      60.465  52.204  33.865  1.00  0.00           H
ATOM    961  HZ3 LYS    60      59.734  52.297  32.323  1.00  0.00           H
ATOM    962  C   LYS    60      53.117  49.925  33.184  1.00  0.00           C
ATOM    963  O   LYS    60      52.599  50.444  32.203  1.00  0.00           O
ATOM    964  N   GLU    61      52.481  48.988  33.850  1.00  0.00           N
ATOM    965  H   GLU    61      52.912  48.508  34.627  1.00  0.00           H
ATOM    966  CA  GLU    61      51.190  48.325  33.361  1.00  0.00           C
ATOM    967  HA  GLU    61      51.394  48.051  32.325  1.00  0.00           H
ATOM    968  CB  GLU    61      50.749  47.190  34.251  1.00  0.00           C
ATOM    969  HB2 GLU    61      50.646  47.582  35.263  1.00  0.00           H
ATOM    970  HB3 GLU    61      49.802  46.850  33.835  1.00  0.00           H
ATOM    971  CG  GLU    61      51.714  45.967  34.235  1.00  0.00           C
ATOM    972  HG2 GLU    61      51.355  45.092  34.775  1.00  0.00           H
ATOM    973  HG3 GLU    61      51.718  45.654  33.192  1.00  0.00           H
ATOM    974  CD  GLU    61      53.139  46.323  34.826  1.00  0.00           C
ATOM    975  OE1 GLU    61      53.236  47.178  35.732  1.00  0.00           O
ATOM    976  OE2 GLU    61      54.175  45.749  34.449  1.00  0.00           O
ATOM    977  C   GLU    61      50.098  49.396  33.164  1.00  0.00           C
ATOM    978  O   GLU    61      49.867  50.299  34.030  1.00  0.00           O
ATOM    979  N   SER    62      49.426  49.312  32.004  1.00  0.00           N
ATOM    980  H   SER    62      49.687  48.578  31.362  1.00  0.00           H
ATOM    981  CA  SER    62      48.732  50.423  31.374  1.00  0.00           C
ATOM    982  HA  SER    62      48.559  51.148  32.170  1.00  0.00           H
ATOM    983  CB  SER    62      49.704  51.229  30.403  1.00  0.00           C
ATOM    984  HB2 SER    62      50.624  51.404  30.962  1.00  0.00           H
ATOM    985  HB3 SER    62      49.885  50.619  29.518  1.00  0.00           H
ATOM    986  OG  SER    62      49.035  52.421  30.112  1.00  0.00           O
ATOM    987  HG  SER    62      49.726  53.085  30.181  1.00  0.00           H
ATOM    988  C   SER    62      47.455  50.064  30.647  1.00  0.00           C
ATOM    989  O   SER    62      47.459  49.039  29.962  1.00  0.00           O
ATOM    990  N   GLY    63      46.433  50.978  30.517  1.00  0.00           N
ATOM    991  H   GLY    63      46.683  51.883  30.891  1.00  0.00           H
ATOM    992  CA  GLY    63      45.211  50.931  29.690  1.00  0.00           C
ATOM    993  HA2 GLY    63      44.939  51.941  29.385  1.00  0.00           H
ATOM    994  HA3 GLY    63      45.312  50.243  28.850  1.00  0.00           H
ATOM    995  C   GLY    63      43.947  50.477  30.438  1.00  0.00           C
ATOM    996  O   GLY    63      43.987  50.249  31.620  1.00  0.00           O
ATOM    997  N   ASP    64      42.805  50.242  29.710  1.00  0.00           N
ATOM    998  H   ASP    64      42.833  50.457  28.724  1.00  0.00           H
ATOM    999  CA  ASP    64      41.518  50.064  30.389  1.00  0.00           C
ATOM   1000  HA  ASP    64      41.472  50.554  31.362  1.00  0.00           H
ATOM   1001  CB  ASP    64      40.356  50.845  29.604  1.00  0.00           C
ATOM   1002  HB2 ASP    64      40.352  50.387  28.615  1.00  0.00           H
ATOM   1003  HB3 ASP    64      39.458  50.747  30.215  1.00  0.00           H
ATOM   1004  CG  ASP    64      40.611  52.313  29.453  1.00  0.00           C
ATOM   1005  OD1 ASP    64      41.746  52.769  29.691  1.00  0.00           O
ATOM   1006  OD2 ASP    64      39.642  53.057  29.115  1.00  0.00           O
ATOM   1007  C   ASP    64      41.185  48.583  30.578  1.00  0.00           C
ATOM   1008  O   ASP    64      41.278  47.750  29.677  1.00  0.00           O
ATOM   1009  N   PHE    65      40.724  48.165  31.744  1.00  0.00           N
ATOM   1010  H   PHE    65      40.741  48.799  32.530  1.00  0.00           H
ATOM   1011  CA  PHE    65      40.345  46.758  32.136  1.00  0.00           C
ATOM   1012  HA  PHE    65      40.273  46.055  31.307  1.00  0.00           H
ATOM   1013  CB  PHE    65      41.604  46.257  32.881  1.00  0.00           C
ATOM   1014  HB2 PHE    65      41.822  46.822  33.787  1.00  0.00           H
ATOM   1015  HB3 PHE    65      41.448  45.222  33.187  1.00  0.00           H
ATOM   1016  CG  PHE    65      42.889  46.073  32.031  1.00  0.00           C
ATOM   1017  CD1 PHE    65      43.026  44.931  31.219  1.00  0.00           C
ATOM   1018  HD1 PHE    65      42.252  44.185  31.111  1.00  0.00           H
ATOM   1019  CE1 PHE    65      44.171  44.827  30.406  1.00  0.00           C
ATOM   1020  HE1 PHE    65      44.214  44.102  29.607  1.00  0.00           H
ATOM   1021  CZ  PHE    65      45.223  45.750  30.450  1.00  0.00           C
ATOM   1022  HZ  PHE    65      46.108  45.667  29.837  1.00  0.00           H
ATOM   1023  CE2 PHE    65      45.078  46.804  31.365  1.00  0.00           C
ATOM   1024  HE2 PHE    65      45.867  47.505  31.587  1.00  0.00           H
ATOM   1025  CD2 PHE    65      43.874  47.012  32.054  1.00  0.00           C
ATOM   1026  HD2 PHE    65      43.750  47.933  32.606  1.00  0.00           H
ATOM   1027  C   PHE    65      39.124  46.698  33.021  1.00  0.00           C
ATOM   1028  O   PHE    65      38.858  47.636  33.835  1.00  0.00           O
ATOM   1029  N   LEU    66      38.328  45.607  32.900  1.00  0.00           N
ATOM   1030  H   LEU    66      38.636  44.769  32.429  1.00  0.00           H
ATOM   1031  CA  LEU    66      37.269  45.374  33.894  1.00  0.00           C
ATOM   1032  HA  LEU    66      37.122  46.294  34.460  1.00  0.00           H
ATOM   1033  CB  LEU    66      35.909  45.035  33.182  1.00  0.00           C
ATOM   1034  HB2 LEU    66      36.043  44.104  32.632  1.00  0.00           H
ATOM   1035  HB3 LEU    66      35.143  44.895  33.944  1.00  0.00           H
ATOM   1036  CG  LEU    66      35.435  46.063  32.241  1.00  0.00           C
ATOM   1037  HG  LEU    66      36.069  45.977  31.358  1.00  0.00           H
ATOM   1038  CD1 LEU    66      34.008  45.735  31.790  1.00  0.00           C
ATOM   1039 HD11 LEU    66      33.974  44.696  31.463  1.00  0.00           H
ATOM   1040 HD12 LEU    66      33.725  46.205  30.849  1.00  0.00           H
ATOM   1041 HD13 LEU    66      33.338  45.891  32.635  1.00  0.00           H
ATOM   1042  CD2 LEU    66      35.452  47.521  32.666  1.00  0.00           C
ATOM   1043 HD21 LEU    66      35.066  48.243  31.948  1.00  0.00           H
ATOM   1044 HD22 LEU    66      34.927  47.722  33.599  1.00  0.00           H
ATOM   1045 HD23 LEU    66      36.499  47.819  32.715  1.00  0.00           H
ATOM   1046  C   LEU    66      37.685  44.311  34.940  1.00  0.00           C
ATOM   1047  O   LEU    66      38.674  43.560  34.748  1.00  0.00           O
ATOM   1048  N   ALA    67      36.874  44.241  36.042  1.00  0.00           N
ATOM   1049  H   ALA    67      36.116  44.895  36.171  1.00  0.00           H
ATOM   1050  CA  ALA    67      36.890  43.154  36.990  1.00  0.00           C
ATOM   1051  HA  ALA    67      37.196  42.332  36.343  1.00  0.00           H
ATOM   1052  CB  ALA    67      37.892  43.508  38.103  1.00  0.00           C
ATOM   1053  HB1 ALA    67      38.850  43.890  37.748  1.00  0.00           H
ATOM   1054  HB2 ALA    67      38.153  42.665  38.744  1.00  0.00           H
ATOM   1055  HB3 ALA    67      37.601  44.179  38.910  1.00  0.00           H
ATOM   1056  C   ALA    67      35.456  42.867  37.490  1.00  0.00           C
ATOM   1057  O   ALA    67      34.583  43.721  37.300  1.00  0.00           O
ATOM   1058  N   ILE    68      35.224  41.642  37.970  1.00  0.00           N
ATOM   1059  H   ILE    68      36.042  41.060  38.080  1.00  0.00           H
ATOM   1060  CA  ILE    68      33.960  41.161  38.516  1.00  0.00           C
ATOM   1061  HA  ILE    68      33.188  41.902  38.721  1.00  0.00           H
ATOM   1062  CB  ILE    68      33.343  40.099  37.500  1.00  0.00           C
ATOM   1063  HB  ILE    68      34.055  39.388  37.081  1.00  0.00           H
ATOM   1064  CG2 ILE    68      32.244  39.201  38.124  1.00  0.00           C
ATOM   1065 HG21 ILE    68      32.777  38.348  38.544  1.00  0.00           H
ATOM   1066 HG22 ILE    68      31.470  38.885  37.425  1.00  0.00           H
ATOM   1067 HG23 ILE    68      31.730  39.726  38.930  1.00  0.00           H
ATOM   1068  CG1 ILE    68      32.813  40.821  36.239  1.00  0.00           C
ATOM   1069 HG12 ILE    68      32.064  41.566  36.503  1.00  0.00           H
ATOM   1070 HG13 ILE    68      33.553  41.394  35.680  1.00  0.00           H
ATOM   1071  CD1 ILE    68      32.190  39.868  35.265  1.00  0.00           C
ATOM   1072 HD11 ILE    68      32.352  40.201  34.241  1.00  0.00           H
ATOM   1073 HD12 ILE    68      31.137  39.802  35.541  1.00  0.00           H
ATOM   1074 HD13 ILE    68      32.649  38.893  35.436  1.00  0.00           H
ATOM   1075  C   ILE    68      34.260  40.550  39.882  1.00  0.00           C
ATOM   1076  O   ILE    68      35.318  40.015  40.174  1.00  0.00           O
ATOM   1077  N   ASP    69      33.378  40.778  40.850  1.00  0.00           N
ATOM   1078  H   ASP    69      32.550  41.290  40.580  1.00  0.00           H
ATOM   1079  CA  ASP    69      33.476  40.098  42.138  1.00  0.00           C
ATOM   1080  HA  ASP    69      34.032  39.162  42.086  1.00  0.00           H
ATOM   1081  CB  ASP    69      34.303  41.032  43.105  1.00  0.00           C
ATOM   1082  HB2 ASP    69      35.331  41.187  42.779  1.00  0.00           H
ATOM   1083  HB3 ASP    69      33.841  42.019  43.112  1.00  0.00           H
ATOM   1084  CG  ASP    69      34.347  40.297  44.538  1.00  0.00           C
ATOM   1085  OD1 ASP    69      34.013  39.077  44.644  1.00  0.00           O
ATOM   1086  OD2 ASP    69      34.726  41.027  45.461  1.00  0.00           O
ATOM   1087  C   ASP    69      32.021  39.793  42.675  1.00  0.00           C
ATOM   1088  O   ASP    69      31.327  40.795  42.758  1.00  0.00           O
ATOM   1089  N   LEU    70      31.623  38.531  42.956  1.00  0.00           N
ATOM   1090  H   LEU    70      32.221  37.726  42.834  1.00  0.00           H
ATOM   1091  CA  LEU    70      30.311  38.146  43.578  1.00  0.00           C
ATOM   1092  HA  LEU    70      29.467  38.346  42.919  1.00  0.00           H
ATOM   1093  CB  LEU    70      30.261  36.679  43.859  1.00  0.00           C
ATOM   1094  HB2 LEU    70      30.946  36.350  44.640  1.00  0.00           H
ATOM   1095  HB3 LEU    70      29.305  36.440  44.326  1.00  0.00           H
ATOM   1096  CG  LEU    70      30.397  35.773  42.667  1.00  0.00           C
ATOM   1097  HG  LEU    70      31.405  35.749  42.252  1.00  0.00           H
ATOM   1098  CD1 LEU    70      29.968  34.361  43.045  1.00  0.00           C
ATOM   1099 HD11 LEU    70      30.620  33.979  43.831  1.00  0.00           H
ATOM   1100 HD12 LEU    70      30.113  33.634  42.246  1.00  0.00           H
ATOM   1101 HD13 LEU    70      28.929  34.419  43.370  1.00  0.00           H
ATOM   1102  CD2 LEU    70      29.384  36.112  41.505  1.00  0.00           C
ATOM   1103 HD21 LEU    70      28.379  36.384  41.831  1.00  0.00           H
ATOM   1104 HD22 LEU    70      29.729  36.910  40.849  1.00  0.00           H
ATOM   1105 HD23 LEU    70      29.355  35.256  40.832  1.00  0.00           H
ATOM   1106  C   LEU    70      30.037  38.874  44.916  1.00  0.00           C
ATOM   1107  O   LEU    70      28.885  38.953  45.257  1.00  0.00           O
ATOM   1108  N   GLY    71      31.136  39.353  45.629  1.00  0.00           N
ATOM   1109  H   GLY    71      32.072  39.270  45.257  1.00  0.00           H
ATOM   1110  CA  GLY    71      30.934  40.110  46.871  1.00  0.00           C
ATOM   1111  HA2 GLY    71      31.878  40.478  47.274  1.00  0.00           H
ATOM   1112  HA3 GLY    71      30.362  40.946  46.468  1.00  0.00           H
ATOM   1113  C   GLY    71      30.241  39.307  48.010  1.00  0.00           C
ATOM   1114  O   GLY    71      30.010  38.143  47.809  1.00  0.00           O
ATOM   1115  N   GLY    72      29.820  39.931  49.093  1.00  0.00           N
ATOM   1116  H   GLY    72      30.021  40.911  49.222  1.00  0.00           H
ATOM   1117  CA  GLY    72      29.203  39.200  50.247  1.00  0.00           C
ATOM   1118  HA2 GLY    72      29.729  38.284  50.516  1.00  0.00           H
ATOM   1119  HA3 GLY    72      29.202  39.914  51.071  1.00  0.00           H
ATOM   1120  C   GLY    72      27.760  38.863  49.912  1.00  0.00           C
ATOM   1121  O   GLY    72      27.256  37.743  49.945  1.00  0.00           O
ATOM   1122  N   THR    73      27.029  39.930  49.425  1.00  0.00           N
ATOM   1123  H   THR    73      27.398  40.869  49.453  1.00  0.00           H
ATOM   1124  CA  THR    73      25.581  39.846  48.959  1.00  0.00           C
ATOM   1125  HA  THR    73      25.182  38.833  48.930  1.00  0.00           H
ATOM   1126  CB  THR    73      24.692  40.676  49.998  1.00  0.00           C
ATOM   1127  HB  THR    73      23.639  40.667  49.714  1.00  0.00           H
ATOM   1128  CG2 THR    73      24.631  40.006  51.351  1.00  0.00           C
ATOM   1129 HG21 THR    73      23.907  40.459  52.029  1.00  0.00           H
ATOM   1130 HG22 THR    73      25.636  39.961  51.768  1.00  0.00           H
ATOM   1131 HG23 THR    73      24.251  39.019  51.089  1.00  0.00           H
ATOM   1132  OG1 THR    73      25.071  42.051  50.191  1.00  0.00           O
ATOM   1133  HG1 THR    73      24.938  42.470  49.338  1.00  0.00           H
ATOM   1134  C   THR    73      25.312  40.373  47.488  1.00  0.00           C
ATOM   1135  O   THR    73      24.278  40.140  46.917  1.00  0.00           O
ATOM   1136  N   ASN    74      26.273  41.142  46.996  1.00  0.00           N
ATOM   1137  H   ASN    74      26.941  41.572  47.619  1.00  0.00           H
ATOM   1138  CA  ASN    74      26.135  41.875  45.708  1.00  0.00           C
ATOM   1139  HA  ASN    74      25.220  41.607  45.179  1.00  0.00           H
ATOM   1140  CB  ASN    74      26.004  43.419  46.091  1.00  0.00           C
ATOM   1141  HB2 ASN    74      26.833  43.709  46.735  1.00  0.00           H
ATOM   1142  HB3 ASN    74      26.102  44.036  45.197  1.00  0.00           H
ATOM   1143  CG  ASN    74      24.751  43.747  46.796  1.00  0.00           C
ATOM   1144  OD1 ASN    74      24.482  43.162  47.816  1.00  0.00           O
ATOM   1145  ND2 ASN    74      24.099  44.796  46.338  1.00  0.00           N
ATOM   1146 HD21 ASN    74      24.456  45.291  45.533  1.00  0.00           H
ATOM   1147 HD22 ASN    74      23.319  45.224  46.816  1.00  0.00           H
ATOM   1148  C   ASN    74      27.325  41.625  44.812  1.00  0.00           C
ATOM   1149  O   ASN    74      28.460  41.914  45.166  1.00  0.00           O
ATOM   1150  N   LEU    75      26.911  41.560  43.544  1.00  0.00           N
ATOM   1151  H   LEU    75      25.912  41.434  43.465  1.00  0.00           H
ATOM   1152  CA  LEU    75      27.678  41.501  42.318  1.00  0.00           C
ATOM   1153  HA  LEU    75      28.457  40.778  42.561  1.00  0.00           H
ATOM   1154  CB  LEU    75      26.798  40.931  41.215  1.00  0.00           C
ATOM   1155  HB2 LEU    75      26.691  39.861  41.397  1.00  0.00           H
ATOM   1156  HB3 LEU    75      25.846  41.448  41.342  1.00  0.00           H
ATOM   1157  CG  LEU    75      27.335  40.989  39.791  1.00  0.00           C
ATOM   1158  HG  LEU    75      27.504  42.015  39.465  1.00  0.00           H
ATOM   1159  CD1 LEU    75      28.669  40.256  39.805  1.00  0.00           C
ATOM   1160 HD11 LEU    75      28.593  39.300  40.322  1.00  0.00           H
ATOM   1161 HD12 LEU    75      29.491  40.878  40.160  1.00  0.00           H
ATOM   1162 HD13 LEU    75      28.824  40.041  38.748  1.00  0.00           H
ATOM   1163  CD2 LEU    75      26.250  40.369  38.900  1.00  0.00           C
ATOM   1164 HD21 LEU    75      26.677  40.636  37.934  1.00  0.00           H
ATOM   1165 HD22 LEU    75      26.274  39.280  38.902  1.00  0.00           H
ATOM   1166 HD23 LEU    75      25.260  40.771  39.114  1.00  0.00           H
ATOM   1167  C   LEU    75      28.381  42.857  41.999  1.00  0.00           C
ATOM   1168  O   LEU    75      27.872  43.759  41.353  1.00  0.00           O
ATOM   1169  N   ARG    76      29.597  43.017  42.442  1.00  0.00           N
ATOM   1170  H   ARG    76      30.063  42.146  42.651  1.00  0.00           H
ATOM   1171  CA  ARG    76      30.433  44.161  42.062  1.00  0.00           C
ATOM   1172  HA  ARG    76      29.781  45.028  42.164  1.00  0.00           H
ATOM   1173  CB  ARG    76      31.562  44.394  43.022  1.00  0.00           C
ATOM   1174  HB2 ARG    76      31.226  44.575  44.045  1.00  0.00           H
ATOM   1175  HB3 ARG    76      32.270  43.566  42.996  1.00  0.00           H
ATOM   1176  CG  ARG    76      32.382  45.604  42.721  1.00  0.00           C
ATOM   1177  HG2 ARG    76      32.726  45.447  41.699  1.00  0.00           H
ATOM   1178  HG3 ARG    76      31.665  46.424  42.713  1.00  0.00           H
ATOM   1179  CD  ARG    76      33.525  45.720  43.712  1.00  0.00           C
ATOM   1180  HD2 ARG    76      33.136  45.849  44.721  1.00  0.00           H
ATOM   1181  HD3 ARG    76      34.101  44.795  43.684  1.00  0.00           H
ATOM   1182  NE  ARG    76      34.430  46.865  43.534  1.00  0.00           N
ATOM   1183  HE  ARG    76      34.018  47.777  43.675  1.00  0.00           H
ATOM   1184  CZ  ARG    76      35.731  46.914  43.724  1.00  0.00           C
ATOM   1185  NH1 ARG    76      36.493  45.880  43.801  1.00  0.00           N
ATOM   1186 HH11 ARG    76      36.173  44.925  43.740  1.00  0.00           H
ATOM   1187 HH12 ARG    76      37.393  46.011  44.239  1.00  0.00           H
ATOM   1188  NH2 ARG    76      36.245  48.074  43.845  1.00  0.00           N
ATOM   1189 HH21 ARG    76      35.577  48.825  43.951  1.00  0.00           H
ATOM   1190 HH22 ARG    76      37.226  48.184  44.063  1.00  0.00           H
ATOM   1191  C   ARG    76      30.909  43.886  40.634  1.00  0.00           C
ATOM   1192  O   ARG    76      31.346  42.800  40.277  1.00  0.00           O
ATOM   1193  N   VAL    77      30.840  44.960  39.823  1.00  0.00           N
ATOM   1194  H   VAL    77      30.548  45.820  40.264  1.00  0.00           H
ATOM   1195  CA  VAL    77      31.516  45.118  38.517  1.00  0.00           C
ATOM   1196  HA  VAL    77      32.323  44.388  38.460  1.00  0.00           H
ATOM   1197  CB  VAL    77      30.579  44.985  37.281  1.00  0.00           C
ATOM   1198  HB  VAL    77      29.942  45.866  37.201  1.00  0.00           H
ATOM   1199  CG1 VAL    77      31.439  44.832  35.992  1.00  0.00           C
ATOM   1200 HG11 VAL    77      30.938  44.924  35.029  1.00  0.00           H
ATOM   1201 HG12 VAL    77      32.039  45.741  35.943  1.00  0.00           H
ATOM   1202 HG13 VAL    77      32.039  43.924  36.039  1.00  0.00           H
ATOM   1203  CG2 VAL    77      29.608  43.755  37.325  1.00  0.00           C
ATOM   1204 HG21 VAL    77      29.085  43.664  38.276  1.00  0.00           H
ATOM   1205 HG22 VAL    77      30.173  42.823  37.315  1.00  0.00           H
ATOM   1206 HG23 VAL    77      28.994  43.696  36.427  1.00  0.00           H
ATOM   1207  C   VAL    77      32.186  46.533  38.464  1.00  0.00           C
ATOM   1208  O   VAL    77      31.714  47.422  39.109  1.00  0.00           O
ATOM   1209  N   VAL    78      33.473  46.627  37.903  1.00  0.00           N
ATOM   1210  H   VAL    78      33.886  45.810  37.475  1.00  0.00           H
ATOM   1211  CA  VAL    78      34.385  47.771  38.087  1.00  0.00           C
ATOM   1212  HA  VAL    78      33.789  48.684  38.087  1.00  0.00           H
ATOM   1213  CB  VAL    78      35.128  47.813  39.433  1.00  0.00           C
ATOM   1214  HB  VAL    78      34.416  47.745  40.256  1.00  0.00           H
ATOM   1215  CG1 VAL    78      36.004  46.572  39.681  1.00  0.00           C
ATOM   1216 HG11 VAL    78      36.796  46.546  38.933  1.00  0.00           H
ATOM   1217 HG12 VAL    78      36.525  46.602  40.639  1.00  0.00           H
ATOM   1218 HG13 VAL    78      35.356  45.697  39.612  1.00  0.00           H
ATOM   1219  CG2 VAL    78      36.050  49.064  39.726  1.00  0.00           C
ATOM   1220 HG21 VAL    78      36.364  49.161  40.765  1.00  0.00           H
ATOM   1221 HG22 VAL    78      35.566  50.037  39.626  1.00  0.00           H
ATOM   1222 HG23 VAL    78      36.929  48.970  39.087  1.00  0.00           H
ATOM   1223  C   VAL    78      35.279  47.972  36.847  1.00  0.00           C
ATOM   1224  O   VAL    78      35.959  47.023  36.378  1.00  0.00           O
ATOM   1225  N   LEU    79      35.326  49.284  36.396  1.00  0.00           N
ATOM   1226  H   LEU    79      34.834  50.015  36.888  1.00  0.00           H
ATOM   1227  CA  LEU    79      36.265  49.735  35.370  1.00  0.00           C
ATOM   1228  HA  LEU    79      36.458  48.862  34.747  1.00  0.00           H
ATOM   1229  CB  LEU    79      35.553  50.819  34.514  1.00  0.00           C
ATOM   1230  HB2 LEU    79      34.638  50.379  34.114  1.00  0.00           H
ATOM   1231  HB3 LEU    79      35.180  51.613  35.161  1.00  0.00           H
ATOM   1232  CG  LEU    79      36.392  51.467  33.409  1.00  0.00           C
ATOM   1233  HG  LEU    79      37.174  52.092  33.838  1.00  0.00           H
ATOM   1234  CD1 LEU    79      37.008  50.602  32.305  1.00  0.00           C
ATOM   1235 HD11 LEU    79      37.598  49.803  32.754  1.00  0.00           H
ATOM   1236 HD12 LEU    79      37.678  51.157  31.649  1.00  0.00           H
ATOM   1237 HD13 LEU    79      36.250  50.109  31.696  1.00  0.00           H
ATOM   1238  CD2 LEU    79      35.501  52.545  32.611  1.00  0.00           C
ATOM   1239 HD21 LEU    79      34.467  52.257  32.423  1.00  0.00           H
ATOM   1240 HD22 LEU    79      35.517  53.367  33.327  1.00  0.00           H
ATOM   1241 HD23 LEU    79      35.946  52.764  31.640  1.00  0.00           H
ATOM   1242  C   LEU    79      37.607  50.245  35.975  1.00  0.00           C
ATOM   1243  O   LEU    79      37.550  51.216  36.764  1.00  0.00           O
ATOM   1244  N   VAL    80      38.733  49.597  35.730  1.00  0.00           N
ATOM   1245  H   VAL    80      38.740  48.753  35.174  1.00  0.00           H
ATOM   1246  CA  VAL    80      40.038  50.087  36.176  1.00  0.00           C
ATOM   1247  HA  VAL    80      39.956  50.841  36.959  1.00  0.00           H
ATOM   1248  CB  VAL    80      40.751  48.930  36.948  1.00  0.00           C
ATOM   1249  HB  VAL    80      40.897  48.091  36.268  1.00  0.00           H
ATOM   1250  CG1 VAL    80      42.127  49.368  37.460  1.00  0.00           C
ATOM   1251 HG11 VAL    80      42.619  48.411  37.633  1.00  0.00           H
ATOM   1252 HG12 VAL    80      42.668  49.948  36.712  1.00  0.00           H
ATOM   1253 HG13 VAL    80      42.074  49.962  38.372  1.00  0.00           H
ATOM   1254  CG2 VAL    80      39.898  48.400  38.082  1.00  0.00           C
ATOM   1255 HG21 VAL    80      40.482  47.775  38.759  1.00  0.00           H
ATOM   1256 HG22 VAL    80      39.077  47.814  37.668  1.00  0.00           H
ATOM   1257 HG23 VAL    80      39.583  49.225  38.720  1.00  0.00           H
ATOM   1258  C   VAL    80      40.849  50.534  34.961  1.00  0.00           C
ATOM   1259  O   VAL    80      41.099  49.716  34.095  1.00  0.00           O
ATOM   1260  N   LYS    81      41.220  51.785  34.977  1.00  0.00           N
ATOM   1261  H   LYS    81      40.958  52.248  35.836  1.00  0.00           H
ATOM   1262  CA  LYS    81      41.954  52.445  33.871  1.00  0.00           C
ATOM   1263  HA  LYS    81      42.055  51.777  33.015  1.00  0.00           H
ATOM   1264  CB  LYS    81      41.331  53.851  33.547  1.00  0.00           C
ATOM   1265  HB2 LYS    81      41.344  54.446  34.461  1.00  0.00           H
ATOM   1266  HB3 LYS    81      41.880  54.446  32.819  1.00  0.00           H
ATOM   1267  CG  LYS    81      39.855  53.778  32.937  1.00  0.00           C
ATOM   1268  HG2 LYS    81      39.763  53.226  32.002  1.00  0.00           H
ATOM   1269  HG3 LYS    81      39.258  53.190  33.633  1.00  0.00           H
ATOM   1270  CD  LYS    81      39.256  55.142  32.843  1.00  0.00           C
ATOM   1271  HD2 LYS    81      39.158  55.693  33.779  1.00  0.00           H
ATOM   1272  HD3 LYS    81      39.979  55.696  32.245  1.00  0.00           H
ATOM   1273  CE  LYS    81      37.902  55.057  32.147  1.00  0.00           C
ATOM   1274  HE2 LYS    81      37.998  54.321  31.349  1.00  0.00           H
ATOM   1275  HE3 LYS    81      37.301  54.414  32.789  1.00  0.00           H
ATOM   1276  NZ  LYS    81      37.345  56.400  31.760  1.00  0.00           N
ATOM   1277  HZ1 LYS    81      38.097  56.933  31.348  1.00  0.00           H
ATOM   1278  HZ2 LYS    81      37.029  56.933  32.556  1.00  0.00           H
ATOM   1279  HZ3 LYS    81      36.568  56.368  31.115  1.00  0.00           H
ATOM   1280  C   LYS    81      43.371  52.683  34.413  1.00  0.00           C
ATOM   1281  O   LYS    81      43.672  53.583  35.193  1.00  0.00           O
ATOM   1282  N   LEU    82      44.280  51.735  34.038  1.00  0.00           N
ATOM   1283  H   LEU    82      44.045  51.089  33.298  1.00  0.00           H
ATOM   1284  CA  LEU    82      45.699  51.763  34.465  1.00  0.00           C
ATOM   1285  HA  LEU    82      45.691  52.152  35.483  1.00  0.00           H
ATOM   1286  CB  LEU    82      46.362  50.394  34.214  1.00  0.00           C
ATOM   1287  HB2 LEU    82      46.310  50.232  33.137  1.00  0.00           H
ATOM   1288  HB3 LEU    82      47.385  50.419  34.590  1.00  0.00           H
ATOM   1289  CG  LEU    82      45.602  49.282  34.981  1.00  0.00           C
ATOM   1290  HG  LEU    82      44.594  49.189  34.576  1.00  0.00           H
ATOM   1291  CD1 LEU    82      46.345  48.006  34.752  1.00  0.00           C
ATOM   1292 HD11 LEU    82      46.288  47.828  33.679  1.00  0.00           H
ATOM   1293 HD12 LEU    82      45.752  47.262  35.284  1.00  0.00           H
ATOM   1294 HD13 LEU    82      47.401  48.081  35.011  1.00  0.00           H
ATOM   1295  CD2 LEU    82      45.448  49.449  36.447  1.00  0.00           C
ATOM   1296 HD21 LEU    82      44.864  48.618  36.843  1.00  0.00           H
ATOM   1297 HD22 LEU    82      46.427  49.504  36.924  1.00  0.00           H
ATOM   1298 HD23 LEU    82      44.922  50.386  36.627  1.00  0.00           H
ATOM   1299  C   LEU    82      46.525  52.835  33.698  1.00  0.00           C
ATOM   1300  O   LEU    82      46.474  52.848  32.489  1.00  0.00           O
ATOM   1301  N   GLY    83      47.316  53.685  34.337  1.00  0.00           N
ATOM   1302  H   GLY    83      47.331  53.772  35.345  1.00  0.00           H
ATOM   1303  CA  GLY    83      47.894  54.826  33.663  1.00  0.00           C
ATOM   1304  HA2 GLY    83      47.406  55.001  32.704  1.00  0.00           H
ATOM   1305  HA3 GLY    83      47.826  55.741  34.252  1.00  0.00           H
ATOM   1306  C   GLY    83      49.352  54.637  33.307  1.00  0.00           C
ATOM   1307  O   GLY    83      50.019  55.422  32.641  1.00  0.00           O
ATOM   1308  N   GLY    84      49.960  53.540  33.762  1.00  0.00           N
ATOM   1309  H   GLY    84      49.412  52.927  34.348  1.00  0.00           H
ATOM   1310  CA  GLY    84      51.341  53.181  33.368  1.00  0.00           C
ATOM   1311  HA2 GLY    84      51.527  52.126  33.571  1.00  0.00           H
ATOM   1312  HA3 GLY    84      51.457  53.304  32.290  1.00  0.00           H
ATOM   1313  C   GLY    84      52.408  53.983  34.145  1.00  0.00           C
ATOM   1314  O   GLY    84      53.578  53.888  33.860  1.00  0.00           O
ATOM   1315  N   ASP    85      51.993  54.869  35.054  1.00  0.00           N
ATOM   1316  H   ASP    85      51.004  55.073  35.046  1.00  0.00           H
ATOM   1317  CA  ASP    85      52.841  55.765  35.950  1.00  0.00           C
ATOM   1318  HA  ASP    85      53.874  55.503  35.723  1.00  0.00           H
ATOM   1319  CB  ASP    85      52.710  57.233  35.740  1.00  0.00           C
ATOM   1320  HB2 ASP    85      53.527  57.688  36.302  1.00  0.00           H
ATOM   1321  HB3 ASP    85      52.920  57.484  34.700  1.00  0.00           H
ATOM   1322  CG  ASP    85      51.360  57.851  36.111  1.00  0.00           C
ATOM   1323  OD1 ASP    85      51.321  59.098  36.135  1.00  0.00           O
ATOM   1324  OD2 ASP    85      50.313  57.163  36.146  1.00  0.00           O
ATOM   1325  C   ASP    85      52.606  55.358  37.379  1.00  0.00           C
ATOM   1326  O   ASP    85      52.594  56.217  38.259  1.00  0.00           O
ATOM   1327  N   ARG    86      52.267  54.091  37.607  1.00  0.00           N
ATOM   1328  H   ARG    86      52.537  53.440  36.883  1.00  0.00           H
ATOM   1329  CA  ARG    86      51.797  53.462  38.847  1.00  0.00           C
ATOM   1330  HA  ARG    86      51.723  52.393  38.650  1.00  0.00           H
ATOM   1331  CB  ARG    86      52.930  53.665  39.916  1.00  0.00           C
ATOM   1332  HB2 ARG    86      53.126  54.718  40.119  1.00  0.00           H
ATOM   1333  HB3 ARG    86      52.480  53.328  40.850  1.00  0.00           H
ATOM   1334  CG  ARG    86      54.219  52.885  39.633  1.00  0.00           C
ATOM   1335  HG2 ARG    86      53.991  51.887  39.258  1.00  0.00           H
ATOM   1336  HG3 ARG    86      54.781  53.503  38.932  1.00  0.00           H
ATOM   1337  CD  ARG    86      55.133  52.618  40.807  1.00  0.00           C
ATOM   1338  HD2 ARG    86      55.568  53.540  41.195  1.00  0.00           H
ATOM   1339  HD3 ARG    86      54.568  52.058  41.551  1.00  0.00           H
ATOM   1340  NE  ARG    86      56.398  51.875  40.440  1.00  0.00           N
ATOM   1341  HE  ARG    86      57.148  52.460  40.101  1.00  0.00           H
ATOM   1342  CZ  ARG    86      56.612  50.615  40.572  1.00  0.00           C
ATOM   1343  NH1 ARG    86      55.703  49.738  40.878  1.00  0.00           N
ATOM   1344 HH11 ARG    86      54.703  49.881  40.899  1.00  0.00           H
ATOM   1345 HH12 ARG    86      55.970  48.766  40.802  1.00  0.00           H
ATOM   1346  NH2 ARG    86      57.794  50.209  40.299  1.00  0.00           N
ATOM   1347 HH21 ARG    86      58.428  50.891  39.909  1.00  0.00           H
ATOM   1348 HH22 ARG    86      57.972  49.226  40.152  1.00  0.00           H
ATOM   1349  C   ARG    86      50.475  53.993  39.454  1.00  0.00           C
ATOM   1350  O   ARG    86      50.073  53.539  40.487  1.00  0.00           O
ATOM   1351  N   THR    87      49.812  54.843  38.697  1.00  0.00           N
ATOM   1352  H   THR    87      50.235  55.085  37.813  1.00  0.00           H
ATOM   1353  CA  THR    87      48.513  55.472  39.067  1.00  0.00           C
ATOM   1354  HA  THR    87      48.347  55.382  40.141  1.00  0.00           H
ATOM   1355  CB  THR    87      48.339  56.986  38.773  1.00  0.00           C
ATOM   1356  HB  THR    87      47.431  57.238  39.322  1.00  0.00           H
ATOM   1357  CG2 THR    87      49.541  57.775  39.341  1.00  0.00           C
ATOM   1358 HG21 THR    87      50.384  57.459  38.727  1.00  0.00           H
ATOM   1359 HG22 THR    87      49.863  57.484  40.341  1.00  0.00           H
ATOM   1360 HG23 THR    87      49.302  58.836  39.428  1.00  0.00           H
ATOM   1361  OG1 THR    87      48.107  57.352  37.421  1.00  0.00           O
ATOM   1362  HG1 THR    87      48.950  57.280  36.967  1.00  0.00           H
ATOM   1363  C   THR    87      47.357  54.805  38.377  1.00  0.00           C
ATOM   1364  O   THR    87      47.500  54.256  37.271  1.00  0.00           O
ATOM   1365  N   PHE    88      46.211  54.912  39.023  1.00  0.00           N
ATOM   1366  H   PHE    88      46.152  55.378  39.918  1.00  0.00           H
ATOM   1367  CA  PHE    88      44.886  54.475  38.479  1.00  0.00           C
ATOM   1368  HA  PHE    88      45.038  54.623  37.410  1.00  0.00           H
ATOM   1369  CB  PHE    88      44.723  52.890  38.687  1.00  0.00           C
ATOM   1370  HB2 PHE    88      43.998  52.680  37.900  1.00  0.00           H
ATOM   1371  HB3 PHE    88      45.701  52.443  38.510  1.00  0.00           H
ATOM   1372  CG  PHE    88      44.285  52.496  40.094  1.00  0.00           C
ATOM   1373  CD1 PHE    88      42.936  52.057  40.296  1.00  0.00           C
ATOM   1374  HD1 PHE    88      42.346  51.966  39.396  1.00  0.00           H
ATOM   1375  CE1 PHE    88      42.527  51.625  41.587  1.00  0.00           C
ATOM   1376  HE1 PHE    88      41.535  51.230  41.752  1.00  0.00           H
ATOM   1377  CZ  PHE    88      43.457  51.737  42.676  1.00  0.00           C
ATOM   1378  HZ  PHE    88      43.170  51.490  43.688  1.00  0.00           H
ATOM   1379  CE2 PHE    88      44.740  52.231  42.437  1.00  0.00           C
ATOM   1380  HE2 PHE    88      45.439  52.237  43.260  1.00  0.00           H
ATOM   1381  CD2 PHE    88      45.207  52.532  41.171  1.00  0.00           C
ATOM   1382  HD2 PHE    88      46.263  52.739  41.076  1.00  0.00           H
ATOM   1383  C   PHE    88      43.655  55.334  38.893  1.00  0.00           C
ATOM   1384  O   PHE    88      43.730  56.194  39.724  1.00  0.00           O
ATOM   1385  N   ASP    89      42.535  55.119  38.252  1.00  0.00           N
ATOM   1386  H   ASP    89      42.546  54.326  37.627  1.00  0.00           H
ATOM   1387  CA  ASP    89      41.192  55.645  38.540  1.00  0.00           C
ATOM   1388  HA  ASP    89      41.179  55.700  39.629  1.00  0.00           H
ATOM   1389  CB  ASP    89      40.843  56.988  37.868  1.00  0.00           C
ATOM   1390  HB2 ASP    89      41.669  57.699  37.893  1.00  0.00           H
ATOM   1391  HB3 ASP    89      40.612  56.779  36.824  1.00  0.00           H
ATOM   1392  CG  ASP    89      39.600  57.672  38.540  1.00  0.00           C
ATOM   1393  OD1 ASP    89      38.790  58.277  37.807  1.00  0.00           O
ATOM   1394  OD2 ASP    89      39.570  57.650  39.805  1.00  0.00           O
ATOM   1395  C   ASP    89      40.130  54.519  38.251  1.00  0.00           C
ATOM   1396  O   ASP    89      40.210  53.778  37.282  1.00  0.00           O
ATOM   1397  N   THR    90      39.167  54.380  39.173  1.00  0.00           N
ATOM   1398  H   THR    90      39.131  55.102  39.878  1.00  0.00           H
ATOM   1399  CA  THR    90      38.237  53.299  39.411  1.00  0.00           C
ATOM   1400  HA  THR    90      38.291  52.564  38.609  1.00  0.00           H
ATOM   1401  CB  THR    90      38.621  52.488  40.702  1.00  0.00           C
ATOM   1402  HB  THR    90      39.651  52.170  40.542  1.00  0.00           H
ATOM   1403  CG2 THR    90      38.528  53.218  42.024  1.00  0.00           C
ATOM   1404 HG21 THR    90      38.902  52.577  42.822  1.00  0.00           H
ATOM   1405 HG22 THR    90      37.480  53.473  42.181  1.00  0.00           H
ATOM   1406 HG23 THR    90      39.101  54.145  42.011  1.00  0.00           H
ATOM   1407  OG1 THR    90      37.912  51.273  40.934  1.00  0.00           O
ATOM   1408  HG1 THR    90      38.528  50.769  41.471  1.00  0.00           H
ATOM   1409  C   THR    90      36.767  53.808  39.412  1.00  0.00           C
ATOM   1410  O   THR    90      36.514  54.907  39.981  1.00  0.00           O
ATOM   1411  N   THR    91      35.774  53.062  38.897  1.00  0.00           N
ATOM   1412  H   THR    91      35.947  52.170  38.455  1.00  0.00           H
ATOM   1413  CA  THR    91      34.336  53.413  38.885  1.00  0.00           C
ATOM   1414  HA  THR    91      34.130  54.024  39.764  1.00  0.00           H
ATOM   1415  CB  THR    91      33.993  54.080  37.612  1.00  0.00           C
ATOM   1416  HB  THR    91      34.347  53.465  36.786  1.00  0.00           H
ATOM   1417  CG2 THR    91      32.508  54.469  37.505  1.00  0.00           C
ATOM   1418 HG21 THR    91      32.426  55.023  36.570  1.00  0.00           H
ATOM   1419 HG22 THR    91      32.185  55.167  38.277  1.00  0.00           H
ATOM   1420 HG23 THR    91      31.895  53.569  37.546  1.00  0.00           H
ATOM   1421  OG1 THR    91      34.655  55.322  37.752  1.00  0.00           O
ATOM   1422  HG1 THR    91      35.481  55.218  37.274  1.00  0.00           H
ATOM   1423  C   THR    91      33.487  52.150  38.987  1.00  0.00           C
ATOM   1424  O   THR    91      33.783  51.251  38.209  1.00  0.00           O
ATOM   1425  N   GLN    92      32.624  51.949  39.973  1.00  0.00           N
ATOM   1426  H   GLN    92      32.504  52.712  40.625  1.00  0.00           H
ATOM   1427  CA  GLN    92      32.062  50.601  40.387  1.00  0.00           C
ATOM   1428  HA  GLN    92      32.300  49.962  39.536  1.00  0.00           H
ATOM   1429  CB  GLN    92      32.763  50.081  41.689  1.00  0.00           C
ATOM   1430  HB2 GLN    92      32.325  49.153  42.058  1.00  0.00           H
ATOM   1431  HB3 GLN    92      33.827  49.963  41.482  1.00  0.00           H
ATOM   1432  CG  GLN    92      32.590  51.103  42.839  1.00  0.00           C
ATOM   1433  HG2 GLN    92      33.241  51.941  42.590  1.00  0.00           H
ATOM   1434  HG3 GLN    92      31.566  51.473  42.797  1.00  0.00           H
ATOM   1435  CD  GLN    92      33.041  50.496  44.203  1.00  0.00           C
ATOM   1436  OE1 GLN    92      33.476  49.371  44.308  1.00  0.00           O
ATOM   1437  NE2 GLN    92      32.772  51.228  45.242  1.00  0.00           N
ATOM   1438 HE21 GLN    92      33.240  50.983  46.102  1.00  0.00           H
ATOM   1439 HE22 GLN    92      32.306  52.123  45.216  1.00  0.00           H
ATOM   1440  C   GLN    92      30.458  50.615  40.574  1.00  0.00           C
ATOM   1441  O   GLN    92      29.864  51.696  40.800  1.00  0.00           O
ATOM   1442  N   SER    93      29.886  49.411  40.360  1.00  0.00           N
ATOM   1443  H   SER    93      30.461  48.596  40.201  1.00  0.00           H
ATOM   1444  CA  SER    93      28.454  49.170  40.777  1.00  0.00           C
ATOM   1445  HA  SER    93      28.135  49.869  41.551  1.00  0.00           H
ATOM   1446  CB  SER    93      27.495  49.234  39.477  1.00  0.00           C
ATOM   1447  HB2 SER    93      27.642  50.128  38.871  1.00  0.00           H
ATOM   1448  HB3 SER    93      27.763  48.434  38.788  1.00  0.00           H
ATOM   1449  OG  SER    93      26.166  48.987  39.854  1.00  0.00           O
ATOM   1450  HG  SER    93      25.794  48.774  38.995  1.00  0.00           H
ATOM   1451  C   SER    93      28.326  47.768  41.397  1.00  0.00           C
ATOM   1452  O   SER    93      28.862  46.749  40.877  1.00  0.00           O
ATOM   1453  N   LYS    94      27.578  47.713  42.492  1.00  0.00           N
ATOM   1454  H   LYS    94      27.347  48.608  42.900  1.00  0.00           H
ATOM   1455  CA  LYS    94      27.270  46.556  43.342  1.00  0.00           C
ATOM   1456  HA  LYS    94      27.784  45.711  42.884  1.00  0.00           H
ATOM   1457  CB  LYS    94      27.747  46.707  44.756  1.00  0.00           C
ATOM   1458  HB2 LYS    94      27.383  47.630  45.207  1.00  0.00           H
ATOM   1459  HB3 LYS    94      27.275  45.958  45.394  1.00  0.00           H
ATOM   1460  CG  LYS    94      29.312  46.834  44.919  1.00  0.00           C
ATOM   1461  HG2 LYS    94      29.815  45.914  44.623  1.00  0.00           H
ATOM   1462  HG3 LYS    94      29.649  47.623  44.247  1.00  0.00           H
ATOM   1463  CD  LYS    94      29.632  47.331  46.365  1.00  0.00           C
ATOM   1464  HD2 LYS    94      28.838  48.003  46.690  1.00  0.00           H
ATOM   1465  HD3 LYS    94      29.601  46.457  47.016  1.00  0.00           H
ATOM   1466  CE  LYS    94      31.063  48.063  46.362  1.00  0.00           C
ATOM   1467  HE2 LYS    94      31.761  47.367  45.897  1.00  0.00           H
ATOM   1468  HE3 LYS    94      30.953  48.927  45.705  1.00  0.00           H
ATOM   1469  NZ  LYS    94      31.503  48.438  47.756  1.00  0.00           N
ATOM   1470  HZ1 LYS    94      31.613  47.596  48.303  1.00  0.00           H
ATOM   1471  HZ2 LYS    94      30.756  49.013  48.118  1.00  0.00           H
ATOM   1472  HZ3 LYS    94      32.304  49.047  47.833  1.00  0.00           H
ATOM   1473  C   LYS    94      25.820  46.085  43.225  1.00  0.00           C
ATOM   1474  O   LYS    94      24.957  46.379  44.053  1.00  0.00           O
ATOM   1475  N   TYR    95      25.578  45.410  42.135  1.00  0.00           N
ATOM   1476  H   TYR    95      26.386  45.369  41.529  1.00  0.00           H
ATOM   1477  CA  TYR    95      24.275  44.811  41.795  1.00  0.00           C
ATOM   1478  HA  TYR    95      23.540  45.609  41.687  1.00  0.00           H
ATOM   1479  CB  TYR    95      24.396  44.354  40.340  1.00  0.00           C
ATOM   1480  HB2 TYR    95      25.145  43.570  40.230  1.00  0.00           H
ATOM   1481  HB3 TYR    95      23.410  43.961  40.094  1.00  0.00           H
ATOM   1482  CG  TYR    95      24.715  45.392  39.350  1.00  0.00           C
ATOM   1483  CD1 TYR    95      23.711  46.252  38.916  1.00  0.00           C
ATOM   1484  HD1 TYR    95      22.713  45.965  39.210  1.00  0.00           H
ATOM   1485  CE1 TYR    95      23.999  47.304  37.919  1.00  0.00           C
ATOM   1486  HE1 TYR    95      23.206  47.825  37.403  1.00  0.00           H
ATOM   1487  CZ  TYR    95      25.336  47.330  37.443  1.00  0.00           C
ATOM   1488  OH  TYR    95      25.711  48.292  36.568  1.00  0.00           O
ATOM   1489  HH  TYR    95      24.936  48.795  36.308  1.00  0.00           H
ATOM   1490  CE2 TYR    95      26.343  46.432  37.918  1.00  0.00           C
ATOM   1491  HE2 TYR    95      27.382  46.566  37.658  1.00  0.00           H
ATOM   1492  CD2 TYR    95      26.014  45.425  38.862  1.00  0.00           C
ATOM   1493  HD2 TYR    95      26.775  44.793  39.296  1.00  0.00           H
ATOM   1494  C   TYR    95      23.886  43.711  42.764  1.00  0.00           C
ATOM   1495  O   TYR    95      24.600  42.774  43.002  1.00  0.00           O
ATOM   1496  N   ARG    96      22.718  43.885  43.272  1.00  0.00           N
ATOM   1497  H   ARG    96      22.380  44.830  43.159  1.00  0.00           H
ATOM   1498  CA  ARG    96      22.124  43.006  44.269  1.00  0.00           C
ATOM   1499  HA  ARG    96      22.844  42.836  45.070  1.00  0.00           H
ATOM   1500  CB  ARG    96      20.904  43.681  44.951  1.00  0.00           C
ATOM   1501  HB2 ARG    96      21.362  44.565  45.395  1.00  0.00           H
ATOM   1502  HB3 ARG    96      20.272  43.985  44.117  1.00  0.00           H
ATOM   1503  CG  ARG    96      20.094  42.826  45.901  1.00  0.00           C
ATOM   1504  HG2 ARG    96      19.125  43.209  46.221  1.00  0.00           H
ATOM   1505  HG3 ARG    96      19.839  41.840  45.513  1.00  0.00           H
ATOM   1506  CD  ARG    96      21.011  42.621  47.086  1.00  0.00           C
ATOM   1507  HD2 ARG    96      21.864  41.993  46.827  1.00  0.00           H
ATOM   1508  HD3 ARG    96      21.385  43.534  47.551  1.00  0.00           H
ATOM   1509  NE  ARG    96      20.228  41.983  48.126  1.00  0.00           N
ATOM   1510  HE  ARG    96      19.408  42.471  48.454  1.00  0.00           H
ATOM   1511  CZ  ARG    96      20.459  40.733  48.568  1.00  0.00           C
ATOM   1512  NH1 ARG    96      21.456  39.979  48.224  1.00  0.00           N
ATOM   1513 HH11 ARG    96      22.122  40.367  47.572  1.00  0.00           H
ATOM   1514 HH12 ARG    96      21.512  38.987  48.410  1.00  0.00           H
ATOM   1515  NH2 ARG    96      19.655  40.247  49.404  1.00  0.00           N
ATOM   1516 HH21 ARG    96      18.874  40.793  49.739  1.00  0.00           H
ATOM   1517 HH22 ARG    96      19.763  39.248  49.493  1.00  0.00           H
ATOM   1518  C   ARG    96      21.798  41.643  43.631  1.00  0.00           C
ATOM   1519  O   ARG    96      20.786  41.402  43.026  1.00  0.00           O
ATOM   1520  N   LEU    97      22.824  40.762  43.672  1.00  0.00           N
ATOM   1521  H   LEU    97      23.736  41.155  43.860  1.00  0.00           H
ATOM   1522  CA  LEU    97      22.665  39.265  43.418  1.00  0.00           C
ATOM   1523  HA  LEU    97      22.448  39.086  42.365  1.00  0.00           H
ATOM   1524  CB  LEU    97      24.087  38.623  43.577  1.00  0.00           C
ATOM   1525  HB2 LEU    97      24.850  39.137  42.992  1.00  0.00           H
ATOM   1526  HB3 LEU    97      24.370  38.765  44.620  1.00  0.00           H
ATOM   1527  CG  LEU    97      23.994  37.114  43.175  1.00  0.00           C
ATOM   1528  HG  LEU    97      23.119  36.638  43.619  1.00  0.00           H
ATOM   1529  CD1 LEU    97      24.016  36.902  41.647  1.00  0.00           C
ATOM   1530 HD11 LEU    97      23.239  37.487  41.155  1.00  0.00           H
ATOM   1531 HD12 LEU    97      23.687  35.880  41.454  1.00  0.00           H
ATOM   1532 HD13 LEU    97      24.989  37.062  41.184  1.00  0.00           H
ATOM   1533  CD2 LEU    97      25.247  36.402  43.726  1.00  0.00           C
ATOM   1534 HD21 LEU    97      25.174  35.363  43.407  1.00  0.00           H
ATOM   1535 HD22 LEU    97      26.151  36.960  43.486  1.00  0.00           H
ATOM   1536 HD23 LEU    97      25.151  36.352  44.811  1.00  0.00           H
ATOM   1537  C   LEU    97      21.548  38.689  44.327  1.00  0.00           C
ATOM   1538  O   LEU    97      21.704  38.899  45.556  1.00  0.00           O
ATOM   1539  N   PRO    98      20.482  38.055  43.810  1.00  0.00           N
ATOM   1540  CD  PRO    98      20.078  38.042  42.408  1.00  0.00           C
ATOM   1541  HD2 PRO    98      20.498  37.122  42.003  1.00  0.00           H
ATOM   1542  HD3 PRO    98      20.413  38.954  41.913  1.00  0.00           H
ATOM   1543  CG  PRO    98      18.583  37.828  42.392  1.00  0.00           C
ATOM   1544  HG2 PRO    98      18.306  37.330  41.463  1.00  0.00           H
ATOM   1545  HG3 PRO    98      18.128  38.786  42.642  1.00  0.00           H
ATOM   1546  CB  PRO    98      18.435  36.887  43.561  1.00  0.00           C
ATOM   1547  HB2 PRO    98      18.701  35.882  43.234  1.00  0.00           H
ATOM   1548  HB3 PRO    98      17.384  36.919  43.848  1.00  0.00           H
ATOM   1549  CA  PRO    98      19.418  37.422  44.579  1.00  0.00           C
ATOM   1550  HA  PRO    98      18.891  38.204  45.126  1.00  0.00           H
ATOM   1551  C   PRO    98      19.973  36.345  45.486  1.00  0.00           C
ATOM   1552  O   PRO    98      20.612  35.390  44.908  1.00  0.00           O
ATOM   1553  N   ASP    99      19.664  36.333  46.787  1.00  0.00           N
ATOM   1554  H   ASP    99      19.086  37.097  47.107  1.00  0.00           H
ATOM   1555  CA  ASP    99      20.165  35.327  47.706  1.00  0.00           C
ATOM   1556  HA  ASP    99      21.252  35.306  47.621  1.00  0.00           H
ATOM   1557  CB  ASP    99      19.921  35.641  49.204  1.00  0.00           C
ATOM   1558  HB2 ASP    99      18.836  35.679  49.303  1.00  0.00           H
ATOM   1559  HB3 ASP    99      20.318  34.839  49.825  1.00  0.00           H
ATOM   1560  CG  ASP    99      20.488  36.901  49.711  1.00  0.00           C
ATOM   1561  OD1 ASP    99      19.705  37.625  50.369  1.00  0.00           O
ATOM   1562  OD2 ASP    99      21.629  37.366  49.211  1.00  0.00           O
ATOM   1563  C   ASP    99      19.610  33.957  47.528  1.00  0.00           C
ATOM   1564  O   ASP    99      20.387  33.037  47.758  1.00  0.00           O
ATOM   1565  N   ALA   100      18.462  33.709  46.865  1.00  0.00           N
ATOM   1566  H   ALA   100      17.985  34.531  46.520  1.00  0.00           H
ATOM   1567  CA  ALA   100      17.992  32.404  46.446  1.00  0.00           C
ATOM   1568  HA  ALA   100      18.095  31.634  47.211  1.00  0.00           H
ATOM   1569  CB  ALA   100      16.564  32.465  45.935  1.00  0.00           C
ATOM   1570  HB1 ALA   100      15.887  32.683  46.761  1.00  0.00           H
ATOM   1571  HB2 ALA   100      16.265  31.506  45.513  1.00  0.00           H
ATOM   1572  HB3 ALA   100      16.485  33.278  45.211  1.00  0.00           H
ATOM   1573  C   ALA   100      18.930  31.874  45.295  1.00  0.00           C
ATOM   1574  O   ALA   100      19.365  30.746  45.319  1.00  0.00           O
ATOM   1575  N   MET   101      19.472  32.774  44.458  1.00  0.00           N
ATOM   1576  H   MET   101      19.418  33.745  44.731  1.00  0.00           H
ATOM   1577  CA  MET   101      20.416  32.354  43.357  1.00  0.00           C
ATOM   1578  HA  MET   101      19.903  31.514  42.888  1.00  0.00           H
ATOM   1579  CB  MET   101      20.649  33.612  42.380  1.00  0.00           C
ATOM   1580  HB2 MET   101      19.671  34.079  42.265  1.00  0.00           H
ATOM   1581  HB3 MET   101      21.454  34.182  42.844  1.00  0.00           H
ATOM   1582  CG  MET   101      21.149  33.244  40.984  1.00  0.00           C
ATOM   1583  HG2 MET   101      22.067  32.753  41.309  1.00  0.00           H
ATOM   1584  HG3 MET   101      20.560  32.461  40.506  1.00  0.00           H
ATOM   1585  SD  MET   101      21.461  34.740  40.025  1.00  0.00           S
ATOM   1586  CE  MET   101      19.787  35.217  39.653  1.00  0.00           C
ATOM   1587  HE1 MET   101      19.408  35.825  40.475  1.00  0.00           H
ATOM   1588  HE2 MET   101      19.827  35.743  38.698  1.00  0.00           H
ATOM   1589  HE3 MET   101      19.123  34.363  39.516  1.00  0.00           H
ATOM   1590  C   MET   101      21.802  31.829  43.822  1.00  0.00           C
ATOM   1591  O   MET   101      22.506  31.188  43.085  1.00  0.00           O
ATOM   1592  N   ARG   102      22.064  31.950  45.153  1.00  0.00           N
ATOM   1593  H   ARG   102      21.346  32.313  45.764  1.00  0.00           H
ATOM   1594  CA  ARG   102      23.237  31.352  45.826  1.00  0.00           C
ATOM   1595  HA  ARG   102      24.111  31.778  45.335  1.00  0.00           H
ATOM   1596  CB  ARG   102      23.282  31.731  47.301  1.00  0.00           C
ATOM   1597  HB2 ARG   102      22.304  31.450  47.689  1.00  0.00           H
ATOM   1598  HB3 ARG   102      23.999  31.105  47.833  1.00  0.00           H
ATOM   1599  CG  ARG   102      23.642  33.219  47.419  1.00  0.00           C
ATOM   1600  HG2 ARG   102      24.700  33.270  47.164  1.00  0.00           H
ATOM   1601  HG3 ARG   102      23.078  33.888  46.768  1.00  0.00           H
ATOM   1602  CD  ARG   102      23.503  33.684  48.873  1.00  0.00           C
ATOM   1603  HD2 ARG   102      22.987  34.642  48.954  1.00  0.00           H
ATOM   1604  HD3 ARG   102      22.765  33.032  49.341  1.00  0.00           H
ATOM   1605  NE  ARG   102      24.760  33.743  49.580  1.00  0.00           N
ATOM   1606  HE  ARG   102      25.020  33.025  50.242  1.00  0.00           H
ATOM   1607  CZ  ARG   102      25.731  34.627  49.399  1.00  0.00           C
ATOM   1608  NH1 ARG   102      25.567  35.651  48.636  1.00  0.00           N
ATOM   1609 HH11 ARG   102      24.646  35.844  48.270  1.00  0.00           H
ATOM   1610 HH12 ARG   102      26.297  36.330  48.475  1.00  0.00           H
ATOM   1611  NH2 ARG   102      26.887  34.527  50.061  1.00  0.00           N
ATOM   1612 HH21 ARG   102      27.042  33.702  50.624  1.00  0.00           H
ATOM   1613 HH22 ARG   102      27.668  35.144  49.895  1.00  0.00           H
ATOM   1614  C   ARG   102      23.154  29.840  45.688  1.00  0.00           C
ATOM   1615  O   ARG   102      24.166  29.188  45.517  1.00  0.00           O
ATOM   1616  N   THR   103      21.975  29.275  45.647  1.00  0.00           N
ATOM   1617  H   THR   103      21.160  29.828  45.876  1.00  0.00           H
ATOM   1618  CA  THR   103      21.724  27.868  45.907  1.00  0.00           C
ATOM   1619  HA  THR   103      22.570  27.305  45.513  1.00  0.00           H
ATOM   1620  CB  THR   103      21.409  27.649  47.453  1.00  0.00           C
ATOM   1621  HB  THR   103      21.045  26.642  47.659  1.00  0.00           H
ATOM   1622  CG2 THR   103      22.495  28.115  48.419  1.00  0.00           C
ATOM   1623 HG21 THR   103      22.488  29.203  48.362  1.00  0.00           H
ATOM   1624 HG22 THR   103      23.398  27.555  48.176  1.00  0.00           H
ATOM   1625 HG23 THR   103      22.207  27.721  49.395  1.00  0.00           H
ATOM   1626  OG1 THR   103      20.305  28.528  47.762  1.00  0.00           O
ATOM   1627  HG1 THR   103      19.595  28.054  48.200  1.00  0.00           H
ATOM   1628  C   THR   103      20.567  27.386  44.958  1.00  0.00           C
ATOM   1629  O   THR   103      19.729  26.611  45.417  1.00  0.00           O
ATOM   1630  N   THR   104      20.527  27.842  43.721  1.00  0.00           N
ATOM   1631  H   THR   104      21.244  28.515  43.492  1.00  0.00           H
ATOM   1632  CA  THR   104      19.590  27.376  42.630  1.00  0.00           C
ATOM   1633  HA  THR   104      18.583  27.244  43.027  1.00  0.00           H
ATOM   1634  CB  THR   104      19.565  28.455  41.532  1.00  0.00           C
ATOM   1635  HB  THR   104      19.257  29.408  41.961  1.00  0.00           H
ATOM   1636  CG2 THR   104      20.954  28.592  40.734  1.00  0.00           C
ATOM   1637 HG21 THR   104      20.911  29.444  40.055  1.00  0.00           H
ATOM   1638 HG22 THR   104      21.141  27.755  40.060  1.00  0.00           H
ATOM   1639 HG23 THR   104      21.857  28.736  41.329  1.00  0.00           H
ATOM   1640  OG1 THR   104      18.565  28.127  40.622  1.00  0.00           O
ATOM   1641  HG1 THR   104      18.447  28.955  40.151  1.00  0.00           H
ATOM   1642  C   THR   104      20.077  26.072  42.121  1.00  0.00           C
ATOM   1643  O   THR   104      21.255  25.815  42.290  1.00  0.00           O
ATOM   1644  N   GLN   105      19.177  25.244  41.516  1.00  0.00           N
ATOM   1645  H   GLN   105      18.259  25.651  41.406  1.00  0.00           H
ATOM   1646  CA  GLN   105      19.453  23.964  40.905  1.00  0.00           C
ATOM   1647  HA  GLN   105      20.360  23.571  41.363  1.00  0.00           H
ATOM   1648  CB  GLN   105      18.227  23.138  41.216  1.00  0.00           C
ATOM   1649  HB2 GLN   105      17.318  23.499  40.736  1.00  0.00           H
ATOM   1650  HB3 GLN   105      18.239  22.226  40.620  1.00  0.00           H
ATOM   1651  CG  GLN   105      18.014  22.817  42.715  1.00  0.00           C
ATOM   1652  HG2 GLN   105      18.054  23.761  43.261  1.00  0.00           H
ATOM   1653  HG3 GLN   105      17.104  22.266  42.951  1.00  0.00           H
ATOM   1654  CD  GLN   105      19.176  21.991  43.300  1.00  0.00           C
ATOM   1655  OE1 GLN   105      19.848  21.231  42.610  1.00  0.00           O
ATOM   1656  NE2 GLN   105      19.564  22.098  44.588  1.00  0.00           N
ATOM   1657 HE21 GLN   105      20.493  21.716  44.693  1.00  0.00           H
ATOM   1658 HE22 GLN   105      19.114  22.762  45.201  1.00  0.00           H
ATOM   1659  C   GLN   105      19.826  24.126  39.380  1.00  0.00           C
ATOM   1660  O   GLN   105      20.338  23.129  38.855  1.00  0.00           O
ATOM   1661  N   ASN   106      19.792  25.338  38.745  1.00  0.00           N
ATOM   1662  H   ASN   106      19.460  26.110  39.308  1.00  0.00           H
ATOM   1663  CA  ASN   106      20.241  25.500  37.334  1.00  0.00           C
ATOM   1664  HA  ASN   106      20.149  24.545  36.814  1.00  0.00           H
ATOM   1665  CB  ASN   106      19.224  26.470  36.585  1.00  0.00           C
ATOM   1666  HB2 ASN   106      19.338  27.414  37.118  1.00  0.00           H
ATOM   1667  HB3 ASN   106      19.521  26.677  35.557  1.00  0.00           H
ATOM   1668  CG  ASN   106      17.838  25.923  36.793  1.00  0.00           C
ATOM   1669  OD1 ASN   106      17.564  24.856  36.257  1.00  0.00           O
ATOM   1670  ND2 ASN   106      16.945  26.496  37.575  1.00  0.00           N
ATOM   1671 HD21 ASN   106      17.128  27.436  37.896  1.00  0.00           H
ATOM   1672 HD22 ASN   106      15.974  26.217  37.557  1.00  0.00           H
ATOM   1673  C   ASN   106      21.719  25.936  37.192  1.00  0.00           C
ATOM   1674  O   ASN   106      22.022  27.040  37.609  1.00  0.00           O
ATOM   1675  N   PRO   107      22.599  25.126  36.635  1.00  0.00           N
ATOM   1676  CD  PRO   107      22.361  23.722  36.293  1.00  0.00           C
ATOM   1677  HD2 PRO   107      21.985  23.650  35.272  1.00  0.00           H
ATOM   1678  HD3 PRO   107      21.493  23.260  36.764  1.00  0.00           H
ATOM   1679  CG  PRO   107      23.684  23.054  36.576  1.00  0.00           C
ATOM   1680  HG2 PRO   107      23.679  22.129  35.999  1.00  0.00           H
ATOM   1681  HG3 PRO   107      23.831  22.835  37.633  1.00  0.00           H
ATOM   1682  CB  PRO   107      24.695  24.111  36.184  1.00  0.00           C
ATOM   1683  HB2 PRO   107      24.882  24.111  35.111  1.00  0.00           H
ATOM   1684  HB3 PRO   107      25.630  23.992  36.732  1.00  0.00           H
ATOM   1685  CA  PRO   107      24.063  25.414  36.658  1.00  0.00           C
ATOM   1686  HA  PRO   107      24.324  25.710  37.674  1.00  0.00           H
ATOM   1687  C   PRO   107      24.469  26.650  35.868  1.00  0.00           C
ATOM   1688  O   PRO   107      25.487  27.251  36.130  1.00  0.00           O
ATOM   1689  N   ASP   108      23.540  27.212  35.051  1.00  0.00           N
ATOM   1690  H   ASP   108      22.638  26.759  35.045  1.00  0.00           H
ATOM   1691  CA  ASP   108      23.732  28.299  34.088  1.00  0.00           C
ATOM   1692  HA  ASP   108      24.817  28.384  34.022  1.00  0.00           H
ATOM   1693  CB  ASP   108      23.195  27.904  32.682  1.00  0.00           C
ATOM   1694  HB2 ASP   108      23.270  28.767  32.020  1.00  0.00           H
ATOM   1695  HB3 ASP   108      23.888  27.131  32.351  1.00  0.00           H
ATOM   1696  CG  ASP   108      21.798  27.381  32.574  1.00  0.00           C
ATOM   1697  OD1 ASP   108      21.303  26.872  33.604  1.00  0.00           O
ATOM   1698  OD2 ASP   108      21.193  27.617  31.523  1.00  0.00           O
ATOM   1699  C   ASP   108      23.157  29.570  34.489  1.00  0.00           C
ATOM   1700  O   ASP   108      23.689  30.590  34.120  1.00  0.00           O
ATOM   1701  N   GLU   109      22.128  29.642  35.368  1.00  0.00           N
ATOM   1702  H   GLU   109      21.873  28.751  35.767  1.00  0.00           H
ATOM   1703  CA  GLU   109      21.301  30.806  35.726  1.00  0.00           C
ATOM   1704  HA  GLU   109      20.698  31.203  34.909  1.00  0.00           H
ATOM   1705  CB  GLU   109      20.186  30.257  36.694  1.00  0.00           C
ATOM   1706  HB2 GLU   109      19.599  29.515  36.151  1.00  0.00           H
ATOM   1707  HB3 GLU   109      20.676  29.725  37.509  1.00  0.00           H
ATOM   1708  CG  GLU   109      19.210  31.220  37.324  1.00  0.00           C
ATOM   1709  HG2 GLU   109      19.690  32.003  37.911  1.00  0.00           H
ATOM   1710  HG3 GLU   109      18.781  31.644  36.417  1.00  0.00           H
ATOM   1711  CD  GLU   109      18.135  30.379  38.102  1.00  0.00           C
ATOM   1712  OE1 GLU   109      18.157  30.330  39.345  1.00  0.00           O
ATOM   1713  OE2 GLU   109      17.351  29.750  37.371  1.00  0.00           O
ATOM   1714  C   GLU   109      22.124  31.983  36.366  1.00  0.00           C
ATOM   1715  O   GLU   109      21.674  33.145  36.166  1.00  0.00           O
ATOM   1716  N   LEU   110      23.186  31.681  37.172  1.00  0.00           N
ATOM   1717  H   LEU   110      23.584  30.753  37.134  1.00  0.00           H
ATOM   1718  CA  LEU   110      24.030  32.695  37.849  1.00  0.00           C
ATOM   1719  HA  LEU   110      23.360  33.438  38.281  1.00  0.00           H
ATOM   1720  CB  LEU   110      24.989  32.103  38.911  1.00  0.00           C
ATOM   1721  HB2 LEU   110      24.557  31.885  39.888  1.00  0.00           H
ATOM   1722  HB3 LEU   110      25.284  31.075  38.703  1.00  0.00           H
ATOM   1723  CG  LEU   110      26.242  32.985  39.322  1.00  0.00           C
ATOM   1724  HG  LEU   110      26.691  33.338  38.394  1.00  0.00           H
ATOM   1725  CD1 LEU   110      25.856  34.161  40.235  1.00  0.00           C
ATOM   1726 HD11 LEU   110      25.562  33.730  41.191  1.00  0.00           H
ATOM   1727 HD12 LEU   110      25.075  34.749  39.752  1.00  0.00           H
ATOM   1728 HD13 LEU   110      26.776  34.717  40.418  1.00  0.00           H
ATOM   1729  CD2 LEU   110      27.286  32.052  40.063  1.00  0.00           C
ATOM   1730 HD21 LEU   110      26.869  31.376  40.809  1.00  0.00           H
ATOM   1731 HD22 LEU   110      27.817  31.504  39.285  1.00  0.00           H
ATOM   1732 HD23 LEU   110      28.119  32.647  40.437  1.00  0.00           H
ATOM   1733  C   LEU   110      24.842  33.473  36.780  1.00  0.00           C
ATOM   1734  O   LEU   110      24.873  34.712  36.773  1.00  0.00           O
ATOM   1735  N   TRP   111      25.443  32.740  35.842  1.00  0.00           N
ATOM   1736  H   TRP   111      25.414  31.730  35.866  1.00  0.00           H
ATOM   1737  CA  TRP   111      26.297  33.266  34.764  1.00  0.00           C
ATOM   1738  HA  TRP   111      27.152  33.763  35.222  1.00  0.00           H
ATOM   1739  CB  TRP   111      26.932  32.042  34.070  1.00  0.00           C
ATOM   1740  HB2 TRP   111      26.183  31.440  33.554  1.00  0.00           H
ATOM   1741  HB3 TRP   111      27.722  32.312  33.370  1.00  0.00           H
ATOM   1742  CG  TRP   111      27.616  31.143  34.969  1.00  0.00           C
ATOM   1743  CD1 TRP   111      27.317  29.857  35.135  1.00  0.00           C
ATOM   1744  HD1 TRP   111      26.574  29.328  34.557  1.00  0.00           H
ATOM   1745  NE1 TRP   111      28.104  29.306  36.147  1.00  0.00           N
ATOM   1746  HE1 TRP   111      27.963  28.345  36.426  1.00  0.00           H
ATOM   1747  CE2 TRP   111      29.006  30.223  36.588  1.00  0.00           C
ATOM   1748  CZ2 TRP   111      30.099  30.273  37.435  1.00  0.00           C
ATOM   1749  HZ2 TRP   111      30.316  29.450  38.102  1.00  0.00           H
ATOM   1750  CH2 TRP   111      30.939  31.404  37.510  1.00  0.00           C
ATOM   1751  HH2 TRP   111      31.823  31.357  38.128  1.00  0.00           H
ATOM   1752  CZ3 TRP   111      30.576  32.598  36.863  1.00  0.00           C
ATOM   1753  HZ3 TRP   111      31.170  33.497  36.936  1.00  0.00           H
ATOM   1754  CE3 TRP   111      29.514  32.556  35.912  1.00  0.00           C
ATOM   1755  HE3 TRP   111      29.416  33.426  35.280  1.00  0.00           H
ATOM   1756  CD2 TRP   111      28.706  31.417  35.859  1.00  0.00           C
ATOM   1757  C   TRP   111      25.499  34.187  33.844  1.00  0.00           C
ATOM   1758  O   TRP   111      26.000  35.210  33.369  1.00  0.00           O
ATOM   1759  N   GLU   112      24.208  33.798  33.593  1.00  0.00           N
ATOM   1760  H   GLU   112      23.853  32.929  33.966  1.00  0.00           H
ATOM   1761  CA  GLU   112      23.254  34.651  32.940  1.00  0.00           C
ATOM   1762  HA  GLU   112      23.603  34.893  31.935  1.00  0.00           H
ATOM   1763  CB  GLU   112      21.904  33.917  32.672  1.00  0.00           C
ATOM   1764  HB2 GLU   112      21.518  33.690  33.665  1.00  0.00           H
ATOM   1765  HB3 GLU   112      21.190  34.626  32.252  1.00  0.00           H
ATOM   1766  CG  GLU   112      21.804  32.503  32.006  1.00  0.00           C
ATOM   1767  HG2 GLU   112      22.792  32.077  31.835  1.00  0.00           H
ATOM   1768  HG3 GLU   112      21.224  31.884  32.692  1.00  0.00           H
ATOM   1769  CD  GLU   112      20.933  32.497  30.770  1.00  0.00           C
ATOM   1770  OE1 GLU   112      20.200  31.505  30.505  1.00  0.00           O
ATOM   1771  OE2 GLU   112      20.901  33.532  30.064  1.00  0.00           O
ATOM   1772  C   GLU   112      23.008  35.883  33.718  1.00  0.00           C
ATOM   1773  O   GLU   112      23.200  36.946  33.140  1.00  0.00           O
ATOM   1774  N   PHE   113      22.691  35.867  35.021  1.00  0.00           N
ATOM   1775  H   PHE   113      22.631  35.051  35.613  1.00  0.00           H
ATOM   1776  CA  PHE   113      22.598  37.151  35.713  1.00  0.00           C
ATOM   1777  HA  PHE   113      21.706  37.611  35.287  1.00  0.00           H
ATOM   1778  CB  PHE   113      22.261  36.852  37.191  1.00  0.00           C
ATOM   1779  HB2 PHE   113      21.356  36.244  37.188  1.00  0.00           H
ATOM   1780  HB3 PHE   113      22.972  36.226  37.729  1.00  0.00           H
ATOM   1781  CG  PHE   113      21.956  38.026  38.071  1.00  0.00           C
ATOM   1782  CD1 PHE   113      20.598  38.390  38.271  1.00  0.00           C
ATOM   1783  HD1 PHE   113      19.862  37.742  37.818  1.00  0.00           H
ATOM   1784  CE1 PHE   113      20.188  39.471  39.088  1.00  0.00           C
ATOM   1785  HE1 PHE   113      19.137  39.715  39.042  1.00  0.00           H
ATOM   1786  CZ  PHE   113      21.170  40.221  39.702  1.00  0.00           C
ATOM   1787  HZ  PHE   113      21.045  41.005  40.435  1.00  0.00           H
ATOM   1788  CE2 PHE   113      22.470  39.918  39.514  1.00  0.00           C
ATOM   1789  HE2 PHE   113      23.276  40.463  39.984  1.00  0.00           H
ATOM   1790  CD2 PHE   113      22.922  38.833  38.686  1.00  0.00           C
ATOM   1791  HD2 PHE   113      23.965  38.600  38.529  1.00  0.00           H
ATOM   1792  C   PHE   113      23.819  38.084  35.574  1.00  0.00           C
ATOM   1793  O   PHE   113      23.633  39.292  35.441  1.00  0.00           O
ATOM   1794  N   ILE   114      25.041  37.502  35.574  1.00  0.00           N
ATOM   1795  H   ILE   114      25.164  36.501  35.540  1.00  0.00           H
ATOM   1796  CA  ILE   114      26.273  38.275  35.568  1.00  0.00           C
ATOM   1797  HA  ILE   114      26.267  39.122  36.255  1.00  0.00           H
ATOM   1798  CB  ILE   114      27.580  37.421  35.960  1.00  0.00           C
ATOM   1799  HB  ILE   114      27.673  36.571  35.284  1.00  0.00           H
ATOM   1800  CG2 ILE   114      28.903  38.229  35.874  1.00  0.00           C
ATOM   1801 HG21 ILE   114      28.992  38.528  34.830  1.00  0.00           H
ATOM   1802 HG22 ILE   114      29.772  37.661  36.203  1.00  0.00           H
ATOM   1803 HG23 ILE   114      28.834  39.090  36.540  1.00  0.00           H
ATOM   1804  CG1 ILE   114      27.451  36.870  37.428  1.00  0.00           C
ATOM   1805 HG12 ILE   114      27.843  37.628  38.105  1.00  0.00           H
ATOM   1806 HG13 ILE   114      26.416  36.565  37.585  1.00  0.00           H
ATOM   1807  CD1 ILE   114      28.237  35.575  37.698  1.00  0.00           C
ATOM   1808 HD11 ILE   114      27.994  34.765  37.010  1.00  0.00           H
ATOM   1809 HD12 ILE   114      27.934  35.272  38.700  1.00  0.00           H
ATOM   1810 HD13 ILE   114      29.298  35.826  37.712  1.00  0.00           H
ATOM   1811  C   ILE   114      26.436  38.873  34.171  1.00  0.00           C
ATOM   1812  O   ILE   114      26.536  40.158  34.085  1.00  0.00           O
ATOM   1813  N   ALA   115      26.275  38.104  33.106  1.00  0.00           N
ATOM   1814  H   ALA   115      26.013  37.143  33.274  1.00  0.00           H
ATOM   1815  CA  ALA   115      26.400  38.533  31.731  1.00  0.00           C
ATOM   1816  HA  ALA   115      27.299  39.119  31.542  1.00  0.00           H
ATOM   1817  CB  ALA   115      26.341  37.307  30.863  1.00  0.00           C
ATOM   1818  HB1 ALA   115      27.102  36.582  31.149  1.00  0.00           H
ATOM   1819  HB2 ALA   115      26.521  37.652  29.846  1.00  0.00           H
ATOM   1820  HB3 ALA   115      25.347  36.875  30.982  1.00  0.00           H
ATOM   1821  C   ALA   115      25.299  39.549  31.449  1.00  0.00           C
ATOM   1822  O   ALA   115      25.457  40.501  30.676  1.00  0.00           O
ATOM   1823  N   ASP   116      24.166  39.348  32.117  1.00  0.00           N
ATOM   1824  H   ASP   116      24.071  38.579  32.766  1.00  0.00           H
ATOM   1825  CA  ASP   116      23.113  40.409  32.133  1.00  0.00           C
ATOM   1826  HA  ASP   116      22.943  40.721  31.102  1.00  0.00           H
ATOM   1827  CB  ASP   116      21.715  39.824  32.441  1.00  0.00           C
ATOM   1828  HB2 ASP   116      21.758  39.462  33.468  1.00  0.00           H
ATOM   1829  HB3 ASP   116      20.923  40.570  32.370  1.00  0.00           H
ATOM   1830  CG  ASP   116      21.174  38.729  31.576  1.00  0.00           C
ATOM   1831  OD1 ASP   116      20.388  37.836  31.999  1.00  0.00           O
ATOM   1832  OD2 ASP   116      21.475  38.800  30.339  1.00  0.00           O
ATOM   1833  C   ASP   116      23.420  41.706  32.882  1.00  0.00           C
ATOM   1834  O   ASP   116      23.214  42.765  32.269  1.00  0.00           O
ATOM   1835  N   SER   117      23.835  41.657  34.110  1.00  0.00           N
ATOM   1836  H   SER   117      24.008  40.808  34.627  1.00  0.00           H
ATOM   1837  CA  SER   117      24.160  42.972  34.829  1.00  0.00           C
ATOM   1838  HA  SER   117      23.365  43.718  34.844  1.00  0.00           H
ATOM   1839  CB  SER   117      24.627  42.502  36.208  1.00  0.00           C
ATOM   1840  HB2 SER   117      25.558  41.948  36.086  1.00  0.00           H
ATOM   1841  HB3 SER   117      24.791  43.400  36.804  1.00  0.00           H
ATOM   1842  OG  SER   117      23.677  41.732  36.938  1.00  0.00           O
ATOM   1843  HG  SER   117      23.763  40.833  36.613  1.00  0.00           H
ATOM   1844  C   SER   117      25.419  43.540  34.076  1.00  0.00           C
ATOM   1845  O   SER   117      25.645  44.735  34.221  1.00  0.00           O
ATOM   1846  N   LEU   118      26.256  42.722  33.476  1.00  0.00           N
ATOM   1847  H   LEU   118      25.972  41.755  33.403  1.00  0.00           H
ATOM   1848  CA  LEU   118      27.423  43.228  32.697  1.00  0.00           C
ATOM   1849  HA  LEU   118      27.983  43.832  33.410  1.00  0.00           H
ATOM   1850  CB  LEU   118      28.275  42.029  32.206  1.00  0.00           C
ATOM   1851  HB2 LEU   118      28.554  41.515  33.126  1.00  0.00           H
ATOM   1852  HB3 LEU   118      27.691  41.383  31.550  1.00  0.00           H
ATOM   1853  CG  LEU   118      29.576  42.487  31.472  1.00  0.00           C
ATOM   1854  HG  LEU   118      29.322  43.040  30.568  1.00  0.00           H
ATOM   1855  CD1 LEU   118      30.443  43.370  32.336  1.00  0.00           C
ATOM   1856 HD11 LEU   118      29.944  44.291  32.637  1.00  0.00           H
ATOM   1857 HD12 LEU   118      31.240  43.682  31.660  1.00  0.00           H
ATOM   1858 HD13 LEU   118      30.790  42.914  33.264  1.00  0.00           H
ATOM   1859  CD2 LEU   118      30.387  41.238  31.097  1.00  0.00           C
ATOM   1860 HD21 LEU   118      29.838  40.574  30.429  1.00  0.00           H
ATOM   1861 HD22 LEU   118      31.318  41.543  30.619  1.00  0.00           H
ATOM   1862 HD23 LEU   118      30.692  40.692  31.989  1.00  0.00           H
ATOM   1863  C   LEU   118      27.053  44.140  31.567  1.00  0.00           C
ATOM   1864  O   LEU   118      27.696  45.153  31.346  1.00  0.00           O
ATOM   1865  N   LYS   119      25.966  43.715  30.798  1.00  0.00           N
ATOM   1866  H   LYS   119      25.544  42.825  31.021  1.00  0.00           H
ATOM   1867  CA  LYS   119      25.333  44.517  29.688  1.00  0.00           C
ATOM   1868  HA  LYS   119      26.157  44.689  28.997  1.00  0.00           H
ATOM   1869  CB  LYS   119      24.271  43.686  28.947  1.00  0.00           C
ATOM   1870  HB2 LYS   119      24.699  42.723  28.670  1.00  0.00           H
ATOM   1871  HB3 LYS   119      23.444  43.385  29.590  1.00  0.00           H
ATOM   1872  CG  LYS   119      23.595  44.465  27.786  1.00  0.00           C
ATOM   1873  HG2 LYS   119      23.260  45.466  28.056  1.00  0.00           H
ATOM   1874  HG3 LYS   119      24.425  44.586  27.090  1.00  0.00           H
ATOM   1875  CD  LYS   119      22.427  43.595  27.272  1.00  0.00           C
ATOM   1876  HD2 LYS   119      22.660  42.530  27.233  1.00  0.00           H
ATOM   1877  HD3 LYS   119      21.583  43.636  27.960  1.00  0.00           H
ATOM   1878  CE  LYS   119      21.991  44.144  25.852  1.00  0.00           C
ATOM   1879  HE2 LYS   119      21.615  45.163  25.930  1.00  0.00           H
ATOM   1880  HE3 LYS   119      22.931  44.243  25.308  1.00  0.00           H
ATOM   1881  NZ  LYS   119      21.088  43.300  25.060  1.00  0.00           N
ATOM   1882  HZ1 LYS   119      20.337  42.992  25.662  1.00  0.00           H
ATOM   1883  HZ2 LYS   119      21.506  42.440  24.734  1.00  0.00           H
ATOM   1884  HZ3 LYS   119      20.638  43.734  24.265  1.00  0.00           H
ATOM   1885  C   LYS   119      24.866  45.914  30.146  1.00  0.00           C
ATOM   1886  O   LYS   119      25.206  46.971  29.600  1.00  0.00           O
ATOM   1887  N   ALA   120      24.290  45.913  31.350  1.00  0.00           N
ATOM   1888  H   ALA   120      24.183  45.046  31.858  1.00  0.00           H
ATOM   1889  CA  ALA   120      23.818  47.069  32.024  1.00  0.00           C
ATOM   1890  HA  ALA   120      23.206  47.709  31.388  1.00  0.00           H
ATOM   1891  CB  ALA   120      22.964  46.717  33.242  1.00  0.00           C
ATOM   1892  HB1 ALA   120      23.586  46.052  33.842  1.00  0.00           H
ATOM   1893  HB2 ALA   120      22.195  46.038  32.872  1.00  0.00           H
ATOM   1894  HB3 ALA   120      22.655  47.632  33.747  1.00  0.00           H
ATOM   1895  C   ALA   120      25.012  48.025  32.389  1.00  0.00           C
ATOM   1896  O   ALA   120      25.013  49.150  31.955  1.00  0.00           O
ATOM   1897  N   PHE   121      26.017  47.571  33.081  1.00  0.00           N
ATOM   1898  H   PHE   121      26.010  46.570  33.209  1.00  0.00           H
ATOM   1899  CA  PHE   121      27.204  48.390  33.434  1.00  0.00           C
ATOM   1900  HA  PHE   121      26.904  49.257  34.021  1.00  0.00           H
ATOM   1901  CB  PHE   121      28.195  47.501  34.190  1.00  0.00           C
ATOM   1902  HB2 PHE   121      27.714  47.127  35.094  1.00  0.00           H
ATOM   1903  HB3 PHE   121      28.513  46.648  33.591  1.00  0.00           H
ATOM   1904  CG  PHE   121      29.510  48.184  34.700  1.00  0.00           C
ATOM   1905  CD1 PHE   121      29.539  48.774  35.989  1.00  0.00           C
ATOM   1906  HD1 PHE   121      28.656  48.956  36.584  1.00  0.00           H
ATOM   1907  CE1 PHE   121      30.782  49.249  36.352  1.00  0.00           C
ATOM   1908  HE1 PHE   121      30.862  49.725  37.319  1.00  0.00           H
ATOM   1909  CZ  PHE   121      31.942  49.204  35.564  1.00  0.00           C
ATOM   1910  HZ  PHE   121      32.843  49.705  35.887  1.00  0.00           H
ATOM   1911  CE2 PHE   121      31.901  48.495  34.338  1.00  0.00           C
ATOM   1912  HE2 PHE   121      32.779  48.303  33.738  1.00  0.00           H
ATOM   1913  CD2 PHE   121      30.669  47.934  33.971  1.00  0.00           C
ATOM   1914  HD2 PHE   121      30.660  47.311  33.088  1.00  0.00           H
ATOM   1915  C   PHE   121      27.883  48.955  32.187  1.00  0.00           C
ATOM   1916  O   PHE   121      28.257  50.109  32.078  1.00  0.00           O
ATOM   1917  N   ILE   122      28.196  48.094  31.168  1.00  0.00           N
ATOM   1918  H   ILE   122      28.131  47.094  31.295  1.00  0.00           H
ATOM   1919  CA  ILE   122      28.650  48.595  29.901  1.00  0.00           C
ATOM   1920  HA  ILE   122      29.608  49.107  29.989  1.00  0.00           H
ATOM   1921  CB  ILE   122      28.810  47.420  28.817  1.00  0.00           C
ATOM   1922  HB  ILE   122      27.875  46.860  28.821  1.00  0.00           H
ATOM   1923  CG2 ILE   122      29.077  47.852  27.400  1.00  0.00           C
ATOM   1924 HG21 ILE   122      28.130  48.296  27.094  1.00  0.00           H
ATOM   1925 HG22 ILE   122      29.316  46.947  26.841  1.00  0.00           H
ATOM   1926 HG23 ILE   122      29.779  48.678  27.288  1.00  0.00           H
ATOM   1927  CG1 ILE   122      29.979  46.507  29.348  1.00  0.00           C
ATOM   1928 HG12 ILE   122      30.889  47.021  29.038  1.00  0.00           H
ATOM   1929 HG13 ILE   122      29.875  46.424  30.430  1.00  0.00           H
ATOM   1930  CD1 ILE   122      29.866  45.107  28.822  1.00  0.00           C
ATOM   1931 HD11 ILE   122      30.278  45.141  27.813  1.00  0.00           H
ATOM   1932 HD12 ILE   122      28.846  44.735  28.717  1.00  0.00           H
ATOM   1933 HD13 ILE   122      30.446  44.343  29.338  1.00  0.00           H
ATOM   1934  C   ILE   122      27.694  49.654  29.334  1.00  0.00           C
ATOM   1935  O   ILE   122      28.251  50.531  28.645  1.00  0.00           O
ATOM   1936  N   ASP   123      26.362  49.627  29.434  1.00  0.00           N
ATOM   1937  H   ASP   123      25.874  48.857  29.868  1.00  0.00           H
ATOM   1938  CA  ASP   123      25.482  50.772  28.992  1.00  0.00           C
ATOM   1939  HA  ASP   123      25.853  51.152  28.041  1.00  0.00           H
ATOM   1940  CB  ASP   123      24.067  50.190  28.784  1.00  0.00           C
ATOM   1941  HB2 ASP   123      23.737  49.585  29.628  1.00  0.00           H
ATOM   1942  HB3 ASP   123      23.445  51.078  28.900  1.00  0.00           H
ATOM   1943  CG  ASP   123      23.837  49.423  27.447  1.00  0.00           C
ATOM   1944  OD1 ASP   123      24.503  49.614  26.444  1.00  0.00           O
ATOM   1945  OD2 ASP   123      22.851  48.650  27.508  1.00  0.00           O
ATOM   1946  C   ASP   123      25.495  52.022  29.949  1.00  0.00           C
ATOM   1947  O   ASP   123      25.011  53.108  29.479  1.00  0.00           O
ATOM   1948  N   GLU   124      26.029  51.897  31.167  1.00  0.00           N
ATOM   1949  H   GLU   124      26.581  51.069  31.346  1.00  0.00           H
ATOM   1950  CA  GLU   124      26.209  52.952  32.116  1.00  0.00           C
ATOM   1951  HA  GLU   124      25.399  53.646  31.890  1.00  0.00           H
ATOM   1952  CB  GLU   124      26.077  52.319  33.501  1.00  0.00           C
ATOM   1953  HB2 GLU   124      25.090  51.885  33.654  1.00  0.00           H
ATOM   1954  HB3 GLU   124      26.851  51.570  33.667  1.00  0.00           H
ATOM   1955  CG  GLU   124      26.100  53.387  34.610  1.00  0.00           C
ATOM   1956  HG2 GLU   124      26.098  53.039  35.643  1.00  0.00           H
ATOM   1957  HG3 GLU   124      27.050  53.867  34.380  1.00  0.00           H
ATOM   1958  CD  GLU   124      24.934  54.384  34.466  1.00  0.00           C
ATOM   1959  OE1 GLU   124      25.019  55.327  33.636  1.00  0.00           O
ATOM   1960  OE2 GLU   124      23.932  54.348  35.255  1.00  0.00           O
ATOM   1961  C   GLU   124      27.558  53.727  31.880  1.00  0.00           C
ATOM   1962  O   GLU   124      27.589  54.961  31.777  1.00  0.00           O
ATOM   1963  N   GLN   125      28.672  52.948  31.659  1.00  0.00           N
ATOM   1964  H   GLN   125      28.637  51.951  31.817  1.00  0.00           H
ATOM   1965  CA  GLN   125      29.997  53.540  31.414  1.00  0.00           C
ATOM   1966  HA  GLN   125      30.073  54.476  31.967  1.00  0.00           H
ATOM   1967  CB  GLN   125      31.118  52.603  31.870  1.00  0.00           C
ATOM   1968  HB2 GLN   125      31.289  51.818  31.134  1.00  0.00           H
ATOM   1969  HB3 GLN   125      31.994  53.248  31.920  1.00  0.00           H
ATOM   1970  CG  GLN   125      30.894  51.926  33.224  1.00  0.00           C
ATOM   1971  HG2 GLN   125      30.069  51.229  33.074  1.00  0.00           H
ATOM   1972  HG3 GLN   125      31.749  51.369  33.607  1.00  0.00           H
ATOM   1973  CD  GLN   125      30.556  52.782  34.470  1.00  0.00           C
ATOM   1974  OE1 GLN   125      30.671  54.019  34.483  1.00  0.00           O
ATOM   1975  NE2 GLN   125      30.097  52.242  35.589  1.00  0.00           N
ATOM   1976 HE21 GLN   125      29.735  52.801  36.347  1.00  0.00           H
ATOM   1977 HE22 GLN   125      30.022  51.235  35.621  1.00  0.00           H
ATOM   1978  C   GLN   125      30.128  53.927  29.870  1.00  0.00           C
ATOM   1979  O   GLN   125      30.843  54.917  29.672  1.00  0.00           O
ATOM   1980  N   PHE   126      29.579  53.209  28.924  1.00  0.00           N
ATOM   1981  H   PHE   126      29.154  52.314  29.121  1.00  0.00           H
ATOM   1982  CA  PHE   126      29.775  53.478  27.512  1.00  0.00           C
ATOM   1983  HA  PHE   126      30.498  54.295  27.510  1.00  0.00           H
ATOM   1984  CB  PHE   126      30.368  52.284  26.836  1.00  0.00           C
ATOM   1985  HB2 PHE   126      29.775  51.370  26.865  1.00  0.00           H
ATOM   1986  HB3 PHE   126      30.450  52.462  25.764  1.00  0.00           H
ATOM   1987  CG  PHE   126      31.724  51.841  27.304  1.00  0.00           C
ATOM   1988  CD1 PHE   126      31.892  51.189  28.506  1.00  0.00           C
ATOM   1989  HD1 PHE   126      31.053  50.979  29.153  1.00  0.00           H
ATOM   1990  CE1 PHE   126      33.167  50.812  29.040  1.00  0.00           C
ATOM   1991  HE1 PHE   126      33.349  50.334  29.991  1.00  0.00           H
ATOM   1992  CZ  PHE   126      34.251  51.001  28.266  1.00  0.00           C
ATOM   1993  HZ  PHE   126      35.215  50.662  28.614  1.00  0.00           H
ATOM   1994  CE2 PHE   126      34.079  51.622  26.995  1.00  0.00           C
ATOM   1995  HE2 PHE   126      34.982  51.848  26.447  1.00  0.00           H
ATOM   1996  CD2 PHE   126      32.876  52.018  26.508  1.00  0.00           C
ATOM   1997  HD2 PHE   126      32.735  52.491  25.547  1.00  0.00           H
ATOM   1998  C   PHE   126      28.549  53.936  26.911  1.00  0.00           C
ATOM   1999  O   PHE   126      27.857  53.215  26.155  1.00  0.00           O
ATOM   2000  N   PRO   127      28.128  55.248  27.121  1.00  0.00           N
ATOM   2001  CD  PRO   127      28.801  56.331  27.689  1.00  0.00           C
ATOM   2002  HD2 PRO   127      29.877  56.347  27.519  1.00  0.00           H
ATOM   2003  HD3 PRO   127      28.584  56.300  28.757  1.00  0.00           H
ATOM   2004  CG  PRO   127      28.224  57.637  27.038  1.00  0.00           C
ATOM   2005  HG2 PRO   127      28.705  57.742  26.065  1.00  0.00           H
ATOM   2006  HG3 PRO   127      28.400  58.563  27.586  1.00  0.00           H
ATOM   2007  CB  PRO   127      26.706  57.254  26.895  1.00  0.00           C
ATOM   2008  HB2 PRO   127      26.128  57.806  26.153  1.00  0.00           H
ATOM   2009  HB3 PRO   127      26.151  57.242  27.832  1.00  0.00           H
ATOM   2010  CA  PRO   127      26.950  55.782  26.406  1.00  0.00           C
ATOM   2011  HA  PRO   127      26.072  55.172  26.616  1.00  0.00           H
ATOM   2012  C   PRO   127      27.138  55.777  24.827  1.00  0.00           C
ATOM   2013  O   PRO   127      26.196  56.287  24.181  1.00  0.00           O
ATOM   2014  N   GLN   128      28.250  55.418  24.227  1.00  0.00           N
ATOM   2015  H   GLN   128      29.038  55.077  24.757  1.00  0.00           H
ATOM   2016  CA  GLN   128      28.507  55.453  22.782  1.00  0.00           C
ATOM   2017  HA  GLN   128      27.596  55.741  22.258  1.00  0.00           H
ATOM   2018  CB  GLN   128      29.564  56.529  22.528  1.00  0.00           C
ATOM   2019  HB2 GLN   128      29.584  56.748  21.461  1.00  0.00           H
ATOM   2020  HB3 GLN   128      29.237  57.387  23.114  1.00  0.00           H
ATOM   2021  CG  GLN   128      31.040  56.198  22.951  1.00  0.00           C
ATOM   2022  HG2 GLN   128      31.238  55.175  22.628  1.00  0.00           H
ATOM   2023  HG3 GLN   128      31.732  56.942  22.556  1.00  0.00           H
ATOM   2024  CD  GLN   128      31.296  56.309  24.394  1.00  0.00           C
ATOM   2025  OE1 GLN   128      31.265  55.352  25.147  1.00  0.00           O
ATOM   2026  NE2 GLN   128      31.488  57.483  24.959  1.00  0.00           N
ATOM   2027 HE21 GLN   128      31.552  57.509  25.966  1.00  0.00           H
ATOM   2028 HE22 GLN   128      31.387  58.351  24.452  1.00  0.00           H
ATOM   2029  C   GLN   128      28.976  54.097  22.250  1.00  0.00           C
ATOM   2030  O   GLN   128      29.153  54.027  21.021  1.00  0.00           O
ATOM   2031  N   GLY   129      28.956  53.060  23.126  1.00  0.00           N
ATOM   2032  H   GLY   129      28.723  53.231  24.095  1.00  0.00           H
ATOM   2033  CA  GLY   129      29.425  51.690  22.804  1.00  0.00           C
ATOM   2034  HA2 GLY   129      28.976  51.092  23.596  1.00  0.00           H
ATOM   2035  HA3 GLY   129      29.098  51.365  21.817  1.00  0.00           H
ATOM   2036  C   GLY   129      30.945  51.391  22.852  1.00  0.00           C
ATOM   2037  O   GLY   129      31.739  52.363  22.750  1.00  0.00           O
ATOM   2038  N   ILE   130      31.353  50.133  23.005  1.00  0.00           N
ATOM   2039  H   ILE   130      30.627  49.488  23.282  1.00  0.00           H
ATOM   2040  CA  ILE   130      32.744  49.724  23.111  1.00  0.00           C
ATOM   2041  HA  ILE   130      33.338  50.533  23.539  1.00  0.00           H
ATOM   2042  CB  ILE   130      32.960  48.422  23.903  1.00  0.00           C
ATOM   2043  HB  ILE   130      32.133  47.775  23.609  1.00  0.00           H
ATOM   2044  CG2 ILE   130      34.314  47.781  23.619  1.00  0.00           C
ATOM   2045 HG21 ILE   130      34.411  46.784  24.050  1.00  0.00           H
ATOM   2046 HG22 ILE   130      35.110  48.214  24.226  1.00  0.00           H
ATOM   2047 HG23 ILE   130      34.526  47.671  22.555  1.00  0.00           H
ATOM   2048  CG1 ILE   130      32.825  48.647  25.460  1.00  0.00           C
ATOM   2049 HG12 ILE   130      33.651  49.168  25.945  1.00  0.00           H
ATOM   2050 HG13 ILE   130      31.869  49.128  25.668  1.00  0.00           H
ATOM   2051  CD1 ILE   130      32.757  47.339  26.256  1.00  0.00           C
ATOM   2052 HD11 ILE   130      32.730  47.749  27.267  1.00  0.00           H
ATOM   2053 HD12 ILE   130      33.626  46.699  26.103  1.00  0.00           H
ATOM   2054 HD13 ILE   130      31.845  46.838  25.929  1.00  0.00           H
ATOM   2055  C   ILE   130      33.293  49.693  21.674  1.00  0.00           C
ATOM   2056  O   ILE   130      32.777  48.946  20.799  1.00  0.00           O
ATOM   2057  N   SER   131      34.347  50.366  21.245  1.00  0.00           N
ATOM   2058  H   SER   131      34.704  51.044  21.905  1.00  0.00           H
ATOM   2059  CA  SER   131      34.884  50.233  19.820  1.00  0.00           C
ATOM   2060  HA  SER   131      34.103  50.376  19.073  1.00  0.00           H
ATOM   2061  CB  SER   131      35.623  51.543  19.329  1.00  0.00           C
ATOM   2062  HB2 SER   131      35.987  51.604  18.303  1.00  0.00           H
ATOM   2063  HB3 SER   131      34.921  52.358  19.507  1.00  0.00           H
ATOM   2064  OG  SER   131      36.725  51.765  20.182  1.00  0.00           O
ATOM   2065  HG  SER   131      37.520  51.436  19.754  1.00  0.00           H
ATOM   2066  C   SER   131      35.751  49.003  19.454  1.00  0.00           C
ATOM   2067  O   SER   131      35.468  48.367  18.464  1.00  0.00           O
ATOM   2068  N   GLU   132      36.680  48.622  20.325  1.00  0.00           N
ATOM   2069  H   GLU   132      36.863  49.285  21.064  1.00  0.00           H
ATOM   2070  CA  GLU   132      37.538  47.414  20.202  1.00  0.00           C
ATOM   2071  HA  GLU   132      37.158  46.708  19.463  1.00  0.00           H
ATOM   2072  CB  GLU   132      38.902  47.657  19.634  1.00  0.00           C
ATOM   2073  HB2 GLU   132      39.478  48.160  20.411  1.00  0.00           H
ATOM   2074  HB3 GLU   132      39.345  46.662  19.608  1.00  0.00           H
ATOM   2075  CG  GLU   132      39.080  48.327  18.261  1.00  0.00           C
ATOM   2076  HG2 GLU   132      40.065  48.062  17.876  1.00  0.00           H
ATOM   2077  HG3 GLU   132      38.410  47.919  17.505  1.00  0.00           H
ATOM   2078  CD  GLU   132      39.121  49.792  18.241  1.00  0.00           C
ATOM   2079  OE1 GLU   132      38.757  50.518  19.234  1.00  0.00           O
ATOM   2080  OE2 GLU   132      39.365  50.405  17.165  1.00  0.00           O
ATOM   2081  C   GLU   132      37.616  46.663  21.638  1.00  0.00           C
ATOM   2082  O   GLU   132      37.446  47.389  22.691  1.00  0.00           O
ATOM   2083  N   PRO   133      37.715  45.350  21.858  1.00  0.00           N
ATOM   2084  CD  PRO   133      37.713  44.429  20.743  1.00  0.00           C
ATOM   2085  HD2 PRO   133      38.738  44.109  20.556  1.00  0.00           H
ATOM   2086  HD3 PRO   133      37.217  44.866  19.876  1.00  0.00           H
ATOM   2087  CG  PRO   133      36.821  43.233  21.230  1.00  0.00           C
ATOM   2088  HG2 PRO   133      36.961  42.288  20.704  1.00  0.00           H
ATOM   2089  HG3 PRO   133      35.757  43.414  21.074  1.00  0.00           H
ATOM   2090  CB  PRO   133      37.247  43.196  22.671  1.00  0.00           C
ATOM   2091  HB2 PRO   133      38.276  42.858  22.551  1.00  0.00           H
ATOM   2092  HB3 PRO   133      36.632  42.593  23.340  1.00  0.00           H
ATOM   2093  CA  PRO   133      37.400  44.642  23.133  1.00  0.00           C
ATOM   2094  HA  PRO   133      36.442  44.949  23.556  1.00  0.00           H
ATOM   2095  C   PRO   133      38.318  44.859  24.345  1.00  0.00           C
ATOM   2096  O   PRO   133      39.459  45.315  24.095  1.00  0.00           O
ATOM   2097  N   ILE   134      37.879  44.521  25.574  1.00  0.00           N
ATOM   2098  H   ILE   134      36.910  44.237  25.550  1.00  0.00           H
ATOM   2099  CA  ILE   134      38.540  44.906  26.794  1.00  0.00           C
ATOM   2100  HA  ILE   134      39.529  45.296  26.552  1.00  0.00           H
ATOM   2101  CB  ILE   134      37.695  45.926  27.523  1.00  0.00           C
ATOM   2102  HB  ILE   134      36.695  45.539  27.717  1.00  0.00           H
ATOM   2103  CG2 ILE   134      38.243  46.144  28.924  1.00  0.00           C
ATOM   2104 HG21 ILE   134      39.167  46.720  28.903  1.00  0.00           H
ATOM   2105 HG22 ILE   134      38.140  45.241  29.526  1.00  0.00           H
ATOM   2106 HG23 ILE   134      37.564  46.887  29.342  1.00  0.00           H
ATOM   2107  CG1 ILE   134      37.635  47.198  26.703  1.00  0.00           C
ATOM   2108 HG12 ILE   134      38.609  47.643  26.495  1.00  0.00           H
ATOM   2109 HG13 ILE   134      37.163  46.880  25.774  1.00  0.00           H
ATOM   2110  CD1 ILE   134      36.773  48.326  27.276  1.00  0.00           C
ATOM   2111 HD11 ILE   134      35.736  48.063  27.484  1.00  0.00           H
ATOM   2112 HD12 ILE   134      36.630  49.126  26.549  1.00  0.00           H
ATOM   2113 HD13 ILE   134      37.289  48.758  28.133  1.00  0.00           H
ATOM   2114  C   ILE   134      38.715  43.569  27.640  1.00  0.00           C
ATOM   2115  O   ILE   134      37.721  42.892  27.884  1.00  0.00           O
ATOM   2116  N   PRO   135      39.942  43.187  27.996  1.00  0.00           N
ATOM   2117  CD  PRO   135      41.163  43.650  27.493  1.00  0.00           C
ATOM   2118  HD2 PRO   135      41.432  44.401  28.234  1.00  0.00           H
ATOM   2119  HD3 PRO   135      41.144  44.049  26.479  1.00  0.00           H
ATOM   2120  CG  PRO   135      42.256  42.476  27.576  1.00  0.00           C
ATOM   2121  HG2 PRO   135      43.111  43.119  27.789  1.00  0.00           H
ATOM   2122  HG3 PRO   135      42.374  41.965  26.621  1.00  0.00           H
ATOM   2123  CB  PRO   135      41.759  41.807  28.822  1.00  0.00           C
ATOM   2124  HB2 PRO   135      42.278  42.199  29.697  1.00  0.00           H
ATOM   2125  HB3 PRO   135      41.996  40.747  28.730  1.00  0.00           H
ATOM   2126  CA  PRO   135      40.248  42.107  28.877  1.00  0.00           C
ATOM   2127  HA  PRO   135      39.749  41.239  28.447  1.00  0.00           H
ATOM   2128  C   PRO   135      39.695  42.297  30.316  1.00  0.00           C
ATOM   2129  O   PRO   135      39.511  43.425  30.755  1.00  0.00           O
ATOM   2130  N   LEU   136      39.524  41.142  30.972  1.00  0.00           N
ATOM   2131  H   LEU   136      39.801  40.274  30.536  1.00  0.00           H
ATOM   2132  CA  LEU   136      38.815  41.052  32.259  1.00  0.00           C
ATOM   2133  HA  LEU   136      38.782  42.033  32.733  1.00  0.00           H
ATOM   2134  CB  LEU   136      37.310  40.780  32.003  1.00  0.00           C
ATOM   2135  HB2 LEU   136      36.888  41.492  31.295  1.00  0.00           H
ATOM   2136  HB3 LEU   136      37.376  39.793  31.546  1.00  0.00           H
ATOM   2137  CG  LEU   136      36.283  40.837  33.232  1.00  0.00           C
ATOM   2138  HG  LEU   136      36.466  41.703  33.869  1.00  0.00           H
ATOM   2139  CD1 LEU   136      34.812  41.014  32.628  1.00  0.00           C
ATOM   2140 HD11 LEU   136      34.492  40.191  31.988  1.00  0.00           H
ATOM   2141 HD12 LEU   136      34.608  41.998  32.206  1.00  0.00           H
ATOM   2142 HD13 LEU   136      34.130  40.888  33.469  1.00  0.00           H
ATOM   2143  CD2 LEU   136      36.152  39.582  34.002  1.00  0.00           C
ATOM   2144 HD21 LEU   136      37.154  39.273  34.300  1.00  0.00           H
ATOM   2145 HD22 LEU   136      35.494  39.667  34.866  1.00  0.00           H
ATOM   2146 HD23 LEU   136      35.747  38.780  33.384  1.00  0.00           H
ATOM   2147  C   LEU   136      39.387  40.029  33.252  1.00  0.00           C
ATOM   2148  O   LEU   136      39.514  38.824  32.916  1.00  0.00           O
ATOM   2149  N   GLY   137      39.615  40.512  34.447  1.00  0.00           N
ATOM   2150  H   GLY   137      39.615  41.509  34.610  1.00  0.00           H
ATOM   2151  CA  GLY   137      40.016  39.703  35.580  1.00  0.00           C
ATOM   2152  HA2 GLY   137      40.641  38.916  35.155  1.00  0.00           H
ATOM   2153  HA3 GLY   137      40.642  40.183  36.331  1.00  0.00           H
ATOM   2154  C   GLY   137      38.819  39.306  36.414  1.00  0.00           C
ATOM   2155  O   GLY   137      38.133  40.160  36.868  1.00  0.00           O
ATOM   2156  N   PHE   138      38.541  38.071  36.612  1.00  0.00           N
ATOM   2157  H   PHE   138      39.048  37.330  36.150  1.00  0.00           H
ATOM   2158  CA  PHE   138      37.410  37.605  37.375  1.00  0.00           C
ATOM   2159  HA  PHE   138      36.796  38.490  37.540  1.00  0.00           H
ATOM   2160  CB  PHE   138      36.672  36.552  36.476  1.00  0.00           C
ATOM   2161  HB2 PHE   138      36.233  37.075  35.626  1.00  0.00           H
ATOM   2162  HB3 PHE   138      37.404  35.817  36.142  1.00  0.00           H
ATOM   2163  CG  PHE   138      35.598  35.722  37.027  1.00  0.00           C
ATOM   2164  CD1 PHE   138      35.373  34.463  36.510  1.00  0.00           C
ATOM   2165  HD1 PHE   138      36.024  34.046  35.756  1.00  0.00           H
ATOM   2166  CE1 PHE   138      34.460  33.557  37.050  1.00  0.00           C
ATOM   2167  HE1 PHE   138      34.521  32.526  36.734  1.00  0.00           H
ATOM   2168  CZ  PHE   138      33.722  33.980  38.147  1.00  0.00           C
ATOM   2169  HZ  PHE   138      33.044  33.283  38.617  1.00  0.00           H
ATOM   2170  CE2 PHE   138      33.910  35.265  38.700  1.00  0.00           C
ATOM   2171  HE2 PHE   138      33.274  35.544  39.526  1.00  0.00           H
ATOM   2172  CD2 PHE   138      34.806  36.163  38.129  1.00  0.00           C
ATOM   2173  HD2 PHE   138      34.928  37.158  38.531  1.00  0.00           H
ATOM   2174  C   PHE   138      37.755  37.129  38.740  1.00  0.00           C
ATOM   2175  O   PHE   138      38.382  36.022  38.904  1.00  0.00           O
ATOM   2176  N   THR   139      37.277  37.798  39.776  1.00  0.00           N
ATOM   2177  H   THR   139      36.544  38.493  39.804  1.00  0.00           H
ATOM   2178  CA  THR   139      37.576  37.327  41.119  1.00  0.00           C
ATOM   2179  HA  THR   139      38.647  37.133  41.119  1.00  0.00           H
ATOM   2180  CB  THR   139      37.221  38.413  42.248  1.00  0.00           C
ATOM   2181  HB  THR   139      36.136  38.514  42.220  1.00  0.00           H
ATOM   2182  CG2 THR   139      37.627  37.926  43.571  1.00  0.00           C
ATOM   2183 HG21 THR   139      38.620  37.477  43.568  1.00  0.00           H
ATOM   2184 HG22 THR   139      37.172  36.997  43.915  1.00  0.00           H
ATOM   2185 HG23 THR   139      37.593  38.694  44.345  1.00  0.00           H
ATOM   2186  OG1 THR   139      37.853  39.637  41.974  1.00  0.00           O
ATOM   2187  HG1 THR   139      37.399  40.089  41.258  1.00  0.00           H
ATOM   2188  C   THR   139      36.693  36.204  41.459  1.00  0.00           C
ATOM   2189  O   THR   139      35.450  36.261  41.455  1.00  0.00           O
ATOM   2190  N   PHE   140      37.305  35.080  41.840  1.00  0.00           N
ATOM   2191  H   PHE   140      38.271  34.957  41.571  1.00  0.00           H
ATOM   2192  CA  PHE   140      36.590  33.899  42.331  1.00  0.00           C
ATOM   2193  HA  PHE   140      35.581  34.179  42.635  1.00  0.00           H
ATOM   2194  CB  PHE   140      36.345  32.997  41.147  1.00  0.00           C
ATOM   2195  HB2 PHE   140      35.946  33.710  40.425  1.00  0.00           H
ATOM   2196  HB3 PHE   140      37.261  32.554  40.754  1.00  0.00           H
ATOM   2197  CG  PHE   140      35.285  31.920  41.307  1.00  0.00           C
ATOM   2198  CD1 PHE   140      33.932  32.294  41.296  1.00  0.00           C
ATOM   2199  HD1 PHE   140      33.661  33.329  41.153  1.00  0.00           H
ATOM   2200  CE1 PHE   140      32.914  31.320  41.422  1.00  0.00           C
ATOM   2201  HE1 PHE   140      31.887  31.653  41.414  1.00  0.00           H
ATOM   2202  CZ  PHE   140      33.304  29.964  41.502  1.00  0.00           C
ATOM   2203  HZ  PHE   140      32.559  29.190  41.390  1.00  0.00           H
ATOM   2204  CE2 PHE   140      34.638  29.565  41.565  1.00  0.00           C
ATOM   2205  HE2 PHE   140      34.949  28.532  41.565  1.00  0.00           H
ATOM   2206  CD2 PHE   140      35.634  30.578  41.466  1.00  0.00           C
ATOM   2207  HD2 PHE   140      36.669  30.269  41.454  1.00  0.00           H
ATOM   2208  C   PHE   140      37.358  33.160  43.446  1.00  0.00           C
ATOM   2209  O   PHE   140      38.114  32.237  43.274  1.00  0.00           O
ATOM   2210  N   SER   141      37.321  33.551  44.802  1.00  0.00           N
ATOM   2211  H   SER   141      36.791  34.316  45.194  1.00  0.00           H
ATOM   2212  CA  SER   141      38.220  33.124  45.948  1.00  0.00           C
ATOM   2213  HA  SER   141      39.157  32.950  45.419  1.00  0.00           H
ATOM   2214  CB  SER   141      38.412  34.201  46.999  1.00  0.00           C
ATOM   2215  HB2 SER   141      37.400  34.532  47.226  1.00  0.00           H
ATOM   2216  HB3 SER   141      38.861  33.888  47.941  1.00  0.00           H
ATOM   2217  OG  SER   141      39.208  35.295  46.532  1.00  0.00           O
ATOM   2218  HG  SER   141      39.221  35.982  47.203  1.00  0.00           H
ATOM   2219  C   SER   141      37.882  31.765  46.644  1.00  0.00           C
ATOM   2220  O   SER   141      38.497  31.361  47.661  1.00  0.00           O
ATOM   2221  N   PHE   142      36.727  31.162  46.184  1.00  0.00           N
ATOM   2222  H   PHE   142      36.218  31.608  45.434  1.00  0.00           H
ATOM   2223  CA  PHE   142      36.375  29.744  46.583  1.00  0.00           C
ATOM   2224  HA  PHE   142      35.983  29.720  47.601  1.00  0.00           H
ATOM   2225  CB  PHE   142      35.073  29.509  45.685  1.00  0.00           C
ATOM   2226  HB2 PHE   142      35.383  29.238  44.675  1.00  0.00           H
ATOM   2227  HB3 PHE   142      34.543  28.643  46.082  1.00  0.00           H
ATOM   2228  CG  PHE   142      34.078  30.600  45.578  1.00  0.00           C
ATOM   2229  CD1 PHE   142      34.031  31.548  44.576  1.00  0.00           C
ATOM   2230  HD1 PHE   142      34.659  31.343  43.722  1.00  0.00           H
ATOM   2231  CE1 PHE   142      33.034  32.592  44.609  1.00  0.00           C
ATOM   2232  HE1 PHE   142      33.069  33.360  43.850  1.00  0.00           H
ATOM   2233  CZ  PHE   142      32.209  32.796  45.697  1.00  0.00           C
ATOM   2234  HZ  PHE   142      31.397  33.502  45.798  1.00  0.00           H
ATOM   2235  CE2 PHE   142      32.204  31.777  46.745  1.00  0.00           C
ATOM   2236  HE2 PHE   142      31.589  31.904  47.623  1.00  0.00           H
ATOM   2237  CD2 PHE   142      33.159  30.728  46.622  1.00  0.00           C
ATOM   2238  HD2 PHE   142      33.272  30.072  47.473  1.00  0.00           H
ATOM   2239  C   PHE   142      37.571  28.840  46.366  1.00  0.00           C
ATOM   2240  O   PHE   142      38.205  28.989  45.326  1.00  0.00           O
ATOM   2241  N   PRO   143      37.760  27.774  47.154  1.00  0.00           N
ATOM   2242  CD  PRO   143      36.758  27.197  48.028  1.00  0.00           C
ATOM   2243  HD2 PRO   143      35.741  27.400  47.692  1.00  0.00           H
ATOM   2244  HD3 PRO   143      36.740  27.579  49.048  1.00  0.00           H
ATOM   2245  CG  PRO   143      37.099  25.693  48.097  1.00  0.00           C
ATOM   2246  HG2 PRO   143      36.482  25.269  47.304  1.00  0.00           H
ATOM   2247  HG3 PRO   143      36.772  25.210  49.018  1.00  0.00           H
ATOM   2248  CB  PRO   143      38.674  25.650  47.764  1.00  0.00           C
ATOM   2249  HB2 PRO   143      39.026  24.635  47.579  1.00  0.00           H
ATOM   2250  HB3 PRO   143      39.180  25.997  48.665  1.00  0.00           H
ATOM   2251  CA  PRO   143      38.838  26.785  46.811  1.00  0.00           C
ATOM   2252  HA  PRO   143      39.845  27.189  46.915  1.00  0.00           H
ATOM   2253  C   PRO   143      38.742  26.222  45.370  1.00  0.00           C
ATOM   2254  O   PRO   143      37.636  25.766  44.921  1.00  0.00           O
ATOM   2255  N   ALA   144      39.890  26.003  44.671  1.00  0.00           N
ATOM   2256  H   ALA   144      40.802  26.109  45.089  1.00  0.00           H
ATOM   2257  CA  ALA   144      40.007  25.568  43.254  1.00  0.00           C
ATOM   2258  HA  ALA   144      39.138  24.937  43.069  1.00  0.00           H
ATOM   2259  CB  ALA   144      39.918  26.920  42.456  1.00  0.00           C
ATOM   2260  HB1 ALA   144      40.865  27.172  41.977  1.00  0.00           H
ATOM   2261  HB2 ALA   144      39.767  27.748  43.150  1.00  0.00           H
ATOM   2262  HB3 ALA   144      39.138  26.832  41.700  1.00  0.00           H
ATOM   2263  C   ALA   144      41.205  24.744  42.885  1.00  0.00           C
ATOM   2264  O   ALA   144      42.302  24.857  43.504  1.00  0.00           O
ATOM   2265  N   SER   145      41.048  23.929  41.803  1.00  0.00           N
ATOM   2266  H   SER   145      40.183  23.877  41.283  1.00  0.00           H
ATOM   2267  CA  SER   145      42.226  23.297  41.131  1.00  0.00           C
ATOM   2268  HA  SER   145      43.093  23.268  41.790  1.00  0.00           H
ATOM   2269  CB  SER   145      41.898  21.811  40.878  1.00  0.00           C
ATOM   2270  HB2 SER   145      41.649  21.183  41.734  1.00  0.00           H
ATOM   2271  HB3 SER   145      41.011  21.759  40.246  1.00  0.00           H
ATOM   2272  OG  SER   145      42.980  21.173  40.082  1.00  0.00           O
ATOM   2273  HG  SER   145      42.781  20.241  39.963  1.00  0.00           H
ATOM   2274  C   SER   145      42.532  24.053  39.808  1.00  0.00           C
ATOM   2275  O   SER   145      41.608  24.209  38.984  1.00  0.00           O
ATOM   2276  N   GLN   146      43.722  24.609  39.668  1.00  0.00           N
ATOM   2277  H   GLN   146      44.459  24.417  40.331  1.00  0.00           H
ATOM   2278  CA  GLN   146      44.048  25.483  38.496  1.00  0.00           C
ATOM   2279  HA  GLN   146      43.204  25.412  37.809  1.00  0.00           H
ATOM   2280  CB  GLN   146      43.915  26.949  38.984  1.00  0.00           C
ATOM   2281  HB2 GLN   146      42.922  27.083  39.414  1.00  0.00           H
ATOM   2282  HB3 GLN   146      44.547  27.131  39.853  1.00  0.00           H
ATOM   2283  CG  GLN   146      44.281  28.037  37.940  1.00  0.00           C
ATOM   2284  HG2 GLN   146      45.297  27.800  37.629  1.00  0.00           H
ATOM   2285  HG3 GLN   146      43.524  28.019  37.155  1.00  0.00           H
ATOM   2286  CD  GLN   146      44.212  29.451  38.531  1.00  0.00           C
ATOM   2287  OE1 GLN   146      45.050  29.831  39.356  1.00  0.00           O
ATOM   2288  NE2 GLN   146      43.357  30.311  38.090  1.00  0.00           N
ATOM   2289 HE21 GLN   146      43.389  31.231  38.505  1.00  0.00           H
ATOM   2290 HE22 GLN   146      42.621  30.040  37.454  1.00  0.00           H
ATOM   2291  C   GLN   146      45.365  25.067  37.855  1.00  0.00           C
ATOM   2292  O   GLN   146      46.307  24.630  38.505  1.00  0.00           O
ATOM   2293  N   ASN   147      45.382  25.243  36.545  1.00  0.00           N
ATOM   2294  H   ASN   147      44.483  25.317  36.091  1.00  0.00           H
ATOM   2295  CA  ASN   147      46.495  24.801  35.647  1.00  0.00           C
ATOM   2296  HA  ASN   147      47.403  24.633  36.225  1.00  0.00           H
ATOM   2297  CB  ASN   147      46.220  23.427  35.081  1.00  0.00           C
ATOM   2298  HB2 ASN   147      45.174  23.493  34.778  1.00  0.00           H
ATOM   2299  HB3 ASN   147      46.848  23.276  34.205  1.00  0.00           H
ATOM   2300  CG  ASN   147      46.485  22.382  36.128  1.00  0.00           C
ATOM   2301  OD1 ASN   147      47.647  21.990  36.247  1.00  0.00           O
ATOM   2302  ND2 ASN   147      45.536  21.763  36.755  1.00  0.00           N
ATOM   2303 HD21 ASN   147      44.557  21.997  36.672  1.00  0.00           H
ATOM   2304 HD22 ASN   147      45.752  20.914  37.257  1.00  0.00           H
ATOM   2305  C   ASN   147      46.850  25.698  34.464  1.00  0.00           C
ATOM   2306  O   ASN   147      47.937  25.687  33.977  1.00  0.00           O
ATOM   2307  N   LYS   148      45.898  26.628  34.098  1.00  0.00           N
ATOM   2308  H   LYS   148      45.096  26.651  34.711  1.00  0.00           H
ATOM   2309  CA  LYS   148      46.192  27.875  33.323  1.00  0.00           C
ATOM   2310  HA  LYS   148      47.210  28.158  33.586  1.00  0.00           H
ATOM   2311  CB  LYS   148      45.914  27.704  31.844  1.00  0.00           C
ATOM   2312  HB2 LYS   148      46.338  28.616  31.423  1.00  0.00           H
ATOM   2313  HB3 LYS   148      46.524  26.847  31.559  1.00  0.00           H
ATOM   2314  CG  LYS   148      44.418  27.652  31.592  1.00  0.00           C
ATOM   2315  HG2 LYS   148      44.043  26.729  32.033  1.00  0.00           H
ATOM   2316  HG3 LYS   148      43.948  28.553  31.985  1.00  0.00           H
ATOM   2317  CD  LYS   148      44.247  27.569  30.008  1.00  0.00           C
ATOM   2318  HD2 LYS   148      44.828  28.420  29.654  1.00  0.00           H
ATOM   2319  HD3 LYS   148      44.666  26.639  29.622  1.00  0.00           H
ATOM   2320  CE  LYS   148      42.844  27.654  29.513  1.00  0.00           C
ATOM   2321  HE2 LYS   148      42.280  26.916  30.081  1.00  0.00           H
ATOM   2322  HE3 LYS   148      42.470  28.654  29.736  1.00  0.00           H
ATOM   2323  NZ  LYS   148      42.746  27.431  28.031  1.00  0.00           N
ATOM   2324  HZ1 LYS   148      43.234  28.097  27.449  1.00  0.00           H
ATOM   2325  HZ2 LYS   148      41.810  27.511  27.661  1.00  0.00           H
ATOM   2326  HZ3 LYS   148      43.101  26.520  27.775  1.00  0.00           H
ATOM   2327  C   LYS   148      45.553  29.075  33.970  1.00  0.00           C
ATOM   2328  O   LYS   148      44.697  28.852  34.833  1.00  0.00           O
ATOM   2329  N   ILE   149      45.951  30.311  33.722  1.00  0.00           N
ATOM   2330  H   ILE   149      46.803  30.478  33.205  1.00  0.00           H
ATOM   2331  CA  ILE   149      45.430  31.488  34.571  1.00  0.00           C
ATOM   2332  HA  ILE   149      45.470  31.257  35.635  1.00  0.00           H
ATOM   2333  CB  ILE   149      46.274  32.761  34.403  1.00  0.00           C
ATOM   2334  HB  ILE   149      47.305  32.411  34.453  1.00  0.00           H
ATOM   2335  CG2 ILE   149      45.899  33.416  33.116  1.00  0.00           C
ATOM   2336 HG21 ILE   149      46.676  34.123  32.825  1.00  0.00           H
ATOM   2337 HG22 ILE   149      44.989  33.997  33.264  1.00  0.00           H
ATOM   2338 HG23 ILE   149      45.810  32.703  32.296  1.00  0.00           H
ATOM   2339  CG1 ILE   149      46.022  33.683  35.648  1.00  0.00           C
ATOM   2340 HG12 ILE   149      45.018  34.098  35.560  1.00  0.00           H
ATOM   2341 HG13 ILE   149      46.181  33.114  36.565  1.00  0.00           H
ATOM   2342  CD1 ILE   149      47.032  34.814  35.659  1.00  0.00           C
ATOM   2343 HD11 ILE   149      48.042  34.434  35.503  1.00  0.00           H
ATOM   2344 HD12 ILE   149      46.955  35.322  36.621  1.00  0.00           H
ATOM   2345 HD13 ILE   149      46.847  35.578  34.902  1.00  0.00           H
ATOM   2346  C   ILE   149      43.910  31.799  34.230  1.00  0.00           C
ATOM   2347  O   ILE   149      43.074  32.132  35.084  1.00  0.00           O
ATOM   2348  N   ASN   150      43.550  31.682  32.948  1.00  0.00           N
ATOM   2349  H   ASN   150      44.360  31.485  32.378  1.00  0.00           H
ATOM   2350  CA  ASN   150      42.252  31.605  32.299  1.00  0.00           C
ATOM   2351  HA  ASN   150      41.658  32.345  32.836  1.00  0.00           H
ATOM   2352  CB  ASN   150      42.347  32.056  30.818  1.00  0.00           C
ATOM   2353  HB2 ASN   150      41.374  32.183  30.344  1.00  0.00           H
ATOM   2354  HB3 ASN   150      42.811  33.040  30.874  1.00  0.00           H
ATOM   2355  CG  ASN   150      43.272  31.160  30.028  1.00  0.00           C
ATOM   2356  OD1 ASN   150      44.232  30.548  30.430  1.00  0.00           O
ATOM   2357  ND2 ASN   150      43.038  31.207  28.748  1.00  0.00           N
ATOM   2358 HD21 ASN   150      42.157  31.494  28.348  1.00  0.00           H
ATOM   2359 HD22 ASN   150      43.761  30.855  28.137  1.00  0.00           H
ATOM   2360  C   ASN   150      41.480  30.286  32.584  1.00  0.00           C
ATOM   2361  O   ASN   150      40.965  29.658  31.674  1.00  0.00           O
ATOM   2362  N   GLU   151      41.357  29.798  33.834  1.00  0.00           N
ATOM   2363  H   GLU   151      41.624  30.456  34.552  1.00  0.00           H
ATOM   2364  CA  GLU   151      40.880  28.492  34.321  1.00  0.00           C
ATOM   2365  HA  GLU   151      39.887  28.504  33.870  1.00  0.00           H
ATOM   2366  CB  GLU   151      41.766  27.363  33.820  1.00  0.00           C
ATOM   2367  HB2 GLU   151      42.113  27.562  32.806  1.00  0.00           H
ATOM   2368  HB3 GLU   151      42.698  27.462  34.378  1.00  0.00           H
ATOM   2369  CG  GLU   151      41.315  25.893  33.900  1.00  0.00           C
ATOM   2370  HG2 GLU   151      40.594  25.726  34.701  1.00  0.00           H
ATOM   2371  HG3 GLU   151      40.938  25.523  32.947  1.00  0.00           H
ATOM   2372  CD  GLU   151      42.566  25.106  34.221  1.00  0.00           C
ATOM   2373  OE1 GLU   151      43.261  24.703  33.279  1.00  0.00           O
ATOM   2374  OE2 GLU   151      42.817  24.849  35.433  1.00  0.00           O
ATOM   2375  C   GLU   151      40.724  28.528  35.817  1.00  0.00           C
ATOM   2376  O   GLU   151      41.514  29.151  36.479  1.00  0.00           O
ATOM   2377  N   GLY   152      39.667  27.783  36.273  1.00  0.00           N
ATOM   2378  H   GLY   152      39.010  27.348  35.643  1.00  0.00           H
ATOM   2379  CA  GLY   152      39.520  27.524  37.711  1.00  0.00           C
ATOM   2380  HA2 GLY   152      40.457  27.362  38.242  1.00  0.00           H
ATOM   2381  HA3 GLY   152      39.077  28.454  38.069  1.00  0.00           H
ATOM   2382  C   GLY   152      38.563  26.413  37.917  1.00  0.00           C
ATOM   2383  O   GLY   152      37.299  26.611  37.836  1.00  0.00           O
ATOM   2384  N   ILE   153      39.025  25.201  38.254  1.00  0.00           N
ATOM   2385  H   ILE   153      39.992  24.990  38.448  1.00  0.00           H
ATOM   2386  CA  ILE   153      38.035  24.117  38.558  1.00  0.00           C
ATOM   2387  HA  ILE   153      37.084  24.330  38.070  1.00  0.00           H
ATOM   2388  CB  ILE   153      38.601  22.731  38.099  1.00  0.00           C
ATOM   2389  HB  ILE   153      39.490  22.594  38.714  1.00  0.00           H
ATOM   2390  CG2 ILE   153      37.772  21.556  38.504  1.00  0.00           C
ATOM   2391 HG21 ILE   153      36.895  21.675  37.869  1.00  0.00           H
ATOM   2392 HG22 ILE   153      37.446  21.606  39.543  1.00  0.00           H
ATOM   2393 HG23 ILE   153      38.353  20.664  38.271  1.00  0.00           H
ATOM   2394  CG1 ILE   153      38.882  22.572  36.582  1.00  0.00           C
ATOM   2395 HG12 ILE   153      37.898  22.722  36.138  1.00  0.00           H
ATOM   2396 HG13 ILE   153      39.412  23.424  36.159  1.00  0.00           H
ATOM   2397  CD1 ILE   153      39.522  21.250  36.092  1.00  0.00           C
ATOM   2398 HD11 ILE   153      38.733  20.518  36.262  1.00  0.00           H
ATOM   2399 HD12 ILE   153      40.380  21.087  36.745  1.00  0.00           H
ATOM   2400 HD13 ILE   153      39.800  21.378  35.046  1.00  0.00           H
ATOM   2401  C   ILE   153      37.631  24.220  40.021  1.00  0.00           C
ATOM   2402  O   ILE   153      38.464  23.933  40.845  1.00  0.00           O
ATOM   2403  N   LEU   154      36.429  24.699  40.349  1.00  0.00           N
ATOM   2404  H   LEU   154      35.855  25.029  39.587  1.00  0.00           H
ATOM   2405  CA  LEU   154      35.885  24.752  41.749  1.00  0.00           C
ATOM   2406  HA  LEU   154      36.519  25.439  42.309  1.00  0.00           H
ATOM   2407  CB  LEU   154      34.480  25.388  41.773  1.00  0.00           C
ATOM   2408  HB2 LEU   154      34.589  26.419  41.434  1.00  0.00           H
ATOM   2409  HB3 LEU   154      33.932  24.771  41.061  1.00  0.00           H
ATOM   2410  CG  LEU   154      33.743  25.363  43.106  1.00  0.00           C
ATOM   2411  HG  LEU   154      33.820  24.365  43.537  1.00  0.00           H
ATOM   2412  CD1 LEU   154      34.217  26.354  44.166  1.00  0.00           C
ATOM   2413 HD11 LEU   154      33.544  26.263  45.019  1.00  0.00           H
ATOM   2414 HD12 LEU   154      34.359  27.385  43.843  1.00  0.00           H
ATOM   2415 HD13 LEU   154      35.163  25.952  44.530  1.00  0.00           H
ATOM   2416  CD2 LEU   154      32.259  25.563  42.948  1.00  0.00           C
ATOM   2417 HD21 LEU   154      31.997  25.096  41.999  1.00  0.00           H
ATOM   2418 HD22 LEU   154      31.767  25.213  43.856  1.00  0.00           H
ATOM   2419 HD23 LEU   154      31.936  26.597  42.830  1.00  0.00           H
ATOM   2420  C   LEU   154      35.940  23.345  42.542  1.00  0.00           C
ATOM   2421  O   LEU   154      35.546  22.298  42.008  1.00  0.00           O
ATOM   2422  N   GLN   155      36.502  23.448  43.739  1.00  0.00           N
ATOM   2423  H   GLN   155      36.918  24.299  44.090  1.00  0.00           H
ATOM   2424  CA  GLN   155      36.499  22.239  44.663  1.00  0.00           C
ATOM   2425  HA  GLN   155      36.602  21.315  44.093  1.00  0.00           H
ATOM   2426  CB  GLN   155      37.705  22.346  45.703  1.00  0.00           C
ATOM   2427  HB2 GLN   155      37.717  23.328  46.178  1.00  0.00           H
ATOM   2428  HB3 GLN   155      37.609  21.576  46.468  1.00  0.00           H
ATOM   2429  CG  GLN   155      39.031  22.226  44.970  1.00  0.00           C
ATOM   2430  HG2 GLN   155      39.047  22.886  44.104  1.00  0.00           H
ATOM   2431  HG3 GLN   155      39.825  22.730  45.520  1.00  0.00           H
ATOM   2432  CD  GLN   155      39.567  20.846  44.474  1.00  0.00           C
ATOM   2433  OE1 GLN   155      38.855  19.920  44.119  1.00  0.00           O
ATOM   2434  NE2 GLN   155      40.900  20.731  44.485  1.00  0.00           N
ATOM   2435 HE21 GLN   155      41.222  19.888  44.030  1.00  0.00           H
ATOM   2436 HE22 GLN   155      41.592  21.346  44.888  1.00  0.00           H
ATOM   2437  C   GLN   155      35.228  22.069  45.451  1.00  0.00           C
ATOM   2438  O   GLN   155      34.595  21.020  45.441  1.00  0.00           O
ATOM   2439  N   ARG   156      34.773  23.107  46.135  1.00  0.00           N
ATOM   2440  H   ARG   156      35.257  23.993  46.158  1.00  0.00           H
ATOM   2441  CA  ARG   156      33.548  23.022  46.946  1.00  0.00           C
ATOM   2442  HA  ARG   156      32.726  22.532  46.423  1.00  0.00           H
ATOM   2443  CB  ARG   156      33.874  22.311  48.267  1.00  0.00           C
ATOM   2444  HB2 ARG   156      34.201  21.297  48.031  1.00  0.00           H
ATOM   2445  HB3 ARG   156      34.635  22.728  48.928  1.00  0.00           H
ATOM   2446  CG  ARG   156      32.732  22.396  49.383  1.00  0.00           C
ATOM   2447  HG2 ARG   156      33.148  21.799  50.194  1.00  0.00           H
ATOM   2448  HG3 ARG   156      32.578  23.421  49.717  1.00  0.00           H
ATOM   2449  CD  ARG   156      31.403  21.796  48.949  1.00  0.00           C
ATOM   2450  HD2 ARG   156      31.240  22.138  47.926  1.00  0.00           H
ATOM   2451  HD3 ARG   156      31.501  20.713  48.858  1.00  0.00           H
ATOM   2452  NE  ARG   156      30.147  22.083  49.689  1.00  0.00           N
ATOM   2453  HE  ARG   156      30.123  22.092  50.698  1.00  0.00           H
ATOM   2454  CZ  ARG   156      28.996  22.354  49.187  1.00  0.00           C
ATOM   2455  NH1 ARG   156      28.797  22.536  47.921  1.00  0.00           N
ATOM   2456 HH11 ARG   156      29.523  22.317  47.255  1.00  0.00           H
ATOM   2457 HH12 ARG   156      27.844  22.520  47.584  1.00  0.00           H
ATOM   2458  NH2 ARG   156      27.967  22.262  49.892  1.00  0.00           N
ATOM   2459 HH21 ARG   156      28.011  22.147  50.894  1.00  0.00           H
ATOM   2460 HH22 ARG   156      27.104  22.434  49.395  1.00  0.00           H
ATOM   2461  C   ARG   156      33.166  24.539  47.163  1.00  0.00           C
ATOM   2462  O   ARG   156      33.963  25.333  47.587  1.00  0.00           O
ATOM   2463  N   TRP   157      31.852  24.877  47.010  1.00  0.00           N
ATOM   2464  H   TRP   157      31.230  24.190  46.605  1.00  0.00           H
ATOM   2465  CA  TRP   157      31.300  26.203  47.411  1.00  0.00           C
ATOM   2466  HA  TRP   157      31.827  27.033  46.939  1.00  0.00           H
ATOM   2467  CB  TRP   157      29.850  26.283  47.118  1.00  0.00           C
ATOM   2468  HB2 TRP   157      29.274  25.462  47.546  1.00  0.00           H
ATOM   2469  HB3 TRP   157      29.419  27.056  47.755  1.00  0.00           H
ATOM   2470  CG  TRP   157      29.501  26.399  45.640  1.00  0.00           C
ATOM   2471  CD1 TRP   157      28.941  25.423  44.824  1.00  0.00           C
ATOM   2472  HD1 TRP   157      28.593  24.464  45.177  1.00  0.00           H
ATOM   2473  NE1 TRP   157      28.741  25.896  43.571  1.00  0.00           N
ATOM   2474  HE1 TRP   157      28.227  25.336  42.906  1.00  0.00           H
ATOM   2475  CE2 TRP   157      29.251  27.179  43.461  1.00  0.00           C
ATOM   2476  CZ2 TRP   157      29.202  28.035  42.389  1.00  0.00           C
ATOM   2477  HZ2 TRP   157      28.650  27.677  41.533  1.00  0.00           H
ATOM   2478  CH2 TRP   157      29.810  29.275  42.471  1.00  0.00           C
ATOM   2479  HH2 TRP   157      29.715  30.010  41.685  1.00  0.00           H
ATOM   2480  CZ3 TRP   157      30.428  29.583  43.695  1.00  0.00           C
ATOM   2481  HZ3 TRP   157      30.722  30.612  43.837  1.00  0.00           H
ATOM   2482  CE3 TRP   157      30.446  28.731  44.762  1.00  0.00           C
ATOM   2483  HE3 TRP   157      30.854  29.145  45.673  1.00  0.00           H
ATOM   2484  CD2 TRP   157      29.842  27.487  44.686  1.00  0.00           C
ATOM   2485  C   TRP   157      31.613  26.484  48.851  1.00  0.00           C
ATOM   2486  O   TRP   157      31.179  25.788  49.820  1.00  0.00           O
ATOM   2487  N   THR   158      32.365  27.518  49.050  1.00  0.00           N
ATOM   2488  H   THR   158      32.744  28.048  48.279  1.00  0.00           H
ATOM   2489  CA  THR   158      32.116  28.325  50.308  1.00  0.00           C
ATOM   2490  HA  THR   158      31.817  27.717  51.162  1.00  0.00           H
ATOM   2491  CB  THR   158      33.495  28.868  50.816  1.00  0.00           C
ATOM   2492  HB  THR   158      33.237  29.706  51.463  1.00  0.00           H
ATOM   2493  CG2 THR   158      34.345  27.743  51.403  1.00  0.00           C
ATOM   2494 HG21 THR   158      34.182  26.776  50.929  1.00  0.00           H
ATOM   2495 HG22 THR   158      34.199  27.608  52.475  1.00  0.00           H
ATOM   2496 HG23 THR   158      35.416  27.921  51.307  1.00  0.00           H
ATOM   2497  OG1 THR   158      34.058  29.420  49.602  1.00  0.00           O
ATOM   2498  HG1 THR   158      34.774  30.040  49.761  1.00  0.00           H
ATOM   2499  C   THR   158      31.075  29.461  50.176  1.00  0.00           C
ATOM   2500  O   THR   158      30.448  29.676  49.134  1.00  0.00           O
ATOM   2501  N   LYS   159      30.850  30.137  51.319  1.00  0.00           N
ATOM   2502  H   LYS   159      31.168  29.627  52.131  1.00  0.00           H
ATOM   2503  CA  LYS   159      30.060  31.376  51.631  1.00  0.00           C
ATOM   2504  HA  LYS   159      30.111  31.544  52.706  1.00  0.00           H
ATOM   2505  CB  LYS   159      30.679  32.601  50.928  1.00  0.00           C
ATOM   2506  HB2 LYS   159      30.800  32.362  49.870  1.00  0.00           H
ATOM   2507  HB3 LYS   159      30.191  33.561  51.098  1.00  0.00           H
ATOM   2508  CG  LYS   159      32.101  32.880  51.464  1.00  0.00           C
ATOM   2509  HG2 LYS   159      32.781  32.072  51.191  1.00  0.00           H
ATOM   2510  HG3 LYS   159      32.367  33.749  50.862  1.00  0.00           H
ATOM   2511  CD  LYS   159      32.267  33.183  52.930  1.00  0.00           C
ATOM   2512  HD2 LYS   159      31.737  34.117  53.117  1.00  0.00           H
ATOM   2513  HD3 LYS   159      32.010  32.384  53.626  1.00  0.00           H
ATOM   2514  CE  LYS   159      33.615  33.825  53.299  1.00  0.00           C
ATOM   2515  HE2 LYS   159      34.399  33.075  53.189  1.00  0.00           H
ATOM   2516  HE3 LYS   159      33.756  34.765  52.767  1.00  0.00           H
ATOM   2517  NZ  LYS   159      33.636  34.085  54.738  1.00  0.00           N
ATOM   2518  HZ1 LYS   159      33.600  33.217  55.253  1.00  0.00           H
ATOM   2519  HZ2 LYS   159      32.787  34.578  54.975  1.00  0.00           H
ATOM   2520  HZ3 LYS   159      34.467  34.534  55.094  1.00  0.00           H
ATOM   2521  C   LYS   159      28.557  31.173  51.296  1.00  0.00           C
ATOM   2522  O   LYS   159      27.909  32.109  50.847  1.00  0.00           O
ATOM   2523  N   GLY   160      27.987  30.022  51.486  1.00  0.00           N
ATOM   2524  H   GLY   160      28.571  29.266  51.811  1.00  0.00           H
ATOM   2525  CA  GLY   160      26.528  29.796  51.416  1.00  0.00           C
ATOM   2526  HA2 GLY   160      26.386  28.899  52.018  1.00  0.00           H
ATOM   2527  HA3 GLY   160      26.011  30.676  51.800  1.00  0.00           H
ATOM   2528  C   GLY   160      25.958  29.544  50.055  1.00  0.00           C
ATOM   2529  O   GLY   160      24.767  29.673  49.782  1.00  0.00           O
ATOM   2530  N   PHE   161      26.778  29.403  48.946  1.00  0.00           N
ATOM   2531  H   PHE   161      27.753  29.487  49.192  1.00  0.00           H
ATOM   2532  CA  PHE   161      26.393  28.865  47.658  1.00  0.00           C
ATOM   2533  HA  PHE   161      25.430  29.318  47.423  1.00  0.00           H
ATOM   2534  CB  PHE   161      27.437  29.228  46.668  1.00  0.00           C
ATOM   2535  HB2 PHE   161      28.418  28.844  46.953  1.00  0.00           H
ATOM   2536  HB3 PHE   161      27.208  28.773  45.704  1.00  0.00           H
ATOM   2537  CG  PHE   161      27.528  30.686  46.419  1.00  0.00           C
ATOM   2538  CD1 PHE   161      28.499  31.459  47.159  1.00  0.00           C
ATOM   2539  HD1 PHE   161      29.088  31.004  47.941  1.00  0.00           H
ATOM   2540  CE1 PHE   161      28.693  32.800  46.803  1.00  0.00           C
ATOM   2541  HE1 PHE   161      29.474  33.385  47.265  1.00  0.00           H
ATOM   2542  CZ  PHE   161      27.917  33.404  45.855  1.00  0.00           C
ATOM   2543  HZ  PHE   161      28.114  34.435  45.599  1.00  0.00           H
ATOM   2544  CE2 PHE   161      26.896  32.755  45.203  1.00  0.00           C
ATOM   2545  HE2 PHE   161      26.443  33.179  44.319  1.00  0.00           H
ATOM   2546  CD2 PHE   161      26.763  31.375  45.462  1.00  0.00           C
ATOM   2547  HD2 PHE   161      26.025  30.788  44.936  1.00  0.00           H
ATOM   2548  C   PHE   161      26.240  27.335  47.724  1.00  0.00           C
ATOM   2549  O   PHE   161      26.853  26.663  48.546  1.00  0.00           O
ATOM   2550  N   ASP   162      25.423  26.782  46.805  1.00  0.00           N
ATOM   2551  H   ASP   162      24.903  27.413  46.212  1.00  0.00           H
ATOM   2552  CA  ASP   162      25.318  25.328  46.628  1.00  0.00           C
ATOM   2553  HA  ASP   162      26.294  24.895  46.851  1.00  0.00           H
ATOM   2554  CB  ASP   162      24.276  24.707  47.644  1.00  0.00           C
ATOM   2555  HB2 ASP   162      24.488  25.270  48.553  1.00  0.00           H
ATOM   2556  HB3 ASP   162      23.243  24.867  47.335  1.00  0.00           H
ATOM   2557  CG  ASP   162      24.616  23.234  47.917  1.00  0.00           C
ATOM   2558  OD1 ASP   162      25.813  22.839  47.981  1.00  0.00           O
ATOM   2559  OD2 ASP   162      23.682  22.595  48.395  1.00  0.00           O
ATOM   2560  C   ASP   162      25.019  24.822  45.195  1.00  0.00           C
ATOM   2561  O   ASP   162      24.548  23.709  44.978  1.00  0.00           O
ATOM   2562  N   ILE   163      25.248  25.728  44.261  1.00  0.00           N
ATOM   2563  H   ILE   163      25.764  26.576  44.451  1.00  0.00           H
ATOM   2564  CA  ILE   163      24.927  25.473  42.822  1.00  0.00           C
ATOM   2565  HA  ILE   163      23.843  25.485  42.711  1.00  0.00           H
ATOM   2566  CB  ILE   163      25.326  26.648  41.923  1.00  0.00           C
ATOM   2567  HB  ILE   163      26.416  26.629  41.911  1.00  0.00           H
ATOM   2568  CG2 ILE   163      24.865  26.519  40.469  1.00  0.00           C
ATOM   2569 HG21 ILE   163      23.808  26.541  40.202  1.00  0.00           H
ATOM   2570 HG22 ILE   163      25.132  25.587  39.971  1.00  0.00           H
ATOM   2571 HG23 ILE   163      25.387  27.265  39.869  1.00  0.00           H
ATOM   2572  CG1 ILE   163      24.975  27.999  42.603  1.00  0.00           C
ATOM   2573 HG12 ILE   163      23.906  28.179  42.706  1.00  0.00           H
ATOM   2574 HG13 ILE   163      25.397  28.123  43.601  1.00  0.00           H
ATOM   2575  CD1 ILE   163      25.514  29.180  41.693  1.00  0.00           C
ATOM   2576 HD11 ILE   163      24.809  29.276  40.867  1.00  0.00           H
ATOM   2577 HD12 ILE   163      26.475  28.847  41.301  1.00  0.00           H
ATOM   2578 HD13 ILE   163      25.521  30.106  42.267  1.00  0.00           H
ATOM   2579  C   ILE   163      25.473  24.076  42.384  1.00  0.00           C
ATOM   2580  O   ILE   163      26.696  23.981  42.374  1.00  0.00           O
ATOM   2581  N   PRO   164      24.699  23.154  41.852  1.00  0.00           N
ATOM   2582  CD  PRO   164      23.213  23.288  41.729  1.00  0.00           C
ATOM   2583  HD2 PRO   164      22.972  24.257  41.293  1.00  0.00           H
ATOM   2584  HD3 PRO   164      22.782  23.162  42.722  1.00  0.00           H
ATOM   2585  CG  PRO   164      22.779  22.211  40.817  1.00  0.00           C
ATOM   2586  HG2 PRO   164      22.734  22.519  39.773  1.00  0.00           H
ATOM   2587  HG3 PRO   164      21.859  21.755  41.182  1.00  0.00           H
ATOM   2588  CB  PRO   164      23.833  21.158  40.966  1.00  0.00           C
ATOM   2589  HB2 PRO   164      23.882  20.450  40.139  1.00  0.00           H
ATOM   2590  HB3 PRO   164      23.505  20.560  41.817  1.00  0.00           H
ATOM   2591  CA  PRO   164      25.159  21.921  41.273  1.00  0.00           C
ATOM   2592  HA  PRO   164      25.829  21.399  41.956  1.00  0.00           H
ATOM   2593  C   PRO   164      25.931  22.170  39.965  1.00  0.00           C
ATOM   2594  O   PRO   164      25.596  23.114  39.289  1.00  0.00           O
ATOM   2595  N   ASN   165      26.852  21.178  39.676  1.00  0.00           N
ATOM   2596  H   ASN   165      27.032  20.421  40.320  1.00  0.00           H
ATOM   2597  CA  ASN   165      27.525  21.081  38.349  1.00  0.00           C
ATOM   2598  HA  ASN   165      28.156  20.217  38.555  1.00  0.00           H
ATOM   2599  CB  ASN   165      26.588  20.640  37.157  1.00  0.00           C
ATOM   2600  HB2 ASN   165      26.065  21.549  36.858  1.00  0.00           H
ATOM   2601  HB3 ASN   165      27.210  20.271  36.342  1.00  0.00           H
ATOM   2602  CG  ASN   165      25.573  19.480  37.539  1.00  0.00           C
ATOM   2603  OD1 ASN   165      25.648  18.776  38.498  1.00  0.00           O
ATOM   2604  ND2 ASN   165      24.608  19.257  36.652  1.00  0.00           N
ATOM   2605 HD21 ASN   165      24.665  19.825  35.819  1.00  0.00           H
ATOM   2606 HD22 ASN   165      23.960  18.510  36.853  1.00  0.00           H
ATOM   2607  C   ASN   165      28.461  22.234  38.029  1.00  0.00           C
ATOM   2608  O   ASN   165      28.779  22.460  36.943  1.00  0.00           O
ATOM   2609  N   ILE   166      28.874  22.994  39.045  1.00  0.00           N
ATOM   2610  H   ILE   166      28.386  22.889  39.924  1.00  0.00           H
ATOM   2611  CA  ILE   166      30.003  23.960  39.058  1.00  0.00           C
ATOM   2612  HA  ILE   166      30.227  24.213  38.022  1.00  0.00           H
ATOM   2613  CB  ILE   166      29.604  25.183  39.859  1.00  0.00           C
ATOM   2614  HB  ILE   166      29.558  24.912  40.914  1.00  0.00           H
ATOM   2615  CG2 ILE   166      30.578  26.290  39.654  1.00  0.00           C
ATOM   2616 HG21 ILE   166      30.305  27.229  40.139  1.00  0.00           H
ATOM   2617 HG22 ILE   166      30.585  26.569  38.599  1.00  0.00           H
ATOM   2618 HG23 ILE   166      31.601  25.979  39.864  1.00  0.00           H
ATOM   2619  CG1 ILE   166      28.182  25.686  39.482  1.00  0.00           C
ATOM   2620 HG12 ILE   166      27.419  25.053  39.935  1.00  0.00           H
ATOM   2621 HG13 ILE   166      28.009  26.602  40.047  1.00  0.00           H
ATOM   2622  CD1 ILE   166      27.695  25.937  38.026  1.00  0.00           C
ATOM   2623 HD11 ILE   166      27.662  24.975  37.513  1.00  0.00           H
ATOM   2624 HD12 ILE   166      28.459  26.563  37.564  1.00  0.00           H
ATOM   2625 HD13 ILE   166      26.727  26.428  37.934  1.00  0.00           H
ATOM   2626  C   ILE   166      31.295  23.333  39.646  1.00  0.00           C
ATOM   2627  O   ILE   166      32.349  23.564  39.070  1.00  0.00           O
ATOM   2628  N   GLU   167      31.132  22.655  40.749  1.00  0.00           N
ATOM   2629  H   GLU   167      30.216  22.387  41.078  1.00  0.00           H
ATOM   2630  CA  GLU   167      32.306  21.965  41.350  1.00  0.00           C
ATOM   2631  HA  GLU   167      33.191  22.576  41.532  1.00  0.00           H
ATOM   2632  CB  GLU   167      31.818  21.271  42.636  1.00  0.00           C
ATOM   2633  HB2 GLU   167      30.919  20.686  42.440  1.00  0.00           H
ATOM   2634  HB3 GLU   167      32.625  20.644  43.018  1.00  0.00           H
ATOM   2635  CG  GLU   167      31.633  22.304  43.729  1.00  0.00           C
ATOM   2636  HG2 GLU   167      32.618  22.649  44.043  1.00  0.00           H
ATOM   2637  HG3 GLU   167      31.163  23.187  43.295  1.00  0.00           H
ATOM   2638  CD  GLU   167      30.859  21.803  44.970  1.00  0.00           C
ATOM   2639  OE1 GLU   167      30.484  22.643  45.814  1.00  0.00           O
ATOM   2640  OE2 GLU   167      30.576  20.531  45.157  1.00  0.00           O
ATOM   2641  C   GLU   167      32.785  20.884  40.385  1.00  0.00           C
ATOM   2642  O   GLU   167      31.950  20.327  39.627  1.00  0.00           O
ATOM   2643  N   ASN   168      34.083  20.472  40.389  1.00  0.00           N
ATOM   2644  H   ASN   168      34.547  20.788  41.228  1.00  0.00           H
ATOM   2645  CA  ASN   168      34.780  19.618  39.436  1.00  0.00           C
ATOM   2646  HA  ASN   168      35.847  19.783  39.583  1.00  0.00           H
ATOM   2647  CB  ASN   168      34.711  18.116  39.760  1.00  0.00           C
ATOM   2648  HB2 ASN   168      34.885  18.106  40.836  1.00  0.00           H
ATOM   2649  HB3 ASN   168      33.724  17.683  39.594  1.00  0.00           H
ATOM   2650  CG  ASN   168      35.800  17.282  39.079  1.00  0.00           C
ATOM   2651  OD1 ASN   168      35.577  16.580  38.109  1.00  0.00           O
ATOM   2652  ND2 ASN   168      36.971  17.421  39.525  1.00  0.00           N
ATOM   2653 HD21 ASN   168      37.113  18.175  40.181  1.00  0.00           H
ATOM   2654 HD22 ASN   168      37.808  17.004  39.140  1.00  0.00           H
ATOM   2655  C   ASN   168      34.594  20.075  37.959  1.00  0.00           C
ATOM   2656  O   ASN   168      34.683  19.266  37.046  1.00  0.00           O
ATOM   2657  N   HID   169      34.394  21.364  37.707  1.00  0.00           N
ATOM   2658  H   HID   169      34.480  22.050  38.444  1.00  0.00           H
ATOM   2659  CA  HID   169      34.232  21.836  36.300  1.00  0.00           C
ATOM   2660  HA  HID   169      34.825  21.236  35.609  1.00  0.00           H
ATOM   2661  CB  HID   169      32.762  21.918  35.890  1.00  0.00           C
ATOM   2662  HB2 HID   169      32.276  22.727  36.436  1.00  0.00           H
ATOM   2663  HB3 HID   169      32.802  22.262  34.857  1.00  0.00           H
ATOM   2664  CG  HID   169      31.970  20.662  35.940  1.00  0.00           C
ATOM   2665  ND1 HID   169      31.331  20.154  37.046  1.00  0.00           N
ATOM   2666  HD1 HID   169      31.453  20.507  37.985  1.00  0.00           H
ATOM   2667  CE1 HID   169      30.870  18.965  36.716  1.00  0.00           C
ATOM   2668  HE1 HID   169      30.108  18.459  37.290  1.00  0.00           H
ATOM   2669  NE2 HID   169      31.042  18.725  35.342  1.00  0.00           N
ATOM   2670  CD2 HID   169      31.881  19.764  34.890  1.00  0.00           C
ATOM   2671  HD2 HID   169      32.205  19.766  33.860  1.00  0.00           H
ATOM   2672  C   HID   169      34.844  23.263  36.213  1.00  0.00           C
ATOM   2673  O   HID   169      34.917  23.984  37.214  1.00  0.00           O
ATOM   2674  N   ASP   170      35.445  23.543  35.096  1.00  0.00           N
ATOM   2675  H   ASP   170      35.570  22.825  34.397  1.00  0.00           H
ATOM   2676  CA  ASP   170      36.027  24.893  34.974  1.00  0.00           C
ATOM   2677  HA  ASP   170      36.504  25.065  35.939  1.00  0.00           H
ATOM   2678  CB  ASP   170      37.114  24.953  33.801  1.00  0.00           C
ATOM   2679  HB2 ASP   170      37.976  24.310  33.984  1.00  0.00           H
ATOM   2680  HB3 ASP   170      36.631  24.548  32.912  1.00  0.00           H
ATOM   2681  CG  ASP   170      37.764  26.330  33.373  1.00  0.00           C
ATOM   2682  OD1 ASP   170      37.668  27.269  34.215  1.00  0.00           O
ATOM   2683  OD2 ASP   170      38.291  26.384  32.237  1.00  0.00           O
ATOM   2684  C   ASP   170      34.987  26.004  34.726  1.00  0.00           C
ATOM   2685  O   ASP   170      34.258  25.936  33.717  1.00  0.00           O
ATOM   2686  N   VAL   171      34.797  26.908  35.718  1.00  0.00           N
ATOM   2687  H   VAL   171      35.163  26.734  36.643  1.00  0.00           H
ATOM   2688  CA  VAL   171      33.876  28.016  35.584  1.00  0.00           C
ATOM   2689  HA  VAL   171      32.866  27.671  35.362  1.00  0.00           H
ATOM   2690  CB  VAL   171      33.852  28.761  36.997  1.00  0.00           C
ATOM   2691  HB  VAL   171      33.007  29.448  36.971  1.00  0.00           H
ATOM   2692  CG1 VAL   171      33.563  27.765  38.119  1.00  0.00           C
ATOM   2693 HG11 VAL   171      34.506  27.274  38.365  1.00  0.00           H
ATOM   2694 HG12 VAL   171      33.144  28.353  38.935  1.00  0.00           H
ATOM   2695 HG13 VAL   171      32.755  27.084  37.853  1.00  0.00           H
ATOM   2696  CG2 VAL   171      35.105  29.484  37.368  1.00  0.00           C
ATOM   2697 HG21 VAL   171      35.252  30.354  36.728  1.00  0.00           H
ATOM   2698 HG22 VAL   171      35.991  28.874  37.187  1.00  0.00           H
ATOM   2699 HG23 VAL   171      35.183  29.782  38.414  1.00  0.00           H
ATOM   2700  C   VAL   171      34.158  29.104  34.561  1.00  0.00           C
ATOM   2701  O   VAL   171      33.227  29.736  34.174  1.00  0.00           O
ATOM   2702  N   VAL   172      35.419  29.239  34.123  1.00  0.00           N
ATOM   2703  H   VAL   172      35.974  28.397  34.180  1.00  0.00           H
ATOM   2704  CA  VAL   172      35.839  30.243  33.146  1.00  0.00           C
ATOM   2705  HA  VAL   172      35.541  31.226  33.513  1.00  0.00           H
ATOM   2706  CB  VAL   172      37.374  30.361  32.915  1.00  0.00           C
ATOM   2707  HB  VAL   172      37.730  29.419  32.497  1.00  0.00           H
ATOM   2708  CG1 VAL   172      37.817  31.413  31.879  1.00  0.00           C
ATOM   2709 HG11 VAL   172      38.837  31.771  32.016  1.00  0.00           H
ATOM   2710 HG12 VAL   172      37.716  31.159  30.823  1.00  0.00           H
ATOM   2711 HG13 VAL   172      37.082  32.214  31.957  1.00  0.00           H
ATOM   2712  CG2 VAL   172      38.054  30.817  34.179  1.00  0.00           C
ATOM   2713 HG21 VAL   172      37.900  30.056  34.943  1.00  0.00           H
ATOM   2714 HG22 VAL   172      37.643  31.800  34.411  1.00  0.00           H
ATOM   2715 HG23 VAL   172      39.131  30.878  34.021  1.00  0.00           H
ATOM   2716  C   VAL   172      34.986  30.267  31.838  1.00  0.00           C
ATOM   2717  O   VAL   172      34.361  31.307  31.562  1.00  0.00           O
ATOM   2718  N   PRO   173      34.834  29.102  31.169  1.00  0.00           N
ATOM   2719  CD  PRO   173      35.522  27.834  31.307  1.00  0.00           C
ATOM   2720  HD2 PRO   173      35.423  27.366  32.286  1.00  0.00           H
ATOM   2721  HD3 PRO   173      36.540  28.123  31.048  1.00  0.00           H
ATOM   2722  CG  PRO   173      34.944  26.878  30.299  1.00  0.00           C
ATOM   2723  HG2 PRO   173      34.173  26.293  30.800  1.00  0.00           H
ATOM   2724  HG3 PRO   173      35.655  26.148  29.910  1.00  0.00           H
ATOM   2725  CB  PRO   173      34.322  27.751  29.209  1.00  0.00           C
ATOM   2726  HB2 PRO   173      33.434  27.422  28.668  1.00  0.00           H
ATOM   2727  HB3 PRO   173      35.129  28.011  28.524  1.00  0.00           H
ATOM   2728  CA  PRO   173      33.962  28.990  30.097  1.00  0.00           C
ATOM   2729  HA  PRO   173      34.230  29.781  29.395  1.00  0.00           H
ATOM   2730  C   PRO   173      32.469  29.002  30.497  1.00  0.00           C
ATOM   2731  O   PRO   173      31.712  29.590  29.755  1.00  0.00           O
ATOM   2732  N   MET   174      32.017  28.717  31.758  1.00  0.00           N
ATOM   2733  H   MET   174      32.680  28.346  32.423  1.00  0.00           H
ATOM   2734  CA  MET   174      30.595  28.891  32.061  1.00  0.00           C
ATOM   2735  HA  MET   174      29.998  28.366  31.316  1.00  0.00           H
ATOM   2736  CB  MET   174      30.241  28.200  33.330  1.00  0.00           C
ATOM   2737  HB2 MET   174      30.936  28.585  34.077  1.00  0.00           H
ATOM   2738  HB3 MET   174      29.277  28.445  33.777  1.00  0.00           H
ATOM   2739  CG  MET   174      30.421  26.695  33.347  1.00  0.00           C
ATOM   2740  HG2 MET   174      29.906  26.200  32.523  1.00  0.00           H
ATOM   2741  HG3 MET   174      31.494  26.543  33.234  1.00  0.00           H
ATOM   2742  SD  MET   174      29.983  26.129  35.049  1.00  0.00           S
ATOM   2743  CE  MET   174      30.488  24.504  34.775  1.00  0.00           C
ATOM   2744  HE1 MET   174      30.313  24.003  35.726  1.00  0.00           H
ATOM   2745  HE2 MET   174      30.026  24.206  33.833  1.00  0.00           H
ATOM   2746  HE3 MET   174      31.569  24.536  34.635  1.00  0.00           H
ATOM   2747  C   MET   174      30.176  30.407  32.011  1.00  0.00           C
ATOM   2748  O   MET   174      29.029  30.692  31.617  1.00  0.00           O
ATOM   2749  N   LEU   175      31.032  31.367  32.313  1.00  0.00           N
ATOM   2750  H   LEU   175      31.952  30.959  32.395  1.00  0.00           H
ATOM   2751  CA  LEU   175      30.909  32.771  32.211  1.00  0.00           C
ATOM   2752  HA  LEU   175      29.946  33.173  32.527  1.00  0.00           H
ATOM   2753  CB  LEU   175      31.949  33.395  33.164  1.00  0.00           C
ATOM   2754  HB2 LEU   175      31.693  33.036  34.161  1.00  0.00           H
ATOM   2755  HB3 LEU   175      32.935  33.000  32.919  1.00  0.00           H
ATOM   2756  CG  LEU   175      32.234  34.872  33.047  1.00  0.00           C
ATOM   2757  HG  LEU   175      32.576  35.167  32.055  1.00  0.00           H
ATOM   2758  CD1 LEU   175      30.990  35.635  33.477  1.00  0.00           C
ATOM   2759 HD11 LEU   175      31.207  36.697  33.594  1.00  0.00           H
ATOM   2760 HD12 LEU   175      30.590  35.171  34.379  1.00  0.00           H
ATOM   2761 HD13 LEU   175      30.168  35.546  32.766  1.00  0.00           H
ATOM   2762  CD2 LEU   175      33.438  35.284  33.942  1.00  0.00           C
ATOM   2763 HD21 LEU   175      33.263  34.872  34.936  1.00  0.00           H
ATOM   2764 HD22 LEU   175      34.323  34.794  33.535  1.00  0.00           H
ATOM   2765 HD23 LEU   175      33.472  36.373  33.967  1.00  0.00           H
ATOM   2766  C   LEU   175      31.077  33.240  30.750  1.00  0.00           C
ATOM   2767  O   LEU   175      30.277  33.998  30.212  1.00  0.00           O
ATOM   2768  N   GLN   176      32.200  32.894  30.098  1.00  0.00           N
ATOM   2769  H   GLN   176      32.700  32.123  30.514  1.00  0.00           H
ATOM   2770  CA  GLN   176      32.663  33.334  28.803  1.00  0.00           C
ATOM   2771  HA  GLN   176      32.732  34.416  28.912  1.00  0.00           H
ATOM   2772  CB  GLN   176      34.133  32.963  28.598  1.00  0.00           C
ATOM   2773  HB2 GLN   176      34.748  33.602  29.231  1.00  0.00           H
ATOM   2774  HB3 GLN   176      34.271  31.894  28.763  1.00  0.00           H
ATOM   2775  CG  GLN   176      34.690  33.382  27.237  1.00  0.00           C
ATOM   2776  HG2 GLN   176      35.740  33.115  27.118  1.00  0.00           H
ATOM   2777  HG3 GLN   176      34.153  32.788  26.498  1.00  0.00           H
ATOM   2778  CD  GLN   176      34.453  34.865  26.923  1.00  0.00           C
ATOM   2779  OE1 GLN   176      34.786  35.752  27.650  1.00  0.00           O
ATOM   2780  NE2 GLN   176      33.776  35.231  25.895  1.00  0.00           N
ATOM   2781 HE21 GLN   176      33.837  36.233  25.772  1.00  0.00           H
ATOM   2782 HE22 GLN   176      33.387  34.562  25.245  1.00  0.00           H
ATOM   2783  C   GLN   176      31.709  32.926  27.677  1.00  0.00           C
ATOM   2784  O   GLN   176      31.423  33.761  26.785  1.00  0.00           O
ATOM   2785  N   LYS   177      31.008  31.799  27.802  1.00  0.00           N
ATOM   2786  H   LYS   177      31.172  31.162  28.569  1.00  0.00           H
ATOM   2787  CA  LYS   177      29.946  31.476  26.826  1.00  0.00           C
ATOM   2788  HA  LYS   177      30.368  31.545  25.823  1.00  0.00           H
ATOM   2789  CB  LYS   177      29.524  29.936  26.912  1.00  0.00           C
ATOM   2790  HB2 LYS   177      28.776  29.814  26.127  1.00  0.00           H
ATOM   2791  HB3 LYS   177      30.381  29.358  26.566  1.00  0.00           H
ATOM   2792  CG  LYS   177      28.814  29.448  28.199  1.00  0.00           C
ATOM   2793  HG2 LYS   177      29.484  29.578  29.048  1.00  0.00           H
ATOM   2794  HG3 LYS   177      27.853  29.901  28.442  1.00  0.00           H
ATOM   2795  CD  LYS   177      28.570  27.896  28.139  1.00  0.00           C
ATOM   2796  HD2 LYS   177      28.122  27.517  27.221  1.00  0.00           H
ATOM   2797  HD3 LYS   177      29.539  27.395  28.141  1.00  0.00           H
ATOM   2798  CE  LYS   177      27.903  27.392  29.397  1.00  0.00           C
ATOM   2799  HE2 LYS   177      28.385  27.776  30.296  1.00  0.00           H
ATOM   2800  HE3 LYS   177      26.846  27.656  29.369  1.00  0.00           H
ATOM   2801  NZ  LYS   177      27.878  25.904  29.330  1.00  0.00           N
ATOM   2802  HZ1 LYS   177      27.559  25.592  28.424  1.00  0.00           H
ATOM   2803  HZ2 LYS   177      27.184  25.522  29.955  1.00  0.00           H
ATOM   2804  HZ3 LYS   177      28.746  25.391  29.372  1.00  0.00           H
ATOM   2805  C   LYS   177      28.676  32.265  26.937  1.00  0.00           C
ATOM   2806  O   LYS   177      28.064  32.680  25.951  1.00  0.00           O
ATOM   2807  N   GLN   178      28.212  32.613  28.196  1.00  0.00           N
ATOM   2808  H   GLN   178      28.790  32.292  28.959  1.00  0.00           H
ATOM   2809  CA  GLN   178      27.124  33.610  28.399  1.00  0.00           C
ATOM   2810  HA  GLN   178      26.354  33.122  27.801  1.00  0.00           H
ATOM   2811  CB  GLN   178      26.784  33.712  29.906  1.00  0.00           C
ATOM   2812  HB2 GLN   178      27.727  33.992  30.376  1.00  0.00           H
ATOM   2813  HB3 GLN   178      26.096  34.523  30.143  1.00  0.00           H
ATOM   2814  CG  GLN   178      26.372  32.408  30.585  1.00  0.00           C
ATOM   2815  HG2 GLN   178      27.252  31.785  30.426  1.00  0.00           H
ATOM   2816  HG3 GLN   178      26.211  32.631  31.640  1.00  0.00           H
ATOM   2817  CD  GLN   178      25.028  31.844  30.064  1.00  0.00           C
ATOM   2818  OE1 GLN   178      24.260  32.600  29.442  1.00  0.00           O
ATOM   2819  NE2 GLN   178      24.664  30.616  30.354  1.00  0.00           N
ATOM   2820 HE21 GLN   178      23.702  30.347  30.207  1.00  0.00           H
ATOM   2821 HE22 GLN   178      25.305  29.993  30.825  1.00  0.00           H
ATOM   2822  C   GLN   178      27.416  35.032  27.874  1.00  0.00           C
ATOM   2823  O   GLN   178      26.535  35.703  27.315  1.00  0.00           O
ATOM   2824  N   ILE   179      28.677  35.470  28.040  1.00  0.00           N
ATOM   2825  H   ILE   179      29.307  34.837  28.514  1.00  0.00           H
ATOM   2826  CA  ILE   179      29.276  36.792  27.613  1.00  0.00           C
ATOM   2827  HA  ILE   179      28.657  37.611  27.978  1.00  0.00           H
ATOM   2828  CB  ILE   179      30.704  36.882  28.220  1.00  0.00           C
ATOM   2829  HB  ILE   179      31.163  35.892  28.227  1.00  0.00           H
ATOM   2830  CG2 ILE   179      31.603  37.810  27.303  1.00  0.00           C
ATOM   2831 HG21 ILE   179      30.962  38.663  27.081  1.00  0.00           H
ATOM   2832 HG22 ILE   179      31.583  37.268  26.358  1.00  0.00           H
ATOM   2833 HG23 ILE   179      32.577  37.974  27.763  1.00  0.00           H
ATOM   2834  CG1 ILE   179      30.624  37.453  29.668  1.00  0.00           C
ATOM   2835 HG12 ILE   179      30.281  38.487  29.639  1.00  0.00           H
ATOM   2836 HG13 ILE   179      29.833  36.820  30.072  1.00  0.00           H
ATOM   2837  CD1 ILE   179      31.927  37.459  30.444  1.00  0.00           C
ATOM   2838 HD11 ILE   179      32.535  36.632  30.078  1.00  0.00           H
ATOM   2839 HD12 ILE   179      31.628  37.451  31.492  1.00  0.00           H
ATOM   2840 HD13 ILE   179      32.360  38.435  30.225  1.00  0.00           H
ATOM   2841  C   ILE   179      29.137  36.845  26.003  1.00  0.00           C
ATOM   2842  O   ILE   179      28.557  37.722  25.434  1.00  0.00           O
ATOM   2843  N   THR   180      29.743  35.805  25.352  1.00  0.00           N
ATOM   2844  H   THR   180      30.184  35.083  25.903  1.00  0.00           H
ATOM   2845  CA  THR   180      29.562  35.585  23.880  1.00  0.00           C
ATOM   2846  HA  THR   180      29.887  36.441  23.288  1.00  0.00           H
ATOM   2847  CB  THR   180      30.533  34.372  23.467  1.00  0.00           C
ATOM   2848  HB  THR   180      30.239  33.466  23.998  1.00  0.00           H
ATOM   2849  CG2 THR   180      30.788  34.246  21.944  1.00  0.00           C
ATOM   2850 HG21 THR   180      31.190  35.184  21.561  1.00  0.00           H
ATOM   2851 HG22 THR   180      29.782  34.264  21.528  1.00  0.00           H
ATOM   2852 HG23 THR   180      31.295  33.305  21.727  1.00  0.00           H
ATOM   2853  OG1 THR   180      31.778  34.786  23.852  1.00  0.00           O
ATOM   2854  HG1 THR   180      31.772  35.665  23.468  1.00  0.00           H
ATOM   2855  C   THR   180      28.167  35.345  23.309  1.00  0.00           C
ATOM   2856  O   THR   180      27.840  35.902  22.241  1.00  0.00           O
ATOM   2857  N   LYS   181      27.292  34.592  23.995  1.00  0.00           N
ATOM   2858  H   LYS   181      27.583  34.344  24.930  1.00  0.00           H
ATOM   2859  CA  LYS   181      25.910  34.360  23.624  1.00  0.00           C
ATOM   2860  HA  LYS   181      25.936  33.918  22.629  1.00  0.00           H
ATOM   2861  CB  LYS   181      25.397  33.290  24.657  1.00  0.00           C
ATOM   2862  HB2 LYS   181      26.077  32.442  24.581  1.00  0.00           H
ATOM   2863  HB3 LYS   181      25.518  33.636  25.684  1.00  0.00           H
ATOM   2864  CG  LYS   181      23.897  32.898  24.438  1.00  0.00           C
ATOM   2865  HG2 LYS   181      23.185  33.657  24.764  1.00  0.00           H
ATOM   2866  HG3 LYS   181      23.755  32.852  23.358  1.00  0.00           H
ATOM   2867  CD  LYS   181      23.527  31.590  25.111  1.00  0.00           C
ATOM   2868  HD2 LYS   181      22.522  31.252  24.859  1.00  0.00           H
ATOM   2869  HD3 LYS   181      24.279  30.852  24.830  1.00  0.00           H
ATOM   2870  CE  LYS   181      23.487  31.807  26.601  1.00  0.00           C
ATOM   2871  HE2 LYS   181      24.515  31.780  26.962  1.00  0.00           H
ATOM   2872  HE3 LYS   181      23.110  32.767  26.954  1.00  0.00           H
ATOM   2873  NZ  LYS   181      22.734  30.825  27.442  1.00  0.00           N
ATOM   2874  HZ1 LYS   181      22.023  30.381  26.880  1.00  0.00           H
ATOM   2875  HZ2 LYS   181      22.405  31.207  28.317  1.00  0.00           H
ATOM   2876  HZ3 LYS   181      23.326  30.120  27.857  1.00  0.00           H
ATOM   2877  C   LYS   181      25.048  35.576  23.529  1.00  0.00           C
ATOM   2878  O   LYS   181      24.095  35.592  22.749  1.00  0.00           O
ATOM   2879  N   ARG   182      25.459  36.676  24.204  1.00  0.00           N
ATOM   2880  H   ARG   182      26.295  36.504  24.746  1.00  0.00           H
ATOM   2881  CA  ARG   182      24.981  38.108  24.196  1.00  0.00           C
ATOM   2882  HA  ARG   182      24.013  38.204  23.707  1.00  0.00           H
ATOM   2883  CB  ARG   182      24.870  38.677  25.639  1.00  0.00           C
ATOM   2884  HB2 ARG   182      25.854  38.510  26.079  1.00  0.00           H
ATOM   2885  HB3 ARG   182      24.704  39.753  25.594  1.00  0.00           H
ATOM   2886  CG  ARG   182      23.825  37.923  26.509  1.00  0.00           C
ATOM   2887  HG2 ARG   182      22.832  38.296  26.260  1.00  0.00           H
ATOM   2888  HG3 ARG   182      23.902  36.856  26.304  1.00  0.00           H
ATOM   2889  CD  ARG   182      24.186  38.172  27.933  1.00  0.00           C
ATOM   2890  HD2 ARG   182      25.205  37.794  28.025  1.00  0.00           H
ATOM   2891  HD3 ARG   182      24.311  39.250  28.037  1.00  0.00           H
ATOM   2892  NE  ARG   182      23.312  37.616  28.962  1.00  0.00           N
ATOM   2893  HE  ARG   182      22.609  38.119  29.484  1.00  0.00           H
ATOM   2894  CZ  ARG   182      23.055  36.318  29.366  1.00  0.00           C
ATOM   2895  NH1 ARG   182      22.024  36.109  30.039  1.00  0.00           N
ATOM   2896 HH11 ARG   182      21.472  36.875  30.393  1.00  0.00           H
ATOM   2897 HH12 ARG   182      21.563  35.211  29.996  1.00  0.00           H
ATOM   2898  NH2 ARG   182      23.794  35.333  28.856  1.00  0.00           N
ATOM   2899 HH21 ARG   182      24.457  35.374  28.095  1.00  0.00           H
ATOM   2900 HH22 ARG   182      23.608  34.382  29.137  1.00  0.00           H
ATOM   2901  C   ARG   182      25.920  39.064  23.377  1.00  0.00           C
ATOM   2902  O   ARG   182      25.720  40.278  23.457  1.00  0.00           O
ATOM   2903  N   ASN   183      26.908  38.525  22.697  1.00  0.00           N
ATOM   2904  H   ASN   183      26.875  37.519  22.617  1.00  0.00           H
ATOM   2905  CA  ASN   183      27.855  39.278  21.865  1.00  0.00           C
ATOM   2906  HA  ASN   183      28.552  38.513  21.522  1.00  0.00           H
ATOM   2907  CB  ASN   183      27.200  39.722  20.574  1.00  0.00           C
ATOM   2908  HB2 ASN   183      26.349  39.061  20.413  1.00  0.00           H
ATOM   2909  HB3 ASN   183      26.708  40.680  20.737  1.00  0.00           H
ATOM   2910  CG  ASN   183      28.034  39.718  19.311  1.00  0.00           C
ATOM   2911  OD1 ASN   183      28.777  38.807  19.091  1.00  0.00           O
ATOM   2912  ND2 ASN   183      27.806  40.678  18.440  1.00  0.00           N
ATOM   2913 HD21 ASN   183      27.104  41.392  18.571  1.00  0.00           H
ATOM   2914 HD22 ASN   183      28.215  40.665  17.516  1.00  0.00           H
ATOM   2915  C   ASN   183      28.644  40.287  22.725  1.00  0.00           C
ATOM   2916  O   ASN   183      29.273  41.218  22.114  1.00  0.00           O
ATOM   2917  N   ILE   184      28.669  40.198  24.103  1.00  0.00           N
ATOM   2918  H   ILE   184      28.330  39.347  24.527  1.00  0.00           H
ATOM   2919  CA  ILE   184      29.378  41.227  24.822  1.00  0.00           C
ATOM   2920  HA  ILE   184      28.886  42.178  24.623  1.00  0.00           H
ATOM   2921  CB  ILE   184      29.277  40.984  26.331  1.00  0.00           C
ATOM   2922  HB  ILE   184      29.525  39.924  26.395  1.00  0.00           H
ATOM   2923  CG2 ILE   184      30.239  41.860  27.114  1.00  0.00           C
ATOM   2924 HG21 ILE   184      30.243  41.706  28.192  1.00  0.00           H
ATOM   2925 HG22 ILE   184      29.907  42.892  26.993  1.00  0.00           H
ATOM   2926 HG23 ILE   184      31.242  41.555  26.814  1.00  0.00           H
ATOM   2927  CG1 ILE   184      27.785  41.011  26.745  1.00  0.00           C
ATOM   2928 HG12 ILE   184      27.432  42.040  26.680  1.00  0.00           H
ATOM   2929 HG13 ILE   184      27.217  40.412  26.032  1.00  0.00           H
ATOM   2930  CD1 ILE   184      27.567  40.522  28.137  1.00  0.00           C
ATOM   2931 HD11 ILE   184      28.165  39.632  28.333  1.00  0.00           H
ATOM   2932 HD12 ILE   184      26.504  40.282  28.142  1.00  0.00           H
ATOM   2933 HD13 ILE   184      27.864  41.373  28.750  1.00  0.00           H
ATOM   2934  C   ILE   184      30.862  41.262  24.387  1.00  0.00           C
ATOM   2935  O   ILE   184      31.600  40.244  24.404  1.00  0.00           O
ATOM   2936  N   PRO   185      31.445  42.446  24.005  1.00  0.00           N
ATOM   2937  CD  PRO   185      30.831  43.756  23.964  1.00  0.00           C
ATOM   2938  HD2 PRO   185      30.604  44.197  24.934  1.00  0.00           H
ATOM   2939  HD3 PRO   185      29.909  43.682  23.387  1.00  0.00           H
ATOM   2940  CG  PRO   185      31.838  44.642  23.230  1.00  0.00           C
ATOM   2941  HG2 PRO   185      32.288  45.268  24.000  1.00  0.00           H
ATOM   2942  HG3 PRO   185      31.336  45.147  22.405  1.00  0.00           H
ATOM   2943  CB  PRO   185      32.764  43.695  22.532  1.00  0.00           C
ATOM   2944  HB2 PRO   185      33.759  44.141  22.500  1.00  0.00           H
ATOM   2945  HB3 PRO   185      32.419  43.547  21.508  1.00  0.00           H
ATOM   2946  CA  PRO   185      32.801  42.426  23.450  1.00  0.00           C
ATOM   2947  HA  PRO   185      32.956  41.531  22.849  1.00  0.00           H
ATOM   2948  C   PRO   185      33.982  42.437  24.454  1.00  0.00           C
ATOM   2949  O   PRO   185      34.584  43.472  24.772  1.00  0.00           O
ATOM   2950  N   ILE   186      34.192  41.284  25.096  1.00  0.00           N
ATOM   2951  H   ILE   186      33.665  40.454  24.867  1.00  0.00           H
ATOM   2952  CA  ILE   186      35.110  41.157  26.322  1.00  0.00           C
ATOM   2953  HA  ILE   186      35.753  42.036  26.368  1.00  0.00           H
ATOM   2954  CB  ILE   186      34.211  41.207  27.612  1.00  0.00           C
ATOM   2955  HB  ILE   186      33.353  40.556  27.447  1.00  0.00           H
ATOM   2956  CG2 ILE   186      34.871  40.730  28.896  1.00  0.00           C
ATOM   2957 HG21 ILE   186      35.266  39.716  28.832  1.00  0.00           H
ATOM   2958 HG22 ILE   186      34.043  40.803  29.600  1.00  0.00           H
ATOM   2959 HG23 ILE   186      35.733  41.320  29.203  1.00  0.00           H
ATOM   2960  CG1 ILE   186      33.519  42.629  27.833  1.00  0.00           C
ATOM   2961 HG12 ILE   186      33.013  42.976  26.932  1.00  0.00           H
ATOM   2962 HG13 ILE   186      32.735  42.465  28.572  1.00  0.00           H
ATOM   2963  CD1 ILE   186      34.389  43.796  28.325  1.00  0.00           C
ATOM   2964 HD11 ILE   186      35.044  43.534  29.155  1.00  0.00           H
ATOM   2965 HD12 ILE   186      33.781  44.657  28.602  1.00  0.00           H
ATOM   2966 HD13 ILE   186      35.036  43.971  27.466  1.00  0.00           H
ATOM   2967  C   ILE   186      36.017  39.942  26.285  1.00  0.00           C
ATOM   2968  O   ILE   186      35.623  38.895  25.852  1.00  0.00           O
ATOM   2969  N   GLU   187      37.182  39.996  26.854  1.00  0.00           N
ATOM   2970  H   GLU   187      37.491  40.920  27.119  1.00  0.00           H
ATOM   2971  CA  GLU   187      38.253  38.931  26.941  1.00  0.00           C
ATOM   2972  HA  GLU   187      37.903  38.049  26.404  1.00  0.00           H
ATOM   2973  CB  GLU   187      39.444  39.402  26.150  1.00  0.00           C
ATOM   2974  HB2 GLU   187      39.119  39.911  25.244  1.00  0.00           H
ATOM   2975  HB3 GLU   187      40.094  40.000  26.788  1.00  0.00           H
ATOM   2976  CG  GLU   187      40.237  38.247  25.573  1.00  0.00           C
ATOM   2977  HG2 GLU   187      41.221  38.485  25.168  1.00  0.00           H
ATOM   2978  HG3 GLU   187      40.287  37.606  26.453  1.00  0.00           H
ATOM   2979  CD  GLU   187      39.519  37.515  24.473  1.00  0.00           C
ATOM   2980  OE1 GLU   187      38.983  36.434  24.856  1.00  0.00           O
ATOM   2981  OE2 GLU   187      39.349  38.048  23.341  1.00  0.00           O
ATOM   2982  C   GLU   187      38.576  38.465  28.379  1.00  0.00           C
ATOM   2983  O   GLU   187      39.447  39.043  29.042  1.00  0.00           O
ATOM   2984  N   VAL   188      37.809  37.521  28.917  1.00  0.00           N
ATOM   2985  H   VAL   188      36.973  37.215  28.441  1.00  0.00           H
ATOM   2986  CA  VAL   188      38.102  36.922  30.239  1.00  0.00           C
ATOM   2987  HA  VAL   188      38.102  37.674  31.027  1.00  0.00           H
ATOM   2988  CB  VAL   188      36.975  35.914  30.729  1.00  0.00           C
ATOM   2989  HB  VAL   188      36.862  35.127  29.983  1.00  0.00           H
ATOM   2990  CG1 VAL   188      37.593  35.250  31.970  1.00  0.00           C
ATOM   2991 HG11 VAL   188      37.802  36.057  32.673  1.00  0.00           H
ATOM   2992 HG12 VAL   188      36.847  34.601  32.428  1.00  0.00           H
ATOM   2993 HG13 VAL   188      38.523  34.694  31.848  1.00  0.00           H
ATOM   2994  CG2 VAL   188      35.684  36.639  30.982  1.00  0.00           C
ATOM   2995 HG21 VAL   188      35.803  37.381  31.772  1.00  0.00           H
ATOM   2996 HG22 VAL   188      34.809  35.996  31.072  1.00  0.00           H
ATOM   2997 HG23 VAL   188      35.445  37.189  30.072  1.00  0.00           H
ATOM   2998  C   VAL   188      39.434  36.231  30.138  1.00  0.00           C
ATOM   2999  O   VAL   188      39.599  35.317  29.362  1.00  0.00           O
ATOM   3000  N   VAL   189      40.486  36.801  30.810  1.00  0.00           N
ATOM   3001  H   VAL   189      40.334  37.724  31.191  1.00  0.00           H
ATOM   3002  CA  VAL   189      41.864  36.338  30.613  1.00  0.00           C
ATOM   3003  HA  VAL   189      41.925  35.425  30.020  1.00  0.00           H
ATOM   3004  CB  VAL   189      42.735  37.454  30.046  1.00  0.00           C
ATOM   3005  HB  VAL   189      43.776  37.151  30.159  1.00  0.00           H
ATOM   3006  CG1 VAL   189      42.481  37.809  28.562  1.00  0.00           C
ATOM   3007 HG11 VAL   189      41.489  38.253  28.485  1.00  0.00           H
ATOM   3008 HG12 VAL   189      43.198  38.554  28.217  1.00  0.00           H
ATOM   3009 HG13 VAL   189      42.507  36.896  27.968  1.00  0.00           H
ATOM   3010  CG2 VAL   189      42.616  38.715  30.843  1.00  0.00           C
ATOM   3011 HG21 VAL   189      41.667  39.211  30.645  1.00  0.00           H
ATOM   3012 HG22 VAL   189      43.401  39.420  30.575  1.00  0.00           H
ATOM   3013 HG23 VAL   189      42.671  38.472  31.904  1.00  0.00           H
ATOM   3014  C   VAL   189      42.440  35.840  31.891  1.00  0.00           C
ATOM   3015  O   VAL   189      43.491  35.179  31.777  1.00  0.00           O
ATOM   3016  N   ALA   190      41.837  36.061  33.062  1.00  0.00           N
ATOM   3017  H   ALA   190      40.911  36.453  32.980  1.00  0.00           H
ATOM   3018  CA  ALA   190      42.337  35.618  34.318  1.00  0.00           C
ATOM   3019  HA  ALA   190      42.864  34.668  34.219  1.00  0.00           H
ATOM   3020  CB  ALA   190      43.374  36.664  34.779  1.00  0.00           C
ATOM   3021  HB1 ALA   190      44.079  36.243  35.495  1.00  0.00           H
ATOM   3022  HB2 ALA   190      42.957  37.627  35.072  1.00  0.00           H
ATOM   3023  HB3 ALA   190      44.034  36.930  33.952  1.00  0.00           H
ATOM   3024  C   ALA   190      41.220  35.284  35.296  1.00  0.00           C
ATOM   3025  O   ALA   190      40.314  36.116  35.444  1.00  0.00           O
ATOM   3026  N   LEU   191      41.354  34.172  36.111  1.00  0.00           N
ATOM   3027  H   LEU   191      42.040  33.475  35.862  1.00  0.00           H
ATOM   3028  CA  LEU   191      40.524  33.785  37.261  1.00  0.00           C
ATOM   3029  HA  LEU   191      39.680  34.474  37.284  1.00  0.00           H
ATOM   3030  CB  LEU   191      39.928  32.403  37.210  1.00  0.00           C
ATOM   3031  HB2 LEU   191      39.123  32.399  36.474  1.00  0.00           H
ATOM   3032  HB3 LEU   191      40.656  31.636  36.947  1.00  0.00           H
ATOM   3033  CG  LEU   191      39.203  32.012  38.522  1.00  0.00           C
ATOM   3034  HG  LEU   191      38.940  32.866  39.147  1.00  0.00           H
ATOM   3035  CD1 LEU   191      37.902  31.264  38.138  1.00  0.00           C
ATOM   3036 HD11 LEU   191      37.429  30.720  38.957  1.00  0.00           H
ATOM   3037 HD12 LEU   191      38.046  30.464  37.412  1.00  0.00           H
ATOM   3038 HD13 LEU   191      37.109  31.934  37.806  1.00  0.00           H
ATOM   3039  CD2 LEU   191      40.044  31.029  39.312  1.00  0.00           C
ATOM   3040 HD21 LEU   191      40.077  30.174  38.637  1.00  0.00           H
ATOM   3041 HD22 LEU   191      41.052  31.434  39.406  1.00  0.00           H
ATOM   3042 HD23 LEU   191      39.456  30.716  40.175  1.00  0.00           H
ATOM   3043  C   LEU   191      41.349  34.095  38.497  1.00  0.00           C
ATOM   3044  O   LEU   191      42.458  33.656  38.501  1.00  0.00           O
ATOM   3045  N   ILE   192      40.891  34.914  39.479  1.00  0.00           N
ATOM   3046  H   ILE   192      40.020  35.407  39.342  1.00  0.00           H
ATOM   3047  CA  ILE   192      41.820  35.426  40.551  1.00  0.00           C
ATOM   3048  HA  ILE   192      42.819  34.993  40.497  1.00  0.00           H
ATOM   3049  CB  ILE   192      42.026  36.993  40.429  1.00  0.00           C
ATOM   3050  HB  ILE   192      41.021  37.374  40.246  1.00  0.00           H
ATOM   3051  CG2 ILE   192      42.651  37.780  41.609  1.00  0.00           C
ATOM   3052 HG21 ILE   192      42.847  38.818  41.342  1.00  0.00           H
ATOM   3053 HG22 ILE   192      43.649  37.436  41.883  1.00  0.00           H
ATOM   3054 HG23 ILE   192      41.966  37.802  42.458  1.00  0.00           H
ATOM   3055  CG1 ILE   192      42.786  37.256  39.142  1.00  0.00           C
ATOM   3056 HG12 ILE   192      43.300  38.209  39.272  1.00  0.00           H
ATOM   3057 HG13 ILE   192      43.476  36.436  38.941  1.00  0.00           H
ATOM   3058  CD1 ILE   192      41.806  37.590  38.059  1.00  0.00           C
ATOM   3059 HD11 ILE   192      41.449  36.677  37.583  1.00  0.00           H
ATOM   3060 HD12 ILE   192      42.272  38.120  37.227  1.00  0.00           H
ATOM   3061 HD13 ILE   192      40.983  38.255  38.320  1.00  0.00           H
ATOM   3062  C   ILE   192      41.264  35.125  41.975  1.00  0.00           C
ATOM   3063  O   ILE   192      40.141  35.486  42.331  1.00  0.00           O
ATOM   3064  N   ASN   193      42.206  34.649  42.777  1.00  0.00           N
ATOM   3065  H   ASN   193      43.054  34.288  42.368  1.00  0.00           H
ATOM   3066  CA  ASN   193      42.018  34.665  44.247  1.00  0.00           C
ATOM   3067  HA  ASN   193      40.947  34.607  44.435  1.00  0.00           H
ATOM   3068  CB  ASN   193      42.649  33.457  44.924  1.00  0.00           C
ATOM   3069  HB2 ASN   193      42.280  32.600  44.361  1.00  0.00           H
ATOM   3070  HB3 ASN   193      43.737  33.526  44.881  1.00  0.00           H
ATOM   3071  CG  ASN   193      42.275  33.305  46.396  1.00  0.00           C
ATOM   3072  OD1 ASN   193      42.422  34.212  47.224  1.00  0.00           O
ATOM   3073  ND2 ASN   193      41.587  32.210  46.733  1.00  0.00           N
ATOM   3074 HD21 ASN   193      41.271  31.464  46.128  1.00  0.00           H
ATOM   3075 HD22 ASN   193      41.395  32.142  47.722  1.00  0.00           H
ATOM   3076  C   ASN   193      42.374  35.987  44.893  1.00  0.00           C
ATOM   3077  O   ASN   193      43.544  36.425  44.621  1.00  0.00           O
ATOM   3078  N   ASP   194      41.481  36.680  45.603  1.00  0.00           N
ATOM   3079  H   ASP   194      40.597  36.210  45.737  1.00  0.00           H
ATOM   3080  CA  ASP   194      41.747  38.125  46.002  1.00  0.00           C
ATOM   3081  HA  ASP   194      42.129  38.568  45.082  1.00  0.00           H
ATOM   3082  CB  ASP   194      40.392  38.924  46.315  1.00  0.00           C
ATOM   3083  HB2 ASP   194      40.544  40.000  46.236  1.00  0.00           H
ATOM   3084  HB3 ASP   194      39.650  38.797  45.527  1.00  0.00           H
ATOM   3085  CG  ASP   194      39.712  38.674  47.595  1.00  0.00           C
ATOM   3086  OD1 ASP   194      39.630  37.487  48.025  1.00  0.00           O
ATOM   3087  OD2 ASP   194      39.126  39.642  48.073  1.00  0.00           O
ATOM   3088  C   ASP   194      42.721  38.246  47.126  1.00  0.00           C
ATOM   3089  O   ASP   194      43.231  39.291  47.413  1.00  0.00           O
ATOM   3090  N   THR   195      43.244  37.084  47.650  1.00  0.00           N
ATOM   3091  H   THR   195      42.731  36.245  47.421  1.00  0.00           H
ATOM   3092  CA  THR   195      44.489  37.056  48.400  1.00  0.00           C
ATOM   3093  HA  THR   195      44.313  37.682  49.274  1.00  0.00           H
ATOM   3094  CB  THR   195      44.776  35.601  48.882  1.00  0.00           C
ATOM   3095  HB  THR   195      45.157  34.939  48.104  1.00  0.00           H
ATOM   3096  CG2 THR   195      45.709  35.713  50.103  1.00  0.00           C
ATOM   3097 HG21 THR   195      46.117  34.726  50.322  1.00  0.00           H
ATOM   3098 HG22 THR   195      45.201  36.089  50.991  1.00  0.00           H
ATOM   3099 HG23 THR   195      46.484  36.413  49.786  1.00  0.00           H
ATOM   3100  OG1 THR   195      43.650  35.016  49.421  1.00  0.00           O
ATOM   3101  HG1 THR   195      43.163  34.672  48.669  1.00  0.00           H
ATOM   3102  C   THR   195      45.668  37.645  47.600  1.00  0.00           C
ATOM   3103  O   THR   195      46.270  38.639  47.998  1.00  0.00           O
ATOM   3104  N   THR   196      45.872  37.085  46.361  1.00  0.00           N
ATOM   3105  H   THR   196      45.409  36.200  46.205  1.00  0.00           H
ATOM   3106  CA  THR   196      47.050  37.348  45.422  1.00  0.00           C
ATOM   3107  HA  THR   196      47.858  37.615  46.106  1.00  0.00           H
ATOM   3108  CB  THR   196      47.487  36.173  44.536  1.00  0.00           C
ATOM   3109  HB  THR   196      46.735  36.025  43.760  1.00  0.00           H
ATOM   3110  CG2 THR   196      48.922  36.260  43.880  1.00  0.00           C
ATOM   3111 HG21 THR   196      49.632  36.732  44.560  1.00  0.00           H
ATOM   3112 HG22 THR   196      48.861  36.964  43.051  1.00  0.00           H
ATOM   3113 HG23 THR   196      49.248  35.288  43.510  1.00  0.00           H
ATOM   3114  OG1 THR   196      47.474  35.048  45.408  1.00  0.00           O
ATOM   3115  HG1 THR   196      47.158  34.238  45.003  1.00  0.00           H
ATOM   3116  C   THR   196      46.721  38.655  44.638  1.00  0.00           C
ATOM   3117  O   THR   196      47.618  39.498  44.427  1.00  0.00           O
ATOM   3118  N   GLY   197      45.470  38.953  44.380  1.00  0.00           N
ATOM   3119  H   GLY   197      44.790  38.273  44.689  1.00  0.00           H
ATOM   3120  CA  GLY   197      44.922  40.169  43.922  1.00  0.00           C
ATOM   3121  HA2 GLY   197      45.179  40.423  42.893  1.00  0.00           H
ATOM   3122  HA3 GLY   197      43.838  40.070  43.980  1.00  0.00           H
ATOM   3123  C   GLY   197      45.421  41.262  44.887  1.00  0.00           C
ATOM   3124  O   GLY   197      46.095  42.196  44.353  1.00  0.00           O
ATOM   3125  N   THR   198      45.143  41.148  46.147  1.00  0.00           N
ATOM   3126  H   THR   198      44.737  40.284  46.473  1.00  0.00           H
ATOM   3127  CA  THR   198      45.581  42.145  47.120  1.00  0.00           C
ATOM   3128  HA  THR   198      45.132  43.112  46.890  1.00  0.00           H
ATOM   3129  CB  THR   198      45.204  41.699  48.589  1.00  0.00           C
ATOM   3130  HB  THR   198      45.593  40.739  48.929  1.00  0.00           H
ATOM   3131  CG2 THR   198      45.573  42.735  49.646  1.00  0.00           C
ATOM   3132 HG21 THR   198      44.950  42.735  50.540  1.00  0.00           H
ATOM   3133 HG22 THR   198      45.572  43.748  49.247  1.00  0.00           H
ATOM   3134 HG23 THR   198      46.612  42.542  49.916  1.00  0.00           H
ATOM   3135  OG1 THR   198      43.773  41.670  48.621  1.00  0.00           O
ATOM   3136  HG1 THR   198      43.403  40.790  48.516  1.00  0.00           H
ATOM   3137  C   THR   198      47.096  42.479  47.145  1.00  0.00           C
ATOM   3138  O   THR   198      47.463  43.635  47.292  1.00  0.00           O
ATOM   3139  N   LEU   199      47.966  41.466  46.844  1.00  0.00           N
ATOM   3140  H   LEU   199      47.675  40.555  46.520  1.00  0.00           H
ATOM   3141  CA  LEU   199      49.404  41.823  46.590  1.00  0.00           C
ATOM   3142  HA  LEU   199      49.756  42.411  47.437  1.00  0.00           H
ATOM   3143  CB  LEU   199      50.349  40.579  46.508  1.00  0.00           C
ATOM   3144  HB2 LEU   199      50.429  40.118  47.491  1.00  0.00           H
ATOM   3145  HB3 LEU   199      49.996  39.776  45.862  1.00  0.00           H
ATOM   3146  CG  LEU   199      51.796  40.846  45.989  1.00  0.00           C
ATOM   3147  HG  LEU   199      51.757  41.199  44.958  1.00  0.00           H
ATOM   3148  CD1 LEU   199      52.671  41.787  46.785  1.00  0.00           C
ATOM   3149 HD11 LEU   199      52.928  41.422  47.779  1.00  0.00           H
ATOM   3150 HD12 LEU   199      52.137  42.720  46.966  1.00  0.00           H
ATOM   3151 HD13 LEU   199      53.559  42.008  46.192  1.00  0.00           H
ATOM   3152  CD2 LEU   199      52.564  39.564  45.907  1.00  0.00           C
ATOM   3153 HD21 LEU   199      51.976  38.881  45.293  1.00  0.00           H
ATOM   3154 HD22 LEU   199      53.495  39.737  45.368  1.00  0.00           H
ATOM   3155 HD23 LEU   199      52.751  39.068  46.859  1.00  0.00           H
ATOM   3156  C   LEU   199      49.604  42.661  45.335  1.00  0.00           C
ATOM   3157  O   LEU   199      50.183  43.737  45.391  1.00  0.00           O
ATOM   3158  N   VAL   200      49.218  42.188  44.176  1.00  0.00           N
ATOM   3159  H   VAL   200      48.778  41.279  44.139  1.00  0.00           H
ATOM   3160  CA  VAL   200      49.467  42.899  42.895  1.00  0.00           C
ATOM   3161  HA  VAL   200      50.542  42.969  42.733  1.00  0.00           H
ATOM   3162  CB  VAL   200      48.904  41.999  41.758  1.00  0.00           C
ATOM   3163  HB  VAL   200      47.870  41.704  41.935  1.00  0.00           H
ATOM   3164  CG1 VAL   200      48.910  42.800  40.420  1.00  0.00           C
ATOM   3165 HG11 VAL   200      49.962  42.988  40.201  1.00  0.00           H
ATOM   3166 HG12 VAL   200      48.522  42.130  39.653  1.00  0.00           H
ATOM   3167 HG13 VAL   200      48.411  43.766  40.483  1.00  0.00           H
ATOM   3168  CG2 VAL   200      49.680  40.740  41.655  1.00  0.00           C
ATOM   3169 HG21 VAL   200      49.362  40.032  40.890  1.00  0.00           H
ATOM   3170 HG22 VAL   200      49.702  40.150  42.571  1.00  0.00           H
ATOM   3171 HG23 VAL   200      50.728  40.971  41.467  1.00  0.00           H
ATOM   3172  C   VAL   200      48.858  44.316  42.861  1.00  0.00           C
ATOM   3173  O   VAL   200      49.540  45.225  42.368  1.00  0.00           O
ATOM   3174  N   ALA   201      47.737  44.590  43.479  1.00  0.00           N
ATOM   3175  H   ALA   201      47.158  43.831  43.811  1.00  0.00           H
ATOM   3176  CA  ALA   201      47.147  45.939  43.513  1.00  0.00           C
ATOM   3177  HA  ALA   201      47.090  46.426  42.540  1.00  0.00           H
ATOM   3178  CB  ALA   201      45.770  45.872  44.239  1.00  0.00           C
ATOM   3179  HB1 ALA   201      45.158  45.027  43.923  1.00  0.00           H
ATOM   3180  HB2 ALA   201      45.182  46.781  44.119  1.00  0.00           H
ATOM   3181  HB3 ALA   201      45.986  45.588  45.270  1.00  0.00           H
ATOM   3182  C   ALA   201      48.113  46.888  44.303  1.00  0.00           C
ATOM   3183  O   ALA   201      48.367  47.998  43.901  1.00  0.00           O
ATOM   3184  N   SER   202      48.601  46.426  45.498  1.00  0.00           N
ATOM   3185  H   SER   202      48.205  45.591  45.903  1.00  0.00           H
ATOM   3186  CA  SER   202      49.433  47.191  46.360  1.00  0.00           C
ATOM   3187  HA  SER   202      48.961  48.168  46.453  1.00  0.00           H
ATOM   3188  CB  SER   202      49.323  46.590  47.822  1.00  0.00           C
ATOM   3189  HB2 SER   202      50.105  45.831  47.874  1.00  0.00           H
ATOM   3190  HB3 SER   202      49.536  47.395  48.525  1.00  0.00           H
ATOM   3191  OG  SER   202      48.074  46.154  48.288  1.00  0.00           O
ATOM   3192  HG  SER   202      47.861  45.322  47.861  1.00  0.00           H
ATOM   3193  C   SER   202      50.860  47.417  45.818  1.00  0.00           C
ATOM   3194  O   SER   202      51.344  48.556  45.635  1.00  0.00           O
ATOM   3195  N   TYR   203      51.453  46.321  45.378  1.00  0.00           N
ATOM   3196  H   TYR   203      50.845  45.515  45.346  1.00  0.00           H
ATOM   3197  CA  TYR   203      52.749  46.243  44.754  1.00  0.00           C
ATOM   3198  HA  TYR   203      53.519  46.523  45.471  1.00  0.00           H
ATOM   3199  CB  TYR   203      53.000  44.778  44.578  1.00  0.00           C
ATOM   3200  HB2 TYR   203      53.023  44.356  45.583  1.00  0.00           H
ATOM   3201  HB3 TYR   203      52.157  44.363  44.025  1.00  0.00           H
ATOM   3202  CG  TYR   203      54.216  44.388  43.722  1.00  0.00           C
ATOM   3203  CD1 TYR   203      55.422  44.999  43.941  1.00  0.00           C
ATOM   3204  HD1 TYR   203      55.494  45.898  44.536  1.00  0.00           H
ATOM   3205  CE1 TYR   203      56.584  44.500  43.388  1.00  0.00           C
ATOM   3206  HE1 TYR   203      57.457  45.101  43.589  1.00  0.00           H
ATOM   3207  CZ  TYR   203      56.585  43.247  42.723  1.00  0.00           C
ATOM   3208  OH  TYR   203      57.694  42.700  42.281  1.00  0.00           O
ATOM   3209  HH  TYR   203      58.383  43.332  42.067  1.00  0.00           H
ATOM   3210  CE2 TYR   203      55.322  42.532  42.479  1.00  0.00           C
ATOM   3211  HE2 TYR   203      55.394  41.546  42.043  1.00  0.00           H
ATOM   3212  CD2 TYR   203      54.176  43.193  42.952  1.00  0.00           C
ATOM   3213  HD2 TYR   203      53.256  42.630  42.899  1.00  0.00           H
ATOM   3214  C   TYR   203      52.851  47.039  43.448  1.00  0.00           C
ATOM   3215  O   TYR   203      53.941  47.507  43.149  1.00  0.00           O
ATOM   3216  N   TYR   204      51.809  47.231  42.653  1.00  0.00           N
ATOM   3217  H   TYR   204      50.994  46.669  42.848  1.00  0.00           H
ATOM   3218  CA  TYR   204      51.832  48.139  41.476  1.00  0.00           C
ATOM   3219  HA  TYR   204      52.562  47.776  40.752  1.00  0.00           H
ATOM   3220  CB  TYR   204      50.471  48.004  40.748  1.00  0.00           C
ATOM   3221  HB2 TYR   204      50.483  46.989  40.353  1.00  0.00           H
ATOM   3222  HB3 TYR   204      49.676  48.126  41.484  1.00  0.00           H
ATOM   3223  CG  TYR   204      50.201  48.998  39.567  1.00  0.00           C
ATOM   3224  CD1 TYR   204      50.642  48.681  38.275  1.00  0.00           C
ATOM   3225  HD1 TYR   204      51.327  47.858  38.134  1.00  0.00           H
ATOM   3226  CE1 TYR   204      50.249  49.476  37.108  1.00  0.00           C
ATOM   3227  HE1 TYR   204      50.805  49.256  36.208  1.00  0.00           H
ATOM   3228  CZ  TYR   204      49.429  50.607  37.360  1.00  0.00           C
ATOM   3229  OH  TYR   204      49.159  51.488  36.351  1.00  0.00           O
ATOM   3230  HH  TYR   204      49.445  51.057  35.543  1.00  0.00           H
ATOM   3231  CE2 TYR   204      49.042  50.995  38.666  1.00  0.00           C
ATOM   3232  HE2 TYR   204      48.414  51.868  38.762  1.00  0.00           H
ATOM   3233  CD2 TYR   204      49.402  50.131  39.748  1.00  0.00           C
ATOM   3234  HD2 TYR   204      49.080  50.422  40.737  1.00  0.00           H
ATOM   3235  C   TYR   204      52.089  49.611  41.812  1.00  0.00           C
ATOM   3236  O   TYR   204      52.792  50.253  41.053  1.00  0.00           O
ATOM   3237  N   THR   205      51.639  50.099  42.969  1.00  0.00           N
ATOM   3238  H   THR   205      50.890  49.619  43.445  1.00  0.00           H
ATOM   3239  CA  THR   205      51.919  51.448  43.504  1.00  0.00           C
ATOM   3240  HA  THR   205      51.871  52.114  42.643  1.00  0.00           H
ATOM   3241  CB  THR   205      50.821  51.893  44.369  1.00  0.00           C
ATOM   3242  HB  THR   205      50.962  52.942  44.629  1.00  0.00           H
ATOM   3243  CG2 THR   205      49.500  51.754  43.592  1.00  0.00           C
ATOM   3244 HG21 THR   205      49.572  52.207  42.603  1.00  0.00           H
ATOM   3245 HG22 THR   205      48.719  52.179  44.221  1.00  0.00           H
ATOM   3246 HG23 THR   205      49.230  50.722  43.371  1.00  0.00           H
ATOM   3247  OG1 THR   205      50.701  51.099  45.558  1.00  0.00           O
ATOM   3248  HG1 THR   205      51.065  50.223  45.414  1.00  0.00           H
ATOM   3249  C   THR   205      53.305  51.694  44.148  1.00  0.00           C
ATOM   3250  O   THR   205      53.674  52.872  44.347  1.00  0.00           O
ATOM   3251  N   ASP   206      53.993  50.651  44.470  1.00  0.00           N
ATOM   3252  H   ASP   206      53.620  49.741  44.242  1.00  0.00           H
ATOM   3253  CA  ASP   206      55.194  50.583  45.349  1.00  0.00           C
ATOM   3254  HA  ASP   206      55.884  51.371  45.051  1.00  0.00           H
ATOM   3255  CB  ASP   206      54.831  50.859  46.805  1.00  0.00           C
ATOM   3256  HB2 ASP   206      54.360  51.842  46.836  1.00  0.00           H
ATOM   3257  HB3 ASP   206      54.128  50.069  47.072  1.00  0.00           H
ATOM   3258  CG  ASP   206      55.937  50.795  47.791  1.00  0.00           C
ATOM   3259  OD1 ASP   206      55.636  50.806  48.967  1.00  0.00           O
ATOM   3260  OD2 ASP   206      57.098  50.594  47.486  1.00  0.00           O
ATOM   3261  C   ASP   206      56.051  49.278  45.138  1.00  0.00           C
ATOM   3262  O   ASP   206      55.573  48.198  45.562  1.00  0.00           O
ATOM   3263  N   PRO   207      57.269  49.362  44.686  1.00  0.00           N
ATOM   3264  CD  PRO   207      57.898  50.546  44.150  1.00  0.00           C
ATOM   3265  HD2 PRO   207      58.048  51.345  44.875  1.00  0.00           H
ATOM   3266  HD3 PRO   207      57.271  50.850  43.312  1.00  0.00           H
ATOM   3267  CG  PRO   207      59.263  50.152  43.667  1.00  0.00           C
ATOM   3268  HG2 PRO   207      60.073  50.326  44.376  1.00  0.00           H
ATOM   3269  HG3 PRO   207      59.415  50.628  42.698  1.00  0.00           H
ATOM   3270  CB  PRO   207      59.213  48.670  43.463  1.00  0.00           C
ATOM   3271  HB2 PRO   207      60.137  48.113  43.620  1.00  0.00           H
ATOM   3272  HB3 PRO   207      58.852  48.485  42.451  1.00  0.00           H
ATOM   3273  CA  PRO   207      58.061  48.178  44.327  1.00  0.00           C
ATOM   3274  HA  PRO   207      57.429  47.452  43.812  1.00  0.00           H
ATOM   3275  C   PRO   207      58.597  47.488  45.578  1.00  0.00           C
ATOM   3276  O   PRO   207      59.024  46.341  45.506  1.00  0.00           O
ATOM   3277  N   GLU   208      58.633  48.106  46.779  1.00  0.00           N
ATOM   3278  H   GLU   208      58.135  48.981  46.857  1.00  0.00           H
ATOM   3279  CA  GLU   208      59.153  47.557  47.986  1.00  0.00           C
ATOM   3280  HA  GLU   208      59.941  46.832  47.786  1.00  0.00           H
ATOM   3281  CB  GLU   208      59.966  48.713  48.711  1.00  0.00           C
ATOM   3282  HB2 GLU   208      59.173  49.367  49.076  1.00  0.00           H
ATOM   3283  HB3 GLU   208      60.380  48.346  49.650  1.00  0.00           H
ATOM   3284  CG  GLU   208      61.006  49.491  47.936  1.00  0.00           C
ATOM   3285  HG2 GLU   208      60.725  49.903  46.967  1.00  0.00           H
ATOM   3286  HG3 GLU   208      61.197  50.402  48.505  1.00  0.00           H
ATOM   3287  CD  GLU   208      62.354  48.774  47.714  1.00  0.00           C
ATOM   3288  OE1 GLU   208      63.319  49.463  47.542  1.00  0.00           O
ATOM   3289  OE2 GLU   208      62.529  47.592  47.477  1.00  0.00           O
ATOM   3290  C   GLU   208      58.067  46.865  48.805  1.00  0.00           C
ATOM   3291  O   GLU   208      58.254  46.493  50.004  1.00  0.00           O
ATOM   3292  N   THR   209      56.889  46.655  48.200  1.00  0.00           N
ATOM   3293  H   THR   209      56.736  47.124  47.319  1.00  0.00           H
ATOM   3294  CA  THR   209      55.927  45.650  48.795  1.00  0.00           C
ATOM   3295  HA  THR   209      55.873  45.891  49.856  1.00  0.00           H
ATOM   3296  CB  THR   209      54.556  45.865  48.025  1.00  0.00           C
ATOM   3297  HB  THR   209      54.626  45.357  47.064  1.00  0.00           H
ATOM   3298  CG2 THR   209      53.377  45.324  48.832  1.00  0.00           C
ATOM   3299 HG21 THR   209      53.545  45.611  49.871  1.00  0.00           H
ATOM   3300 HG22 THR   209      53.273  44.243  48.742  1.00  0.00           H
ATOM   3301 HG23 THR   209      52.424  45.753  48.527  1.00  0.00           H
ATOM   3302  OG1 THR   209      54.329  47.255  47.777  1.00  0.00           O
ATOM   3303  HG1 THR   209      54.934  47.586  47.109  1.00  0.00           H
ATOM   3304  C   THR   209      56.368  44.191  48.531  1.00  0.00           C
ATOM   3305  O   THR   209      56.326  43.757  47.374  1.00  0.00           O
ATOM   3306  N   LYS   210      56.596  43.404  49.597  1.00  0.00           N
ATOM   3307  H   LYS   210      56.727  43.830  50.503  1.00  0.00           H
ATOM   3308  CA  LYS   210      57.057  41.975  49.510  1.00  0.00           C
ATOM   3309  HA  LYS   210      57.659  41.830  48.612  1.00  0.00           H
ATOM   3310  CB  LYS   210      57.924  41.688  50.797  1.00  0.00           C
ATOM   3311  HB2 LYS   210      57.234  41.617  51.639  1.00  0.00           H
ATOM   3312  HB3 LYS   210      58.448  40.736  50.719  1.00  0.00           H
ATOM   3313  CG  LYS   210      59.135  42.641  51.142  1.00  0.00           C
ATOM   3314  HG2 LYS   210      58.698  43.578  51.488  1.00  0.00           H
ATOM   3315  HG3 LYS   210      59.646  42.262  52.027  1.00  0.00           H
ATOM   3316  CD  LYS   210      60.183  43.012  50.079  1.00  0.00           C
ATOM   3317  HD2 LYS   210      60.497  42.133  49.516  1.00  0.00           H
ATOM   3318  HD3 LYS   210      59.776  43.760  49.397  1.00  0.00           H
ATOM   3319  CE  LYS   210      61.485  43.719  50.445  1.00  0.00           C
ATOM   3320  HE2 LYS   210      61.260  44.776  50.589  1.00  0.00           H
ATOM   3321  HE3 LYS   210      61.802  43.376  51.429  1.00  0.00           H
ATOM   3322  NZ  LYS   210      62.562  43.669  49.453  1.00  0.00           N
ATOM   3323  HZ1 LYS   210      62.816  42.748  49.124  1.00  0.00           H
ATOM   3324  HZ2 LYS   210      63.373  44.212  49.712  1.00  0.00           H
ATOM   3325  HZ3 LYS   210      62.313  44.006  48.534  1.00  0.00           H
ATOM   3326  C   LYS   210      55.914  40.957  49.569  1.00  0.00           C
ATOM   3327  O   LYS   210      56.039  39.834  49.051  1.00  0.00           O
ATOM   3328  N   MET   211      54.801  41.226  50.174  1.00  0.00           N
ATOM   3329  H   MET   211      54.689  42.194  50.443  1.00  0.00           H
ATOM   3330  CA  MET   211      53.749  40.308  50.554  1.00  0.00           C
ATOM   3331  HA  MET   211      53.497  39.665  49.710  1.00  0.00           H
ATOM   3332  CB  MET   211      54.208  39.355  51.655  1.00  0.00           C
ATOM   3333  HB2 MET   211      54.972  38.723  51.203  1.00  0.00           H
ATOM   3334  HB3 MET   211      54.580  39.877  52.538  1.00  0.00           H
ATOM   3335  CG  MET   211      53.193  38.337  52.167  1.00  0.00           C
ATOM   3336  HG2 MET   211      52.193  38.762  52.250  1.00  0.00           H
ATOM   3337  HG3 MET   211      53.109  37.573  51.393  1.00  0.00           H
ATOM   3338  SD  MET   211      53.625  37.440  53.772  1.00  0.00           S
ATOM   3339  CE  MET   211      52.111  36.500  54.009  1.00  0.00           C
ATOM   3340  HE1 MET   211      52.154  35.901  53.099  1.00  0.00           H
ATOM   3341  HE2 MET   211      52.244  35.809  54.841  1.00  0.00           H
ATOM   3342  HE3 MET   211      51.283  37.194  54.158  1.00  0.00           H
ATOM   3343  C   MET   211      52.509  41.118  50.910  1.00  0.00           C
ATOM   3344  O   MET   211      52.597  42.152  51.596  1.00  0.00           O
ATOM   3345  N   GLY   212      51.365  40.571  50.444  1.00  0.00           N
ATOM   3346  H   GLY   212      51.409  39.610  50.135  1.00  0.00           H
ATOM   3347  CA  GLY   212      50.013  41.055  50.828  1.00  0.00           C
ATOM   3348  HA2 GLY   212      50.002  42.010  51.353  1.00  0.00           H
ATOM   3349  HA3 GLY   212      49.412  41.097  49.920  1.00  0.00           H
ATOM   3350  C   GLY   212      49.413  40.026  51.757  1.00  0.00           C
ATOM   3351  O   GLY   212      49.463  38.826  51.471  1.00  0.00           O
ATOM   3352  N   VAL   213      48.796  40.460  52.825  1.00  0.00           N
ATOM   3353  H   VAL   213      48.652  41.457  52.884  1.00  0.00           H
ATOM   3354  CA  VAL   213      48.282  39.562  53.904  1.00  0.00           C
ATOM   3355  HA  VAL   213      48.408  38.556  53.501  1.00  0.00           H
ATOM   3356  CB  VAL   213      49.375  39.546  55.071  1.00  0.00           C
ATOM   3357  HB  VAL   213      50.346  39.362  54.612  1.00  0.00           H
ATOM   3358  CG1 VAL   213      49.402  40.866  55.713  1.00  0.00           C
ATOM   3359 HG11 VAL   213      48.483  40.925  56.296  1.00  0.00           H
ATOM   3360 HG12 VAL   213      50.262  40.807  56.379  1.00  0.00           H
ATOM   3361 HG13 VAL   213      49.521  41.720  55.046  1.00  0.00           H
ATOM   3362  CG2 VAL   213      49.084  38.470  56.116  1.00  0.00           C
ATOM   3363 HG21 VAL   213      49.632  38.722  57.024  1.00  0.00           H
ATOM   3364 HG22 VAL   213      49.367  37.475  55.771  1.00  0.00           H
ATOM   3365 HG23 VAL   213      48.063  38.381  56.485  1.00  0.00           H
ATOM   3366  C   VAL   213      46.810  39.897  54.207  1.00  0.00           C
ATOM   3367  O   VAL   213      46.362  41.061  54.293  1.00  0.00           O
ATOM   3368  N   ILE   214      46.037  38.865  54.516  1.00  0.00           N
ATOM   3369  H   ILE   214      46.404  37.924  54.499  1.00  0.00           H
ATOM   3370  CA  ILE   214      44.543  38.889  54.714  1.00  0.00           C
ATOM   3371  HA  ILE   214      44.079  39.844  54.467  1.00  0.00           H
ATOM   3372  CB  ILE   214      43.980  37.912  53.733  1.00  0.00           C
ATOM   3373  HB  ILE   214      44.522  36.977  53.877  1.00  0.00           H
ATOM   3374  CG2 ILE   214      42.478  37.519  53.956  1.00  0.00           C
ATOM   3375 HG21 ILE   214      42.197  36.805  53.181  1.00  0.00           H
ATOM   3376 HG22 ILE   214      41.774  38.351  54.007  1.00  0.00           H
ATOM   3377 HG23 ILE   214      42.297  36.999  54.897  1.00  0.00           H
ATOM   3378  CG1 ILE   214      44.231  38.299  52.279  1.00  0.00           C
ATOM   3379 HG12 ILE   214      45.273  38.327  51.964  1.00  0.00           H
ATOM   3380 HG13 ILE   214      43.665  37.650  51.612  1.00  0.00           H
ATOM   3381  CD1 ILE   214      43.738  39.694  51.936  1.00  0.00           C
ATOM   3382 HD11 ILE   214      43.722  39.823  50.854  1.00  0.00           H
ATOM   3383 HD12 ILE   214      44.407  40.472  52.304  1.00  0.00           H
ATOM   3384 HD13 ILE   214      42.730  39.700  52.353  1.00  0.00           H
ATOM   3385  C   ILE   214      44.215  38.547  56.137  1.00  0.00           C
ATOM   3386  O   ILE   214      44.227  37.399  56.552  1.00  0.00           O
ATOM   3387  N   PHE   215      43.743  39.500  56.971  1.00  0.00           N
ATOM   3388  H   PHE   215      43.692  40.459  56.658  1.00  0.00           H
ATOM   3389  CA  PHE   215      43.381  39.207  58.373  1.00  0.00           C
ATOM   3390  HA  PHE   215      43.481  38.187  58.743  1.00  0.00           H
ATOM   3391  CB  PHE   215      44.117  40.162  59.276  1.00  0.00           C
ATOM   3392  HB2 PHE   215      43.869  41.179  58.970  1.00  0.00           H
ATOM   3393  HB3 PHE   215      43.642  40.004  60.244  1.00  0.00           H
ATOM   3394  CG  PHE   215      45.633  40.189  59.343  1.00  0.00           C
ATOM   3395  CD1 PHE   215      46.395  39.251  60.125  1.00  0.00           C
ATOM   3396  HD1 PHE   215      45.784  38.499  60.605  1.00  0.00           H
ATOM   3397  CE1 PHE   215      47.750  39.371  60.245  1.00  0.00           C
ATOM   3398  HE1 PHE   215      48.291  38.719  60.915  1.00  0.00           H
ATOM   3399  CZ  PHE   215      48.358  40.364  59.463  1.00  0.00           C
ATOM   3400  HZ  PHE   215      49.433  40.465  59.448  1.00  0.00           H
ATOM   3401  CE2 PHE   215      47.654  41.348  58.735  1.00  0.00           C
ATOM   3402  HE2 PHE   215      48.247  42.116  58.259  1.00  0.00           H
ATOM   3403  CD2 PHE   215      46.279  41.174  58.627  1.00  0.00           C
ATOM   3404  HD2 PHE   215      45.765  41.794  57.907  1.00  0.00           H
ATOM   3405  C   PHE   215      41.865  39.459  58.532  1.00  0.00           C
ATOM   3406  O   PHE   215      41.253  40.335  59.178  1.00  0.00           O
ATOM   3407  N   GLY   216      41.119  38.540  57.849  1.00  0.00           N
ATOM   3408  H   GLY   216      41.659  37.947  57.233  1.00  0.00           H
ATOM   3409  CA  GLY   216      39.693  38.352  57.831  1.00  0.00           C
ATOM   3410  HA2 GLY   216      39.310  39.373  57.839  1.00  0.00           H
ATOM   3411  HA3 GLY   216      39.394  37.880  56.894  1.00  0.00           H
ATOM   3412  C   GLY   216      39.006  37.551  58.908  1.00  0.00           C
ATOM   3413  O   GLY   216      39.286  37.592  60.050  1.00  0.00           O
ATOM   3414  N   THR   217      38.101  36.675  58.509  1.00  0.00           N
ATOM   3415  H   THR   217      37.938  36.614  57.515  1.00  0.00           H
ATOM   3416  CA  THR   217      37.591  35.579  59.278  1.00  0.00           C
ATOM   3417  HA  THR   217      37.515  35.940  60.304  1.00  0.00           H
ATOM   3418  CB  THR   217      36.293  35.040  58.644  1.00  0.00           C
ATOM   3419  HB  THR   217      36.186  34.064  59.119  1.00  0.00           H
ATOM   3420  CG2 THR   217      35.107  35.801  59.124  1.00  0.00           C
ATOM   3421 HG21 THR   217      34.879  35.556  60.162  1.00  0.00           H
ATOM   3422 HG22 THR   217      34.249  35.453  58.550  1.00  0.00           H
ATOM   3423 HG23 THR   217      35.193  36.871  58.932  1.00  0.00           H
ATOM   3424  OG1 THR   217      36.353  34.891  57.252  1.00  0.00           O
ATOM   3425  HG1 THR   217      37.101  34.318  57.067  1.00  0.00           H
ATOM   3426  C   THR   217      38.626  34.427  59.285  1.00  0.00           C
ATOM   3427  O   THR   217      38.300  33.378  59.934  1.00  0.00           O
ATOM   3428  N   GLY   218      39.836  34.636  58.745  1.00  0.00           N
ATOM   3429  H   GLY   218      39.925  35.424  58.119  1.00  0.00           H
ATOM   3430  CA  GLY   218      40.985  33.690  58.863  1.00  0.00           C
ATOM   3431  HA2 GLY   218      41.005  33.178  59.826  1.00  0.00           H
ATOM   3432  HA3 GLY   218      40.911  32.960  58.057  1.00  0.00           H
ATOM   3433  C   GLY   218      42.354  34.483  58.780  1.00  0.00           C
ATOM   3434  O   GLY   218      42.334  35.747  58.786  1.00  0.00           O
ATOM   3435  N   VAL   219      43.533  33.831  58.715  1.00  0.00           N
ATOM   3436  H   VAL   219      43.425  32.837  58.568  1.00  0.00           H
ATOM   3437  CA  VAL   219      44.846  34.533  58.619  1.00  0.00           C
ATOM   3438  HA  VAL   219      44.587  35.566  58.390  1.00  0.00           H
ATOM   3439  CB  VAL   219      45.720  34.528  59.969  1.00  0.00           C
ATOM   3440  HB  VAL   219      45.982  33.489  60.167  1.00  0.00           H
ATOM   3441  CG1 VAL   219      46.976  35.432  59.867  1.00  0.00           C
ATOM   3442 HG11 VAL   219      47.576  35.318  60.770  1.00  0.00           H
ATOM   3443 HG12 VAL   219      47.629  35.161  59.037  1.00  0.00           H
ATOM   3444 HG13 VAL   219      46.675  36.475  59.767  1.00  0.00           H
ATOM   3445  CG2 VAL   219      44.836  35.048  61.161  1.00  0.00           C
ATOM   3446 HG21 VAL   219      44.010  34.365  61.359  1.00  0.00           H
ATOM   3447 HG22 VAL   219      44.363  35.992  60.889  1.00  0.00           H
ATOM   3448 HG23 VAL   219      45.440  35.220  62.051  1.00  0.00           H
ATOM   3449  C   VAL   219      45.716  34.022  57.489  1.00  0.00           C
ATOM   3450  O   VAL   219      46.192  32.890  57.560  1.00  0.00           O
ATOM   3451  N   ASN   220      45.999  34.783  56.444  1.00  0.00           N
ATOM   3452  H   ASN   220      45.611  35.709  56.339  1.00  0.00           H
ATOM   3453  CA  ASN   220      46.670  34.170  55.271  1.00  0.00           C
ATOM   3454  HA  ASN   220      47.337  33.335  55.486  1.00  0.00           H
ATOM   3455  CB  ASN   220      45.491  33.500  54.479  1.00  0.00           C
ATOM   3456  HB2 ASN   220      44.941  32.752  55.049  1.00  0.00           H
ATOM   3457  HB3 ASN   220      44.801  34.270  54.136  1.00  0.00           H
ATOM   3458  CG  ASN   220      45.891  32.754  53.225  1.00  0.00           C
ATOM   3459  OD1 ASN   220      46.958  32.106  53.154  1.00  0.00           O
ATOM   3460  ND2 ASN   220      45.121  32.750  52.120  1.00  0.00           N
ATOM   3461 HD21 ASN   220      44.467  33.509  51.982  1.00  0.00           H
ATOM   3462 HD22 ASN   220      45.637  32.362  51.344  1.00  0.00           H
ATOM   3463  C   ASN   220      47.402  35.238  54.495  1.00  0.00           C
ATOM   3464  O   ASN   220      47.317  36.429  54.760  1.00  0.00           O
ATOM   3465  N   GLY   221      48.086  34.888  53.453  1.00  0.00           N
ATOM   3466  H   GLY   221      48.091  33.914  53.186  1.00  0.00           H
ATOM   3467  CA  GLY   221      48.872  35.812  52.658  1.00  0.00           C
ATOM   3468  HA2 GLY   221      48.123  36.469  52.214  1.00  0.00           H
ATOM   3469  HA3 GLY   221      49.537  36.445  53.244  1.00  0.00           H
ATOM   3470  C   GLY   221      49.522  35.268  51.384  1.00  0.00           C
ATOM   3471  O   GLY   221      49.351  34.048  51.150  1.00  0.00           O
ATOM   3472  N   ALA   222      50.195  36.162  50.584  1.00  0.00           N
ATOM   3473  H   ALA   222      50.297  37.143  50.800  1.00  0.00           H
ATOM   3474  CA  ALA   222      50.654  35.811  49.247  1.00  0.00           C
ATOM   3475  HA  ALA   222      50.806  34.732  49.258  1.00  0.00           H
ATOM   3476  CB  ALA   222      49.588  35.996  48.215  1.00  0.00           C
ATOM   3477  HB1 ALA   222      49.321  37.048  48.106  1.00  0.00           H
ATOM   3478  HB2 ALA   222      48.762  35.342  48.493  1.00  0.00           H
ATOM   3479  HB3 ALA   222      49.926  35.690  47.224  1.00  0.00           H
ATOM   3480  C   ALA   222      51.926  36.520  48.854  1.00  0.00           C
ATOM   3481  O   ALA   222      52.174  37.706  49.170  1.00  0.00           O
ATOM   3482  N   TYR   223      52.825  35.804  48.155  1.00  0.00           N
ATOM   3483  H   TYR   223      52.479  34.968  47.706  1.00  0.00           H
ATOM   3484  CA  TYR   223      54.106  36.179  47.640  1.00  0.00           C
ATOM   3485  HA  TYR   223      53.990  37.252  47.488  1.00  0.00           H
ATOM   3486  CB  TYR   223      55.171  36.069  48.767  1.00  0.00           C
ATOM   3487  HB2 TYR   223      55.998  36.652  48.363  1.00  0.00           H
ATOM   3488  HB3 TYR   223      54.761  36.522  49.670  1.00  0.00           H
ATOM   3489  CG  TYR   223      55.646  34.581  49.115  1.00  0.00           C
ATOM   3490  CD1 TYR   223      54.792  33.571  49.578  1.00  0.00           C
ATOM   3491  HD1 TYR   223      53.747  33.810  49.705  1.00  0.00           H
ATOM   3492  CE1 TYR   223      55.294  32.269  49.760  1.00  0.00           C
ATOM   3493  HE1 TYR   223      54.556  31.518  50.003  1.00  0.00           H
ATOM   3494  CZ  TYR   223      56.641  31.915  49.337  1.00  0.00           C
ATOM   3495  OH  TYR   223      57.219  30.663  49.288  1.00  0.00           O
ATOM   3496  HH  TYR   223      57.968  30.670  48.688  1.00  0.00           H
ATOM   3497  CE2 TYR   223      57.458  33.018  48.982  1.00  0.00           C
ATOM   3498  HE2 TYR   223      58.470  32.787  48.686  1.00  0.00           H
ATOM   3499  CD2 TYR   223      56.975  34.299  48.875  1.00  0.00           C
ATOM   3500  HD2 TYR   223      57.647  35.054  48.493  1.00  0.00           H
ATOM   3501  C   TYR   223      54.543  35.474  46.378  1.00  0.00           C
ATOM   3502  O   TYR   223      54.136  34.358  46.129  1.00  0.00           O
ATOM   3503  N   TYR   224      55.482  36.064  45.644  1.00  0.00           N
ATOM   3504  H   TYR   224      55.742  36.993  45.941  1.00  0.00           H
ATOM   3505  CA  TYR   224      56.242  35.438  44.576  1.00  0.00           C
ATOM   3506  HA  TYR   224      55.623  34.790  43.956  1.00  0.00           H
ATOM   3507  CB  TYR   224      56.846  36.469  43.603  1.00  0.00           C
ATOM   3508  HB2 TYR   224      57.575  37.067  44.150  1.00  0.00           H
ATOM   3509  HB3 TYR   224      57.412  35.958  42.824  1.00  0.00           H
ATOM   3510  CG  TYR   224      55.805  37.279  42.805  1.00  0.00           C
ATOM   3511  CD1 TYR   224      55.415  36.771  41.563  1.00  0.00           C
ATOM   3512  HD1 TYR   224      55.779  35.810  41.230  1.00  0.00           H
ATOM   3513  CE1 TYR   224      54.413  37.351  40.817  1.00  0.00           C
ATOM   3514  HE1 TYR   224      54.125  36.871  39.893  1.00  0.00           H
ATOM   3515  CZ  TYR   224      53.749  38.534  41.288  1.00  0.00           C
ATOM   3516  OH  TYR   224      52.757  39.117  40.598  1.00  0.00           O
ATOM   3517  HH  TYR   224      52.926  39.027  39.658  1.00  0.00           H
ATOM   3518  CE2 TYR   224      54.127  39.060  42.557  1.00  0.00           C
ATOM   3519  HE2 TYR   224      53.537  39.833  43.025  1.00  0.00           H
ATOM   3520  CD2 TYR   224      55.176  38.443  43.272  1.00  0.00           C
ATOM   3521  HD2 TYR   224      55.522  38.919  44.178  1.00  0.00           H
ATOM   3522  C   TYR   224      57.366  34.558  45.263  1.00  0.00           C
ATOM   3523  O   TYR   224      58.253  35.147  45.915  1.00  0.00           O
ATOM   3524  N   ASP   225      57.516  33.290  44.841  1.00  0.00           N
ATOM   3525  H   ASP   225      56.764  32.823  44.353  1.00  0.00           H
ATOM   3526  CA  ASP   225      58.779  32.523  44.952  1.00  0.00           C
ATOM   3527  HA  ASP   225      59.629  33.083  45.343  1.00  0.00           H
ATOM   3528  CB  ASP   225      58.381  31.389  45.870  1.00  0.00           C
ATOM   3529  HB2 ASP   225      57.612  31.626  46.604  1.00  0.00           H
ATOM   3530  HB3 ASP   225      58.153  30.517  45.255  1.00  0.00           H
ATOM   3531  CG  ASP   225      59.575  30.939  46.703  1.00  0.00           C
ATOM   3532  OD1 ASP   225      60.746  31.365  46.569  1.00  0.00           O
ATOM   3533  OD2 ASP   225      59.302  30.303  47.731  1.00  0.00           O
ATOM   3534  C   ASP   225      59.164  31.920  43.599  1.00  0.00           C
ATOM   3535  O   ASP   225      58.629  32.268  42.595  1.00  0.00           O
ATOM   3536  N   VAL   226      60.139  31.010  43.527  1.00  0.00           N
ATOM   3537  H   VAL   226      60.623  30.762  44.378  1.00  0.00           H
ATOM   3538  CA  VAL   226      60.724  30.620  42.266  1.00  0.00           C
ATOM   3539  HA  VAL   226      60.218  31.114  41.436  1.00  0.00           H
ATOM   3540  CB  VAL   226      62.237  30.686  42.223  1.00  0.00           C
ATOM   3541  HB  VAL   226      62.584  30.070  41.393  1.00  0.00           H
ATOM   3542  CG1 VAL   226      62.714  32.095  41.878  1.00  0.00           C
ATOM   3543 HG11 VAL   226      63.781  32.191  41.678  1.00  0.00           H
ATOM   3544 HG12 VAL   226      62.235  32.508  40.992  1.00  0.00           H
ATOM   3545 HG13 VAL   226      62.524  32.753  42.727  1.00  0.00           H
ATOM   3546  CG2 VAL   226      62.920  30.301  43.541  1.00  0.00           C
ATOM   3547 HG21 VAL   226      62.747  31.049  44.315  1.00  0.00           H
ATOM   3548 HG22 VAL   226      63.976  30.069  43.403  1.00  0.00           H
ATOM   3549 HG23 VAL   226      62.504  29.395  43.982  1.00  0.00           H
ATOM   3550  C   VAL   226      60.439  29.143  41.985  1.00  0.00           C
ATOM   3551  O   VAL   226      60.315  28.310  42.929  1.00  0.00           O
ATOM   3552  N   CYS   227      60.270  28.714  40.708  1.00  0.00           N
ATOM   3553  H   CYS   227      60.287  29.468  40.036  1.00  0.00           H
ATOM   3554  CA  CYS   227      59.755  27.365  40.331  1.00  0.00           C
ATOM   3555  HA  CYS   227      58.835  27.241  40.901  1.00  0.00           H
ATOM   3556  CB  CYS   227      59.477  27.361  38.862  1.00  0.00           C
ATOM   3557  HB2 CYS   227      60.393  27.643  38.343  1.00  0.00           H
ATOM   3558  HB3 CYS   227      59.225  26.327  38.629  1.00  0.00           H
ATOM   3559  SG  CYS   227      58.222  28.615  38.534  1.00  0.00           S
ATOM   3560  HG  CYS   227      59.053  29.661  38.563  1.00  0.00           H
ATOM   3561  C   CYS   227      60.741  26.210  40.698  1.00  0.00           C
ATOM   3562  O   CYS   227      60.451  25.020  40.752  1.00  0.00           O
ATOM   3563  N   SER   228      61.915  26.546  41.128  1.00  0.00           N
ATOM   3564  H   SER   228      62.224  27.490  40.949  1.00  0.00           H
ATOM   3565  CA  SER   228      62.998  25.645  41.619  1.00  0.00           C
ATOM   3566  HA  SER   228      62.938  24.720  41.045  1.00  0.00           H
ATOM   3567  CB  SER   228      64.344  26.294  41.566  1.00  0.00           C
ATOM   3568  HB2 SER   228      65.085  25.611  41.981  1.00  0.00           H
ATOM   3569  HB3 SER   228      64.591  26.666  40.572  1.00  0.00           H
ATOM   3570  OG  SER   228      64.311  27.499  42.347  1.00  0.00           O
ATOM   3571  HG  SER   228      64.884  28.166  41.962  1.00  0.00           H
ATOM   3572  C   SER   228      62.735  25.228  43.093  1.00  0.00           C
ATOM   3573  O   SER   228      63.117  24.129  43.577  1.00  0.00           O
ATOM   3574  N   ASP   229      62.003  26.037  43.833  1.00  0.00           N
ATOM   3575  H   ASP   229      61.654  26.875  43.392  1.00  0.00           H
ATOM   3576  CA  ASP   229      61.340  25.677  45.107  1.00  0.00           C
ATOM   3577  HA  ASP   229      61.921  24.885  45.581  1.00  0.00           H
ATOM   3578  CB  ASP   229      61.606  26.815  46.125  1.00  0.00           C
ATOM   3579  HB2 ASP   229      61.357  27.751  45.624  1.00  0.00           H
ATOM   3580  HB3 ASP   229      60.946  26.529  46.944  1.00  0.00           H
ATOM   3581  CG  ASP   229      63.082  26.864  46.646  1.00  0.00           C
ATOM   3582  OD1 ASP   229      63.472  27.764  47.473  1.00  0.00           O
ATOM   3583  OD2 ASP   229      63.927  26.067  46.227  1.00  0.00           O
ATOM   3584  C   ASP   229      59.883  25.262  44.934  1.00  0.00           C
ATOM   3585  O   ASP   229      59.285  24.487  45.739  1.00  0.00           O
ATOM   3586  N   ILE   230      59.106  25.697  43.988  1.00  0.00           N
ATOM   3587  H   ILE   230      59.620  26.234  43.305  1.00  0.00           H
ATOM   3588  CA  ILE   230      57.659  25.347  43.733  1.00  0.00           C
ATOM   3589  HA  ILE   230      57.118  25.252  44.675  1.00  0.00           H
ATOM   3590  CB  ILE   230      56.800  26.458  43.066  1.00  0.00           C
ATOM   3591  HB  ILE   230      57.017  26.635  42.013  1.00  0.00           H
ATOM   3592  CG2 ILE   230      55.229  26.042  43.044  1.00  0.00           C
ATOM   3593 HG21 ILE   230      54.937  25.684  44.032  1.00  0.00           H
ATOM   3594 HG22 ILE   230      55.218  25.250  42.296  1.00  0.00           H
ATOM   3595 HG23 ILE   230      54.619  26.841  42.625  1.00  0.00           H
ATOM   3596  CG1 ILE   230      56.878  27.783  43.905  1.00  0.00           C
ATOM   3597 HG12 ILE   230      56.078  27.701  44.641  1.00  0.00           H
ATOM   3598 HG13 ILE   230      57.755  27.980  44.519  1.00  0.00           H
ATOM   3599  CD1 ILE   230      56.533  29.075  43.180  1.00  0.00           C
ATOM   3600 HD11 ILE   230      56.348  29.898  43.870  1.00  0.00           H
ATOM   3601 HD12 ILE   230      55.743  28.949  42.441  1.00  0.00           H
ATOM   3602 HD13 ILE   230      57.419  29.316  42.591  1.00  0.00           H
ATOM   3603  C   ILE   230      57.614  24.004  42.954  1.00  0.00           C
ATOM   3604  O   ILE   230      57.341  23.842  41.770  1.00  0.00           O
ATOM   3605  N   GLU   231      57.921  23.018  43.727  1.00  0.00           N
ATOM   3606  H   GLU   231      58.213  23.272  44.660  1.00  0.00           H
ATOM   3607  CA  GLU   231      58.155  21.687  43.218  1.00  0.00           C
ATOM   3608  HA  GLU   231      58.863  21.778  42.394  1.00  0.00           H
ATOM   3609  CB  GLU   231      58.633  20.684  44.282  1.00  0.00           C
ATOM   3610  HB2 GLU   231      57.851  20.529  45.025  1.00  0.00           H
ATOM   3611  HB3 GLU   231      58.838  19.662  43.963  1.00  0.00           H
ATOM   3612  CG  GLU   231      59.822  21.253  45.030  1.00  0.00           C
ATOM   3613  HG2 GLU   231      60.530  21.494  44.238  1.00  0.00           H
ATOM   3614  HG3 GLU   231      59.599  22.200  45.522  1.00  0.00           H
ATOM   3615  CD  GLU   231      60.637  20.354  45.884  1.00  0.00           C
ATOM   3616  OE1 GLU   231      59.972  19.432  46.500  1.00  0.00           O
ATOM   3617  OE2 GLU   231      61.888  20.397  45.793  1.00  0.00           O
ATOM   3618  C   GLU   231      56.933  21.048  42.482  1.00  0.00           C
ATOM   3619  O   GLU   231      57.096  20.351  41.457  1.00  0.00           O
ATOM   3620  N   LYS   232      55.779  21.250  43.107  1.00  0.00           N
ATOM   3621  H   LYS   232      55.800  21.786  43.963  1.00  0.00           H
ATOM   3622  CA  LYS   232      54.489  20.880  42.543  1.00  0.00           C
ATOM   3623  HA  LYS   232      54.464  19.793  42.615  1.00  0.00           H
ATOM   3624  CB  LYS   232      53.361  21.287  43.561  1.00  0.00           C
ATOM   3625  HB2 LYS   232      52.527  21.011  42.916  1.00  0.00           H
ATOM   3626  HB3 LYS   232      53.405  20.591  44.398  1.00  0.00           H
ATOM   3627  CG  LYS   232      53.488  22.770  43.893  1.00  0.00           C
ATOM   3628  HG2 LYS   232      54.427  22.854  44.439  1.00  0.00           H
ATOM   3629  HG3 LYS   232      53.462  23.339  42.964  1.00  0.00           H
ATOM   3630  CD  LYS   232      52.281  23.378  44.712  1.00  0.00           C
ATOM   3631  HD2 LYS   232      52.624  24.361  45.031  1.00  0.00           H
ATOM   3632  HD3 LYS   232      51.547  23.399  43.907  1.00  0.00           H
ATOM   3633  CE  LYS   232      51.854  22.601  45.987  1.00  0.00           C
ATOM   3634  HE2 LYS   232      52.101  21.547  45.853  1.00  0.00           H
ATOM   3635  HE3 LYS   232      52.574  22.923  46.739  1.00  0.00           H
ATOM   3636  NZ  LYS   232      50.489  22.868  46.351  1.00  0.00           N
ATOM   3637  HZ1 LYS   232      50.429  23.800  46.732  1.00  0.00           H
ATOM   3638  HZ2 LYS   232      50.164  22.236  47.069  1.00  0.00           H
ATOM   3639  HZ3 LYS   232      49.817  22.861  45.596  1.00  0.00           H
ATOM   3640  C   LYS   232      54.254  21.269  41.064  1.00  0.00           C
ATOM   3641  O   LYS   232      53.406  20.704  40.429  1.00  0.00           O
ATOM   3642  N   LEU   233      55.136  22.130  40.490  1.00  0.00           N
ATOM   3643  H   LEU   233      55.861  22.505  41.084  1.00  0.00           H
ATOM   3644  CA  LEU   233      55.209  22.634  39.134  1.00  0.00           C
ATOM   3645  HA  LEU   233      54.337  22.203  38.641  1.00  0.00           H
ATOM   3646  CB  LEU   233      55.013  24.146  39.035  1.00  0.00           C
ATOM   3647  HB2 LEU   233      55.840  24.617  39.565  1.00  0.00           H
ATOM   3648  HB3 LEU   233      55.026  24.360  37.966  1.00  0.00           H
ATOM   3649  CG  LEU   233      53.655  24.761  39.548  1.00  0.00           C
ATOM   3650  HG  LEU   233      53.712  24.644  40.629  1.00  0.00           H
ATOM   3651  CD1 LEU   233      53.476  26.186  39.117  1.00  0.00           C
ATOM   3652 HD11 LEU   233      52.488  26.517  39.437  1.00  0.00           H
ATOM   3653 HD12 LEU   233      53.469  26.227  38.028  1.00  0.00           H
ATOM   3654 HD13 LEU   233      54.252  26.778  39.601  1.00  0.00           H
ATOM   3655  CD2 LEU   233      52.510  23.968  38.991  1.00  0.00           C
ATOM   3656 HD21 LEU   233      52.592  22.948  39.370  1.00  0.00           H
ATOM   3657 HD22 LEU   233      51.526  24.370  39.230  1.00  0.00           H
ATOM   3658 HD23 LEU   233      52.597  23.950  37.905  1.00  0.00           H
ATOM   3659  C   LEU   233      56.425  22.134  38.345  1.00  0.00           C
ATOM   3660  O   LEU   233      56.372  22.244  37.073  1.00  0.00           O
ATOM   3661  N   GLN   234      57.480  21.694  39.003  1.00  0.00           N
ATOM   3662  H   GLN   234      57.414  21.713  40.010  1.00  0.00           H
ATOM   3663  CA  GLN   234      58.519  20.998  38.255  1.00  0.00           C
ATOM   3664  HA  GLN   234      58.944  21.628  37.473  1.00  0.00           H
ATOM   3665  CB  GLN   234      59.579  20.623  39.289  1.00  0.00           C
ATOM   3666  HB2 GLN   234      59.211  19.933  40.049  1.00  0.00           H
ATOM   3667  HB3 GLN   234      60.392  20.130  38.753  1.00  0.00           H
ATOM   3668  CG  GLN   234      60.183  21.832  39.930  1.00  0.00           C
ATOM   3669  HG2 GLN   234      60.826  22.415  39.272  1.00  0.00           H
ATOM   3670  HG3 GLN   234      59.455  22.554  40.300  1.00  0.00           H
ATOM   3671  CD  GLN   234      61.094  21.504  41.069  1.00  0.00           C
ATOM   3672  OE1 GLN   234      61.404  20.333  41.319  1.00  0.00           O
ATOM   3673  NE2 GLN   234      61.454  22.439  41.853  1.00  0.00           N
ATOM   3674 HE21 GLN   234      62.052  22.262  42.649  1.00  0.00           H
ATOM   3675 HE22 GLN   234      61.057  23.329  41.588  1.00  0.00           H
ATOM   3676  C   GLN   234      57.971  19.719  37.553  1.00  0.00           C
ATOM   3677  O   GLN   234      56.949  19.131  37.966  1.00  0.00           O
ATOM   3678  N   GLY   235      58.623  19.389  36.414  1.00  0.00           N
ATOM   3679  H   GLY   235      59.284  20.073  36.074  1.00  0.00           H
ATOM   3680  CA  GLY   235      58.213  18.375  35.484  1.00  0.00           C
ATOM   3681  HA2 GLY   235      58.975  18.131  34.744  1.00  0.00           H
ATOM   3682  HA3 GLY   235      58.080  17.497  36.115  1.00  0.00           H
ATOM   3683  C   GLY   235      56.986  18.667  34.645  1.00  0.00           C
ATOM   3684  O   GLY   235      56.692  17.862  33.805  1.00  0.00           O
ATOM   3685  N   LYS   236      56.256  19.726  34.978  1.00  0.00           N
ATOM   3686  H   LYS   236      56.462  20.243  35.821  1.00  0.00           H
ATOM   3687  CA  LYS   236      54.961  20.085  34.313  1.00  0.00           C
ATOM   3688  HA  LYS   236      54.820  19.346  33.525  1.00  0.00           H
ATOM   3689  CB  LYS   236      53.958  19.980  35.466  1.00  0.00           C
ATOM   3690  HB2 LYS   236      54.161  20.696  36.262  1.00  0.00           H
ATOM   3691  HB3 LYS   236      52.983  20.237  35.052  1.00  0.00           H
ATOM   3692  CG  LYS   236      53.790  18.550  36.014  1.00  0.00           C
ATOM   3693  HG2 LYS   236      53.596  17.810  35.238  1.00  0.00           H
ATOM   3694  HG3 LYS   236      54.735  18.132  36.358  1.00  0.00           H
ATOM   3695  CD  LYS   236      52.711  18.435  37.204  1.00  0.00           C
ATOM   3696  HD2 LYS   236      52.714  17.353  37.329  1.00  0.00           H
ATOM   3697  HD3 LYS   236      53.115  18.987  38.053  1.00  0.00           H
ATOM   3698  CE  LYS   236      51.327  18.786  36.676  1.00  0.00           C
ATOM   3699  HE2 LYS   236      51.254  19.811  36.313  1.00  0.00           H
ATOM   3700  HE3 LYS   236      51.071  18.167  35.816  1.00  0.00           H
ATOM   3701  NZ  LYS   236      50.351  18.605  37.742  1.00  0.00           N
ATOM   3702  HZ1 LYS   236      50.641  17.780  38.248  1.00  0.00           H
ATOM   3703  HZ2 LYS   236      49.423  18.519  37.354  1.00  0.00           H
ATOM   3704  HZ3 LYS   236      50.356  19.315  38.460  1.00  0.00           H
ATOM   3705  C   LYS   236      55.004  21.461  33.610  1.00  0.00           C
ATOM   3706  O   LYS   236      54.054  21.822  32.887  1.00  0.00           O
ATOM   3707  N   LEU   237      56.075  22.259  33.857  1.00  0.00           N
ATOM   3708  H   LEU   237      56.665  21.941  34.613  1.00  0.00           H
ATOM   3709  CA  LEU   237      56.404  23.467  33.063  1.00  0.00           C
ATOM   3710  HA  LEU   237      55.469  23.924  32.740  1.00  0.00           H
ATOM   3711  CB  LEU   237      57.165  24.430  34.083  1.00  0.00           C
ATOM   3712  HB2 LEU   237      58.109  23.942  34.324  1.00  0.00           H
ATOM   3713  HB3 LEU   237      57.574  25.309  33.586  1.00  0.00           H
ATOM   3714  CG  LEU   237      56.252  24.931  35.210  1.00  0.00           C
ATOM   3715  HG  LEU   237      55.799  24.105  35.757  1.00  0.00           H
ATOM   3716  CD1 LEU   237      57.203  25.608  36.212  1.00  0.00           C
ATOM   3717 HD11 LEU   237      57.610  26.485  35.708  1.00  0.00           H
ATOM   3718 HD12 LEU   237      58.025  24.999  36.589  1.00  0.00           H
ATOM   3719 HD13 LEU   237      56.651  26.034  37.050  1.00  0.00           H
ATOM   3720  CD2 LEU   237      55.169  25.979  34.876  1.00  0.00           C
ATOM   3721 HD21 LEU   237      55.525  26.860  34.343  1.00  0.00           H
ATOM   3722 HD22 LEU   237      54.440  25.523  34.207  1.00  0.00           H
ATOM   3723 HD23 LEU   237      54.712  26.200  35.841  1.00  0.00           H
ATOM   3724  C   LEU   237      57.199  23.021  31.757  1.00  0.00           C
ATOM   3725  O   LEU   237      57.915  22.072  31.718  1.00  0.00           O
ATOM   3726  N   SER   238      57.100  23.743  30.664  1.00  0.00           N
ATOM   3727  H   SER   238      56.299  24.345  30.546  1.00  0.00           H
ATOM   3728  CA  SER   238      58.009  23.618  29.473  1.00  0.00           C
ATOM   3729  HA  SER   238      57.898  22.647  28.991  1.00  0.00           H
ATOM   3730  CB  SER   238      57.637  24.676  28.411  1.00  0.00           C
ATOM   3731  HB2 SER   238      56.656  24.541  27.955  1.00  0.00           H
ATOM   3732  HB3 SER   238      57.698  25.644  28.912  1.00  0.00           H
ATOM   3733  OG  SER   238      58.549  24.693  27.399  1.00  0.00           O
ATOM   3734  HG  SER   238      58.267  24.260  26.590  1.00  0.00           H
ATOM   3735  C   SER   238      59.414  23.859  29.984  1.00  0.00           C
ATOM   3736  O   SER   238      59.478  24.669  30.893  1.00  0.00           O
ATOM   3737  N   ASP   239      60.440  23.355  29.332  1.00  0.00           N
ATOM   3738  H   ASP   239      60.303  22.596  28.680  1.00  0.00           H
ATOM   3739  CA  ASP   239      61.813  23.734  29.516  1.00  0.00           C
ATOM   3740  HA  ASP   239      62.118  23.728  30.562  1.00  0.00           H
ATOM   3741  CB  ASP   239      62.670  22.752  28.699  1.00  0.00           C
ATOM   3742  HB2 ASP   239      62.580  22.941  27.630  1.00  0.00           H
ATOM   3743  HB3 ASP   239      63.717  22.891  28.969  1.00  0.00           H
ATOM   3744  CG  ASP   239      62.418  21.336  29.029  1.00  0.00           C
ATOM   3745  OD1 ASP   239      63.048  20.643  29.865  1.00  0.00           O
ATOM   3746  OD2 ASP   239      61.499  20.786  28.379  1.00  0.00           O
ATOM   3747  C   ASP   239      62.064  25.166  28.921  1.00  0.00           C
ATOM   3748  O   ASP   239      63.178  25.740  29.048  1.00  0.00           O
ATOM   3749  N   ASP   240      61.056  25.816  28.245  1.00  0.00           N
ATOM   3750  H   ASP   240      60.202  25.333  28.006  1.00  0.00           H
ATOM   3751  CA  ASP   240      60.992  27.251  27.960  1.00  0.00           C
ATOM   3752  HA  ASP   240      61.908  27.541  27.446  1.00  0.00           H
ATOM   3753  CB  ASP   240      59.942  27.619  26.909  1.00  0.00           C
ATOM   3754  HB2 ASP   240      58.976  27.274  27.278  1.00  0.00           H
ATOM   3755  HB3 ASP   240      59.990  28.706  26.847  1.00  0.00           H
ATOM   3756  CG  ASP   240      60.151  27.107  25.444  1.00  0.00           C
ATOM   3757  OD1 ASP   240      59.294  27.193  24.517  1.00  0.00           O
ATOM   3758  OD2 ASP   240      61.282  26.602  25.105  1.00  0.00           O
ATOM   3759  C   ASP   240      60.910  28.162  29.156  1.00  0.00           C
ATOM   3760  O   ASP   240      61.110  29.394  29.035  1.00  0.00           O
ATOM   3761  N   ILE   241      60.640  27.586  30.331  1.00  0.00           N
ATOM   3762  H   ILE   241      60.424  26.603  30.236  1.00  0.00           H
ATOM   3763  CA  ILE   241      60.694  28.157  31.639  1.00  0.00           C
ATOM   3764  HA  ILE   241      60.818  29.236  31.553  1.00  0.00           H
ATOM   3765  CB  ILE   241      59.282  27.920  32.341  1.00  0.00           C
ATOM   3766  HB  ILE   241      59.121  26.842  32.319  1.00  0.00           H
ATOM   3767  CG2 ILE   241      59.302  28.405  33.843  1.00  0.00           C
ATOM   3768 HG21 ILE   241      58.388  28.228  34.410  1.00  0.00           H
ATOM   3769 HG22 ILE   241      59.454  29.483  33.857  1.00  0.00           H
ATOM   3770 HG23 ILE   241      60.209  27.987  34.283  1.00  0.00           H
ATOM   3771  CG1 ILE   241      58.222  28.692  31.525  1.00  0.00           C
ATOM   3772 HG12 ILE   241      58.366  29.773  31.504  1.00  0.00           H
ATOM   3773 HG13 ILE   241      58.276  28.314  30.503  1.00  0.00           H
ATOM   3774  CD1 ILE   241      56.829  28.286  32.068  1.00  0.00           C
ATOM   3775 HD11 ILE   241      56.617  27.266  31.748  1.00  0.00           H
ATOM   3776 HD12 ILE   241      56.113  28.935  31.564  1.00  0.00           H
ATOM   3777 HD13 ILE   241      56.672  28.332  33.146  1.00  0.00           H
ATOM   3778  C   ILE   241      61.843  27.501  32.428  1.00  0.00           C
ATOM   3779  O   ILE   241      61.747  26.354  32.902  1.00  0.00           O
ATOM   3780  N   PRO   242      62.960  28.241  32.678  1.00  0.00           N
ATOM   3781  CD  PRO   242      63.350  29.535  32.126  1.00  0.00           C
ATOM   3782  HD2 PRO   242      62.748  30.256  32.680  1.00  0.00           H
ATOM   3783  HD3 PRO   242      63.135  29.574  31.057  1.00  0.00           H
ATOM   3784  CG  PRO   242      64.844  29.704  32.324  1.00  0.00           C
ATOM   3785  HG2 PRO   242      65.080  30.762  32.431  1.00  0.00           H
ATOM   3786  HG3 PRO   242      65.201  29.245  31.402  1.00  0.00           H
ATOM   3787  CB  PRO   242      65.189  28.717  33.472  1.00  0.00           C
ATOM   3788  HB2 PRO   242      65.404  29.205  34.422  1.00  0.00           H
ATOM   3789  HB3 PRO   242      66.056  28.082  33.288  1.00  0.00           H
ATOM   3790  CA  PRO   242      64.036  27.771  33.520  1.00  0.00           C
ATOM   3791  HA  PRO   242      64.352  26.776  33.207  1.00  0.00           H
ATOM   3792  C   PRO   242      63.572  27.716  35.048  1.00  0.00           C
ATOM   3793  O   PRO   242      62.752  28.529  35.558  1.00  0.00           O
ATOM   3794  N   PRO   243      64.144  26.820  35.911  1.00  0.00           N
ATOM   3795  CD  PRO   243      65.067  25.750  35.565  1.00  0.00           C
ATOM   3796  HD2 PRO   243      66.044  26.223  35.659  1.00  0.00           H
ATOM   3797  HD3 PRO   243      64.998  25.362  34.548  1.00  0.00           H
ATOM   3798  CG  PRO   243      65.052  24.707  36.695  1.00  0.00           C
ATOM   3799  HG2 PRO   243      66.068  24.346  36.850  1.00  0.00           H
ATOM   3800  HG3 PRO   243      64.252  23.986  36.524  1.00  0.00           H
ATOM   3801  CB  PRO   243      64.722  25.648  37.847  1.00  0.00           C
ATOM   3802  HB2 PRO   243      65.655  26.126  38.143  1.00  0.00           H
ATOM   3803  HB3 PRO   243      64.279  25.112  38.687  1.00  0.00           H
ATOM   3804  CA  PRO   243      63.755  26.658  37.290  1.00  0.00           C
ATOM   3805  HA  PRO   243      62.753  26.241  37.188  1.00  0.00           H
ATOM   3806  C   PRO   243      63.792  27.991  38.105  1.00  0.00           C
ATOM   3807  O   PRO   243      62.981  28.159  39.036  1.00  0.00           O
ATOM   3808  N   SER   244      64.744  28.881  37.854  1.00  0.00           N
ATOM   3809  H   SER   244      65.549  28.633  37.295  1.00  0.00           H
ATOM   3810  CA  SER   244      64.729  30.236  38.534  1.00  0.00           C
ATOM   3811  HA  SER   244      64.683  30.003  39.598  1.00  0.00           H
ATOM   3812  CB  SER   244      66.072  30.971  38.225  1.00  0.00           C
ATOM   3813  HB2 SER   244      66.087  31.981  38.635  1.00  0.00           H
ATOM   3814  HB3 SER   244      66.869  30.331  38.605  1.00  0.00           H
ATOM   3815  OG  SER   244      66.191  31.191  36.830  1.00  0.00           O
ATOM   3816  HG  SER   244      66.509  30.345  36.507  1.00  0.00           H
ATOM   3817  C   SER   244      63.636  31.239  38.279  1.00  0.00           C
ATOM   3818  O   SER   244      63.654  32.342  38.787  1.00  0.00           O
ATOM   3819  N   ALA   245      62.735  30.939  37.283  1.00  0.00           N
ATOM   3820  H   ALA   245      62.774  30.034  36.836  1.00  0.00           H
ATOM   3821  CA  ALA   245      61.729  31.871  36.871  1.00  0.00           C
ATOM   3822  HA  ALA   245      62.138  32.859  36.659  1.00  0.00           H
ATOM   3823  CB  ALA   245      61.209  31.375  35.486  1.00  0.00           C
ATOM   3824  HB1 ALA   245      61.864  31.742  34.697  1.00  0.00           H
ATOM   3825  HB2 ALA   245      60.186  31.710  35.312  1.00  0.00           H
ATOM   3826  HB3 ALA   245      61.044  30.298  35.455  1.00  0.00           H
ATOM   3827  C   ALA   245      60.611  31.884  37.993  1.00  0.00           C
ATOM   3828  O   ALA   245      60.376  30.935  38.766  1.00  0.00           O
ATOM   3829  N   PRO   246      59.938  33.023  38.171  1.00  0.00           N
ATOM   3830  CD  PRO   246      60.081  34.227  37.336  1.00  0.00           C
ATOM   3831  HD2 PRO   246      59.789  33.991  36.312  1.00  0.00           H
ATOM   3832  HD3 PRO   246      61.115  34.568  37.351  1.00  0.00           H
ATOM   3833  CG  PRO   246      59.179  35.311  38.047  1.00  0.00           C
ATOM   3834  HG2 PRO   246      58.212  35.185  37.561  1.00  0.00           H
ATOM   3835  HG3 PRO   246      59.498  36.353  38.041  1.00  0.00           H
ATOM   3836  CB  PRO   246      59.047  34.809  39.503  1.00  0.00           C
ATOM   3837  HB2 PRO   246      58.176  35.263  39.975  1.00  0.00           H
ATOM   3838  HB3 PRO   246      59.976  35.155  39.956  1.00  0.00           H
ATOM   3839  CA  PRO   246      59.024  33.250  39.320  1.00  0.00           C
ATOM   3840  HA  PRO   246      59.364  32.909  40.298  1.00  0.00           H
ATOM   3841  C   PRO   246      57.606  32.719  39.112  1.00  0.00           C
ATOM   3842  O   PRO   246      57.124  32.346  38.050  1.00  0.00           O
ATOM   3843  N   MET   247      56.840  32.736  40.230  1.00  0.00           N
ATOM   3844  H   MET   247      57.414  32.814  41.057  1.00  0.00           H
ATOM   3845  CA  MET   247      55.460  32.281  40.317  1.00  0.00           C
ATOM   3846  HA  MET   247      54.875  32.809  39.564  1.00  0.00           H
ATOM   3847  CB  MET   247      55.462  30.765  40.088  1.00  0.00           C
ATOM   3848  HB2 MET   247      55.645  30.552  39.036  1.00  0.00           H
ATOM   3849  HB3 MET   247      56.337  30.188  40.385  1.00  0.00           H
ATOM   3850  CG  MET   247      54.142  30.047  40.398  1.00  0.00           C
ATOM   3851  HG2 MET   247      54.319  28.972  40.365  1.00  0.00           H
ATOM   3852  HG3 MET   247      53.834  30.183  41.435  1.00  0.00           H
ATOM   3853  SD  MET   247      52.719  30.420  39.316  1.00  0.00           S
ATOM   3854  CE  MET   247      53.058  29.331  37.907  1.00  0.00           C
ATOM   3855  HE1 MET   247      52.881  29.952  37.029  1.00  0.00           H
ATOM   3856  HE2 MET   247      54.135  29.167  37.870  1.00  0.00           H
ATOM   3857  HE3 MET   247      52.468  28.414  37.899  1.00  0.00           H
ATOM   3858  C   MET   247      54.926  32.645  41.672  1.00  0.00           C
ATOM   3859  O   MET   247      55.488  32.333  42.727  1.00  0.00           O
ATOM   3860  N   ALA   248      53.719  33.270  41.651  1.00  0.00           N
ATOM   3861  H   ALA   248      53.326  33.634  40.795  1.00  0.00           H
ATOM   3862  CA  ALA   248      52.986  33.680  42.877  1.00  0.00           C
ATOM   3863  HA  ALA   248      53.712  33.870  43.668  1.00  0.00           H
ATOM   3864  CB  ALA   248      52.107  34.939  42.702  1.00  0.00           C
ATOM   3865  HB1 ALA   248      52.710  35.639  42.124  1.00  0.00           H
ATOM   3866  HB2 ALA   248      51.921  35.435  43.655  1.00  0.00           H
ATOM   3867  HB3 ALA   248      51.247  34.538  42.166  1.00  0.00           H
ATOM   3868  C   ALA   248      52.287  32.520  43.616  1.00  0.00           C
ATOM   3869  O   ALA   248      51.817  31.526  43.007  1.00  0.00           O
ATOM   3870  N   ILE   249      52.203  32.529  44.955  1.00  0.00           N
ATOM   3871  H   ILE   249      52.498  33.344  45.474  1.00  0.00           H
ATOM   3872  CA  ILE   249      51.656  31.407  45.797  1.00  0.00           C
ATOM   3873  HA  ILE   249      51.196  30.686  45.122  1.00  0.00           H
ATOM   3874  CB  ILE   249      52.824  30.743  46.579  1.00  0.00           C
ATOM   3875  HB  ILE   249      53.476  31.475  47.055  1.00  0.00           H
ATOM   3876  CG2 ILE   249      52.450  29.949  47.874  1.00  0.00           C
ATOM   3877 HG21 ILE   249      51.458  29.537  47.686  1.00  0.00           H
ATOM   3878 HG22 ILE   249      52.313  30.698  48.655  1.00  0.00           H
ATOM   3879 HG23 ILE   249      53.162  29.196  48.212  1.00  0.00           H
ATOM   3880  CG1 ILE   249      53.597  29.748  45.611  1.00  0.00           C
ATOM   3881 HG12 ILE   249      53.876  30.296  44.711  1.00  0.00           H
ATOM   3882 HG13 ILE   249      54.594  29.581  46.019  1.00  0.00           H
ATOM   3883  CD1 ILE   249      53.076  28.363  45.273  1.00  0.00           C
ATOM   3884 HD11 ILE   249      53.032  27.844  46.230  1.00  0.00           H
ATOM   3885 HD12 ILE   249      53.807  27.980  44.561  1.00  0.00           H
ATOM   3886 HD13 ILE   249      52.142  28.608  44.767  1.00  0.00           H
ATOM   3887  C   ILE   249      50.651  32.110  46.732  1.00  0.00           C
ATOM   3888  O   ILE   249      51.022  32.941  47.532  1.00  0.00           O
ATOM   3889  N   ASN   250      49.364  31.668  46.789  1.00  0.00           N
ATOM   3890  H   ASN   250      49.195  30.821  46.267  1.00  0.00           H
ATOM   3891  CA  ASN   250      48.442  31.904  47.882  1.00  0.00           C
ATOM   3892  HA  ASN   250      48.637  32.849  48.390  1.00  0.00           H
ATOM   3893  CB  ASN   250      47.004  31.786  47.408  1.00  0.00           C
ATOM   3894  HB2 ASN   250      46.891  32.426  46.533  1.00  0.00           H
ATOM   3895  HB3 ASN   250      46.875  30.714  47.264  1.00  0.00           H
ATOM   3896  CG  ASN   250      45.979  31.929  48.521  1.00  0.00           C
ATOM   3897  OD1 ASN   250      46.356  32.283  49.600  1.00  0.00           O
ATOM   3898  ND2 ASN   250      44.762  31.501  48.302  1.00  0.00           N
ATOM   3899 HD21 ASN   250      44.633  31.053  47.405  1.00  0.00           H
ATOM   3900 HD22 ASN   250      44.211  31.323  49.128  1.00  0.00           H
ATOM   3901  C   ASN   250      48.793  30.782  48.901  1.00  0.00           C
ATOM   3902  O   ASN   250      48.662  29.584  48.603  1.00  0.00           O
ATOM   3903  N   CYS   251      49.190  31.166  50.196  1.00  0.00           N
ATOM   3904  H   CYS   251      49.358  32.119  50.487  1.00  0.00           H
ATOM   3905  CA  CYS   251      49.724  30.136  51.080  1.00  0.00           C
ATOM   3906  HA  CYS   251      50.444  29.481  50.590  1.00  0.00           H
ATOM   3907  CB  CYS   251      50.465  30.807  52.211  1.00  0.00           C
ATOM   3908  HB2 CYS   251      49.685  31.343  52.753  1.00  0.00           H
ATOM   3909  HB3 CYS   251      50.970  30.113  52.883  1.00  0.00           H
ATOM   3910  SG  CYS   251      51.756  32.004  51.600  1.00  0.00           S
ATOM   3911  HG  CYS   251      50.814  32.729  50.991  1.00  0.00           H
ATOM   3912  C   CYS   251      48.711  29.135  51.637  1.00  0.00           C
ATOM   3913  O   CYS   251      49.040  27.938  51.774  1.00  0.00           O
ATOM   3914  N   GLU   252      47.551  29.696  51.989  1.00  0.00           N
ATOM   3915  H   GLU   252      47.414  30.693  51.922  1.00  0.00           H
ATOM   3916  CA  GLU   252      46.508  28.923  52.647  1.00  0.00           C
ATOM   3917  HA  GLU   252      45.794  29.708  52.892  1.00  0.00           H
ATOM   3918  CB  GLU   252      45.726  27.931  51.717  1.00  0.00           C
ATOM   3919  HB2 GLU   252      46.407  27.231  51.231  1.00  0.00           H
ATOM   3920  HB3 GLU   252      44.958  27.377  52.256  1.00  0.00           H
ATOM   3921  CG  GLU   252      44.937  28.711  50.661  1.00  0.00           C
ATOM   3922  HG2 GLU   252      45.665  29.331  50.139  1.00  0.00           H
ATOM   3923  HG3 GLU   252      44.590  27.971  49.940  1.00  0.00           H
ATOM   3924  CD  GLU   252      43.724  29.518  51.219  1.00  0.00           C
ATOM   3925  OE1 GLU   252      42.869  29.865  50.366  1.00  0.00           O
ATOM   3926  OE2 GLU   252      43.601  29.724  52.443  1.00  0.00           O
ATOM   3927  C   GLU   252      46.992  28.421  54.028  1.00  0.00           C
ATOM   3928  O   GLU   252      46.737  27.255  54.353  1.00  0.00           O
ATOM   3929  N   TYR   253      47.799  29.240  54.740  1.00  0.00           N
ATOM   3930  H   TYR   253      48.129  30.111  54.349  1.00  0.00           H
ATOM   3931  CA  TYR   253      48.440  28.689  56.013  1.00  0.00           C
ATOM   3932  HA  TYR   253      48.642  27.633  55.832  1.00  0.00           H
ATOM   3933  CB  TYR   253      49.873  29.299  56.130  1.00  0.00           C
ATOM   3934  HB2 TYR   253      50.236  28.847  57.053  1.00  0.00           H
ATOM   3935  HB3 TYR   253      50.617  28.949  55.415  1.00  0.00           H
ATOM   3936  CG  TYR   253      50.098  30.768  56.210  1.00  0.00           C
ATOM   3937  CD1 TYR   253      49.217  31.639  56.869  1.00  0.00           C
ATOM   3938  HD1 TYR   253      48.350  31.391  57.465  1.00  0.00           H
ATOM   3939  CE1 TYR   253      49.445  33.000  56.942  1.00  0.00           C
ATOM   3940  HE1 TYR   253      48.817  33.691  57.485  1.00  0.00           H
ATOM   3941  CZ  TYR   253      50.598  33.568  56.337  1.00  0.00           C
ATOM   3942  OH  TYR   253      50.958  34.870  56.530  1.00  0.00           O
ATOM   3943  HH  TYR   253      50.311  35.322  57.078  1.00  0.00           H
ATOM   3944  CE2 TYR   253      51.481  32.674  55.569  1.00  0.00           C
ATOM   3945  HE2 TYR   253      52.397  33.038  55.126  1.00  0.00           H
ATOM   3946  CD2 TYR   253      51.196  31.290  55.531  1.00  0.00           C
ATOM   3947  HD2 TYR   253      51.908  30.604  55.098  1.00  0.00           H
ATOM   3948  C   TYR   253      47.593  28.748  57.258  1.00  0.00           C
ATOM   3949  O   TYR   253      48.069  28.288  58.278  1.00  0.00           O
ATOM   3950  N   GLY   254      46.272  29.095  57.246  1.00  0.00           N
ATOM   3951  H   GLY   254      45.973  29.626  56.442  1.00  0.00           H
ATOM   3952  CA  GLY   254      45.329  28.826  58.444  1.00  0.00           C
ATOM   3953  HA2 GLY   254      45.607  29.466  59.282  1.00  0.00           H
ATOM   3954  HA3 GLY   254      44.314  29.044  58.113  1.00  0.00           H
ATOM   3955  C   GLY   254      45.337  27.298  58.989  1.00  0.00           C
ATOM   3956  O   GLY   254      44.925  27.037  60.082  1.00  0.00           O
ATOM   3957  N   SER   255      45.835  26.382  58.190  1.00  0.00           N
ATOM   3958  H   SER   255      46.238  26.600  57.289  1.00  0.00           H
ATOM   3959  CA  SER   255      46.117  24.982  58.586  1.00  0.00           C
ATOM   3960  HA  SER   255      45.262  24.567  59.120  1.00  0.00           H
ATOM   3961  CB  SER   255      46.193  24.135  57.423  1.00  0.00           C
ATOM   3962  HB2 SER   255      46.237  23.091  57.733  1.00  0.00           H
ATOM   3963  HB3 SER   255      45.367  24.168  56.713  1.00  0.00           H
ATOM   3964  OG  SER   255      47.396  24.386  56.730  1.00  0.00           O
ATOM   3965  HG  SER   255      47.549  23.620  56.171  1.00  0.00           H
ATOM   3966  C   SER   255      47.360  24.841  59.525  1.00  0.00           C
ATOM   3967  O   SER   255      47.494  23.799  60.135  1.00  0.00           O
ATOM   3968  N   PHE   256      48.330  25.782  59.605  1.00  0.00           N
ATOM   3969  H   PHE   256      48.130  26.728  59.314  1.00  0.00           H
ATOM   3970  CA  PHE   256      49.635  25.505  60.294  1.00  0.00           C
ATOM   3971  HA  PHE   256      50.144  24.659  59.833  1.00  0.00           H
ATOM   3972  CB  PHE   256      50.537  26.794  60.263  1.00  0.00           C
ATOM   3973  HB2 PHE   256      50.820  27.011  59.234  1.00  0.00           H
ATOM   3974  HB3 PHE   256      49.937  27.630  60.626  1.00  0.00           H
ATOM   3975  CG  PHE   256      51.785  26.614  61.047  1.00  0.00           C
ATOM   3976  CD1 PHE   256      52.797  25.686  60.747  1.00  0.00           C
ATOM   3977  HD1 PHE   256      52.705  25.171  59.802  1.00  0.00           H
ATOM   3978  CE1 PHE   256      53.903  25.558  61.574  1.00  0.00           C
ATOM   3979  HE1 PHE   256      54.675  24.851  61.307  1.00  0.00           H
ATOM   3980  CZ  PHE   256      54.026  26.294  62.733  1.00  0.00           C
ATOM   3981  HZ  PHE   256      54.950  26.308  63.291  1.00  0.00           H
ATOM   3982  CE2 PHE   256      52.995  27.164  63.090  1.00  0.00           C
ATOM   3983  HE2 PHE   256      53.061  27.676  64.039  1.00  0.00           H
ATOM   3984  CD2 PHE   256      51.888  27.388  62.225  1.00  0.00           C
ATOM   3985  HD2 PHE   256      51.224  28.171  62.561  1.00  0.00           H
ATOM   3986  C   PHE   256      49.382  24.907  61.787  1.00  0.00           C
ATOM   3987  O   PHE   256      48.457  25.288  62.477  1.00  0.00           O
ATOM   3988  N   ASP   257      50.216  23.909  62.144  1.00  0.00           N
ATOM   3989  H   ASP   257      50.690  23.498  61.352  1.00  0.00           H
ATOM   3990  CA  ASP   257      50.338  23.183  63.361  1.00  0.00           C
ATOM   3991  HA  ASP   257      51.121  22.449  63.178  1.00  0.00           H
ATOM   3992  CB  ASP   257      51.042  24.076  64.416  1.00  0.00           C
ATOM   3993  HB2 ASP   257      51.820  24.725  64.012  1.00  0.00           H
ATOM   3994  HB3 ASP   257      50.199  24.672  64.767  1.00  0.00           H
ATOM   3995  CG  ASP   257      51.682  23.274  65.541  1.00  0.00           C
ATOM   3996  OD1 ASP   257      52.137  22.190  65.210  1.00  0.00           O
ATOM   3997  OD2 ASP   257      51.675  23.599  66.767  1.00  0.00           O
ATOM   3998  C   ASP   257      49.143  22.309  63.737  1.00  0.00           C
ATOM   3999  O   ASP   257      48.896  22.114  64.949  1.00  0.00           O
ATOM   4000  N   ASN   258      48.510  21.696  62.753  1.00  0.00           N
ATOM   4001  H   ASN   258      48.789  21.973  61.822  1.00  0.00           H
ATOM   4002  CA  ASN   258      47.681  20.508  62.923  1.00  0.00           C
ATOM   4003  HA  ASN   258      46.823  20.711  63.563  1.00  0.00           H
ATOM   4004  CB  ASN   258      47.102  20.271  61.492  1.00  0.00           C
ATOM   4005  HB2 ASN   258      47.930  20.068  60.812  1.00  0.00           H
ATOM   4006  HB3 ASN   258      46.705  19.259  61.412  1.00  0.00           H
ATOM   4007  CG  ASN   258      45.980  21.162  60.968  1.00  0.00           C
ATOM   4008  OD1 ASN   258      45.496  22.112  61.597  1.00  0.00           O
ATOM   4009  ND2 ASN   258      45.493  20.854  59.797  1.00  0.00           N
ATOM   4010 HD21 ASN   258      45.946  20.171  59.205  1.00  0.00           H
ATOM   4011 HD22 ASN   258      44.658  21.291  59.435  1.00  0.00           H
ATOM   4012  C   ASN   258      48.381  19.196  63.486  1.00  0.00           C
ATOM   4013  O   ASN   258      47.717  18.178  63.670  1.00  0.00           O
ATOM   4014  N   GLU   259      49.699  19.264  63.513  1.00  0.00           N
ATOM   4015  H   GLU   259      50.268  19.978  63.083  1.00  0.00           H
ATOM   4016  CA  GLU   259      50.573  18.297  64.144  1.00  0.00           C
ATOM   4017  HA  GLU   259      50.138  17.299  64.088  1.00  0.00           H
ATOM   4018  CB  GLU   259      51.867  18.346  63.315  1.00  0.00           C
ATOM   4019  HB2 GLU   259      52.416  19.262  63.536  1.00  0.00           H
ATOM   4020  HB3 GLU   259      52.434  17.491  63.683  1.00  0.00           H
ATOM   4021  CG  GLU   259      51.733  18.128  61.775  1.00  0.00           C
ATOM   4022  HG2 GLU   259      52.673  17.736  61.386  1.00  0.00           H
ATOM   4023  HG3 GLU   259      50.967  17.359  61.676  1.00  0.00           H
ATOM   4024  CD  GLU   259      51.385  19.334  60.905  1.00  0.00           C
ATOM   4025  OE1 GLU   259      51.616  20.465  61.358  1.00  0.00           O
ATOM   4026  OE2 GLU   259      50.721  19.118  59.860  1.00  0.00           O
ATOM   4027  C   GLU   259      50.901  18.638  65.640  1.00  0.00           C
ATOM   4028  O   GLU   259      51.307  17.797  66.396  1.00  0.00           O
ATOM   4029  N   HID   260      50.589  19.863  66.100  1.00  0.00           N
ATOM   4030  H   HID   260      50.198  20.514  65.435  1.00  0.00           H
ATOM   4031  CA  HID   260      50.601  20.308  67.487  1.00  0.00           C
ATOM   4032  HA  HID   260      50.313  21.359  67.502  1.00  0.00           H
ATOM   4033  CB  HID   260      49.446  19.483  68.153  1.00  0.00           C
ATOM   4034  HB2 HID   260      49.802  18.455  68.216  1.00  0.00           H
ATOM   4035  HB3 HID   260      49.329  19.784  69.194  1.00  0.00           H
ATOM   4036  CG  HID   260      48.031  19.536  67.505  1.00  0.00           C
ATOM   4037  ND1 HID   260      47.528  20.597  66.828  1.00  0.00           N
ATOM   4038  HD1 HID   260      47.965  21.435  66.470  1.00  0.00           H
ATOM   4039  CE1 HID   260      46.315  20.248  66.339  1.00  0.00           C
ATOM   4040  HE1 HID   260      45.753  20.974  65.770  1.00  0.00           H
ATOM   4041  NE2 HID   260      45.945  18.964  66.717  1.00  0.00           N
ATOM   4042  CD2 HID   260      47.014  18.541  67.542  1.00  0.00           C
ATOM   4043  HD2 HID   260      47.055  17.605  68.079  1.00  0.00           H
ATOM   4044  C   HID   260      52.021  20.207  68.059  1.00  0.00           C
ATOM   4045  O   HID   260      52.164  19.879  69.240  1.00  0.00           O
ATOM   4046  N   VAL   261      53.092  20.540  67.255  1.00  0.00           N
ATOM   4047  H   VAL   261      52.855  20.927  66.354  1.00  0.00           H
ATOM   4048  CA  VAL   261      54.518  20.464  67.567  1.00  0.00           C
ATOM   4049  HA  VAL   261      54.680  19.660  68.286  1.00  0.00           H
ATOM   4050  CB  VAL   261      55.292  20.003  66.281  1.00  0.00           C
ATOM   4051  HB  VAL   261      55.218  20.839  65.585  1.00  0.00           H
ATOM   4052  CG1 VAL   261      56.817  19.789  66.586  1.00  0.00           C
ATOM   4053 HG11 VAL   261      56.930  18.995  67.325  1.00  0.00           H
ATOM   4054 HG12 VAL   261      57.307  19.372  65.706  1.00  0.00           H
ATOM   4055 HG13 VAL   261      57.338  20.709  66.848  1.00  0.00           H
ATOM   4056  CG2 VAL   261      54.802  18.689  65.686  1.00  0.00           C
ATOM   4057 HG21 VAL   261      55.382  18.590  64.769  1.00  0.00           H
ATOM   4058 HG22 VAL   261      53.713  18.636  65.631  1.00  0.00           H
ATOM   4059 HG23 VAL   261      55.112  17.808  66.245  1.00  0.00           H
ATOM   4060  C   VAL   261      55.079  21.721  68.295  1.00  0.00           C
ATOM   4061  O   VAL   261      55.987  21.657  69.102  1.00  0.00           O
ATOM   4062  N   VAL   262      54.583  22.943  67.988  1.00  0.00           N
ATOM   4063  H   VAL   262      53.742  22.907  67.431  1.00  0.00           H
ATOM   4064  CA  VAL   262      55.188  24.282  68.295  1.00  0.00           C
ATOM   4065  HA  VAL   262      55.993  24.127  69.013  1.00  0.00           H
ATOM   4066  CB  VAL   262      55.899  24.839  67.106  1.00  0.00           C
ATOM   4067  HB  VAL   262      56.372  25.742  67.491  1.00  0.00           H
ATOM   4068  CG1 VAL   262      57.059  23.921  66.676  1.00  0.00           C
ATOM   4069 HG11 VAL   262      57.497  23.434  67.547  1.00  0.00           H
ATOM   4070 HG12 VAL   262      56.762  23.180  65.934  1.00  0.00           H
ATOM   4071 HG13 VAL   262      57.753  24.591  66.172  1.00  0.00           H
ATOM   4072  CG2 VAL   262      55.144  25.373  65.910  1.00  0.00           C
ATOM   4073 HG21 VAL   262      54.474  24.608  65.517  1.00  0.00           H
ATOM   4074 HG22 VAL   262      55.890  25.698  65.184  1.00  0.00           H
ATOM   4075 HG23 VAL   262      54.461  26.100  66.347  1.00  0.00           H
ATOM   4076  C   VAL   262      54.265  25.324  68.857  1.00  0.00           C
ATOM   4077  O   VAL   262      54.745  26.318  69.411  1.00  0.00           O
ATOM   4078  N   LEU   263      52.928  25.310  68.627  1.00  0.00           N
ATOM   4079  H   LEU   263      52.610  24.523  68.080  1.00  0.00           H
ATOM   4080  CA  LEU   263      52.017  26.316  69.102  1.00  0.00           C
ATOM   4081  HA  LEU   263      52.591  27.232  68.958  1.00  0.00           H
ATOM   4082  CB  LEU   263      50.762  26.335  68.273  1.00  0.00           C
ATOM   4083  HB2 LEU   263      50.405  25.306  68.236  1.00  0.00           H
ATOM   4084  HB3 LEU   263      50.015  26.963  68.759  1.00  0.00           H
ATOM   4085  CG  LEU   263      50.877  26.743  66.766  1.00  0.00           C
ATOM   4086  HG  LEU   263      51.584  26.085  66.259  1.00  0.00           H
ATOM   4087  CD1 LEU   263      49.465  26.786  66.079  1.00  0.00           C
ATOM   4088 HD11 LEU   263      49.577  26.840  64.996  1.00  0.00           H
ATOM   4089 HD12 LEU   263      48.868  27.613  66.462  1.00  0.00           H
ATOM   4090 HD13 LEU   263      48.959  25.839  66.266  1.00  0.00           H
ATOM   4091  CD2 LEU   263      51.576  28.129  66.641  1.00  0.00           C
ATOM   4092 HD21 LEU   263      52.659  28.052  66.734  1.00  0.00           H
ATOM   4093 HD22 LEU   263      51.329  28.614  65.696  1.00  0.00           H
ATOM   4094 HD23 LEU   263      51.332  28.802  67.464  1.00  0.00           H
ATOM   4095  C   LEU   263      51.638  26.256  70.570  1.00  0.00           C
ATOM   4096  O   LEU   263      51.486  25.167  71.098  1.00  0.00           O
ATOM   4097  N   PRO   264      51.359  27.439  71.187  1.00  0.00           N
ATOM   4098  CD  PRO   264      51.333  28.796  70.597  1.00  0.00           C
ATOM   4099  HD2 PRO   264      50.799  28.833  69.648  1.00  0.00           H
ATOM   4100  HD3 PRO   264      52.347  29.186  70.509  1.00  0.00           H
ATOM   4101  CG  PRO   264      50.674  29.760  71.666  1.00  0.00           C
ATOM   4102  HG2 PRO   264      49.590  29.790  71.550  1.00  0.00           H
ATOM   4103  HG3 PRO   264      51.013  30.797  71.652  1.00  0.00           H
ATOM   4104  CB  PRO   264      51.065  29.014  72.986  1.00  0.00           C
ATOM   4105  HB2 PRO   264      50.469  29.338  73.839  1.00  0.00           H
ATOM   4106  HB3 PRO   264      52.127  29.249  73.030  1.00  0.00           H
ATOM   4107  CA  PRO   264      50.932  27.534  72.666  1.00  0.00           C
ATOM   4108  HA  PRO   264      51.719  27.072  73.262  1.00  0.00           H
ATOM   4109  C   PRO   264      49.495  27.048  73.080  1.00  0.00           C
ATOM   4110  O   PRO   264      48.666  27.813  73.531  1.00  0.00           O
ATOM   4111  N   ARG   265      49.167  25.792  72.744  1.00  0.00           N
ATOM   4112  H   ARG   265      49.920  25.328  72.256  1.00  0.00           H
ATOM   4113  CA  ARG   265      47.808  25.242  72.767  1.00  0.00           C
ATOM   4114  HA  ARG   265      47.087  25.851  72.220  1.00  0.00           H
ATOM   4115  CB  ARG   265      47.833  23.881  72.120  1.00  0.00           C
ATOM   4116  HB2 ARG   265      48.741  23.347  72.397  1.00  0.00           H
ATOM   4117  HB3 ARG   265      46.923  23.313  72.312  1.00  0.00           H
ATOM   4118  CG  ARG   265      47.796  23.897  70.528  1.00  0.00           C
ATOM   4119  HG2 ARG   265      48.373  24.700  70.069  1.00  0.00           H
ATOM   4120  HG3 ARG   265      48.238  22.947  70.226  1.00  0.00           H
ATOM   4121  CD  ARG   265      46.405  23.648  69.925  1.00  0.00           C
ATOM   4122  HD2 ARG   265      45.673  24.370  70.285  1.00  0.00           H
ATOM   4123  HD3 ARG   265      46.580  23.830  68.865  1.00  0.00           H
ATOM   4124  NE  ARG   265      45.949  22.258  70.074  1.00  0.00           N
ATOM   4125  HE  ARG   265      46.554  21.589  70.526  1.00  0.00           H
ATOM   4126  CZ  ARG   265      44.844  21.755  69.483  1.00  0.00           C
ATOM   4127  NH1 ARG   265      44.095  22.351  68.648  1.00  0.00           N
ATOM   4128 HH11 ARG   265      44.067  23.360  68.678  1.00  0.00           H
ATOM   4129 HH12 ARG   265      43.443  21.848  68.064  1.00  0.00           H
ATOM   4130  NH2 ARG   265      44.571  20.478  69.588  1.00  0.00           N
ATOM   4131 HH21 ARG   265      45.203  19.914  70.139  1.00  0.00           H
ATOM   4132 HH22 ARG   265      43.761  20.014  69.204  1.00  0.00           H
ATOM   4133  C   ARG   265      47.126  25.181  74.127  1.00  0.00           C
ATOM   4134  O   ARG   265      47.380  24.340  74.956  1.00  0.00           O
ATOM   4135  N   THR   266      46.409  26.234  74.518  1.00  0.00           N
ATOM   4136  H   THR   266      46.410  27.012  73.872  1.00  0.00           H
ATOM   4137  CA  THR   266      45.769  26.317  75.836  1.00  0.00           C
ATOM   4138  HA  THR   266      46.468  26.014  76.615  1.00  0.00           H
ATOM   4139  CB  THR   266      45.236  27.666  76.248  1.00  0.00           C
ATOM   4140  HB  THR   266      44.802  27.566  77.244  1.00  0.00           H
ATOM   4141  CG2 THR   266      46.295  28.662  76.182  1.00  0.00           C
ATOM   4142 HG21 THR   266      45.907  29.626  76.508  1.00  0.00           H
ATOM   4143 HG22 THR   266      46.624  28.741  75.146  1.00  0.00           H
ATOM   4144 HG23 THR   266      47.150  28.374  76.794  1.00  0.00           H
ATOM   4145  OG1 THR   266      44.248  28.142  75.316  1.00  0.00           O
ATOM   4146  HG1 THR   266      44.724  28.325  74.503  1.00  0.00           H
ATOM   4147  C   THR   266      44.710  25.245  76.039  1.00  0.00           C
ATOM   4148  O   THR   266      44.124  24.823  75.102  1.00  0.00           O
ATOM   4149  N   LYS   267      44.215  25.023  77.300  1.00  0.00           N
ATOM   4150  H   LYS   267      44.733  25.256  78.136  1.00  0.00           H
ATOM   4151  CA  LYS   267      42.956  24.226  77.546  1.00  0.00           C
ATOM   4152  HA  LYS   267      43.159  23.318  76.978  1.00  0.00           H
ATOM   4153  CB  LYS   267      42.785  23.971  79.080  1.00  0.00           C
ATOM   4154  HB2 LYS   267      41.886  23.370  79.216  1.00  0.00           H
ATOM   4155  HB3 LYS   267      43.594  23.318  79.407  1.00  0.00           H
ATOM   4156  CG  LYS   267      42.675  25.199  79.980  1.00  0.00           C
ATOM   4157  HG2 LYS   267      43.417  25.979  79.811  1.00  0.00           H
ATOM   4158  HG3 LYS   267      41.746  25.727  79.767  1.00  0.00           H
ATOM   4159  CD  LYS   267      42.768  25.096  81.501  1.00  0.00           C
ATOM   4160  HD2 LYS   267      41.936  24.454  81.795  1.00  0.00           H
ATOM   4161  HD3 LYS   267      43.736  24.645  81.724  1.00  0.00           H
ATOM   4162  CE  LYS   267      42.532  26.371  82.296  1.00  0.00           C
ATOM   4163  HE2 LYS   267      43.390  27.037  82.205  1.00  0.00           H
ATOM   4164  HE3 LYS   267      41.610  26.787  81.892  1.00  0.00           H
ATOM   4165  NZ  LYS   267      42.280  26.033  83.748  1.00  0.00           N
ATOM   4166  HZ1 LYS   267      41.758  25.173  83.843  1.00  0.00           H
ATOM   4167  HZ2 LYS   267      41.696  26.730  84.187  1.00  0.00           H
ATOM   4168  HZ3 LYS   267      43.163  26.101  84.233  1.00  0.00           H
ATOM   4169  C   LYS   267      41.727  24.864  76.886  1.00  0.00           C
ATOM   4170  O   LYS   267      40.826  24.170  76.476  1.00  0.00           O
ATOM   4171  N   TYR   268      41.809  26.197  76.638  1.00  0.00           N
ATOM   4172  H   TYR   268      42.704  26.662  76.580  1.00  0.00           H
ATOM   4173  CA  TYR   268      40.786  26.960  75.986  1.00  0.00           C
ATOM   4174  HA  TYR   268      39.800  26.610  76.290  1.00  0.00           H
ATOM   4175  CB  TYR   268      40.815  28.417  76.452  1.00  0.00           C
ATOM   4176  HB2 TYR   268      41.502  29.049  75.889  1.00  0.00           H
ATOM   4177  HB3 TYR   268      39.868  28.899  76.216  1.00  0.00           H
ATOM   4178  CG  TYR   268      41.104  28.688  77.960  1.00  0.00           C
ATOM   4179  CD1 TYR   268      40.172  28.292  78.989  1.00  0.00           C
ATOM   4180  HD1 TYR   268      39.274  27.727  78.788  1.00  0.00           H
ATOM   4181  CE1 TYR   268      40.509  28.573  80.356  1.00  0.00           C
ATOM   4182  HE1 TYR   268      39.818  28.338  81.151  1.00  0.00           H
ATOM   4183  CZ  TYR   268      41.724  29.303  80.656  1.00  0.00           C
ATOM   4184  OH  TYR   268      42.054  29.612  81.957  1.00  0.00           O
ATOM   4185  HH  TYR   268      41.473  29.135  82.554  1.00  0.00           H
ATOM   4186  CE2 TYR   268      42.585  29.693  79.615  1.00  0.00           C
ATOM   4187  HE2 TYR   268      43.497  30.232  79.831  1.00  0.00           H
ATOM   4188  CD2 TYR   268      42.286  29.409  78.284  1.00  0.00           C
ATOM   4189  HD2 TYR   268      42.980  29.772  77.540  1.00  0.00           H
ATOM   4190  C   TYR   268      40.798  26.789  74.433  1.00  0.00           C
ATOM   4191  O   TYR   268      39.790  26.669  73.795  1.00  0.00           O
ATOM   4192  N   ASP   269      42.051  26.755  73.969  1.00  0.00           N
ATOM   4193  H   ASP   269      42.794  27.027  74.596  1.00  0.00           H
ATOM   4194  CA  ASP   269      42.324  26.415  72.525  1.00  0.00           C
ATOM   4195  HA  ASP   269      41.728  27.060  71.881  1.00  0.00           H
ATOM   4196  CB  ASP   269      43.785  26.579  71.956  1.00  0.00           C
ATOM   4197  HB2 ASP   269      44.419  25.872  72.492  1.00  0.00           H
ATOM   4198  HB3 ASP   269      43.763  26.521  70.869  1.00  0.00           H
ATOM   4199  CG  ASP   269      44.297  28.028  72.107  1.00  0.00           C
ATOM   4200  OD1 ASP   269      43.800  28.968  71.451  1.00  0.00           O
ATOM   4201  OD2 ASP   269      45.270  28.342  72.902  1.00  0.00           O
ATOM   4202  C   ASP   269      41.839  25.056  72.116  1.00  0.00           C
ATOM   4203  O   ASP   269      41.040  24.962  71.166  1.00  0.00           O
ATOM   4204  N   ILE   270      42.179  24.028  72.951  1.00  0.00           N
ATOM   4205  H   ILE   270      42.838  24.251  73.684  1.00  0.00           H
ATOM   4206  CA  ILE   270      41.843  22.645  72.772  1.00  0.00           C
ATOM   4207  HA  ILE   270      42.034  22.445  71.718  1.00  0.00           H
ATOM   4208  CB  ILE   270      42.777  21.673  73.593  1.00  0.00           C
ATOM   4209  HB  ILE   270      42.512  21.941  74.616  1.00  0.00           H
ATOM   4210  CG2 ILE   270      42.615  20.177  73.354  1.00  0.00           C
ATOM   4211 HG21 ILE   270      41.582  19.909  73.579  1.00  0.00           H
ATOM   4212 HG22 ILE   270      43.263  19.572  73.989  1.00  0.00           H
ATOM   4213 HG23 ILE   270      42.898  19.955  72.326  1.00  0.00           H
ATOM   4214  CG1 ILE   270      44.370  21.912  73.478  1.00  0.00           C
ATOM   4215 HG12 ILE   270      44.785  21.356  72.638  1.00  0.00           H
ATOM   4216 HG13 ILE   270      44.588  22.960  73.269  1.00  0.00           H
ATOM   4217  CD1 ILE   270      45.278  21.530  74.638  1.00  0.00           C
ATOM   4218 HD11 ILE   270      46.300  21.446  74.268  1.00  0.00           H
ATOM   4219 HD12 ILE   270      45.005  20.539  74.999  1.00  0.00           H
ATOM   4220 HD13 ILE   270      45.074  22.264  75.417  1.00  0.00           H
ATOM   4221  C   ILE   270      40.321  22.334  72.989  1.00  0.00           C
ATOM   4222  O   ILE   270      39.747  21.698  72.083  1.00  0.00           O
ATOM   4223  N   THR   271      39.663  23.016  73.937  1.00  0.00           N
ATOM   4224  H   THR   271      40.275  23.450  74.614  1.00  0.00           H
ATOM   4225  CA  THR   271      38.205  23.069  74.162  1.00  0.00           C
ATOM   4226  HA  THR   271      37.880  22.041  74.327  1.00  0.00           H
ATOM   4227  CB  THR   271      37.859  23.938  75.403  1.00  0.00           C
ATOM   4228  HB  THR   271      38.509  24.811  75.343  1.00  0.00           H
ATOM   4229  CG2 THR   271      36.391  24.287  75.713  1.00  0.00           C
ATOM   4230 HG21 THR   271      36.390  24.826  76.661  1.00  0.00           H
ATOM   4231 HG22 THR   271      35.800  23.375  75.775  1.00  0.00           H
ATOM   4232 HG23 THR   271      36.032  24.978  74.950  1.00  0.00           H
ATOM   4233  OG1 THR   271      38.380  23.280  76.526  1.00  0.00           O
ATOM   4234  HG1 THR   271      39.309  23.490  76.641  1.00  0.00           H
ATOM   4235  C   THR   271      37.510  23.722  72.959  1.00  0.00           C
ATOM   4236  O   THR   271      36.461  23.232  72.515  1.00  0.00           O
ATOM   4237  N   ILE   272      37.984  24.779  72.216  1.00  0.00           N
ATOM   4238  H   ILE   272      38.830  25.252  72.499  1.00  0.00           H
ATOM   4239  CA  ILE   272      37.362  25.341  71.011  1.00  0.00           C
ATOM   4240  HA  ILE   272      36.288  25.408  71.187  1.00  0.00           H
ATOM   4241  CB  ILE   272      37.979  26.708  70.791  1.00  0.00           C
ATOM   4242  HB  ILE   272      39.029  26.755  71.081  1.00  0.00           H
ATOM   4243  CG2 ILE   272      37.927  27.199  69.333  1.00  0.00           C
ATOM   4244 HG21 ILE   272      38.756  26.765  68.774  1.00  0.00           H
ATOM   4245 HG22 ILE   272      38.201  28.254  69.313  1.00  0.00           H
ATOM   4246 HG23 ILE   272      36.965  27.100  68.832  1.00  0.00           H
ATOM   4247  CG1 ILE   272      37.222  27.701  71.656  1.00  0.00           C
ATOM   4248 HG12 ILE   272      36.222  27.975  71.319  1.00  0.00           H
ATOM   4249 HG13 ILE   272      37.156  27.234  72.638  1.00  0.00           H
ATOM   4250  CD1 ILE   272      38.029  28.962  71.756  1.00  0.00           C
ATOM   4251 HD11 ILE   272      39.102  28.778  71.819  1.00  0.00           H
ATOM   4252 HD12 ILE   272      37.612  29.583  72.549  1.00  0.00           H
ATOM   4253 HD13 ILE   272      38.028  29.418  70.767  1.00  0.00           H
ATOM   4254  C   ILE   272      37.482  24.457  69.819  1.00  0.00           C
ATOM   4255  O   ILE   272      36.600  24.303  68.982  1.00  0.00           O
ATOM   4256  N   ASP   273      38.568  23.716  69.727  1.00  0.00           N
ATOM   4257  H   ASP   273      39.372  24.005  70.265  1.00  0.00           H
ATOM   4258  CA  ASP   273      38.803  22.824  68.594  1.00  0.00           C
ATOM   4259  HA  ASP   273      38.690  23.348  67.645  1.00  0.00           H
ATOM   4260  CB  ASP   273      40.359  22.429  68.516  1.00  0.00           C
ATOM   4261  HB2 ASP   273      40.964  23.324  68.653  1.00  0.00           H
ATOM   4262  HB3 ASP   273      40.407  21.892  69.464  1.00  0.00           H
ATOM   4263  CG  ASP   273      40.785  21.584  67.404  1.00  0.00           C
ATOM   4264  OD1 ASP   273      40.225  21.645  66.226  1.00  0.00           O
ATOM   4265  OD2 ASP   273      41.880  20.932  67.571  1.00  0.00           O
ATOM   4266  C   ASP   273      37.947  21.493  68.691  1.00  0.00           C
ATOM   4267  O   ASP   273      37.379  20.925  67.738  1.00  0.00           O
ATOM   4268  N   GLU   274      37.870  21.012  69.928  1.00  0.00           N
ATOM   4269  H   GLU   274      38.306  21.547  70.665  1.00  0.00           H
ATOM   4270  CA  GLU   274      37.072  19.830  70.322  1.00  0.00           C
ATOM   4271  HA  GLU   274      37.480  18.918  69.889  1.00  0.00           H
ATOM   4272  CB  GLU   274      37.215  19.594  71.869  1.00  0.00           C
ATOM   4273  HB2 GLU   274      38.234  19.548  72.251  1.00  0.00           H
ATOM   4274  HB3 GLU   274      36.896  20.513  72.361  1.00  0.00           H
ATOM   4275  CG  GLU   274      36.337  18.387  72.454  1.00  0.00           C
ATOM   4276  HG2 GLU   274      36.501  18.223  73.520  1.00  0.00           H
ATOM   4277  HG3 GLU   274      35.278  18.463  72.211  1.00  0.00           H
ATOM   4278  CD  GLU   274      36.916  17.131  71.919  1.00  0.00           C
ATOM   4279  OE1 GLU   274      38.042  16.775  72.288  1.00  0.00           O
ATOM   4280  OE2 GLU   274      36.291  16.574  70.958  1.00  0.00           O
ATOM   4281  C   GLU   274      35.641  19.969  69.945  1.00  0.00           C
ATOM   4282  O   GLU   274      34.904  19.131  69.445  1.00  0.00           O
ATOM   4283  N   GLU   275      35.106  21.167  70.020  1.00  0.00           N
ATOM   4284  H   GLU   275      35.683  21.814  70.538  1.00  0.00           H
ATOM   4285  CA  GLU   275      33.821  21.605  69.536  1.00  0.00           C
ATOM   4286  HA  GLU   275      33.093  20.876  69.891  1.00  0.00           H
ATOM   4287  CB  GLU   275      33.597  22.948  70.193  1.00  0.00           C
ATOM   4288  HB2 GLU   275      34.176  22.974  71.116  1.00  0.00           H
ATOM   4289  HB3 GLU   275      33.933  23.659  69.439  1.00  0.00           H
ATOM   4290  CG  GLU   275      32.134  23.389  70.437  1.00  0.00           C
ATOM   4291  HG2 GLU   275      32.018  24.371  70.894  1.00  0.00           H
ATOM   4292  HG3 GLU   275      31.652  23.451  69.461  1.00  0.00           H
ATOM   4293  CD  GLU   275      31.361  22.661  71.575  1.00  0.00           C
ATOM   4294  OE1 GLU   275      30.102  22.728  71.486  1.00  0.00           O
ATOM   4295  OE2 GLU   275      31.987  22.080  72.539  1.00  0.00           O
ATOM   4296  C   GLU   275      33.541  21.809  68.028  1.00  0.00           C
ATOM   4297  O   GLU   275      32.474  22.103  67.574  1.00  0.00           O
ATOM   4298  N   SER   276      34.655  21.839  67.191  1.00  0.00           N
ATOM   4299  H   SER   276      35.564  21.753  67.623  1.00  0.00           H
ATOM   4300  CA  SER   276      34.655  21.742  65.678  1.00  0.00           C
ATOM   4301  HA  SER   276      33.905  22.465  65.355  1.00  0.00           H
ATOM   4302  CB  SER   276      35.983  22.076  65.056  1.00  0.00           C
ATOM   4303  HB2 SER   276      35.835  22.180  63.982  1.00  0.00           H
ATOM   4304  HB3 SER   276      36.404  22.993  65.468  1.00  0.00           H
ATOM   4305  OG  SER   276      36.942  21.111  65.310  1.00  0.00           O
ATOM   4306  HG  SER   276      37.158  21.064  66.244  1.00  0.00           H
ATOM   4307  C   SER   276      34.173  20.348  65.137  1.00  0.00           C
ATOM   4308  O   SER   276      34.438  19.317  65.766  1.00  0.00           O
ATOM   4309  N   PRO   277      33.646  20.287  63.904  1.00  0.00           N
ATOM   4310  CD  PRO   277      33.213  21.343  63.066  1.00  0.00           C
ATOM   4311  HD2 PRO   277      34.054  21.995  62.829  1.00  0.00           H
ATOM   4312  HD3 PRO   277      32.441  21.936  63.556  1.00  0.00           H
ATOM   4313  CG  PRO   277      32.754  20.711  61.804  1.00  0.00           C
ATOM   4314  HG2 PRO   277      33.619  20.498  61.176  1.00  0.00           H
ATOM   4315  HG3 PRO   277      31.998  21.314  61.302  1.00  0.00           H
ATOM   4316  CB  PRO   277      32.199  19.361  62.289  1.00  0.00           C
ATOM   4317  HB2 PRO   277      32.208  18.661  61.454  1.00  0.00           H
ATOM   4318  HB3 PRO   277      31.241  19.645  62.727  1.00  0.00           H
ATOM   4319  CA  PRO   277      33.180  18.993  63.392  1.00  0.00           C
ATOM   4320  HA  PRO   277      32.579  18.556  64.190  1.00  0.00           H
ATOM   4321  C   PRO   277      34.299  17.967  63.019  1.00  0.00           C
ATOM   4322  O   PRO   277      34.013  16.838  62.752  1.00  0.00           O
ATOM   4323  N   ARG   278      35.591  18.415  63.040  1.00  0.00           N
ATOM   4324  H   ARG   278      35.788  19.380  63.265  1.00  0.00           H
ATOM   4325  CA  ARG   278      36.812  17.648  62.811  1.00  0.00           C
ATOM   4326  HA  ARG   278      36.683  16.624  63.163  1.00  0.00           H
ATOM   4327  CB  ARG   278      37.044  17.517  61.257  1.00  0.00           C
ATOM   4328  HB2 ARG   278      36.044  17.251  60.914  1.00  0.00           H
ATOM   4329  HB3 ARG   278      37.334  18.505  60.899  1.00  0.00           H
ATOM   4330  CG  ARG   278      38.119  16.519  60.772  1.00  0.00           C
ATOM   4331  HG2 ARG   278      37.645  15.577  61.049  1.00  0.00           H
ATOM   4332  HG3 ARG   278      38.249  16.548  59.690  1.00  0.00           H
ATOM   4333  CD  ARG   278      39.500  16.482  61.477  1.00  0.00           C
ATOM   4334  HD2 ARG   278      39.942  17.478  61.448  1.00  0.00           H
ATOM   4335  HD3 ARG   278      39.548  16.071  62.486  1.00  0.00           H
ATOM   4336  NE  ARG   278      40.363  15.641  60.670  1.00  0.00           N
ATOM   4337  HE  ARG   278      39.991  15.391  59.764  1.00  0.00           H
ATOM   4338  CZ  ARG   278      41.386  14.872  61.016  1.00  0.00           C
ATOM   4339  NH1 ARG   278      41.924  14.973  62.184  1.00  0.00           N
ATOM   4340 HH11 ARG   278      41.501  15.508  62.928  1.00  0.00           H
ATOM   4341 HH12 ARG   278      42.804  14.496  62.325  1.00  0.00           H
ATOM   4342  NH2 ARG   278      41.949  14.127  60.091  1.00  0.00           N
ATOM   4343 HH21 ARG   278      41.526  14.097  59.174  1.00  0.00           H
ATOM   4344 HH22 ARG   278      42.803  13.661  60.362  1.00  0.00           H
ATOM   4345  C   ARG   278      37.950  18.367  63.589  1.00  0.00           C
ATOM   4346  O   ARG   278      38.403  19.382  63.089  1.00  0.00           O
ATOM   4347  N   PRO   279      38.210  17.852  64.856  1.00  0.00           N
ATOM   4348  CD  PRO   279      37.407  16.976  65.722  1.00  0.00           C
ATOM   4349  HD2 PRO   279      37.580  15.921  65.503  1.00  0.00           H
ATOM   4350  HD3 PRO   279      36.346  17.035  65.482  1.00  0.00           H
ATOM   4351  CG  PRO   279      37.531  17.402  67.099  1.00  0.00           C
ATOM   4352  HG2 PRO   279      37.438  16.637  67.868  1.00  0.00           H
ATOM   4353  HG3 PRO   279      36.966  18.329  67.200  1.00  0.00           H
ATOM   4354  CB  PRO   279      38.957  17.888  67.103  1.00  0.00           C
ATOM   4355  HB2 PRO   279      39.581  17.010  67.265  1.00  0.00           H
ATOM   4356  HB3 PRO   279      39.195  18.579  67.912  1.00  0.00           H
ATOM   4357  CA  PRO   279      39.207  18.437  65.736  1.00  0.00           C
ATOM   4358  HA  PRO   279      39.142  19.516  65.876  1.00  0.00           H
ATOM   4359  C   PRO   279      40.605  18.124  65.155  1.00  0.00           C
ATOM   4360  O   PRO   279      40.875  17.212  64.360  1.00  0.00           O
ATOM   4361  N   GLY   280      41.561  18.981  65.516  1.00  0.00           N
ATOM   4362  H   GLY   280      41.366  19.791  66.087  1.00  0.00           H
ATOM   4363  CA  GLY   280      42.916  19.007  64.878  1.00  0.00           C
ATOM   4364  HA2 GLY   280      43.402  19.784  65.468  1.00  0.00           H
ATOM   4365  HA3 GLY   280      43.295  17.985  64.906  1.00  0.00           H
ATOM   4366  C   GLY   280      42.987  19.410  63.416  1.00  0.00           C
ATOM   4367  O   GLY   280      43.804  18.836  62.674  1.00  0.00           O
ATOM   4368  N   GLN   281      42.070  20.256  62.933  1.00  0.00           N
ATOM   4369  H   GLN   281      41.371  20.567  63.592  1.00  0.00           H
ATOM   4370  CA  GLN   281      42.146  20.892  61.599  1.00  0.00           C
ATOM   4371  HA  GLN   281      43.171  20.858  61.231  1.00  0.00           H
ATOM   4372  CB  GLN   281      41.212  20.253  60.615  1.00  0.00           C
ATOM   4373  HB2 GLN   281      40.254  19.954  61.042  1.00  0.00           H
ATOM   4374  HB3 GLN   281      41.051  20.990  59.829  1.00  0.00           H
ATOM   4375  CG  GLN   281      41.785  19.046  60.018  1.00  0.00           C
ATOM   4376  HG2 GLN   281      42.857  19.031  59.826  1.00  0.00           H
ATOM   4377  HG3 GLN   281      41.758  18.227  60.736  1.00  0.00           H
ATOM   4378  CD  GLN   281      40.994  18.534  58.821  1.00  0.00           C
ATOM   4379  OE1 GLN   281      39.857  18.884  58.512  1.00  0.00           O
ATOM   4380  NE2 GLN   281      41.503  17.578  58.096  1.00  0.00           N
ATOM   4381 HE21 GLN   281      41.164  17.585  57.144  1.00  0.00           H
ATOM   4382 HE22 GLN   281      42.460  17.288  58.237  1.00  0.00           H
ATOM   4383  C   GLN   281      41.993  22.459  61.721  1.00  0.00           C
ATOM   4384  O   GLN   281      41.347  22.861  62.634  1.00  0.00           O
ATOM   4385  N   GLN   282      42.603  23.181  60.846  1.00  0.00           N
ATOM   4386  H   GLN   282      43.113  22.620  60.177  1.00  0.00           H
ATOM   4387  CA  GLN   282      42.634  24.656  60.798  1.00  0.00           C
ATOM   4388  HA  GLN   282      43.329  25.010  60.037  1.00  0.00           H
ATOM   4389  CB  GLN   282      41.243  25.185  60.398  1.00  0.00           C
ATOM   4390  HB2 GLN   282      40.414  24.914  61.052  1.00  0.00           H
ATOM   4391  HB3 GLN   282      41.203  26.275  60.405  1.00  0.00           H
ATOM   4392  CG  GLN   282      40.816  24.666  58.983  1.00  0.00           C
ATOM   4393  HG2 GLN   282      40.888  23.578  58.975  1.00  0.00           H
ATOM   4394  HG3 GLN   282      39.808  24.977  58.711  1.00  0.00           H
ATOM   4395  CD  GLN   282      41.770  25.071  57.862  1.00  0.00           C
ATOM   4396  OE1 GLN   282      42.250  24.221  57.097  1.00  0.00           O
ATOM   4397  NE2 GLN   282      42.089  26.319  57.641  1.00  0.00           N
ATOM   4398 HE21 GLN   282      42.606  26.455  56.783  1.00  0.00           H
ATOM   4399 HE22 GLN   282      41.547  27.081  58.024  1.00  0.00           H
ATOM   4400  C   GLN   282      43.197  25.235  62.038  1.00  0.00           C
ATOM   4401  O   GLN   282      42.611  26.089  62.647  1.00  0.00           O
ATOM   4402  N   THR   283      44.349  24.776  62.492  1.00  0.00           N
ATOM   4403  H   THR   283      44.847  24.025  62.036  1.00  0.00           H
ATOM   4404  CA  THR   283      44.771  24.947  63.887  1.00  0.00           C
ATOM   4405  HA  THR   283      43.917  24.700  64.516  1.00  0.00           H
ATOM   4406  CB  THR   283      45.778  24.045  64.453  1.00  0.00           C
ATOM   4407  HB  THR   283      46.650  24.164  63.808  1.00  0.00           H
ATOM   4408  CG2 THR   283      46.169  24.250  65.899  1.00  0.00           C
ATOM   4409 HG21 THR   283      46.526  25.246  66.160  1.00  0.00           H
ATOM   4410 HG22 THR   283      46.860  23.480  66.246  1.00  0.00           H
ATOM   4411 HG23 THR   283      45.293  24.113  66.534  1.00  0.00           H
ATOM   4412  OG1 THR   283      45.265  22.786  64.423  1.00  0.00           O
ATOM   4413  HG1 THR   283      45.367  22.449  63.529  1.00  0.00           H
ATOM   4414  C   THR   283      45.223  26.397  64.074  1.00  0.00           C
ATOM   4415  O   THR   283      44.817  27.057  65.020  1.00  0.00           O
ATOM   4416  N   PHE   284      46.074  26.908  63.165  1.00  0.00           N
ATOM   4417  H   PHE   284      46.474  26.272  62.488  1.00  0.00           H
ATOM   4418  CA  PHE   284      46.535  28.271  63.156  1.00  0.00           C
ATOM   4419  HA  PHE   284      47.024  28.573  64.081  1.00  0.00           H
ATOM   4420  CB  PHE   284      47.552  28.504  62.029  1.00  0.00           C
ATOM   4421  HB2 PHE   284      48.322  27.736  62.087  1.00  0.00           H
ATOM   4422  HB3 PHE   284      47.058  28.423  61.060  1.00  0.00           H
ATOM   4423  CG  PHE   284      48.306  29.833  62.109  1.00  0.00           C
ATOM   4424  CD1 PHE   284      49.096  30.125  63.223  1.00  0.00           C
ATOM   4425  HD1 PHE   284      49.179  29.400  64.019  1.00  0.00           H
ATOM   4426  CE1 PHE   284      49.790  31.367  63.319  1.00  0.00           C
ATOM   4427  HE1 PHE   284      50.428  31.506  64.180  1.00  0.00           H
ATOM   4428  CZ  PHE   284      49.691  32.333  62.292  1.00  0.00           C
ATOM   4429  HZ  PHE   284      50.182  33.290  62.385  1.00  0.00           H
ATOM   4430  CE2 PHE   284      48.942  31.975  61.137  1.00  0.00           C
ATOM   4431  HE2 PHE   284      48.994  32.681  60.321  1.00  0.00           H
ATOM   4432  CD2 PHE   284      48.291  30.736  61.042  1.00  0.00           C
ATOM   4433  HD2 PHE   284      47.714  30.483  60.164  1.00  0.00           H
ATOM   4434  C   PHE   284      45.360  29.287  63.029  1.00  0.00           C
ATOM   4435  O   PHE   284      45.426  30.319  63.708  1.00  0.00           O
ATOM   4436  N   GLU   285      44.316  28.960  62.328  1.00  0.00           N
ATOM   4437  H   GLU   285      44.252  28.010  61.991  1.00  0.00           H
ATOM   4438  CA  GLU   285      43.079  29.785  62.245  1.00  0.00           C
ATOM   4439  HA  GLU   285      43.367  30.806  61.993  1.00  0.00           H
ATOM   4440  CB  GLU   285      42.192  29.125  61.094  1.00  0.00           C
ATOM   4441  HB2 GLU   285      42.798  29.137  60.188  1.00  0.00           H
ATOM   4442  HB3 GLU   285      42.065  28.061  61.284  1.00  0.00           H
ATOM   4443  CG  GLU   285      40.837  29.834  61.034  1.00  0.00           C
ATOM   4444  HG2 GLU   285      40.237  29.728  61.937  1.00  0.00           H
ATOM   4445  HG3 GLU   285      40.953  30.894  60.810  1.00  0.00           H
ATOM   4446  CD  GLU   285      40.059  29.309  59.790  1.00  0.00           C
ATOM   4447  OE1 GLU   285      40.627  28.605  58.899  1.00  0.00           O
ATOM   4448  OE2 GLU   285      38.823  29.545  59.753  1.00  0.00           O
ATOM   4449  C   GLU   285      42.426  29.916  63.579  1.00  0.00           C
ATOM   4450  O   GLU   285      42.213  31.031  63.989  1.00  0.00           O
ATOM   4451  N   LYS   286      42.369  28.907  64.376  1.00  0.00           N
ATOM   4452  H   LYS   286      42.499  27.972  64.015  1.00  0.00           H
ATOM   4453  CA  LYS   286      41.602  28.915  65.624  1.00  0.00           C
ATOM   4454  HA  LYS   286      40.639  29.423  65.680  1.00  0.00           H
ATOM   4455  CB  LYS   286      41.270  27.468  66.043  1.00  0.00           C
ATOM   4456  HB2 LYS   286      42.174  26.863  65.987  1.00  0.00           H
ATOM   4457  HB3 LYS   286      40.795  27.470  67.024  1.00  0.00           H
ATOM   4458  CG  LYS   286      40.280  26.744  65.107  1.00  0.00           C
ATOM   4459  HG2 LYS   286      39.333  27.241  65.316  1.00  0.00           H
ATOM   4460  HG3 LYS   286      40.573  26.957  64.078  1.00  0.00           H
ATOM   4461  CD  LYS   286      40.157  25.218  65.319  1.00  0.00           C
ATOM   4462  HD2 LYS   286      41.167  24.869  65.112  1.00  0.00           H
ATOM   4463  HD3 LYS   286      40.023  24.953  66.367  1.00  0.00           H
ATOM   4464  CE  LYS   286      39.123  24.635  64.418  1.00  0.00           C
ATOM   4465  HE2 LYS   286      38.173  24.921  64.869  1.00  0.00           H
ATOM   4466  HE3 LYS   286      39.359  25.154  63.488  1.00  0.00           H
ATOM   4467  NZ  LYS   286      39.238  23.218  64.279  1.00  0.00           N
ATOM   4468  HZ1 LYS   286      39.051  22.717  65.135  1.00  0.00           H
ATOM   4469  HZ2 LYS   286      40.180  23.069  63.943  1.00  0.00           H
ATOM   4470  HZ3 LYS   286      38.641  22.932  63.516  1.00  0.00           H
ATOM   4471  C   LYS   286      42.382  29.534  66.762  1.00  0.00           C
ATOM   4472  O   LYS   286      41.873  30.031  67.820  1.00  0.00           O
ATOM   4473  N   MET   287      43.693  29.584  66.616  1.00  0.00           N
ATOM   4474  H   MET   287      43.997  29.052  65.812  1.00  0.00           H
ATOM   4475  CA  MET   287      44.671  30.299  67.477  1.00  0.00           C
ATOM   4476  HA  MET   287      44.162  30.281  68.440  1.00  0.00           H
ATOM   4477  CB  MET   287      45.923  29.440  67.630  1.00  0.00           C
ATOM   4478  HB2 MET   287      46.344  29.197  66.653  1.00  0.00           H
ATOM   4479  HB3 MET   287      46.678  29.884  68.278  1.00  0.00           H
ATOM   4480  CG  MET   287      45.539  28.133  68.295  1.00  0.00           C
ATOM   4481  HG2 MET   287      44.935  28.349  69.177  1.00  0.00           H
ATOM   4482  HG3 MET   287      45.039  27.493  67.568  1.00  0.00           H
ATOM   4483  SD  MET   287      47.008  27.251  68.851  1.00  0.00           S
ATOM   4484  CE  MET   287      47.525  28.384  70.124  1.00  0.00           C
ATOM   4485  HE1 MET   287      48.382  28.008  70.685  1.00  0.00           H
ATOM   4486  HE2 MET   287      47.973  29.287  69.709  1.00  0.00           H
ATOM   4487  HE3 MET   287      46.672  28.721  70.715  1.00  0.00           H
ATOM   4488  C   MET   287      44.930  31.777  67.122  1.00  0.00           C
ATOM   4489  O   MET   287      45.453  32.489  67.991  1.00  0.00           O
ATOM   4490  N   SER   288      44.636  32.285  65.906  1.00  0.00           N
ATOM   4491  H   SER   288      44.282  31.606  65.248  1.00  0.00           H
ATOM   4492  CA  SER   288      45.148  33.592  65.382  1.00  0.00           C
ATOM   4493  HA  SER   288      45.454  34.215  66.222  1.00  0.00           H
ATOM   4494  CB  SER   288      46.358  33.352  64.510  1.00  0.00           C
ATOM   4495  HB2 SER   288      46.943  34.262  64.374  1.00  0.00           H
ATOM   4496  HB3 SER   288      47.129  32.808  65.053  1.00  0.00           H
ATOM   4497  OG  SER   288      46.066  32.812  63.217  1.00  0.00           O
ATOM   4498  HG  SER   288      45.900  31.873  63.335  1.00  0.00           H
ATOM   4499  C   SER   288      44.017  34.426  64.718  1.00  0.00           C
ATOM   4500  O   SER   288      44.186  35.622  64.609  1.00  0.00           O
ATOM   4501  N   SER   289      42.925  33.797  64.298  1.00  0.00           N
ATOM   4502  H   SER   289      42.841  32.805  64.465  1.00  0.00           H
ATOM   4503  CA  SER   289      41.773  34.577  63.684  1.00  0.00           C
ATOM   4504  HA  SER   289      42.245  35.209  62.932  1.00  0.00           H
ATOM   4505  CB  SER   289      40.824  33.564  63.002  1.00  0.00           C
ATOM   4506  HB2 SER   289      41.407  32.985  62.285  1.00  0.00           H
ATOM   4507  HB3 SER   289      40.318  32.954  63.750  1.00  0.00           H
ATOM   4508  OG  SER   289      39.762  34.296  62.361  1.00  0.00           O
ATOM   4509  HG  SER   289      39.484  33.730  61.638  1.00  0.00           H
ATOM   4510  C   SER   289      40.983  35.444  64.767  1.00  0.00           C
ATOM   4511  O   SER   289      40.886  34.996  65.872  1.00  0.00           O
ATOM   4512  N   GLY   290      40.332  36.593  64.333  1.00  0.00           N
ATOM   4513  H   GLY   290      40.346  36.830  63.351  1.00  0.00           H
ATOM   4514  CA  GLY   290      39.502  37.326  65.271  1.00  0.00           C
ATOM   4515  HA2 GLY   290      40.035  37.651  66.164  1.00  0.00           H
ATOM   4516  HA3 GLY   290      39.252  38.209  64.684  1.00  0.00           H
ATOM   4517  C   GLY   290      38.248  36.509  65.665  1.00  0.00           C
ATOM   4518  O   GLY   290      37.744  36.687  66.740  1.00  0.00           O
ATOM   4519  N   TYR   291      37.801  35.525  64.874  1.00  0.00           N
ATOM   4520  H   TYR   291      38.273  35.531  63.980  1.00  0.00           H
ATOM   4521  CA  TYR   291      36.507  34.752  64.919  1.00  0.00           C
ATOM   4522  HA  TYR   291      35.774  35.556  64.845  1.00  0.00           H
ATOM   4523  CB  TYR   291      36.329  33.865  63.677  1.00  0.00           C
ATOM   4524  HB2 TYR   291      36.462  34.514  62.811  1.00  0.00           H
ATOM   4525  HB3 TYR   291      37.181  33.186  63.693  1.00  0.00           H
ATOM   4526  CG  TYR   291      35.070  33.050  63.652  1.00  0.00           C
ATOM   4527  CD1 TYR   291      33.912  33.577  63.091  1.00  0.00           C
ATOM   4528  HD1 TYR   291      33.956  34.524  62.575  1.00  0.00           H
ATOM   4529  CE1 TYR   291      32.712  32.857  63.114  1.00  0.00           C
ATOM   4530  HE1 TYR   291      31.749  33.199  62.767  1.00  0.00           H
ATOM   4531  CZ  TYR   291      32.764  31.560  63.735  1.00  0.00           C
ATOM   4532  OH  TYR   291      31.637  30.761  63.755  1.00  0.00           O
ATOM   4533  HH  TYR   291      31.884  29.891  64.078  1.00  0.00           H
ATOM   4534  CE2 TYR   291      34.006  31.039  64.191  1.00  0.00           C
ATOM   4535  HE2 TYR   291      34.062  30.072  64.667  1.00  0.00           H
ATOM   4536  CD2 TYR   291      35.162  31.830  64.204  1.00  0.00           C
ATOM   4537  HD2 TYR   291      36.091  31.395  64.543  1.00  0.00           H
ATOM   4538  C   TYR   291      36.199  33.975  66.206  1.00  0.00           C
ATOM   4539  O   TYR   291      35.088  33.866  66.614  1.00  0.00           O
ATOM   4540  N   TYR   292      37.261  33.659  66.993  1.00  0.00           N
ATOM   4541  H   TYR   292      38.144  33.889  66.560  1.00  0.00           H
ATOM   4542  CA  TYR   292      37.231  32.908  68.254  1.00  0.00           C
ATOM   4543  HA  TYR   292      36.251  32.468  68.438  1.00  0.00           H
ATOM   4544  CB  TYR   292      38.198  31.740  68.059  1.00  0.00           C
ATOM   4545  HB2 TYR   292      39.217  32.119  67.989  1.00  0.00           H
ATOM   4546  HB3 TYR   292      37.982  31.070  68.891  1.00  0.00           H
ATOM   4547  CG  TYR   292      37.972  30.866  66.840  1.00  0.00           C
ATOM   4548  CD1 TYR   292      37.006  29.819  66.930  1.00  0.00           C
ATOM   4549  HD1 TYR   292      36.474  29.645  67.853  1.00  0.00           H
ATOM   4550  CE1 TYR   292      36.710  29.000  65.784  1.00  0.00           C
ATOM   4551  HE1 TYR   292      36.112  28.103  65.721  1.00  0.00           H
ATOM   4552  CZ  TYR   292      37.497  29.187  64.612  1.00  0.00           C
ATOM   4553  OH  TYR   292      37.363  28.293  63.608  1.00  0.00           O
ATOM   4554  HH  TYR   292      36.777  27.556  63.799  1.00  0.00           H
ATOM   4555  CE2 TYR   292      38.446  30.212  64.504  1.00  0.00           C
ATOM   4556  HE2 TYR   292      38.966  30.435  63.585  1.00  0.00           H
ATOM   4557  CD2 TYR   292      38.694  31.026  65.662  1.00  0.00           C
ATOM   4558  HD2 TYR   292      39.518  31.715  65.776  1.00  0.00           H
ATOM   4559  C   TYR   292      37.547  33.675  69.507  1.00  0.00           C
ATOM   4560  O   TYR   292      37.311  33.210  70.636  1.00  0.00           O
ATOM   4561  N   LEU   293      38.050  34.880  69.379  1.00  0.00           N
ATOM   4562  H   LEU   293      38.170  35.236  68.441  1.00  0.00           H
ATOM   4563  CA  LEU   293      38.540  35.655  70.574  1.00  0.00           C
ATOM   4564  HA  LEU   293      39.313  35.187  71.183  1.00  0.00           H
ATOM   4565  CB  LEU   293      38.950  37.049  70.103  1.00  0.00           C
ATOM   4566  HB2 LEU   293      38.134  37.490  69.531  1.00  0.00           H
ATOM   4567  HB3 LEU   293      39.200  37.650  70.978  1.00  0.00           H
ATOM   4568  CG  LEU   293      40.154  37.065  69.212  1.00  0.00           C
ATOM   4569  HG  LEU   293      39.854  36.516  68.319  1.00  0.00           H
ATOM   4570  CD1 LEU   293      40.687  38.447  68.949  1.00  0.00           C
ATOM   4571 HD11 LEU   293      39.976  38.968  68.309  1.00  0.00           H
ATOM   4572 HD12 LEU   293      41.676  38.411  68.490  1.00  0.00           H
ATOM   4573 HD13 LEU   293      40.776  39.063  69.845  1.00  0.00           H
ATOM   4574  CD2 LEU   293      41.423  36.270  69.596  1.00  0.00           C
ATOM   4575 HD21 LEU   293      42.022  36.244  68.686  1.00  0.00           H
ATOM   4576 HD22 LEU   293      41.971  36.634  70.466  1.00  0.00           H
ATOM   4577 HD23 LEU   293      41.210  35.218  69.787  1.00  0.00           H
ATOM   4578  C   LEU   293      37.440  35.811  71.660  1.00  0.00           C
ATOM   4579  O   LEU   293      37.647  35.742  72.884  1.00  0.00           O
ATOM   4580  N   GLY   294      36.163  36.020  71.223  1.00  0.00           N
ATOM   4581  H   GLY   294      36.057  36.186  70.233  1.00  0.00           H
ATOM   4582  CA  GLY   294      35.129  36.138  72.215  1.00  0.00           C
ATOM   4583  HA2 GLY   294      35.326  36.861  73.007  1.00  0.00           H
ATOM   4584  HA3 GLY   294      34.236  36.453  71.676  1.00  0.00           H
ATOM   4585  C   GLY   294      34.853  34.822  72.940  1.00  0.00           C
ATOM   4586  O   GLY   294      34.770  34.859  74.145  1.00  0.00           O
ATOM   4587  N   GLU   295      34.801  33.672  72.288  1.00  0.00           N
ATOM   4588  H   GLU   295      34.985  33.745  71.298  1.00  0.00           H
ATOM   4589  CA  GLU   295      34.741  32.380  72.955  1.00  0.00           C
ATOM   4590  HA  GLU   295      33.900  32.370  73.649  1.00  0.00           H
ATOM   4591  CB  GLU   295      34.591  31.283  71.860  1.00  0.00           C
ATOM   4592  HB2 GLU   295      33.711  31.411  71.230  1.00  0.00           H
ATOM   4593  HB3 GLU   295      35.474  31.254  71.221  1.00  0.00           H
ATOM   4594  CG  GLU   295      34.296  29.820  72.298  1.00  0.00           C
ATOM   4595  HG2 GLU   295      34.330  29.152  71.436  1.00  0.00           H
ATOM   4596  HG3 GLU   295      35.114  29.424  72.899  1.00  0.00           H
ATOM   4597  CD  GLU   295      32.963  29.630  73.037  1.00  0.00           C
ATOM   4598  OE1 GLU   295      32.178  30.583  73.074  1.00  0.00           O
ATOM   4599  OE2 GLU   295      32.786  28.617  73.719  1.00  0.00           O
ATOM   4600  C   GLU   295      35.960  32.118  73.861  1.00  0.00           C
ATOM   4601  O   GLU   295      35.805  31.736  75.005  1.00  0.00           O
ATOM   4602  N   ILE   296      37.134  32.502  73.454  1.00  0.00           N
ATOM   4603  H   ILE   296      37.247  32.829  72.505  1.00  0.00           H
ATOM   4604  CA  ILE   296      38.384  32.341  74.299  1.00  0.00           C
ATOM   4605  HA  ILE   296      38.648  31.335  74.626  1.00  0.00           H
ATOM   4606  CB  ILE   296      39.607  32.891  73.529  1.00  0.00           C
ATOM   4607  HB  ILE   296      39.380  33.898  73.178  1.00  0.00           H
ATOM   4608  CG2 ILE   296      40.915  32.904  74.366  1.00  0.00           C
ATOM   4609 HG21 ILE   296      40.747  33.578  75.206  1.00  0.00           H
ATOM   4610 HG22 ILE   296      41.766  33.229  73.767  1.00  0.00           H
ATOM   4611 HG23 ILE   296      41.007  31.882  74.734  1.00  0.00           H
ATOM   4612  CG1 ILE   296      39.896  31.999  72.321  1.00  0.00           C
ATOM   4613 HG12 ILE   296      40.333  31.046  72.622  1.00  0.00           H
ATOM   4614 HG13 ILE   296      38.920  31.834  71.865  1.00  0.00           H
ATOM   4615  CD1 ILE   296      40.756  32.584  71.226  1.00  0.00           C
ATOM   4616 HD11 ILE   296      40.797  31.786  70.484  1.00  0.00           H
ATOM   4617 HD12 ILE   296      41.792  32.601  71.564  1.00  0.00           H
ATOM   4618 HD13 ILE   296      40.426  33.514  70.763  1.00  0.00           H
ATOM   4619  C   ILE   296      38.226  33.219  75.596  1.00  0.00           C
ATOM   4620  O   ILE   296      38.489  32.769  76.747  1.00  0.00           O
ATOM   4621  N   LEU   297      37.567  34.414  75.484  1.00  0.00           N
ATOM   4622  H   LEU   297      37.481  34.909  74.607  1.00  0.00           H
ATOM   4623  CA  LEU   297      37.197  35.178  76.666  1.00  0.00           C
ATOM   4624  HA  LEU   297      38.066  35.189  77.324  1.00  0.00           H
ATOM   4625  CB  LEU   297      36.717  36.626  76.316  1.00  0.00           C
ATOM   4626  HB2 LEU   297      37.604  37.030  75.829  1.00  0.00           H
ATOM   4627  HB3 LEU   297      35.911  36.451  75.604  1.00  0.00           H
ATOM   4628  CG  LEU   297      36.275  37.537  77.524  1.00  0.00           C
ATOM   4629  HG  LEU   297      35.452  37.030  78.029  1.00  0.00           H
ATOM   4630  CD1 LEU   297      37.558  37.734  78.418  1.00  0.00           C
ATOM   4631 HD11 LEU   297      37.448  38.656  78.987  1.00  0.00           H
ATOM   4632 HD12 LEU   297      38.434  37.798  77.773  1.00  0.00           H
ATOM   4633 HD13 LEU   297      37.543  36.906  79.127  1.00  0.00           H
ATOM   4634  CD2 LEU   297      35.651  38.838  77.060  1.00  0.00           C
ATOM   4635 HD21 LEU   297      35.616  39.425  77.977  1.00  0.00           H
ATOM   4636 HD22 LEU   297      36.269  39.374  76.339  1.00  0.00           H
ATOM   4637 HD23 LEU   297      34.640  38.616  76.716  1.00  0.00           H
ATOM   4638  C   LEU   297      36.185  34.499  77.581  1.00  0.00           C
ATOM   4639  O   LEU   297      36.381  34.359  78.809  1.00  0.00           O
ATOM   4640  N   ARG   298      35.071  34.059  76.952  1.00  0.00           N
ATOM   4641  H   ARG   298      35.020  34.234  75.958  1.00  0.00           H
ATOM   4642  CA  ARG   298      33.970  33.388  77.655  1.00  0.00           C
ATOM   4643  HA  ARG   298      33.521  34.109  78.338  1.00  0.00           H
ATOM   4644  CB  ARG   298      32.983  32.963  76.492  1.00  0.00           C
ATOM   4645  HB2 ARG   298      32.836  33.736  75.738  1.00  0.00           H
ATOM   4646  HB3 ARG   298      33.361  32.022  76.092  1.00  0.00           H
ATOM   4647  CG  ARG   298      31.567  32.672  77.140  1.00  0.00           C
ATOM   4648  HG2 ARG   298      31.702  31.993  77.982  1.00  0.00           H
ATOM   4649  HG3 ARG   298      31.091  33.627  77.365  1.00  0.00           H
ATOM   4650  CD  ARG   298      30.603  31.962  76.103  1.00  0.00           C
ATOM   4651  HD2 ARG   298      29.590  31.754  76.449  1.00  0.00           H
ATOM   4652  HD3 ARG   298      30.528  32.571  75.202  1.00  0.00           H
ATOM   4653  NE  ARG   298      31.083  30.606  75.709  1.00  0.00           N
ATOM   4654  HE  ARG   298      31.598  30.528  74.845  1.00  0.00           H
ATOM   4655  CZ  ARG   298      30.910  29.554  76.452  1.00  0.00           C
ATOM   4656  NH1 ARG   298      30.331  29.402  77.620  1.00  0.00           N
ATOM   4657 HH11 ARG   298      29.634  30.101  77.836  1.00  0.00           H
ATOM   4658 HH12 ARG   298      30.454  28.602  78.225  1.00  0.00           H
ATOM   4659  NH2 ARG   298      31.462  28.405  76.091  1.00  0.00           N
ATOM   4660 HH21 ARG   298      31.949  28.429  75.207  1.00  0.00           H
ATOM   4661 HH22 ARG   298      31.293  27.592  76.666  1.00  0.00           H
ATOM   4662  C   ARG   298      34.492  32.188  78.496  1.00  0.00           C
ATOM   4663  O   ARG   298      34.270  32.306  79.718  1.00  0.00           O
ATOM   4664  N   LEU   299      35.372  31.337  77.922  1.00  0.00           N
ATOM   4665  H   LEU   299      35.558  31.362  76.929  1.00  0.00           H
ATOM   4666  CA  LEU   299      35.948  30.172  78.525  1.00  0.00           C
ATOM   4667  HA  LEU   299      35.248  29.520  79.048  1.00  0.00           H
ATOM   4668  CB  LEU   299      36.560  29.237  77.502  1.00  0.00           C
ATOM   4669  HB2 LEU   299      37.226  29.897  76.945  1.00  0.00           H
ATOM   4670  HB3 LEU   299      37.248  28.491  77.898  1.00  0.00           H
ATOM   4671  CG  LEU   299      35.585  28.630  76.545  1.00  0.00           C
ATOM   4672  HG  LEU   299      34.927  29.374  76.097  1.00  0.00           H
ATOM   4673  CD1 LEU   299      36.336  27.958  75.377  1.00  0.00           C
ATOM   4674 HD11 LEU   299      35.700  27.355  74.730  1.00  0.00           H
ATOM   4675 HD12 LEU   299      36.922  27.126  75.765  1.00  0.00           H
ATOM   4676 HD13 LEU   299      36.844  28.726  74.795  1.00  0.00           H
ATOM   4677  CD2 LEU   299      34.838  27.521  77.289  1.00  0.00           C
ATOM   4678 HD21 LEU   299      33.818  27.772  77.579  1.00  0.00           H
ATOM   4679 HD22 LEU   299      34.659  26.662  76.640  1.00  0.00           H
ATOM   4680 HD23 LEU   299      35.396  27.120  78.135  1.00  0.00           H
ATOM   4681  C   LEU   299      36.980  30.585  79.588  1.00  0.00           C
ATOM   4682  O   LEU   299      36.916  29.907  80.587  1.00  0.00           O
ATOM   4683  N   ALA   300      37.795  31.640  79.431  1.00  0.00           N
ATOM   4684  H   ALA   300      37.789  32.180  78.577  1.00  0.00           H
ATOM   4685  CA  ALA   300      38.660  32.096  80.466  1.00  0.00           C
ATOM   4686  HA  ALA   300      39.389  31.301  80.628  1.00  0.00           H
ATOM   4687  CB  ALA   300      39.545  33.248  79.942  1.00  0.00           C
ATOM   4688  HB1 ALA   300      40.039  33.017  78.999  1.00  0.00           H
ATOM   4689  HB2 ALA   300      40.375  33.502  80.601  1.00  0.00           H
ATOM   4690  HB3 ALA   300      38.987  34.185  79.917  1.00  0.00           H
ATOM   4691  C   ALA   300      37.890  32.477  81.785  1.00  0.00           C
ATOM   4692  O   ALA   300      38.250  32.028  82.865  1.00  0.00           O
ATOM   4693  N   LEU   301      36.802  33.252  81.621  1.00  0.00           N
ATOM   4694  H   LEU   301      36.466  33.392  80.679  1.00  0.00           H
ATOM   4695  CA  LEU   301      35.894  33.616  82.748  1.00  0.00           C
ATOM   4696  HA  LEU   301      36.450  34.000  83.602  1.00  0.00           H
ATOM   4697  CB  LEU   301      34.962  34.687  82.135  1.00  0.00           C
ATOM   4698  HB2 LEU   301      34.256  34.333  81.384  1.00  0.00           H
ATOM   4699  HB3 LEU   301      34.355  34.986  82.990  1.00  0.00           H
ATOM   4700  CG  LEU   301      35.621  35.977  81.652  1.00  0.00           C
ATOM   4701  HG  LEU   301      36.456  35.775  80.982  1.00  0.00           H
ATOM   4702  CD1 LEU   301      34.559  36.684  80.850  1.00  0.00           C
ATOM   4703 HD11 LEU   301      34.922  37.672  80.569  1.00  0.00           H
ATOM   4704 HD12 LEU   301      33.527  36.765  81.191  1.00  0.00           H
ATOM   4705 HD13 LEU   301      34.445  36.097  79.938  1.00  0.00           H
ATOM   4706  CD2 LEU   301      35.939  36.936  82.748  1.00  0.00           C
ATOM   4707 HD21 LEU   301      36.670  36.506  83.432  1.00  0.00           H
ATOM   4708 HD22 LEU   301      36.434  37.789  82.282  1.00  0.00           H
ATOM   4709 HD23 LEU   301      35.111  37.403  83.279  1.00  0.00           H
ATOM   4710  C   LEU   301      35.053  32.412  83.268  1.00  0.00           C
ATOM   4711  O   LEU   301      34.774  32.397  84.465  1.00  0.00           O
ATOM   4712  N   MET   302      34.581  31.454  82.490  1.00  0.00           N
ATOM   4713  H   MET   302      34.653  31.565  81.489  1.00  0.00           H
ATOM   4714  CA  MET   302      33.807  30.263  82.900  1.00  0.00           C
ATOM   4715  HA  MET   302      33.046  30.657  83.573  1.00  0.00           H
ATOM   4716  CB  MET   302      33.196  29.552  81.707  1.00  0.00           C
ATOM   4717  HB2 MET   302      34.012  29.630  80.989  1.00  0.00           H
ATOM   4718  HB3 MET   302      33.058  28.499  81.950  1.00  0.00           H
ATOM   4719  CG  MET   302      31.940  30.210  81.130  1.00  0.00           C
ATOM   4720  HG2 MET   302      32.123  31.229  80.790  1.00  0.00           H
ATOM   4721  HG3 MET   302      31.761  29.563  80.271  1.00  0.00           H
ATOM   4722  SD  MET   302      30.487  30.234  82.299  1.00  0.00           S
ATOM   4723  CE  MET   302      30.513  28.548  82.823  1.00  0.00           C
ATOM   4724  HE1 MET   302      31.392  28.422  83.454  1.00  0.00           H
ATOM   4725  HE2 MET   302      29.606  28.322  83.384  1.00  0.00           H
ATOM   4726  HE3 MET   302      30.697  27.808  82.045  1.00  0.00           H
ATOM   4727  C   MET   302      34.666  29.350  83.737  1.00  0.00           C
ATOM   4728  O   MET   302      34.155  28.729  84.655  1.00  0.00           O
ATOM   4729  N   ASP   303      35.958  29.186  83.348  1.00  0.00           N
ATOM   4730  H   ASP   303      36.266  29.684  82.526  1.00  0.00           H
ATOM   4731  CA  ASP   303      36.935  28.553  84.244  1.00  0.00           C
ATOM   4732  HA  ASP   303      36.577  27.537  84.412  1.00  0.00           H
ATOM   4733  CB  ASP   303      38.246  28.605  83.355  1.00  0.00           C
ATOM   4734  HB2 ASP   303      37.938  27.923  82.563  1.00  0.00           H
ATOM   4735  HB3 ASP   303      38.385  29.571  82.871  1.00  0.00           H
ATOM   4736  CG  ASP   303      39.559  28.011  84.002  1.00  0.00           C
ATOM   4737  OD1 ASP   303      40.697  28.239  83.553  1.00  0.00           O
ATOM   4738  OD2 ASP   303      39.382  27.231  84.960  1.00  0.00           O
ATOM   4739  C   ASP   303      36.944  29.242  85.579  1.00  0.00           C
ATOM   4740  O   ASP   303      36.898  28.626  86.595  1.00  0.00           O
ATOM   4741  N   MET   304      37.069  30.544  85.557  1.00  0.00           N
ATOM   4742  H   MET   304      37.173  31.032  84.679  1.00  0.00           H
ATOM   4743  CA  MET   304      37.024  31.328  86.742  1.00  0.00           C
ATOM   4744  HA  MET   304      37.865  30.949  87.323  1.00  0.00           H
ATOM   4745  CB  MET   304      37.275  32.832  86.569  1.00  0.00           C
ATOM   4746  HB2 MET   304      36.535  33.251  85.887  1.00  0.00           H
ATOM   4747  HB3 MET   304      37.137  33.230  87.575  1.00  0.00           H
ATOM   4748  CG  MET   304      38.741  33.062  86.151  1.00  0.00           C
ATOM   4749  HG2 MET   304      38.908  32.375  85.320  1.00  0.00           H
ATOM   4750  HG3 MET   304      38.900  34.071  85.768  1.00  0.00           H
ATOM   4751  SD  MET   304      40.050  32.698  87.365  1.00  0.00           S
ATOM   4752  CE  MET   304      40.023  34.374  88.119  1.00  0.00           C
ATOM   4753  HE1 MET   304      39.101  34.537  88.678  1.00  0.00           H
ATOM   4754  HE2 MET   304      40.783  34.373  88.900  1.00  0.00           H
ATOM   4755  HE3 MET   304      40.332  35.155  87.424  1.00  0.00           H
ATOM   4756  C   MET   304      35.805  31.110  87.626  1.00  0.00           C
ATOM   4757  O   MET   304      35.866  30.905  88.837  1.00  0.00           O
ATOM   4758  N   TYR   305      34.597  31.082  87.015  1.00  0.00           N
ATOM   4759  H   TYR   305      34.565  31.350  86.042  1.00  0.00           H
ATOM   4760  CA  TYR   305      33.356  30.859  87.825  1.00  0.00           C
ATOM   4761  HA  TYR   305      33.289  31.609  88.613  1.00  0.00           H
ATOM   4762  CB  TYR   305      32.170  31.151  86.892  1.00  0.00           C
ATOM   4763  HB2 TYR   305      32.056  32.234  86.862  1.00  0.00           H
ATOM   4764  HB3 TYR   305      32.410  30.699  85.929  1.00  0.00           H
ATOM   4765  CG  TYR   305      30.868  30.421  87.373  1.00  0.00           C
ATOM   4766  CD1 TYR   305      29.807  31.167  87.880  1.00  0.00           C
ATOM   4767  HD1 TYR   305      29.803  32.219  88.122  1.00  0.00           H
ATOM   4768  CE1 TYR   305      28.587  30.492  88.110  1.00  0.00           C
ATOM   4769  HE1 TYR   305      27.799  31.099  88.535  1.00  0.00           H
ATOM   4770  CZ  TYR   305      28.388  29.150  87.736  1.00  0.00           C
ATOM   4771  OH  TYR   305      27.175  28.559  87.980  1.00  0.00           O
ATOM   4772  HH  TYR   305      26.476  29.209  88.081  1.00  0.00           H
ATOM   4773  CE2 TYR   305      29.481  28.392  87.173  1.00  0.00           C
ATOM   4774  HE2 TYR   305      29.502  27.329  86.985  1.00  0.00           H
ATOM   4775  CD2 TYR   305      30.704  29.099  86.911  1.00  0.00           C
ATOM   4776  HD2 TYR   305      31.561  28.631  86.449  1.00  0.00           H
ATOM   4777  C   TYR   305      33.324  29.407  88.388  1.00  0.00           C
ATOM   4778  O   TYR   305      32.917  29.070  89.475  1.00  0.00           O
ATOM   4779  N   LYS   306      33.833  28.339  87.682  1.00  0.00           N
ATOM   4780  H   LYS   306      34.284  28.628  86.825  1.00  0.00           H
ATOM   4781  CA  LYS   306      34.049  26.975  88.113  1.00  0.00           C
ATOM   4782  HA  LYS   306      33.099  26.570  88.463  1.00  0.00           H
ATOM   4783  CB  LYS   306      34.465  26.215  86.824  1.00  0.00           C
ATOM   4784  HB2 LYS   306      35.008  26.814  86.092  1.00  0.00           H
ATOM   4785  HB3 LYS   306      35.172  25.414  87.044  1.00  0.00           H
ATOM   4786  CG  LYS   306      33.280  25.697  86.078  1.00  0.00           C
ATOM   4787  HG2 LYS   306      32.580  25.111  86.674  1.00  0.00           H
ATOM   4788  HG3 LYS   306      32.711  26.575  85.773  1.00  0.00           H
ATOM   4789  CD  LYS   306      33.666  24.983  84.774  1.00  0.00           C
ATOM   4790  HD2 LYS   306      34.183  25.577  84.021  1.00  0.00           H
ATOM   4791  HD3 LYS   306      34.317  24.130  84.966  1.00  0.00           H
ATOM   4792  CE  LYS   306      32.379  24.584  84.151  1.00  0.00           C
ATOM   4793  HE2 LYS   306      31.982  23.894  84.895  1.00  0.00           H
ATOM   4794  HE3 LYS   306      31.757  25.460  83.962  1.00  0.00           H
ATOM   4795  NZ  LYS   306      32.595  23.857  82.856  1.00  0.00           N
ATOM   4796  HZ1 LYS   306      32.740  24.466  82.064  1.00  0.00           H
ATOM   4797  HZ2 LYS   306      31.766  23.334  82.611  1.00  0.00           H
ATOM   4798  HZ3 LYS   306      33.315  23.154  82.939  1.00  0.00           H
ATOM   4799  C   LYS   306      35.104  26.827  89.228  1.00  0.00           C
ATOM   4800  O   LYS   306      35.292  25.748  89.826  1.00  0.00           O
ATOM   4801  N   GLN   307      35.800  27.893  89.545  1.00  0.00           N
ATOM   4802  H   GLN   307      35.782  28.691  88.925  1.00  0.00           H
ATOM   4803  CA  GLN   307      36.634  28.034  90.716  1.00  0.00           C
ATOM   4804  HA  GLN   307      36.512  27.167  91.365  1.00  0.00           H
ATOM   4805  CB  GLN   307      38.072  28.222  90.182  1.00  0.00           C
ATOM   4806  HB2 GLN   307      38.056  29.202  89.706  1.00  0.00           H
ATOM   4807  HB3 GLN   307      38.696  28.511  91.028  1.00  0.00           H
ATOM   4808  CG  GLN   307      38.703  27.109  89.344  1.00  0.00           C
ATOM   4809  HG2 GLN   307      38.166  26.937  88.411  1.00  0.00           H
ATOM   4810  HG3 GLN   307      39.666  27.504  89.023  1.00  0.00           H
ATOM   4811  CD  GLN   307      38.930  25.786  90.131  1.00  0.00           C
ATOM   4812  OE1 GLN   307      38.610  25.650  91.261  1.00  0.00           O
ATOM   4813  NE2 GLN   307      39.390  24.694  89.552  1.00  0.00           N
ATOM   4814 HE21 GLN   307      39.438  23.920  90.200  1.00  0.00           H
ATOM   4815 HE22 GLN   307      39.592  24.716  88.562  1.00  0.00           H
ATOM   4816  C   GLN   307      36.165  29.200  91.588  1.00  0.00           C
ATOM   4817  O   GLN   307      36.867  29.552  92.509  1.00  0.00           O
ATOM   4818  N   GLY   308      34.951  29.731  91.449  1.00  0.00           N
ATOM   4819  H   GLY   308      34.358  29.468  90.674  1.00  0.00           H
ATOM   4820  CA  GLY   308      34.292  30.594  92.476  1.00  0.00           C
ATOM   4821  HA2 GLY   308      33.206  30.570  92.379  1.00  0.00           H
ATOM   4822  HA3 GLY   308      34.494  30.142  93.447  1.00  0.00           H
ATOM   4823  C   GLY   308      34.571  32.132  92.460  1.00  0.00           C
ATOM   4824  O   GLY   308      33.856  32.854  93.120  1.00  0.00           O
ATOM   4825  N   PHE   309      35.526  32.556  91.633  1.00  0.00           N
ATOM   4826  H   PHE   309      35.867  31.892  90.953  1.00  0.00           H
ATOM   4827  CA  PHE   309      36.059  33.884  91.628  1.00  0.00           C
ATOM   4828  HA  PHE   309      36.460  34.008  92.634  1.00  0.00           H
ATOM   4829  CB  PHE   309      37.264  34.002  90.703  1.00  0.00           C
ATOM   4830  HB2 PHE   309      37.065  33.761  89.659  1.00  0.00           H
ATOM   4831  HB3 PHE   309      37.572  35.044  90.796  1.00  0.00           H
ATOM   4832  CG  PHE   309      38.480  33.165  91.194  1.00  0.00           C
ATOM   4833  CD1 PHE   309      39.295  33.692  92.265  1.00  0.00           C
ATOM   4834  HD1 PHE   309      38.987  34.597  92.767  1.00  0.00           H
ATOM   4835  CE1 PHE   309      40.423  33.020  92.641  1.00  0.00           C
ATOM   4836  HE1 PHE   309      41.021  33.283  93.500  1.00  0.00           H
ATOM   4837  CZ  PHE   309      40.885  31.894  91.910  1.00  0.00           C
ATOM   4838  HZ  PHE   309      41.785  31.422  92.277  1.00  0.00           H
ATOM   4839  CE2 PHE   309      40.142  31.421  90.869  1.00  0.00           C
ATOM   4840  HE2 PHE   309      40.480  30.551  90.326  1.00  0.00           H
ATOM   4841  CD2 PHE   309      38.952  32.044  90.476  1.00  0.00           C
ATOM   4842  HD2 PHE   309      38.315  31.818  89.633  1.00  0.00           H
ATOM   4843  C   PHE   309      35.000  34.941  91.286  1.00  0.00           C
ATOM   4844  O   PHE   309      35.040  36.104  91.776  1.00  0.00           O
ATOM   4845  N   ILE   310      34.153  34.639  90.280  1.00  0.00           N
ATOM   4846  H   ILE   310      34.212  33.707  89.895  1.00  0.00           H
ATOM   4847  CA  ILE   310      33.391  35.698  89.625  1.00  0.00           C
ATOM   4848  HA  ILE   310      33.256  36.422  90.429  1.00  0.00           H
ATOM   4849  CB  ILE   310      34.179  36.311  88.454  1.00  0.00           C
ATOM   4850  HB  ILE   310      33.639  37.172  88.061  1.00  0.00           H
ATOM   4851  CG2 ILE   310      35.565  36.950  88.865  1.00  0.00           C
ATOM   4852 HG21 ILE   310      36.338  36.211  89.074  1.00  0.00           H
ATOM   4853 HG22 ILE   310      35.524  37.798  89.549  1.00  0.00           H
ATOM   4854 HG23 ILE   310      36.051  37.310  87.960  1.00  0.00           H
ATOM   4855  CG1 ILE   310      34.166  35.266  87.259  1.00  0.00           C
ATOM   4856 HG12 ILE   310      34.558  34.321  87.636  1.00  0.00           H
ATOM   4857 HG13 ILE   310      33.172  35.146  86.829  1.00  0.00           H
ATOM   4858  CD1 ILE   310      35.056  35.587  86.034  1.00  0.00           C
ATOM   4859 HD11 ILE   310      34.802  36.523  85.536  1.00  0.00           H
ATOM   4860 HD12 ILE   310      34.834  34.929  85.194  1.00  0.00           H
ATOM   4861 HD13 ILE   310      36.132  35.646  86.201  1.00  0.00           H
ATOM   4862  C   ILE   310      32.016  35.191  89.107  1.00  0.00           C
ATOM   4863  O   ILE   310      31.746  33.990  89.181  1.00  0.00           O
ATOM   4864  N   PHE   311      31.136  36.030  88.659  1.00  0.00           N
ATOM   4865  H   PHE   311      31.338  37.008  88.810  1.00  0.00           H
ATOM   4866  CA  PHE   311      29.769  35.688  88.243  1.00  0.00           C
ATOM   4867  HA  PHE   311      29.222  36.607  88.041  1.00  0.00           H
ATOM   4868  CB  PHE   311      29.781  35.111  86.876  1.00  0.00           C
ATOM   4869  HB2 PHE   311      30.405  34.217  86.873  1.00  0.00           H
ATOM   4870  HB3 PHE   311      28.741  34.847  86.683  1.00  0.00           H
ATOM   4871  CG  PHE   311      30.329  36.098  85.781  1.00  0.00           C
ATOM   4872  CD1 PHE   311      30.495  37.477  85.825  1.00  0.00           C
ATOM   4873  HD1 PHE   311      30.154  37.949  86.735  1.00  0.00           H
ATOM   4874  CE1 PHE   311      31.056  38.241  84.754  1.00  0.00           C
ATOM   4875  HE1 PHE   311      31.162  39.311  84.852  1.00  0.00           H
ATOM   4876  CZ  PHE   311      31.585  37.516  83.654  1.00  0.00           C
ATOM   4877  HZ  PHE   311      32.084  38.012  82.834  1.00  0.00           H
ATOM   4878  CE2 PHE   311      31.415  36.145  83.621  1.00  0.00           C
ATOM   4879  HE2 PHE   311      31.854  35.614  82.789  1.00  0.00           H
ATOM   4880  CD2 PHE   311      30.719  35.399  84.637  1.00  0.00           C
ATOM   4881  HD2 PHE   311      30.666  34.325  84.547  1.00  0.00           H
ATOM   4882  C   PHE   311      28.959  35.091  89.413  1.00  0.00           C
ATOM   4883  O   PHE   311      28.148  34.181  89.191  1.00  0.00           O
ATOM   4884  N   LYS   312      29.154  35.643  90.610  1.00  0.00           N
ATOM   4885  H   LYS   312      29.846  36.379  90.624  1.00  0.00           H
ATOM   4886  CA  LYS   312      28.432  35.344  91.853  1.00  0.00           C
ATOM   4887  HA  LYS   312      28.508  34.270  92.026  1.00  0.00           H
ATOM   4888  CB  LYS   312      29.173  36.064  93.024  1.00  0.00           C
ATOM   4889  HB2 LYS   312      29.122  37.151  92.962  1.00  0.00           H
ATOM   4890  HB3 LYS   312      28.718  35.834  93.988  1.00  0.00           H
ATOM   4891  CG  LYS   312      30.671  35.673  93.056  1.00  0.00           C
ATOM   4892  HG2 LYS   312      30.630  34.605  92.841  1.00  0.00           H
ATOM   4893  HG3 LYS   312      31.264  36.151  92.277  1.00  0.00           H
ATOM   4894  CD  LYS   312      31.348  35.865  94.372  1.00  0.00           C
ATOM   4895  HD2 LYS   312      31.288  36.898  94.715  1.00  0.00           H
ATOM   4896  HD3 LYS   312      30.887  35.268  95.158  1.00  0.00           H
ATOM   4897  CE  LYS   312      32.828  35.606  94.360  1.00  0.00           C
ATOM   4898  HE2 LYS   312      32.975  34.543  94.173  1.00  0.00           H
ATOM   4899  HE3 LYS   312      33.239  36.076  93.467  1.00  0.00           H
ATOM   4900  NZ  LYS   312      33.520  35.882  95.662  1.00  0.00           N
ATOM   4901  HZ1 LYS   312      33.121  35.473  96.495  1.00  0.00           H
ATOM   4902  HZ2 LYS   312      33.500  36.877  95.835  1.00  0.00           H
ATOM   4903  HZ3 LYS   312      34.522  35.759  95.686  1.00  0.00           H
ATOM   4904  C   LYS   312      26.925  35.746  91.801  1.00  0.00           C
ATOM   4905  O   LYS   312      26.624  36.895  91.590  1.00  0.00           O
ATOM   4906  N   ASN   313      26.044  34.785  92.138  1.00  0.00           N
ATOM   4907  H   ASN   313      26.324  33.850  92.396  1.00  0.00           H
ATOM   4908  CA  ASN   313      24.529  34.919  92.144  1.00  0.00           C
ATOM   4909  HA  ASN   313      24.197  33.881  92.193  1.00  0.00           H
ATOM   4910  CB  ASN   313      24.028  35.807  93.392  1.00  0.00           C
ATOM   4911  HB2 ASN   313      24.526  36.775  93.339  1.00  0.00           H
ATOM   4912  HB3 ASN   313      22.952  35.918  93.266  1.00  0.00           H
ATOM   4913  CG  ASN   313      24.383  35.158  94.741  1.00  0.00           C
ATOM   4914  OD1 ASN   313      24.186  33.981  94.951  1.00  0.00           O
ATOM   4915  ND2 ASN   313      25.014  35.892  95.619  1.00  0.00           N
ATOM   4916 HD21 ASN   313      25.162  36.883  95.495  1.00  0.00           H
ATOM   4917 HD22 ASN   313      25.354  35.384  96.423  1.00  0.00           H
ATOM   4918  C   ASN   313      23.987  35.280  90.718  1.00  0.00           C
ATOM   4919  O   ASN   313      23.096  36.117  90.724  1.00  0.00           O
ATOM   4920  N   GLN   314      24.497  34.718  89.626  1.00  0.00           N
ATOM   4921  H   GLN   314      25.159  33.960  89.703  1.00  0.00           H
ATOM   4922  CA  GLN   314      23.993  35.028  88.247  1.00  0.00           C
ATOM   4923  HA  GLN   314      23.174  35.745  88.304  1.00  0.00           H
ATOM   4924  CB  GLN   314      25.189  35.494  87.278  1.00  0.00           C
ATOM   4925  HB2 GLN   314      25.827  34.711  86.867  1.00  0.00           H
ATOM   4926  HB3 GLN   314      24.664  35.843  86.389  1.00  0.00           H
ATOM   4927  CG  GLN   314      25.967  36.691  87.648  1.00  0.00           C
ATOM   4928  HG2 GLN   314      26.456  36.384  88.573  1.00  0.00           H
ATOM   4929  HG3 GLN   314      26.735  36.722  86.875  1.00  0.00           H
ATOM   4930  CD  GLN   314      25.261  37.988  87.613  1.00  0.00           C
ATOM   4931  OE1 GLN   314      24.144  38.179  87.212  1.00  0.00           O
ATOM   4932  NE2 GLN   314      25.953  39.036  87.973  1.00  0.00           N
ATOM   4933 HE21 GLN   314      25.512  39.935  87.836  1.00  0.00           H
ATOM   4934 HE22 GLN   314      26.856  38.849  88.383  1.00  0.00           H
ATOM   4935  C   GLN   314      23.222  33.816  87.695  1.00  0.00           C
ATOM   4936  O   GLN   314      23.525  32.637  87.926  1.00  0.00           O
ATOM   4937  N   ASP   315      22.206  34.130  86.861  1.00  0.00           N
ATOM   4938  H   ASP   315      22.066  35.106  86.642  1.00  0.00           H
ATOM   4939  CA  ASP   315      21.752  33.150  85.949  1.00  0.00           C
ATOM   4940  HA  ASP   315      21.834  32.219  86.512  1.00  0.00           H
ATOM   4941  CB  ASP   315      20.315  33.505  85.435  1.00  0.00           C
ATOM   4942  HB2 ASP   315      19.716  33.384  86.338  1.00  0.00           H
ATOM   4943  HB3 ASP   315      20.316  34.539  85.091  1.00  0.00           H
ATOM   4944  CG  ASP   315      19.680  32.574  84.341  1.00  0.00           C
ATOM   4945  OD1 ASP   315      18.483  32.714  84.151  1.00  0.00           O
ATOM   4946  OD2 ASP   315      20.448  31.816  83.734  1.00  0.00           O
ATOM   4947  C   ASP   315      22.723  33.084  84.737  1.00  0.00           C
ATOM   4948  O   ASP   315      22.565  33.877  83.825  1.00  0.00           O
ATOM   4949  N   LEU   316      23.592  32.104  84.757  1.00  0.00           N
ATOM   4950  H   LEU   316      23.570  31.487  85.556  1.00  0.00           H
ATOM   4951  CA  LEU   316      24.671  31.907  83.683  1.00  0.00           C
ATOM   4952  HA  LEU   316      25.000  32.882  83.325  1.00  0.00           H
ATOM   4953  CB  LEU   316      25.898  31.171  84.368  1.00  0.00           C
ATOM   4954  HB2 LEU   316      25.904  31.600  85.370  1.00  0.00           H
ATOM   4955  HB3 LEU   316      25.772  30.090  84.318  1.00  0.00           H
ATOM   4956  CG  LEU   316      27.240  31.501  83.781  1.00  0.00           C
ATOM   4957  HG  LEU   316      27.337  31.047  82.795  1.00  0.00           H
ATOM   4958  CD1 LEU   316      27.584  33.018  83.816  1.00  0.00           C
ATOM   4959 HD11 LEU   316      26.916  33.406  83.046  1.00  0.00           H
ATOM   4960 HD12 LEU   316      28.573  33.182  83.386  1.00  0.00           H
ATOM   4961 HD13 LEU   316      27.521  33.375  84.844  1.00  0.00           H
ATOM   4962  CD2 LEU   316      28.281  30.801  84.646  1.00  0.00           C
ATOM   4963 HD21 LEU   316      28.151  30.933  85.719  1.00  0.00           H
ATOM   4964 HD22 LEU   316      28.243  29.712  84.602  1.00  0.00           H
ATOM   4965 HD23 LEU   316      29.326  31.060  84.476  1.00  0.00           H
ATOM   4966  C   LEU   316      24.087  31.261  82.350  1.00  0.00           C
ATOM   4967  O   LEU   316      24.815  30.982  81.393  1.00  0.00           O
ATOM   4968  N   SER   317      22.743  30.971  82.173  1.00  0.00           N
ATOM   4969  H   SER   317      22.096  31.214  82.909  1.00  0.00           H
ATOM   4970  CA  SER   317      22.262  30.091  81.121  1.00  0.00           C
ATOM   4971  HA  SER   317      22.782  29.134  81.150  1.00  0.00           H
ATOM   4972  CB  SER   317      20.812  29.599  81.467  1.00  0.00           C
ATOM   4973  HB2 SER   317      20.436  28.847  80.773  1.00  0.00           H
ATOM   4974  HB3 SER   317      20.777  29.159  82.463  1.00  0.00           H
ATOM   4975  OG  SER   317      19.885  30.697  81.503  1.00  0.00           O
ATOM   4976  HG  SER   317      20.010  31.162  82.333  1.00  0.00           H
ATOM   4977  C   SER   317      22.220  30.565  79.667  1.00  0.00           C
ATOM   4978  O   SER   317      22.353  29.762  78.709  1.00  0.00           O
ATOM   4979  N   LYS   318      22.131  31.886  79.478  1.00  0.00           N
ATOM   4980  H   LYS   318      22.033  32.411  80.335  1.00  0.00           H
ATOM   4981  CA  LYS   318      22.429  32.664  78.203  1.00  0.00           C
ATOM   4982  HA  LYS   318      21.919  32.092  77.427  1.00  0.00           H
ATOM   4983  CB  LYS   318      21.683  34.070  78.328  1.00  0.00           C
ATOM   4984  HB2 LYS   318      20.749  33.925  78.871  1.00  0.00           H
ATOM   4985  HB3 LYS   318      22.322  34.732  78.913  1.00  0.00           H
ATOM   4986  CG  LYS   318      21.431  34.774  76.992  1.00  0.00           C
ATOM   4987  HG2 LYS   318      22.402  35.104  76.624  1.00  0.00           H
ATOM   4988  HG3 LYS   318      21.027  33.980  76.365  1.00  0.00           H
ATOM   4989  CD  LYS   318      20.398  35.920  77.126  1.00  0.00           C
ATOM   4990  HD2 LYS   318      19.563  35.703  77.793  1.00  0.00           H
ATOM   4991  HD3 LYS   318      20.867  36.707  77.717  1.00  0.00           H
ATOM   4992  CE  LYS   318      20.015  36.522  75.712  1.00  0.00           C
ATOM   4993  HE2 LYS   318      20.542  35.958  74.942  1.00  0.00           H
ATOM   4994  HE3 LYS   318      18.948  36.355  75.561  1.00  0.00           H
ATOM   4995  NZ  LYS   318      20.317  37.973  75.554  1.00  0.00           N
ATOM   4996  HZ1 LYS   318      21.274  38.145  75.827  1.00  0.00           H
ATOM   4997  HZ2 LYS   318      19.764  38.562  76.160  1.00  0.00           H
ATOM   4998  HZ3 LYS   318      20.202  38.390  74.642  1.00  0.00           H
ATOM   4999  C   LYS   318      23.947  32.794  77.938  1.00  0.00           C
ATOM   5000  O   LYS   318      24.243  33.115  76.786  1.00  0.00           O
ATOM   5001  N   PHE   319      24.836  32.586  78.923  1.00  0.00           N
ATOM   5002  H   PHE   319      24.451  32.364  79.831  1.00  0.00           H
ATOM   5003  CA  PHE   319      26.313  32.821  78.687  1.00  0.00           C
ATOM   5004  HA  PHE   319      26.454  33.223  77.684  1.00  0.00           H
ATOM   5005  CB  PHE   319      26.815  33.785  79.811  1.00  0.00           C
ATOM   5006  HB2 PHE   319      26.274  34.709  79.607  1.00  0.00           H
ATOM   5007  HB3 PHE   319      26.507  33.417  80.789  1.00  0.00           H
ATOM   5008  CG  PHE   319      28.278  34.188  79.844  1.00  0.00           C
ATOM   5009  CD1 PHE   319      28.695  35.254  79.066  1.00  0.00           C
ATOM   5010  HD1 PHE   319      28.015  35.759  78.398  1.00  0.00           H
ATOM   5011  CE1 PHE   319      30.060  35.672  79.200  1.00  0.00           C
ATOM   5012  HE1 PHE   319      30.352  36.477  78.541  1.00  0.00           H
ATOM   5013  CZ  PHE   319      30.977  34.962  79.979  1.00  0.00           C
ATOM   5014  HZ  PHE   319      32.007  35.271  80.081  1.00  0.00           H
ATOM   5015  CE2 PHE   319      30.477  33.895  80.780  1.00  0.00           C
ATOM   5016  HE2 PHE   319      31.178  33.369  81.410  1.00  0.00           H
ATOM   5017  CD2 PHE   319      29.129  33.496  80.681  1.00  0.00           C
ATOM   5018  HD2 PHE   319      28.901  32.663  81.332  1.00  0.00           H
ATOM   5019  C   PHE   319      27.073  31.518  78.741  1.00  0.00           C
ATOM   5020  O   PHE   319      28.185  31.457  78.192  1.00  0.00           O
ATOM   5021  N   ASP   320      26.568  30.461  79.283  1.00  0.00           N
ATOM   5022  H   ASP   320      25.649  30.618  79.671  1.00  0.00           H
ATOM   5023  CA  ASP   320      27.240  29.138  79.350  1.00  0.00           C
ATOM   5024  HA  ASP   320      28.308  29.341  79.417  1.00  0.00           H
ATOM   5025  CB  ASP   320      26.847  28.367  80.660  1.00  0.00           C
ATOM   5026  HB2 ASP   320      27.408  27.445  80.813  1.00  0.00           H
ATOM   5027  HB3 ASP   320      27.203  28.960  81.503  1.00  0.00           H
ATOM   5028  CG  ASP   320      25.373  27.978  80.853  1.00  0.00           C
ATOM   5029  OD1 ASP   320      25.023  27.586  81.960  1.00  0.00           O
ATOM   5030  OD2 ASP   320      24.606  27.927  79.891  1.00  0.00           O
ATOM   5031  C   ASP   320      27.182  28.230  78.187  1.00  0.00           C
ATOM   5032  O   ASP   320      27.718  27.077  78.276  1.00  0.00           O
ATOM   5033  N   LYS   321      26.605  28.688  77.082  1.00  0.00           N
ATOM   5034  H   LYS   321      26.199  29.609  77.164  1.00  0.00           H
ATOM   5035  CA  LYS   321      26.575  27.988  75.775  1.00  0.00           C
ATOM   5036  HA  LYS   321      26.797  26.932  75.932  1.00  0.00           H
ATOM   5037  CB  LYS   321      25.242  28.149  75.019  1.00  0.00           C
ATOM   5038  HB2 LYS   321      25.026  29.205  74.855  1.00  0.00           H
ATOM   5039  HB3 LYS   321      25.334  27.681  74.039  1.00  0.00           H
ATOM   5040  CG  LYS   321      24.073  27.574  75.872  1.00  0.00           C
[truncated: 179,019 more chars]
