# Supplementary material for: Worth the Weight: Sub-Pocket EXplorer (SubPEx), a Weighted Ensemble Method to Enhance Binding-Pocket Conformational Sampling
Source: J Chem Theory Comput. 2023 Aug 16;19(17):5677–89. doi: 10.1021/acs.jctc.3c00478 (PMC10500992; doi:10.1021/acs.jctc.3c00478)
Supplement: Supplementary file 2 — ct3c00478_si_002.zip [file ct3c00478_si_002.zip › clustered_structures/HXK2/subpex/rep.c24.aligned.pdb]

HELIX    1   1 LYS      4  PHE     17  1                                  14
HELIX    2   2 THR     21  LEU     39  1                                  19
HELIX    3   3 ASP     99  ARG    102  1                                   4
HELIX    4   4 GLU    109  GLN    125  1                                  17
HELIX    5   5 VAL    171  LYS    181  1                                  11
HELIX    6   6 ASP    194  THR    205  1                                  12
HELIX    7   7 GLU    231  LEU    233  1                                   3
HELIX    8   8 TYR    253  SER    255  1                                   3
HELIX    9   9 LYS    267  GLU    274  1                                   8
HELIX   10  10 THR    283  LYS    286  1                                   4
HELIX   11  11 GLY    290  GLN    307  1                                  18
HELIX   12  12 SER    328  GLU    335  1                                   8
HELIX   13  13 GLU    342  PHE    352  1                                  11
HELIX   14  14 VAL    358  LEU    378  1                                  21
HELIX   15  15 CYS    381  ARG    390  1                                  10
HELIX   16  16 SER    402  ARG    406  1                                   5
HELIX   17  17 PHE    410  TYR    422  1                                  13
HELIX   18  18 LEU    429  ASP    431  1                                   3
HELIX   19  19 GLY    442  GLU    460  1                                  19
SHEET    1   1 1 SER    62  ASP    69  0
SHEET    2   2 1 ASN    74  GLY    83  0
SHEET    3   3 1 PHE    88  ARG    96  0
SHEET    4   4 1 ILE   134  THR   139  0
SHEET    5   5 1 ILE   186  ILE   192  0
SHEET    6   6 1 THR   209  PHE   215  0
SHEET    7   7 1 VAL   219  VAL   226  0
SHEET    8   8 1 PRO   246  ASN   250  0
SHEET    9   9 1 GLY   395  ASP   400  0
SHEET   10  10 1 ILE   434  PRO   438  0
CRYST1   79.667   70.664  109.468  90.00  90.00  90.00               1
ATOM      1  N   ASP     1      42.016  49.214  91.856  1.00  0.00           N
ATOM      2  H1  ASP     1      41.038  49.461  91.795  1.00  0.00           H
ATOM      3  H2  ASP     1      42.573  50.042  92.009  1.00  0.00           H
ATOM      4  H3  ASP     1      42.232  48.794  90.963  1.00  0.00           H
ATOM      5  CA  ASP     1      42.175  48.209  92.856  1.00  0.00           C
ATOM      6  HA  ASP     1      43.226  47.920  92.832  1.00  0.00           H
ATOM      7  CB  ASP     1      41.872  48.699  94.311  1.00  0.00           C
ATOM      8  HB2 ASP     1      40.840  49.042  94.385  1.00  0.00           H
ATOM      9  HB3 ASP     1      42.033  47.811  94.921  1.00  0.00           H
ATOM     10  CG  ASP     1      42.792  49.872  94.808  1.00  0.00           C
ATOM     11  OD1 ASP     1      43.891  50.032  94.184  1.00  0.00           O
ATOM     12  OD2 ASP     1      42.337  50.643  95.679  1.00  0.00           O
ATOM     13  C   ASP     1      41.375  46.991  92.479  1.00  0.00           C
ATOM     14  O   ASP     1      40.310  47.115  91.889  1.00  0.00           O
ATOM     15  N   VAL     2      41.853  45.803  92.777  1.00  0.00           N
ATOM     16  H   VAL     2      42.664  45.874  93.375  1.00  0.00           H
ATOM     17  CA  VAL     2      41.136  44.558  92.625  1.00  0.00           C
ATOM     18  HA  VAL     2      40.048  44.635  92.623  1.00  0.00           H
ATOM     19  CB  VAL     2      41.584  43.847  91.313  1.00  0.00           C
ATOM     20  HB  VAL     2      42.650  43.623  91.349  1.00  0.00           H
ATOM     21  CG1 VAL     2      40.932  42.484  91.026  1.00  0.00           C
ATOM     22 HG11 VAL     2      39.867  42.584  90.818  1.00  0.00           H
ATOM     23 HG12 VAL     2      41.429  42.046  90.161  1.00  0.00           H
ATOM     24 HG13 VAL     2      41.011  41.809  91.880  1.00  0.00           H
ATOM     25  CG2 VAL     2      41.413  44.602  89.970  1.00  0.00           C
ATOM     26 HG21 VAL     2      41.852  43.966  89.200  1.00  0.00           H
ATOM     27 HG22 VAL     2      42.010  45.509  89.876  1.00  0.00           H
ATOM     28 HG23 VAL     2      40.374  44.757  89.682  1.00  0.00           H
ATOM     29  C   VAL     2      41.479  43.550  93.737  1.00  0.00           C
ATOM     30  O   VAL     2      42.657  43.586  94.154  1.00  0.00           O
ATOM     31  N   PRO     3      40.617  42.732  94.300  1.00  0.00           N
ATOM     32  CD  PRO     3      39.188  42.697  93.989  1.00  0.00           C
ATOM     33  HD2 PRO     3      38.987  42.391  92.961  1.00  0.00           H
ATOM     34  HD3 PRO     3      38.711  43.641  94.251  1.00  0.00           H
ATOM     35  CG  PRO     3      38.585  41.726  94.952  1.00  0.00           C
ATOM     36  HG2 PRO     3      38.407  40.704  94.619  1.00  0.00           H
ATOM     37  HG3 PRO     3      37.594  42.080  95.238  1.00  0.00           H
ATOM     38  CB  PRO     3      39.467  41.630  96.103  1.00  0.00           C
ATOM     39  HB2 PRO     3      39.522  40.658  96.592  1.00  0.00           H
ATOM     40  HB3 PRO     3      39.125  42.441  96.746  1.00  0.00           H
ATOM     41  CA  PRO     3      40.897  41.997  95.551  1.00  0.00           C
ATOM     42  HA  PRO     3      41.428  42.559  96.318  1.00  0.00           H
ATOM     43  C   PRO     3      41.777  40.778  95.272  1.00  0.00           C
ATOM     44  O   PRO     3      41.637  40.144  94.199  1.00  0.00           O
ATOM     45  N   LYS     4      42.622  40.401  96.189  1.00  0.00           N
ATOM     46  H   LYS     4      42.527  40.853  97.086  1.00  0.00           H
ATOM     47  CA  LYS     4      43.682  39.440  96.022  1.00  0.00           C
ATOM     48  HA  LYS     4      44.423  39.819  95.318  1.00  0.00           H
ATOM     49  CB  LYS     4      44.464  39.377  97.350  1.00  0.00           C
ATOM     50  HB2 LYS     4      44.969  40.340  97.426  1.00  0.00           H
ATOM     51  HB3 LYS     4      43.785  39.026  98.128  1.00  0.00           H
ATOM     52  CG  LYS     4      45.601  38.363  97.233  1.00  0.00           C
ATOM     53  HG2 LYS     4      45.148  37.383  97.084  1.00  0.00           H
ATOM     54  HG3 LYS     4      46.266  38.571  96.397  1.00  0.00           H
ATOM     55  CD  LYS     4      46.630  38.464  98.375  1.00  0.00           C
ATOM     56  HD2 LYS     4      47.153  39.416  98.286  1.00  0.00           H
ATOM     57  HD3 LYS     4      46.086  38.515  99.318  1.00  0.00           H
ATOM     58  CE  LYS     4      47.637  37.276  98.502  1.00  0.00           C
ATOM     59  HE2 LYS     4      48.076  37.140  97.513  1.00  0.00           H
ATOM     60  HE3 LYS     4      48.409  37.448  99.252  1.00  0.00           H
ATOM     61  NZ  LYS     4      46.912  36.039  98.867  1.00  0.00           N
ATOM     62  HZ1 LYS     4      46.255  35.819  98.133  1.00  0.00           H
ATOM     63  HZ2 LYS     4      46.334  36.235  99.671  1.00  0.00           H
ATOM     64  HZ3 LYS     4      47.485  35.227  99.049  1.00  0.00           H
ATOM     65  C   LYS     4      43.313  38.062  95.380  1.00  0.00           C
ATOM     66  O   LYS     4      44.034  37.478  94.601  1.00  0.00           O
ATOM     67  N   GLU     5      42.253  37.451  95.788  1.00  0.00           N
ATOM     68  H   GLU     5      41.822  37.882  96.592  1.00  0.00           H
ATOM     69  CA  GLU     5      41.770  36.221  95.131  1.00  0.00           C
ATOM     70  HA  GLU     5      42.412  35.344  95.205  1.00  0.00           H
ATOM     71  CB  GLU     5      40.496  35.901  95.877  1.00  0.00           C
ATOM     72  HB2 GLU     5      40.136  35.002  95.376  1.00  0.00           H
ATOM     73  HB3 GLU     5      40.806  35.776  96.914  1.00  0.00           H
ATOM     74  CG  GLU     5      39.366  36.918  95.805  1.00  0.00           C
ATOM     75  HG2 GLU     5      39.572  37.971  95.996  1.00  0.00           H
ATOM     76  HG3 GLU     5      39.104  36.868  94.748  1.00  0.00           H
ATOM     77  CD  GLU     5      38.176  36.482  96.572  1.00  0.00           C
ATOM     78  OE1 GLU     5      37.463  37.396  97.036  1.00  0.00           O
ATOM     79  OE2 GLU     5      37.909  35.235  96.707  1.00  0.00           O
ATOM     80  C   GLU     5      41.468  36.298  93.635  1.00  0.00           C
ATOM     81  O   GLU     5      41.619  35.276  92.944  1.00  0.00           O
ATOM     82  N   LEU     6      41.107  37.415  93.054  1.00  0.00           N
ATOM     83  H   LEU     6      40.912  38.203  93.655  1.00  0.00           H
ATOM     84  CA  LEU     6      40.919  37.707  91.662  1.00  0.00           C
ATOM     85  HA  LEU     6      40.629  36.809  91.116  1.00  0.00           H
ATOM     86  CB  LEU     6      39.822  38.826  91.483  1.00  0.00           C
ATOM     87  HB2 LEU     6      39.813  39.465  92.367  1.00  0.00           H
ATOM     88  HB3 LEU     6      40.038  39.491  90.648  1.00  0.00           H
ATOM     89  CG  LEU     6      38.380  38.405  91.334  1.00  0.00           C
ATOM     90  HG  LEU     6      38.401  37.786  90.436  1.00  0.00           H
ATOM     91  CD1 LEU     6      37.776  37.674  92.500  1.00  0.00           C
ATOM     92 HD11 LEU     6      36.790  37.249  92.307  1.00  0.00           H
ATOM     93 HD12 LEU     6      37.897  38.216  93.438  1.00  0.00           H
ATOM     94 HD13 LEU     6      38.372  36.764  92.433  1.00  0.00           H
ATOM     95  CD2 LEU     6      37.565  39.665  91.050  1.00  0.00           C
ATOM     96 HD21 LEU     6      37.940  40.086  90.117  1.00  0.00           H
ATOM     97 HD22 LEU     6      36.526  39.389  90.873  1.00  0.00           H
ATOM     98 HD23 LEU     6      37.644  40.549  91.684  1.00  0.00           H
ATOM     99  C   LEU     6      42.261  37.998  91.024  1.00  0.00           C
ATOM    100  O   LEU     6      42.525  37.477  89.977  1.00  0.00           O
ATOM    101  N   MET     7      42.952  38.958  91.672  1.00  0.00           N
ATOM    102  H   MET     7      42.593  39.191  92.586  1.00  0.00           H
ATOM    103  CA  MET     7      44.267  39.403  91.305  1.00  0.00           C
ATOM    104  HA  MET     7      44.126  40.000  90.404  1.00  0.00           H
ATOM    105  CB  MET     7      44.884  40.271  92.375  1.00  0.00           C
ATOM    106  HB2 MET     7      44.245  41.073  92.743  1.00  0.00           H
ATOM    107  HB3 MET     7      45.132  39.606  93.202  1.00  0.00           H
ATOM    108  CG  MET     7      46.265  40.948  92.109  1.00  0.00           C
ATOM    109  HG2 MET     7      46.488  41.491  93.028  1.00  0.00           H
ATOM    110  HG3 MET     7      47.032  40.195  91.926  1.00  0.00           H
ATOM    111  SD  MET     7      46.241  42.082  90.672  1.00  0.00           S
ATOM    112  CE  MET     7      45.914  43.686  91.430  1.00  0.00           C
ATOM    113  HE1 MET     7      45.040  43.763  92.077  1.00  0.00           H
ATOM    114  HE2 MET     7      46.731  43.895  92.120  1.00  0.00           H
ATOM    115  HE3 MET     7      45.879  44.469  90.672  1.00  0.00           H
ATOM    116  C   MET     7      45.252  38.206  90.948  1.00  0.00           C
ATOM    117  O   MET     7      45.818  38.106  89.839  1.00  0.00           O
ATOM    118  N   GLN     8      45.394  37.210  91.831  1.00  0.00           N
ATOM    119  H   GLN     8      45.060  37.314  92.778  1.00  0.00           H
ATOM    120  CA  GLN     8      46.051  35.868  91.567  1.00  0.00           C
ATOM    121  HA  GLN     8      47.129  36.027  91.524  1.00  0.00           H
ATOM    122  CB  GLN     8      45.928  34.943  92.819  1.00  0.00           C
ATOM    123  HB2 GLN     8      46.345  35.485  93.667  1.00  0.00           H
ATOM    124  HB3 GLN     8      44.863  34.816  93.014  1.00  0.00           H
ATOM    125  CG  GLN     8      46.493  33.518  92.869  1.00  0.00           C
ATOM    126  HG2 GLN     8      45.897  32.853  92.243  1.00  0.00           H
ATOM    127  HG3 GLN     8      47.501  33.525  92.451  1.00  0.00           H
ATOM    128  CD  GLN     8      46.574  32.938  94.232  1.00  0.00           C
ATOM    129  OE1 GLN     8      45.678  33.033  95.029  1.00  0.00           O
ATOM    130  NE2 GLN     8      47.687  32.373  94.671  1.00  0.00           N
ATOM    131 HE21 GLN     8      47.735  32.259  95.674  1.00  0.00           H
ATOM    132 HE22 GLN     8      48.460  32.132  94.067  1.00  0.00           H
ATOM    133  C   GLN     8      45.590  35.090  90.321  1.00  0.00           C
ATOM    134  O   GLN     8      46.358  34.537  89.541  1.00  0.00           O
ATOM    135  N   GLN     9      44.298  35.070  90.025  1.00  0.00           N
ATOM    136  H   GLN     9      43.623  35.420  90.691  1.00  0.00           H
ATOM    137  CA  GLN     9      43.754  34.526  88.761  1.00  0.00           C
ATOM    138  HA  GLN     9      44.184  33.551  88.529  1.00  0.00           H
ATOM    139  CB  GLN     9      42.222  34.290  88.852  1.00  0.00           C
ATOM    140  HB2 GLN     9      41.695  35.203  89.129  1.00  0.00           H
ATOM    141  HB3 GLN     9      41.896  33.970  87.863  1.00  0.00           H
ATOM    142  CG  GLN     9      41.773  33.249  89.925  1.00  0.00           C
ATOM    143  HG2 GLN     9      41.869  33.639  90.938  1.00  0.00           H
ATOM    144  HG3 GLN     9      40.707  33.054  89.803  1.00  0.00           H
ATOM    145  CD  GLN     9      42.414  31.862  89.841  1.00  0.00           C
ATOM    146  OE1 GLN     9      42.467  31.292  88.772  1.00  0.00           O
ATOM    147  NE2 GLN     9      43.021  31.375  90.888  1.00  0.00           N
ATOM    148 HE21 GLN     9      43.439  30.458  90.820  1.00  0.00           H
ATOM    149 HE22 GLN     9      42.782  31.705  91.812  1.00  0.00           H
ATOM    150  C   GLN     9      44.084  35.378  87.513  1.00  0.00           C
ATOM    151  O   GLN     9      44.247  34.789  86.440  1.00  0.00           O
ATOM    152  N   ILE    10      44.108  36.754  87.564  1.00  0.00           N
ATOM    153  H   ILE    10      43.805  37.261  88.384  1.00  0.00           H
ATOM    154  CA  ILE    10      44.528  37.652  86.453  1.00  0.00           C
ATOM    155  HA  ILE    10      44.011  37.347  85.544  1.00  0.00           H
ATOM    156  CB  ILE    10      44.357  39.152  86.870  1.00  0.00           C
ATOM    157  HB  ILE    10      44.775  39.278  87.868  1.00  0.00           H
ATOM    158  CG2 ILE    10      45.022  40.230  85.960  1.00  0.00           C
ATOM    159 HG21 ILE    10      44.953  41.198  86.460  1.00  0.00           H
ATOM    160 HG22 ILE    10      44.815  40.292  84.892  1.00  0.00           H
ATOM    161 HG23 ILE    10      46.095  40.059  86.031  1.00  0.00           H
ATOM    162  CG1 ILE    10      42.838  39.396  86.838  1.00  0.00           C
ATOM    163 HG12 ILE    10      42.526  39.403  85.794  1.00  0.00           H
ATOM    164 HG13 ILE    10      42.343  38.622  87.424  1.00  0.00           H
ATOM    165  CD1 ILE    10      42.487  40.670  87.637  1.00  0.00           C
ATOM    166 HD11 ILE    10      42.557  40.567  88.719  1.00  0.00           H
ATOM    167 HD12 ILE    10      41.406  40.797  87.594  1.00  0.00           H
ATOM    168 HD13 ILE    10      42.953  41.581  87.260  1.00  0.00           H
ATOM    169  C   ILE    10      46.047  37.451  86.105  1.00  0.00           C
ATOM    170  O   ILE    10      46.432  37.454  84.906  1.00  0.00           O
ATOM    171  N   GLU    11      46.902  37.171  87.156  1.00  0.00           N
ATOM    172  H   GLU    11      46.407  37.025  88.024  1.00  0.00           H
ATOM    173  CA  GLU    11      48.236  36.767  87.000  1.00  0.00           C
ATOM    174  HA  GLU    11      48.631  37.472  86.269  1.00  0.00           H
ATOM    175  CB  GLU    11      48.973  36.860  88.343  1.00  0.00           C
ATOM    176  HB2 GLU    11      48.316  36.565  89.160  1.00  0.00           H
ATOM    177  HB3 GLU    11      49.917  36.316  88.367  1.00  0.00           H
ATOM    178  CG  GLU    11      49.303  38.293  88.884  1.00  0.00           C
ATOM    179  HG2 GLU    11      48.421  38.925  88.784  1.00  0.00           H
ATOM    180  HG3 GLU    11      49.648  38.291  89.917  1.00  0.00           H
ATOM    181  CD  GLU    11      50.442  38.919  88.080  1.00  0.00           C
ATOM    182  OE1 GLU    11      51.325  38.210  87.557  1.00  0.00           O
ATOM    183  OE2 GLU    11      50.347  40.108  87.792  1.00  0.00           O
ATOM    184  C   GLU    11      48.451  35.375  86.356  1.00  0.00           C
ATOM    185  O   GLU    11      49.479  35.290  85.639  1.00  0.00           O
ATOM    186  N   ASN    12      47.490  34.417  86.567  1.00  0.00           N
ATOM    187  H   ASN    12      46.810  34.671  87.270  1.00  0.00           H
ATOM    188  CA  ASN    12      47.524  33.098  86.034  1.00  0.00           C
ATOM    189  HA  ASN    12      48.549  32.764  86.194  1.00  0.00           H
ATOM    190  CB  ASN    12      46.455  32.337  86.770  1.00  0.00           C
ATOM    191  HB2 ASN    12      46.571  32.488  87.844  1.00  0.00           H
ATOM    192  HB3 ASN    12      45.455  32.670  86.494  1.00  0.00           H
ATOM    193  CG  ASN    12      46.729  30.872  86.581  1.00  0.00           C
ATOM    194  OD1 ASN    12      47.711  30.265  86.954  1.00  0.00           O
ATOM    195  ND2 ASN    12      45.870  30.235  85.793  1.00  0.00           N
ATOM    196 HD21 ASN    12      45.053  30.717  85.446  1.00  0.00           H
ATOM    197 HD22 ASN    12      46.106  29.255  85.721  1.00  0.00           H
ATOM    198  C   ASN    12      47.332  33.239  84.543  1.00  0.00           C
ATOM    199  O   ASN    12      48.125  32.759  83.733  1.00  0.00           O
ATOM    200  N   PHE    13      46.259  33.968  84.154  1.00  0.00           N
ATOM    201  H   PHE    13      45.502  34.168  84.793  1.00  0.00           H
ATOM    202  CA  PHE    13      46.025  34.295  82.706  1.00  0.00           C
ATOM    203  HA  PHE    13      45.961  33.327  82.208  1.00  0.00           H
ATOM    204  CB  PHE    13      44.723  35.115  82.583  1.00  0.00           C
ATOM    205  HB2 PHE    13      44.707  36.037  83.164  1.00  0.00           H
ATOM    206  HB3 PHE    13      44.706  35.455  81.547  1.00  0.00           H
ATOM    207  CG  PHE    13      43.452  34.304  82.790  1.00  0.00           C
ATOM    208  CD1 PHE    13      43.149  33.316  81.859  1.00  0.00           C
ATOM    209  HD1 PHE    13      43.880  33.074  81.103  1.00  0.00           H
ATOM    210  CE1 PHE    13      42.006  32.505  82.027  1.00  0.00           C
ATOM    211  HE1 PHE    13      41.921  31.682  81.333  1.00  0.00           H
ATOM    212  CZ  PHE    13      41.120  32.766  83.047  1.00  0.00           C
ATOM    213  HZ  PHE    13      40.225  32.162  83.048  1.00  0.00           H
ATOM    214  CE2 PHE    13      41.381  33.826  83.945  1.00  0.00           C
ATOM    215  HE2 PHE    13      40.685  33.943  84.763  1.00  0.00           H
ATOM    216  CD2 PHE    13      42.538  34.637  83.805  1.00  0.00           C
ATOM    217  HD2 PHE    13      42.629  35.520  84.421  1.00  0.00           H
ATOM    218  C   PHE    13      47.179  35.034  82.068  1.00  0.00           C
ATOM    219  O   PHE    13      47.542  34.598  80.976  1.00  0.00           O
ATOM    220  N   GLU    14      47.846  35.950  82.790  1.00  0.00           N
ATOM    221  H   GLU    14      47.337  36.313  83.584  1.00  0.00           H
ATOM    222  CA  GLU    14      49.007  36.635  82.235  1.00  0.00           C
ATOM    223  HA  GLU    14      48.696  37.075  81.286  1.00  0.00           H
ATOM    224  CB  GLU    14      49.478  37.844  83.146  1.00  0.00           C
ATOM    225  HB2 GLU    14      48.645  38.464  83.474  1.00  0.00           H
ATOM    226  HB3 GLU    14      49.812  37.482  84.119  1.00  0.00           H
ATOM    227  CG  GLU    14      50.595  38.717  82.542  1.00  0.00           C
ATOM    228  HG2 GLU    14      51.544  38.186  82.474  1.00  0.00           H
ATOM    229  HG3 GLU    14      50.284  38.972  81.528  1.00  0.00           H
ATOM    230  CD  GLU    14      50.879  39.949  83.326  1.00  0.00           C
ATOM    231  OE1 GLU    14      51.326  40.942  82.778  1.00  0.00           O
ATOM    232  OE2 GLU    14      50.725  39.857  84.565  1.00  0.00           O
ATOM    233  C   GLU    14      50.132  35.700  81.809  1.00  0.00           C
ATOM    234  O   GLU    14      50.583  35.666  80.681  1.00  0.00           O
ATOM    235  N   LYS    15      50.460  34.779  82.682  1.00  0.00           N
ATOM    236  H   LYS    15      49.905  34.793  83.526  1.00  0.00           H
ATOM    237  CA  LYS    15      51.564  33.792  82.475  1.00  0.00           C
ATOM    238  HA  LYS    15      52.401  34.404  82.135  1.00  0.00           H
ATOM    239  CB  LYS    15      51.856  33.082  83.813  1.00  0.00           C
ATOM    240  HB2 LYS    15      51.866  33.827  84.609  1.00  0.00           H
ATOM    241  HB3 LYS    15      51.024  32.397  83.976  1.00  0.00           H
ATOM    242  CG  LYS    15      53.151  32.198  83.748  1.00  0.00           C
ATOM    243  HG2 LYS    15      52.861  31.231  83.335  1.00  0.00           H
ATOM    244  HG3 LYS    15      53.862  32.682  83.079  1.00  0.00           H
ATOM    245  CD  LYS    15      53.839  32.099  85.038  1.00  0.00           C
ATOM    246  HD2 LYS    15      53.930  33.087  85.491  1.00  0.00           H
ATOM    247  HD3 LYS    15      53.230  31.539  85.749  1.00  0.00           H
ATOM    248  CE  LYS    15      55.319  31.615  85.003  1.00  0.00           C
ATOM    249  HE2 LYS    15      55.918  32.313  84.417  1.00  0.00           H
ATOM    250  HE3 LYS    15      55.666  31.629  86.036  1.00  0.00           H
ATOM    251  NZ  LYS    15      55.401  30.217  84.617  1.00  0.00           N
ATOM    252  HZ1 LYS    15      56.243  29.776  84.962  1.00  0.00           H
ATOM    253  HZ2 LYS    15      55.291  30.118  83.619  1.00  0.00           H
ATOM    254  HZ3 LYS    15      54.682  29.761  85.160  1.00  0.00           H
ATOM    255  C   LYS    15      51.256  32.826  81.354  1.00  0.00           C
ATOM    256  O   LYS    15      52.000  32.588  80.423  1.00  0.00           O
ATOM    257  N   ILE    16      50.057  32.213  81.418  1.00  0.00           N
ATOM    258  H   ILE    16      49.498  32.463  82.223  1.00  0.00           H
ATOM    259  CA  ILE    16      49.400  31.167  80.506  1.00  0.00           C
ATOM    260  HA  ILE    16      50.117  30.362  80.339  1.00  0.00           H
ATOM    261  CB  ILE    16      48.143  30.569  81.174  1.00  0.00           C
ATOM    262  HB  ILE    16      47.477  31.409  81.373  1.00  0.00           H
ATOM    263  CG2 ILE    16      47.389  29.611  80.249  1.00  0.00           C
ATOM    264 HG21 ILE    16      46.781  30.135  79.512  1.00  0.00           H
ATOM    265 HG22 ILE    16      46.790  28.983  80.909  1.00  0.00           H
ATOM    266 HG23 ILE    16      48.068  28.959  79.699  1.00  0.00           H
ATOM    267  CG1 ILE    16      48.509  29.806  82.499  1.00  0.00           C
ATOM    268 HG12 ILE    16      49.030  30.538  83.117  1.00  0.00           H
ATOM    269 HG13 ILE    16      47.583  29.442  82.943  1.00  0.00           H
ATOM    270  CD1 ILE    16      49.388  28.551  82.432  1.00  0.00           C
ATOM    271 HD11 ILE    16      48.879  27.914  81.709  1.00  0.00           H
ATOM    272 HD12 ILE    16      49.442  28.080  83.413  1.00  0.00           H
ATOM    273 HD13 ILE    16      50.460  28.710  82.316  1.00  0.00           H
ATOM    274  C   ILE    16      49.054  31.758  79.094  1.00  0.00           C
ATOM    275  O   ILE    16      49.261  30.998  78.192  1.00  0.00           O
ATOM    276  N   PHE    17      48.830  33.043  78.857  1.00  0.00           N
ATOM    277  H   PHE    17      48.815  33.677  79.643  1.00  0.00           H
ATOM    278  CA  PHE    17      48.773  33.654  77.530  1.00  0.00           C
ATOM    279  HA  PHE    17      48.636  32.821  76.842  1.00  0.00           H
ATOM    280  CB  PHE    17      47.517  34.505  77.330  1.00  0.00           C
ATOM    281  HB2 PHE    17      47.604  35.239  78.131  1.00  0.00           H
ATOM    282  HB3 PHE    17      47.614  35.059  76.396  1.00  0.00           H
ATOM    283  CG  PHE    17      46.205  33.819  77.442  1.00  0.00           C
ATOM    284  CD1 PHE    17      45.840  32.729  76.617  1.00  0.00           C
ATOM    285  HD1 PHE    17      46.602  32.397  75.927  1.00  0.00           H
ATOM    286  CE1 PHE    17      44.615  32.102  76.654  1.00  0.00           C
ATOM    287  HE1 PHE    17      44.445  31.265  75.991  1.00  0.00           H
ATOM    288  CZ  PHE    17      43.625  32.442  77.538  1.00  0.00           C
ATOM    289  HZ  PHE    17      42.664  31.952  77.496  1.00  0.00           H
ATOM    290  CE2 PHE    17      43.931  33.539  78.349  1.00  0.00           C
ATOM    291  HE2 PHE    17      43.245  33.838  79.127  1.00  0.00           H
ATOM    292  CD2 PHE    17      45.192  34.171  78.336  1.00  0.00           C
ATOM    293  HD2 PHE    17      45.311  35.002  79.017  1.00  0.00           H
ATOM    294  C   PHE    17      50.024  34.481  77.043  1.00  0.00           C
ATOM    295  O   PHE    17      50.094  34.888  75.879  1.00  0.00           O
ATOM    296  N   THR    18      51.010  34.723  77.888  1.00  0.00           N
ATOM    297  H   THR    18      50.851  34.496  78.859  1.00  0.00           H
ATOM    298  CA  THR    18      52.273  35.298  77.458  1.00  0.00           C
ATOM    299  HA  THR    18      52.015  36.231  76.957  1.00  0.00           H
ATOM    300  CB  THR    18      53.277  35.580  78.586  1.00  0.00           C
ATOM    301  HB  THR    18      53.366  34.634  79.122  1.00  0.00           H
ATOM    302  CG2 THR    18      54.585  36.139  78.081  1.00  0.00           C
ATOM    303 HG21 THR    18      55.169  35.376  77.567  1.00  0.00           H
ATOM    304 HG22 THR    18      55.284  36.442  78.861  1.00  0.00           H
ATOM    305 HG23 THR    18      54.330  36.867  77.311  1.00  0.00           H
ATOM    306  OG1 THR    18      52.635  36.538  79.395  1.00  0.00           O
ATOM    307  HG1 THR    18      51.825  36.177  79.763  1.00  0.00           H
ATOM    308  C   THR    18      52.948  34.388  76.423  1.00  0.00           C
ATOM    309  O   THR    18      53.155  33.172  76.590  1.00  0.00           O
ATOM    310  N   VAL    19      53.378  34.883  75.292  1.00  0.00           N
ATOM    311  H   VAL    19      53.095  35.829  75.080  1.00  0.00           H
ATOM    312  CA  VAL    19      54.278  34.179  74.339  1.00  0.00           C
ATOM    313  HA  VAL    19      54.446  33.138  74.613  1.00  0.00           H
ATOM    314  CB  VAL    19      53.521  33.985  72.991  1.00  0.00           C
ATOM    315  HB  VAL    19      54.176  33.779  72.145  1.00  0.00           H
ATOM    316  CG1 VAL    19      52.635  32.731  72.802  1.00  0.00           C
ATOM    317 HG11 VAL    19      51.755  32.834  73.437  1.00  0.00           H
ATOM    318 HG12 VAL    19      52.257  32.527  71.800  1.00  0.00           H
ATOM    319 HG13 VAL    19      53.231  31.884  73.143  1.00  0.00           H
ATOM    320  CG2 VAL    19      52.826  35.255  72.402  1.00  0.00           C
ATOM    321 HG21 VAL    19      52.394  34.897  71.467  1.00  0.00           H
ATOM    322 HG22 VAL    19      53.382  36.188  72.315  1.00  0.00           H
ATOM    323 HG23 VAL    19      51.960  35.403  73.047  1.00  0.00           H
ATOM    324  C   VAL    19      55.608  34.937  74.112  1.00  0.00           C
ATOM    325  O   VAL    19      55.650  35.968  73.485  1.00  0.00           O
ATOM    326  N   PRO    20      56.692  34.492  74.805  1.00  0.00           N
ATOM    327  CD  PRO    20      56.743  33.327  75.720  1.00  0.00           C
ATOM    328  HD2 PRO    20      56.948  32.381  75.219  1.00  0.00           H
ATOM    329  HD3 PRO    20      55.830  33.232  76.307  1.00  0.00           H
ATOM    330  CG  PRO    20      57.931  33.529  76.629  1.00  0.00           C
ATOM    331  HG2 PRO    20      58.480  32.659  76.990  1.00  0.00           H
ATOM    332  HG3 PRO    20      57.648  34.100  77.512  1.00  0.00           H
ATOM    333  CB  PRO    20      58.875  34.370  75.704  1.00  0.00           C
ATOM    334  HB2 PRO    20      59.483  33.717  75.077  1.00  0.00           H
ATOM    335  HB3 PRO    20      59.375  35.005  76.434  1.00  0.00           H
ATOM    336  CA  PRO    20      57.945  35.227  74.782  1.00  0.00           C
ATOM    337  HA  PRO    20      57.890  36.186  75.295  1.00  0.00           H
ATOM    338  C   PRO    20      58.669  35.428  73.493  1.00  0.00           C
ATOM    339  O   PRO    20      58.457  34.671  72.564  1.00  0.00           O
ATOM    340  N   THR    21      59.576  36.430  73.483  1.00  0.00           N
ATOM    341  H   THR    21      59.677  36.975  74.327  1.00  0.00           H
ATOM    342  CA  THR    21      60.369  36.797  72.263  1.00  0.00           C
ATOM    343  HA  THR    21      59.767  37.077  71.399  1.00  0.00           H
ATOM    344  CB  THR    21      61.450  37.719  72.727  1.00  0.00           C
ATOM    345  HB  THR    21      61.971  37.401  73.631  1.00  0.00           H
ATOM    346  CG2 THR    21      62.623  38.043  71.775  1.00  0.00           C
ATOM    347 HG21 THR    21      63.382  37.273  71.907  1.00  0.00           H
ATOM    348 HG22 THR    21      63.096  38.954  72.144  1.00  0.00           H
ATOM    349 HG23 THR    21      62.204  38.230  70.786  1.00  0.00           H
ATOM    350  OG1 THR    21      60.834  38.939  72.984  1.00  0.00           O
ATOM    351  HG1 THR    21      60.171  38.707  73.639  1.00  0.00           H
ATOM    352  C   THR    21      61.080  35.534  71.711  1.00  0.00           C
ATOM    353  O   THR    21      61.151  35.277  70.480  1.00  0.00           O
ATOM    354  N   GLU    22      61.626  34.697  72.612  1.00  0.00           N
ATOM    355  H   GLU    22      61.702  34.816  73.612  1.00  0.00           H
ATOM    356  CA  GLU    22      62.402  33.577  72.208  1.00  0.00           C
ATOM    357  HA  GLU    22      63.084  33.955  71.446  1.00  0.00           H
ATOM    358  CB  GLU    22      63.266  33.102  73.438  1.00  0.00           C
ATOM    359  HB2 GLU    22      64.098  32.548  73.000  1.00  0.00           H
ATOM    360  HB3 GLU    22      63.675  33.951  73.984  1.00  0.00           H
ATOM    361  CG  GLU    22      62.513  32.247  74.491  1.00  0.00           C
ATOM    362  HG2 GLU    22      61.709  32.834  74.936  1.00  0.00           H
ATOM    363  HG3 GLU    22      62.126  31.475  73.825  1.00  0.00           H
ATOM    364  CD  GLU    22      63.518  31.876  75.588  1.00  0.00           C
ATOM    365  OE1 GLU    22      63.171  32.001  76.787  1.00  0.00           O
ATOM    366  OE2 GLU    22      64.683  31.385  75.295  1.00  0.00           O
ATOM    367  C   GLU    22      61.582  32.420  71.556  1.00  0.00           C
ATOM    368  O   GLU    22      62.130  31.800  70.653  1.00  0.00           O
ATOM    369  N   THR    23      60.343  32.264  71.974  1.00  0.00           N
ATOM    370  H   THR    23      59.985  32.940  72.633  1.00  0.00           H
ATOM    371  CA  THR    23      59.315  31.363  71.524  1.00  0.00           C
ATOM    372  HA  THR    23      59.637  30.321  71.515  1.00  0.00           H
ATOM    373  CB  THR    23      58.004  31.436  72.379  1.00  0.00           C
ATOM    374  HB  THR    23      57.733  32.480  72.540  1.00  0.00           H
ATOM    375  CG2 THR    23      56.819  30.638  71.814  1.00  0.00           C
ATOM    376 HG21 THR    23      56.048  30.587  72.583  1.00  0.00           H
ATOM    377 HG22 THR    23      57.069  29.624  71.502  1.00  0.00           H
ATOM    378 HG23 THR    23      56.410  31.179  70.960  1.00  0.00           H
ATOM    379  OG1 THR    23      58.237  30.988  73.666  1.00  0.00           O
ATOM    380  HG1 THR    23      58.315  30.033  73.597  1.00  0.00           H
ATOM    381  C   THR    23      58.859  31.735  70.140  1.00  0.00           C
ATOM    382  O   THR    23      58.551  30.869  69.291  1.00  0.00           O
ATOM    383  N   LEU    24      58.764  33.033  69.862  1.00  0.00           N
ATOM    384  H   LEU    24      58.862  33.642  70.662  1.00  0.00           H
ATOM    385  CA  LEU    24      58.364  33.592  68.565  1.00  0.00           C
ATOM    386  HA  LEU    24      57.572  32.953  68.177  1.00  0.00           H
ATOM    387  CB  LEU    24      57.898  35.020  68.884  1.00  0.00           C
ATOM    388  HB2 LEU    24      58.706  35.583  69.351  1.00  0.00           H
ATOM    389  HB3 LEU    24      57.703  35.427  67.892  1.00  0.00           H
ATOM    390  CG  LEU    24      56.630  35.096  69.677  1.00  0.00           C
ATOM    391  HG  LEU    24      56.848  34.811  70.707  1.00  0.00           H
ATOM    392  CD1 LEU    24      56.301  36.632  69.702  1.00  0.00           C
ATOM    393 HD11 LEU    24      55.483  36.757  70.411  1.00  0.00           H
ATOM    394 HD12 LEU    24      55.906  36.821  68.703  1.00  0.00           H
ATOM    395 HD13 LEU    24      57.147  37.308  69.827  1.00  0.00           H
ATOM    396  CD2 LEU    24      55.547  34.257  69.012  1.00  0.00           C
ATOM    397 HD21 LEU    24      54.667  34.303  69.655  1.00  0.00           H
ATOM    398 HD22 LEU    24      55.348  34.584  67.990  1.00  0.00           H
ATOM    399 HD23 LEU    24      55.856  33.214  69.088  1.00  0.00           H
ATOM    400  C   LEU    24      59.414  33.419  67.609  1.00  0.00           C
ATOM    401  O   LEU    24      59.150  32.912  66.541  1.00  0.00           O
ATOM    402  N   GLN    25      60.640  33.610  67.940  1.00  0.00           N
ATOM    403  H   GLN    25      60.838  33.804  68.911  1.00  0.00           H
ATOM    404  CA  GLN    25      61.773  33.308  67.062  1.00  0.00           C
ATOM    405  HA  GLN    25      61.685  34.026  66.247  1.00  0.00           H
ATOM    406  CB  GLN    25      63.046  33.864  67.762  1.00  0.00           C
ATOM    407  HB2 GLN    25      63.193  33.323  68.698  1.00  0.00           H
ATOM    408  HB3 GLN    25      63.927  33.509  67.228  1.00  0.00           H
ATOM    409  CG  GLN    25      63.133  35.425  67.966  1.00  0.00           C
ATOM    410  HG2 GLN    25      63.602  35.816  67.064  1.00  0.00           H
ATOM    411  HG3 GLN    25      62.153  35.833  68.213  1.00  0.00           H
ATOM    412  CD  GLN    25      64.056  35.981  69.060  1.00  0.00           C
ATOM    413  OE1 GLN    25      64.628  35.240  69.877  1.00  0.00           O
ATOM    414  NE2 GLN    25      64.405  37.284  69.046  1.00  0.00           N
ATOM    415 HE21 GLN    25      64.953  37.503  69.865  1.00  0.00           H
ATOM    416 HE22 GLN    25      64.020  38.005  68.452  1.00  0.00           H
ATOM    417  C   GLN    25      61.944  31.801  66.654  1.00  0.00           C
ATOM    418  O   GLN    25      62.338  31.543  65.571  1.00  0.00           O
ATOM    419  N   ALA    26      61.699  30.872  67.545  1.00  0.00           N
ATOM    420  H   ALA    26      61.742  31.264  68.474  1.00  0.00           H
ATOM    421  CA  ALA    26      61.426  29.500  67.287  1.00  0.00           C
ATOM    422  HA  ALA    26      62.314  28.971  66.937  1.00  0.00           H
ATOM    423  CB  ALA    26      61.184  28.872  68.772  1.00  0.00           C
ATOM    424  HB1 ALA    26      62.142  28.490  69.126  1.00  0.00           H
ATOM    425  HB2 ALA    26      60.532  28.001  68.726  1.00  0.00           H
ATOM    426  HB3 ALA    26      60.831  29.645  69.454  1.00  0.00           H
ATOM    427  C   ALA    26      60.255  29.210  66.314  1.00  0.00           C
ATOM    428  O   ALA    26      60.416  28.532  65.319  1.00  0.00           O
ATOM    429  N   VAL    27      59.050  29.670  66.591  1.00  0.00           N
ATOM    430  H   VAL    27      58.862  30.190  67.436  1.00  0.00           H
ATOM    431  CA  VAL    27      57.809  29.441  65.807  1.00  0.00           C
ATOM    432  HA  VAL    27      57.500  28.396  65.816  1.00  0.00           H
ATOM    433  CB  VAL    27      56.680  30.258  66.462  1.00  0.00           C
ATOM    434  HB  VAL    27      57.051  31.227  66.796  1.00  0.00           H
ATOM    435  CG1 VAL    27      55.396  30.478  65.511  1.00  0.00           C
ATOM    436 HG11 VAL    27      55.637  31.122  64.664  1.00  0.00           H
ATOM    437 HG12 VAL    27      54.903  29.547  65.229  1.00  0.00           H
ATOM    438 HG13 VAL    27      54.639  31.012  66.086  1.00  0.00           H
ATOM    439  CG2 VAL    27      56.016  29.547  67.666  1.00  0.00           C
ATOM    440 HG21 VAL    27      56.837  29.031  68.163  1.00  0.00           H
ATOM    441 HG22 VAL    27      55.248  28.823  67.394  1.00  0.00           H
ATOM    442 HG23 VAL    27      55.724  30.398  68.281  1.00  0.00           H
ATOM    443  C   VAL    27      58.031  29.885  64.318  1.00  0.00           C
ATOM    444  O   VAL    27      57.727  29.187  63.368  1.00  0.00           O
ATOM    445  N   THR    28      58.611  31.055  64.168  1.00  0.00           N
ATOM    446  H   THR    28      58.751  31.559  65.031  1.00  0.00           H
ATOM    447  CA  THR    28      59.083  31.736  62.930  1.00  0.00           C
ATOM    448  HA  THR    28      58.301  31.948  62.200  1.00  0.00           H
ATOM    449  CB  THR    28      59.859  33.001  63.410  1.00  0.00           C
ATOM    450  HB  THR    28      60.650  32.727  64.107  1.00  0.00           H
ATOM    451  CG2 THR    28      60.562  33.660  62.242  1.00  0.00           C
ATOM    452 HG21 THR    28      59.831  34.264  61.705  1.00  0.00           H
ATOM    453 HG22 THR    28      61.137  32.988  61.605  1.00  0.00           H
ATOM    454 HG23 THR    28      61.259  34.310  62.770  1.00  0.00           H
ATOM    455  OG1 THR    28      58.879  33.913  63.918  1.00  0.00           O
ATOM    456  HG1 THR    28      58.905  33.772  64.868  1.00  0.00           H
ATOM    457  C   THR    28      59.963  30.717  62.109  1.00  0.00           C
ATOM    458  O   THR    28      59.794  30.505  60.929  1.00  0.00           O
ATOM    459  N   LYS    29      60.987  30.127  62.801  1.00  0.00           N
ATOM    460  H   LYS    29      61.092  30.306  63.790  1.00  0.00           H
ATOM    461  CA  LYS    29      61.952  29.151  62.195  1.00  0.00           C
ATOM    462  HA  LYS    29      62.284  29.572  61.246  1.00  0.00           H
ATOM    463  CB  LYS    29      63.137  28.974  63.155  1.00  0.00           C
ATOM    464  HB2 LYS    29      62.705  28.702  64.118  1.00  0.00           H
ATOM    465  HB3 LYS    29      63.829  28.163  62.930  1.00  0.00           H
ATOM    466  CG  LYS    29      64.001  30.221  63.175  1.00  0.00           C
ATOM    467  HG2 LYS    29      64.300  30.411  62.145  1.00  0.00           H
ATOM    468  HG3 LYS    29      63.434  31.108  63.461  1.00  0.00           H
ATOM    469  CD  LYS    29      65.304  30.105  63.851  1.00  0.00           C
ATOM    470  HD2 LYS    29      65.201  29.500  64.752  1.00  0.00           H
ATOM    471  HD3 LYS    29      65.981  29.562  63.192  1.00  0.00           H
ATOM    472  CE  LYS    29      65.987  31.470  64.067  1.00  0.00           C
ATOM    473  HE2 LYS    29      66.985  31.189  64.400  1.00  0.00           H
ATOM    474  HE3 LYS    29      65.956  32.019  63.126  1.00  0.00           H
ATOM    475  NZ  LYS    29      65.384  32.195  65.188  1.00  0.00           N
ATOM    476  HZ1 LYS    29      64.474  32.547  64.932  1.00  0.00           H
ATOM    477  HZ2 LYS    29      65.977  32.955  65.489  1.00  0.00           H
ATOM    478  HZ3 LYS    29      65.261  31.530  65.940  1.00  0.00           H
ATOM    479  C   LYS    29      61.301  27.824  61.850  1.00  0.00           C
ATOM    480  O   LYS    29      61.538  27.353  60.715  1.00  0.00           O
ATOM    481  N   HIE    30      60.450  27.235  62.660  1.00  0.00           N
ATOM    482  H   HIE    30      60.240  27.630  63.565  1.00  0.00           H
ATOM    483  CA  HIE    30      59.803  25.987  62.236  1.00  0.00           C
ATOM    484  HA  HIE    30      60.609  25.308  61.962  1.00  0.00           H
ATOM    485  CB  HIE    30      58.943  25.350  63.415  1.00  0.00           C
ATOM    486  HB2 HIE    30      59.676  25.049  64.164  1.00  0.00           H
ATOM    487  HB3 HIE    30      58.196  25.998  63.872  1.00  0.00           H
ATOM    488  CG  HIE    30      58.304  24.081  62.947  1.00  0.00           C
ATOM    489  ND1 HIE    30      59.014  22.939  62.650  1.00  0.00           N
ATOM    490  CE1 HIE    30      58.016  22.009  62.495  1.00  0.00           C
ATOM    491  HE1 HIE    30      58.215  20.993  62.188  1.00  0.00           H
ATOM    492  NE2 HIE    30      56.826  22.523  62.653  1.00  0.00           N
ATOM    493  HE2 HIE    30      55.964  22.028  62.471  1.00  0.00           H
ATOM    494  CD2 HIE    30      56.931  23.880  62.886  1.00  0.00           C
ATOM    495  HD2 HIE    30      56.154  24.524  63.271  1.00  0.00           H
ATOM    496  C   HIE    30      58.865  26.331  61.049  1.00  0.00           C
ATOM    497  O   HIE    30      58.941  25.565  60.071  1.00  0.00           O
ATOM    498  N   PHE    31      58.196  27.472  60.950  1.00  0.00           N
ATOM    499  H   PHE    31      58.157  28.113  61.730  1.00  0.00           H
ATOM    500  CA  PHE    31      57.488  27.918  59.682  1.00  0.00           C
ATOM    501  HA  PHE    31      56.551  27.368  59.598  1.00  0.00           H
ATOM    502  CB  PHE    31      57.008  29.413  59.861  1.00  0.00           C
ATOM    503  HB2 PHE    31      57.402  29.825  60.790  1.00  0.00           H
ATOM    504  HB3 PHE    31      57.457  30.123  59.168  1.00  0.00           H
ATOM    505  CG  PHE    31      55.464  29.661  59.900  1.00  0.00           C
ATOM    506  CD1 PHE    31      54.729  29.362  58.762  1.00  0.00           C
ATOM    507  HD1 PHE    31      55.281  28.970  57.920  1.00  0.00           H
ATOM    508  CE1 PHE    31      53.372  29.681  58.685  1.00  0.00           C
ATOM    509  HE1 PHE    31      52.760  29.376  57.849  1.00  0.00           H
ATOM    510  CZ  PHE    31      52.697  30.265  59.763  1.00  0.00           C
ATOM    511  HZ  PHE    31      51.663  30.564  59.676  1.00  0.00           H
ATOM    512  CE2 PHE    31      53.442  30.644  60.877  1.00  0.00           C
ATOM    513  HE2 PHE    31      52.902  31.095  61.698  1.00  0.00           H
ATOM    514  CD2 PHE    31      54.852  30.347  60.929  1.00  0.00           C
ATOM    515  HD2 PHE    31      55.451  30.650  61.776  1.00  0.00           H
ATOM    516  C   PHE    31      58.294  27.955  58.435  1.00  0.00           C
ATOM    517  O   PHE    31      57.840  27.420  57.436  1.00  0.00           O
ATOM    518  N   ILE    32      59.586  28.409  58.411  1.00  0.00           N
ATOM    519  H   ILE    32      59.983  28.843  59.232  1.00  0.00           H
ATOM    520  CA  ILE    32      60.401  28.551  57.225  1.00  0.00           C
ATOM    521  HA  ILE    32      59.920  29.148  56.450  1.00  0.00           H
ATOM    522  CB  ILE    32      61.785  29.139  57.548  1.00  0.00           C
ATOM    523  HB  ILE    32      62.286  28.518  58.289  1.00  0.00           H
ATOM    524  CG2 ILE    32      62.632  29.105  56.369  1.00  0.00           C
ATOM    525 HG21 ILE    32      63.584  29.565  56.633  1.00  0.00           H
ATOM    526 HG22 ILE    32      62.235  29.738  55.576  1.00  0.00           H
ATOM    527 HG23 ILE    32      62.928  28.123  56.001  1.00  0.00           H
ATOM    528  CG1 ILE    32      61.713  30.542  58.154  1.00  0.00           C
ATOM    529 HG12 ILE    32      61.444  31.274  57.394  1.00  0.00           H
ATOM    530 HG13 ILE    32      60.819  30.503  58.776  1.00  0.00           H
ATOM    531  CD1 ILE    32      62.991  31.133  58.789  1.00  0.00           C
ATOM    532 HD11 ILE    32      62.894  32.205  58.960  1.00  0.00           H
ATOM    533 HD12 ILE    32      63.786  31.125  58.043  1.00  0.00           H
ATOM    534 HD13 ILE    32      63.325  30.534  59.636  1.00  0.00           H
ATOM    535  C   ILE    32      60.584  27.064  56.643  1.00  0.00           C
ATOM    536  O   ILE    32      60.457  26.758  55.444  1.00  0.00           O
ATOM    537  N   SER    33      60.786  26.069  57.556  1.00  0.00           N
ATOM    538  H   SER    33      60.810  26.347  58.527  1.00  0.00           H
ATOM    539  CA  SER    33      60.863  24.624  57.097  1.00  0.00           C
ATOM    540  HA  SER    33      61.581  24.626  56.277  1.00  0.00           H
ATOM    541  CB  SER    33      61.459  23.657  58.238  1.00  0.00           C
ATOM    542  HB2 SER    33      61.676  22.646  57.893  1.00  0.00           H
ATOM    543  HB3 SER    33      62.307  24.197  58.660  1.00  0.00           H
ATOM    544  OG  SER    33      60.490  23.414  59.320  1.00  0.00           O
ATOM    545  HG  SER    33      59.989  24.216  59.488  1.00  0.00           H
ATOM    546  C   SER    33      59.507  24.029  56.578  1.00  0.00           C
ATOM    547  O   SER    33      59.465  23.408  55.491  1.00  0.00           O
ATOM    548  N   GLU    34      58.442  24.357  57.234  1.00  0.00           N
ATOM    549  H   GLU    34      58.560  24.942  58.049  1.00  0.00           H
ATOM    550  CA  GLU    34      57.159  23.920  56.681  1.00  0.00           C
ATOM    551  HA  GLU    34      57.172  22.853  56.456  1.00  0.00           H
ATOM    552  CB  GLU    34      56.183  24.014  57.879  1.00  0.00           C
ATOM    553  HB2 GLU    34      56.265  24.995  58.347  1.00  0.00           H
ATOM    554  HB3 GLU    34      55.146  23.912  57.558  1.00  0.00           H
ATOM    555  CG  GLU    34      56.546  22.927  58.856  1.00  0.00           C
ATOM    556  HG2 GLU    34      57.591  22.975  59.163  1.00  0.00           H
ATOM    557  HG3 GLU    34      55.979  23.015  59.781  1.00  0.00           H
ATOM    558  CD  GLU    34      56.315  21.473  58.291  1.00  0.00           C
ATOM    559  OE1 GLU    34      55.478  21.357  57.408  1.00  0.00           O
ATOM    560  OE2 GLU    34      57.124  20.601  58.726  1.00  0.00           O
ATOM    561  C   GLU    34      56.626  24.723  55.441  1.00  0.00           C
ATOM    562  O   GLU    34      55.765  24.262  54.733  1.00  0.00           O
ATOM    563  N   LEU    35      57.142  25.925  55.172  1.00  0.00           N
ATOM    564  H   LEU    35      57.837  26.361  55.761  1.00  0.00           H
ATOM    565  CA  LEU    35      56.798  26.598  53.909  1.00  0.00           C
ATOM    566  HA  LEU    35      55.723  26.553  53.732  1.00  0.00           H
ATOM    567  CB  LEU    35      57.184  28.100  53.994  1.00  0.00           C
ATOM    568  HB2 LEU    35      58.199  28.153  54.389  1.00  0.00           H
ATOM    569  HB3 LEU    35      57.287  28.519  52.993  1.00  0.00           H
ATOM    570  CG  LEU    35      56.281  28.863  54.979  1.00  0.00           C
ATOM    571  HG  LEU    35      56.056  28.304  55.887  1.00  0.00           H
ATOM    572  CD1 LEU    35      56.966  30.179  55.486  1.00  0.00           C
ATOM    573 HD11 LEU    35      57.846  29.979  56.095  1.00  0.00           H
ATOM    574 HD12 LEU    35      56.329  30.796  56.119  1.00  0.00           H
ATOM    575 HD13 LEU    35      57.266  30.732  54.596  1.00  0.00           H
ATOM    576  CD2 LEU    35      54.878  29.020  54.489  1.00  0.00           C
ATOM    577 HD21 LEU    35      54.521  28.022  54.234  1.00  0.00           H
ATOM    578 HD22 LEU    35      54.230  29.420  55.269  1.00  0.00           H
ATOM    579 HD23 LEU    35      54.929  29.712  53.648  1.00  0.00           H
ATOM    580  C   LEU    35      57.524  25.948  52.712  1.00  0.00           C
ATOM    581  O   LEU    35      57.050  25.829  51.566  1.00  0.00           O
ATOM    582  N   GLU    36      58.742  25.559  52.959  1.00  0.00           N
ATOM    583  H   GLU    36      59.093  25.928  53.830  1.00  0.00           H
ATOM    584  CA  GLU    36      59.683  24.682  52.193  1.00  0.00           C
ATOM    585  HA  GLU    36      59.799  25.325  51.320  1.00  0.00           H
ATOM    586  CB  GLU    36      61.074  24.736  52.787  1.00  0.00           C
ATOM    587  HB2 GLU    36      61.369  25.775  52.932  1.00  0.00           H
ATOM    588  HB3 GLU    36      61.137  24.249  53.760  1.00  0.00           H
ATOM    589  CG  GLU    36      62.133  23.930  51.949  1.00  0.00           C
ATOM    590  HG2 GLU    36      61.740  22.915  51.881  1.00  0.00           H
ATOM    591  HG3 GLU    36      62.185  24.206  50.896  1.00  0.00           H
ATOM    592  CD  GLU    36      63.513  23.972  52.684  1.00  0.00           C
ATOM    593  OE1 GLU    36      63.633  23.553  53.875  1.00  0.00           O
ATOM    594  OE2 GLU    36      64.556  24.291  52.023  1.00  0.00           O
ATOM    595  C   GLU    36      59.184  23.249  51.809  1.00  0.00           C
ATOM    596  O   GLU    36      59.146  22.736  50.695  1.00  0.00           O
ATOM    597  N   LYS    37      58.676  22.574  52.822  1.00  0.00           N
ATOM    598  H   LYS    37      58.985  22.882  53.733  1.00  0.00           H
ATOM    599  CA  LYS    37      57.977  21.254  52.621  1.00  0.00           C
ATOM    600  HA  LYS    37      58.545  20.599  51.959  1.00  0.00           H
ATOM    601  CB  LYS    37      57.667  20.508  53.960  1.00  0.00           C
ATOM    602  HB2 LYS    37      57.383  21.261  54.695  1.00  0.00           H
ATOM    603  HB3 LYS    37      56.889  19.757  53.821  1.00  0.00           H
ATOM    604  CG  LYS    37      58.921  19.762  54.363  1.00  0.00           C
ATOM    605  HG2 LYS    37      58.935  18.827  53.803  1.00  0.00           H
ATOM    606  HG3 LYS    37      59.798  20.410  54.372  1.00  0.00           H
ATOM    607  CD  LYS    37      58.737  19.274  55.790  1.00  0.00           C
ATOM    608  HD2 LYS    37      59.567  18.584  55.943  1.00  0.00           H
ATOM    609  HD3 LYS    37      58.819  20.110  56.484  1.00  0.00           H
ATOM    610  CE  LYS    37      57.546  18.307  55.982  1.00  0.00           C
ATOM    611  HE2 LYS    37      56.767  18.762  55.371  1.00  0.00           H
ATOM    612  HE3 LYS    37      57.765  17.374  55.461  1.00  0.00           H
ATOM    613  NZ  LYS    37      56.961  18.115  57.330  1.00  0.00           N
ATOM    614  HZ1 LYS    37      56.068  17.650  57.248  1.00  0.00           H
ATOM    615  HZ2 LYS    37      56.920  19.036  57.742  1.00  0.00           H
ATOM    616  HZ3 LYS    37      57.525  17.565  57.962  1.00  0.00           H
ATOM    617  C   LYS    37      56.652  21.573  51.993  1.00  0.00           C
ATOM    618  O   LYS    37      56.190  20.759  51.214  1.00  0.00           O
ATOM    619  N   GLY    38      56.021  22.671  52.404  1.00  0.00           N
ATOM    620  H   GLY    38      56.321  23.079  53.277  1.00  0.00           H
ATOM    621  CA  GLY    38      54.772  23.004  51.766  1.00  0.00           C
ATOM    622  HA2 GLY    38      54.225  22.062  51.742  1.00  0.00           H
ATOM    623  HA3 GLY    38      54.359  23.901  52.226  1.00  0.00           H
ATOM    624  C   GLY    38      54.886  23.265  50.282  1.00  0.00           C
ATOM    625  O   GLY    38      53.942  23.065  49.491  1.00  0.00           O
ATOM    626  N   LEU    39      56.044  23.826  49.820  1.00  0.00           N
ATOM    627  H   LEU    39      56.694  24.217  50.486  1.00  0.00           H
ATOM    628  CA  LEU    39      56.422  23.937  48.344  1.00  0.00           C
ATOM    629  HA  LEU    39      55.472  24.267  47.922  1.00  0.00           H
ATOM    630  CB  LEU    39      57.507  24.965  48.024  1.00  0.00           C
ATOM    631  HB2 LEU    39      58.329  24.851  48.731  1.00  0.00           H
ATOM    632  HB3 LEU    39      57.951  24.651  47.079  1.00  0.00           H
ATOM    633  CG  LEU    39      57.028  26.446  47.888  1.00  0.00           C
ATOM    634  HG  LEU    39      56.557  26.703  48.837  1.00  0.00           H
ATOM    635  CD1 LEU    39      58.200  27.457  47.693  1.00  0.00           C
ATOM    636 HD11 LEU    39      57.777  28.447  47.866  1.00  0.00           H
ATOM    637 HD12 LEU    39      58.505  27.372  46.650  1.00  0.00           H
ATOM    638 HD13 LEU    39      58.940  27.232  48.461  1.00  0.00           H
ATOM    639  CD2 LEU    39      55.959  26.483  46.813  1.00  0.00           C
ATOM    640 HD21 LEU    39      56.389  26.112  45.881  1.00  0.00           H
ATOM    641 HD22 LEU    39      55.038  26.012  47.157  1.00  0.00           H
ATOM    642 HD23 LEU    39      55.609  27.513  46.747  1.00  0.00           H
ATOM    643  C   LEU    39      56.878  22.600  47.711  1.00  0.00           C
ATOM    644  O   LEU    39      56.741  22.495  46.493  1.00  0.00           O
ATOM    645  N   SER    40      57.433  21.640  48.525  1.00  0.00           N
ATOM    646  H   SER    40      57.546  21.851  49.506  1.00  0.00           H
ATOM    647  CA  SER    40      57.948  20.344  48.104  1.00  0.00           C
ATOM    648  HA  SER    40      58.707  20.711  47.413  1.00  0.00           H
ATOM    649  CB  SER    40      58.546  19.532  49.199  1.00  0.00           C
ATOM    650  HB2 SER    40      59.240  18.793  48.800  1.00  0.00           H
ATOM    651  HB3 SER    40      59.146  20.290  49.701  1.00  0.00           H
ATOM    652  OG  SER    40      57.712  18.776  50.083  1.00  0.00           O
ATOM    653  HG  SER    40      57.317  19.495  50.581  1.00  0.00           H
ATOM    654  C   SER    40      57.015  19.469  47.239  1.00  0.00           C
ATOM    655  O   SER    40      55.774  19.594  47.332  1.00  0.00           O
ATOM    656  N   LYS    41      57.499  18.476  46.498  1.00  0.00           N
ATOM    657  H   LYS    41      58.499  18.333  46.527  1.00  0.00           H
ATOM    658  CA  LYS    41      56.671  17.621  45.536  1.00  0.00           C
ATOM    659  HA  LYS    41      56.089  18.307  44.922  1.00  0.00           H
ATOM    660  CB  LYS    41      57.541  16.789  44.617  1.00  0.00           C
ATOM    661  HB2 LYS    41      58.237  17.471  44.129  1.00  0.00           H
ATOM    662  HB3 LYS    41      58.047  16.031  45.214  1.00  0.00           H
ATOM    663  CG  LYS    41      56.718  15.987  43.638  1.00  0.00           C
ATOM    664  HG2 LYS    41      56.088  15.238  44.121  1.00  0.00           H
ATOM    665  HG3 LYS    41      56.045  16.552  42.992  1.00  0.00           H
ATOM    666  CD  LYS    41      57.507  15.105  42.679  1.00  0.00           C
ATOM    667  HD2 LYS    41      58.069  14.384  43.272  1.00  0.00           H
ATOM    668  HD3 LYS    41      56.704  14.580  42.161  1.00  0.00           H
ATOM    669  CE  LYS    41      58.364  15.890  41.639  1.00  0.00           C
ATOM    670  HE2 LYS    41      57.856  16.818  41.378  1.00  0.00           H
ATOM    671  HE3 LYS    41      59.307  16.174  42.108  1.00  0.00           H
ATOM    672  NZ  LYS    41      58.670  15.190  40.342  1.00  0.00           N
ATOM    673  HZ1 LYS    41      59.261  14.375  40.420  1.00  0.00           H
ATOM    674  HZ2 LYS    41      59.166  15.743  39.658  1.00  0.00           H
ATOM    675  HZ3 LYS    41      57.828  14.983  39.822  1.00  0.00           H
ATOM    676  C   LYS    41      55.694  16.686  46.401  1.00  0.00           C
ATOM    677  O   LYS    41      54.514  16.453  46.102  1.00  0.00           O
ATOM    678  N   LYS    42      56.174  16.085  47.536  1.00  0.00           N
ATOM    679  H   LYS    42      57.154  16.119  47.775  1.00  0.00           H
ATOM    680  CA  LYS    42      55.300  15.400  48.505  1.00  0.00           C
ATOM    681  HA  LYS    42      54.702  14.730  47.886  1.00  0.00           H
ATOM    682  CB  LYS    42      56.174  14.500  49.373  1.00  0.00           C
ATOM    683  HB2 LYS    42      56.994  15.083  49.790  1.00  0.00           H
ATOM    684  HB3 LYS    42      55.520  14.004  50.092  1.00  0.00           H
ATOM    685  CG  LYS    42      56.807  13.388  48.519  1.00  0.00           C
ATOM    686  HG2 LYS    42      56.083  12.832  47.921  1.00  0.00           H
ATOM    687  HG3 LYS    42      57.507  13.838  47.815  1.00  0.00           H
ATOM    688  CD  LYS    42      57.648  12.438  49.391  1.00  0.00           C
ATOM    689  HD2 LYS    42      58.459  12.910  49.945  1.00  0.00           H
ATOM    690  HD3 LYS    42      57.059  12.058  50.226  1.00  0.00           H
ATOM    691  CE  LYS    42      58.214  11.281  48.601  1.00  0.00           C
ATOM    692  HE2 LYS    42      58.650  10.586  49.318  1.00  0.00           H
ATOM    693  HE3 LYS    42      57.421  10.734  48.089  1.00  0.00           H
ATOM    694  NZ  LYS    42      59.191  11.769  47.607  1.00  0.00           N
ATOM    695  HZ1 LYS    42      60.077  12.044  48.009  1.00  0.00           H
ATOM    696  HZ2 LYS    42      58.809  12.574  47.132  1.00  0.00           H
ATOM    697  HZ3 LYS    42      59.419  11.062  46.923  1.00  0.00           H
ATOM    698  C   LYS    42      54.422  16.348  49.328  1.00  0.00           C
ATOM    699  O   LYS    42      53.224  15.985  49.566  1.00  0.00           O
ATOM    700  N   GLY    43      54.880  17.535  49.651  1.00  0.00           N
ATOM    701  H   GLY    43      55.766  17.853  49.285  1.00  0.00           H
ATOM    702  CA  GLY    43      54.124  18.596  50.196  1.00  0.00           C
ATOM    703  HA2 GLY    43      54.473  19.565  49.839  1.00  0.00           H
ATOM    704  HA3 GLY    43      53.083  18.504  49.887  1.00  0.00           H
ATOM    705  C   GLY    43      54.212  18.570  51.733  1.00  0.00           C
ATOM    706  O   GLY    43      55.183  18.082  52.310  1.00  0.00           O
ATOM    707  N   GLY    44      53.239  19.218  52.437  1.00  0.00           N
ATOM    708  H   GLY    44      52.540  19.643  51.846  1.00  0.00           H
ATOM    709  CA  GLY    44      53.185  19.068  53.855  1.00  0.00           C
ATOM    710  HA2 GLY    44      53.269  18.036  54.195  1.00  0.00           H
ATOM    711  HA3 GLY    44      53.950  19.632  54.388  1.00  0.00           H
ATOM    712  C   GLY    44      51.866  19.543  54.429  1.00  0.00           C
ATOM    713  O   GLY    44      50.877  19.699  53.721  1.00  0.00           O
ATOM    714  N   ASN    45      51.908  19.975  55.675  1.00  0.00           N
ATOM    715  H   ASN    45      52.806  20.181  56.087  1.00  0.00           H
ATOM    716  CA  ASN    45      50.700  20.451  56.349  1.00  0.00           C
ATOM    717  HA  ASN    45      49.864  19.771  56.186  1.00  0.00           H
ATOM    718  CB  ASN    45      50.868  20.441  57.905  1.00  0.00           C
ATOM    719  HB2 ASN    45      51.687  21.073  58.246  1.00  0.00           H
ATOM    720  HB3 ASN    45      49.926  20.816  58.307  1.00  0.00           H
ATOM    721  CG  ASN    45      50.909  19.074  58.432  1.00  0.00           C
ATOM    722  OD1 ASN    45      50.658  18.116  57.736  1.00  0.00           O
ATOM    723  ND2 ASN    45      51.375  18.937  59.610  1.00  0.00           N
ATOM    724 HD21 ASN    45      51.781  19.714  60.111  1.00  0.00           H
ATOM    725 HD22 ASN    45      51.539  18.015  59.987  1.00  0.00           H
ATOM    726  C   ASN    45      50.160  21.835  55.825  1.00  0.00           C
ATOM    727  O   ASN    45      48.927  22.042  55.686  1.00  0.00           O
ATOM    728  N   ILE    46      51.100  22.658  55.445  1.00  0.00           N
ATOM    729  H   ILE    46      52.068  22.387  55.532  1.00  0.00           H
ATOM    730  CA  ILE    46      50.825  23.925  54.745  1.00  0.00           C
ATOM    731  HA  ILE    46      49.905  24.296  55.197  1.00  0.00           H
ATOM    732  CB  ILE    46      51.987  24.968  54.946  1.00  0.00           C
ATOM    733  HB  ILE    46      52.902  24.572  54.506  1.00  0.00           H
ATOM    734  CG2 ILE    46      51.573  26.208  54.095  1.00  0.00           C
ATOM    735 HG21 ILE    46      51.585  26.007  53.024  1.00  0.00           H
ATOM    736 HG22 ILE    46      52.071  27.136  54.375  1.00  0.00           H
ATOM    737 HG23 ILE    46      50.551  26.486  54.352  1.00  0.00           H
ATOM    738  CG1 ILE    46      52.293  25.353  56.443  1.00  0.00           C
ATOM    739 HG12 ILE    46      51.351  25.655  56.902  1.00  0.00           H
ATOM    740 HG13 ILE    46      52.562  24.402  56.902  1.00  0.00           H
ATOM    741  CD1 ILE    46      53.408  26.407  56.616  1.00  0.00           C
ATOM    742 HD11 ILE    46      53.739  26.538  57.646  1.00  0.00           H
ATOM    743 HD12 ILE    46      53.052  27.362  56.231  1.00  0.00           H
ATOM    744 HD13 ILE    46      54.265  26.157  55.990  1.00  0.00           H
ATOM    745  C   ILE    46      50.627  23.634  53.246  1.00  0.00           C
ATOM    746  O   ILE    46      51.468  22.905  52.612  1.00  0.00           O
ATOM    747  N   PRO    47      49.516  24.036  52.558  1.00  0.00           N
ATOM    748  CD  PRO    47      48.344  24.409  53.279  1.00  0.00           C
ATOM    749  HD2 PRO    47      48.288  25.475  53.500  1.00  0.00           H
ATOM    750  HD3 PRO    47      48.141  23.927  54.234  1.00  0.00           H
ATOM    751  CG  PRO    47      47.267  24.100  52.323  1.00  0.00           C
ATOM    752  HG2 PRO    47      46.427  24.792  52.370  1.00  0.00           H
ATOM    753  HG3 PRO    47      46.803  23.136  52.534  1.00  0.00           H
ATOM    754  CB  PRO    47      47.817  24.055  50.875  1.00  0.00           C
ATOM    755  HB2 PRO    47      47.814  25.050  50.432  1.00  0.00           H
ATOM    756  HB3 PRO    47      47.378  23.292  50.232  1.00  0.00           H
ATOM    757  CA  PRO    47      49.260  23.762  51.162  1.00  0.00           C
ATOM    758  HA  PRO    47      49.344  22.676  51.111  1.00  0.00           H
ATOM    759  C   PRO    47      50.252  24.310  50.159  1.00  0.00           C
ATOM    760  O   PRO    47      50.826  23.599  49.318  1.00  0.00           O
ATOM    761  N   MET    48      50.426  25.700  50.194  1.00  0.00           N
ATOM    762  H   MET    48      50.090  26.250  50.971  1.00  0.00           H
ATOM    763  CA  MET    48      51.212  26.370  49.083  1.00  0.00           C
ATOM    764  HA  MET    48      51.084  27.416  49.361  1.00  0.00           H
ATOM    765  CB  MET    48      52.737  26.121  49.250  1.00  0.00           C
ATOM    766  HB2 MET    48      53.032  25.154  48.842  1.00  0.00           H
ATOM    767  HB3 MET    48      53.132  26.857  48.548  1.00  0.00           H
ATOM    768  CG  MET    48      53.318  26.210  50.648  1.00  0.00           C
ATOM    769  HG2 MET    48      52.890  25.506  51.363  1.00  0.00           H
ATOM    770  HG3 MET    48      54.343  25.890  50.467  1.00  0.00           H
ATOM    771  SD  MET    48      53.480  27.792  51.438  1.00  0.00           S
ATOM    772  CE  MET    48      54.939  28.636  50.751  1.00  0.00           C
ATOM    773  HE1 MET    48      54.947  28.744  49.666  1.00  0.00           H
ATOM    774  HE2 MET    48      55.109  29.601  51.230  1.00  0.00           H
ATOM    775  HE3 MET    48      55.847  28.051  50.895  1.00  0.00           H
ATOM    776  C   MET    48      50.546  26.193  47.702  1.00  0.00           C
ATOM    777  O   MET    48      51.121  25.591  46.826  1.00  0.00           O
ATOM    778  N   ILE    49      49.397  26.728  47.484  1.00  0.00           N
ATOM    779  H   ILE    49      49.313  27.576  48.028  1.00  0.00           H
ATOM    780  CA  ILE    49      48.600  26.717  46.219  1.00  0.00           C
ATOM    781  HA  ILE    49      48.649  25.673  45.909  1.00  0.00           H
ATOM    782  CB  ILE    49      47.131  27.018  46.475  1.00  0.00           C
ATOM    783  HB  ILE    49      47.074  27.951  47.036  1.00  0.00           H
ATOM    784  CG2 ILE    49      46.271  27.383  45.248  1.00  0.00           C
ATOM    785 HG21 ILE    49      45.242  27.608  45.530  1.00  0.00           H
ATOM    786 HG22 ILE    49      46.211  26.618  44.474  1.00  0.00           H
ATOM    787 HG23 ILE    49      46.626  28.349  44.890  1.00  0.00           H
ATOM    788  CG1 ILE    49      46.591  25.874  47.266  1.00  0.00           C
ATOM    789 HG12 ILE    49      46.568  24.977  46.649  1.00  0.00           H
ATOM    790 HG13 ILE    49      47.159  25.758  48.189  1.00  0.00           H
ATOM    791  CD1 ILE    49      45.094  26.143  47.624  1.00  0.00           C
ATOM    792 HD11 ILE    49      44.675  25.446  48.349  1.00  0.00           H
ATOM    793 HD12 ILE    49      44.401  26.022  46.793  1.00  0.00           H
ATOM    794 HD13 ILE    49      45.011  27.153  48.030  1.00  0.00           H
ATOM    795  C   ILE    49      49.148  27.652  45.105  1.00  0.00           C
ATOM    796  O   ILE    49      49.071  28.853  45.209  1.00  0.00           O
ATOM    797  N   PRO    50      49.716  27.147  44.002  1.00  0.00           N
ATOM    798  CD  PRO    50      49.721  25.781  43.637  1.00  0.00           C
ATOM    799  HD2 PRO    50      48.785  25.570  43.119  1.00  0.00           H
ATOM    800  HD3 PRO    50      49.962  25.025  44.385  1.00  0.00           H
ATOM    801  CG  PRO    50      50.791  25.642  42.534  1.00  0.00           C
ATOM    802  HG2 PRO    50      50.560  24.835  41.839  1.00  0.00           H
ATOM    803  HG3 PRO    50      51.728  25.349  43.007  1.00  0.00           H
ATOM    804  CB  PRO    50      50.747  26.986  41.886  1.00  0.00           C
ATOM    805  HB2 PRO    50      50.074  26.870  41.037  1.00  0.00           H
ATOM    806  HB3 PRO    50      51.734  27.314  41.559  1.00  0.00           H
ATOM    807  CA  PRO    50      50.199  27.947  42.946  1.00  0.00           C
ATOM    808  HA  PRO    50      51.008  28.623  43.224  1.00  0.00           H
ATOM    809  C   PRO    50      49.123  28.867  42.335  1.00  0.00           C
ATOM    810  O   PRO    50      47.952  28.459  42.061  1.00  0.00           O
ATOM    811  N   GLY    51      49.552  30.095  42.038  1.00  0.00           N
ATOM    812  H   GLY    51      50.526  30.266  42.248  1.00  0.00           H
ATOM    813  CA  GLY    51      48.729  31.300  41.713  1.00  0.00           C
ATOM    814  HA2 GLY    51      47.726  31.092  42.083  1.00  0.00           H
ATOM    815  HA3 GLY    51      49.111  32.220  42.158  1.00  0.00           H
ATOM    816  C   GLY    51      48.637  31.651  40.136  1.00  0.00           C
ATOM    817  O   GLY    51      47.851  32.521  39.756  1.00  0.00           O
ATOM    818  N   TRP    52      49.587  31.100  39.328  1.00  0.00           N
ATOM    819  H   TRP    52      50.047  30.319  39.774  1.00  0.00           H
ATOM    820  CA  TRP    52      49.669  31.186  37.875  1.00  0.00           C
ATOM    821  HA  TRP    52      50.422  30.481  37.521  1.00  0.00           H
ATOM    822  CB  TRP    52      48.437  30.552  37.203  1.00  0.00           C
ATOM    823  HB2 TRP    52      47.512  31.112  37.333  1.00  0.00           H
ATOM    824  HB3 TRP    52      48.607  30.512  36.127  1.00  0.00           H
ATOM    825  CG  TRP    52      48.358  29.117  37.718  1.00  0.00           C
ATOM    826  CD1 TRP    52      47.410  28.624  38.472  1.00  0.00           C
ATOM    827  HD1 TRP    52      46.656  29.143  39.047  1.00  0.00           H
ATOM    828  NE1 TRP    52      47.726  27.324  38.744  1.00  0.00           N
ATOM    829  HE1 TRP    52      47.307  26.805  39.502  1.00  0.00           H
ATOM    830  CE2 TRP    52      48.792  26.826  38.017  1.00  0.00           C
ATOM    831  CZ2 TRP    52      49.362  25.538  37.894  1.00  0.00           C
ATOM    832  HZ2 TRP    52      49.074  24.711  38.526  1.00  0.00           H
ATOM    833  CH2 TRP    52      50.485  25.456  37.089  1.00  0.00           C
ATOM    834  HH2 TRP    52      51.092  24.576  37.240  1.00  0.00           H
ATOM    835  CZ3 TRP    52      51.000  26.626  36.448  1.00  0.00           C
ATOM    836  HZ3 TRP    52      52.000  26.511  36.057  1.00  0.00           H
ATOM    837  CE3 TRP    52      50.349  27.892  36.466  1.00  0.00           C
ATOM    838  HE3 TRP    52      50.901  28.752  36.115  1.00  0.00           H
ATOM    839  CD2 TRP    52      49.208  27.963  37.288  1.00  0.00           C
ATOM    840  C   TRP    52      50.028  32.555  37.237  1.00  0.00           C
ATOM    841  O   TRP    52      50.208  32.633  36.073  1.00  0.00           O
ATOM    842  N   VAL    53      50.080  33.582  38.005  1.00  0.00           N
ATOM    843  H   VAL    53      49.749  33.612  38.959  1.00  0.00           H
ATOM    844  CA  VAL    53      50.793  34.819  37.727  1.00  0.00           C
ATOM    845  HA  VAL    53      50.665  35.226  36.723  1.00  0.00           H
ATOM    846  CB  VAL    53      50.452  35.944  38.727  1.00  0.00           C
ATOM    847  HB  VAL    53      50.743  35.650  39.736  1.00  0.00           H
ATOM    848  CG1 VAL    53      51.196  37.209  38.286  1.00  0.00           C
ATOM    849 HG11 VAL    53      52.281  37.100  38.274  1.00  0.00           H
ATOM    850 HG12 VAL    53      50.857  37.387  37.265  1.00  0.00           H
ATOM    851 HG13 VAL    53      50.963  38.072  38.910  1.00  0.00           H
ATOM    852  CG2 VAL    53      48.918  36.235  38.770  1.00  0.00           C
ATOM    853 HG21 VAL    53      48.668  36.774  37.856  1.00  0.00           H
ATOM    854 HG22 VAL    53      48.816  36.864  39.655  1.00  0.00           H
ATOM    855 HG23 VAL    53      48.358  35.326  38.985  1.00  0.00           H
ATOM    856  C   VAL    53      52.285  34.605  37.802  1.00  0.00           C
ATOM    857  O   VAL    53      52.683  33.982  38.805  1.00  0.00           O
ATOM    858  N   MET    54      52.979  34.980  36.729  1.00  0.00           N
ATOM    859  H   MET    54      52.488  35.559  36.064  1.00  0.00           H
ATOM    860  CA  MET    54      54.287  34.517  36.349  1.00  0.00           C
ATOM    861  HA  MET    54      54.810  33.933  37.107  1.00  0.00           H
ATOM    862  CB  MET    54      53.978  33.534  35.165  1.00  0.00           C
ATOM    863  HB2 MET    54      53.233  33.970  34.497  1.00  0.00           H
ATOM    864  HB3 MET    54      54.914  33.380  34.629  1.00  0.00           H
ATOM    865  CG  MET    54      53.532  32.130  35.489  1.00  0.00           C
ATOM    866  HG2 MET    54      54.408  31.705  35.978  1.00  0.00           H
ATOM    867  HG3 MET    54      52.670  32.212  36.150  1.00  0.00           H
ATOM    868  SD  MET    54      52.946  31.061  34.109  1.00  0.00           S
ATOM    869  CE  MET    54      54.536  30.468  33.326  1.00  0.00           C
ATOM    870  HE1 MET    54      55.080  29.865  34.052  1.00  0.00           H
ATOM    871  HE2 MET    54      54.382  29.857  32.436  1.00  0.00           H
ATOM    872  HE3 MET    54      55.144  31.296  32.962  1.00  0.00           H
ATOM    873  C   MET    54      55.262  35.702  36.044  1.00  0.00           C
ATOM    874  O   MET    54      56.421  35.575  35.556  1.00  0.00           O
ATOM    875  N   ASP    55      54.791  37.001  36.326  1.00  0.00           N
ATOM    876  H   ASP    55      53.822  37.091  36.594  1.00  0.00           H
ATOM    877  CA  ASP    55      55.483  38.282  36.284  1.00  0.00           C
ATOM    878  HA  ASP    55      56.569  38.184  36.317  1.00  0.00           H
ATOM    879  CB  ASP    55      55.163  39.218  35.106  1.00  0.00           C
ATOM    880  HB2 ASP    55      54.186  39.643  35.336  1.00  0.00           H
ATOM    881  HB3 ASP    55      55.901  40.017  35.132  1.00  0.00           H
ATOM    882  CG  ASP    55      55.036  38.471  33.751  1.00  0.00           C
ATOM    883  OD1 ASP    55      56.082  38.148  33.151  1.00  0.00           O
ATOM    884  OD2 ASP    55      53.902  38.086  33.371  1.00  0.00           O
ATOM    885  C   ASP    55      55.244  39.123  37.571  1.00  0.00           C
ATOM    886  O   ASP    55      54.185  39.253  38.173  1.00  0.00           O
ATOM    887  N   PHE    56      56.280  39.904  37.866  1.00  0.00           N
ATOM    888  H   PHE    56      57.044  39.859  37.209  1.00  0.00           H
ATOM    889  CA  PHE    56      56.143  41.121  38.637  1.00  0.00           C
ATOM    890  HA  PHE    56      55.484  40.915  39.480  1.00  0.00           H
ATOM    891  CB  PHE    56      57.445  41.703  39.135  1.00  0.00           C
ATOM    892  HB2 PHE    56      57.906  42.083  38.223  1.00  0.00           H
ATOM    893  HB3 PHE    56      57.316  42.668  39.626  1.00  0.00           H
ATOM    894  CG  PHE    56      58.301  40.827  40.091  1.00  0.00           C
ATOM    895  CD1 PHE    56      57.749  39.664  40.675  1.00  0.00           C
ATOM    896  HD1 PHE    56      56.755  39.315  40.440  1.00  0.00           H
ATOM    897  CE1 PHE    56      58.484  38.872  41.513  1.00  0.00           C
ATOM    898  HE1 PHE    56      58.067  37.915  41.792  1.00  0.00           H
ATOM    899  CZ  PHE    56      59.827  39.196  41.813  1.00  0.00           C
ATOM    900  HZ  PHE    56      60.391  38.510  42.431  1.00  0.00           H
ATOM    901  CE2 PHE    56      60.397  40.394  41.246  1.00  0.00           C
ATOM    902  HE2 PHE    56      61.403  40.666  41.529  1.00  0.00           H
ATOM    903  CD2 PHE    56      59.599  41.194  40.409  1.00  0.00           C
ATOM    904  HD2 PHE    56      60.041  42.078  39.973  1.00  0.00           H
ATOM    905  C   PHE    56      55.446  42.207  37.802  1.00  0.00           C
ATOM    906  O   PHE    56      55.715  42.235  36.598  1.00  0.00           O
ATOM    907  N   PRO    57      54.564  42.987  38.366  1.00  0.00           N
ATOM    908  CD  PRO    57      54.131  42.920  39.732  1.00  0.00           C
ATOM    909  HD2 PRO    57      54.964  42.579  40.347  1.00  0.00           H
ATOM    910  HD3 PRO    57      53.367  42.144  39.748  1.00  0.00           H
ATOM    911  CG  PRO    57      53.454  44.266  39.967  1.00  0.00           C
ATOM    912  HG2 PRO    57      54.095  44.903  40.577  1.00  0.00           H
ATOM    913  HG3 PRO    57      52.464  44.189  40.416  1.00  0.00           H
ATOM    914  CB  PRO    57      53.209  44.939  38.629  1.00  0.00           C
ATOM    915  HB2 PRO    57      53.348  46.020  38.653  1.00  0.00           H
ATOM    916  HB3 PRO    57      52.251  44.661  38.190  1.00  0.00           H
ATOM    917  CA  PRO    57      54.274  44.288  37.704  1.00  0.00           C
ATOM    918  HA  PRO    57      53.835  44.161  36.715  1.00  0.00           H
ATOM    919  C   PRO    57      55.548  45.141  37.458  1.00  0.00           C
ATOM    920  O   PRO    57      56.450  45.199  38.318  1.00  0.00           O
ATOM    921  N   THR    58      55.626  45.864  36.361  1.00  0.00           N
ATOM    922  H   THR    58      54.782  45.996  35.822  1.00  0.00           H
ATOM    923  CA  THR    58      56.740  46.722  35.968  1.00  0.00           C
ATOM    924  HA  THR    58      57.575  46.550  36.647  1.00  0.00           H
ATOM    925  CB  THR    58      57.275  46.415  34.554  1.00  0.00           C
ATOM    926  HB  THR    58      58.110  47.060  34.280  1.00  0.00           H
ATOM    927  CG2 THR    58      57.697  44.926  34.344  1.00  0.00           C
ATOM    928 HG21 THR    58      56.858  44.273  34.581  1.00  0.00           H
ATOM    929 HG22 THR    58      58.644  44.745  34.854  1.00  0.00           H
ATOM    930 HG23 THR    58      58.055  44.779  33.325  1.00  0.00           H
ATOM    931  OG1 THR    58      56.135  46.693  33.723  1.00  0.00           O
ATOM    932  HG1 THR    58      55.354  46.162  33.891  1.00  0.00           H
ATOM    933  C   THR    58      56.455  48.170  36.283  1.00  0.00           C
ATOM    934  O   THR    58      57.354  49.005  36.190  1.00  0.00           O
ATOM    935  N   GLY    59      55.273  48.525  36.687  1.00  0.00           N
ATOM    936  H   GLY    59      54.570  47.803  36.766  1.00  0.00           H
ATOM    937  CA  GLY    59      54.769  49.873  36.631  1.00  0.00           C
ATOM    938  HA2 GLY    59      53.818  49.863  37.164  1.00  0.00           H
ATOM    939  HA3 GLY    59      55.419  50.637  37.056  1.00  0.00           H
ATOM    940  C   GLY    59      54.422  50.341  35.274  1.00  0.00           C
ATOM    941  O   GLY    59      53.645  51.326  35.149  1.00  0.00           O
ATOM    942  N   LYS    60      54.746  49.586  34.200  1.00  0.00           N
ATOM    943  H   LYS    60      55.273  48.748  34.398  1.00  0.00           H
ATOM    944  CA  LYS    60      54.594  50.055  32.734  1.00  0.00           C
ATOM    945  HA  LYS    60      54.584  51.145  32.729  1.00  0.00           H
ATOM    946  CB  LYS    60      55.765  49.605  31.937  1.00  0.00           C
ATOM    947  HB2 LYS    60      55.958  48.534  31.998  1.00  0.00           H
ATOM    948  HB3 LYS    60      55.533  49.905  30.915  1.00  0.00           H
ATOM    949  CG  LYS    60      57.052  50.394  32.267  1.00  0.00           C
ATOM    950  HG2 LYS    60      57.487  49.840  33.097  1.00  0.00           H
ATOM    951  HG3 LYS    60      57.664  50.333  31.367  1.00  0.00           H
ATOM    952  CD  LYS    60      56.940  51.880  32.523  1.00  0.00           C
ATOM    953  HD2 LYS    60      56.431  52.348  31.680  1.00  0.00           H
ATOM    954  HD3 LYS    60      56.389  52.100  33.438  1.00  0.00           H
ATOM    955  CE  LYS    60      58.257  52.659  32.557  1.00  0.00           C
ATOM    956  HE2 LYS    60      59.067  52.119  32.066  1.00  0.00           H
ATOM    957  HE3 LYS    60      58.101  53.681  32.211  1.00  0.00           H
ATOM    958  NZ  LYS    60      58.626  52.900  33.947  1.00  0.00           N
ATOM    959  HZ1 LYS    60      59.539  53.327  34.011  1.00  0.00           H
ATOM    960  HZ2 LYS    60      58.566  52.110  34.574  1.00  0.00           H
ATOM    961  HZ3 LYS    60      58.089  53.597  34.445  1.00  0.00           H
ATOM    962  C   LYS    60      53.253  49.558  32.123  1.00  0.00           C
ATOM    963  O   LYS    60      53.022  49.776  30.950  1.00  0.00           O
ATOM    964  N   GLU    61      52.635  48.588  32.879  1.00  0.00           N
ATOM    965  H   GLU    61      52.959  48.362  33.809  1.00  0.00           H
ATOM    966  CA  GLU    61      51.285  48.110  32.577  1.00  0.00           C
ATOM    967  HA  GLU    61      51.487  47.616  31.625  1.00  0.00           H
ATOM    968  CB  GLU    61      50.871  47.090  33.583  1.00  0.00           C
ATOM    969  HB2 GLU    61      50.779  47.618  34.532  1.00  0.00           H
ATOM    970  HB3 GLU    61      49.834  46.802  33.412  1.00  0.00           H
ATOM    971  CG  GLU    61      51.651  45.833  33.643  1.00  0.00           C
ATOM    972  HG2 GLU    61      51.043  45.134  34.217  1.00  0.00           H
ATOM    973  HG3 GLU    61      51.712  45.460  32.621  1.00  0.00           H
ATOM    974  CD  GLU    61      53.042  45.866  34.248  1.00  0.00           C
ATOM    975  OE1 GLU    61      53.257  46.602  35.210  1.00  0.00           O
ATOM    976  OE2 GLU    61      53.945  45.138  33.807  1.00  0.00           O
ATOM    977  C   GLU    61      50.216  49.248  32.413  1.00  0.00           C
ATOM    978  O   GLU    61      50.151  50.076  33.323  1.00  0.00           O
ATOM    979  N   SER    62      49.322  49.162  31.410  1.00  0.00           N
ATOM    980  H   SER    62      49.333  48.326  30.844  1.00  0.00           H
ATOM    981  CA  SER    62      48.662  50.398  30.926  1.00  0.00           C
ATOM    982  HA  SER    62      48.209  50.968  31.737  1.00  0.00           H
ATOM    983  CB  SER    62      49.744  51.238  30.137  1.00  0.00           C
ATOM    984  HB2 SER    62      50.560  51.563  30.780  1.00  0.00           H
ATOM    985  HB3 SER    62      50.133  50.606  29.338  1.00  0.00           H
ATOM    986  OG  SER    62      49.071  52.397  29.565  1.00  0.00           O
ATOM    987  HG  SER    62      49.774  53.007  29.330  1.00  0.00           H
ATOM    988  C   SER    62      47.366  50.097  30.084  1.00  0.00           C
ATOM    989  O   SER    62      47.388  49.050  29.436  1.00  0.00           O
ATOM    990  N   GLY    63      46.371  51.019  30.167  1.00  0.00           N
ATOM    991  H   GLY    63      46.534  51.814  30.769  1.00  0.00           H
ATOM    992  CA  GLY    63      45.060  51.036  29.540  1.00  0.00           C
ATOM    993  HA2 GLY    63      44.858  51.965  29.009  1.00  0.00           H
ATOM    994  HA3 GLY    63      45.096  50.254  28.782  1.00  0.00           H
ATOM    995  C   GLY    63      43.877  50.625  30.417  1.00  0.00           C
ATOM    996  O   GLY    63      43.958  50.652  31.616  1.00  0.00           O
ATOM    997  N   ASP    64      42.682  50.300  29.809  1.00  0.00           N
ATOM    998  H   ASP    64      42.736  50.076  28.827  1.00  0.00           H
ATOM    999  CA  ASP    64      41.328  50.205  30.482  1.00  0.00           C
ATOM   1000  HA  ASP    64      41.372  50.680  31.462  1.00  0.00           H
ATOM   1001  CB  ASP    64      40.240  51.013  29.717  1.00  0.00           C
ATOM   1002  HB2 ASP    64      39.793  50.564  28.831  1.00  0.00           H
ATOM   1003  HB3 ASP    64      39.315  50.975  30.290  1.00  0.00           H
ATOM   1004  CG  ASP    64      40.620  52.473  29.297  1.00  0.00           C
ATOM   1005  OD1 ASP    64      39.694  53.328  29.278  1.00  0.00           O
ATOM   1006  OD2 ASP    64      41.745  52.851  29.049  1.00  0.00           O
ATOM   1007  C   ASP    64      40.941  48.724  30.679  1.00  0.00           C
ATOM   1008  O   ASP    64      40.741  47.962  29.709  1.00  0.00           O
ATOM   1009  N   PHE    65      40.851  48.251  31.955  1.00  0.00           N
ATOM   1010  H   PHE    65      41.133  48.832  32.731  1.00  0.00           H
ATOM   1011  CA  PHE    65      40.632  46.775  32.301  1.00  0.00           C
ATOM   1012  HA  PHE    65      40.336  46.229  31.405  1.00  0.00           H
ATOM   1013  CB  PHE    65      42.000  46.234  32.866  1.00  0.00           C
ATOM   1014  HB2 PHE    65      42.281  46.873  33.703  1.00  0.00           H
ATOM   1015  HB3 PHE    65      41.837  45.202  33.178  1.00  0.00           H
ATOM   1016  CG  PHE    65      43.104  46.057  31.784  1.00  0.00           C
ATOM   1017  CD1 PHE    65      43.347  44.725  31.286  1.00  0.00           C
ATOM   1018  HD1 PHE    65      42.883  43.828  31.669  1.00  0.00           H
ATOM   1019  CE1 PHE    65      44.401  44.493  30.454  1.00  0.00           C
ATOM   1020  HE1 PHE    65      44.480  43.479  30.089  1.00  0.00           H
ATOM   1021  CZ  PHE    65      45.246  45.580  30.003  1.00  0.00           C
ATOM   1022  HZ  PHE    65      46.071  45.382  29.337  1.00  0.00           H
ATOM   1023  CE2 PHE    65      45.040  46.866  30.526  1.00  0.00           C
ATOM   1024  HE2 PHE    65      45.769  47.636  30.323  1.00  0.00           H
ATOM   1025  CD2 PHE    65      43.975  47.102  31.404  1.00  0.00           C
ATOM   1026  HD2 PHE    65      43.915  48.071  31.878  1.00  0.00           H
ATOM   1027  C   PHE    65      39.505  46.582  33.289  1.00  0.00           C
ATOM   1028  O   PHE    65      39.300  47.359  34.197  1.00  0.00           O
ATOM   1029  N   LEU    66      38.837  45.455  33.143  1.00  0.00           N
ATOM   1030  H   LEU    66      39.138  44.850  32.392  1.00  0.00           H
ATOM   1031  CA  LEU    66      37.723  45.095  34.011  1.00  0.00           C
ATOM   1032  HA  LEU    66      37.422  45.978  34.574  1.00  0.00           H
ATOM   1033  CB  LEU    66      36.500  44.569  33.231  1.00  0.00           C
ATOM   1034  HB2 LEU    66      36.872  43.751  32.614  1.00  0.00           H
ATOM   1035  HB3 LEU    66      35.712  44.074  33.798  1.00  0.00           H
ATOM   1036  CG  LEU    66      35.889  45.538  32.227  1.00  0.00           C
ATOM   1037  HG  LEU    66      36.537  46.203  31.656  1.00  0.00           H
ATOM   1038  CD1 LEU    66      35.197  44.754  31.075  1.00  0.00           C
ATOM   1039 HD11 LEU    66      34.703  45.421  30.369  1.00  0.00           H
ATOM   1040 HD12 LEU    66      34.391  44.124  31.450  1.00  0.00           H
ATOM   1041 HD13 LEU    66      35.871  44.118  30.501  1.00  0.00           H
ATOM   1042  CD2 LEU    66      34.776  46.508  32.748  1.00  0.00           C
ATOM   1043 HD21 LEU    66      33.910  46.057  33.235  1.00  0.00           H
ATOM   1044 HD22 LEU    66      35.176  47.000  33.635  1.00  0.00           H
ATOM   1045 HD23 LEU    66      34.489  47.229  31.983  1.00  0.00           H
ATOM   1046  C   LEU    66      37.996  44.092  35.122  1.00  0.00           C
ATOM   1047  O   LEU    66      38.808  43.237  34.940  1.00  0.00           O
ATOM   1048  N   ALA    67      37.173  44.027  36.147  1.00  0.00           N
ATOM   1049  H   ALA    67      36.486  44.763  36.222  1.00  0.00           H
ATOM   1050  CA  ALA    67      37.166  43.046  37.174  1.00  0.00           C
ATOM   1051  HA  ALA    67      37.450  42.109  36.696  1.00  0.00           H
ATOM   1052  CB  ALA    67      38.332  43.372  38.166  1.00  0.00           C
ATOM   1053  HB1 ALA    67      38.314  42.521  38.845  1.00  0.00           H
ATOM   1054  HB2 ALA    67      38.081  44.163  38.873  1.00  0.00           H
ATOM   1055  HB3 ALA    67      39.345  43.541  37.802  1.00  0.00           H
ATOM   1056  C   ALA    67      35.797  42.774  37.840  1.00  0.00           C
ATOM   1057  O   ALA    67      34.969  43.624  37.989  1.00  0.00           O
ATOM   1058  N   ILE    68      35.577  41.540  38.359  1.00  0.00           N
ATOM   1059  H   ILE    68      36.225  40.782  38.201  1.00  0.00           H
ATOM   1060  CA  ILE    68      34.389  41.241  39.082  1.00  0.00           C
ATOM   1061  HA  ILE    68      34.032  42.216  39.414  1.00  0.00           H
ATOM   1062  CB  ILE    68      33.286  40.591  38.180  1.00  0.00           C
ATOM   1063  HB  ILE    68      32.384  40.598  38.791  1.00  0.00           H
ATOM   1064  CG2 ILE    68      33.011  41.433  36.905  1.00  0.00           C
ATOM   1065 HG21 ILE    68      32.054  41.142  36.472  1.00  0.00           H
ATOM   1066 HG22 ILE    68      33.825  41.347  36.186  1.00  0.00           H
ATOM   1067 HG23 ILE    68      32.862  42.477  37.185  1.00  0.00           H
ATOM   1068  CG1 ILE    68      33.559  39.126  37.680  1.00  0.00           C
ATOM   1069 HG12 ILE    68      34.576  39.065  37.290  1.00  0.00           H
ATOM   1070 HG13 ILE    68      33.416  38.471  38.539  1.00  0.00           H
ATOM   1071  CD1 ILE    68      32.583  38.482  36.630  1.00  0.00           C
ATOM   1072 HD11 ILE    68      31.561  38.693  36.946  1.00  0.00           H
ATOM   1073 HD12 ILE    68      32.758  37.407  36.615  1.00  0.00           H
ATOM   1074 HD13 ILE    68      32.808  38.926  35.661  1.00  0.00           H
ATOM   1075  C   ILE    68      34.625  40.433  40.372  1.00  0.00           C
ATOM   1076  O   ILE    68      35.583  39.640  40.303  1.00  0.00           O
ATOM   1077  N   ASP    69      33.761  40.537  41.431  1.00  0.00           N
ATOM   1078  H   ASP    69      32.956  41.138  41.319  1.00  0.00           H
ATOM   1079  CA  ASP    69      33.798  39.576  42.525  1.00  0.00           C
ATOM   1080  HA  ASP    69      34.235  38.679  42.088  1.00  0.00           H
ATOM   1081  CB  ASP    69      34.680  40.154  43.639  1.00  0.00           C
ATOM   1082  HB2 ASP    69      35.688  40.387  43.295  1.00  0.00           H
ATOM   1083  HB3 ASP    69      34.330  41.135  43.960  1.00  0.00           H
ATOM   1084  CG  ASP    69      34.722  39.245  44.855  1.00  0.00           C
ATOM   1085  OD1 ASP    69      34.782  38.031  44.711  1.00  0.00           O
ATOM   1086  OD2 ASP    69      34.634  39.725  45.972  1.00  0.00           O
ATOM   1087  C   ASP    69      32.415  39.172  43.018  1.00  0.00           C
ATOM   1088  O   ASP    69      31.558  39.992  43.269  1.00  0.00           O
ATOM   1089  N   LEU    70      32.228  37.868  42.970  1.00  0.00           N
ATOM   1090  H   LEU    70      33.034  37.261  42.921  1.00  0.00           H
ATOM   1091  CA  LEU    70      30.982  37.265  43.203  1.00  0.00           C
ATOM   1092  HA  LEU    70      30.188  37.892  42.795  1.00  0.00           H
ATOM   1093  CB  LEU    70      30.949  35.964  42.496  1.00  0.00           C
ATOM   1094  HB2 LEU    70      30.881  36.189  41.433  1.00  0.00           H
ATOM   1095  HB3 LEU    70      31.858  35.462  42.828  1.00  0.00           H
ATOM   1096  CG  LEU    70      29.619  35.077  42.749  1.00  0.00           C
ATOM   1097  HG  LEU    70      29.480  34.863  43.808  1.00  0.00           H
ATOM   1098  CD1 LEU    70      28.416  35.895  42.374  1.00  0.00           C
ATOM   1099 HD11 LEU    70      27.506  35.301  42.462  1.00  0.00           H
ATOM   1100 HD12 LEU    70      28.446  36.084  41.301  1.00  0.00           H
ATOM   1101 HD13 LEU    70      28.345  36.837  42.919  1.00  0.00           H
ATOM   1102  CD2 LEU    70      29.780  33.780  41.907  1.00  0.00           C
ATOM   1103 HD21 LEU    70      30.713  33.297  42.197  1.00  0.00           H
ATOM   1104 HD22 LEU    70      28.960  33.069  42.017  1.00  0.00           H
ATOM   1105 HD23 LEU    70      29.914  34.114  40.879  1.00  0.00           H
ATOM   1106  C   LEU    70      30.662  37.196  44.701  1.00  0.00           C
ATOM   1107  O   LEU    70      31.634  36.863  45.417  1.00  0.00           O
ATOM   1108  N   GLY    71      29.420  37.444  45.091  1.00  0.00           N
ATOM   1109  H   GLY    71      28.749  37.601  44.352  1.00  0.00           H
ATOM   1110  CA  GLY    71      28.948  37.376  46.439  1.00  0.00           C
ATOM   1111  HA2 GLY    71      29.729  36.813  46.951  1.00  0.00           H
ATOM   1112  HA3 GLY    71      28.805  38.330  46.947  1.00  0.00           H
ATOM   1113  C   GLY    71      27.570  36.786  46.766  1.00  0.00           C
ATOM   1114  O   GLY    71      26.862  36.377  45.863  1.00  0.00           O
ATOM   1115  N   GLY    72      27.256  36.655  48.057  1.00  0.00           N
ATOM   1116  H   GLY    72      27.814  37.155  48.734  1.00  0.00           H
ATOM   1117  CA  GLY    72      26.055  36.087  48.587  1.00  0.00           C
ATOM   1118  HA2 GLY    72      25.936  35.115  48.106  1.00  0.00           H
ATOM   1119  HA3 GLY    72      26.138  35.988  49.669  1.00  0.00           H
ATOM   1120  C   GLY    72      24.718  36.771  48.374  1.00  0.00           C
ATOM   1121  O   GLY    72      23.765  36.172  47.855  1.00  0.00           O
ATOM   1122  N   THR    73      24.661  38.084  48.749  1.00  0.00           N
ATOM   1123  H   THR    73      25.460  38.387  49.289  1.00  0.00           H
ATOM   1124  CA  THR    73      23.615  39.104  48.458  1.00  0.00           C
ATOM   1125  HA  THR    73      22.723  38.535  48.191  1.00  0.00           H
ATOM   1126  CB  THR    73      23.251  39.749  49.801  1.00  0.00           C
ATOM   1127  HB  THR    73      23.041  39.050  50.610  1.00  0.00           H
ATOM   1128  CG2 THR    73      24.334  40.662  50.421  1.00  0.00           C
ATOM   1129 HG21 THR    73      24.408  41.549  49.791  1.00  0.00           H
ATOM   1130 HG22 THR    73      25.273  40.115  50.484  1.00  0.00           H
ATOM   1131 HG23 THR    73      23.843  40.837  51.379  1.00  0.00           H
ATOM   1132  OG1 THR    73      22.114  40.558  49.574  1.00  0.00           O
ATOM   1133  HG1 THR    73      21.363  40.323  50.125  1.00  0.00           H
ATOM   1134  C   THR    73      23.813  40.026  47.215  1.00  0.00           C
ATOM   1135  O   THR    73      22.858  40.528  46.682  1.00  0.00           O
ATOM   1136  N   ASN    74      25.075  40.263  46.704  1.00  0.00           N
ATOM   1137  H   ASN    74      25.806  39.837  47.255  1.00  0.00           H
ATOM   1138  CA  ASN    74      25.421  41.110  45.558  1.00  0.00           C
ATOM   1139  HA  ASN    74      24.579  41.031  44.870  1.00  0.00           H
ATOM   1140  CB  ASN    74      25.689  42.627  46.022  1.00  0.00           C
ATOM   1141  HB2 ASN    74      26.518  42.514  46.722  1.00  0.00           H
ATOM   1142  HB3 ASN    74      25.937  43.208  45.134  1.00  0.00           H
ATOM   1143  CG  ASN    74      24.516  43.340  46.648  1.00  0.00           C
ATOM   1144  OD1 ASN    74      23.535  43.648  45.945  1.00  0.00           O
ATOM   1145  ND2 ASN    74      24.560  43.721  47.896  1.00  0.00           N
ATOM   1146 HD21 ASN    74      25.411  43.524  48.404  1.00  0.00           H
ATOM   1147 HD22 ASN    74      23.802  44.262  48.288  1.00  0.00           H
ATOM   1148  C   ASN    74      26.725  40.621  44.886  1.00  0.00           C
ATOM   1149  O   ASN    74      27.672  40.194  45.568  1.00  0.00           O
ATOM   1150  N   LEU    75      26.715  40.804  43.551  1.00  0.00           N
ATOM   1151  H   LEU    75      25.855  41.217  43.220  1.00  0.00           H
ATOM   1152  CA  LEU    75      27.857  40.762  42.599  1.00  0.00           C
ATOM   1153  HA  LEU    75      28.433  39.901  42.936  1.00  0.00           H
ATOM   1154  CB  LEU    75      27.322  40.575  41.157  1.00  0.00           C
ATOM   1155  HB2 LEU    75      26.851  39.598  41.046  1.00  0.00           H
ATOM   1156  HB3 LEU    75      26.523  41.287  40.946  1.00  0.00           H
ATOM   1157  CG  LEU    75      28.421  40.715  40.056  1.00  0.00           C
ATOM   1158  HG  LEU    75      28.946  41.651  40.244  1.00  0.00           H
ATOM   1159  CD1 LEU    75      29.410  39.608  40.006  1.00  0.00           C
ATOM   1160 HD11 LEU    75      29.030  38.772  39.420  1.00  0.00           H
ATOM   1161 HD12 LEU    75      29.783  39.286  40.979  1.00  0.00           H
ATOM   1162 HD13 LEU    75      30.227  39.911  39.351  1.00  0.00           H
ATOM   1163  CD2 LEU    75      27.821  40.811  38.556  1.00  0.00           C
ATOM   1164 HD21 LEU    75      27.103  40.025  38.316  1.00  0.00           H
ATOM   1165 HD22 LEU    75      27.242  41.731  38.478  1.00  0.00           H
ATOM   1166 HD23 LEU    75      28.584  40.738  37.781  1.00  0.00           H
ATOM   1167  C   LEU    75      28.493  42.108  42.646  1.00  0.00           C
ATOM   1168  O   LEU    75      27.750  43.096  42.618  1.00  0.00           O
ATOM   1169  N   ARG    76      29.828  42.152  42.659  1.00  0.00           N
ATOM   1170  H   ARG    76      30.257  41.319  43.035  1.00  0.00           H
ATOM   1171  CA  ARG    76      30.601  43.350  42.441  1.00  0.00           C
ATOM   1172  HA  ARG    76      30.044  44.261  42.658  1.00  0.00           H
ATOM   1173  CB  ARG    76      31.846  43.355  43.310  1.00  0.00           C
ATOM   1174  HB2 ARG    76      31.568  43.368  44.363  1.00  0.00           H
ATOM   1175  HB3 ARG    76      32.529  42.558  43.017  1.00  0.00           H
ATOM   1176  CG  ARG    76      32.673  44.662  43.263  1.00  0.00           C
ATOM   1177  HG2 ARG    76      33.001  44.937  42.260  1.00  0.00           H
ATOM   1178  HG3 ARG    76      32.003  45.462  43.579  1.00  0.00           H
ATOM   1179  CD  ARG    76      33.892  44.683  44.098  1.00  0.00           C
ATOM   1180  HD2 ARG    76      33.528  44.666  45.125  1.00  0.00           H
ATOM   1181  HD3 ARG    76      34.615  43.911  43.834  1.00  0.00           H
ATOM   1182  NE  ARG    76      34.584  45.921  43.921  1.00  0.00           N
ATOM   1183  HE  ARG    76      34.028  46.741  43.723  1.00  0.00           H
ATOM   1184  CZ  ARG    76      35.861  46.127  44.052  1.00  0.00           C
ATOM   1185  NH1 ARG    76      36.770  45.163  44.261  1.00  0.00           N
ATOM   1186 HH11 ARG    76      36.607  44.176  44.396  1.00  0.00           H
ATOM   1187 HH12 ARG    76      37.736  45.416  44.417  1.00  0.00           H
ATOM   1188  NH2 ARG    76      36.320  47.368  43.858  1.00  0.00           N
ATOM   1189 HH21 ARG    76      35.648  48.107  44.011  1.00  0.00           H
ATOM   1190 HH22 ARG    76      37.274  47.599  44.096  1.00  0.00           H
ATOM   1191  C   ARG    76      31.078  43.401  40.972  1.00  0.00           C
ATOM   1192  O   ARG    76      31.595  42.388  40.544  1.00  0.00           O
ATOM   1193  N   VAL    77      30.790  44.463  40.254  1.00  0.00           N
ATOM   1194  H   VAL    77      30.192  45.162  40.669  1.00  0.00           H
ATOM   1195  CA  VAL    77      31.370  44.710  38.925  1.00  0.00           C
ATOM   1196  HA  VAL    77      31.869  43.809  38.567  1.00  0.00           H
ATOM   1197  CB  VAL    77      30.354  45.010  37.741  1.00  0.00           C
ATOM   1198  HB  VAL    77      29.906  46.002  37.820  1.00  0.00           H
ATOM   1199  CG1 VAL    77      31.081  45.136  36.406  1.00  0.00           C
ATOM   1200 HG11 VAL    77      31.675  44.226  36.318  1.00  0.00           H
ATOM   1201 HG12 VAL    77      30.321  45.226  35.630  1.00  0.00           H
ATOM   1202 HG13 VAL    77      31.705  46.025  36.327  1.00  0.00           H
ATOM   1203  CG2 VAL    77      29.234  43.937  37.853  1.00  0.00           C
ATOM   1204 HG21 VAL    77      28.582  43.912  36.981  1.00  0.00           H
ATOM   1205 HG22 VAL    77      28.627  44.226  38.712  1.00  0.00           H
ATOM   1206 HG23 VAL    77      29.752  42.980  37.916  1.00  0.00           H
ATOM   1207  C   VAL    77      32.344  45.931  38.972  1.00  0.00           C
ATOM   1208  O   VAL    77      32.155  46.767  39.819  1.00  0.00           O
ATOM   1209  N   VAL    78      33.529  45.946  38.379  1.00  0.00           N
ATOM   1210  H   VAL    78      33.741  45.033  38.002  1.00  0.00           H
ATOM   1211  CA  VAL    78      34.519  47.042  38.436  1.00  0.00           C
ATOM   1212  HA  VAL    78      34.136  47.983  38.834  1.00  0.00           H
ATOM   1213  CB  VAL    78      35.649  46.609  39.410  1.00  0.00           C
ATOM   1214  HB  VAL    78      36.204  45.852  38.855  1.00  0.00           H
ATOM   1215  CG1 VAL    78      36.665  47.674  39.715  1.00  0.00           C
ATOM   1216 HG11 VAL    78      37.448  47.325  40.389  1.00  0.00           H
ATOM   1217 HG12 VAL    78      37.000  48.005  38.732  1.00  0.00           H
ATOM   1218 HG13 VAL    78      36.043  48.405  40.230  1.00  0.00           H
ATOM   1219  CG2 VAL    78      35.172  45.916  40.733  1.00  0.00           C
ATOM   1220 HG21 VAL    78      34.507  46.612  41.243  1.00  0.00           H
ATOM   1221 HG22 VAL    78      36.006  45.635  41.377  1.00  0.00           H
ATOM   1222 HG23 VAL    78      34.745  44.947  40.476  1.00  0.00           H
ATOM   1223  C   VAL    78      35.197  47.323  37.074  1.00  0.00           C
ATOM   1224  O   VAL    78      35.625  46.443  36.374  1.00  0.00           O
ATOM   1225  N   LEU    79      35.476  48.588  36.727  1.00  0.00           N
ATOM   1226  H   LEU    79      35.196  49.314  37.372  1.00  0.00           H
ATOM   1227  CA  LEU    79      36.509  48.942  35.699  1.00  0.00           C
ATOM   1228  HA  LEU    79      37.001  48.058  35.292  1.00  0.00           H
ATOM   1229  CB  LEU    79      35.758  49.818  34.610  1.00  0.00           C
ATOM   1230  HB2 LEU    79      35.096  49.144  34.067  1.00  0.00           H
ATOM   1231  HB3 LEU    79      35.179  50.576  35.137  1.00  0.00           H
ATOM   1232  CG  LEU    79      36.501  50.547  33.430  1.00  0.00           C
ATOM   1233  HG  LEU    79      37.082  51.406  33.768  1.00  0.00           H
ATOM   1234  CD1 LEU    79      37.433  49.629  32.706  1.00  0.00           C
ATOM   1235 HD11 LEU    79      36.982  48.652  32.535  1.00  0.00           H
ATOM   1236 HD12 LEU    79      38.379  49.574  33.245  1.00  0.00           H
ATOM   1237 HD13 LEU    79      37.688  50.122  31.767  1.00  0.00           H
ATOM   1238  CD2 LEU    79      35.433  51.134  32.458  1.00  0.00           C
ATOM   1239 HD21 LEU    79      35.018  50.382  31.785  1.00  0.00           H
ATOM   1240 HD22 LEU    79      34.613  51.616  32.990  1.00  0.00           H
ATOM   1241 HD23 LEU    79      35.866  51.778  31.692  1.00  0.00           H
ATOM   1242  C   LEU    79      37.578  49.905  36.232  1.00  0.00           C
ATOM   1243  O   LEU    79      37.318  50.871  36.972  1.00  0.00           O
ATOM   1244  N   VAL    80      38.798  49.626  35.802  1.00  0.00           N
ATOM   1245  H   VAL    80      38.954  48.786  35.266  1.00  0.00           H
ATOM   1246  CA  VAL    80      39.930  50.404  36.293  1.00  0.00           C
ATOM   1247  HA  VAL    80      39.678  51.277  36.894  1.00  0.00           H
ATOM   1248  CB  VAL    80      40.762  49.455  37.126  1.00  0.00           C
ATOM   1249  HB  VAL    80      41.090  48.608  36.524  1.00  0.00           H
ATOM   1250  CG1 VAL    80      41.957  50.258  37.564  1.00  0.00           C
ATOM   1251 HG11 VAL    80      41.758  51.156  38.151  1.00  0.00           H
ATOM   1252 HG12 VAL    80      42.470  49.590  38.257  1.00  0.00           H
ATOM   1253 HG13 VAL    80      42.641  50.447  36.736  1.00  0.00           H
ATOM   1254  CG2 VAL    80      40.009  48.856  38.356  1.00  0.00           C
ATOM   1255 HG21 VAL    80      40.693  48.586  39.161  1.00  0.00           H
ATOM   1256 HG22 VAL    80      39.406  47.983  38.108  1.00  0.00           H
ATOM   1257 HG23 VAL    80      39.458  49.642  38.873  1.00  0.00           H
ATOM   1258  C   VAL    80      40.760  50.950  35.065  1.00  0.00           C
ATOM   1259  O   VAL    80      41.053  50.171  34.129  1.00  0.00           O
ATOM   1260  N   LYS    81      41.221  52.173  35.049  1.00  0.00           N
ATOM   1261  H   LYS    81      41.002  52.770  35.835  1.00  0.00           H
ATOM   1262  CA  LYS    81      42.202  52.639  34.088  1.00  0.00           C
ATOM   1263  HA  LYS    81      42.233  51.828  33.360  1.00  0.00           H
ATOM   1264  CB  LYS    81      41.643  53.868  33.398  1.00  0.00           C
ATOM   1265  HB2 LYS    81      40.609  53.748  33.073  1.00  0.00           H
ATOM   1266  HB3 LYS    81      41.601  54.614  34.191  1.00  0.00           H
ATOM   1267  CG  LYS    81      42.563  54.244  32.267  1.00  0.00           C
ATOM   1268  HG2 LYS    81      43.545  54.621  32.548  1.00  0.00           H
ATOM   1269  HG3 LYS    81      42.695  53.324  31.699  1.00  0.00           H
ATOM   1270  CD  LYS    81      41.952  55.353  31.340  1.00  0.00           C
ATOM   1271  HD2 LYS    81      40.905  55.103  31.163  1.00  0.00           H
ATOM   1272  HD3 LYS    81      42.011  56.321  31.837  1.00  0.00           H
ATOM   1273  CE  LYS    81      42.843  55.461  30.111  1.00  0.00           C
ATOM   1274  HE2 LYS    81      43.692  56.092  30.374  1.00  0.00           H
ATOM   1275  HE3 LYS    81      43.124  54.449  29.819  1.00  0.00           H
ATOM   1276  NZ  LYS    81      42.101  55.968  28.922  1.00  0.00           N
ATOM   1277  HZ1 LYS    81      42.734  56.034  28.139  1.00  0.00           H
ATOM   1278  HZ2 LYS    81      41.713  56.892  29.054  1.00  0.00           H
ATOM   1279  HZ3 LYS    81      41.330  55.387  28.628  1.00  0.00           H
ATOM   1280  C   LYS    81      43.644  52.815  34.671  1.00  0.00           C
ATOM   1281  O   LYS    81      43.859  53.500  35.656  1.00  0.00           O
ATOM   1282  N   LEU    82      44.585  52.103  34.076  1.00  0.00           N
ATOM   1283  H   LEU    82      44.329  51.569  33.258  1.00  0.00           H
ATOM   1284  CA  LEU    82      46.018  52.035  34.396  1.00  0.00           C
ATOM   1285  HA  LEU    82      46.218  52.104  35.465  1.00  0.00           H
ATOM   1286  CB  LEU    82      46.406  50.574  34.114  1.00  0.00           C
ATOM   1287  HB2 LEU    82      46.269  50.435  33.041  1.00  0.00           H
ATOM   1288  HB3 LEU    82      47.439  50.401  34.415  1.00  0.00           H
ATOM   1289  CG  LEU    82      45.580  49.451  34.769  1.00  0.00           C
ATOM   1290  HG  LEU    82      44.521  49.611  34.561  1.00  0.00           H
ATOM   1291  CD1 LEU    82      46.107  48.040  34.205  1.00  0.00           C
ATOM   1292 HD11 LEU    82      45.824  47.794  33.181  1.00  0.00           H
ATOM   1293 HD12 LEU    82      45.595  47.287  34.805  1.00  0.00           H
ATOM   1294 HD13 LEU    82      47.176  47.911  34.373  1.00  0.00           H
ATOM   1295  CD2 LEU    82      45.818  49.284  36.258  1.00  0.00           C
ATOM   1296 HD21 LEU    82      45.123  48.520  36.607  1.00  0.00           H
ATOM   1297 HD22 LEU    82      46.896  49.170  36.375  1.00  0.00           H
ATOM   1298 HD23 LEU    82      45.436  50.172  36.761  1.00  0.00           H
ATOM   1299  C   LEU    82      46.879  53.005  33.664  1.00  0.00           C
ATOM   1300  O   LEU    82      46.983  52.975  32.435  1.00  0.00           O
ATOM   1301  N   GLY    83      47.612  53.801  34.405  1.00  0.00           N
ATOM   1302  H   GLY    83      47.445  53.670  35.392  1.00  0.00           H
ATOM   1303  CA  GLY    83      48.423  54.884  33.928  1.00  0.00           C
ATOM   1304  HA2 GLY    83      47.869  55.438  33.171  1.00  0.00           H
ATOM   1305  HA3 GLY    83      48.697  55.479  34.800  1.00  0.00           H
ATOM   1306  C   GLY    83      49.711  54.577  33.219  1.00  0.00           C
ATOM   1307  O   GLY    83      50.276  55.482  32.581  1.00  0.00           O
ATOM   1308  N   GLY    84      50.243  53.294  33.196  1.00  0.00           N
ATOM   1309  H   GLY    84      49.775  52.650  33.816  1.00  0.00           H
ATOM   1310  CA  GLY    84      51.653  53.038  32.832  1.00  0.00           C
ATOM   1311  HA2 GLY    84      51.814  51.979  33.031  1.00  0.00           H
ATOM   1312  HA3 GLY    84      51.806  53.186  31.763  1.00  0.00           H
ATOM   1313  C   GLY    84      52.706  53.830  33.693  1.00  0.00           C
ATOM   1314  O   GLY    84      53.825  54.044  33.212  1.00  0.00           O
ATOM   1315  N   ASP    85      52.337  54.302  34.853  1.00  0.00           N
ATOM   1316  H   ASP    85      51.363  54.223  35.107  1.00  0.00           H
ATOM   1317  CA  ASP    85      52.966  55.330  35.654  1.00  0.00           C
ATOM   1318  HA  ASP    85      53.983  55.351  35.264  1.00  0.00           H
ATOM   1319  CB  ASP    85      52.516  56.741  35.253  1.00  0.00           C
ATOM   1320  HB2 ASP    85      53.208  57.524  35.562  1.00  0.00           H
ATOM   1321  HB3 ASP    85      52.630  56.749  34.169  1.00  0.00           H
ATOM   1322  CG  ASP    85      51.075  57.154  35.704  1.00  0.00           C
ATOM   1323  OD1 ASP    85      50.330  56.425  36.385  1.00  0.00           O
ATOM   1324  OD2 ASP    85      50.680  58.279  35.316  1.00  0.00           O
ATOM   1325  C   ASP    85      52.760  55.045  37.153  1.00  0.00           C
ATOM   1326  O   ASP    85      52.950  55.954  38.004  1.00  0.00           O
ATOM   1327  N   ARG    86      52.503  53.771  37.505  1.00  0.00           N
ATOM   1328  H   ARG    86      52.663  53.033  36.835  1.00  0.00           H
ATOM   1329  CA  ARG    86      52.072  53.293  38.813  1.00  0.00           C
ATOM   1330  HA  ARG    86      51.765  52.260  38.653  1.00  0.00           H
ATOM   1331  CB  ARG    86      53.214  53.220  39.826  1.00  0.00           C
ATOM   1332  HB2 ARG    86      53.541  54.231  40.068  1.00  0.00           H
ATOM   1333  HB3 ARG    86      52.890  52.711  40.733  1.00  0.00           H
ATOM   1334  CG  ARG    86      54.327  52.408  39.062  1.00  0.00           C
ATOM   1335  HG2 ARG    86      53.810  51.507  38.733  1.00  0.00           H
ATOM   1336  HG3 ARG    86      54.830  52.877  38.217  1.00  0.00           H
ATOM   1337  CD  ARG    86      55.419  52.002  40.049  1.00  0.00           C
ATOM   1338  HD2 ARG    86      56.035  52.886  40.218  1.00  0.00           H
ATOM   1339  HD3 ARG    86      55.005  51.773  41.031  1.00  0.00           H
ATOM   1340  NE  ARG    86      56.297  50.855  39.636  1.00  0.00           N
ATOM   1341  HE  ARG    86      57.138  51.099  39.134  1.00  0.00           H
ATOM   1342  CZ  ARG    86      56.267  49.550  39.924  1.00  0.00           C
ATOM   1343  NH1 ARG    86      55.279  48.964  40.638  1.00  0.00           N
ATOM   1344 HH11 ARG    86      54.482  49.518  40.919  1.00  0.00           H
ATOM   1345 HH12 ARG    86      55.289  48.012  40.973  1.00  0.00           H
ATOM   1346  NH2 ARG    86      57.264  48.859  39.490  1.00  0.00           N
ATOM   1347 HH21 ARG    86      58.092  49.355  39.194  1.00  0.00           H
ATOM   1348 HH22 ARG    86      57.347  47.920  39.849  1.00  0.00           H
ATOM   1349  C   ARG    86      50.761  53.942  39.404  1.00  0.00           C
ATOM   1350  O   ARG    86      50.570  53.862  40.620  1.00  0.00           O
ATOM   1351  N   THR    87      49.873  54.577  38.668  1.00  0.00           N
ATOM   1352  H   THR    87      50.013  54.555  37.668  1.00  0.00           H
ATOM   1353  CA  THR    87      48.586  55.108  39.153  1.00  0.00           C
ATOM   1354  HA  THR    87      48.418  54.899  40.209  1.00  0.00           H
ATOM   1355  CB  THR    87      48.380  56.642  38.981  1.00  0.00           C
ATOM   1356  HB  THR    87      47.474  56.899  39.529  1.00  0.00           H
ATOM   1357  CG2 THR    87      49.696  57.399  39.378  1.00  0.00           C
ATOM   1358 HG21 THR    87      49.766  57.166  40.440  1.00  0.00           H
ATOM   1359 HG22 THR    87      49.395  58.438  39.250  1.00  0.00           H
ATOM   1360 HG23 THR    87      50.552  57.041  38.804  1.00  0.00           H
ATOM   1361  OG1 THR    87      48.129  56.994  37.681  1.00  0.00           O
ATOM   1362  HG1 THR    87      48.928  56.717  37.228  1.00  0.00           H
ATOM   1363  C   THR    87      47.375  54.383  38.511  1.00  0.00           C
ATOM   1364  O   THR    87      47.542  54.060  37.332  1.00  0.00           O
ATOM   1365  N   PHE    88      46.212  54.247  39.171  1.00  0.00           N
ATOM   1366  H   PHE    88      46.108  54.714  40.061  1.00  0.00           H
ATOM   1367  CA  PHE    88      45.002  53.789  38.631  1.00  0.00           C
ATOM   1368  HA  PHE    88      44.969  54.066  37.577  1.00  0.00           H
ATOM   1369  CB  PHE    88      44.924  52.260  38.766  1.00  0.00           C
ATOM   1370  HB2 PHE    88      44.052  51.938  38.197  1.00  0.00           H
ATOM   1371  HB3 PHE    88      45.821  51.819  38.330  1.00  0.00           H
ATOM   1372  CG  PHE    88      44.862  51.622  40.181  1.00  0.00           C
ATOM   1373  CD1 PHE    88      43.727  51.682  40.969  1.00  0.00           C
ATOM   1374  HD1 PHE    88      42.835  52.205  40.661  1.00  0.00           H
ATOM   1375  CE1 PHE    88      43.675  51.180  42.286  1.00  0.00           C
ATOM   1376  HE1 PHE    88      42.799  51.256  42.911  1.00  0.00           H
ATOM   1377  CZ  PHE    88      44.749  50.512  42.883  1.00  0.00           C
ATOM   1378  HZ  PHE    88      44.674  50.156  43.900  1.00  0.00           H
ATOM   1379  CE2 PHE    88      45.913  50.390  42.133  1.00  0.00           C
ATOM   1380  HE2 PHE    88      46.633  49.716  42.570  1.00  0.00           H
ATOM   1381  CD2 PHE    88      46.007  51.025  40.819  1.00  0.00           C
ATOM   1382  HD2 PHE    88      46.931  51.132  40.272  1.00  0.00           H
ATOM   1383  C   PHE    88      43.690  54.458  39.218  1.00  0.00           C
ATOM   1384  O   PHE    88      43.550  54.795  40.411  1.00  0.00           O
ATOM   1385  N   ASP    89      42.694  54.581  38.329  1.00  0.00           N
ATOM   1386  H   ASP    89      42.896  54.468  37.346  1.00  0.00           H
ATOM   1387  CA  ASP    89      41.391  55.201  38.576  1.00  0.00           C
ATOM   1388  HA  ASP    89      41.350  55.616  39.583  1.00  0.00           H
ATOM   1389  CB  ASP    89      41.144  56.405  37.712  1.00  0.00           C
ATOM   1390  HB2 ASP    89      41.264  56.178  36.652  1.00  0.00           H
ATOM   1391  HB3 ASP    89      40.058  56.482  37.659  1.00  0.00           H
ATOM   1392  CG  ASP    89      41.959  57.671  38.219  1.00  0.00           C
ATOM   1393  OD1 ASP    89      41.689  58.766  37.682  1.00  0.00           O
ATOM   1394  OD2 ASP    89      42.817  57.590  39.166  1.00  0.00           O
ATOM   1395  C   ASP    89      40.263  54.178  38.460  1.00  0.00           C
ATOM   1396  O   ASP    89      40.136  53.496  37.447  1.00  0.00           O
ATOM   1397  N   THR    90      39.359  54.047  39.462  1.00  0.00           N
ATOM   1398  H   THR    90      39.329  54.858  40.063  1.00  0.00           H
ATOM   1399  CA  THR    90      38.403  52.932  39.676  1.00  0.00           C
ATOM   1400  HA  THR    90      38.462  52.162  38.906  1.00  0.00           H
ATOM   1401  CB  THR    90      38.605  52.177  40.969  1.00  0.00           C
ATOM   1402  HB  THR    90      38.585  52.850  41.826  1.00  0.00           H
ATOM   1403  CG2 THR    90      37.573  51.026  41.032  1.00  0.00           C
ATOM   1404 HG21 THR    90      37.660  50.451  41.954  1.00  0.00           H
ATOM   1405 HG22 THR    90      37.776  50.497  40.102  1.00  0.00           H
ATOM   1406 HG23 THR    90      36.555  51.408  40.950  1.00  0.00           H
ATOM   1407  OG1 THR    90      39.865  51.538  40.988  1.00  0.00           O
ATOM   1408  HG1 THR    90      40.545  52.208  41.089  1.00  0.00           H
ATOM   1409  C   THR    90      36.983  53.496  39.586  1.00  0.00           C
ATOM   1410  O   THR    90      36.625  54.554  40.104  1.00  0.00           O
ATOM   1411  N   THR    91      36.113  52.768  38.898  1.00  0.00           N
ATOM   1412  H   THR    91      36.367  51.946  38.367  1.00  0.00           H
ATOM   1413  CA  THR    91      34.677  52.818  39.076  1.00  0.00           C
ATOM   1414  HA  THR    91      34.489  53.485  39.918  1.00  0.00           H
ATOM   1415  CB  THR    91      34.081  53.468  37.836  1.00  0.00           C
ATOM   1416  HB  THR    91      34.631  54.379  37.597  1.00  0.00           H
ATOM   1417  CG2 THR    91      34.217  52.722  36.587  1.00  0.00           C
ATOM   1418 HG21 THR    91      33.535  51.881  36.461  1.00  0.00           H
ATOM   1419 HG22 THR    91      35.270  52.442  36.554  1.00  0.00           H
ATOM   1420 HG23 THR    91      33.984  53.370  35.742  1.00  0.00           H
ATOM   1421  OG1 THR    91      32.761  53.758  38.054  1.00  0.00           O
ATOM   1422  HG1 THR    91      32.682  54.278  38.858  1.00  0.00           H
ATOM   1423  C   THR    91      34.159  51.368  39.297  1.00  0.00           C
ATOM   1424  O   THR    91      34.653  50.454  38.670  1.00  0.00           O
ATOM   1425  N   GLN    92      33.029  51.193  39.966  1.00  0.00           N
ATOM   1426  H   GLN    92      32.556  51.984  40.379  1.00  0.00           H
ATOM   1427  CA  GLN    92      32.532  49.948  40.417  1.00  0.00           C
ATOM   1428  HA  GLN    92      32.705  49.270  39.581  1.00  0.00           H
ATOM   1429  CB  GLN    92      33.274  49.532  41.660  1.00  0.00           C
ATOM   1430  HB2 GLN    92      32.911  48.532  41.894  1.00  0.00           H
ATOM   1431  HB3 GLN    92      34.326  49.452  41.384  1.00  0.00           H
ATOM   1432  CG  GLN    92      33.171  50.443  42.902  1.00  0.00           C
ATOM   1433  HG2 GLN    92      33.919  51.203  42.677  1.00  0.00           H
ATOM   1434  HG3 GLN    92      32.202  50.860  43.177  1.00  0.00           H
ATOM   1435  CD  GLN    92      33.566  49.697  44.186  1.00  0.00           C
ATOM   1436  OE1 GLN    92      33.695  48.481  44.199  1.00  0.00           O
ATOM   1437  NE2 GLN    92      33.397  50.401  45.281  1.00  0.00           N
ATOM   1438 HE21 GLN    92      33.526  50.004  46.200  1.00  0.00           H
ATOM   1439 HE22 GLN    92      33.072  51.356  45.238  1.00  0.00           H
ATOM   1440  C   GLN    92      31.018  50.040  40.467  1.00  0.00           C
ATOM   1441  O   GLN    92      30.539  51.164  40.700  1.00  0.00           O
ATOM   1442  N   SER    93      30.301  48.894  40.618  1.00  0.00           N
ATOM   1443  H   SER    93      30.815  48.049  40.415  1.00  0.00           H
ATOM   1444  CA  SER    93      28.867  48.890  40.836  1.00  0.00           C
ATOM   1445  HA  SER    93      28.625  49.700  41.524  1.00  0.00           H
ATOM   1446  CB  SER    93      28.090  48.964  39.502  1.00  0.00           C
ATOM   1447  HB2 SER    93      28.534  49.748  38.889  1.00  0.00           H
ATOM   1448  HB3 SER    93      28.137  48.012  38.973  1.00  0.00           H
ATOM   1449  OG  SER    93      26.742  49.340  39.754  1.00  0.00           O
ATOM   1450  HG  SER    93      26.276  49.348  38.914  1.00  0.00           H
ATOM   1451  C   SER    93      28.554  47.580  41.553  1.00  0.00           C
ATOM   1452  O   SER    93      29.186  46.537  41.207  1.00  0.00           O
ATOM   1453  N   LYS    94      27.641  47.541  42.475  1.00  0.00           N
ATOM   1454  H   LYS    94      27.256  48.415  42.804  1.00  0.00           H
ATOM   1455  CA  LYS    94      27.099  46.275  43.045  1.00  0.00           C
ATOM   1456  HA  LYS    94      27.795  45.448  42.902  1.00  0.00           H
ATOM   1457  CB  LYS    94      27.137  46.386  44.545  1.00  0.00           C
ATOM   1458  HB2 LYS    94      27.558  47.349  44.837  1.00  0.00           H
ATOM   1459  HB3 LYS    94      26.114  46.356  44.922  1.00  0.00           H
ATOM   1460  CG  LYS    94      27.973  45.384  45.266  1.00  0.00           C
ATOM   1461  HG2 LYS    94      27.657  45.307  46.306  1.00  0.00           H
ATOM   1462  HG3 LYS    94      27.978  44.401  44.795  1.00  0.00           H
ATOM   1463  CD  LYS    94      29.453  45.789  45.187  1.00  0.00           C
ATOM   1464  HD2 LYS    94      30.045  44.920  45.477  1.00  0.00           H
ATOM   1465  HD3 LYS    94      29.743  46.144  44.198  1.00  0.00           H
ATOM   1466  CE  LYS    94      29.914  46.929  46.135  1.00  0.00           C
ATOM   1467  HE2 LYS    94      30.993  46.803  46.049  1.00  0.00           H
ATOM   1468  HE3 LYS    94      29.561  47.818  45.613  1.00  0.00           H
ATOM   1469  NZ  LYS    94      29.280  46.794  47.462  1.00  0.00           N
ATOM   1470  HZ1 LYS    94      28.303  47.044  47.417  1.00  0.00           H
ATOM   1471  HZ2 LYS    94      29.781  47.389  48.105  1.00  0.00           H
ATOM   1472  HZ3 LYS    94      29.377  45.859  47.834  1.00  0.00           H
ATOM   1473  C   LYS    94      25.727  45.968  42.491  1.00  0.00           C
ATOM   1474  O   LYS    94      24.923  46.853  42.202  1.00  0.00           O
ATOM   1475  N   TYR    95      25.406  44.663  42.284  1.00  0.00           N
ATOM   1476  H   TYR    95      26.074  43.905  42.289  1.00  0.00           H
ATOM   1477  CA  TYR    95      24.106  44.160  41.747  1.00  0.00           C
ATOM   1478  HA  TYR    95      23.369  44.956  41.645  1.00  0.00           H
ATOM   1479  CB  TYR    95      24.198  43.579  40.316  1.00  0.00           C
ATOM   1480  HB2 TYR    95      25.054  42.907  40.264  1.00  0.00           H
ATOM   1481  HB3 TYR    95      23.366  42.911  40.098  1.00  0.00           H
ATOM   1482  CG  TYR    95      24.388  44.554  39.166  1.00  0.00           C
ATOM   1483  CD1 TYR    95      23.249  45.044  38.492  1.00  0.00           C
ATOM   1484  HD1 TYR    95      22.253  44.642  38.609  1.00  0.00           H
ATOM   1485  CE1 TYR    95      23.497  46.135  37.600  1.00  0.00           C
ATOM   1486  HE1 TYR    95      22.727  46.608  37.010  1.00  0.00           H
ATOM   1487  CZ  TYR    95      24.786  46.618  37.306  1.00  0.00           C
ATOM   1488  OH  TYR    95      24.961  47.631  36.440  1.00  0.00           O
ATOM   1489  HH  TYR    95      24.167  48.151  36.294  1.00  0.00           H
ATOM   1490  CE2 TYR    95      25.900  46.085  37.965  1.00  0.00           C
ATOM   1491  HE2 TYR    95      26.892  46.355  37.635  1.00  0.00           H
ATOM   1492  CD2 TYR    95      25.744  45.049  38.960  1.00  0.00           C
ATOM   1493  HD2 TYR    95      26.591  44.727  39.546  1.00  0.00           H
ATOM   1494  C   TYR    95      23.498  43.002  42.615  1.00  0.00           C
ATOM   1495  O   TYR    95      24.240  42.017  42.778  1.00  0.00           O
ATOM   1496  N   ARG    96      22.251  43.130  43.082  1.00  0.00           N
ATOM   1497  H   ARG    96      21.702  43.924  42.789  1.00  0.00           H
ATOM   1498  CA  ARG    96      21.518  42.110  43.905  1.00  0.00           C
ATOM   1499  HA  ARG    96      21.987  42.056  44.888  1.00  0.00           H
ATOM   1500  CB  ARG    96      20.090  42.542  44.180  1.00  0.00           C
ATOM   1501  HB2 ARG    96      20.109  43.434  44.807  1.00  0.00           H
ATOM   1502  HB3 ARG    96      19.700  42.796  43.195  1.00  0.00           H
ATOM   1503  CG  ARG    96      19.151  41.604  44.939  1.00  0.00           C
ATOM   1504  HG2 ARG    96      18.143  42.019  44.976  1.00  0.00           H
ATOM   1505  HG3 ARG    96      19.139  40.661  44.391  1.00  0.00           H
ATOM   1506  CD  ARG    96      19.456  41.374  46.420  1.00  0.00           C
ATOM   1507  HD2 ARG    96      20.309  40.698  46.484  1.00  0.00           H
ATOM   1508  HD3 ARG    96      19.732  42.314  46.899  1.00  0.00           H
ATOM   1509  NE  ARG    96      18.256  40.931  47.139  1.00  0.00           N
ATOM   1510  HE  ARG    96      17.426  41.502  47.077  1.00  0.00           H
ATOM   1511  CZ  ARG    96      17.987  39.829  47.851  1.00  0.00           C
ATOM   1512  NH1 ARG    96      18.787  38.836  48.036  1.00  0.00           N
ATOM   1513 HH11 ARG    96      19.584  38.675  47.436  1.00  0.00           H
ATOM   1514 HH12 ARG    96      18.414  38.070  48.578  1.00  0.00           H
ATOM   1515  NH2 ARG    96      16.781  39.634  48.407  1.00  0.00           N
ATOM   1516 HH21 ARG    96      16.099  40.380  48.395  1.00  0.00           H
ATOM   1517 HH22 ARG    96      16.666  38.921  49.113  1.00  0.00           H
ATOM   1518  C   ARG    96      21.539  40.764  43.250  1.00  0.00           C
ATOM   1519  O   ARG    96      21.121  40.630  42.039  1.00  0.00           O
ATOM   1520  N   LEU    97      21.867  39.769  44.104  1.00  0.00           N
ATOM   1521  H   LEU    97      22.217  40.101  44.992  1.00  0.00           H
ATOM   1522  CA  LEU    97      21.630  38.378  43.766  1.00  0.00           C
ATOM   1523  HA  LEU    97      21.394  38.336  42.703  1.00  0.00           H
ATOM   1524  CB  LEU    97      22.899  37.523  44.083  1.00  0.00           C
ATOM   1525  HB2 LEU    97      23.581  37.701  43.253  1.00  0.00           H
ATOM   1526  HB3 LEU    97      23.310  37.894  45.022  1.00  0.00           H
ATOM   1527  CG  LEU    97      22.676  36.006  44.014  1.00  0.00           C
ATOM   1528  HG  LEU    97      22.070  35.632  44.839  1.00  0.00           H
ATOM   1529  CD1 LEU    97      22.132  35.634  42.601  1.00  0.00           C
ATOM   1530 HD11 LEU    97      22.749  36.003  41.781  1.00  0.00           H
ATOM   1531 HD12 LEU    97      21.156  36.102  42.474  1.00  0.00           H
ATOM   1532 HD13 LEU    97      22.230  34.550  42.537  1.00  0.00           H
ATOM   1533  CD2 LEU    97      24.009  35.351  44.126  1.00  0.00           C
ATOM   1534 HD21 LEU    97      24.561  35.718  44.991  1.00  0.00           H
ATOM   1535 HD22 LEU    97      23.855  34.283  44.286  1.00  0.00           H
ATOM   1536 HD23 LEU    97      24.665  35.466  43.262  1.00  0.00           H
ATOM   1537  C   LEU    97      20.459  37.899  44.700  1.00  0.00           C
ATOM   1538  O   LEU    97      20.599  38.039  45.901  1.00  0.00           O
ATOM   1539  N   PRO    98      19.319  37.534  44.106  1.00  0.00           N
ATOM   1540  CD  PRO    98      18.888  37.803  42.750  1.00  0.00           C
ATOM   1541  HD2 PRO    98      19.345  37.073  42.082  1.00  0.00           H
ATOM   1542  HD3 PRO    98      19.162  38.825  42.486  1.00  0.00           H
ATOM   1543  CG  PRO    98      17.382  37.749  42.738  1.00  0.00           C
ATOM   1544  HG2 PRO    98      17.135  37.393  41.738  1.00  0.00           H
ATOM   1545  HG3 PRO    98      16.871  38.682  42.979  1.00  0.00           H
ATOM   1546  CB  PRO    98      17.058  36.802  43.863  1.00  0.00           C
ATOM   1547  HB2 PRO    98      17.029  35.815  43.401  1.00  0.00           H
ATOM   1548  HB3 PRO    98      16.078  36.943  44.318  1.00  0.00           H
ATOM   1549  CA  PRO    98      18.239  36.918  44.810  1.00  0.00           C
ATOM   1550  HA  PRO    98      18.045  37.620  45.620  1.00  0.00           H
ATOM   1551  C   PRO    98      18.447  35.527  45.391  1.00  0.00           C
ATOM   1552  O   PRO    98      19.013  34.644  44.763  1.00  0.00           O
ATOM   1553  N   ASP    99      17.760  35.254  46.547  1.00  0.00           N
ATOM   1554  H   ASP    99      17.466  36.124  46.969  1.00  0.00           H
ATOM   1555  CA  ASP    99      17.975  34.063  47.264  1.00  0.00           C
ATOM   1556  HA  ASP    99      19.052  33.969  47.409  1.00  0.00           H
ATOM   1557  CB  ASP    99      17.408  34.171  48.728  1.00  0.00           C
ATOM   1558  HB2 ASP    99      16.319  34.189  48.691  1.00  0.00           H
ATOM   1559  HB3 ASP    99      17.625  33.242  49.256  1.00  0.00           H
ATOM   1560  CG  ASP    99      17.940  35.339  49.546  1.00  0.00           C
ATOM   1561  OD1 ASP    99      17.634  36.475  49.086  1.00  0.00           O
ATOM   1562  OD2 ASP    99      18.628  35.191  50.577  1.00  0.00           O
ATOM   1563  C   ASP    99      17.499  32.706  46.525  1.00  0.00           C
ATOM   1564  O   ASP    99      18.189  31.653  46.559  1.00  0.00           O
ATOM   1565  N   ALA   100      16.349  32.703  45.850  1.00  0.00           N
ATOM   1566  H   ALA   100      15.836  33.569  45.764  1.00  0.00           H
ATOM   1567  CA  ALA   100      15.990  31.675  44.951  1.00  0.00           C
ATOM   1568  HA  ALA   100      15.836  30.756  45.516  1.00  0.00           H
ATOM   1569  CB  ALA   100      14.611  31.961  44.348  1.00  0.00           C
ATOM   1570  HB1 ALA   100      14.634  32.901  43.797  1.00  0.00           H
ATOM   1571  HB2 ALA   100      13.838  32.047  45.113  1.00  0.00           H
ATOM   1572  HB3 ALA   100      14.401  31.074  43.752  1.00  0.00           H
ATOM   1573  C   ALA   100      17.042  31.485  43.834  1.00  0.00           C
ATOM   1574  O   ALA   100      17.414  30.331  43.505  1.00  0.00           O
ATOM   1575  N   MET   101      17.612  32.597  43.304  1.00  0.00           N
ATOM   1576  H   MET   101      17.300  33.536  43.507  1.00  0.00           H
ATOM   1577  CA  MET   101      18.700  32.494  42.265  1.00  0.00           C
ATOM   1578  HA  MET   101      18.347  31.776  41.524  1.00  0.00           H
ATOM   1579  CB  MET   101      19.105  33.825  41.633  1.00  0.00           C
ATOM   1580  HB2 MET   101      18.229  34.318  41.213  1.00  0.00           H
ATOM   1581  HB3 MET   101      19.544  34.423  42.432  1.00  0.00           H
ATOM   1582  CG  MET   101      20.070  33.694  40.441  1.00  0.00           C
ATOM   1583  HG2 MET   101      20.957  33.321  40.951  1.00  0.00           H
ATOM   1584  HG3 MET   101      19.717  33.021  39.660  1.00  0.00           H
ATOM   1585  SD  MET   101      20.541  35.265  39.536  1.00  0.00           S
ATOM   1586  CE  MET   101      18.968  35.565  38.604  1.00  0.00           C
ATOM   1587  HE1 MET   101      18.642  34.750  37.957  1.00  0.00           H
ATOM   1588  HE2 MET   101      18.131  35.820  39.254  1.00  0.00           H
ATOM   1589  HE3 MET   101      19.141  36.364  37.883  1.00  0.00           H
ATOM   1590  C   MET   101      19.913  31.730  42.777  1.00  0.00           C
ATOM   1591  O   MET   101      20.351  30.814  42.068  1.00  0.00           O
ATOM   1592  N   ARG   102      20.326  32.076  44.015  1.00  0.00           N
ATOM   1593  H   ARG   102      19.794  32.819  44.446  1.00  0.00           H
ATOM   1594  CA  ARG   102      21.519  31.569  44.767  1.00  0.00           C
ATOM   1595  HA  ARG   102      22.480  31.768  44.292  1.00  0.00           H
ATOM   1596  CB  ARG   102      21.524  32.312  46.164  1.00  0.00           C
ATOM   1597  HB2 ARG   102      21.613  33.380  45.969  1.00  0.00           H
ATOM   1598  HB3 ARG   102      20.561  32.192  46.660  1.00  0.00           H
ATOM   1599  CG  ARG   102      22.673  31.844  47.122  1.00  0.00           C
ATOM   1600  HG2 ARG   102      22.458  30.801  47.353  1.00  0.00           H
ATOM   1601  HG3 ARG   102      23.636  31.845  46.610  1.00  0.00           H
ATOM   1602  CD  ARG   102      22.741  32.780  48.274  1.00  0.00           C
ATOM   1603  HD2 ARG   102      23.555  32.584  48.971  1.00  0.00           H
ATOM   1604  HD3 ARG   102      23.143  33.681  47.812  1.00  0.00           H
ATOM   1605  NE  ARG   102      21.459  32.997  48.949  1.00  0.00           N
ATOM   1606  HE  ARG   102      20.951  33.797  48.599  1.00  0.00           H
ATOM   1607  CZ  ARG   102      21.033  32.384  50.022  1.00  0.00           C
ATOM   1608  NH1 ARG   102      21.632  31.338  50.549  1.00  0.00           N
ATOM   1609 HH11 ARG   102      22.330  30.859  49.996  1.00  0.00           H
ATOM   1610 HH12 ARG   102      21.089  30.784  51.195  1.00  0.00           H
ATOM   1611  NH2 ARG   102      19.982  32.871  50.617  1.00  0.00           N
ATOM   1612 HH21 ARG   102      19.645  33.780  50.331  1.00  0.00           H
ATOM   1613 HH22 ARG   102      19.629  32.414  51.446  1.00  0.00           H
ATOM   1614  C   ARG   102      21.374  30.063  44.944  1.00  0.00           C
ATOM   1615  O   ARG   102      22.394  29.418  45.112  1.00  0.00           O
ATOM   1616  N   THR   103      20.198  29.582  45.000  1.00  0.00           N
ATOM   1617  H   THR   103      19.465  30.243  44.791  1.00  0.00           H
ATOM   1618  CA  THR   103      19.922  28.203  45.416  1.00  0.00           C
ATOM   1619  HA  THR   103      20.807  27.591  45.589  1.00  0.00           H
ATOM   1620  CB  THR   103      19.204  28.217  46.818  1.00  0.00           C
ATOM   1621  HB  THR   103      19.061  27.176  47.105  1.00  0.00           H
ATOM   1622  CG2 THR   103      19.990  28.939  47.930  1.00  0.00           C
ATOM   1623 HG21 THR   103      19.978  30.028  47.897  1.00  0.00           H
ATOM   1624 HG22 THR   103      21.011  28.558  47.913  1.00  0.00           H
ATOM   1625 HG23 THR   103      19.688  28.542  48.898  1.00  0.00           H
ATOM   1626  OG1 THR   103      17.965  28.858  46.616  1.00  0.00           O
ATOM   1627  HG1 THR   103      18.052  29.808  46.724  1.00  0.00           H
ATOM   1628  C   THR   103      19.141  27.426  44.285  1.00  0.00           C
ATOM   1629  O   THR   103      18.625  26.361  44.502  1.00  0.00           O
ATOM   1630  N   THR   104      19.021  27.906  43.104  1.00  0.00           N
ATOM   1631  H   THR   104      19.644  28.692  42.983  1.00  0.00           H
ATOM   1632  CA  THR   104      18.399  27.227  41.987  1.00  0.00           C
ATOM   1633  HA  THR   104      17.366  26.978  42.232  1.00  0.00           H
ATOM   1634  CB  THR   104      18.263  28.156  40.740  1.00  0.00           C
ATOM   1635  HB  THR   104      17.918  29.162  40.980  1.00  0.00           H
ATOM   1636  CG2 THR   104      19.603  28.441  40.046  1.00  0.00           C
ATOM   1637 HG21 THR   104      20.322  28.579  40.853  1.00  0.00           H
ATOM   1638 HG22 THR   104      19.469  29.400  39.547  1.00  0.00           H
ATOM   1639 HG23 THR   104      19.851  27.671  39.316  1.00  0.00           H
ATOM   1640  OG1 THR   104      17.396  27.522  39.786  1.00  0.00           O
ATOM   1641  HG1 THR   104      16.890  28.179  39.302  1.00  0.00           H
ATOM   1642  C   THR   104      19.012  25.925  41.557  1.00  0.00           C
ATOM   1643  O   THR   104      20.179  25.580  41.844  1.00  0.00           O
ATOM   1644  N   GLN   105      18.210  25.066  41.001  1.00  0.00           N
ATOM   1645  H   GLN   105      17.237  25.319  40.904  1.00  0.00           H
ATOM   1646  CA  GLN   105      18.594  23.778  40.365  1.00  0.00           C
ATOM   1647  HA  GLN   105      19.238  23.244  41.063  1.00  0.00           H
ATOM   1648  CB  GLN   105      17.333  22.977  40.052  1.00  0.00           C
ATOM   1649  HB2 GLN   105      16.627  23.557  39.457  1.00  0.00           H
ATOM   1650  HB3 GLN   105      17.589  22.025  39.587  1.00  0.00           H
ATOM   1651  CG  GLN   105      16.480  22.583  41.390  1.00  0.00           C
ATOM   1652  HG2 GLN   105      15.730  21.815  41.200  1.00  0.00           H
ATOM   1653  HG3 GLN   105      17.160  22.198  42.149  1.00  0.00           H
ATOM   1654  CD  GLN   105      15.578  23.764  42.016  1.00  0.00           C
ATOM   1655  OE1 GLN   105      15.339  24.813  41.383  1.00  0.00           O
ATOM   1656  NE2 GLN   105      15.306  23.814  43.344  1.00  0.00           N
ATOM   1657 HE21 GLN   105      14.715  24.586  43.619  1.00  0.00           H
ATOM   1658 HE22 GLN   105      15.410  23.111  44.062  1.00  0.00           H
ATOM   1659  C   GLN   105      19.298  23.935  38.990  1.00  0.00           C
ATOM   1660  O   GLN   105      19.711  22.962  38.380  1.00  0.00           O
ATOM   1661  N   ASN   106      19.408  25.136  38.402  1.00  0.00           N
ATOM   1662  H   ASN   106      19.205  25.940  38.979  1.00  0.00           H
ATOM   1663  CA  ASN   106      19.704  25.341  36.972  1.00  0.00           C
ATOM   1664  HA  ASN   106      19.575  24.410  36.421  1.00  0.00           H
ATOM   1665  CB  ASN   106      18.637  26.245  36.416  1.00  0.00           C
ATOM   1666  HB2 ASN   106      18.506  27.050  37.139  1.00  0.00           H
ATOM   1667  HB3 ASN   106      18.912  26.626  35.433  1.00  0.00           H
ATOM   1668  CG  ASN   106      17.260  25.537  36.274  1.00  0.00           C
ATOM   1669  OD1 ASN   106      17.001  24.664  35.404  1.00  0.00           O
ATOM   1670  ND2 ASN   106      16.369  25.809  37.192  1.00  0.00           N
ATOM   1671 HD21 ASN   106      16.649  26.449  37.922  1.00  0.00           H
ATOM   1672 HD22 ASN   106      15.426  25.481  37.033  1.00  0.00           H
ATOM   1673  C   ASN   106      21.087  25.904  36.634  1.00  0.00           C
ATOM   1674  O   ASN   106      21.354  27.041  36.982  1.00  0.00           O
ATOM   1675  N   PRO   107      22.035  25.185  35.927  1.00  0.00           N
ATOM   1676  CD  PRO   107      21.867  23.738  35.622  1.00  0.00           C
ATOM   1677  HD2 PRO   107      21.462  23.661  34.614  1.00  0.00           H
ATOM   1678  HD3 PRO   107      21.284  23.248  36.402  1.00  0.00           H
ATOM   1679  CG  PRO   107      23.273  23.104  35.508  1.00  0.00           C
ATOM   1680  HG2 PRO   107      23.205  22.391  34.687  1.00  0.00           H
ATOM   1681  HG3 PRO   107      23.692  22.749  36.449  1.00  0.00           H
ATOM   1682  CB  PRO   107      24.047  24.276  35.078  1.00  0.00           C
ATOM   1683  HB2 PRO   107      23.903  24.491  34.020  1.00  0.00           H
ATOM   1684  HB3 PRO   107      25.075  24.082  35.382  1.00  0.00           H
ATOM   1685  CA  PRO   107      23.463  25.512  35.879  1.00  0.00           C
ATOM   1686  HA  PRO   107      23.950  25.571  36.852  1.00  0.00           H
ATOM   1687  C   PRO   107      23.743  26.779  35.054  1.00  0.00           C
ATOM   1688  O   PRO   107      24.892  27.274  35.027  1.00  0.00           O
ATOM   1689  N   ASP   108      22.795  27.463  34.465  1.00  0.00           N
ATOM   1690  H   ASP   108      21.879  27.040  34.456  1.00  0.00           H
ATOM   1691  CA  ASP   108      22.929  28.645  33.538  1.00  0.00           C
ATOM   1692  HA  ASP   108      23.964  28.662  33.196  1.00  0.00           H
ATOM   1693  CB  ASP   108      22.145  28.367  32.237  1.00  0.00           C
ATOM   1694  HB2 ASP   108      21.078  28.313  32.449  1.00  0.00           H
ATOM   1695  HB3 ASP   108      22.216  29.278  31.643  1.00  0.00           H
ATOM   1696  CG  ASP   108      22.616  27.206  31.449  1.00  0.00           C
ATOM   1697  OD1 ASP   108      23.727  26.613  31.738  1.00  0.00           O
ATOM   1698  OD2 ASP   108      21.983  26.821  30.442  1.00  0.00           O
ATOM   1699  C   ASP   108      22.532  29.934  34.213  1.00  0.00           C
ATOM   1700  O   ASP   108      23.151  30.894  33.921  1.00  0.00           O
ATOM   1701  N   GLU   109      21.630  29.954  35.173  1.00  0.00           N
ATOM   1702  H   GLU   109      21.217  29.062  35.406  1.00  0.00           H
ATOM   1703  CA  GLU   109      21.034  31.117  35.849  1.00  0.00           C
ATOM   1704  HA  GLU   109      20.512  31.765  35.144  1.00  0.00           H
ATOM   1705  CB  GLU   109      19.976  30.750  36.911  1.00  0.00           C
ATOM   1706  HB2 GLU   109      20.476  30.171  37.688  1.00  0.00           H
ATOM   1707  HB3 GLU   109      19.580  31.691  37.292  1.00  0.00           H
ATOM   1708  CG  GLU   109      18.818  29.930  36.405  1.00  0.00           C
ATOM   1709  HG2 GLU   109      19.111  28.882  36.325  1.00  0.00           H
ATOM   1710  HG3 GLU   109      18.079  29.966  37.206  1.00  0.00           H
ATOM   1711  CD  GLU   109      18.273  30.414  35.065  1.00  0.00           C
ATOM   1712  OE1 GLU   109      18.591  29.822  33.990  1.00  0.00           O
ATOM   1713  OE2 GLU   109      17.587  31.535  35.011  1.00  0.00           O
ATOM   1714  C   GLU   109      22.010  32.147  36.491  1.00  0.00           C
ATOM   1715  O   GLU   109      21.652  33.352  36.278  1.00  0.00           O
ATOM   1716  N   LEU   110      22.952  31.693  37.340  1.00  0.00           N
ATOM   1717  H   LEU   110      23.018  30.703  37.530  1.00  0.00           H
ATOM   1718  CA  LEU   110      23.903  32.597  37.892  1.00  0.00           C
ATOM   1719  HA  LEU   110      23.354  33.258  38.564  1.00  0.00           H
ATOM   1720  CB  LEU   110      24.795  31.749  38.821  1.00  0.00           C
ATOM   1721  HB2 LEU   110      24.074  31.213  39.438  1.00  0.00           H
ATOM   1722  HB3 LEU   110      25.240  30.987  38.181  1.00  0.00           H
ATOM   1723  CG  LEU   110      25.901  32.605  39.427  1.00  0.00           C
ATOM   1724  HG  LEU   110      26.610  32.757  38.614  1.00  0.00           H
ATOM   1725  CD1 LEU   110      25.427  33.900  40.139  1.00  0.00           C
ATOM   1726 HD11 LEU   110      25.123  34.680  39.442  1.00  0.00           H
ATOM   1727 HD12 LEU   110      26.242  34.379  40.684  1.00  0.00           H
ATOM   1728 HD13 LEU   110      24.636  33.761  40.876  1.00  0.00           H
ATOM   1729  CD2 LEU   110      26.563  31.863  40.567  1.00  0.00           C
ATOM   1730 HD21 LEU   110      27.356  32.476  40.995  1.00  0.00           H
ATOM   1731 HD22 LEU   110      25.917  31.296  41.237  1.00  0.00           H
ATOM   1732 HD23 LEU   110      27.193  31.168  40.014  1.00  0.00           H
ATOM   1733  C   LEU   110      24.679  33.398  36.834  1.00  0.00           C
ATOM   1734  O   LEU   110      24.760  34.641  36.866  1.00  0.00           O
ATOM   1735  N   TRP   111      25.146  32.635  35.793  1.00  0.00           N
ATOM   1736  H   TRP   111      25.020  31.633  35.795  1.00  0.00           H
ATOM   1737  CA  TRP   111      25.994  33.267  34.764  1.00  0.00           C
ATOM   1738  HA  TRP   111      26.851  33.726  35.254  1.00  0.00           H
ATOM   1739  CB  TRP   111      26.639  32.152  33.981  1.00  0.00           C
ATOM   1740  HB2 TRP   111      25.920  31.559  33.418  1.00  0.00           H
ATOM   1741  HB3 TRP   111      27.173  32.715  33.215  1.00  0.00           H
ATOM   1742  CG  TRP   111      27.475  31.145  34.835  1.00  0.00           C
ATOM   1743  CD1 TRP   111      27.200  29.860  34.779  1.00  0.00           C
ATOM   1744  HD1 TRP   111      26.451  29.389  34.159  1.00  0.00           H
ATOM   1745  NE1 TRP   111      28.182  29.144  35.564  1.00  0.00           N
ATOM   1746  HE1 TRP   111      28.200  28.145  35.708  1.00  0.00           H
ATOM   1747  CE2 TRP   111      29.053  30.042  36.166  1.00  0.00           C
ATOM   1748  CZ2 TRP   111      30.046  29.977  37.166  1.00  0.00           C
ATOM   1749  HZ2 TRP   111      30.294  28.973  37.477  1.00  0.00           H
ATOM   1750  CH2 TRP   111      30.701  31.090  37.712  1.00  0.00           C
ATOM   1751  HH2 TRP   111      31.553  30.975  38.364  1.00  0.00           H
ATOM   1752  CZ3 TRP   111      30.278  32.345  37.303  1.00  0.00           C
ATOM   1753  HZ3 TRP   111      30.762  33.180  37.787  1.00  0.00           H
ATOM   1754  CE3 TRP   111      29.232  32.446  36.318  1.00  0.00           C
ATOM   1755  HE3 TRP   111      28.915  33.428  36.001  1.00  0.00           H
ATOM   1756  CD2 TRP   111      28.610  31.337  35.726  1.00  0.00           C
ATOM   1757  C   TRP   111      25.213  34.297  33.900  1.00  0.00           C
ATOM   1758  O   TRP   111      25.738  35.374  33.625  1.00  0.00           O
ATOM   1759  N   GLU   112      23.989  34.014  33.497  1.00  0.00           N
ATOM   1760  H   GLU   112      23.660  33.090  33.737  1.00  0.00           H
ATOM   1761  CA  GLU   112      23.189  34.872  32.627  1.00  0.00           C
ATOM   1762  HA  GLU   112      23.821  35.144  31.782  1.00  0.00           H
ATOM   1763  CB  GLU   112      21.980  34.141  32.126  1.00  0.00           C
ATOM   1764  HB2 GLU   112      22.205  33.123  31.808  1.00  0.00           H
ATOM   1765  HB3 GLU   112      21.268  34.098  32.950  1.00  0.00           H
ATOM   1766  CG  GLU   112      21.301  34.849  31.017  1.00  0.00           C
ATOM   1767  HG2 GLU   112      20.785  35.718  31.426  1.00  0.00           H
ATOM   1768  HG3 GLU   112      21.964  35.326  30.294  1.00  0.00           H
ATOM   1769  CD  GLU   112      20.317  33.974  30.327  1.00  0.00           C
ATOM   1770  OE1 GLU   112      19.420  33.355  31.017  1.00  0.00           O
ATOM   1771  OE2 GLU   112      20.533  33.779  29.137  1.00  0.00           O
ATOM   1772  C   GLU   112      22.873  36.194  33.314  1.00  0.00           C
ATOM   1773  O   GLU   112      23.061  37.294  32.744  1.00  0.00           O
ATOM   1774  N   PHE   113      22.616  36.107  34.586  1.00  0.00           N
ATOM   1775  H   PHE   113      22.396  35.207  34.988  1.00  0.00           H
ATOM   1776  CA  PHE   113      22.542  37.229  35.521  1.00  0.00           C
ATOM   1777  HA  PHE   113      21.784  37.939  35.192  1.00  0.00           H
ATOM   1778  CB  PHE   113      22.200  36.672  36.951  1.00  0.00           C
ATOM   1779  HB2 PHE   113      21.139  36.502  37.136  1.00  0.00           H
ATOM   1780  HB3 PHE   113      22.664  35.696  37.085  1.00  0.00           H
ATOM   1781  CG  PHE   113      22.504  37.689  37.979  1.00  0.00           C
ATOM   1782  CD1 PHE   113      21.807  38.908  38.195  1.00  0.00           C
ATOM   1783  HD1 PHE   113      20.944  39.169  37.599  1.00  0.00           H
ATOM   1784  CE1 PHE   113      22.151  39.859  39.175  1.00  0.00           C
ATOM   1785  HE1 PHE   113      21.571  40.766  39.247  1.00  0.00           H
ATOM   1786  CZ  PHE   113      23.213  39.527  40.073  1.00  0.00           C
ATOM   1787  HZ  PHE   113      23.653  40.165  40.824  1.00  0.00           H
ATOM   1788  CE2 PHE   113      23.931  38.304  39.785  1.00  0.00           C
ATOM   1789  HE2 PHE   113      24.758  38.050  40.432  1.00  0.00           H
ATOM   1790  CD2 PHE   113      23.533  37.395  38.834  1.00  0.00           C
ATOM   1791  HD2 PHE   113      23.949  36.397  38.811  1.00  0.00           H
ATOM   1792  C   PHE   113      23.821  38.063  35.613  1.00  0.00           C
ATOM   1793  O   PHE   113      23.716  39.285  35.560  1.00  0.00           O
ATOM   1794  N   ILE   114      24.986  37.410  35.736  1.00  0.00           N
ATOM   1795  H   ILE   114      24.996  36.436  36.006  1.00  0.00           H
ATOM   1796  CA  ILE   114      26.308  38.088  35.666  1.00  0.00           C
ATOM   1797  HA  ILE   114      26.423  38.837  36.450  1.00  0.00           H
ATOM   1798  CB  ILE   114      27.505  37.076  36.017  1.00  0.00           C
ATOM   1799  HB  ILE   114      27.383  36.240  35.330  1.00  0.00           H
ATOM   1800  CG2 ILE   114      28.836  37.789  35.859  1.00  0.00           C
ATOM   1801 HG21 ILE   114      29.710  37.145  35.954  1.00  0.00           H
ATOM   1802 HG22 ILE   114      28.885  38.500  36.683  1.00  0.00           H
ATOM   1803 HG23 ILE   114      28.876  38.312  34.903  1.00  0.00           H
ATOM   1804  CG1 ILE   114      27.423  36.541  37.473  1.00  0.00           C
ATOM   1805 HG12 ILE   114      27.500  37.360  38.189  1.00  0.00           H
ATOM   1806 HG13 ILE   114      26.565  35.905  37.692  1.00  0.00           H
ATOM   1807  CD1 ILE   114      28.592  35.632  37.862  1.00  0.00           C
ATOM   1808 HD11 ILE   114      28.337  34.973  38.691  1.00  0.00           H
ATOM   1809 HD12 ILE   114      29.379  36.340  38.123  1.00  0.00           H
ATOM   1810 HD13 ILE   114      28.978  35.073  37.010  1.00  0.00           H
ATOM   1811  C   ILE   114      26.460  38.817  34.320  1.00  0.00           C
ATOM   1812  O   ILE   114      26.965  39.945  34.360  1.00  0.00           O
ATOM   1813  N   ALA   115      26.011  38.293  33.143  1.00  0.00           N
ATOM   1814  H   ALA   115      25.701  37.332  33.177  1.00  0.00           H
ATOM   1815  CA  ALA   115      26.207  38.954  31.802  1.00  0.00           C
ATOM   1816  HA  ALA   115      27.236  39.313  31.850  1.00  0.00           H
ATOM   1817  CB  ALA   115      26.049  37.836  30.783  1.00  0.00           C
ATOM   1818  HB1 ALA   115      26.749  37.049  31.066  1.00  0.00           H
ATOM   1819  HB2 ALA   115      26.169  38.091  29.730  1.00  0.00           H
ATOM   1820  HB3 ALA   115      25.062  37.384  30.888  1.00  0.00           H
ATOM   1821  C   ALA   115      25.199  40.115  31.622  1.00  0.00           C
ATOM   1822  O   ALA   115      25.588  41.238  31.240  1.00  0.00           O
ATOM   1823  N   ASP   116      23.994  39.935  32.104  1.00  0.00           N
ATOM   1824  H   ASP   116      23.723  38.986  32.319  1.00  0.00           H
ATOM   1825  CA  ASP   116      22.877  40.913  32.180  1.00  0.00           C
ATOM   1826  HA  ASP   116      22.562  41.371  31.242  1.00  0.00           H
ATOM   1827  CB  ASP   116      21.585  40.296  32.750  1.00  0.00           C
ATOM   1828  HB2 ASP   116      21.934  39.807  33.660  1.00  0.00           H
ATOM   1829  HB3 ASP   116      20.925  41.116  33.032  1.00  0.00           H
ATOM   1830  CG  ASP   116      20.797  39.402  31.821  1.00  0.00           C
ATOM   1831  OD1 ASP   116      21.047  39.375  30.581  1.00  0.00           O
ATOM   1832  OD2 ASP   116      19.933  38.654  32.310  1.00  0.00           O
ATOM   1833  C   ASP   116      23.282  42.080  33.082  1.00  0.00           C
ATOM   1834  O   ASP   116      22.964  43.228  32.859  1.00  0.00           O
ATOM   1835  N   SER   117      24.072  41.837  34.152  1.00  0.00           N
ATOM   1836  H   SER   117      24.171  40.850  34.344  1.00  0.00           H
ATOM   1837  CA  SER   117      24.613  42.854  35.086  1.00  0.00           C
ATOM   1838  HA  SER   117      23.805  43.566  35.252  1.00  0.00           H
ATOM   1839  CB  SER   117      24.874  42.115  36.358  1.00  0.00           C
ATOM   1840  HB2 SER   117      25.549  41.289  36.136  1.00  0.00           H
ATOM   1841  HB3 SER   117      25.371  42.772  37.073  1.00  0.00           H
ATOM   1842  OG  SER   117      23.692  41.675  36.913  1.00  0.00           O
ATOM   1843  HG  SER   117      23.768  40.755  37.175  1.00  0.00           H
ATOM   1844  C   SER   117      25.872  43.566  34.539  1.00  0.00           C
ATOM   1845  O   SER   117      26.023  44.819  34.512  1.00  0.00           O
ATOM   1846  N   LEU   118      26.777  42.799  33.862  1.00  0.00           N
ATOM   1847  H   LEU   118      26.570  41.810  33.867  1.00  0.00           H
ATOM   1848  CA  LEU   118      27.880  43.376  32.958  1.00  0.00           C
ATOM   1849  HA  LEU   118      28.441  43.964  33.685  1.00  0.00           H
ATOM   1850  CB  LEU   118      28.729  42.243  32.282  1.00  0.00           C
ATOM   1851  HB2 LEU   118      28.012  41.560  31.825  1.00  0.00           H
ATOM   1852  HB3 LEU   118      29.280  42.741  31.485  1.00  0.00           H
ATOM   1853  CG  LEU   118      29.696  41.565  33.208  1.00  0.00           C
ATOM   1854  HG  LEU   118      29.135  41.351  34.118  1.00  0.00           H
ATOM   1855  CD1 LEU   118      30.211  40.321  32.531  1.00  0.00           C
ATOM   1856 HD11 LEU   118      30.556  40.652  31.552  1.00  0.00           H
ATOM   1857 HD12 LEU   118      29.459  39.533  32.531  1.00  0.00           H
ATOM   1858 HD13 LEU   118      31.032  40.013  33.181  1.00  0.00           H
ATOM   1859  CD2 LEU   118      30.840  42.511  33.572  1.00  0.00           C
ATOM   1860 HD21 LEU   118      31.478  42.849  32.755  1.00  0.00           H
ATOM   1861 HD22 LEU   118      30.369  43.325  34.124  1.00  0.00           H
ATOM   1862 HD23 LEU   118      31.480  41.998  34.290  1.00  0.00           H
ATOM   1863  C   LEU   118      27.370  44.276  31.846  1.00  0.00           C
ATOM   1864  O   LEU   118      28.035  45.293  31.571  1.00  0.00           O
ATOM   1865  N   LYS   119      26.242  43.951  31.197  1.00  0.00           N
ATOM   1866  H   LYS   119      25.904  43.040  31.470  1.00  0.00           H
ATOM   1867  CA  LYS   119      25.644  44.864  30.217  1.00  0.00           C
ATOM   1868  HA  LYS   119      26.280  45.228  29.410  1.00  0.00           H
ATOM   1869  CB  LYS   119      24.515  44.118  29.434  1.00  0.00           C
ATOM   1870  HB2 LYS   119      24.929  43.199  29.020  1.00  0.00           H
ATOM   1871  HB3 LYS   119      23.789  43.772  30.171  1.00  0.00           H
ATOM   1872  CG  LYS   119      23.894  44.924  28.328  1.00  0.00           C
ATOM   1873  HG2 LYS   119      23.117  45.609  28.664  1.00  0.00           H
ATOM   1874  HG3 LYS   119      24.741  45.483  27.927  1.00  0.00           H
ATOM   1875  CD  LYS   119      23.285  44.049  27.159  1.00  0.00           C
ATOM   1876  HD2 LYS   119      23.965  43.261  26.835  1.00  0.00           H
ATOM   1877  HD3 LYS   119      22.336  43.570  27.398  1.00  0.00           H
ATOM   1878  CE  LYS   119      22.902  45.043  26.039  1.00  0.00           C
ATOM   1879  HE2 LYS   119      22.196  44.503  25.407  1.00  0.00           H
ATOM   1880  HE3 LYS   119      22.524  45.972  26.465  1.00  0.00           H
ATOM   1881  NZ  LYS   119      24.090  45.422  25.284  1.00  0.00           N
ATOM   1882  HZ1 LYS   119      23.847  46.155  24.633  1.00  0.00           H
ATOM   1883  HZ2 LYS   119      24.518  44.639  24.809  1.00  0.00           H
ATOM   1884  HZ3 LYS   119      24.749  45.829  25.932  1.00  0.00           H
ATOM   1885  C   LYS   119      25.005  46.020  30.852  1.00  0.00           C
ATOM   1886  O   LYS   119      25.216  47.126  30.357  1.00  0.00           O
ATOM   1887  N   ALA   120      24.283  45.866  31.983  1.00  0.00           N
ATOM   1888  H   ALA   120      24.189  44.958  32.414  1.00  0.00           H
ATOM   1889  CA  ALA   120      23.803  47.004  32.812  1.00  0.00           C
ATOM   1890  HA  ALA   120      23.049  47.593  32.289  1.00  0.00           H
ATOM   1891  CB  ALA   120      23.067  46.344  34.041  1.00  0.00           C
ATOM   1892  HB1 ALA   120      22.556  47.168  34.540  1.00  0.00           H
ATOM   1893  HB2 ALA   120      23.748  45.775  34.676  1.00  0.00           H
ATOM   1894  HB3 ALA   120      22.327  45.589  33.775  1.00  0.00           H
ATOM   1895  C   ALA   120      24.936  47.962  33.178  1.00  0.00           C
ATOM   1896  O   ALA   120      24.861  49.192  33.014  1.00  0.00           O
ATOM   1897  N   PHE   121      26.085  47.411  33.564  1.00  0.00           N
ATOM   1898  H   PHE   121      26.081  46.404  33.644  1.00  0.00           H
ATOM   1899  CA  PHE   121      27.270  48.203  33.838  1.00  0.00           C
ATOM   1900  HA  PHE   121      27.057  49.012  34.537  1.00  0.00           H
ATOM   1901  CB  PHE   121      28.205  47.261  34.548  1.00  0.00           C
ATOM   1902  HB2 PHE   121      27.694  46.840  35.414  1.00  0.00           H
ATOM   1903  HB3 PHE   121      28.451  46.479  33.831  1.00  0.00           H
ATOM   1904  CG  PHE   121      29.470  47.956  35.041  1.00  0.00           C
ATOM   1905  CD1 PHE   121      29.515  48.771  36.179  1.00  0.00           C
ATOM   1906  HD1 PHE   121      28.615  49.005  36.727  1.00  0.00           H
ATOM   1907  CE1 PHE   121      30.709  49.425  36.471  1.00  0.00           C
ATOM   1908  HE1 PHE   121      30.733  50.196  37.227  1.00  0.00           H
ATOM   1909  CZ  PHE   121      31.765  49.271  35.639  1.00  0.00           C
ATOM   1910  HZ  PHE   121      32.662  49.834  35.852  1.00  0.00           H
ATOM   1911  CE2 PHE   121      31.795  48.417  34.533  1.00  0.00           C
ATOM   1912  HE2 PHE   121      32.730  48.255  34.018  1.00  0.00           H
ATOM   1913  CD2 PHE   121      30.582  47.759  34.269  1.00  0.00           C
ATOM   1914  HD2 PHE   121      30.458  47.095  33.427  1.00  0.00           H
ATOM   1915  C   PHE   121      27.854  48.860  32.551  1.00  0.00           C
ATOM   1916  O   PHE   121      27.999  50.097  32.488  1.00  0.00           O
ATOM   1917  N   ILE   122      28.323  48.109  31.574  1.00  0.00           N
ATOM   1918  H   ILE   122      28.195  47.108  31.611  1.00  0.00           H
ATOM   1919  CA  ILE   122      29.265  48.584  30.543  1.00  0.00           C
ATOM   1920  HA  ILE   122      30.088  49.116  31.020  1.00  0.00           H
ATOM   1921  CB  ILE   122      29.887  47.358  29.862  1.00  0.00           C
ATOM   1922  HB  ILE   122      30.177  46.609  30.598  1.00  0.00           H
ATOM   1923  CG2 ILE   122      28.891  46.716  28.830  1.00  0.00           C
ATOM   1924 HG21 ILE   122      28.216  46.016  29.322  1.00  0.00           H
ATOM   1925 HG22 ILE   122      29.396  45.990  28.194  1.00  0.00           H
ATOM   1926 HG23 ILE   122      28.353  47.466  28.251  1.00  0.00           H
ATOM   1927  CG1 ILE   122      31.218  47.785  29.203  1.00  0.00           C
ATOM   1928 HG12 ILE   122      31.529  46.931  28.602  1.00  0.00           H
ATOM   1929 HG13 ILE   122      31.112  48.569  28.454  1.00  0.00           H
ATOM   1930  CD1 ILE   122      32.376  48.195  30.122  1.00  0.00           C
ATOM   1931 HD11 ILE   122      33.177  48.445  29.426  1.00  0.00           H
ATOM   1932 HD12 ILE   122      32.620  47.274  30.650  1.00  0.00           H
ATOM   1933 HD13 ILE   122      32.203  49.082  30.733  1.00  0.00           H
ATOM   1934  C   ILE   122      28.579  49.568  29.683  1.00  0.00           C
ATOM   1935  O   ILE   122      29.307  50.383  29.137  1.00  0.00           O
ATOM   1936  N   ASP   123      27.226  49.676  29.536  1.00  0.00           N
ATOM   1937  H   ASP   123      26.622  48.992  29.968  1.00  0.00           H
ATOM   1938  CA  ASP   123      26.623  50.763  28.721  1.00  0.00           C
ATOM   1939  HA  ASP   123      27.118  50.822  27.751  1.00  0.00           H
ATOM   1940  CB  ASP   123      25.132  50.490  28.306  1.00  0.00           C
ATOM   1941  HB2 ASP   123      24.491  50.196  29.136  1.00  0.00           H
ATOM   1942  HB3 ASP   123      24.658  51.354  27.837  1.00  0.00           H
ATOM   1943  CG  ASP   123      25.041  49.202  27.432  1.00  0.00           C
ATOM   1944  OD1 ASP   123      26.159  48.749  26.915  1.00  0.00           O
ATOM   1945  OD2 ASP   123      23.959  48.726  27.020  1.00  0.00           O
ATOM   1946  C   ASP   123      26.471  52.168  29.432  1.00  0.00           C
ATOM   1947  O   ASP   123      26.426  53.192  28.790  1.00  0.00           O
ATOM   1948  N   GLU   124      26.720  52.166  30.768  1.00  0.00           N
ATOM   1949  H   GLU   124      26.916  51.243  31.129  1.00  0.00           H
ATOM   1950  CA  GLU   124      26.969  53.382  31.563  1.00  0.00           C
ATOM   1951  HA  GLU   124      26.292  54.151  31.190  1.00  0.00           H
ATOM   1952  CB  GLU   124      26.584  53.115  33.033  1.00  0.00           C
ATOM   1953  HB2 GLU   124      27.335  52.492  33.519  1.00  0.00           H
ATOM   1954  HB3 GLU   124      26.693  54.092  33.502  1.00  0.00           H
ATOM   1955  CG  GLU   124      25.157  52.692  33.344  1.00  0.00           C
ATOM   1956  HG2 GLU   124      25.095  51.812  32.703  1.00  0.00           H
ATOM   1957  HG3 GLU   124      24.942  52.531  34.400  1.00  0.00           H
ATOM   1958  CD  GLU   124      24.052  53.628  32.795  1.00  0.00           C
ATOM   1959  OE1 GLU   124      22.939  53.046  32.555  1.00  0.00           O
ATOM   1960  OE2 GLU   124      24.258  54.877  32.655  1.00  0.00           O
ATOM   1961  C   GLU   124      28.395  53.932  31.450  1.00  0.00           C
ATOM   1962  O   GLU   124      28.540  55.091  31.612  1.00  0.00           O
ATOM   1963  N   GLN   125      29.364  53.109  31.150  1.00  0.00           N
ATOM   1964  H   GLN   125      29.165  52.126  31.030  1.00  0.00           H
ATOM   1965  CA  GLN   125      30.704  53.555  30.981  1.00  0.00           C
ATOM   1966  HA  GLN   125      30.908  54.468  31.540  1.00  0.00           H
ATOM   1967  CB  GLN   125      31.609  52.396  31.585  1.00  0.00           C
ATOM   1968  HB2 GLN   125      31.551  51.517  30.942  1.00  0.00           H
ATOM   1969  HB3 GLN   125      32.634  52.741  31.716  1.00  0.00           H
ATOM   1970  CG  GLN   125      31.110  51.859  32.946  1.00  0.00           C
ATOM   1971  HG2 GLN   125      30.156  51.378  32.724  1.00  0.00           H
ATOM   1972  HG3 GLN   125      31.769  51.095  33.359  1.00  0.00           H
ATOM   1973  CD  GLN   125      30.983  52.915  34.112  1.00  0.00           C
ATOM   1974  OE1 GLN   125      30.037  52.797  34.853  1.00  0.00           O
ATOM   1975  NE2 GLN   125      31.834  53.881  34.341  1.00  0.00           N
ATOM   1976 HE21 GLN   125      31.615  54.530  35.084  1.00  0.00           H
ATOM   1977 HE22 GLN   125      32.570  54.120  33.691  1.00  0.00           H
ATOM   1978  C   GLN   125      31.032  53.739  29.516  1.00  0.00           C
ATOM   1979  O   GLN   125      31.980  54.459  29.196  1.00  0.00           O
ATOM   1980  N   PHE   126      30.190  53.159  28.587  1.00  0.00           N
ATOM   1981  H   PHE   126      29.410  52.673  29.007  1.00  0.00           H
ATOM   1982  CA  PHE   126      30.275  53.324  27.132  1.00  0.00           C
ATOM   1983  HA  PHE   126      30.806  54.252  26.916  1.00  0.00           H
ATOM   1984  CB  PHE   126      31.192  52.228  26.491  1.00  0.00           C
ATOM   1985  HB2 PHE   126      30.692  51.261  26.547  1.00  0.00           H
ATOM   1986  HB3 PHE   126      31.380  52.443  25.440  1.00  0.00           H
ATOM   1987  CG  PHE   126      32.508  52.183  27.207  1.00  0.00           C
ATOM   1988  CD1 PHE   126      32.963  51.043  27.945  1.00  0.00           C
ATOM   1989  HD1 PHE   126      32.313  50.250  28.281  1.00  0.00           H
ATOM   1990  CE1 PHE   126      34.301  50.987  28.384  1.00  0.00           C
ATOM   1991  HE1 PHE   126      34.583  50.115  28.956  1.00  0.00           H
ATOM   1992  CZ  PHE   126      35.216  51.976  27.897  1.00  0.00           C
ATOM   1993  HZ  PHE   126      36.270  51.944  28.134  1.00  0.00           H
ATOM   1994  CE2 PHE   126      34.768  53.035  27.165  1.00  0.00           C
ATOM   1995  HE2 PHE   126      35.482  53.802  26.904  1.00  0.00           H
ATOM   1996  CD2 PHE   126      33.447  53.187  26.846  1.00  0.00           C
ATOM   1997  HD2 PHE   126      33.162  53.970  26.157  1.00  0.00           H
ATOM   1998  C   PHE   126      28.920  53.459  26.413  1.00  0.00           C
ATOM   1999  O   PHE   126      28.555  52.574  25.622  1.00  0.00           O
ATOM   2000  N   PRO   127      28.088  54.535  26.664  1.00  0.00           N
ATOM   2001  CD  PRO   127      28.336  55.722  27.475  1.00  0.00           C
ATOM   2002  HD2 PRO   127      29.305  56.175  27.265  1.00  0.00           H
ATOM   2003  HD3 PRO   127      28.073  55.474  28.504  1.00  0.00           H
ATOM   2004  CG  PRO   127      27.373  56.763  26.909  1.00  0.00           C
ATOM   2005  HG2 PRO   127      27.744  57.184  25.975  1.00  0.00           H
ATOM   2006  HG3 PRO   127      27.140  57.617  27.546  1.00  0.00           H
ATOM   2007  CB  PRO   127      26.173  55.926  26.502  1.00  0.00           C
ATOM   2008  HB2 PRO   127      25.607  56.320  25.658  1.00  0.00           H
ATOM   2009  HB3 PRO   127      25.622  55.802  27.435  1.00  0.00           H
ATOM   2010  CA  PRO   127      26.844  54.608  25.949  1.00  0.00           C
ATOM   2011  HA  PRO   127      26.240  53.713  26.093  1.00  0.00           H
ATOM   2012  C   PRO   127      27.066  54.785  24.431  1.00  0.00           C
ATOM   2013  O   PRO   127      26.123  54.513  23.728  1.00  0.00           O
ATOM   2014  N   GLN   128      28.286  55.140  23.970  1.00  0.00           N
ATOM   2015  H   GLN   128      28.989  55.465  24.619  1.00  0.00           H
ATOM   2016  CA  GLN   128      28.768  55.027  22.573  1.00  0.00           C
ATOM   2017  HA  GLN   128      27.910  55.133  21.909  1.00  0.00           H
ATOM   2018  CB  GLN   128      29.647  56.327  22.155  1.00  0.00           C
ATOM   2019  HB2 GLN   128      30.499  56.420  22.827  1.00  0.00           H
ATOM   2020  HB3 GLN   128      30.078  56.093  21.181  1.00  0.00           H
ATOM   2021  CG  GLN   128      28.755  57.690  22.087  1.00  0.00           C
ATOM   2022  HG2 GLN   128      28.043  57.696  22.911  1.00  0.00           H
ATOM   2023  HG3 GLN   128      29.459  58.503  22.262  1.00  0.00           H
ATOM   2024  CD  GLN   128      27.973  57.815  20.812  1.00  0.00           C
ATOM   2025  OE1 GLN   128      27.256  56.846  20.411  1.00  0.00           O
ATOM   2026  NE2 GLN   128      28.151  58.926  20.106  1.00  0.00           N
ATOM   2027 HE21 GLN   128      27.562  59.018  19.291  1.00  0.00           H
ATOM   2028 HE22 GLN   128      28.415  59.805  20.527  1.00  0.00           H
ATOM   2029  C   GLN   128      29.476  53.745  22.144  1.00  0.00           C
ATOM   2030  O   GLN   128      29.616  53.471  20.932  1.00  0.00           O
ATOM   2031  N   GLY   129      29.798  52.805  23.087  1.00  0.00           N
ATOM   2032  H   GLY   129      29.636  53.087  24.043  1.00  0.00           H
ATOM   2033  CA  GLY   129      30.257  51.436  22.888  1.00  0.00           C
ATOM   2034  HA2 GLY   129      30.170  50.854  23.806  1.00  0.00           H
ATOM   2035  HA3 GLY   129      29.550  51.043  22.158  1.00  0.00           H
ATOM   2036  C   GLY   129      31.684  51.219  22.484  1.00  0.00           C
ATOM   2037  O   GLY   129      32.451  52.199  22.577  1.00  0.00           O
ATOM   2038  N   ILE   130      32.041  49.922  22.272  1.00  0.00           N
ATOM   2039  H   ILE   130      31.294  49.244  22.312  1.00  0.00           H
ATOM   2040  CA  ILE   130      33.417  49.252  22.304  1.00  0.00           C
ATOM   2041  HA  ILE   130      33.996  50.092  22.687  1.00  0.00           H
ATOM   2042  CB  ILE   130      33.500  48.114  23.351  1.00  0.00           C
ATOM   2043  HB  ILE   130      32.808  47.317  23.080  1.00  0.00           H
ATOM   2044  CG2 ILE   130      34.891  47.540  23.549  1.00  0.00           C
ATOM   2045 HG21 ILE   130      35.378  47.193  22.639  1.00  0.00           H
ATOM   2046 HG22 ILE   130      34.865  46.721  24.268  1.00  0.00           H
ATOM   2047 HG23 ILE   130      35.510  48.307  24.014  1.00  0.00           H
ATOM   2048  CG1 ILE   130      33.060  48.640  24.744  1.00  0.00           C
ATOM   2049 HG12 ILE   130      33.868  49.122  25.294  1.00  0.00           H
ATOM   2050 HG13 ILE   130      32.304  49.419  24.651  1.00  0.00           H
ATOM   2051  CD1 ILE   130      32.467  47.509  25.590  1.00  0.00           C
ATOM   2052 HD11 ILE   130      33.303  46.971  26.034  1.00  0.00           H
ATOM   2053 HD12 ILE   130      31.781  46.910  24.992  1.00  0.00           H
ATOM   2054 HD13 ILE   130      31.984  47.937  26.467  1.00  0.00           H
ATOM   2055  C   ILE   130      33.987  48.796  20.897  1.00  0.00           C
ATOM   2056  O   ILE   130      33.246  48.286  20.053  1.00  0.00           O
ATOM   2057  N   SER   131      35.236  49.121  20.642  1.00  0.00           N
ATOM   2058  H   SER   131      35.725  49.699  21.311  1.00  0.00           H
ATOM   2059  CA  SER   131      35.978  48.701  19.398  1.00  0.00           C
ATOM   2060  HA  SER   131      35.281  48.770  18.562  1.00  0.00           H
ATOM   2061  CB  SER   131      37.260  49.655  19.198  1.00  0.00           C
ATOM   2062  HB2 SER   131      37.831  49.468  18.289  1.00  0.00           H
ATOM   2063  HB3 SER   131      36.991  50.706  19.094  1.00  0.00           H
ATOM   2064  OG  SER   131      38.100  49.730  20.367  1.00  0.00           O
ATOM   2065  HG  SER   131      38.905  49.234  20.208  1.00  0.00           H
ATOM   2066  C   SER   131      36.374  47.249  19.463  1.00  0.00           C
ATOM   2067  O   SER   131      36.077  46.553  18.496  1.00  0.00           O
ATOM   2068  N   GLU   132      36.919  46.805  20.581  1.00  0.00           N
ATOM   2069  H   GLU   132      37.033  47.356  21.419  1.00  0.00           H
ATOM   2070  CA  GLU   132      37.322  45.348  20.538  1.00  0.00           C
ATOM   2071  HA  GLU   132      36.580  44.816  19.941  1.00  0.00           H
ATOM   2072  CB  GLU   132      38.723  45.105  20.141  1.00  0.00           C
ATOM   2073  HB2 GLU   132      39.421  45.547  20.851  1.00  0.00           H
ATOM   2074  HB3 GLU   132      39.010  44.061  20.022  1.00  0.00           H
ATOM   2075  CG  GLU   132      39.128  45.644  18.711  1.00  0.00           C
ATOM   2076  HG2 GLU   132      39.693  44.812  18.288  1.00  0.00           H
ATOM   2077  HG3 GLU   132      38.246  45.735  18.075  1.00  0.00           H
ATOM   2078  CD  GLU   132      39.714  47.008  18.717  1.00  0.00           C
ATOM   2079  OE1 GLU   132      39.771  47.684  19.733  1.00  0.00           O
ATOM   2080  OE2 GLU   132      40.066  47.513  17.606  1.00  0.00           O
ATOM   2081  C   GLU   132      37.155  44.833  22.040  1.00  0.00           C
ATOM   2082  O   GLU   132      37.239  45.679  22.938  1.00  0.00           O
ATOM   2083  N   PRO   133      36.814  43.558  22.251  1.00  0.00           N
ATOM   2084  CD  PRO   133      36.751  42.505  21.238  1.00  0.00           C
ATOM   2085  HD2 PRO   133      37.744  42.176  20.932  1.00  0.00           H
ATOM   2086  HD3 PRO   133      36.014  42.714  20.461  1.00  0.00           H
ATOM   2087  CG  PRO   133      36.077  41.362  21.987  1.00  0.00           C
ATOM   2088  HG2 PRO   133      36.333  40.364  21.633  1.00  0.00           H
ATOM   2089  HG3 PRO   133      35.016  41.532  21.800  1.00  0.00           H
ATOM   2090  CB  PRO   133      36.318  41.519  23.487  1.00  0.00           C
ATOM   2091  HB2 PRO   133      37.313  41.130  23.699  1.00  0.00           H
ATOM   2092  HB3 PRO   133      35.664  40.887  24.088  1.00  0.00           H
ATOM   2093  CA  PRO   133      36.493  43.057  23.611  1.00  0.00           C
ATOM   2094  HA  PRO   133      35.493  43.443  23.806  1.00  0.00           H
ATOM   2095  C   PRO   133      37.520  43.501  24.657  1.00  0.00           C
ATOM   2096  O   PRO   133      38.714  43.312  24.445  1.00  0.00           O
ATOM   2097  N   ILE   134      37.067  44.061  25.827  1.00  0.00           N
ATOM   2098  H   ILE   134      36.067  44.040  25.966  1.00  0.00           H
ATOM   2099  CA  ILE   134      37.938  44.419  26.980  1.00  0.00           C
ATOM   2100  HA  ILE   134      38.852  44.906  26.638  1.00  0.00           H
ATOM   2101  CB  ILE   134      37.288  45.636  27.679  1.00  0.00           C
ATOM   2102  HB  ILE   134      36.324  45.327  28.082  1.00  0.00           H
ATOM   2103  CG2 ILE   134      38.138  46.015  28.879  1.00  0.00           C
ATOM   2104 HG21 ILE   134      39.169  46.198  28.580  1.00  0.00           H
ATOM   2105 HG22 ILE   134      38.251  45.233  29.631  1.00  0.00           H
ATOM   2106 HG23 ILE   134      37.766  46.941  29.319  1.00  0.00           H
ATOM   2107  CG1 ILE   134      37.151  46.836  26.689  1.00  0.00           C
ATOM   2108 HG12 ILE   134      38.038  47.444  26.509  1.00  0.00           H
ATOM   2109 HG13 ILE   134      36.858  46.610  25.664  1.00  0.00           H
ATOM   2110  CD1 ILE   134      36.063  47.832  27.159  1.00  0.00           C
ATOM   2111 HD11 ILE   134      36.183  48.230  28.166  1.00  0.00           H
ATOM   2112 HD12 ILE   134      35.134  47.269  27.062  1.00  0.00           H
ATOM   2113 HD13 ILE   134      35.957  48.687  26.490  1.00  0.00           H
ATOM   2114  C   ILE   134      38.204  43.175  27.836  1.00  0.00           C
ATOM   2115  O   ILE   134      37.343  42.348  28.146  1.00  0.00           O
ATOM   2116  N   PRO   135      39.498  42.942  28.214  1.00  0.00           N
ATOM   2117  CD  PRO   135      40.705  43.560  27.643  1.00  0.00           C
ATOM   2118  HD2 PRO   135      40.764  44.649  27.651  1.00  0.00           H
ATOM   2119  HD3 PRO   135      40.704  43.217  26.608  1.00  0.00           H
ATOM   2120  CG  PRO   135      41.846  43.034  28.462  1.00  0.00           C
ATOM   2121  HG2 PRO   135      42.005  43.694  29.315  1.00  0.00           H
ATOM   2122  HG3 PRO   135      42.774  42.923  27.901  1.00  0.00           H
ATOM   2123  CB  PRO   135      41.357  41.682  28.959  1.00  0.00           C
ATOM   2124  HB2 PRO   135      41.808  41.473  29.929  1.00  0.00           H
ATOM   2125  HB3 PRO   135      41.561  40.954  28.174  1.00  0.00           H
ATOM   2126  CA  PRO   135      39.841  41.802  29.011  1.00  0.00           C
ATOM   2127  HA  PRO   135      39.446  40.884  28.577  1.00  0.00           H
ATOM   2128  C   PRO   135      39.269  41.857  30.439  1.00  0.00           C
ATOM   2129  O   PRO   135      39.101  42.911  30.982  1.00  0.00           O
ATOM   2130  N   LEU   136      38.980  40.784  31.125  1.00  0.00           N
ATOM   2131  H   LEU   136      39.045  39.906  30.631  1.00  0.00           H
ATOM   2132  CA  LEU   136      38.272  40.812  32.409  1.00  0.00           C
ATOM   2133  HA  LEU   136      38.299  41.793  32.884  1.00  0.00           H
ATOM   2134  CB  LEU   136      36.778  40.501  32.110  1.00  0.00           C
ATOM   2135  HB2 LEU   136      36.454  41.009  31.201  1.00  0.00           H
ATOM   2136  HB3 LEU   136      36.771  39.473  31.750  1.00  0.00           H
ATOM   2137  CG  LEU   136      35.868  40.707  33.346  1.00  0.00           C
ATOM   2138  HG  LEU   136      36.193  41.543  33.963  1.00  0.00           H
ATOM   2139  CD1 LEU   136      34.427  40.967  32.913  1.00  0.00           C
ATOM   2140 HD11 LEU   136      34.494  41.806  32.219  1.00  0.00           H
ATOM   2141 HD12 LEU   136      33.826  41.217  33.788  1.00  0.00           H
ATOM   2142 HD13 LEU   136      33.971  40.074  32.486  1.00  0.00           H
ATOM   2143  CD2 LEU   136      35.714  39.473  34.191  1.00  0.00           C
ATOM   2144 HD21 LEU   136      35.314  38.683  33.557  1.00  0.00           H
ATOM   2145 HD22 LEU   136      36.670  39.219  34.649  1.00  0.00           H
ATOM   2146 HD23 LEU   136      34.874  39.561  34.880  1.00  0.00           H
ATOM   2147  C   LEU   136      38.967  39.864  33.411  1.00  0.00           C
ATOM   2148  O   LEU   136      38.882  38.626  33.145  1.00  0.00           O
ATOM   2149  N   GLY   137      39.433  40.412  34.586  1.00  0.00           N
ATOM   2150  H   GLY   137      39.433  41.413  34.721  1.00  0.00           H
ATOM   2151  CA  GLY   137      39.756  39.480  35.779  1.00  0.00           C
ATOM   2152  HA2 GLY   137      40.296  38.651  35.321  1.00  0.00           H
ATOM   2153  HA3 GLY   137      40.498  40.078  36.307  1.00  0.00           H
ATOM   2154  C   GLY   137      38.698  39.109  36.800  1.00  0.00           C
ATOM   2155  O   GLY   137      38.381  39.879  37.664  1.00  0.00           O
ATOM   2156  N   PHE   138      38.168  37.837  36.785  1.00  0.00           N
ATOM   2157  H   PHE   138      38.634  37.167  36.190  1.00  0.00           H
ATOM   2158  CA  PHE   138      37.204  37.236  37.752  1.00  0.00           C
ATOM   2159  HA  PHE   138      36.395  37.965  37.819  1.00  0.00           H
ATOM   2160  CB  PHE   138      36.512  36.054  37.025  1.00  0.00           C
ATOM   2161  HB2 PHE   138      36.194  36.518  36.091  1.00  0.00           H
ATOM   2162  HB3 PHE   138      37.309  35.341  36.814  1.00  0.00           H
ATOM   2163  CG  PHE   138      35.339  35.266  37.685  1.00  0.00           C
ATOM   2164  CD1 PHE   138      34.722  35.665  38.902  1.00  0.00           C
ATOM   2165  HD1 PHE   138      34.980  36.658  39.238  1.00  0.00           H
ATOM   2166  CE1 PHE   138      33.733  34.887  39.509  1.00  0.00           C
ATOM   2167  HE1 PHE   138      33.201  35.272  40.366  1.00  0.00           H
ATOM   2168  CZ  PHE   138      33.495  33.592  39.008  1.00  0.00           C
ATOM   2169  HZ  PHE   138      32.681  32.995  39.391  1.00  0.00           H
ATOM   2170  CE2 PHE   138      34.007  33.205  37.754  1.00  0.00           C
ATOM   2171  HE2 PHE   138      33.648  32.276  37.336  1.00  0.00           H
ATOM   2172  CD2 PHE   138      34.981  34.025  37.117  1.00  0.00           C
ATOM   2173  HD2 PHE   138      35.425  33.702  36.187  1.00  0.00           H
ATOM   2174  C   PHE   138      37.911  36.915  39.039  1.00  0.00           C
ATOM   2175  O   PHE   138      38.770  36.046  39.234  1.00  0.00           O
ATOM   2176  N   THR   139      37.380  37.573  40.069  1.00  0.00           N
ATOM   2177  H   THR   139      36.727  38.292  39.794  1.00  0.00           H
ATOM   2178  CA  THR   139      37.707  37.098  41.426  1.00  0.00           C
ATOM   2179  HA  THR   139      38.744  36.761  41.402  1.00  0.00           H
ATOM   2180  CB  THR   139      37.704  38.253  42.487  1.00  0.00           C
ATOM   2181  HB  THR   139      36.683  38.625  42.577  1.00  0.00           H
ATOM   2182  CG2 THR   139      38.151  37.776  43.918  1.00  0.00           C
ATOM   2183 HG21 THR   139      38.232  38.647  44.568  1.00  0.00           H
ATOM   2184 HG22 THR   139      39.165  37.391  43.822  1.00  0.00           H
ATOM   2185 HG23 THR   139      37.461  36.996  44.239  1.00  0.00           H
ATOM   2186  OG1 THR   139      38.691  39.293  42.291  1.00  0.00           O
ATOM   2187  HG1 THR   139      38.387  39.856  41.576  1.00  0.00           H
ATOM   2188  C   THR   139      36.820  35.963  41.798  1.00  0.00           C
ATOM   2189  O   THR   139      35.604  36.022  41.738  1.00  0.00           O
ATOM   2190  N   PHE   140      37.425  34.815  42.195  1.00  0.00           N
ATOM   2191  H   PHE   140      38.431  34.779  42.114  1.00  0.00           H
ATOM   2192  CA  PHE   140      36.717  33.601  42.552  1.00  0.00           C
ATOM   2193  HA  PHE   140      35.779  33.786  43.075  1.00  0.00           H
ATOM   2194  CB  PHE   140      36.487  32.758  41.293  1.00  0.00           C
ATOM   2195  HB2 PHE   140      36.154  33.538  40.607  1.00  0.00           H
ATOM   2196  HB3 PHE   140      37.395  32.428  40.790  1.00  0.00           H
ATOM   2197  CG  PHE   140      35.430  31.734  41.279  1.00  0.00           C
ATOM   2198  CD1 PHE   140      34.097  32.123  41.478  1.00  0.00           C
ATOM   2199  HD1 PHE   140      33.794  33.144  41.653  1.00  0.00           H
ATOM   2200  CE1 PHE   140      32.999  31.214  41.415  1.00  0.00           C
ATOM   2201  HE1 PHE   140      31.977  31.548  41.511  1.00  0.00           H
ATOM   2202  CZ  PHE   140      33.231  29.895  41.113  1.00  0.00           C
ATOM   2203  HZ  PHE   140      32.487  29.133  40.935  1.00  0.00           H
ATOM   2204  CE2 PHE   140      34.542  29.457  40.911  1.00  0.00           C
ATOM   2205  HE2 PHE   140      34.702  28.450  40.555  1.00  0.00           H
ATOM   2206  CD2 PHE   140      35.608  30.351  41.018  1.00  0.00           C
ATOM   2207  HD2 PHE   140      36.519  29.839  40.743  1.00  0.00           H
ATOM   2208  C   PHE   140      37.376  32.744  43.683  1.00  0.00           C
ATOM   2209  O   PHE   140      37.728  31.602  43.523  1.00  0.00           O
ATOM   2210  N   SER   141      37.594  33.289  44.912  1.00  0.00           N
ATOM   2211  H   SER   141      37.269  34.230  45.080  1.00  0.00           H
ATOM   2212  CA  SER   141      38.280  32.566  46.056  1.00  0.00           C
ATOM   2213  HA  SER   141      39.296  32.312  45.753  1.00  0.00           H
ATOM   2214  CB  SER   141      38.560  33.581  47.163  1.00  0.00           C
ATOM   2215  HB2 SER   141      37.620  33.978  47.549  1.00  0.00           H
ATOM   2216  HB3 SER   141      39.209  33.178  47.940  1.00  0.00           H
ATOM   2217  OG  SER   141      39.258  34.721  46.654  1.00  0.00           O
ATOM   2218  HG  SER   141      39.474  35.263  47.418  1.00  0.00           H
ATOM   2219  C   SER   141      37.600  31.332  46.667  1.00  0.00           C
ATOM   2220  O   SER   141      38.141  30.851  47.662  1.00  0.00           O
ATOM   2221  N   PHE   142      36.478  30.760  46.111  1.00  0.00           N
ATOM   2222  H   PHE   142      36.196  31.099  45.203  1.00  0.00           H
ATOM   2223  CA  PHE   142      35.828  29.534  46.585  1.00  0.00           C
ATOM   2224  HA  PHE   142      35.514  29.743  47.607  1.00  0.00           H
ATOM   2225  CB  PHE   142      34.627  29.406  45.629  1.00  0.00           C
ATOM   2226  HB2 PHE   142      34.956  29.328  44.592  1.00  0.00           H
ATOM   2227  HB3 PHE   142      34.212  28.407  45.765  1.00  0.00           H
ATOM   2228  CG  PHE   142      33.471  30.356  45.825  1.00  0.00           C
ATOM   2229  CD1 PHE   142      33.367  31.503  44.973  1.00  0.00           C
ATOM   2230  HD1 PHE   142      34.243  31.688  44.369  1.00  0.00           H
ATOM   2231  CE1 PHE   142      32.226  32.292  44.995  1.00  0.00           C
ATOM   2232  HE1 PHE   142      32.177  33.208  44.424  1.00  0.00           H
ATOM   2233  CZ  PHE   142      31.159  31.912  45.827  1.00  0.00           C
ATOM   2234  HZ  PHE   142      30.339  32.601  45.975  1.00  0.00           H
ATOM   2235  CE2 PHE   142      31.205  30.773  46.587  1.00  0.00           C
ATOM   2236  HE2 PHE   142      30.323  30.561  47.171  1.00  0.00           H
ATOM   2237  CD2 PHE   142      32.374  30.047  46.651  1.00  0.00           C
ATOM   2238  HD2 PHE   142      32.500  29.214  47.327  1.00  0.00           H
ATOM   2239  C   PHE   142      36.710  28.252  46.348  1.00  0.00           C
ATOM   2240  O   PHE   142      37.491  28.214  45.387  1.00  0.00           O
ATOM   2241  N   PRO   143      36.601  27.179  47.167  1.00  0.00           N
ATOM   2242  CD  PRO   143      35.802  27.074  48.377  1.00  0.00           C
ATOM   2243  HD2 PRO   143      34.738  27.118  48.142  1.00  0.00           H
ATOM   2244  HD3 PRO   143      36.071  27.849  49.096  1.00  0.00           H
ATOM   2245  CG  PRO   143      36.139  25.738  49.001  1.00  0.00           C
ATOM   2246  HG2 PRO   143      35.235  25.362  49.479  1.00  0.00           H
ATOM   2247  HG3 PRO   143      36.999  25.855  49.661  1.00  0.00           H
ATOM   2248  CB  PRO   143      36.490  24.886  47.812  1.00  0.00           C
ATOM   2249  HB2 PRO   143      35.627  24.588  47.216  1.00  0.00           H
ATOM   2250  HB3 PRO   143      37.137  24.058  48.099  1.00  0.00           H
ATOM   2251  CA  PRO   143      37.273  25.904  46.938  1.00  0.00           C
ATOM   2252  HA  PRO   143      38.278  26.111  47.309  1.00  0.00           H
ATOM   2253  C   PRO   143      37.304  25.386  45.469  1.00  0.00           C
ATOM   2254  O   PRO   143      36.272  25.124  44.802  1.00  0.00           O
ATOM   2255  N   ALA   144      38.546  25.211  45.029  1.00  0.00           N
ATOM   2256  H   ALA   144      39.303  25.279  45.694  1.00  0.00           H
ATOM   2257  CA  ALA   144      38.910  24.995  43.586  1.00  0.00           C
ATOM   2258  HA  ALA   144      38.051  24.473  43.165  1.00  0.00           H
ATOM   2259  CB  ALA   144      39.055  26.346  42.860  1.00  0.00           C
ATOM   2260  HB1 ALA   144      38.422  27.092  43.340  1.00  0.00           H
ATOM   2261  HB2 ALA   144      38.887  26.210  41.792  1.00  0.00           H
ATOM   2262  HB3 ALA   144      40.068  26.687  43.075  1.00  0.00           H
ATOM   2263  C   ALA   144      40.217  24.212  43.214  1.00  0.00           C
ATOM   2264  O   ALA   144      41.125  23.832  44.026  1.00  0.00           O
ATOM   2265  N   SER   145      40.453  24.089  41.891  1.00  0.00           N
ATOM   2266  H   SER   145      39.758  24.397  41.225  1.00  0.00           H
ATOM   2267  CA  SER   145      41.755  23.659  41.286  1.00  0.00           C
ATOM   2268  HA  SER   145      42.606  23.846  41.941  1.00  0.00           H
ATOM   2269  CB  SER   145      41.814  22.117  40.909  1.00  0.00           C
ATOM   2270  HB2 SER   145      42.758  21.817  40.455  1.00  0.00           H
ATOM   2271  HB3 SER   145      41.540  21.591  41.824  1.00  0.00           H
ATOM   2272  OG  SER   145      40.787  21.808  39.989  1.00  0.00           O
ATOM   2273  HG  SER   145      39.964  21.648  40.457  1.00  0.00           H
ATOM   2274  C   SER   145      42.022  24.443  40.007  1.00  0.00           C
ATOM   2275  O   SER   145      41.105  24.953  39.371  1.00  0.00           O
ATOM   2276  N   GLN   146      43.306  24.562  39.689  1.00  0.00           N
ATOM   2277  H   GLN   146      43.992  24.099  40.268  1.00  0.00           H
ATOM   2278  CA  GLN   146      43.830  25.475  38.667  1.00  0.00           C
ATOM   2279  HA  GLN   146      43.070  25.532  37.887  1.00  0.00           H
ATOM   2280  CB  GLN   146      43.886  26.916  39.207  1.00  0.00           C
ATOM   2281  HB2 GLN   146      42.946  27.113  39.723  1.00  0.00           H
ATOM   2282  HB3 GLN   146      44.701  26.936  39.932  1.00  0.00           H
ATOM   2283  CG  GLN   146      44.139  28.046  38.108  1.00  0.00           C
ATOM   2284  HG2 GLN   146      45.075  27.843  37.588  1.00  0.00           H
ATOM   2285  HG3 GLN   146      43.391  27.910  37.328  1.00  0.00           H
ATOM   2286  CD  GLN   146      44.038  29.460  38.716  1.00  0.00           C
ATOM   2287  OE1 GLN   146      44.429  29.682  39.848  1.00  0.00           O
ATOM   2288  NE2 GLN   146      43.734  30.406  37.857  1.00  0.00           N
ATOM   2289 HE21 GLN   146      43.443  31.311  38.200  1.00  0.00           H
ATOM   2290 HE22 GLN   146      43.357  30.036  36.996  1.00  0.00           H
ATOM   2291  C   GLN   146      45.219  25.108  38.080  1.00  0.00           C
ATOM   2292  O   GLN   146      46.139  24.677  38.770  1.00  0.00           O
ATOM   2293  N   ASN   147      45.339  25.114  36.736  1.00  0.00           N
ATOM   2294  H   ASN   147      44.572  25.422  36.157  1.00  0.00           H
ATOM   2295  CA  ASN   147      46.496  24.610  35.929  1.00  0.00           C
ATOM   2296  HA  ASN   147      47.411  24.303  36.437  1.00  0.00           H
ATOM   2297  CB  ASN   147      46.036  23.350  35.144  1.00  0.00           C
ATOM   2298  HB2 ASN   147      45.347  23.498  34.313  1.00  0.00           H
ATOM   2299  HB3 ASN   147      46.927  22.852  34.762  1.00  0.00           H
ATOM   2300  CG  ASN   147      45.398  22.287  36.044  1.00  0.00           C
ATOM   2301  OD1 ASN   147      46.105  21.337  36.411  1.00  0.00           O
ATOM   2302  ND2 ASN   147      44.151  22.431  36.414  1.00  0.00           N
ATOM   2303 HD21 ASN   147      43.795  23.265  35.969  1.00  0.00           H
ATOM   2304 HD22 ASN   147      43.732  21.616  36.840  1.00  0.00           H
ATOM   2305  C   ASN   147      47.001  25.673  34.958  1.00  0.00           C
ATOM   2306  O   ASN   147      48.023  25.476  34.371  1.00  0.00           O
ATOM   2307  N   LYS   148      46.328  26.823  34.967  1.00  0.00           N
ATOM   2308  H   LYS   148      45.409  26.997  35.347  1.00  0.00           H
ATOM   2309  CA  LYS   148      46.649  28.054  34.182  1.00  0.00           C
ATOM   2310  HA  LYS   148      47.675  28.333  34.421  1.00  0.00           H
ATOM   2311  CB  LYS   148      46.479  27.800  32.639  1.00  0.00           C
ATOM   2312  HB2 LYS   148      46.766  28.749  32.186  1.00  0.00           H
ATOM   2313  HB3 LYS   148      47.187  27.032  32.327  1.00  0.00           H
ATOM   2314  CG  LYS   148      45.096  27.406  32.162  1.00  0.00           C
ATOM   2315  HG2 LYS   148      44.780  26.517  32.705  1.00  0.00           H
ATOM   2316  HG3 LYS   148      44.417  28.230  32.384  1.00  0.00           H
ATOM   2317  CD  LYS   148      45.134  27.201  30.653  1.00  0.00           C
ATOM   2318  HD2 LYS   148      45.496  28.034  30.051  1.00  0.00           H
ATOM   2319  HD3 LYS   148      45.793  26.375  30.389  1.00  0.00           H
ATOM   2320  CE  LYS   148      43.671  26.921  30.183  1.00  0.00           C
ATOM   2321  HE2 LYS   148      42.983  27.401  30.878  1.00  0.00           H
ATOM   2322  HE3 LYS   148      43.514  27.256  29.157  1.00  0.00           H
ATOM   2323  NZ  LYS   148      43.165  25.480  30.211  1.00  0.00           N
ATOM   2324  HZ1 LYS   148      43.885  24.783  30.079  1.00  0.00           H
ATOM   2325  HZ2 LYS   148      42.429  25.373  29.528  1.00  0.00           H
ATOM   2326  HZ3 LYS   148      42.684  25.249  31.069  1.00  0.00           H
ATOM   2327  C   LYS   148      45.849  29.279  34.690  1.00  0.00           C
ATOM   2328  O   LYS   148      44.792  29.063  35.317  1.00  0.00           O
ATOM   2329  N   ILE   149      46.381  30.474  34.367  1.00  0.00           N
ATOM   2330  H   ILE   149      47.207  30.473  33.785  1.00  0.00           H
ATOM   2331  CA  ILE   149      45.778  31.750  34.921  1.00  0.00           C
ATOM   2332  HA  ILE   149      45.776  31.717  36.010  1.00  0.00           H
ATOM   2333  CB  ILE   149      46.865  32.874  34.651  1.00  0.00           C
ATOM   2334  HB  ILE   149      47.871  32.551  34.919  1.00  0.00           H
ATOM   2335  CG2 ILE   149      46.975  33.099  33.190  1.00  0.00           C
ATOM   2336 HG21 ILE   149      47.806  33.787  33.037  1.00  0.00           H
ATOM   2337 HG22 ILE   149      46.043  33.427  32.731  1.00  0.00           H
ATOM   2338 HG23 ILE   149      47.330  32.160  32.762  1.00  0.00           H
ATOM   2339  CG1 ILE   149      46.567  34.307  35.295  1.00  0.00           C
ATOM   2340 HG12 ILE   149      47.415  34.954  35.074  1.00  0.00           H
ATOM   2341 HG13 ILE   149      45.608  34.746  35.019  1.00  0.00           H
ATOM   2342  CD1 ILE   149      46.402  34.126  36.836  1.00  0.00           C
ATOM   2343 HD11 ILE   149      47.302  33.673  37.254  1.00  0.00           H
ATOM   2344 HD12 ILE   149      45.557  33.528  37.177  1.00  0.00           H
ATOM   2345 HD13 ILE   149      46.369  35.155  37.198  1.00  0.00           H
ATOM   2346  C   ILE   149      44.281  31.960  34.431  1.00  0.00           C
ATOM   2347  O   ILE   149      43.472  32.661  35.051  1.00  0.00           O
ATOM   2348  N   ASN   150      43.931  31.262  33.383  1.00  0.00           N
ATOM   2349  H   ASN   150      44.613  30.699  32.894  1.00  0.00           H
ATOM   2350  CA  ASN   150      42.638  31.496  32.691  1.00  0.00           C
ATOM   2351  HA  ASN   150      42.074  32.328  33.114  1.00  0.00           H
ATOM   2352  CB  ASN   150      43.013  31.965  31.265  1.00  0.00           C
ATOM   2353  HB2 ASN   150      42.074  32.228  30.777  1.00  0.00           H
ATOM   2354  HB3 ASN   150      43.550  32.891  31.470  1.00  0.00           H
ATOM   2355  CG  ASN   150      43.939  31.034  30.508  1.00  0.00           C
ATOM   2356  OD1 ASN   150      44.915  30.509  30.977  1.00  0.00           O
ATOM   2357  ND2 ASN   150      43.720  30.949  29.224  1.00  0.00           N
ATOM   2358 HD21 ASN   150      42.874  31.390  28.896  1.00  0.00           H
ATOM   2359 HD22 ASN   150      44.397  30.564  28.581  1.00  0.00           H
ATOM   2360  C   ASN   150      41.600  30.377  32.880  1.00  0.00           C
ATOM   2361  O   ASN   150      40.785  30.224  31.959  1.00  0.00           O
ATOM   2362  N   GLU   151      41.643  29.667  34.005  1.00  0.00           N
ATOM   2363  H   GLU   151      42.380  29.758  34.690  1.00  0.00           H
ATOM   2364  CA  GLU   151      40.705  28.591  34.344  1.00  0.00           C
ATOM   2365  HA  GLU   151      39.680  28.700  33.991  1.00  0.00           H
ATOM   2366  CB  GLU   151      41.136  27.254  33.714  1.00  0.00           C
ATOM   2367  HB2 GLU   151      40.285  26.605  33.917  1.00  0.00           H
ATOM   2368  HB3 GLU   151      41.334  27.414  32.653  1.00  0.00           H
ATOM   2369  CG  GLU   151      42.401  26.561  34.307  1.00  0.00           C
ATOM   2370  HG2 GLU   151      43.314  27.086  34.028  1.00  0.00           H
ATOM   2371  HG3 GLU   151      42.245  26.584  35.386  1.00  0.00           H
ATOM   2372  CD  GLU   151      42.622  25.147  33.843  1.00  0.00           C
ATOM   2373  OE1 GLU   151      42.191  24.740  32.700  1.00  0.00           O
ATOM   2374  OE2 GLU   151      43.159  24.348  34.693  1.00  0.00           O
ATOM   2375  C   GLU   151      40.558  28.418  35.883  1.00  0.00           C
ATOM   2376  O   GLU   151      41.340  28.852  36.682  1.00  0.00           O
ATOM   2377  N   GLY   152      39.508  27.696  36.323  1.00  0.00           N
ATOM   2378  H   GLY   152      38.810  27.353  35.679  1.00  0.00           H
ATOM   2379  CA  GLY   152      39.330  27.307  37.744  1.00  0.00           C
ATOM   2380  HA2 GLY   152      40.274  26.977  38.178  1.00  0.00           H
ATOM   2381  HA3 GLY   152      39.017  28.203  38.280  1.00  0.00           H
ATOM   2382  C   GLY   152      38.167  26.338  38.015  1.00  0.00           C
ATOM   2383  O   GLY   152      37.060  26.709  37.812  1.00  0.00           O
ATOM   2384  N   ILE   153      38.509  25.056  38.332  1.00  0.00           N
ATOM   2385  H   ILE   153      39.498  24.960  38.513  1.00  0.00           H
ATOM   2386  CA  ILE   153      37.541  23.967  38.243  1.00  0.00           C
ATOM   2387  HA  ILE   153      36.774  24.206  37.506  1.00  0.00           H
ATOM   2388  CB  ILE   153      38.287  22.742  37.670  1.00  0.00           C
ATOM   2389  HB  ILE   153      39.179  22.518  38.254  1.00  0.00           H
ATOM   2390  CG2 ILE   153      37.454  21.484  37.580  1.00  0.00           C
ATOM   2391 HG21 ILE   153      36.601  21.605  36.912  1.00  0.00           H
ATOM   2392 HG22 ILE   153      37.038  21.282  38.567  1.00  0.00           H
ATOM   2393 HG23 ILE   153      38.105  20.632  37.377  1.00  0.00           H
ATOM   2394  CG1 ILE   153      38.674  23.031  36.181  1.00  0.00           C
ATOM   2395 HG12 ILE   153      38.614  22.087  35.638  1.00  0.00           H
ATOM   2396 HG13 ILE   153      38.019  23.794  35.760  1.00  0.00           H
ATOM   2397  CD1 ILE   153      40.110  23.455  35.966  1.00  0.00           C
ATOM   2398 HD11 ILE   153      40.291  23.312  34.901  1.00  0.00           H
ATOM   2399 HD12 ILE   153      40.714  22.777  36.570  1.00  0.00           H
ATOM   2400 HD13 ILE   153      40.383  24.442  36.336  1.00  0.00           H
ATOM   2401  C   ILE   153      36.953  23.847  39.640  1.00  0.00           C
ATOM   2402  O   ILE   153      37.644  23.503  40.567  1.00  0.00           O
ATOM   2403  N   LEU   154      35.730  24.301  39.892  1.00  0.00           N
ATOM   2404  H   LEU   154      35.433  24.818  39.077  1.00  0.00           H
ATOM   2405  CA  LEU   154      34.998  24.438  41.111  1.00  0.00           C
ATOM   2406  HA  LEU   154      35.575  25.108  41.747  1.00  0.00           H
ATOM   2407  CB  LEU   154      33.647  25.110  40.858  1.00  0.00           C
ATOM   2408  HB2 LEU   154      33.812  26.117  40.475  1.00  0.00           H
ATOM   2409  HB3 LEU   154      33.154  24.641  40.007  1.00  0.00           H
ATOM   2410  CG  LEU   154      32.731  25.256  42.128  1.00  0.00           C
ATOM   2411  HG  LEU   154      32.739  24.289  42.632  1.00  0.00           H
ATOM   2412  CD1 LEU   154      33.281  26.317  43.037  1.00  0.00           C
ATOM   2413 HD11 LEU   154      33.560  27.192  42.448  1.00  0.00           H
ATOM   2414 HD12 LEU   154      34.144  25.917  43.568  1.00  0.00           H
ATOM   2415 HD13 LEU   154      32.526  26.584  43.774  1.00  0.00           H
ATOM   2416  CD2 LEU   154      31.282  25.606  41.851  1.00  0.00           C
ATOM   2417 HD21 LEU   154      30.731  25.075  41.074  1.00  0.00           H
ATOM   2418 HD22 LEU   154      30.737  25.457  42.783  1.00  0.00           H
ATOM   2419 HD23 LEU   154      31.163  26.660  41.599  1.00  0.00           H
ATOM   2420  C   LEU   154      34.908  23.076  41.824  1.00  0.00           C
ATOM   2421  O   LEU   154      34.388  22.051  41.318  1.00  0.00           O
ATOM   2422  N   GLN   155      35.584  23.003  43.004  1.00  0.00           N
ATOM   2423  H   GLN   155      35.865  23.866  43.446  1.00  0.00           H
ATOM   2424  CA  GLN   155      35.490  21.833  43.820  1.00  0.00           C
ATOM   2425  HA  GLN   155      35.461  20.942  43.193  1.00  0.00           H
ATOM   2426  CB  GLN   155      36.749  21.675  44.637  1.00  0.00           C
ATOM   2427  HB2 GLN   155      37.543  21.487  43.915  1.00  0.00           H
ATOM   2428  HB3 GLN   155      36.826  22.484  45.365  1.00  0.00           H
ATOM   2429  CG  GLN   155      36.766  20.525  45.655  1.00  0.00           C
ATOM   2430  HG2 GLN   155      35.757  20.428  46.057  1.00  0.00           H
ATOM   2431  HG3 GLN   155      36.776  19.598  45.080  1.00  0.00           H
ATOM   2432  CD  GLN   155      37.814  20.651  46.745  1.00  0.00           C
ATOM   2433  OE1 GLN   155      37.722  21.046  47.898  1.00  0.00           O
ATOM   2434  NE2 GLN   155      39.014  20.200  46.373  1.00  0.00           N
ATOM   2435 HE21 GLN   155      39.877  20.128  46.892  1.00  0.00           H
ATOM   2436 HE22 GLN   155      38.957  19.653  45.526  1.00  0.00           H
ATOM   2437  C   GLN   155      34.207  21.707  44.624  1.00  0.00           C
ATOM   2438  O   GLN   155      33.522  20.668  44.478  1.00  0.00           O
ATOM   2439  N   ARG   156      33.821  22.760  45.370  1.00  0.00           N
ATOM   2440  H   ARG   156      34.498  23.507  45.431  1.00  0.00           H
ATOM   2441  CA  ARG   156      32.590  22.810  46.127  1.00  0.00           C
ATOM   2442  HA  ARG   156      31.833  22.322  45.513  1.00  0.00           H
ATOM   2443  CB  ARG   156      32.735  22.119  47.492  1.00  0.00           C
ATOM   2444  HB2 ARG   156      33.715  22.381  47.891  1.00  0.00           H
ATOM   2445  HB3 ARG   156      32.049  22.500  48.250  1.00  0.00           H
ATOM   2446  CG  ARG   156      32.679  20.584  47.647  1.00  0.00           C
ATOM   2447  HG2 ARG   156      33.583  20.230  47.151  1.00  0.00           H
ATOM   2448  HG3 ARG   156      32.797  20.313  48.695  1.00  0.00           H
ATOM   2449  CD  ARG   156      31.446  19.892  47.022  1.00  0.00           C
ATOM   2450  HD2 ARG   156      30.605  20.022  47.703  1.00  0.00           H
ATOM   2451  HD3 ARG   156      31.110  20.310  46.073  1.00  0.00           H
ATOM   2452  NE  ARG   156      31.719  18.474  46.832  1.00  0.00           N
ATOM   2453  HE  ARG   156      32.356  18.065  47.500  1.00  0.00           H
ATOM   2454  CZ  ARG   156      31.579  17.847  45.685  1.00  0.00           C
ATOM   2455  NH1 ARG   156      30.971  18.298  44.634  1.00  0.00           N
ATOM   2456 HH11 ARG   156      30.417  19.141  44.668  1.00  0.00           H
ATOM   2457 HH12 ARG   156      30.904  17.668  43.847  1.00  0.00           H
ATOM   2458  NH2 ARG   156      32.101  16.610  45.512  1.00  0.00           N
ATOM   2459 HH21 ARG   156      32.321  16.009  46.294  1.00  0.00           H
ATOM   2460 HH22 ARG   156      32.000  16.146  44.622  1.00  0.00           H
ATOM   2461  C   ARG   156      32.119  24.303  46.352  1.00  0.00           C
ATOM   2462  O   ARG   156      32.973  25.159  46.568  1.00  0.00           O
ATOM   2463  N   TRP   157      30.897  24.668  46.303  1.00  0.00           N
ATOM   2464  H   TRP   157      30.191  24.061  45.912  1.00  0.00           H
ATOM   2465  CA  TRP   157      30.302  25.867  46.984  1.00  0.00           C
ATOM   2466  HA  TRP   157      30.747  26.750  46.526  1.00  0.00           H
ATOM   2467  CB  TRP   157      28.789  25.901  46.588  1.00  0.00           C
ATOM   2468  HB2 TRP   157      28.310  24.959  46.860  1.00  0.00           H
ATOM   2469  HB3 TRP   157      28.283  26.665  47.177  1.00  0.00           H
ATOM   2470  CG  TRP   157      28.544  26.158  45.173  1.00  0.00           C
ATOM   2471  CD1 TRP   157      27.791  25.343  44.398  1.00  0.00           C
ATOM   2472  HD1 TRP   157      27.344  24.426  44.754  1.00  0.00           H
ATOM   2473  NE1 TRP   157      27.610  25.878  43.154  1.00  0.00           N
ATOM   2474  HE1 TRP   157      26.866  25.529  42.567  1.00  0.00           H
ATOM   2475  CE2 TRP   157      28.204  27.108  43.071  1.00  0.00           C
ATOM   2476  CZ2 TRP   157      28.095  28.063  42.070  1.00  0.00           C
ATOM   2477  HZ2 TRP   157      27.512  27.886  41.179  1.00  0.00           H
ATOM   2478  CH2 TRP   157      28.870  29.248  42.160  1.00  0.00           C
ATOM   2479  HH2 TRP   157      28.785  29.963  41.354  1.00  0.00           H
ATOM   2480  CZ3 TRP   157      29.553  29.496  43.387  1.00  0.00           C
ATOM   2481  HZ3 TRP   157      29.919  30.489  43.600  1.00  0.00           H
ATOM   2482  CE3 TRP   157      29.698  28.469  44.349  1.00  0.00           C
ATOM   2483  HE3 TRP   157      30.287  28.632  45.239  1.00  0.00           H
ATOM   2484  CD2 TRP   157      28.938  27.275  44.280  1.00  0.00           C
ATOM   2485  C   TRP   157      30.577  25.963  48.519  1.00  0.00           C
ATOM   2486  O   TRP   157      30.689  24.947  49.159  1.00  0.00           O
ATOM   2487  N   THR   158      30.413  27.161  49.043  1.00  0.00           N
ATOM   2488  H   THR   158      30.158  27.834  48.333  1.00  0.00           H
ATOM   2489  CA  THR   158      30.332  27.699  50.431  1.00  0.00           C
ATOM   2490  HA  THR   158      29.927  26.944  51.104  1.00  0.00           H
ATOM   2491  CB  THR   158      31.731  28.133  50.962  1.00  0.00           C
ATOM   2492  HB  THR   158      31.650  28.634  51.926  1.00  0.00           H
ATOM   2493  CG2 THR   158      32.686  27.014  51.125  1.00  0.00           C
ATOM   2494 HG21 THR   158      32.626  26.335  50.276  1.00  0.00           H
ATOM   2495 HG22 THR   158      32.430  26.484  52.042  1.00  0.00           H
ATOM   2496 HG23 THR   158      33.717  27.205  51.424  1.00  0.00           H
ATOM   2497  OG1 THR   158      32.434  28.965  50.015  1.00  0.00           O
ATOM   2498  HG1 THR   158      32.815  29.705  50.495  1.00  0.00           H
ATOM   2499  C   THR   158      29.403  28.976  50.412  1.00  0.00           C
ATOM   2500  O   THR   158      28.676  29.203  49.428  1.00  0.00           O
ATOM   2501  N   LYS   159      29.268  29.763  51.480  1.00  0.00           N
ATOM   2502  H   LYS   159      29.589  29.314  52.326  1.00  0.00           H
ATOM   2503  CA  LYS   159      28.510  31.043  51.566  1.00  0.00           C
ATOM   2504  HA  LYS   159      28.598  31.322  52.616  1.00  0.00           H
ATOM   2505  CB  LYS   159      29.092  32.057  50.625  1.00  0.00           C
ATOM   2506  HB2 LYS   159      29.342  31.601  49.667  1.00  0.00           H
ATOM   2507  HB3 LYS   159      28.366  32.866  50.557  1.00  0.00           H
ATOM   2508  CG  LYS   159      30.406  32.674  51.109  1.00  0.00           C
ATOM   2509  HG2 LYS   159      30.055  32.963  52.100  1.00  0.00           H
ATOM   2510  HG3 LYS   159      31.069  31.813  51.185  1.00  0.00           H
ATOM   2511  CD  LYS   159      30.990  33.815  50.251  1.00  0.00           C
ATOM   2512  HD2 LYS   159      30.915  33.425  49.236  1.00  0.00           H
ATOM   2513  HD3 LYS   159      30.242  34.609  50.247  1.00  0.00           H
ATOM   2514  CE  LYS   159      32.278  34.313  50.874  1.00  0.00           C
ATOM   2515  HE2 LYS   159      32.230  34.519  51.943  1.00  0.00           H
ATOM   2516  HE3 LYS   159      33.061  33.554  50.898  1.00  0.00           H
ATOM   2517  NZ  LYS   159      32.710  35.582  50.247  1.00  0.00           N
ATOM   2518  HZ1 LYS   159      32.086  36.370  50.350  1.00  0.00           H
ATOM   2519  HZ2 LYS   159      32.860  35.356  49.274  1.00  0.00           H
ATOM   2520  HZ3 LYS   159      33.630  35.859  50.559  1.00  0.00           H
ATOM   2521  C   LYS   159      26.968  30.869  51.285  1.00  0.00           C
ATOM   2522  O   LYS   159      26.293  31.807  50.869  1.00  0.00           O
ATOM   2523  N   GLY   160      26.413  29.720  51.439  1.00  0.00           N
ATOM   2524  H   GLY   160      26.967  28.956  51.798  1.00  0.00           H
ATOM   2525  CA  GLY   160      25.003  29.542  51.095  1.00  0.00           C
ATOM   2526  HA2 GLY   160      24.719  28.587  51.536  1.00  0.00           H
ATOM   2527  HA3 GLY   160      24.396  30.358  51.488  1.00  0.00           H
ATOM   2528  C   GLY   160      24.652  29.339  49.608  1.00  0.00           C
ATOM   2529  O   GLY   160      23.481  29.443  49.275  1.00  0.00           O
ATOM   2530  N   PHE   161      25.596  29.112  48.715  1.00  0.00           N
ATOM   2531  H   PHE   161      26.533  29.202  49.083  1.00  0.00           H
ATOM   2532  CA  PHE   161      25.369  28.707  47.299  1.00  0.00           C
ATOM   2533  HA  PHE   161      24.577  29.200  46.735  1.00  0.00           H
ATOM   2534  CB  PHE   161      26.620  29.130  46.541  1.00  0.00           C
ATOM   2535  HB2 PHE   161      27.581  28.864  46.980  1.00  0.00           H
ATOM   2536  HB3 PHE   161      26.698  28.612  45.585  1.00  0.00           H
ATOM   2537  CG  PHE   161      26.790  30.573  46.257  1.00  0.00           C
ATOM   2538  CD1 PHE   161      27.279  31.482  47.204  1.00  0.00           C
ATOM   2539  HD1 PHE   161      27.442  31.143  48.216  1.00  0.00           H
ATOM   2540  CE1 PHE   161      27.706  32.801  46.870  1.00  0.00           C
ATOM   2541  HE1 PHE   161      28.149  33.403  47.648  1.00  0.00           H
ATOM   2542  CZ  PHE   161      27.624  33.282  45.548  1.00  0.00           C
ATOM   2543  HZ  PHE   161      27.869  34.308  45.317  1.00  0.00           H
ATOM   2544  CE2 PHE   161      27.081  32.407  44.597  1.00  0.00           C
ATOM   2545  HE2 PHE   161      26.863  32.765  43.602  1.00  0.00           H
ATOM   2546  CD2 PHE   161      26.664  31.089  44.991  1.00  0.00           C
ATOM   2547  HD2 PHE   161      26.029  30.580  44.282  1.00  0.00           H
ATOM   2548  C   PHE   161      25.193  27.184  47.224  1.00  0.00           C
ATOM   2549  O   PHE   161      25.739  26.449  48.042  1.00  0.00           O
ATOM   2550  N   ASP   162      24.265  26.852  46.337  1.00  0.00           N
ATOM   2551  H   ASP   162      23.929  27.537  45.674  1.00  0.00           H
ATOM   2552  CA  ASP   162      23.758  25.474  46.212  1.00  0.00           C
ATOM   2553  HA  ASP   162      24.558  24.807  46.532  1.00  0.00           H
ATOM   2554  CB  ASP   162      22.685  25.216  47.274  1.00  0.00           C
ATOM   2555  HB2 ASP   162      22.875  25.771  48.193  1.00  0.00           H
ATOM   2556  HB3 ASP   162      21.732  25.479  46.814  1.00  0.00           H
ATOM   2557  CG  ASP   162      22.670  23.783  47.806  1.00  0.00           C
ATOM   2558  OD1 ASP   162      21.596  23.213  48.061  1.00  0.00           O
ATOM   2559  OD2 ASP   162      23.758  23.264  48.065  1.00  0.00           O
ATOM   2560  C   ASP   162      23.336  25.155  44.750  1.00  0.00           C
ATOM   2561  O   ASP   162      22.570  24.201  44.560  1.00  0.00           O
ATOM   2562  N   ILE   163      23.832  25.926  43.752  1.00  0.00           N
ATOM   2563  H   ILE   163      24.433  26.685  44.039  1.00  0.00           H
ATOM   2564  CA  ILE   163      23.558  25.617  42.338  1.00  0.00           C
ATOM   2565  HA  ILE   163      22.482  25.461  42.267  1.00  0.00           H
ATOM   2566  CB  ILE   163      23.948  26.833  41.485  1.00  0.00           C
ATOM   2567  HB  ILE   163      24.996  27.105  41.599  1.00  0.00           H
ATOM   2568  CG2 ILE   163      23.659  26.618  39.995  1.00  0.00           C
ATOM   2569 HG21 ILE   163      22.572  26.605  39.916  1.00  0.00           H
ATOM   2570 HG22 ILE   163      24.180  25.743  39.606  1.00  0.00           H
ATOM   2571 HG23 ILE   163      24.143  27.466  39.511  1.00  0.00           H
ATOM   2572  CG1 ILE   163      23.178  28.050  42.002  1.00  0.00           C
ATOM   2573 HG12 ILE   163      22.117  27.804  42.038  1.00  0.00           H
ATOM   2574 HG13 ILE   163      23.530  28.304  43.002  1.00  0.00           H
ATOM   2575  CD1 ILE   163      23.333  29.354  41.125  1.00  0.00           C
ATOM   2576 HD11 ILE   163      24.384  29.433  40.844  1.00  0.00           H
ATOM   2577 HD12 ILE   163      23.001  30.275  41.602  1.00  0.00           H
ATOM   2578 HD13 ILE   163      22.720  29.360  40.225  1.00  0.00           H
ATOM   2579  C   ILE   163      24.316  24.340  41.901  1.00  0.00           C
ATOM   2580  O   ILE   163      25.506  24.262  42.238  1.00  0.00           O
ATOM   2581  N   PRO   164      23.753  23.359  41.093  1.00  0.00           N
ATOM   2582  CD  PRO   164      22.335  23.356  40.864  1.00  0.00           C
ATOM   2583  HD2 PRO   164      22.019  24.264  40.351  1.00  0.00           H
ATOM   2584  HD3 PRO   164      21.903  23.145  41.843  1.00  0.00           H
ATOM   2585  CG  PRO   164      22.072  22.191  39.922  1.00  0.00           C
ATOM   2586  HG2 PRO   164      22.218  22.581  38.914  1.00  0.00           H
ATOM   2587  HG3 PRO   164      21.069  21.820  40.131  1.00  0.00           H
ATOM   2588  CB  PRO   164      23.134  21.189  40.305  1.00  0.00           C
ATOM   2589  HB2 PRO   164      23.389  20.512  39.490  1.00  0.00           H
ATOM   2590  HB3 PRO   164      22.792  20.608  41.161  1.00  0.00           H
ATOM   2591  CA  PRO   164      24.307  22.089  40.564  1.00  0.00           C
ATOM   2592  HA  PRO   164      24.955  21.567  41.269  1.00  0.00           H
ATOM   2593  C   PRO   164      25.120  22.310  39.266  1.00  0.00           C
ATOM   2594  O   PRO   164      24.870  23.279  38.539  1.00  0.00           O
ATOM   2595  N   ASN   165      25.954  21.310  38.874  1.00  0.00           N
ATOM   2596  H   ASN   165      25.858  20.437  39.374  1.00  0.00           H
ATOM   2597  CA  ASN   165      26.636  21.153  37.588  1.00  0.00           C
ATOM   2598  HA  ASN   165      27.253  20.285  37.820  1.00  0.00           H
ATOM   2599  CB  ASN   165      25.736  20.611  36.457  1.00  0.00           C
ATOM   2600  HB2 ASN   165      25.313  21.349  35.776  1.00  0.00           H
ATOM   2601  HB3 ASN   165      26.394  19.998  35.841  1.00  0.00           H
ATOM   2602  CG  ASN   165      24.664  19.631  36.924  1.00  0.00           C
ATOM   2603  OD1 ASN   165      23.498  19.758  36.655  1.00  0.00           O
ATOM   2604  ND2 ASN   165      25.130  18.700  37.753  1.00  0.00           N
ATOM   2605 HD21 ASN   165      26.111  18.494  37.882  1.00  0.00           H
ATOM   2606 HD22 ASN   165      24.506  18.112  38.287  1.00  0.00           H
ATOM   2607  C   ASN   165      27.697  22.174  37.142  1.00  0.00           C
ATOM   2608  O   ASN   165      28.127  22.197  36.024  1.00  0.00           O
ATOM   2609  N   ILE   166      28.190  22.838  38.220  1.00  0.00           N
ATOM   2610  H   ILE   166      27.709  22.673  39.093  1.00  0.00           H
ATOM   2611  CA  ILE   166      29.284  23.798  38.167  1.00  0.00           C
ATOM   2612  HA  ILE   166      29.692  23.973  37.172  1.00  0.00           H
ATOM   2613  CB  ILE   166      28.820  25.199  38.610  1.00  0.00           C
ATOM   2614  HB  ILE   166      28.718  25.067  39.688  1.00  0.00           H
ATOM   2615  CG2 ILE   166      29.889  26.161  38.213  1.00  0.00           C
ATOM   2616 HG21 ILE   166      30.162  25.951  37.180  1.00  0.00           H
ATOM   2617 HG22 ILE   166      30.814  25.946  38.748  1.00  0.00           H
ATOM   2618 HG23 ILE   166      29.545  27.195  38.252  1.00  0.00           H
ATOM   2619  CG1 ILE   166      27.506  25.634  37.966  1.00  0.00           C
ATOM   2620 HG12 ILE   166      27.723  25.650  36.897  1.00  0.00           H
ATOM   2621 HG13 ILE   166      26.686  24.965  38.223  1.00  0.00           H
ATOM   2622  CD1 ILE   166      26.940  27.044  38.364  1.00  0.00           C
ATOM   2623 HD11 ILE   166      26.696  27.042  39.426  1.00  0.00           H
ATOM   2624 HD12 ILE   166      26.062  27.134  37.724  1.00  0.00           H
ATOM   2625 HD13 ILE   166      27.547  27.871  37.993  1.00  0.00           H
ATOM   2626  C   ILE   166      30.417  23.285  39.089  1.00  0.00           C
ATOM   2627  O   ILE   166      31.566  23.382  38.796  1.00  0.00           O
ATOM   2628  N   GLU   167      30.086  22.637  40.221  1.00  0.00           N
ATOM   2629  H   GLU   167      29.122  22.623  40.522  1.00  0.00           H
ATOM   2630  CA  GLU   167      30.988  21.710  40.878  1.00  0.00           C
ATOM   2631  HA  GLU   167      31.930  22.126  41.235  1.00  0.00           H
ATOM   2632  CB  GLU   167      30.337  21.158  42.163  1.00  0.00           C
ATOM   2633  HB2 GLU   167      29.304  20.867  41.971  1.00  0.00           H
ATOM   2634  HB3 GLU   167      30.965  20.370  42.580  1.00  0.00           H
ATOM   2635  CG  GLU   167      30.183  22.285  43.233  1.00  0.00           C
ATOM   2636  HG2 GLU   167      31.116  22.724  43.585  1.00  0.00           H
ATOM   2637  HG3 GLU   167      29.579  23.084  42.805  1.00  0.00           H
ATOM   2638  CD  GLU   167      29.420  21.673  44.482  1.00  0.00           C
ATOM   2639  OE1 GLU   167      29.068  22.412  45.462  1.00  0.00           O
ATOM   2640  OE2 GLU   167      29.325  20.474  44.501  1.00  0.00           O
ATOM   2641  C   GLU   167      31.452  20.587  39.949  1.00  0.00           C
ATOM   2642  O   GLU   167      30.648  19.992  39.248  1.00  0.00           O
ATOM   2643  N   ASN   168      32.765  20.302  39.872  1.00  0.00           N
ATOM   2644  H   ASN   168      33.389  20.723  40.545  1.00  0.00           H
ATOM   2645  CA  ASN   168      33.519  19.480  38.934  1.00  0.00           C
ATOM   2646  HA  ASN   168      34.491  19.185  39.328  1.00  0.00           H
ATOM   2647  CB  ASN   168      32.827  18.108  38.702  1.00  0.00           C
ATOM   2648  HB2 ASN   168      31.982  18.278  38.036  1.00  0.00           H
ATOM   2649  HB3 ASN   168      33.668  17.647  38.186  1.00  0.00           H
ATOM   2650  CG  ASN   168      32.552  17.323  39.902  1.00  0.00           C
ATOM   2651  OD1 ASN   168      33.402  16.632  40.446  1.00  0.00           O
ATOM   2652  ND2 ASN   168      31.348  17.477  40.371  1.00  0.00           N
ATOM   2653 HD21 ASN   168      30.752  18.151  39.913  1.00  0.00           H
ATOM   2654 HD22 ASN   168      31.078  16.987  41.212  1.00  0.00           H
ATOM   2655  C   ASN   168      33.848  20.124  37.533  1.00  0.00           C
ATOM   2656  O   ASN   168      34.261  19.388  36.624  1.00  0.00           O
ATOM   2657  N   HID   169      33.481  21.429  37.347  1.00  0.00           N
ATOM   2658  H   HID   169      33.289  21.944  38.194  1.00  0.00           H
ATOM   2659  CA  HID   169      33.532  22.112  35.995  1.00  0.00           C
ATOM   2660  HA  HID   169      34.048  21.440  35.309  1.00  0.00           H
ATOM   2661  CB  HID   169      32.171  22.457  35.441  1.00  0.00           C
ATOM   2662  HB2 HID   169      31.642  23.215  36.019  1.00  0.00           H
ATOM   2663  HB3 HID   169      32.213  22.901  34.446  1.00  0.00           H
ATOM   2664  CG  HID   169      31.215  21.256  35.356  1.00  0.00           C
ATOM   2665  ND1 HID   169      30.581  20.522  36.317  1.00  0.00           N
ATOM   2666  HD1 HID   169      30.568  20.788  37.291  1.00  0.00           H
ATOM   2667  CE1 HID   169      30.053  19.453  35.714  1.00  0.00           C
ATOM   2668  HE1 HID   169      29.526  18.657  36.218  1.00  0.00           H
ATOM   2669  NE2 HID   169      30.397  19.407  34.392  1.00  0.00           N
ATOM   2670  CD2 HID   169      31.123  20.562  34.200  1.00  0.00           C
ATOM   2671  HD2 HID   169      31.675  20.785  33.299  1.00  0.00           H
ATOM   2672  C   HID   169      34.345  23.344  35.989  1.00  0.00           C
ATOM   2673  O   HID   169      34.493  23.958  37.010  1.00  0.00           O
ATOM   2674  N   ASP   170      34.900  23.648  34.850  1.00  0.00           N
ATOM   2675  H   ASP   170      34.576  23.129  34.046  1.00  0.00           H
ATOM   2676  CA  ASP   170      35.555  24.976  34.609  1.00  0.00           C
ATOM   2677  HA  ASP   170      36.165  25.244  35.471  1.00  0.00           H
ATOM   2678  CB  ASP   170      36.442  25.008  33.381  1.00  0.00           C
ATOM   2679  HB2 ASP   170      36.998  24.075  33.470  1.00  0.00           H
ATOM   2680  HB3 ASP   170      35.786  25.103  32.517  1.00  0.00           H
ATOM   2681  CG  ASP   170      37.380  26.276  33.316  1.00  0.00           C
ATOM   2682  OD1 ASP   170      37.474  27.046  34.323  1.00  0.00           O
ATOM   2683  OD2 ASP   170      38.076  26.394  32.317  1.00  0.00           O
ATOM   2684  C   ASP   170      34.430  26.056  34.482  1.00  0.00           C
ATOM   2685  O   ASP   170      33.583  26.087  33.552  1.00  0.00           O
ATOM   2686  N   VAL   171      34.482  27.041  35.329  1.00  0.00           N
ATOM   2687  H   VAL   171      35.329  27.089  35.878  1.00  0.00           H
ATOM   2688  CA  VAL   171      33.533  28.220  35.319  1.00  0.00           C
ATOM   2689  HA  VAL   171      32.541  27.769  35.283  1.00  0.00           H
ATOM   2690  CB  VAL   171      33.636  28.932  36.649  1.00  0.00           C
ATOM   2691  HB  VAL   171      32.888  29.723  36.694  1.00  0.00           H
ATOM   2692  CG1 VAL   171      33.393  27.955  37.847  1.00  0.00           C
ATOM   2693 HG11 VAL   171      34.280  27.358  38.063  1.00  0.00           H
ATOM   2694 HG12 VAL   171      33.150  28.452  38.787  1.00  0.00           H
ATOM   2695 HG13 VAL   171      32.489  27.390  37.621  1.00  0.00           H
ATOM   2696  CG2 VAL   171      34.961  29.577  36.834  1.00  0.00           C
ATOM   2697 HG21 VAL   171      35.765  28.843  36.892  1.00  0.00           H
ATOM   2698 HG22 VAL   171      34.965  30.041  37.819  1.00  0.00           H
ATOM   2699 HG23 VAL   171      35.168  30.373  36.119  1.00  0.00           H
ATOM   2700  C   VAL   171      33.755  29.219  34.180  1.00  0.00           C
ATOM   2701  O   VAL   171      32.792  29.926  33.760  1.00  0.00           O
ATOM   2702  N   VAL   172      34.975  29.396  33.712  1.00  0.00           N
ATOM   2703  H   VAL   172      35.566  28.595  33.884  1.00  0.00           H
ATOM   2704  CA  VAL   172      35.333  30.470  32.724  1.00  0.00           C
ATOM   2705  HA  VAL   172      35.049  31.474  33.041  1.00  0.00           H
ATOM   2706  CB  VAL   172      36.913  30.508  32.541  1.00  0.00           C
ATOM   2707  HB  VAL   172      37.401  29.550  32.362  1.00  0.00           H
ATOM   2708  CG1 VAL   172      37.401  31.431  31.460  1.00  0.00           C
ATOM   2709 HG11 VAL   172      38.479  31.594  31.432  1.00  0.00           H
ATOM   2710 HG12 VAL   172      37.094  30.994  30.510  1.00  0.00           H
ATOM   2711 HG13 VAL   172      36.861  32.369  31.596  1.00  0.00           H
ATOM   2712  CG2 VAL   172      37.404  31.027  33.851  1.00  0.00           C
ATOM   2713 HG21 VAL   172      37.061  32.033  34.092  1.00  0.00           H
ATOM   2714 HG22 VAL   172      38.486  31.097  33.758  1.00  0.00           H
ATOM   2715 HG23 VAL   172      37.146  30.348  34.664  1.00  0.00           H
ATOM   2716  C   VAL   172      34.673  30.275  31.418  1.00  0.00           C
ATOM   2717  O   VAL   172      33.939  31.196  31.084  1.00  0.00           O
ATOM   2718  N   PRO   173      34.785  29.113  30.713  1.00  0.00           N
ATOM   2719  CD  PRO   173      35.509  27.882  31.010  1.00  0.00           C
ATOM   2720  HD2 PRO   173      35.309  27.446  31.989  1.00  0.00           H
ATOM   2721  HD3 PRO   173      36.587  28.034  31.026  1.00  0.00           H
ATOM   2722  CG  PRO   173      35.001  26.895  30.030  1.00  0.00           C
ATOM   2723  HG2 PRO   173      34.019  26.578  30.379  1.00  0.00           H
ATOM   2724  HG3 PRO   173      35.697  26.076  29.846  1.00  0.00           H
ATOM   2725  CB  PRO   173      34.636  27.740  28.746  1.00  0.00           C
ATOM   2726  HB2 PRO   173      33.907  27.230  28.117  1.00  0.00           H
ATOM   2727  HB3 PRO   173      35.540  27.872  28.151  1.00  0.00           H
ATOM   2728  CA  PRO   173      34.111  29.061  29.318  1.00  0.00           C
ATOM   2729  HA  PRO   173      34.377  29.974  28.785  1.00  0.00           H
ATOM   2730  C   PRO   173      32.576  29.106  29.428  1.00  0.00           C
ATOM   2731  O   PRO   173      31.951  29.645  28.510  1.00  0.00           O
ATOM   2732  N   MET   174      31.889  28.667  30.517  1.00  0.00           N
ATOM   2733  H   MET   174      32.477  28.337  31.269  1.00  0.00           H
ATOM   2734  CA  MET   174      30.486  28.798  30.794  1.00  0.00           C
ATOM   2735  HA  MET   174      29.985  28.498  29.873  1.00  0.00           H
ATOM   2736  CB  MET   174      29.862  27.724  31.795  1.00  0.00           C
ATOM   2737  HB2 MET   174      28.839  28.096  31.768  1.00  0.00           H
ATOM   2738  HB3 MET   174      29.961  26.696  31.449  1.00  0.00           H
ATOM   2739  CG  MET   174      30.441  27.790  33.197  1.00  0.00           C
ATOM   2740  HG2 MET   174      31.485  27.474  33.192  1.00  0.00           H
ATOM   2741  HG3 MET   174      30.378  28.765  33.680  1.00  0.00           H
ATOM   2742  SD  MET   174      29.590  26.660  34.325  1.00  0.00           S
ATOM   2743  CE  MET   174      30.253  25.045  33.722  1.00  0.00           C
ATOM   2744  HE1 MET   174      31.307  24.876  33.942  1.00  0.00           H
ATOM   2745  HE2 MET   174      29.666  24.240  34.165  1.00  0.00           H
ATOM   2746  HE3 MET   174      30.049  24.940  32.657  1.00  0.00           H
ATOM   2747  C   MET   174      29.965  30.237  31.141  1.00  0.00           C
ATOM   2748  O   MET   174      28.978  30.691  30.546  1.00  0.00           O
ATOM   2749  N   LEU   175      30.748  31.045  31.820  1.00  0.00           N
ATOM   2750  H   LEU   175      31.532  30.710  32.362  1.00  0.00           H
ATOM   2751  CA  LEU   175      30.469  32.463  31.947  1.00  0.00           C
ATOM   2752  HA  LEU   175      29.457  32.676  32.288  1.00  0.00           H
ATOM   2753  CB  LEU   175      31.431  32.900  33.117  1.00  0.00           C
ATOM   2754  HB2 LEU   175      30.973  32.458  34.002  1.00  0.00           H
ATOM   2755  HB3 LEU   175      32.385  32.377  33.039  1.00  0.00           H
ATOM   2756  CG  LEU   175      31.525  34.438  33.175  1.00  0.00           C
ATOM   2757  HG  LEU   175      31.915  34.804  32.226  1.00  0.00           H
ATOM   2758  CD1 LEU   175      30.198  34.989  33.533  1.00  0.00           C
ATOM   2759 HD11 LEU   175      29.779  34.317  34.281  1.00  0.00           H
ATOM   2760 HD12 LEU   175      29.461  35.054  32.733  1.00  0.00           H
ATOM   2761 HD13 LEU   175      30.254  36.027  33.862  1.00  0.00           H
ATOM   2762  CD2 LEU   175      32.594  34.806  34.287  1.00  0.00           C
ATOM   2763 HD21 LEU   175      32.696  35.889  34.357  1.00  0.00           H
ATOM   2764 HD22 LEU   175      32.111  34.583  35.238  1.00  0.00           H
ATOM   2765 HD23 LEU   175      33.482  34.174  34.268  1.00  0.00           H
ATOM   2766  C   LEU   175      30.603  33.212  30.600  1.00  0.00           C
ATOM   2767  O   LEU   175      29.753  33.976  30.203  1.00  0.00           O
ATOM   2768  N   GLN   176      31.700  32.826  29.826  1.00  0.00           N
ATOM   2769  H   GLN   176      32.227  32.086  30.265  1.00  0.00           H
ATOM   2770  CA  GLN   176      32.084  33.512  28.624  1.00  0.00           C
ATOM   2771  HA  GLN   176      32.219  34.514  29.030  1.00  0.00           H
ATOM   2772  CB  GLN   176      33.495  33.065  28.251  1.00  0.00           C
ATOM   2773  HB2 GLN   176      34.090  33.155  29.160  1.00  0.00           H
ATOM   2774  HB3 GLN   176      33.563  32.006  28.006  1.00  0.00           H
ATOM   2775  CG  GLN   176      34.118  33.831  27.100  1.00  0.00           C
ATOM   2776  HG2 GLN   176      35.182  33.598  27.154  1.00  0.00           H
ATOM   2777  HG3 GLN   176      33.768  33.449  26.141  1.00  0.00           H
ATOM   2778  CD  GLN   176      33.925  35.354  27.215  1.00  0.00           C
ATOM   2779  OE1 GLN   176      34.167  35.888  28.264  1.00  0.00           O
ATOM   2780  NE2 GLN   176      33.567  36.021  26.137  1.00  0.00           N
ATOM   2781 HE21 GLN   176      33.526  37.030  26.117  1.00  0.00           H
ATOM   2782 HE22 GLN   176      33.483  35.549  25.249  1.00  0.00           H
ATOM   2783  C   GLN   176      31.131  33.317  27.495  1.00  0.00           C
ATOM   2784  O   GLN   176      30.798  34.237  26.736  1.00  0.00           O
ATOM   2785  N   LYS   177      30.527  32.103  27.362  1.00  0.00           N
ATOM   2786  H   LYS   177      30.789  31.471  28.105  1.00  0.00           H
ATOM   2787  CA  LYS   177      29.315  31.776  26.591  1.00  0.00           C
ATOM   2788  HA  LYS   177      29.455  31.961  25.527  1.00  0.00           H
ATOM   2789  CB  LYS   177      29.032  30.245  26.817  1.00  0.00           C
ATOM   2790  HB2 LYS   177      29.793  29.687  26.272  1.00  0.00           H
ATOM   2791  HB3 LYS   177      29.121  29.929  27.856  1.00  0.00           H
ATOM   2792  CG  LYS   177      27.655  29.831  26.203  1.00  0.00           C
ATOM   2793  HG2 LYS   177      26.852  30.508  26.491  1.00  0.00           H
ATOM   2794  HG3 LYS   177      27.615  29.627  25.133  1.00  0.00           H
ATOM   2795  CD  LYS   177      27.368  28.448  26.844  1.00  0.00           C
ATOM   2796  HD2 LYS   177      28.252  27.835  26.676  1.00  0.00           H
ATOM   2797  HD3 LYS   177      27.318  28.510  27.932  1.00  0.00           H
ATOM   2798  CE  LYS   177      26.125  27.758  26.383  1.00  0.00           C
ATOM   2799  HE2 LYS   177      25.308  28.205  26.951  1.00  0.00           H
ATOM   2800  HE3 LYS   177      26.098  27.977  25.315  1.00  0.00           H
ATOM   2801  NZ  LYS   177      26.088  26.310  26.642  1.00  0.00           N
ATOM   2802  HZ1 LYS   177      26.842  25.711  26.339  1.00  0.00           H
ATOM   2803  HZ2 LYS   177      25.222  25.895  26.332  1.00  0.00           H
ATOM   2804  HZ3 LYS   177      26.187  26.270  27.646  1.00  0.00           H
ATOM   2805  C   LYS   177      28.179  32.669  26.940  1.00  0.00           C
ATOM   2806  O   LYS   177      27.501  33.092  25.980  1.00  0.00           O
ATOM   2807  N   GLN   178      27.909  33.012  28.209  1.00  0.00           N
ATOM   2808  H   GLN   178      28.463  32.608  28.950  1.00  0.00           H
ATOM   2809  CA  GLN   178      26.867  34.052  28.504  1.00  0.00           C
ATOM   2810  HA  GLN   178      25.949  33.814  27.966  1.00  0.00           H
ATOM   2811  CB  GLN   178      26.542  34.160  30.026  1.00  0.00           C
ATOM   2812  HB2 GLN   178      27.420  34.506  30.572  1.00  0.00           H
ATOM   2813  HB3 GLN   178      25.708  34.857  30.116  1.00  0.00           H
ATOM   2814  CG  GLN   178      25.942  32.848  30.569  1.00  0.00           C
ATOM   2815  HG2 GLN   178      26.779  32.156  30.475  1.00  0.00           H
ATOM   2816  HG3 GLN   178      25.701  32.881  31.631  1.00  0.00           H
ATOM   2817  CD  GLN   178      24.671  32.210  29.916  1.00  0.00           C
ATOM   2818  OE1 GLN   178      24.234  32.432  28.773  1.00  0.00           O
ATOM   2819  NE2 GLN   178      23.857  31.477  30.669  1.00  0.00           N
ATOM   2820 HE21 GLN   178      23.013  31.194  30.191  1.00  0.00           H
ATOM   2821 HE22 GLN   178      24.203  31.266  31.593  1.00  0.00           H
ATOM   2822  C   GLN   178      27.262  35.413  27.916  1.00  0.00           C
ATOM   2823  O   GLN   178      26.365  36.071  27.290  1.00  0.00           O
ATOM   2824  N   ILE   179      28.463  35.880  28.029  1.00  0.00           N
ATOM   2825  H   ILE   179      29.056  35.324  28.628  1.00  0.00           H
ATOM   2826  CA  ILE   179      29.007  37.168  27.507  1.00  0.00           C
ATOM   2827  HA  ILE   179      28.301  37.826  28.015  1.00  0.00           H
ATOM   2828  CB  ILE   179      30.433  37.487  27.930  1.00  0.00           C
ATOM   2829  HB  ILE   179      31.125  36.650  28.019  1.00  0.00           H
ATOM   2830  CG2 ILE   179      31.211  38.390  26.970  1.00  0.00           C
ATOM   2831 HG21 ILE   179      31.307  38.045  25.940  1.00  0.00           H
ATOM   2832 HG22 ILE   179      32.274  38.428  27.207  1.00  0.00           H
ATOM   2833 HG23 ILE   179      30.824  39.409  26.984  1.00  0.00           H
ATOM   2834  CG1 ILE   179      30.405  38.290  29.258  1.00  0.00           C
ATOM   2835 HG12 ILE   179      31.397  38.243  29.708  1.00  0.00           H
ATOM   2836 HG13 ILE   179      30.073  39.323  29.153  1.00  0.00           H
ATOM   2837  CD1 ILE   179      29.706  37.480  30.391  1.00  0.00           C
ATOM   2838 HD11 ILE   179      30.096  36.462  30.368  1.00  0.00           H
ATOM   2839 HD12 ILE   179      28.626  37.544  30.263  1.00  0.00           H
ATOM   2840 HD13 ILE   179      30.102  37.802  31.353  1.00  0.00           H
ATOM   2841  C   ILE   179      28.814  37.297  25.996  1.00  0.00           C
ATOM   2842  O   ILE   179      28.390  38.315  25.470  1.00  0.00           O
ATOM   2843  N   THR   180      29.108  36.209  25.344  1.00  0.00           N
ATOM   2844  H   THR   180      29.329  35.512  26.040  1.00  0.00           H
ATOM   2845  CA  THR   180      29.050  35.997  23.917  1.00  0.00           C
ATOM   2846  HA  THR   180      29.663  36.669  23.317  1.00  0.00           H
ATOM   2847  CB  THR   180      29.782  34.716  23.531  1.00  0.00           C
ATOM   2848  HB  THR   180      29.239  33.818  23.829  1.00  0.00           H
ATOM   2849  CG2 THR   180      29.936  34.413  22.074  1.00  0.00           C
ATOM   2850 HG21 THR   180      30.496  33.478  22.067  1.00  0.00           H
ATOM   2851 HG22 THR   180      30.417  35.204  21.497  1.00  0.00           H
ATOM   2852 HG23 THR   180      28.946  34.224  21.661  1.00  0.00           H
ATOM   2853  OG1 THR   180      31.062  34.691  24.134  1.00  0.00           O
ATOM   2854  HG1 THR   180      30.898  34.630  25.078  1.00  0.00           H
ATOM   2855  C   THR   180      27.609  35.950  23.358  1.00  0.00           C
ATOM   2856  O   THR   180      27.229  36.595  22.387  1.00  0.00           O
ATOM   2857  N   LYS   181      26.814  35.068  23.946  1.00  0.00           N
ATOM   2858  H   LYS   181      27.176  34.494  24.695  1.00  0.00           H
ATOM   2859  CA  LYS   181      25.359  35.032  23.692  1.00  0.00           C
ATOM   2860  HA  LYS   181      25.215  34.738  22.651  1.00  0.00           H
ATOM   2861  CB  LYS   181      24.586  34.077  24.559  1.00  0.00           C
ATOM   2862  HB2 LYS   181      24.842  34.194  25.612  1.00  0.00           H
ATOM   2863  HB3 LYS   181      23.507  34.219  24.491  1.00  0.00           H
ATOM   2864  CG  LYS   181      25.028  32.611  24.164  1.00  0.00           C
ATOM   2865  HG2 LYS   181      24.432  32.429  23.270  1.00  0.00           H
ATOM   2866  HG3 LYS   181      26.115  32.556  24.111  1.00  0.00           H
ATOM   2867  CD  LYS   181      24.647  31.524  25.180  1.00  0.00           C
ATOM   2868  HD2 LYS   181      24.964  30.544  24.824  1.00  0.00           H
ATOM   2869  HD3 LYS   181      25.111  31.737  26.144  1.00  0.00           H
ATOM   2870  CE  LYS   181      23.094  31.319  25.375  1.00  0.00           C
ATOM   2871  HE2 LYS   181      22.508  32.237  25.327  1.00  0.00           H
ATOM   2872  HE3 LYS   181      22.773  30.741  24.508  1.00  0.00           H
ATOM   2873  NZ  LYS   181      22.866  30.771  26.688  1.00  0.00           N
ATOM   2874  HZ1 LYS   181      23.142  29.800  26.677  1.00  0.00           H
ATOM   2875  HZ2 LYS   181      21.900  30.923  26.938  1.00  0.00           H
ATOM   2876  HZ3 LYS   181      23.467  31.213  27.368  1.00  0.00           H
ATOM   2877  C   LYS   181      24.768  36.453  23.836  1.00  0.00           C
ATOM   2878  O   LYS   181      23.991  36.927  22.987  1.00  0.00           O
ATOM   2879  N   ARG   182      25.142  37.090  24.965  1.00  0.00           N
ATOM   2880  H   ARG   182      25.643  36.643  25.720  1.00  0.00           H
ATOM   2881  CA  ARG   182      24.667  38.514  25.164  1.00  0.00           C
ATOM   2882  HA  ARG   182      23.647  38.634  24.796  1.00  0.00           H
ATOM   2883  CB  ARG   182      24.823  38.848  26.701  1.00  0.00           C
ATOM   2884  HB2 ARG   182      25.773  38.478  27.087  1.00  0.00           H
ATOM   2885  HB3 ARG   182      24.816  39.932  26.818  1.00  0.00           H
ATOM   2886  CG  ARG   182      23.647  38.288  27.570  1.00  0.00           C
ATOM   2887  HG2 ARG   182      23.888  37.250  27.800  1.00  0.00           H
ATOM   2888  HG3 ARG   182      23.759  38.884  28.475  1.00  0.00           H
ATOM   2889  CD  ARG   182      22.235  38.369  27.081  1.00  0.00           C
ATOM   2890  HD2 ARG   182      22.017  39.408  26.835  1.00  0.00           H
ATOM   2891  HD3 ARG   182      21.984  37.729  26.236  1.00  0.00           H
ATOM   2892  NE  ARG   182      21.285  38.059  28.223  1.00  0.00           N
ATOM   2893  HE  ARG   182      21.720  38.413  29.062  1.00  0.00           H
ATOM   2894  CZ  ARG   182      20.086  37.623  28.091  1.00  0.00           C
ATOM   2895  NH1 ARG   182      19.403  37.575  29.154  1.00  0.00           N
ATOM   2896 HH11 ARG   182      19.797  37.963  29.998  1.00  0.00           H
ATOM   2897 HH12 ARG   182      18.440  37.275  29.114  1.00  0.00           H
ATOM   2898  NH2 ARG   182      19.543  37.381  26.933  1.00  0.00           N
ATOM   2899 HH21 ARG   182      20.166  37.065  26.204  1.00  0.00           H
ATOM   2900 HH22 ARG   182      18.613  36.984  26.950  1.00  0.00           H
ATOM   2901  C   ARG   182      25.449  39.487  24.241  1.00  0.00           C
ATOM   2902  O   ARG   182      25.191  40.679  24.262  1.00  0.00           O
ATOM   2903  N   ASN   183      26.384  38.990  23.451  1.00  0.00           N
ATOM   2904  H   ASN   183      26.551  37.995  23.497  1.00  0.00           H
ATOM   2905  CA  ASN   183      26.984  39.780  22.320  1.00  0.00           C
ATOM   2906  HA  ASN   183      27.553  39.016  21.791  1.00  0.00           H
ATOM   2907  CB  ASN   183      25.972  40.345  21.383  1.00  0.00           C
ATOM   2908  HB2 ASN   183      25.153  39.638  21.256  1.00  0.00           H
ATOM   2909  HB3 ASN   183      25.480  41.234  21.776  1.00  0.00           H
ATOM   2910  CG  ASN   183      26.597  40.677  20.044  1.00  0.00           C
ATOM   2911  OD1 ASN   183      27.058  39.826  19.286  1.00  0.00           O
ATOM   2912  ND2 ASN   183      26.600  41.880  19.571  1.00  0.00           N
ATOM   2913 HD21 ASN   183      26.086  42.673  19.931  1.00  0.00           H
ATOM   2914 HD22 ASN   183      26.923  41.828  18.615  1.00  0.00           H
ATOM   2915  C   ASN   183      27.888  40.962  22.864  1.00  0.00           C
ATOM   2916  O   ASN   183      28.222  41.845  22.107  1.00  0.00           O
ATOM   2917  N   ILE   184      28.260  40.930  24.105  1.00  0.00           N
ATOM   2918  H   ILE   184      28.089  40.127  24.694  1.00  0.00           H
ATOM   2919  CA  ILE   184      29.106  41.988  24.765  1.00  0.00           C
ATOM   2920  HA  ILE   184      28.700  42.916  24.364  1.00  0.00           H
ATOM   2921  CB  ILE   184      28.938  42.001  26.282  1.00  0.00           C
ATOM   2922  HB  ILE   184      29.581  41.219  26.688  1.00  0.00           H
ATOM   2923  CG2 ILE   184      29.573  43.314  26.712  1.00  0.00           C
ATOM   2924 HG21 ILE   184      30.549  43.490  26.261  1.00  0.00           H
ATOM   2925 HG22 ILE   184      29.593  43.271  27.801  1.00  0.00           H
ATOM   2926 HG23 ILE   184      28.947  44.109  26.303  1.00  0.00           H
ATOM   2927  CG1 ILE   184      27.535  41.903  26.843  1.00  0.00           C
ATOM   2928 HG12 ILE   184      26.967  42.819  26.681  1.00  0.00           H
ATOM   2929 HG13 ILE   184      27.034  41.026  26.435  1.00  0.00           H
ATOM   2930  CD1 ILE   184      27.453  41.799  28.385  1.00  0.00           C
ATOM   2931 HD11 ILE   184      27.550  42.809  28.783  1.00  0.00           H
ATOM   2932 HD12 ILE   184      28.272  41.201  28.783  1.00  0.00           H
ATOM   2933 HD13 ILE   184      26.474  41.405  28.661  1.00  0.00           H
ATOM   2934  C   ILE   184      30.564  41.851  24.343  1.00  0.00           C
ATOM   2935  O   ILE   184      31.112  40.768  24.482  1.00  0.00           O
ATOM   2936  N   PRO   185      31.224  42.947  23.940  1.00  0.00           N
ATOM   2937  CD  PRO   185      30.589  44.178  23.456  1.00  0.00           C
ATOM   2938  HD2 PRO   185      30.580  44.902  24.271  1.00  0.00           H
ATOM   2939  HD3 PRO   185      29.591  44.143  23.020  1.00  0.00           H
ATOM   2940  CG  PRO   185      31.595  44.726  22.394  1.00  0.00           C
ATOM   2941  HG2 PRO   185      31.328  45.768  22.219  1.00  0.00           H
ATOM   2942  HG3 PRO   185      31.435  44.176  21.466  1.00  0.00           H
ATOM   2943  CB  PRO   185      32.975  44.286  22.944  1.00  0.00           C
ATOM   2944  HB2 PRO   185      33.251  45.078  23.638  1.00  0.00           H
ATOM   2945  HB3 PRO   185      33.626  44.071  22.097  1.00  0.00           H
ATOM   2946  CA  PRO   185      32.687  43.022  23.822  1.00  0.00           C
ATOM   2947  HA  PRO   185      32.959  42.138  23.244  1.00  0.00           H
ATOM   2948  C   PRO   185      33.437  42.872  25.153  1.00  0.00           C
ATOM   2949  O   PRO   185      33.990  43.889  25.595  1.00  0.00           O
ATOM   2950  N   ILE   186      33.481  41.670  25.745  1.00  0.00           N
ATOM   2951  H   ILE   186      32.964  40.941  25.275  1.00  0.00           H
ATOM   2952  CA  ILE   186      34.194  41.299  27.024  1.00  0.00           C
ATOM   2953  HA  ILE   186      34.988  42.024  27.198  1.00  0.00           H
ATOM   2954  CB  ILE   186      33.206  41.389  28.285  1.00  0.00           C
ATOM   2955  HB  ILE   186      32.309  40.831  28.017  1.00  0.00           H
ATOM   2956  CG2 ILE   186      33.794  40.643  29.491  1.00  0.00           C
ATOM   2957 HG21 ILE   186      33.247  40.882  30.402  1.00  0.00           H
ATOM   2958 HG22 ILE   186      34.815  41.022  29.559  1.00  0.00           H
ATOM   2959 HG23 ILE   186      33.784  39.581  29.248  1.00  0.00           H
ATOM   2960  CG1 ILE   186      32.866  42.887  28.745  1.00  0.00           C
ATOM   2961 HG12 ILE   186      33.799  43.374  29.028  1.00  0.00           H
ATOM   2962 HG13 ILE   186      32.510  43.354  27.826  1.00  0.00           H
ATOM   2963  CD1 ILE   186      31.761  42.965  29.818  1.00  0.00           C
ATOM   2964 HD11 ILE   186      31.617  44.007  30.102  1.00  0.00           H
ATOM   2965 HD12 ILE   186      32.088  42.520  30.758  1.00  0.00           H
ATOM   2966 HD13 ILE   186      30.829  42.469  29.542  1.00  0.00           H
ATOM   2967  C   ILE   186      34.919  39.949  26.875  1.00  0.00           C
ATOM   2968  O   ILE   186      34.425  39.086  26.169  1.00  0.00           O
ATOM   2969  N   GLU   187      36.066  39.770  27.472  1.00  0.00           N
ATOM   2970  H   GLU   187      36.509  40.495  28.017  1.00  0.00           H
ATOM   2971  CA  GLU   187      36.942  38.536  27.421  1.00  0.00           C
ATOM   2972  HA  GLU   187      36.322  37.686  27.137  1.00  0.00           H
ATOM   2973  CB  GLU   187      38.026  38.777  26.343  1.00  0.00           C
ATOM   2974  HB2 GLU   187      37.533  39.046  25.408  1.00  0.00           H
ATOM   2975  HB3 GLU   187      38.635  39.608  26.697  1.00  0.00           H
ATOM   2976  CG  GLU   187      38.840  37.532  26.109  1.00  0.00           C
ATOM   2977  HG2 GLU   187      39.691  37.842  25.504  1.00  0.00           H
ATOM   2978  HG3 GLU   187      39.174  37.143  27.071  1.00  0.00           H
ATOM   2979  CD  GLU   187      38.113  36.489  25.269  1.00  0.00           C
ATOM   2980  OE1 GLU   187      37.675  35.504  25.860  1.00  0.00           O
ATOM   2981  OE2 GLU   187      38.140  36.569  24.007  1.00  0.00           O
ATOM   2982  C   GLU   187      37.514  38.259  28.807  1.00  0.00           C
ATOM   2983  O   GLU   187      38.432  38.903  29.276  1.00  0.00           O
ATOM   2984  N   VAL   188      36.930  37.237  29.474  1.00  0.00           N
ATOM   2985  H   VAL   188      36.006  36.968  29.166  1.00  0.00           H
ATOM   2986  CA  VAL   188      37.394  36.834  30.749  1.00  0.00           C
ATOM   2987  HA  VAL   188      37.297  37.674  31.437  1.00  0.00           H
ATOM   2988  CB  VAL   188      36.405  35.707  31.332  1.00  0.00           C
ATOM   2989  HB  VAL   188      36.373  34.869  30.635  1.00  0.00           H
ATOM   2990  CG1 VAL   188      36.942  35.144  32.703  1.00  0.00           C
ATOM   2991 HG11 VAL   188      36.990  35.934  33.454  1.00  0.00           H
ATOM   2992 HG12 VAL   188      36.383  34.284  33.069  1.00  0.00           H
ATOM   2993 HG13 VAL   188      37.979  34.825  32.598  1.00  0.00           H
ATOM   2994  CG2 VAL   188      34.959  36.117  31.571  1.00  0.00           C
ATOM   2995 HG21 VAL   188      34.370  35.439  32.188  1.00  0.00           H
ATOM   2996 HG22 VAL   188      34.409  36.221  30.636  1.00  0.00           H
ATOM   2997 HG23 VAL   188      34.964  37.110  32.019  1.00  0.00           H
ATOM   2998  C   VAL   188      38.824  36.317  30.565  1.00  0.00           C
ATOM   2999  O   VAL   188      39.007  35.253  29.923  1.00  0.00           O
ATOM   3000  N   VAL   189      39.837  36.967  31.066  1.00  0.00           N
ATOM   3001  H   VAL   189      39.752  37.901  31.443  1.00  0.00           H
ATOM   3002  CA  VAL   189      41.296  36.601  30.814  1.00  0.00           C
ATOM   3003  HA  VAL   189      41.385  35.903  29.982  1.00  0.00           H
ATOM   3004  CB  VAL   189      42.065  37.923  30.439  1.00  0.00           C
ATOM   3005  HB  VAL   189      41.409  38.644  29.951  1.00  0.00           H
ATOM   3006  CG1 VAL   189      42.711  38.607  31.636  1.00  0.00           C
ATOM   3007 HG11 VAL   189      43.316  37.997  32.307  1.00  0.00           H
ATOM   3008 HG12 VAL   189      43.259  39.451  31.217  1.00  0.00           H
ATOM   3009 HG13 VAL   189      41.906  39.046  32.225  1.00  0.00           H
ATOM   3010  CG2 VAL   189      43.297  37.677  29.428  1.00  0.00           C
ATOM   3011 HG21 VAL   189      43.927  38.545  29.237  1.00  0.00           H
ATOM   3012 HG22 VAL   189      42.799  37.309  28.531  1.00  0.00           H
ATOM   3013 HG23 VAL   189      44.023  37.005  29.885  1.00  0.00           H
ATOM   3014  C   VAL   189      41.921  35.865  32.012  1.00  0.00           C
ATOM   3015  O   VAL   189      42.924  35.202  31.789  1.00  0.00           O
ATOM   3016  N   ALA   190      41.326  35.942  33.222  1.00  0.00           N
ATOM   3017  H   ALA   190      40.495  36.510  33.300  1.00  0.00           H
ATOM   3018  CA  ALA   190      42.002  35.396  34.468  1.00  0.00           C
ATOM   3019  HA  ALA   190      42.563  34.493  34.225  1.00  0.00           H
ATOM   3020  CB  ALA   190      42.990  36.509  34.813  1.00  0.00           C
ATOM   3021  HB1 ALA   190      43.574  36.360  35.721  1.00  0.00           H
ATOM   3022  HB2 ALA   190      42.519  37.492  34.827  1.00  0.00           H
ATOM   3023  HB3 ALA   190      43.685  36.654  33.986  1.00  0.00           H
ATOM   3024  C   ALA   190      41.046  35.038  35.639  1.00  0.00           C
ATOM   3025  O   ALA   190      39.962  35.647  35.816  1.00  0.00           O
ATOM   3026  N   LEU   191      41.499  33.996  36.427  1.00  0.00           N
ATOM   3027  H   LEU   191      42.292  33.439  36.140  1.00  0.00           H
ATOM   3028  CA  LEU   191      40.795  33.538  37.669  1.00  0.00           C
ATOM   3029  HA  LEU   191      39.879  34.119  37.775  1.00  0.00           H
ATOM   3030  CB  LEU   191      40.343  32.073  37.459  1.00  0.00           C
ATOM   3031  HB2 LEU   191      39.947  32.005  36.445  1.00  0.00           H
ATOM   3032  HB3 LEU   191      41.156  31.350  37.515  1.00  0.00           H
ATOM   3033  CG  LEU   191      39.240  31.439  38.248  1.00  0.00           C
ATOM   3034  HG  LEU   191      39.080  30.426  37.877  1.00  0.00           H
ATOM   3035  CD1 LEU   191      39.530  31.447  39.742  1.00  0.00           C
ATOM   3036 HD11 LEU   191      40.460  30.883  39.828  1.00  0.00           H
ATOM   3037 HD12 LEU   191      38.871  30.841  40.365  1.00  0.00           H
ATOM   3038 HD13 LEU   191      39.595  32.488  40.056  1.00  0.00           H
ATOM   3039  CD2 LEU   191      37.974  32.230  37.828  1.00  0.00           C
ATOM   3040 HD21 LEU   191      37.042  31.813  38.211  1.00  0.00           H
ATOM   3041 HD22 LEU   191      37.982  33.221  38.283  1.00  0.00           H
ATOM   3042 HD23 LEU   191      37.869  32.354  36.750  1.00  0.00           H
ATOM   3043  C   LEU   191      41.698  33.690  38.864  1.00  0.00           C
ATOM   3044  O   LEU   191      42.814  33.091  38.885  1.00  0.00           O
ATOM   3045  N   ILE   192      41.310  34.483  39.788  1.00  0.00           N
ATOM   3046  H   ILE   192      40.409  34.937  39.730  1.00  0.00           H
ATOM   3047  CA  ILE   192      42.163  34.909  40.967  1.00  0.00           C
ATOM   3048  HA  ILE   192      43.127  34.438  40.775  1.00  0.00           H
ATOM   3049  CB  ILE   192      42.498  36.350  40.904  1.00  0.00           C
ATOM   3050  HB  ILE   192      43.363  36.439  41.559  1.00  0.00           H
ATOM   3051  CG2 ILE   192      42.974  36.788  39.506  1.00  0.00           C
ATOM   3052 HG21 ILE   192      42.127  36.888  38.826  1.00  0.00           H
ATOM   3053 HG22 ILE   192      43.682  36.000  39.250  1.00  0.00           H
ATOM   3054 HG23 ILE   192      43.544  37.716  39.506  1.00  0.00           H
ATOM   3055  CG1 ILE   192      41.487  37.414  41.442  1.00  0.00           C
ATOM   3056 HG12 ILE   192      40.697  37.564  40.706  1.00  0.00           H
ATOM   3057 HG13 ILE   192      40.954  36.921  42.256  1.00  0.00           H
ATOM   3058  CD1 ILE   192      42.167  38.741  41.986  1.00  0.00           C
ATOM   3059 HD11 ILE   192      42.317  39.328  41.080  1.00  0.00           H
ATOM   3060 HD12 ILE   192      43.131  38.488  42.427  1.00  0.00           H
ATOM   3061 HD13 ILE   192      41.555  39.291  42.699  1.00  0.00           H
ATOM   3062  C   ILE   192      41.593  34.572  42.366  1.00  0.00           C
ATOM   3063  O   ILE   192      40.454  34.167  42.599  1.00  0.00           O
ATOM   3064  N   ASN   193      42.533  34.703  43.363  1.00  0.00           N
ATOM   3065  H   ASN   193      43.526  34.726  43.180  1.00  0.00           H
ATOM   3066  CA  ASN   193      42.155  34.798  44.726  1.00  0.00           C
ATOM   3067  HA  ASN   193      41.112  34.513  44.868  1.00  0.00           H
ATOM   3068  CB  ASN   193      43.035  33.848  45.525  1.00  0.00           C
ATOM   3069  HB2 ASN   193      43.007  32.827  45.145  1.00  0.00           H
ATOM   3070  HB3 ASN   193      44.062  34.200  45.427  1.00  0.00           H
ATOM   3071  CG  ASN   193      42.642  33.686  46.997  1.00  0.00           C
ATOM   3072  OD1 ASN   193      42.678  34.646  47.679  1.00  0.00           O
ATOM   3073  ND2 ASN   193      42.252  32.521  47.376  1.00  0.00           N
ATOM   3074 HD21 ASN   193      42.354  31.676  46.833  1.00  0.00           H
ATOM   3075 HD22 ASN   193      42.072  32.401  48.363  1.00  0.00           H
ATOM   3076  C   ASN   193      42.326  36.271  45.200  1.00  0.00           C
ATOM   3077  O   ASN   193      43.332  36.931  44.847  1.00  0.00           O
ATOM   3078  N   ASP   194      41.432  36.845  45.952  1.00  0.00           N
ATOM   3079  H   ASP   194      40.562  36.348  46.075  1.00  0.00           H
ATOM   3080  CA  ASP   194      41.615  38.281  46.346  1.00  0.00           C
ATOM   3081  HA  ASP   194      41.769  38.864  45.438  1.00  0.00           H
ATOM   3082  CB  ASP   194      40.446  38.819  47.139  1.00  0.00           C
ATOM   3083  HB2 ASP   194      40.664  39.867  47.344  1.00  0.00           H
ATOM   3084  HB3 ASP   194      39.552  38.701  46.528  1.00  0.00           H
ATOM   3085  CG  ASP   194      40.099  38.091  48.432  1.00  0.00           C
ATOM   3086  OD1 ASP   194      39.855  36.862  48.438  1.00  0.00           O
ATOM   3087  OD2 ASP   194      39.776  38.824  49.432  1.00  0.00           O
ATOM   3088  C   ASP   194      42.931  38.480  47.213  1.00  0.00           C
ATOM   3089  O   ASP   194      43.425  39.572  47.377  1.00  0.00           O
ATOM   3090  N   THR   195      43.386  37.406  47.861  1.00  0.00           N
ATOM   3091  H   THR   195      42.902  36.538  47.676  1.00  0.00           H
ATOM   3092  CA  THR   195      44.578  37.325  48.702  1.00  0.00           C
ATOM   3093  HA  THR   195      44.508  38.066  49.499  1.00  0.00           H
ATOM   3094  CB  THR   195      44.813  35.978  49.428  1.00  0.00           C
ATOM   3095  HB  THR   195      45.197  35.223  48.742  1.00  0.00           H
ATOM   3096  CG2 THR   195      45.921  36.101  50.471  1.00  0.00           C
ATOM   3097 HG21 THR   195      46.896  36.236  50.005  1.00  0.00           H
ATOM   3098 HG22 THR   195      45.971  35.142  50.986  1.00  0.00           H
ATOM   3099 HG23 THR   195      45.704  36.966  51.099  1.00  0.00           H
ATOM   3100  OG1 THR   195      43.690  35.534  50.077  1.00  0.00           O
ATOM   3101  HG1 THR   195      42.999  35.250  49.473  1.00  0.00           H
ATOM   3102  C   THR   195      45.783  37.623  47.822  1.00  0.00           C
ATOM   3103  O   THR   195      46.535  38.629  47.989  1.00  0.00           O
ATOM   3104  N   THR   196      45.876  36.917  46.699  1.00  0.00           N
ATOM   3105  H   THR   196      45.241  36.154  46.512  1.00  0.00           H
ATOM   3106  CA  THR   196      46.828  37.147  45.616  1.00  0.00           C
ATOM   3107  HA  THR   196      47.813  37.114  46.082  1.00  0.00           H
ATOM   3108  CB  THR   196      46.756  36.085  44.482  1.00  0.00           C
ATOM   3109  HB  THR   196      45.854  36.243  43.888  1.00  0.00           H
ATOM   3110  CG2 THR   196      47.917  36.245  43.541  1.00  0.00           C
ATOM   3111 HG21 THR   196      47.645  37.016  42.820  1.00  0.00           H
ATOM   3112 HG22 THR   196      48.101  35.318  42.997  1.00  0.00           H
ATOM   3113 HG23 THR   196      48.830  36.391  44.118  1.00  0.00           H
ATOM   3114  OG1 THR   196      46.594  34.770  45.013  1.00  0.00           O
ATOM   3115  HG1 THR   196      46.241  34.241  44.294  1.00  0.00           H
ATOM   3116  C   THR   196      46.591  38.593  45.047  1.00  0.00           C
ATOM   3117  O   THR   196      47.556  39.311  44.778  1.00  0.00           O
ATOM   3118  N   GLY   197      45.302  39.031  44.963  1.00  0.00           N
ATOM   3119  H   GLY   197      44.527  38.435  45.221  1.00  0.00           H
ATOM   3120  CA  GLY   197      44.965  40.315  44.351  1.00  0.00           C
ATOM   3121  HA2 GLY   197      45.386  40.349  43.346  1.00  0.00           H
ATOM   3122  HA3 GLY   197      43.898  40.494  44.217  1.00  0.00           H
ATOM   3123  C   GLY   197      45.502  41.458  45.180  1.00  0.00           C
ATOM   3124  O   GLY   197      46.061  42.477  44.679  1.00  0.00           O
ATOM   3125  N   THR   198      45.551  41.206  46.478  1.00  0.00           N
ATOM   3126  H   THR   198      45.106  40.348  46.773  1.00  0.00           H
ATOM   3127  CA  THR   198      45.955  42.127  47.525  1.00  0.00           C
ATOM   3128  HA  THR   198      45.393  43.053  47.402  1.00  0.00           H
ATOM   3129  CB  THR   198      45.572  41.585  48.879  1.00  0.00           C
ATOM   3130  HB  THR   198      46.054  40.622  49.052  1.00  0.00           H
ATOM   3131  CG2 THR   198      45.960  42.545  50.052  1.00  0.00           C
ATOM   3132 HG21 THR   198      45.524  42.105  50.950  1.00  0.00           H
ATOM   3133 HG22 THR   198      45.612  43.542  49.777  1.00  0.00           H
ATOM   3134 HG23 THR   198      47.040  42.676  50.115  1.00  0.00           H
ATOM   3135  OG1 THR   198      44.158  41.478  48.957  1.00  0.00           O
ATOM   3136  HG1 THR   198      43.817  40.881  48.286  1.00  0.00           H
ATOM   3137  C   THR   198      47.426  42.435  47.371  1.00  0.00           C
ATOM   3138  O   THR   198      47.746  43.602  47.432  1.00  0.00           O
ATOM   3139  N   LEU   199      48.214  41.483  46.920  1.00  0.00           N
ATOM   3140  H   LEU   199      47.708  40.620  46.786  1.00  0.00           H
ATOM   3141  CA  LEU   199      49.632  41.595  46.630  1.00  0.00           C
ATOM   3142  HA  LEU   199      50.150  42.047  47.476  1.00  0.00           H
ATOM   3143  CB  LEU   199      50.247  40.245  46.454  1.00  0.00           C
ATOM   3144  HB2 LEU   199      50.288  39.578  47.315  1.00  0.00           H
ATOM   3145  HB3 LEU   199      49.623  39.668  45.773  1.00  0.00           H
ATOM   3146  CG  LEU   199      51.674  40.355  45.919  1.00  0.00           C
ATOM   3147  HG  LEU   199      51.696  40.908  44.980  1.00  0.00           H
ATOM   3148  CD1 LEU   199      52.657  40.904  46.957  1.00  0.00           C
ATOM   3149 HD11 LEU   199      52.367  41.826  47.462  1.00  0.00           H
ATOM   3150 HD12 LEU   199      53.607  40.979  46.429  1.00  0.00           H
ATOM   3151 HD13 LEU   199      52.678  40.189  47.779  1.00  0.00           H
ATOM   3152  CD2 LEU   199      52.032  38.943  45.502  1.00  0.00           C
ATOM   3153 HD21 LEU   199      51.352  38.589  44.728  1.00  0.00           H
ATOM   3154 HD22 LEU   199      53.049  38.866  45.117  1.00  0.00           H
ATOM   3155 HD23 LEU   199      51.978  38.289  46.372  1.00  0.00           H
ATOM   3156  C   LEU   199      49.757  42.469  45.418  1.00  0.00           C
ATOM   3157  O   LEU   199      50.460  43.454  45.494  1.00  0.00           O
ATOM   3158  N   VAL   200      49.164  42.034  44.293  1.00  0.00           N
ATOM   3159  H   VAL   200      48.533  41.253  44.413  1.00  0.00           H
ATOM   3160  CA  VAL   200      49.523  42.529  42.973  1.00  0.00           C
ATOM   3161  HA  VAL   200      50.596  42.708  43.041  1.00  0.00           H
ATOM   3162  CB  VAL   200      49.175  41.599  41.839  1.00  0.00           C
ATOM   3163  HB  VAL   200      48.102  41.418  41.766  1.00  0.00           H
ATOM   3164  CG1 VAL   200      49.618  42.230  40.436  1.00  0.00           C
ATOM   3165 HG11 VAL   200      49.435  41.530  39.621  1.00  0.00           H
ATOM   3166 HG12 VAL   200      48.921  43.035  40.205  1.00  0.00           H
ATOM   3167 HG13 VAL   200      50.623  42.649  40.462  1.00  0.00           H
ATOM   3168  CG2 VAL   200      49.722  40.205  42.021  1.00  0.00           C
ATOM   3169 HG21 VAL   200      49.372  39.600  41.185  1.00  0.00           H
ATOM   3170 HG22 VAL   200      49.443  39.752  42.972  1.00  0.00           H
ATOM   3171 HG23 VAL   200      50.810  40.143  42.046  1.00  0.00           H
ATOM   3172  C   VAL   200      49.000  43.941  42.690  1.00  0.00           C
ATOM   3173  O   VAL   200      49.850  44.651  42.197  1.00  0.00           O
ATOM   3174  N   ALA   201      47.842  44.371  43.250  1.00  0.00           N
ATOM   3175  H   ALA   201      47.177  43.738  43.672  1.00  0.00           H
ATOM   3176  CA  ALA   201      47.351  45.747  43.243  1.00  0.00           C
ATOM   3177  HA  ALA   201      47.202  46.023  42.200  1.00  0.00           H
ATOM   3178  CB  ALA   201      46.069  45.754  44.107  1.00  0.00           C
ATOM   3179  HB1 ALA   201      45.703  46.772  44.236  1.00  0.00           H
ATOM   3180  HB2 ALA   201      46.386  45.394  45.087  1.00  0.00           H
ATOM   3181  HB3 ALA   201      45.263  45.125  43.729  1.00  0.00           H
ATOM   3182  C   ALA   201      48.471  46.693  43.793  1.00  0.00           C
ATOM   3183  O   ALA   201      48.946  47.599  43.162  1.00  0.00           O
ATOM   3184  N   SER   202      48.861  46.255  44.987  1.00  0.00           N
ATOM   3185  H   SER   202      48.306  45.566  45.473  1.00  0.00           H
ATOM   3186  CA  SER   202      49.765  46.978  45.819  1.00  0.00           C
ATOM   3187  HA  SER   202      49.475  48.027  45.888  1.00  0.00           H
ATOM   3188  CB  SER   202      49.765  46.429  47.278  1.00  0.00           C
ATOM   3189  HB2 SER   202      50.311  45.486  47.271  1.00  0.00           H
ATOM   3190  HB3 SER   202      50.310  47.009  48.023  1.00  0.00           H
ATOM   3191  OG  SER   202      48.446  46.233  47.710  1.00  0.00           O
ATOM   3192  HG  SER   202      48.272  45.291  47.679  1.00  0.00           H
ATOM   3193  C   SER   202      51.183  46.991  45.151  1.00  0.00           C
ATOM   3194  O   SER   202      51.874  47.980  45.330  1.00  0.00           O
ATOM   3195  N   TYR   203      51.644  45.936  44.526  1.00  0.00           N
ATOM   3196  H   TYR   203      51.131  45.108  44.259  1.00  0.00           H
ATOM   3197  CA  TYR   203      52.949  45.918  43.895  1.00  0.00           C
ATOM   3198  HA  TYR   203      53.601  46.335  44.663  1.00  0.00           H
ATOM   3199  CB  TYR   203      53.309  44.406  43.811  1.00  0.00           C
ATOM   3200  HB2 TYR   203      53.258  44.022  44.829  1.00  0.00           H
ATOM   3201  HB3 TYR   203      52.635  43.881  43.134  1.00  0.00           H
ATOM   3202  CG  TYR   203      54.775  44.029  43.527  1.00  0.00           C
ATOM   3203  CD1 TYR   203      55.805  44.974  43.477  1.00  0.00           C
ATOM   3204  HD1 TYR   203      55.630  46.025  43.652  1.00  0.00           H
ATOM   3205  CE1 TYR   203      57.131  44.486  43.210  1.00  0.00           C
ATOM   3206  HE1 TYR   203      57.949  45.188  43.281  1.00  0.00           H
ATOM   3207  CZ  TYR   203      57.367  43.075  43.076  1.00  0.00           C
ATOM   3208  OH  TYR   203      58.648  42.663  43.009  1.00  0.00           O
ATOM   3209  HH  TYR   203      58.744  41.715  43.127  1.00  0.00           H
ATOM   3210  CE2 TYR   203      56.231  42.191  43.053  1.00  0.00           C
ATOM   3211  HE2 TYR   203      56.413  41.127  43.037  1.00  0.00           H
ATOM   3212  CD2 TYR   203      54.936  42.695  43.264  1.00  0.00           C
ATOM   3213  HD2 TYR   203      54.116  42.015  43.440  1.00  0.00           H
ATOM   3214  C   TYR   203      53.006  46.728  42.577  1.00  0.00           C
ATOM   3215  O   TYR   203      54.079  47.170  42.194  1.00  0.00           O
ATOM   3216  N   TYR   204      51.880  47.013  41.903  1.00  0.00           N
ATOM   3217  H   TYR   204      51.003  46.534  42.046  1.00  0.00           H
ATOM   3218  CA  TYR   204      51.785  48.118  40.922  1.00  0.00           C
ATOM   3219  HA  TYR   204      52.598  47.931  40.220  1.00  0.00           H
ATOM   3220  CB  TYR   204      50.423  47.963  40.179  1.00  0.00           C
ATOM   3221  HB2 TYR   204      50.321  46.968  39.744  1.00  0.00           H
ATOM   3222  HB3 TYR   204      49.635  48.203  40.892  1.00  0.00           H
ATOM   3223  CG  TYR   204      50.311  48.949  38.979  1.00  0.00           C
ATOM   3224  CD1 TYR   204      50.968  48.690  37.787  1.00  0.00           C
ATOM   3225  HD1 TYR   204      51.602  47.815  37.766  1.00  0.00           H
ATOM   3226  CE1 TYR   204      50.739  49.548  36.689  1.00  0.00           C
ATOM   3227  HE1 TYR   204      51.137  49.459  35.689  1.00  0.00           H
ATOM   3228  CZ  TYR   204      49.789  50.576  36.814  1.00  0.00           C
ATOM   3229  OH  TYR   204      49.464  51.270  35.676  1.00  0.00           O
ATOM   3230  HH  TYR   204      49.811  50.740  34.956  1.00  0.00           H
ATOM   3231  CE2 TYR   204      49.261  50.953  37.980  1.00  0.00           C
ATOM   3232  HE2 TYR   204      48.693  51.854  38.168  1.00  0.00           H
ATOM   3233  CD2 TYR   204      49.511  50.100  39.141  1.00  0.00           C
ATOM   3234  HD2 TYR   204      49.074  50.333  40.100  1.00  0.00           H
ATOM   3235  C   TYR   204      52.025  49.484  41.593  1.00  0.00           C
ATOM   3236  O   TYR   204      52.848  50.213  41.057  1.00  0.00           O
ATOM   3237  N   THR   205      51.298  49.830  42.657  1.00  0.00           N
ATOM   3238  H   THR   205      50.500  49.302  42.983  1.00  0.00           H
ATOM   3239  CA  THR   205      51.452  51.100  43.316  1.00  0.00           C
ATOM   3240  HA  THR   205      51.493  51.945  42.628  1.00  0.00           H
ATOM   3241  CB  THR   205      50.316  51.341  44.327  1.00  0.00           C
ATOM   3242  HB  THR   205      50.481  52.332  44.750  1.00  0.00           H
ATOM   3243  CG2 THR   205      49.058  51.205  43.488  1.00  0.00           C
ATOM   3244 HG21 THR   205      48.353  51.901  43.942  1.00  0.00           H
ATOM   3245 HG22 THR   205      48.628  50.205  43.511  1.00  0.00           H
ATOM   3246 HG23 THR   205      49.158  51.564  42.464  1.00  0.00           H
ATOM   3247  OG1 THR   205      50.379  50.312  45.306  1.00  0.00           O
ATOM   3248  HG1 THR   205      50.454  50.719  46.172  1.00  0.00           H
ATOM   3249  C   THR   205      52.782  51.233  44.020  1.00  0.00           C
ATOM   3250  O   THR   205      53.134  52.318  44.329  1.00  0.00           O
ATOM   3251  N   ASP   206      53.572  50.185  44.358  1.00  0.00           N
ATOM   3252  H   ASP   206      53.160  49.279  44.188  1.00  0.00           H
ATOM   3253  CA  ASP   206      54.700  50.259  45.284  1.00  0.00           C
ATOM   3254  HA  ASP   206      55.200  51.227  45.235  1.00  0.00           H
ATOM   3255  CB  ASP   206      54.086  50.298  46.760  1.00  0.00           C
ATOM   3256  HB2 ASP   206      53.505  51.215  46.854  1.00  0.00           H
ATOM   3257  HB3 ASP   206      53.335  49.522  46.909  1.00  0.00           H
ATOM   3258  CG  ASP   206      55.202  50.268  47.868  1.00  0.00           C
ATOM   3259  OD1 ASP   206      56.357  50.111  47.544  1.00  0.00           O
ATOM   3260  OD2 ASP   206      54.858  50.501  49.032  1.00  0.00           O
ATOM   3261  C   ASP   206      55.741  49.148  45.045  1.00  0.00           C
ATOM   3262  O   ASP   206      55.549  47.998  45.431  1.00  0.00           O
ATOM   3263  N   PRO   207      56.856  49.400  44.263  1.00  0.00           N
ATOM   3264  CD  PRO   207      57.250  50.718  43.753  1.00  0.00           C
ATOM   3265  HD2 PRO   207      57.102  51.479  44.519  1.00  0.00           H
ATOM   3266  HD3 PRO   207      56.618  51.105  42.954  1.00  0.00           H
ATOM   3267  CG  PRO   207      58.718  50.474  43.386  1.00  0.00           C
ATOM   3268  HG2 PRO   207      59.464  50.549  44.177  1.00  0.00           H
ATOM   3269  HG3 PRO   207      58.895  51.108  42.516  1.00  0.00           H
ATOM   3270  CB  PRO   207      58.776  49.002  42.958  1.00  0.00           C
ATOM   3271  HB2 PRO   207      59.835  48.757  43.020  1.00  0.00           H
ATOM   3272  HB3 PRO   207      58.372  48.948  41.947  1.00  0.00           H
ATOM   3273  CA  PRO   207      57.838  48.358  43.881  1.00  0.00           C
ATOM   3274  HA  PRO   207      57.360  47.502  43.405  1.00  0.00           H
ATOM   3275  C   PRO   207      58.636  47.745  45.073  1.00  0.00           C
ATOM   3276  O   PRO   207      59.518  46.937  44.908  1.00  0.00           O
ATOM   3277  N   GLU   208      58.435  48.158  46.337  1.00  0.00           N
ATOM   3278  H   GLU   208      57.883  48.981  46.537  1.00  0.00           H
ATOM   3279  CA  GLU   208      59.061  47.581  47.523  1.00  0.00           C
ATOM   3280  HA  GLU   208      59.934  47.009  47.210  1.00  0.00           H
ATOM   3281  CB  GLU   208      59.571  48.640  48.495  1.00  0.00           C
ATOM   3282  HB2 GLU   208      58.757  49.359  48.583  1.00  0.00           H
ATOM   3283  HB3 GLU   208      59.705  48.194  49.481  1.00  0.00           H
ATOM   3284  CG  GLU   208      60.864  49.467  48.071  1.00  0.00           C
ATOM   3285  HG2 GLU   208      60.687  50.038  47.160  1.00  0.00           H
ATOM   3286  HG3 GLU   208      60.940  50.182  48.889  1.00  0.00           H
ATOM   3287  CD  GLU   208      62.209  48.662  48.109  1.00  0.00           C
ATOM   3288  OE1 GLU   208      63.246  49.262  47.950  1.00  0.00           O
ATOM   3289  OE2 GLU   208      62.266  47.380  48.420  1.00  0.00           O
ATOM   3290  C   GLU   208      58.152  46.591  48.220  1.00  0.00           C
ATOM   3291  O   GLU   208      58.510  45.949  49.265  1.00  0.00           O
ATOM   3292  N   THR   209      56.935  46.413  47.774  1.00  0.00           N
ATOM   3293  H   THR   209      56.703  46.956  46.955  1.00  0.00           H
ATOM   3294  CA  THR   209      55.898  45.430  48.237  1.00  0.00           C
ATOM   3295  HA  THR   209      55.719  45.711  49.276  1.00  0.00           H
ATOM   3296  CB  THR   209      54.564  45.651  47.437  1.00  0.00           C
ATOM   3297  HB  THR   209      54.692  45.498  46.366  1.00  0.00           H
ATOM   3298  CG2 THR   209      53.498  44.667  47.880  1.00  0.00           C
ATOM   3299 HG21 THR   209      53.581  43.673  47.441  1.00  0.00           H
ATOM   3300 HG22 THR   209      52.630  45.099  47.382  1.00  0.00           H
ATOM   3301 HG23 THR   209      53.467  44.761  48.966  1.00  0.00           H
ATOM   3302  OG1 THR   209      54.102  46.959  47.579  1.00  0.00           O
ATOM   3303  HG1 THR   209      54.644  47.376  46.906  1.00  0.00           H
ATOM   3304  C   THR   209      56.494  44.034  48.193  1.00  0.00           C
ATOM   3305  O   THR   209      57.030  43.642  47.182  1.00  0.00           O
ATOM   3306  N   LYS   210      56.550  43.263  49.290  1.00  0.00           N
ATOM   3307  H   LYS   210      56.288  43.751  50.135  1.00  0.00           H
ATOM   3308  CA  LYS   210      57.058  41.901  49.285  1.00  0.00           C
ATOM   3309  HA  LYS   210      57.624  41.793  48.359  1.00  0.00           H
ATOM   3310  CB  LYS   210      58.103  41.692  50.433  1.00  0.00           C
ATOM   3311  HB2 LYS   210      57.424  41.704  51.285  1.00  0.00           H
ATOM   3312  HB3 LYS   210      58.481  40.685  50.252  1.00  0.00           H
ATOM   3313  CG  LYS   210      59.228  42.744  50.579  1.00  0.00           C
ATOM   3314  HG2 LYS   210      58.680  43.595  50.984  1.00  0.00           H
ATOM   3315  HG3 LYS   210      59.993  42.317  51.226  1.00  0.00           H
ATOM   3316  CD  LYS   210      59.866  43.253  49.285  1.00  0.00           C
ATOM   3317  HD2 LYS   210      60.382  42.453  48.754  1.00  0.00           H
ATOM   3318  HD3 LYS   210      59.077  43.696  48.679  1.00  0.00           H
ATOM   3319  CE  LYS   210      60.979  44.317  49.483  1.00  0.00           C
ATOM   3320  HE2 LYS   210      60.580  45.210  49.963  1.00  0.00           H
ATOM   3321  HE3 LYS   210      61.786  43.945  50.116  1.00  0.00           H
ATOM   3322  NZ  LYS   210      61.615  44.799  48.264  1.00  0.00           N
ATOM   3323  HZ1 LYS   210      60.890  44.824  47.561  1.00  0.00           H
ATOM   3324  HZ2 LYS   210      62.392  44.195  48.034  1.00  0.00           H
ATOM   3325  HZ3 LYS   210      61.968  45.743  48.306  1.00  0.00           H
ATOM   3326  C   LYS   210      55.888  40.809  49.388  1.00  0.00           C
ATOM   3327  O   LYS   210      56.072  39.687  48.903  1.00  0.00           O
ATOM   3328  N   MET   211      54.833  41.077  50.112  1.00  0.00           N
ATOM   3329  H   MET   211      54.783  42.014  50.485  1.00  0.00           H
ATOM   3330  CA  MET   211      53.741  40.153  50.319  1.00  0.00           C
ATOM   3331  HA  MET   211      53.742  39.380  49.549  1.00  0.00           H
ATOM   3332  CB  MET   211      54.225  39.379  51.551  1.00  0.00           C
ATOM   3333  HB2 MET   211      55.086  38.758  51.299  1.00  0.00           H
ATOM   3334  HB3 MET   211      54.509  40.112  52.306  1.00  0.00           H
ATOM   3335  CG  MET   211      53.158  38.486  52.194  1.00  0.00           C
ATOM   3336  HG2 MET   211      52.287  39.119  52.362  1.00  0.00           H
ATOM   3337  HG3 MET   211      52.933  37.624  51.566  1.00  0.00           H
ATOM   3338  SD  MET   211      53.705  37.804  53.785  1.00  0.00           S
ATOM   3339  CE  MET   211      52.365  36.694  54.028  1.00  0.00           C
ATOM   3340  HE1 MET   211      52.178  36.108  53.128  1.00  0.00           H
ATOM   3341  HE2 MET   211      52.567  36.038  54.874  1.00  0.00           H
ATOM   3342  HE3 MET   211      51.483  37.287  54.273  1.00  0.00           H
ATOM   3343  C   MET   211      52.440  40.964  50.461  1.00  0.00           C
ATOM   3344  O   MET   211      52.519  42.020  51.070  1.00  0.00           O
ATOM   3345  N   GLY   212      51.260  40.423  50.130  1.00  0.00           N
ATOM   3346  H   GLY   212      51.222  39.529  49.663  1.00  0.00           H
ATOM   3347  CA  GLY   212      49.918  40.890  50.569  1.00  0.00           C
ATOM   3348  HA2 GLY   212      50.134  41.866  51.002  1.00  0.00           H
ATOM   3349  HA3 GLY   212      49.176  40.969  49.774  1.00  0.00           H
ATOM   3350  C   GLY   212      49.403  39.912  51.654  1.00  0.00           C
ATOM   3351  O   GLY   212      49.955  38.816  51.735  1.00  0.00           O
ATOM   3352  N   VAL   213      48.378  40.214  52.464  1.00  0.00           N
ATOM   3353  H   VAL   213      48.030  41.159  52.380  1.00  0.00           H
ATOM   3354  CA  VAL   213      47.971  39.482  53.704  1.00  0.00           C
ATOM   3355  HA  VAL   213      48.046  38.425  53.449  1.00  0.00           H
ATOM   3356  CB  VAL   213      49.041  39.659  54.861  1.00  0.00           C
ATOM   3357  HB  VAL   213      49.933  39.196  54.440  1.00  0.00           H
ATOM   3358  CG1 VAL   213      49.290  41.087  55.315  1.00  0.00           C
ATOM   3359 HG11 VAL   213      49.697  41.699  54.510  1.00  0.00           H
ATOM   3360 HG12 VAL   213      48.389  41.482  55.783  1.00  0.00           H
ATOM   3361 HG13 VAL   213      50.070  40.949  56.064  1.00  0.00           H
ATOM   3362  CG2 VAL   213      48.634  38.805  56.070  1.00  0.00           C
ATOM   3363 HG21 VAL   213      48.634  37.789  55.679  1.00  0.00           H
ATOM   3364 HG22 VAL   213      47.654  39.167  56.383  1.00  0.00           H
ATOM   3365 HG23 VAL   213      49.350  38.864  56.891  1.00  0.00           H
ATOM   3366  C   VAL   213      46.525  39.899  54.109  1.00  0.00           C
ATOM   3367  O   VAL   213      46.308  41.106  54.163  1.00  0.00           O
ATOM   3368  N   ILE   214      45.753  38.977  54.547  1.00  0.00           N
ATOM   3369  H   ILE   214      46.046  38.013  54.476  1.00  0.00           H
ATOM   3370  CA  ILE   214      44.410  39.236  55.017  1.00  0.00           C
ATOM   3371  HA  ILE   214      44.245  40.293  54.805  1.00  0.00           H
ATOM   3372  CB  ILE   214      43.339  38.446  54.265  1.00  0.00           C
ATOM   3373  HB  ILE   214      43.473  37.389  54.494  1.00  0.00           H
ATOM   3374  CG2 ILE   214      41.883  38.689  54.760  1.00  0.00           C
ATOM   3375 HG21 ILE   214      41.123  38.089  54.258  1.00  0.00           H
ATOM   3376 HG22 ILE   214      41.549  39.708  54.569  1.00  0.00           H
ATOM   3377 HG23 ILE   214      41.799  38.605  55.843  1.00  0.00           H
ATOM   3378  CG1 ILE   214      43.226  38.606  52.662  1.00  0.00           C
ATOM   3379 HG12 ILE   214      44.088  38.139  52.186  1.00  0.00           H
ATOM   3380 HG13 ILE   214      42.411  38.017  52.241  1.00  0.00           H
ATOM   3381  CD1 ILE   214      43.221  40.054  52.079  1.00  0.00           C
ATOM   3382 HD11 ILE   214      42.573  40.772  52.580  1.00  0.00           H
ATOM   3383 HD12 ILE   214      42.935  39.921  51.035  1.00  0.00           H
ATOM   3384 HD13 ILE   214      44.197  40.537  52.058  1.00  0.00           H
ATOM   3385  C   ILE   214      44.347  38.921  56.531  1.00  0.00           C
ATOM   3386  O   ILE   214      44.603  37.721  56.883  1.00  0.00           O
ATOM   3387  N   PHE   215      43.972  39.880  57.405  1.00  0.00           N
ATOM   3388  H   PHE   215      43.712  40.774  57.015  1.00  0.00           H
ATOM   3389  CA  PHE   215      43.557  39.647  58.788  1.00  0.00           C
ATOM   3390  HA  PHE   215      43.830  38.624  59.047  1.00  0.00           H
ATOM   3391  CB  PHE   215      44.366  40.576  59.685  1.00  0.00           C
ATOM   3392  HB2 PHE   215      43.967  41.540  59.369  1.00  0.00           H
ATOM   3393  HB3 PHE   215      44.160  40.416  60.743  1.00  0.00           H
ATOM   3394  CG  PHE   215      45.933  40.647  59.568  1.00  0.00           C
ATOM   3395  CD1 PHE   215      46.756  40.059  60.600  1.00  0.00           C
ATOM   3396  HD1 PHE   215      46.252  39.617  61.447  1.00  0.00           H
ATOM   3397  CE1 PHE   215      48.128  40.389  60.628  1.00  0.00           C
ATOM   3398  HE1 PHE   215      48.664  40.140  61.533  1.00  0.00           H
ATOM   3399  CZ  PHE   215      48.804  41.076  59.655  1.00  0.00           C
ATOM   3400  HZ  PHE   215      49.844  41.369  59.647  1.00  0.00           H
ATOM   3401  CE2 PHE   215      47.977  41.637  58.630  1.00  0.00           C
ATOM   3402  HE2 PHE   215      48.412  42.281  57.881  1.00  0.00           H
ATOM   3403  CD2 PHE   215      46.539  41.467  58.546  1.00  0.00           C
ATOM   3404  HD2 PHE   215      45.986  42.053  57.825  1.00  0.00           H
ATOM   3405  C   PHE   215      42.019  39.847  58.960  1.00  0.00           C
ATOM   3406  O   PHE   215      41.473  40.956  59.052  1.00  0.00           O
ATOM   3407  N   GLY   216      41.323  38.725  59.056  1.00  0.00           N
ATOM   3408  H   GLY   216      41.885  37.886  59.040  1.00  0.00           H
ATOM   3409  CA  GLY   216      39.903  38.549  58.910  1.00  0.00           C
ATOM   3410  HA2 GLY   216      39.411  39.403  59.377  1.00  0.00           H
ATOM   3411  HA3 GLY   216      39.650  38.500  57.851  1.00  0.00           H
ATOM   3412  C   GLY   216      39.374  37.373  59.700  1.00  0.00           C
ATOM   3413  O   GLY   216      39.908  37.228  60.766  1.00  0.00           O
ATOM   3414  N   THR   217      38.509  36.559  59.071  1.00  0.00           N
ATOM   3415  H   THR   217      38.177  36.882  58.174  1.00  0.00           H
ATOM   3416  CA  THR   217      38.065  35.312  59.491  1.00  0.00           C
ATOM   3417  HA  THR   217      37.685  35.329  60.513  1.00  0.00           H
ATOM   3418  CB  THR   217      36.973  34.753  58.594  1.00  0.00           C
ATOM   3419  HB  THR   217      37.359  34.475  57.613  1.00  0.00           H
ATOM   3420  CG2 THR   217      36.180  33.505  59.138  1.00  0.00           C
ATOM   3421 HG21 THR   217      35.453  33.079  58.447  1.00  0.00           H
ATOM   3422 HG22 THR   217      35.752  33.792  60.098  1.00  0.00           H
ATOM   3423 HG23 THR   217      36.885  32.691  59.305  1.00  0.00           H
ATOM   3424  OG1 THR   217      35.935  35.684  58.406  1.00  0.00           O
ATOM   3425  HG1 THR   217      35.434  35.732  59.223  1.00  0.00           H
ATOM   3426  C   THR   217      39.171  34.295  59.598  1.00  0.00           C
ATOM   3427  O   THR   217      39.015  33.330  60.296  1.00  0.00           O
ATOM   3428  N   GLY   218      40.297  34.610  58.937  1.00  0.00           N
ATOM   3429  H   GLY   218      40.270  35.487  58.436  1.00  0.00           H
ATOM   3430  CA  GLY   218      41.446  33.614  58.742  1.00  0.00           C
ATOM   3431  HA2 GLY   218      41.428  32.799  59.465  1.00  0.00           H
ATOM   3432  HA3 GLY   218      41.405  33.185  57.741  1.00  0.00           H
ATOM   3433  C   GLY   218      42.793  34.329  58.850  1.00  0.00           C
ATOM   3434  O   GLY   218      42.778  35.537  58.997  1.00  0.00           O
ATOM   3435  N   VAL   219      43.855  33.580  58.869  1.00  0.00           N
ATOM   3436  H   VAL   219      43.619  32.627  58.634  1.00  0.00           H
ATOM   3437  CA  VAL   219      45.223  34.071  58.778  1.00  0.00           C
ATOM   3438  HA  VAL   219      45.102  35.150  58.684  1.00  0.00           H
ATOM   3439  CB  VAL   219      46.128  33.786  60.039  1.00  0.00           C
ATOM   3440  HB  VAL   219      47.186  34.043  59.985  1.00  0.00           H
ATOM   3441  CG1 VAL   219      45.642  34.622  61.172  1.00  0.00           C
ATOM   3442 HG11 VAL   219      46.385  34.622  61.969  1.00  0.00           H
ATOM   3443 HG12 VAL   219      45.401  35.650  60.905  1.00  0.00           H
ATOM   3444 HG13 VAL   219      44.790  34.067  61.566  1.00  0.00           H
ATOM   3445  CG2 VAL   219      46.123  32.312  60.493  1.00  0.00           C
ATOM   3446 HG21 VAL   219      46.636  31.714  59.741  1.00  0.00           H
ATOM   3447 HG22 VAL   219      45.160  31.864  60.741  1.00  0.00           H
ATOM   3448 HG23 VAL   219      46.772  32.144  61.354  1.00  0.00           H
ATOM   3449  C   VAL   219      45.876  33.526  57.490  1.00  0.00           C
ATOM   3450  O   VAL   219      46.160  32.328  57.455  1.00  0.00           O
ATOM   3451  N   ASN   220      46.086  34.349  56.495  1.00  0.00           N
ATOM   3452  H   ASN   220      45.703  35.281  56.562  1.00  0.00           H
ATOM   3453  CA  ASN   220      46.802  33.958  55.264  1.00  0.00           C
ATOM   3454  HA  ASN   220      47.792  33.557  55.481  1.00  0.00           H
ATOM   3455  CB  ASN   220      46.039  32.903  54.461  1.00  0.00           C
ATOM   3456  HB2 ASN   220      45.874  31.971  55.001  1.00  0.00           H
ATOM   3457  HB3 ASN   220      45.047  33.305  54.256  1.00  0.00           H
ATOM   3458  CG  ASN   220      46.625  32.462  53.130  1.00  0.00           C
ATOM   3459  OD1 ASN   220      47.786  32.102  52.955  1.00  0.00           O
ATOM   3460  ND2 ASN   220      45.793  32.394  52.092  1.00  0.00           N
ATOM   3461 HD21 ASN   220      44.817  32.557  52.297  1.00  0.00           H
ATOM   3462 HD22 ASN   220      46.048  32.152  51.145  1.00  0.00           H
ATOM   3463  C   ASN   220      47.277  35.179  54.379  1.00  0.00           C
ATOM   3464  O   ASN   220      46.713  36.304  54.356  1.00  0.00           O
ATOM   3465  N   GLY   221      48.336  34.849  53.569  1.00  0.00           N
ATOM   3466  H   GLY   221      48.576  33.878  53.424  1.00  0.00           H
ATOM   3467  CA  GLY   221      48.792  35.748  52.538  1.00  0.00           C
ATOM   3468  HA2 GLY   221      47.922  36.236  52.101  1.00  0.00           H
ATOM   3469  HA3 GLY   221      49.351  36.547  53.027  1.00  0.00           H
ATOM   3470  C   GLY   221      49.573  35.237  51.301  1.00  0.00           C
ATOM   3471  O   GLY   221      49.829  34.020  51.198  1.00  0.00           O
ATOM   3472  N   ALA   222      50.034  36.123  50.438  1.00  0.00           N
ATOM   3473  H   ALA   222      50.000  37.119  50.605  1.00  0.00           H
ATOM   3474  CA  ALA   222      50.542  35.674  49.174  1.00  0.00           C
ATOM   3475  HA  ALA   222      50.735  34.608  49.287  1.00  0.00           H
ATOM   3476  CB  ALA   222      49.388  35.770  48.194  1.00  0.00           C
ATOM   3477  HB1 ALA   222      48.836  36.708  48.128  1.00  0.00           H
ATOM   3478  HB2 ALA   222      48.712  34.994  48.553  1.00  0.00           H
ATOM   3479  HB3 ALA   222      49.852  35.615  47.220  1.00  0.00           H
ATOM   3480  C   ALA   222      51.855  36.430  48.782  1.00  0.00           C
ATOM   3481  O   ALA   222      52.013  37.619  49.060  1.00  0.00           O
ATOM   3482  N   TYR   223      52.713  35.672  48.173  1.00  0.00           N
ATOM   3483  H   TYR   223      52.514  34.690  48.056  1.00  0.00           H
ATOM   3484  CA  TYR   223      54.099  36.116  47.805  1.00  0.00           C
ATOM   3485  HA  TYR   223      54.088  37.129  47.404  1.00  0.00           H
ATOM   3486  CB  TYR   223      55.061  36.188  48.989  1.00  0.00           C
ATOM   3487  HB2 TYR   223      55.859  36.888  48.743  1.00  0.00           H
ATOM   3488  HB3 TYR   223      54.472  36.464  49.863  1.00  0.00           H
ATOM   3489  CG  TYR   223      55.701  34.873  49.423  1.00  0.00           C
ATOM   3490  CD1 TYR   223      54.786  33.811  49.806  1.00  0.00           C
ATOM   3491  HD1 TYR   223      53.722  33.990  49.842  1.00  0.00           H
ATOM   3492  CE1 TYR   223      55.283  32.499  49.912  1.00  0.00           C
ATOM   3493  HE1 TYR   223      54.572  31.715  50.127  1.00  0.00           H
ATOM   3494  CZ  TYR   223      56.666  32.261  49.796  1.00  0.00           C
ATOM   3495  OH  TYR   223      57.153  31.045  49.960  1.00  0.00           O
ATOM   3496  HH  TYR   223      57.994  30.984  49.501  1.00  0.00           H
ATOM   3497  CE2 TYR   223      57.508  33.321  49.415  1.00  0.00           C
ATOM   3498  HE2 TYR   223      58.564  33.211  49.215  1.00  0.00           H
ATOM   3499  CD2 TYR   223      57.047  34.624  49.182  1.00  0.00           C
ATOM   3500  HD2 TYR   223      57.742  35.387  48.863  1.00  0.00           H
ATOM   3501  C   TYR   223      54.601  35.314  46.558  1.00  0.00           C
ATOM   3502  O   TYR   223      54.108  34.175  46.371  1.00  0.00           O
ATOM   3503  N   TYR   224      55.460  35.957  45.773  1.00  0.00           N
ATOM   3504  H   TYR   224      55.730  36.905  45.989  1.00  0.00           H
ATOM   3505  CA  TYR   224      56.321  35.318  44.726  1.00  0.00           C
ATOM   3506  HA  TYR   224      55.688  34.601  44.202  1.00  0.00           H
ATOM   3507  CB  TYR   224      56.750  36.420  43.787  1.00  0.00           C
ATOM   3508  HB2 TYR   224      57.292  37.172  44.359  1.00  0.00           H
ATOM   3509  HB3 TYR   224      57.452  36.012  43.059  1.00  0.00           H
ATOM   3510  CG  TYR   224      55.600  37.112  43.091  1.00  0.00           C
ATOM   3511  CD1 TYR   224      55.041  36.609  41.924  1.00  0.00           C
ATOM   3512  HD1 TYR   224      55.217  35.618  41.531  1.00  0.00           H
ATOM   3513  CE1 TYR   224      54.126  37.313  41.167  1.00  0.00           C
ATOM   3514  HE1 TYR   224      53.712  36.909  40.256  1.00  0.00           H
ATOM   3515  CZ  TYR   224      53.763  38.649  41.481  1.00  0.00           C
ATOM   3516  OH  TYR   224      53.195  39.449  40.565  1.00  0.00           O
ATOM   3517  HH  TYR   224      53.449  39.198  39.674  1.00  0.00           H
ATOM   3518  CE2 TYR   224      54.278  39.141  42.637  1.00  0.00           C
ATOM   3519  HE2 TYR   224      54.013  40.179  42.762  1.00  0.00           H
ATOM   3520  CD2 TYR   224      55.222  38.412  43.468  1.00  0.00           C
ATOM   3521  HD2 TYR   224      55.764  38.861  44.286  1.00  0.00           H
ATOM   3522  C   TYR   224      57.488  34.507  45.336  1.00  0.00           C
ATOM   3523  O   TYR   224      58.271  35.038  46.134  1.00  0.00           O
ATOM   3524  N   ASP   225      57.622  33.232  45.010  1.00  0.00           N
ATOM   3525  H   ASP   225      56.871  32.808  44.484  1.00  0.00           H
ATOM   3526  CA  ASP   225      58.794  32.428  45.111  1.00  0.00           C
ATOM   3527  HA  ASP   225      59.591  32.955  45.636  1.00  0.00           H
ATOM   3528  CB  ASP   225      58.483  31.195  46.006  1.00  0.00           C
ATOM   3529  HB2 ASP   225      57.481  31.356  46.403  1.00  0.00           H
ATOM   3530  HB3 ASP   225      58.413  30.419  45.243  1.00  0.00           H
ATOM   3531  CG  ASP   225      59.498  30.942  47.117  1.00  0.00           C
ATOM   3532  OD1 ASP   225      60.673  31.078  46.736  1.00  0.00           O
ATOM   3533  OD2 ASP   225      59.244  30.738  48.307  1.00  0.00           O
ATOM   3534  C   ASP   225      59.335  32.084  43.693  1.00  0.00           C
ATOM   3535  O   ASP   225      58.725  32.343  42.648  1.00  0.00           O
ATOM   3536  N   VAL   226      60.568  31.514  43.738  1.00  0.00           N
ATOM   3537  H   VAL   226      60.964  31.328  44.648  1.00  0.00           H
ATOM   3538  CA  VAL   226      61.340  31.249  42.567  1.00  0.00           C
ATOM   3539  HA  VAL   226      61.174  32.014  41.808  1.00  0.00           H
ATOM   3540  CB  VAL   226      62.899  31.249  42.887  1.00  0.00           C
ATOM   3541  HB  VAL   226      63.028  30.356  43.498  1.00  0.00           H
ATOM   3542  CG1 VAL   226      63.702  31.066  41.699  1.00  0.00           C
ATOM   3543 HG11 VAL   226      63.350  30.239  41.081  1.00  0.00           H
ATOM   3544 HG12 VAL   226      63.810  32.054  41.251  1.00  0.00           H
ATOM   3545 HG13 VAL   226      64.704  30.726  41.957  1.00  0.00           H
ATOM   3546  CG2 VAL   226      63.314  32.428  43.714  1.00  0.00           C
ATOM   3547 HG21 VAL   226      63.188  32.093  44.744  1.00  0.00           H
ATOM   3548 HG22 VAL   226      62.705  33.316  43.543  1.00  0.00           H
ATOM   3549 HG23 VAL   226      64.381  32.620  43.605  1.00  0.00           H
ATOM   3550  C   VAL   226      60.824  29.890  42.085  1.00  0.00           C
ATOM   3551  O   VAL   226      60.804  28.984  42.863  1.00  0.00           O
ATOM   3552  N   CYS   227      60.646  29.674  40.762  1.00  0.00           N
ATOM   3553  H   CYS   227      60.673  30.539  40.240  1.00  0.00           H
ATOM   3554  CA  CYS   227      60.446  28.447  39.976  1.00  0.00           C
ATOM   3555  HA  CYS   227      59.439  28.042  40.079  1.00  0.00           H
ATOM   3556  CB  CYS   227      60.526  28.850  38.515  1.00  0.00           C
ATOM   3557  HB2 CYS   227      61.378  29.511  38.359  1.00  0.00           H
ATOM   3558  HB3 CYS   227      60.621  28.066  37.764  1.00  0.00           H
ATOM   3559  SG  CYS   227      58.926  29.560  38.068  1.00  0.00           S
ATOM   3560  HG  CYS   227      59.333  30.820  38.243  1.00  0.00           H
ATOM   3561  C   CYS   227      61.315  27.265  40.263  1.00  0.00           C
ATOM   3562  O   CYS   227      60.801  26.146  40.169  1.00  0.00           O
ATOM   3563  N   SER   228      62.560  27.468  40.748  1.00  0.00           N
ATOM   3564  H   SER   228      62.874  28.416  40.902  1.00  0.00           H
ATOM   3565  CA  SER   228      63.488  26.442  41.253  1.00  0.00           C
ATOM   3566  HA  SER   228      63.513  25.582  40.585  1.00  0.00           H
ATOM   3567  CB  SER   228      64.914  27.008  41.323  1.00  0.00           C
ATOM   3568  HB2 SER   228      65.615  26.247  41.669  1.00  0.00           H
ATOM   3569  HB3 SER   228      65.287  27.344  40.356  1.00  0.00           H
ATOM   3570  OG  SER   228      64.908  28.173  42.149  1.00  0.00           O
ATOM   3571  HG  SER   228      64.802  27.959  43.080  1.00  0.00           H
ATOM   3572  C   SER   228      63.192  25.875  42.604  1.00  0.00           C
ATOM   3573  O   SER   228      63.672  24.846  42.984  1.00  0.00           O
ATOM   3574  N   ASP   229      62.458  26.658  43.379  1.00  0.00           N
ATOM   3575  H   ASP   229      62.188  27.553  42.997  1.00  0.00           H
ATOM   3576  CA  ASP   229      62.101  26.404  44.833  1.00  0.00           C
ATOM   3577  HA  ASP   229      62.751  25.577  45.116  1.00  0.00           H
ATOM   3578  CB  ASP   229      62.343  27.734  45.616  1.00  0.00           C
ATOM   3579  HB2 ASP   229      61.829  28.475  45.003  1.00  0.00           H
ATOM   3580  HB3 ASP   229      61.941  27.590  46.618  1.00  0.00           H
ATOM   3581  CG  ASP   229      63.862  28.054  45.582  1.00  0.00           C
ATOM   3582  OD1 ASP   229      64.241  28.918  46.472  1.00  0.00           O
ATOM   3583  OD2 ASP   229      64.583  27.591  44.671  1.00  0.00           O
ATOM   3584  C   ASP   229      60.725  25.762  44.949  1.00  0.00           C
ATOM   3585  O   ASP   229      60.291  25.386  46.080  1.00  0.00           O
ATOM   3586  N   ILE   230      60.086  25.562  43.798  1.00  0.00           N
ATOM   3587  H   ILE   230      60.489  26.053  43.013  1.00  0.00           H
ATOM   3588  CA  ILE   230      58.685  25.092  43.731  1.00  0.00           C
ATOM   3589  HA  ILE   230      58.375  24.929  44.763  1.00  0.00           H
ATOM   3590  CB  ILE   230      57.733  26.060  42.913  1.00  0.00           C
ATOM   3591  HB  ILE   230      58.083  25.999  41.883  1.00  0.00           H
ATOM   3592  CG2 ILE   230      56.244  25.625  43.015  1.00  0.00           C
ATOM   3593 HG21 ILE   230      55.970  25.346  44.033  1.00  0.00           H
ATOM   3594 HG22 ILE   230      56.054  24.709  42.455  1.00  0.00           H
ATOM   3595 HG23 ILE   230      55.545  26.307  42.529  1.00  0.00           H
ATOM   3596  CG1 ILE   230      57.882  27.534  43.449  1.00  0.00           C
ATOM   3597 HG12 ILE   230      57.382  27.656  44.410  1.00  0.00           H
ATOM   3598 HG13 ILE   230      58.917  27.860  43.552  1.00  0.00           H
ATOM   3599  CD1 ILE   230      57.255  28.587  42.545  1.00  0.00           C
ATOM   3600 HD11 ILE   230      56.169  28.601  42.634  1.00  0.00           H
ATOM   3601 HD12 ILE   230      57.451  28.391  41.492  1.00  0.00           H
ATOM   3602 HD13 ILE   230      57.592  29.552  42.926  1.00  0.00           H
ATOM   3603  C   ILE   230      58.645  23.698  43.171  1.00  0.00           C
ATOM   3604  O   ILE   230      58.276  23.473  42.042  1.00  0.00           O
ATOM   3605  N   GLU   231      59.048  22.661  43.918  1.00  0.00           N
ATOM   3606  H   GLU   231      59.325  22.965  44.840  1.00  0.00           H
ATOM   3607  CA  GLU   231      59.201  21.216  43.523  1.00  0.00           C
ATOM   3608  HA  GLU   231      59.841  21.067  42.653  1.00  0.00           H
ATOM   3609  CB  GLU   231      59.834  20.434  44.659  1.00  0.00           C
ATOM   3610  HB2 GLU   231      60.402  21.098  45.309  1.00  0.00           H
ATOM   3611  HB3 GLU   231      59.087  20.014  45.334  1.00  0.00           H
ATOM   3612  CG  GLU   231      60.794  19.300  44.231  1.00  0.00           C
ATOM   3613  HG2 GLU   231      60.227  18.686  43.532  1.00  0.00           H
ATOM   3614  HG3 GLU   231      61.718  19.630  43.755  1.00  0.00           H
ATOM   3615  CD  GLU   231      61.213  18.404  45.333  1.00  0.00           C
ATOM   3616  OE1 GLU   231      60.373  18.202  46.253  1.00  0.00           O
ATOM   3617  OE2 GLU   231      62.284  17.725  45.153  1.00  0.00           O
ATOM   3618  C   GLU   231      57.871  20.616  43.091  1.00  0.00           C
ATOM   3619  O   GLU   231      57.798  19.884  42.104  1.00  0.00           O
ATOM   3620  N   LYS   232      56.740  21.129  43.617  1.00  0.00           N
ATOM   3621  H   LYS   232      56.820  21.722  44.431  1.00  0.00           H
ATOM   3622  CA  LYS   232      55.385  20.563  43.348  1.00  0.00           C
ATOM   3623  HA  LYS   232      55.483  19.486  43.483  1.00  0.00           H
ATOM   3624  CB  LYS   232      54.487  21.210  44.408  1.00  0.00           C
ATOM   3625  HB2 LYS   232      53.544  20.665  44.428  1.00  0.00           H
ATOM   3626  HB3 LYS   232      54.959  21.074  45.380  1.00  0.00           H
ATOM   3627  CG  LYS   232      54.171  22.761  44.201  1.00  0.00           C
ATOM   3628  HG2 LYS   232      55.067  23.381  44.190  1.00  0.00           H
ATOM   3629  HG3 LYS   232      53.657  22.871  43.248  1.00  0.00           H
ATOM   3630  CD  LYS   232      53.237  23.257  45.343  1.00  0.00           C
ATOM   3631  HD2 LYS   232      53.724  23.244  46.319  1.00  0.00           H
ATOM   3632  HD3 LYS   232      53.228  24.339  45.223  1.00  0.00           H
ATOM   3633  CE  LYS   232      51.785  22.674  45.389  1.00  0.00           C
ATOM   3634  HE2 LYS   232      51.146  23.279  44.747  1.00  0.00           H
ATOM   3635  HE3 LYS   232      51.783  21.681  44.942  1.00  0.00           H
ATOM   3636  NZ  LYS   232      51.261  22.510  46.791  1.00  0.00           N
ATOM   3637  HZ1 LYS   232      51.709  21.778  47.323  1.00  0.00           H
ATOM   3638  HZ2 LYS   232      50.281  22.269  46.845  1.00  0.00           H
ATOM   3639  HZ3 LYS   232      51.424  23.369  47.297  1.00  0.00           H
ATOM   3640  C   LYS   232      54.895  20.800  41.844  1.00  0.00           C
ATOM   3641  O   LYS   232      53.834  20.269  41.560  1.00  0.00           O
ATOM   3642  N   LEU   233      55.565  21.631  41.016  1.00  0.00           N
ATOM   3643  H   LEU   233      56.334  22.054  41.516  1.00  0.00           H
ATOM   3644  CA  LEU   233      55.401  21.809  39.566  1.00  0.00           C
ATOM   3645  HA  LEU   233      54.603  21.204  39.136  1.00  0.00           H
ATOM   3646  CB  LEU   233      55.044  23.251  39.216  1.00  0.00           C
ATOM   3647  HB2 LEU   233      55.772  23.903  39.697  1.00  0.00           H
ATOM   3648  HB3 LEU   233      55.020  23.377  38.134  1.00  0.00           H
ATOM   3649  CG  LEU   233      53.681  23.749  39.855  1.00  0.00           C
ATOM   3650  HG  LEU   233      53.633  23.473  40.909  1.00  0.00           H
ATOM   3651  CD1 LEU   233      53.522  25.258  39.641  1.00  0.00           C
ATOM   3652 HD11 LEU   233      52.482  25.584  39.645  1.00  0.00           H
ATOM   3653 HD12 LEU   233      53.996  25.452  38.679  1.00  0.00           H
ATOM   3654 HD13 LEU   233      53.964  25.802  40.475  1.00  0.00           H
ATOM   3655  CD2 LEU   233      52.456  23.058  39.270  1.00  0.00           C
ATOM   3656 HD21 LEU   233      52.649  22.987  38.200  1.00  0.00           H
ATOM   3657 HD22 LEU   233      52.279  22.050  39.643  1.00  0.00           H
ATOM   3658 HD23 LEU   233      51.579  23.671  39.479  1.00  0.00           H
ATOM   3659  C   LEU   233      56.557  21.348  38.666  1.00  0.00           C
ATOM   3660  O   LEU   233      56.521  21.553  37.462  1.00  0.00           O
ATOM   3661  N   GLN   234      57.607  20.702  39.241  1.00  0.00           N
ATOM   3662  H   GLN   234      57.603  20.810  40.246  1.00  0.00           H
ATOM   3663  CA  GLN   234      58.793  20.334  38.467  1.00  0.00           C
ATOM   3664  HA  GLN   234      59.293  21.238  38.119  1.00  0.00           H
ATOM   3665  CB  GLN   234      59.754  19.673  39.427  1.00  0.00           C
ATOM   3666  HB2 GLN   234      59.947  20.306  40.293  1.00  0.00           H
ATOM   3667  HB3 GLN   234      59.179  18.786  39.693  1.00  0.00           H
ATOM   3668  CG  GLN   234      61.058  19.189  38.771  1.00  0.00           C
ATOM   3669  HG2 GLN   234      61.244  19.870  37.940  1.00  0.00           H
ATOM   3670  HG3 GLN   234      61.878  19.325  39.477  1.00  0.00           H
ATOM   3671  CD  GLN   234      61.090  17.655  38.396  1.00  0.00           C
ATOM   3672  OE1 GLN   234      60.515  16.847  39.125  1.00  0.00           O
ATOM   3673  NE2 GLN   234      61.717  17.324  37.330  1.00  0.00           N
ATOM   3674 HE21 GLN   234      61.597  16.342  37.128  1.00  0.00           H
ATOM   3675 HE22 GLN   234      62.382  17.872  36.805  1.00  0.00           H
ATOM   3676  C   GLN   234      58.514  19.517  37.241  1.00  0.00           C
ATOM   3677  O   GLN   234      57.673  18.620  37.136  1.00  0.00           O
ATOM   3678  N   GLY   235      59.101  19.907  36.117  1.00  0.00           N
ATOM   3679  H   GLY   235      59.641  20.749  36.252  1.00  0.00           H
ATOM   3680  CA  GLY   235      58.982  19.387  34.708  1.00  0.00           C
ATOM   3681  HA2 GLY   235      59.795  19.770  34.091  1.00  0.00           H
ATOM   3682  HA3 GLY   235      58.968  18.298  34.634  1.00  0.00           H
ATOM   3683  C   GLY   235      57.665  19.741  33.948  1.00  0.00           C
ATOM   3684  O   GLY   235      57.462  19.514  32.740  1.00  0.00           O
ATOM   3685  N   LYS   236      56.647  20.322  34.663  1.00  0.00           N
ATOM   3686  H   LYS   236      56.814  20.407  35.655  1.00  0.00           H
ATOM   3687  CA  LYS   236      55.336  20.585  33.966  1.00  0.00           C
ATOM   3688  HA  LYS   236      55.158  19.743  33.298  1.00  0.00           H
ATOM   3689  CB  LYS   236      54.226  20.533  35.013  1.00  0.00           C
ATOM   3690  HB2 LYS   236      54.149  21.375  35.701  1.00  0.00           H
ATOM   3691  HB3 LYS   236      53.260  20.590  34.511  1.00  0.00           H
ATOM   3692  CG  LYS   236      54.178  19.196  35.774  1.00  0.00           C
ATOM   3693  HG2 LYS   236      54.674  18.404  35.214  1.00  0.00           H
ATOM   3694  HG3 LYS   236      54.819  19.243  36.654  1.00  0.00           H
ATOM   3695  CD  LYS   236      52.854  18.637  36.204  1.00  0.00           C
ATOM   3696  HD2 LYS   236      52.353  19.511  36.619  1.00  0.00           H
ATOM   3697  HD3 LYS   236      52.312  18.357  35.300  1.00  0.00           H
ATOM   3698  CE  LYS   236      53.100  17.444  37.157  1.00  0.00           C
ATOM   3699  HE2 LYS   236      53.765  16.773  36.613  1.00  0.00           H
ATOM   3700  HE3 LYS   236      53.539  17.702  38.121  1.00  0.00           H
ATOM   3701  NZ  LYS   236      51.743  16.796  37.490  1.00  0.00           N
ATOM   3702  HZ1 LYS   236      51.076  16.661  36.744  1.00  0.00           H
ATOM   3703  HZ2 LYS   236      51.283  17.354  38.197  1.00  0.00           H
ATOM   3704  HZ3 LYS   236      51.912  15.933  37.987  1.00  0.00           H
ATOM   3705  C   LYS   236      55.268  21.988  33.218  1.00  0.00           C
ATOM   3706  O   LYS   236      54.473  22.122  32.274  1.00  0.00           O
ATOM   3707  N   LEU   237      56.111  22.993  33.553  1.00  0.00           N
ATOM   3708  H   LEU   237      56.730  22.847  34.338  1.00  0.00           H
ATOM   3709  CA  LEU   237      56.227  24.303  32.963  1.00  0.00           C
ATOM   3710  HA  LEU   237      55.257  24.743  32.730  1.00  0.00           H
ATOM   3711  CB  LEU   237      56.735  25.326  33.958  1.00  0.00           C
ATOM   3712  HB2 LEU   237      57.592  24.870  34.453  1.00  0.00           H
ATOM   3713  HB3 LEU   237      57.246  26.168  33.493  1.00  0.00           H
ATOM   3714  CG  LEU   237      55.796  25.775  35.126  1.00  0.00           C
ATOM   3715  HG  LEU   237      55.394  24.913  35.657  1.00  0.00           H
ATOM   3716  CD1 LEU   237      56.573  26.379  36.285  1.00  0.00           C
ATOM   3717 HD11 LEU   237      57.264  27.160  35.968  1.00  0.00           H
ATOM   3718 HD12 LEU   237      57.148  25.560  36.718  1.00  0.00           H
ATOM   3719 HD13 LEU   237      55.894  26.871  36.981  1.00  0.00           H
ATOM   3720  CD2 LEU   237      54.664  26.637  34.684  1.00  0.00           C
ATOM   3721 HD21 LEU   237      55.043  27.574  34.276  1.00  0.00           H
ATOM   3722 HD22 LEU   237      54.025  26.177  33.929  1.00  0.00           H
ATOM   3723 HD23 LEU   237      54.100  27.018  35.535  1.00  0.00           H
ATOM   3724  C   LEU   237      57.162  24.313  31.724  1.00  0.00           C
ATOM   3725  O   LEU   237      58.074  23.550  31.643  1.00  0.00           O
ATOM   3726  N   SER   238      56.841  25.230  30.788  1.00  0.00           N
ATOM   3727  H   SER   238      56.004  25.739  31.034  1.00  0.00           H
ATOM   3728  CA  SER   238      57.621  25.533  29.546  1.00  0.00           C
ATOM   3729  HA  SER   238      57.414  24.713  28.858  1.00  0.00           H
ATOM   3730  CB  SER   238      57.166  26.857  28.872  1.00  0.00           C
ATOM   3731  HB2 SER   238      56.090  26.739  28.744  1.00  0.00           H
ATOM   3732  HB3 SER   238      57.355  27.638  29.609  1.00  0.00           H
ATOM   3733  OG  SER   238      57.856  27.137  27.653  1.00  0.00           O
ATOM   3734  HG  SER   238      58.393  27.911  27.839  1.00  0.00           H
ATOM   3735  C   SER   238      59.134  25.451  29.570  1.00  0.00           C
ATOM   3736  O   SER   238      59.739  25.829  30.589  1.00  0.00           O
ATOM   3737  N   ASP   239      59.799  24.931  28.480  1.00  0.00           N
ATOM   3738  H   ASP   239      59.194  24.685  27.709  1.00  0.00           H
ATOM   3739  CA  ASP   239      61.284  24.688  28.403  1.00  0.00           C
ATOM   3740  HA  ASP   239      61.519  24.568  29.460  1.00  0.00           H
ATOM   3741  CB  ASP   239      61.597  23.414  27.489  1.00  0.00           C
ATOM   3742  HB2 ASP   239      60.851  22.679  27.791  1.00  0.00           H
ATOM   3743  HB3 ASP   239      61.504  23.572  26.415  1.00  0.00           H
ATOM   3744  CG  ASP   239      62.943  22.746  27.666  1.00  0.00           C
ATOM   3745  OD1 ASP   239      63.211  21.748  27.013  1.00  0.00           O
ATOM   3746  OD2 ASP   239      63.604  22.993  28.664  1.00  0.00           O
ATOM   3747  C   ASP   239      62.022  25.911  28.037  1.00  0.00           C
ATOM   3748  O   ASP   239      63.160  25.755  27.642  1.00  0.00           O
ATOM   3749  N   ASP   240      61.467  27.076  28.256  1.00  0.00           N
ATOM   3750  H   ASP   240      60.525  26.956  28.602  1.00  0.00           H
ATOM   3751  CA  ASP   240      62.028  28.407  28.038  1.00  0.00           C
ATOM   3752  HA  ASP   240      63.071  28.320  27.730  1.00  0.00           H
ATOM   3753  CB  ASP   240      61.346  29.099  26.881  1.00  0.00           C
ATOM   3754  HB2 ASP   240      61.857  30.047  26.713  1.00  0.00           H
ATOM   3755  HB3 ASP   240      61.378  28.489  25.979  1.00  0.00           H
ATOM   3756  CG  ASP   240      59.845  29.283  27.062  1.00  0.00           C
ATOM   3757  OD1 ASP   240      59.301  29.207  28.181  1.00  0.00           O
ATOM   3758  OD2 ASP   240      59.232  29.700  26.037  1.00  0.00           O
ATOM   3759  C   ASP   240      62.037  29.321  29.276  1.00  0.00           C
ATOM   3760  O   ASP   240      62.922  30.226  29.353  1.00  0.00           O
ATOM   3761  N   ILE   241      61.147  29.117  30.293  1.00  0.00           N
ATOM   3762  H   ILE   241      60.522  28.324  30.308  1.00  0.00           H
ATOM   3763  CA  ILE   241      61.329  29.740  31.663  1.00  0.00           C
ATOM   3764  HA  ILE   241      61.121  30.808  31.608  1.00  0.00           H
ATOM   3765  CB  ILE   241      60.126  29.151  32.453  1.00  0.00           C
ATOM   3766  HB  ILE   241      59.921  28.124  32.151  1.00  0.00           H
ATOM   3767  CG2 ILE   241      60.230  29.245  33.958  1.00  0.00           C
ATOM   3768 HG21 ILE   241      59.198  29.090  34.274  1.00  0.00           H
ATOM   3769 HG22 ILE   241      60.590  30.241  34.219  1.00  0.00           H
ATOM   3770 HG23 ILE   241      60.890  28.488  34.380  1.00  0.00           H
ATOM   3771  CG1 ILE   241      58.838  29.969  32.048  1.00  0.00           C
ATOM   3772 HG12 ILE   241      58.701  30.797  32.745  1.00  0.00           H
ATOM   3773 HG13 ILE   241      58.968  30.289  31.013  1.00  0.00           H
ATOM   3774  CD1 ILE   241      57.596  29.054  32.116  1.00  0.00           C
ATOM   3775 HD11 ILE   241      57.771  27.979  32.084  1.00  0.00           H
ATOM   3776 HD12 ILE   241      56.864  29.303  31.348  1.00  0.00           H
ATOM   3777 HD13 ILE   241      57.101  29.299  33.055  1.00  0.00           H
ATOM   3778  C   ILE   241      62.677  29.272  32.270  1.00  0.00           C
ATOM   3779  O   ILE   241      62.881  28.039  32.430  1.00  0.00           O
ATOM   3780  N   PRO   242      63.603  30.228  32.468  1.00  0.00           N
ATOM   3781  CD  PRO   242      63.538  31.679  32.182  1.00  0.00           C
ATOM   3782  HD2 PRO   242      62.532  32.097  32.241  1.00  0.00           H
ATOM   3783  HD3 PRO   242      64.014  31.778  31.207  1.00  0.00           H
ATOM   3784  CG  PRO   242      64.537  32.418  33.186  1.00  0.00           C
ATOM   3785  HG2 PRO   242      64.102  32.662  34.155  1.00  0.00           H
ATOM   3786  HG3 PRO   242      64.834  33.393  32.798  1.00  0.00           H
ATOM   3787  CB  PRO   242      65.640  31.425  33.268  1.00  0.00           C
ATOM   3788  HB2 PRO   242      66.196  31.611  34.186  1.00  0.00           H
ATOM   3789  HB3 PRO   242      66.251  31.577  32.378  1.00  0.00           H
ATOM   3790  CA  PRO   242      64.883  30.065  33.185  1.00  0.00           C
ATOM   3791  HA  PRO   242      65.494  29.285  32.732  1.00  0.00           H
ATOM   3792  C   PRO   242      64.552  29.595  34.584  1.00  0.00           C
ATOM   3793  O   PRO   242      63.515  29.963  35.160  1.00  0.00           O
ATOM   3794  N   PRO   243      65.328  28.809  35.372  1.00  0.00           N
ATOM   3795  CD  PRO   243      66.515  28.169  34.989  1.00  0.00           C
ATOM   3796  HD2 PRO   243      67.448  28.686  34.767  1.00  0.00           H
ATOM   3797  HD3 PRO   243      66.154  27.698  34.075  1.00  0.00           H
ATOM   3798  CG  PRO   243      66.635  26.908  35.936  1.00  0.00           C
ATOM   3799  HG2 PRO   243      67.688  26.773  36.185  1.00  0.00           H
ATOM   3800  HG3 PRO   243      66.142  26.031  35.515  1.00  0.00           H
ATOM   3801  CB  PRO   243      66.022  27.351  37.209  1.00  0.00           C
ATOM   3802  HB2 PRO   243      66.733  27.825  37.886  1.00  0.00           H
ATOM   3803  HB3 PRO   243      65.490  26.594  37.785  1.00  0.00           H
ATOM   3804  CA  PRO   243      64.892  28.316  36.733  1.00  0.00           C
ATOM   3805  HA  PRO   243      63.951  27.769  36.682  1.00  0.00           H
ATOM   3806  C   PRO   243      64.740  29.444  37.775  1.00  0.00           C
ATOM   3807  O   PRO   243      64.097  29.242  38.731  1.00  0.00           O
ATOM   3808  N   SER   244      65.378  30.641  37.555  1.00  0.00           N
ATOM   3809  H   SER   244      65.855  30.620  36.664  1.00  0.00           H
ATOM   3810  CA  SER   244      65.168  31.883  38.361  1.00  0.00           C
ATOM   3811  HA  SER   244      65.289  31.621  39.412  1.00  0.00           H
ATOM   3812  CB  SER   244      66.352  32.883  38.125  1.00  0.00           C
ATOM   3813  HB2 SER   244      66.423  33.113  37.062  1.00  0.00           H
ATOM   3814  HB3 SER   244      66.179  33.696  38.830  1.00  0.00           H
ATOM   3815  OG  SER   244      67.679  32.394  38.358  1.00  0.00           O
ATOM   3816  HG  SER   244      67.758  32.192  39.293  1.00  0.00           H
ATOM   3817  C   SER   244      63.840  32.562  38.260  1.00  0.00           C
ATOM   3818  O   SER   244      63.661  33.483  38.957  1.00  0.00           O
ATOM   3819  N   ALA   245      62.904  32.173  37.338  1.00  0.00           N
ATOM   3820  H   ALA   245      63.164  31.413  36.726  1.00  0.00           H
ATOM   3821  CA  ALA   245      61.645  32.955  37.051  1.00  0.00           C
ATOM   3822  HA  ALA   245      61.994  33.941  36.744  1.00  0.00           H
ATOM   3823  CB  ALA   245      60.993  32.392  35.814  1.00  0.00           C
ATOM   3824  HB1 ALA   245      60.281  33.128  35.442  1.00  0.00           H
ATOM   3825  HB2 ALA   245      60.433  31.478  36.015  1.00  0.00           H
ATOM   3826  HB3 ALA   245      61.637  32.251  34.947  1.00  0.00           H
ATOM   3827  C   ALA   245      60.664  32.955  38.257  1.00  0.00           C
ATOM   3828  O   ALA   245      60.553  31.886  38.914  1.00  0.00           O
ATOM   3829  N   PRO   246      59.829  33.977  38.451  1.00  0.00           N
ATOM   3830  CD  PRO   246      59.812  35.213  37.695  1.00  0.00           C
ATOM   3831  HD2 PRO   246      59.358  35.136  36.707  1.00  0.00           H
ATOM   3832  HD3 PRO   246      60.787  35.693  37.782  1.00  0.00           H
ATOM   3833  CG  PRO   246      58.828  36.067  38.460  1.00  0.00           C
ATOM   3834  HG2 PRO   246      57.828  35.890  38.061  1.00  0.00           H
ATOM   3835  HG3 PRO   246      59.078  37.127  38.483  1.00  0.00           H
ATOM   3836  CB  PRO   246      58.673  35.497  39.841  1.00  0.00           C
ATOM   3837  HB2 PRO   246      57.731  35.808  40.293  1.00  0.00           H
ATOM   3838  HB3 PRO   246      59.586  35.750  40.380  1.00  0.00           H
ATOM   3839  CA  PRO   246      58.863  34.008  39.554  1.00  0.00           C
ATOM   3840  HA  PRO   246      59.251  33.482  40.425  1.00  0.00           H
ATOM   3841  C   PRO   246      57.580  33.308  39.284  1.00  0.00           C
ATOM   3842  O   PRO   246      57.113  33.297  38.127  1.00  0.00           O
ATOM   3843  N   MET   247      56.938  32.755  40.321  1.00  0.00           N
ATOM   3844  H   MET   247      57.536  32.518  41.099  1.00  0.00           H
ATOM   3845  CA  MET   247      55.546  32.332  40.386  1.00  0.00           C
ATOM   3846  HA  MET   247      54.900  32.698  39.588  1.00  0.00           H
ATOM   3847  CB  MET   247      55.539  30.790  40.449  1.00  0.00           C
ATOM   3848  HB2 MET   247      55.921  30.407  39.503  1.00  0.00           H
ATOM   3849  HB3 MET   247      56.206  30.496  41.259  1.00  0.00           H
ATOM   3850  CG  MET   247      54.145  30.183  40.610  1.00  0.00           C
ATOM   3851  HG2 MET   247      54.427  29.134  40.707  1.00  0.00           H
ATOM   3852  HG3 MET   247      53.571  30.490  41.485  1.00  0.00           H
ATOM   3853  SD  MET   247      52.954  30.531  39.281  1.00  0.00           S
ATOM   3854  CE  MET   247      53.426  29.329  38.090  1.00  0.00           C
ATOM   3855  HE1 MET   247      52.742  29.491  37.257  1.00  0.00           H
ATOM   3856  HE2 MET   247      54.447  29.650  37.884  1.00  0.00           H
ATOM   3857  HE3 MET   247      53.286  28.314  38.465  1.00  0.00           H
ATOM   3858  C   MET   247      54.888  32.866  41.643  1.00  0.00           C
ATOM   3859  O   MET   247      55.502  32.728  42.723  1.00  0.00           O
ATOM   3860  N   ALA   248      53.692  33.332  41.555  1.00  0.00           N
ATOM   3861  H   ALA   248      53.289  33.400  40.632  1.00  0.00           H
ATOM   3862  CA  ALA   248      52.800  33.543  42.710  1.00  0.00           C
ATOM   3863  HA  ALA   248      53.399  34.159  43.383  1.00  0.00           H
ATOM   3864  CB  ALA   248      51.696  34.390  42.188  1.00  0.00           C
ATOM   3865  HB1 ALA   248      50.782  34.319  42.778  1.00  0.00           H
ATOM   3866  HB2 ALA   248      51.365  34.118  41.186  1.00  0.00           H
ATOM   3867  HB3 ALA   248      52.107  35.365  41.926  1.00  0.00           H
ATOM   3868  C   ALA   248      52.316  32.298  43.508  1.00  0.00           C
ATOM   3869  O   ALA   248      51.702  31.358  42.945  1.00  0.00           O
ATOM   3870  N   ILE   249      52.306  32.381  44.838  1.00  0.00           N
ATOM   3871  H   ILE   249      52.759  33.225  45.161  1.00  0.00           H
ATOM   3872  CA  ILE   249      51.948  31.234  45.799  1.00  0.00           C
ATOM   3873  HA  ILE   249      51.417  30.468  45.234  1.00  0.00           H
ATOM   3874  CB  ILE   249      53.160  30.556  46.502  1.00  0.00           C
ATOM   3875  HB  ILE   249      53.567  31.358  47.118  1.00  0.00           H
ATOM   3876  CG2 ILE   249      52.732  29.361  47.385  1.00  0.00           C
ATOM   3877 HG21 ILE   249      52.154  29.748  48.224  1.00  0.00           H
ATOM   3878 HG22 ILE   249      53.666  28.993  47.811  1.00  0.00           H
ATOM   3879 HG23 ILE   249      52.223  28.580  46.819  1.00  0.00           H
ATOM   3880  CG1 ILE   249      54.365  30.206  45.629  1.00  0.00           C
ATOM   3881 HG12 ILE   249      54.786  31.119  45.209  1.00  0.00           H
ATOM   3882 HG13 ILE   249      55.147  29.838  46.292  1.00  0.00           H
ATOM   3883  CD1 ILE   249      53.977  29.070  44.647  1.00  0.00           C
ATOM   3884 HD11 ILE   249      53.340  28.322  45.121  1.00  0.00           H
ATOM   3885 HD12 ILE   249      54.906  28.573  44.368  1.00  0.00           H
ATOM   3886 HD13 ILE   249      53.308  29.373  43.841  1.00  0.00           H
ATOM   3887  C   ILE   249      50.982  31.704  46.965  1.00  0.00           C
ATOM   3888  O   ILE   249      51.309  32.667  47.674  1.00  0.00           O
ATOM   3889  N   ASN   250      49.782  31.151  46.984  1.00  0.00           N
ATOM   3890  H   ASN   250      49.656  30.354  46.378  1.00  0.00           H
ATOM   3891  CA  ASN   250      48.817  31.337  48.047  1.00  0.00           C
ATOM   3892  HA  ASN   250      48.933  32.336  48.463  1.00  0.00           H
ATOM   3893  CB  ASN   250      47.471  31.283  47.379  1.00  0.00           C
ATOM   3894  HB2 ASN   250      47.343  31.999  46.568  1.00  0.00           H
ATOM   3895  HB3 ASN   250      47.444  30.315  46.877  1.00  0.00           H
ATOM   3896  CG  ASN   250      46.251  31.394  48.283  1.00  0.00           C
ATOM   3897  OD1 ASN   250      46.137  32.358  49.007  1.00  0.00           O
ATOM   3898  ND2 ASN   250      45.323  30.441  48.192  1.00  0.00           N
ATOM   3899 HD21 ASN   250      45.614  29.675  47.600  1.00  0.00           H
ATOM   3900 HD22 ASN   250      44.508  30.470  48.787  1.00  0.00           H
ATOM   3901  C   ASN   250      49.071  30.318  49.131  1.00  0.00           C
ATOM   3902  O   ASN   250      49.114  29.118  48.783  1.00  0.00           O
ATOM   3903  N   CYS   251      49.376  30.757  50.399  1.00  0.00           N
ATOM   3904  H   CYS   251      49.377  31.715  50.718  1.00  0.00           H
ATOM   3905  CA  CYS   251      50.035  29.714  51.324  1.00  0.00           C
ATOM   3906  HA  CYS   251      50.734  29.140  50.714  1.00  0.00           H
ATOM   3907  CB  CYS   251      50.752  30.392  52.514  1.00  0.00           C
ATOM   3908  HB2 CYS   251      50.097  30.899  53.223  1.00  0.00           H
ATOM   3909  HB3 CYS   251      51.350  29.755  53.168  1.00  0.00           H
ATOM   3910  SG  CYS   251      51.934  31.536  51.771  1.00  0.00           S
ATOM   3911  HG  CYS   251      51.273  32.697  51.776  1.00  0.00           H
ATOM   3912  C   CYS   251      49.027  28.759  52.011  1.00  0.00           C
ATOM   3913  O   CYS   251      49.289  27.605  52.340  1.00  0.00           O
ATOM   3914  N   GLU   252      47.850  29.370  52.287  1.00  0.00           N
ATOM   3915  H   GLU   252      47.847  30.365  52.117  1.00  0.00           H
ATOM   3916  CA  GLU   252      46.715  28.824  52.989  1.00  0.00           C
ATOM   3917  HA  GLU   252      46.084  29.648  53.319  1.00  0.00           H
ATOM   3918  CB  GLU   252      45.898  27.884  52.002  1.00  0.00           C
ATOM   3919  HB2 GLU   252      46.535  27.111  51.571  1.00  0.00           H
ATOM   3920  HB3 GLU   252      45.280  27.444  52.783  1.00  0.00           H
ATOM   3921  CG  GLU   252      45.068  28.561  50.871  1.00  0.00           C
ATOM   3922  HG2 GLU   252      45.712  29.147  50.215  1.00  0.00           H
ATOM   3923  HG3 GLU   252      44.533  27.804  50.299  1.00  0.00           H
ATOM   3924  CD  GLU   252      44.010  29.600  51.341  1.00  0.00           C
ATOM   3925  OE1 GLU   252      43.471  30.339  50.468  1.00  0.00           O
ATOM   3926  OE2 GLU   252      43.706  29.681  52.522  1.00  0.00           O
ATOM   3927  C   GLU   252      47.061  28.140  54.426  1.00  0.00           C
ATOM   3928  O   GLU   252      46.638  27.045  54.769  1.00  0.00           O
ATOM   3929  N   TYR   253      47.950  28.827  55.170  1.00  0.00           N
ATOM   3930  H   TYR   253      48.181  29.708  54.732  1.00  0.00           H
ATOM   3931  CA  TYR   253      48.768  28.299  56.247  1.00  0.00           C
ATOM   3932  HA  TYR   253      48.972  27.266  55.962  1.00  0.00           H
ATOM   3933  CB  TYR   253      50.177  28.974  56.343  1.00  0.00           C
ATOM   3934  HB2 TYR   253      50.587  28.568  57.269  1.00  0.00           H
ATOM   3935  HB3 TYR   253      50.787  28.726  55.475  1.00  0.00           H
ATOM   3936  CG  TYR   253      50.354  30.441  56.409  1.00  0.00           C
ATOM   3937  CD1 TYR   253      49.600  31.285  57.210  1.00  0.00           C
ATOM   3938  HD1 TYR   253      49.008  30.738  57.928  1.00  0.00           H
ATOM   3939  CE1 TYR   253      49.633  32.702  57.225  1.00  0.00           C
ATOM   3940  HE1 TYR   253      48.983  33.334  57.811  1.00  0.00           H
ATOM   3941  CZ  TYR   253      50.575  33.340  56.314  1.00  0.00           C
ATOM   3942  OH  TYR   253      50.741  34.676  56.253  1.00  0.00           O
ATOM   3943  HH  TYR   253      50.238  35.047  56.981  1.00  0.00           H
ATOM   3944  CE2 TYR   253      51.525  32.519  55.686  1.00  0.00           C
ATOM   3945  HE2 TYR   253      52.294  32.988  55.090  1.00  0.00           H
ATOM   3946  CD2 TYR   253      51.391  31.103  55.730  1.00  0.00           C
ATOM   3947  HD2 TYR   253      52.180  30.559  55.231  1.00  0.00           H
ATOM   3948  C   TYR   253      47.963  28.130  57.592  1.00  0.00           C
ATOM   3949  O   TYR   253      48.512  28.072  58.673  1.00  0.00           O
ATOM   3950  N   GLY   254      46.605  28.141  57.667  1.00  0.00           N
ATOM   3951  H   GLY   254      46.096  28.427  56.842  1.00  0.00           H
ATOM   3952  CA  GLY   254      45.944  27.913  58.999  1.00  0.00           C
ATOM   3953  HA2 GLY   254      46.301  28.705  59.658  1.00  0.00           H
ATOM   3954  HA3 GLY   254      44.881  28.112  58.867  1.00  0.00           H
ATOM   3955  C   GLY   254      46.092  26.569  59.639  1.00  0.00           C
ATOM   3956  O   GLY   254      45.888  26.368  60.822  1.00  0.00           O
ATOM   3957  N   SER   255      46.515  25.610  58.772  1.00  0.00           N
ATOM   3958  H   SER   255      46.600  25.870  57.800  1.00  0.00           H
ATOM   3959  CA  SER   255      46.974  24.250  59.107  1.00  0.00           C
ATOM   3960  HA  SER   255      46.351  23.785  59.870  1.00  0.00           H
ATOM   3961  CB  SER   255      47.003  23.538  57.760  1.00  0.00           C
ATOM   3962  HB2 SER   255      47.305  22.545  58.092  1.00  0.00           H
ATOM   3963  HB3 SER   255      45.959  23.512  57.447  1.00  0.00           H
ATOM   3964  OG  SER   255      47.814  24.176  56.836  1.00  0.00           O
ATOM   3965  HG  SER   255      48.210  23.502  56.278  1.00  0.00           H
ATOM   3966  C   SER   255      48.376  24.187  59.634  1.00  0.00           C
ATOM   3967  O   SER   255      48.901  23.047  59.856  1.00  0.00           O
ATOM   3968  N   PHE   256      49.057  25.328  59.872  1.00  0.00           N
ATOM   3969  H   PHE   256      48.580  26.218  59.846  1.00  0.00           H
ATOM   3970  CA  PHE   256      50.388  25.221  60.503  1.00  0.00           C
ATOM   3971  HA  PHE   256      50.880  24.538  59.809  1.00  0.00           H
ATOM   3972  CB  PHE   256      51.113  26.601  60.455  1.00  0.00           C
ATOM   3973  HB2 PHE   256      51.235  26.946  59.428  1.00  0.00           H
ATOM   3974  HB3 PHE   256      50.463  27.297  60.985  1.00  0.00           H
ATOM   3975  CG  PHE   256      52.477  26.684  61.209  1.00  0.00           C
ATOM   3976  CD1 PHE   256      53.622  26.195  60.645  1.00  0.00           C
ATOM   3977  HD1 PHE   256      53.618  25.626  59.728  1.00  0.00           H
ATOM   3978  CE1 PHE   256      54.875  26.378  61.299  1.00  0.00           C
ATOM   3979  HE1 PHE   256      55.772  26.048  60.797  1.00  0.00           H
ATOM   3980  CZ  PHE   256      54.899  26.991  62.556  1.00  0.00           C
ATOM   3981  HZ  PHE   256      55.862  27.168  63.012  1.00  0.00           H
ATOM   3982  CE2 PHE   256      53.694  27.470  63.171  1.00  0.00           C
ATOM   3983  HE2 PHE   256      53.732  28.171  63.993  1.00  0.00           H
ATOM   3984  CD2 PHE   256      52.474  27.285  62.463  1.00  0.00           C
ATOM   3985  HD2 PHE   256      51.619  27.736  62.943  1.00  0.00           H
ATOM   3986  C   PHE   256      50.255  24.580  61.860  1.00  0.00           C
ATOM   3987  O   PHE   256      49.236  24.661  62.560  1.00  0.00           O
ATOM   3988  N   ASP   257      51.337  23.875  62.245  1.00  0.00           N
ATOM   3989  H   ASP   257      52.162  23.837  61.664  1.00  0.00           H
ATOM   3990  CA  ASP   257      51.549  22.992  63.349  1.00  0.00           C
ATOM   3991  HA  ASP   257      52.472  22.423  63.240  1.00  0.00           H
ATOM   3992  CB  ASP   257      51.780  23.925  64.598  1.00  0.00           C
ATOM   3993  HB2 ASP   257      52.185  24.906  64.349  1.00  0.00           H
ATOM   3994  HB3 ASP   257      50.799  24.142  65.021  1.00  0.00           H
ATOM   3995  CG  ASP   257      52.567  23.217  65.729  1.00  0.00           C
ATOM   3996  OD1 ASP   257      53.411  22.316  65.485  1.00  0.00           O
ATOM   3997  OD2 ASP   257      52.502  23.652  66.901  1.00  0.00           O
ATOM   3998  C   ASP   257      50.422  21.917  63.598  1.00  0.00           C
ATOM   3999  O   ASP   257      50.040  21.635  64.706  1.00  0.00           O
ATOM   4000  N   ASN   258      49.812  21.409  62.496  1.00  0.00           N
ATOM   4001  H   ASN   258      50.007  21.752  61.566  1.00  0.00           H
ATOM   4002  CA  ASN   258      48.986  20.230  62.688  1.00  0.00           C
ATOM   4003  HA  ASN   258      48.221  20.420  63.440  1.00  0.00           H
ATOM   4004  CB  ASN   258      48.216  19.979  61.377  1.00  0.00           C
ATOM   4005  HB2 ASN   258      48.943  20.280  60.622  1.00  0.00           H
ATOM   4006  HB3 ASN   258      47.946  18.925  61.304  1.00  0.00           H
ATOM   4007  CG  ASN   258      46.915  20.804  61.179  1.00  0.00           C
ATOM   4008  OD1 ASN   258      46.291  21.280  62.062  1.00  0.00           O
ATOM   4009  ND2 ASN   258      46.407  20.954  59.960  1.00  0.00           N
ATOM   4010 HD21 ASN   258      46.906  20.708  59.117  1.00  0.00           H
ATOM   4011 HD22 ASN   258      45.529  21.451  59.938  1.00  0.00           H
ATOM   4012  C   ASN   258      49.662  18.966  63.207  1.00  0.00           C
ATOM   4013  O   ASN   258      49.074  17.960  63.664  1.00  0.00           O
ATOM   4014  N   GLU   259      51.007  19.002  63.245  1.00  0.00           N
ATOM   4015  H   GLU   259      51.419  19.736  62.686  1.00  0.00           H
ATOM   4016  CA  GLU   259      52.021  18.189  63.928  1.00  0.00           C
ATOM   4017  HA  GLU   259      51.653  17.165  63.869  1.00  0.00           H
ATOM   4018  CB  GLU   259      53.387  18.269  63.310  1.00  0.00           C
ATOM   4019  HB2 GLU   259      54.091  17.626  63.837  1.00  0.00           H
ATOM   4020  HB3 GLU   259      53.284  17.840  62.313  1.00  0.00           H
ATOM   4021  CG  GLU   259      54.080  19.608  63.226  1.00  0.00           C
ATOM   4022  HG2 GLU   259      53.649  20.200  64.033  1.00  0.00           H
ATOM   4023  HG3 GLU   259      55.141  19.527  63.465  1.00  0.00           H
ATOM   4024  CD  GLU   259      53.838  20.359  61.963  1.00  0.00           C
ATOM   4025  OE1 GLU   259      52.689  20.415  61.476  1.00  0.00           O
ATOM   4026  OE2 GLU   259      54.816  20.839  61.367  1.00  0.00           O
ATOM   4027  C   GLU   259      52.193  18.627  65.447  1.00  0.00           C
ATOM   4028  O   GLU   259      52.872  17.954  66.232  1.00  0.00           O
ATOM   4029  N   HID   260      51.599  19.746  65.863  1.00  0.00           N
ATOM   4030  H   HID   260      51.167  20.308  65.144  1.00  0.00           H
ATOM   4031  CA  HID   260      51.440  20.068  67.296  1.00  0.00           C
ATOM   4032  HA  HID   260      50.974  21.045  67.423  1.00  0.00           H
ATOM   4033  CB  HID   260      50.451  19.101  67.970  1.00  0.00           C
ATOM   4034  HB2 HID   260      50.952  18.143  68.108  1.00  0.00           H
ATOM   4035  HB3 HID   260      50.270  19.450  68.986  1.00  0.00           H
ATOM   4036  CG  HID   260      49.077  18.882  67.283  1.00  0.00           C
ATOM   4037  ND1 HID   260      48.586  19.519  66.174  1.00  0.00           N
ATOM   4038  HD1 HID   260      48.984  20.347  65.752  1.00  0.00           H
ATOM   4039  CE1 HID   260      47.289  19.129  66.004  1.00  0.00           C
ATOM   4040  HE1 HID   260      46.580  19.523  65.291  1.00  0.00           H
ATOM   4041  NE2 HID   260      47.009  18.228  66.945  1.00  0.00           N
ATOM   4042  CD2 HID   260      48.119  18.089  67.718  1.00  0.00           C
ATOM   4043  HD2 HID   260      48.191  17.448  68.584  1.00  0.00           H
ATOM   4044  C   HID   260      52.713  20.178  68.149  1.00  0.00           C
ATOM   4045  O   HID   260      52.684  20.020  69.374  1.00  0.00           O
ATOM   4046  N   VAL   261      53.896  20.479  67.595  1.00  0.00           N
ATOM   4047  H   VAL   261      53.771  20.955  66.713  1.00  0.00           H
ATOM   4048  CA  VAL   261      55.207  20.738  68.231  1.00  0.00           C
ATOM   4049  HA  VAL   261      55.388  20.066  69.070  1.00  0.00           H
ATOM   4050  CB  VAL   261      56.321  20.593  67.197  1.00  0.00           C
ATOM   4051  HB  VAL   261      56.126  21.299  66.389  1.00  0.00           H
ATOM   4052  CG1 VAL   261      57.742  20.798  67.708  1.00  0.00           C
ATOM   4053 HG11 VAL   261      57.886  21.769  68.180  1.00  0.00           H
ATOM   4054 HG12 VAL   261      57.871  20.114  68.547  1.00  0.00           H
ATOM   4055 HG13 VAL   261      58.533  20.552  66.999  1.00  0.00           H
ATOM   4056  CG2 VAL   261      56.313  19.217  66.594  1.00  0.00           C
ATOM   4057 HG21 VAL   261      55.299  19.019  66.242  1.00  0.00           H
ATOM   4058 HG22 VAL   261      56.477  18.521  67.415  1.00  0.00           H
ATOM   4059 HG23 VAL   261      56.954  19.068  65.726  1.00  0.00           H
ATOM   4060  C   VAL   261      55.336  22.091  68.847  1.00  0.00           C
ATOM   4061  O   VAL   261      55.590  22.286  70.047  1.00  0.00           O
ATOM   4062  N   VAL   262      55.083  23.138  68.102  1.00  0.00           N
ATOM   4063  H   VAL   262      54.653  23.062  67.191  1.00  0.00           H
ATOM   4064  CA  VAL   262      55.732  24.433  68.395  1.00  0.00           C
ATOM   4065  HA  VAL   262      56.533  24.185  69.092  1.00  0.00           H
ATOM   4066  CB  VAL   262      56.434  25.145  67.287  1.00  0.00           C
ATOM   4067  HB  VAL   262      56.753  26.137  67.607  1.00  0.00           H
ATOM   4068  CG1 VAL   262      57.592  24.361  66.859  1.00  0.00           C
ATOM   4069 HG11 VAL   262      57.310  23.444  66.341  1.00  0.00           H
ATOM   4070 HG12 VAL   262      58.170  25.046  66.239  1.00  0.00           H
ATOM   4071 HG13 VAL   262      58.192  24.083  67.725  1.00  0.00           H
ATOM   4072  CG2 VAL   262      55.577  25.393  66.094  1.00  0.00           C
ATOM   4073 HG21 VAL   262      54.843  26.191  66.194  1.00  0.00           H
ATOM   4074 HG22 VAL   262      54.954  24.551  65.790  1.00  0.00           H
ATOM   4075 HG23 VAL   262      56.237  25.776  65.316  1.00  0.00           H
ATOM   4076  C   VAL   262      54.823  25.400  69.183  1.00  0.00           C
ATOM   4077  O   VAL   262      55.298  26.226  69.949  1.00  0.00           O
ATOM   4078  N   LEU   263      53.606  25.515  68.755  1.00  0.00           N
ATOM   4079  H   LEU   263      53.370  24.914  67.978  1.00  0.00           H
ATOM   4080  CA  LEU   263      52.597  26.471  69.263  1.00  0.00           C
ATOM   4081  HA  LEU   263      53.015  27.472  69.375  1.00  0.00           H
ATOM   4082  CB  LEU   263      51.434  26.648  68.331  1.00  0.00           C
ATOM   4083  HB2 LEU   263      50.817  25.761  68.473  1.00  0.00           H
ATOM   4084  HB3 LEU   263      50.719  27.394  68.675  1.00  0.00           H
ATOM   4085  CG  LEU   263      51.728  27.062  66.875  1.00  0.00           C
ATOM   4086  HG  LEU   263      52.550  26.464  66.481  1.00  0.00           H
ATOM   4087  CD1 LEU   263      50.394  26.918  66.109  1.00  0.00           C
ATOM   4088 HD11 LEU   263      50.645  26.848  65.051  1.00  0.00           H
ATOM   4089 HD12 LEU   263      49.692  27.673  66.465  1.00  0.00           H
ATOM   4090 HD13 LEU   263      49.881  25.966  66.243  1.00  0.00           H
ATOM   4091  CD2 LEU   263      52.181  28.488  66.841  1.00  0.00           C
ATOM   4092 HD21 LEU   263      51.507  29.081  67.460  1.00  0.00           H
ATOM   4093 HD22 LEU   263      53.165  28.468  67.308  1.00  0.00           H
ATOM   4094 HD23 LEU   263      52.176  28.956  65.857  1.00  0.00           H
ATOM   4095  C   LEU   263      51.996  26.067  70.644  1.00  0.00           C
ATOM   4096  O   LEU   263      51.653  24.891  70.813  1.00  0.00           O
ATOM   4097  N   PRO   264      51.882  27.044  71.635  1.00  0.00           N
ATOM   4098  CD  PRO   264      52.274  28.472  71.552  1.00  0.00           C
ATOM   4099  HD2 PRO   264      51.644  29.133  70.957  1.00  0.00           H
ATOM   4100  HD3 PRO   264      53.344  28.486  71.344  1.00  0.00           H
ATOM   4101  CG  PRO   264      52.170  29.054  72.988  1.00  0.00           C
ATOM   4102  HG2 PRO   264      51.204  29.528  73.157  1.00  0.00           H
ATOM   4103  HG3 PRO   264      52.927  29.778  73.290  1.00  0.00           H
ATOM   4104  CB  PRO   264      52.179  27.815  73.840  1.00  0.00           C
ATOM   4105  HB2 PRO   264      51.814  27.934  74.861  1.00  0.00           H
ATOM   4106  HB3 PRO   264      53.219  27.507  73.947  1.00  0.00           H
ATOM   4107  CA  PRO   264      51.466  26.730  72.966  1.00  0.00           C
ATOM   4108  HA  PRO   264      51.964  25.803  73.249  1.00  0.00           H
ATOM   4109  C   PRO   264      49.962  26.573  73.257  1.00  0.00           C
ATOM   4110  O   PRO   264      49.434  27.430  73.920  1.00  0.00           O
ATOM   4111  N   ARG   265      49.289  25.499  72.766  1.00  0.00           N
ATOM   4112  H   ARG   265      49.774  24.672  72.448  1.00  0.00           H
ATOM   4113  CA  ARG   265      47.843  25.285  72.981  1.00  0.00           C
ATOM   4114  HA  ARG   265      47.200  26.112  72.680  1.00  0.00           H
ATOM   4115  CB  ARG   265      47.364  24.017  72.121  1.00  0.00           C
ATOM   4116  HB2 ARG   265      47.695  23.039  72.472  1.00  0.00           H
ATOM   4117  HB3 ARG   265      46.277  24.099  72.126  1.00  0.00           H
ATOM   4118  CG  ARG   265      47.790  24.065  70.743  1.00  0.00           C
ATOM   4119  HG2 ARG   265      47.758  25.073  70.328  1.00  0.00           H
ATOM   4120  HG3 ARG   265      48.803  23.679  70.855  1.00  0.00           H
ATOM   4121  CD  ARG   265      46.851  23.182  69.892  1.00  0.00           C
ATOM   4122  HD2 ARG   265      45.823  23.536  69.958  1.00  0.00           H
ATOM   4123  HD3 ARG   265      47.226  23.200  68.867  1.00  0.00           H
ATOM   4124  NE  ARG   265      46.787  21.733  70.283  1.00  0.00           N
ATOM   4125  HE  ARG   265      47.613  21.338  70.709  1.00  0.00           H
ATOM   4126  CZ  ARG   265      45.994  20.754  69.799  1.00  0.00           C
ATOM   4127  NH1 ARG   265      45.015  21.053  69.052  1.00  0.00           N
ATOM   4128 HH11 ARG   265      44.876  22.023  68.806  1.00  0.00           H
ATOM   4129 HH12 ARG   265      44.561  20.411  68.418  1.00  0.00           H
ATOM   4130  NH2 ARG   265      46.238  19.525  70.196  1.00  0.00           N
ATOM   4131 HH21 ARG   265      46.894  19.172  70.878  1.00  0.00           H
ATOM   4132 HH22 ARG   265      45.635  18.852  69.746  1.00  0.00           H
ATOM   4133  C   ARG   265      47.599  25.140  74.470  1.00  0.00           C
ATOM   4134  O   ARG   265      47.877  24.041  75.021  1.00  0.00           O
ATOM   4135  N   THR   266      46.914  26.143  75.045  1.00  0.00           N
ATOM   4136  H   THR   266      46.530  26.849  74.435  1.00  0.00           H
ATOM   4137  CA  THR   266      46.375  26.015  76.400  1.00  0.00           C
ATOM   4138  HA  THR   266      47.157  25.614  77.044  1.00  0.00           H
ATOM   4139  CB  THR   266      45.816  27.334  76.982  1.00  0.00           C
ATOM   4140  HB  THR   266      45.743  27.211  78.062  1.00  0.00           H
ATOM   4141  CG2 THR   266      46.671  28.626  76.606  1.00  0.00           C
ATOM   4142 HG21 THR   266      47.681  28.620  77.015  1.00  0.00           H
ATOM   4143 HG22 THR   266      46.156  29.494  77.015  1.00  0.00           H
ATOM   4144 HG23 THR   266      46.763  28.744  75.526  1.00  0.00           H
ATOM   4145  OG1 THR   266      44.563  27.609  76.332  1.00  0.00           O
ATOM   4146  HG1 THR   266      44.858  27.794  75.437  1.00  0.00           H
ATOM   4147  C   THR   266      45.264  24.954  76.451  1.00  0.00           C
ATOM   4148  O   THR   266      44.704  24.582  75.394  1.00  0.00           O
ATOM   4149  N   LYS   267      44.893  24.490  77.658  1.00  0.00           N
ATOM   4150  H   LYS   267      45.363  24.881  78.461  1.00  0.00           H
ATOM   4151  CA  LYS   267      43.609  23.785  77.845  1.00  0.00           C
ATOM   4152  HA  LYS   267      43.646  22.788  77.404  1.00  0.00           H
ATOM   4153  CB  LYS   267      43.406  23.467  79.309  1.00  0.00           C
ATOM   4154  HB2 LYS   267      42.459  22.929  79.271  1.00  0.00           H
ATOM   4155  HB3 LYS   267      44.187  22.793  79.657  1.00  0.00           H
ATOM   4156  CG  LYS   267      43.323  24.657  80.258  1.00  0.00           C
ATOM   4157  HG2 LYS   267      44.190  25.289  80.059  1.00  0.00           H
ATOM   4158  HG3 LYS   267      42.435  25.279  80.141  1.00  0.00           H
ATOM   4159  CD  LYS   267      43.376  24.124  81.674  1.00  0.00           C
ATOM   4160  HD2 LYS   267      42.604  23.364  81.801  1.00  0.00           H
ATOM   4161  HD3 LYS   267      44.314  23.628  81.921  1.00  0.00           H
ATOM   4162  CE  LYS   267      43.012  25.275  82.616  1.00  0.00           C
ATOM   4163  HE2 LYS   267      43.893  25.913  82.551  1.00  0.00           H
ATOM   4164  HE3 LYS   267      42.157  25.794  82.182  1.00  0.00           H
ATOM   4165  NZ  LYS   267      42.787  24.881  84.015  1.00  0.00           N
ATOM   4166  HZ1 LYS   267      42.524  25.607  84.667  1.00  0.00           H
ATOM   4167  HZ2 LYS   267      43.567  24.408  84.449  1.00  0.00           H
ATOM   4168  HZ3 LYS   267      42.001  24.247  84.063  1.00  0.00           H
ATOM   4169  C   LYS   267      42.382  24.447  77.215  1.00  0.00           C
ATOM   4170  O   LYS   267      41.474  23.721  76.746  1.00  0.00           O
ATOM   4171  N   TYR   268      42.296  25.787  77.052  1.00  0.00           N
ATOM   4172  H   TYR   268      43.094  26.365  77.270  1.00  0.00           H
ATOM   4173  CA  TYR   268      41.154  26.359  76.339  1.00  0.00           C
ATOM   4174  HA  TYR   268      40.274  25.961  76.845  1.00  0.00           H
ATOM   4175  CB  TYR   268      41.022  27.850  76.652  1.00  0.00           C
ATOM   4176  HB2 TYR   268      41.651  28.466  76.010  1.00  0.00           H
ATOM   4177  HB3 TYR   268      40.076  28.312  76.371  1.00  0.00           H
ATOM   4178  CG  TYR   268      41.243  28.127  78.146  1.00  0.00           C
ATOM   4179  CD1 TYR   268      40.284  27.682  79.089  1.00  0.00           C
ATOM   4180  HD1 TYR   268      39.306  27.473  78.682  1.00  0.00           H
ATOM   4181  CE1 TYR   268      40.507  27.717  80.436  1.00  0.00           C
ATOM   4182  HE1 TYR   268      39.720  27.435  81.120  1.00  0.00           H
ATOM   4183  CZ  TYR   268      41.709  28.237  80.996  1.00  0.00           C
ATOM   4184  OH  TYR   268      41.865  28.354  82.360  1.00  0.00           O
ATOM   4185  HH  TYR   268      41.174  28.006  82.928  1.00  0.00           H
ATOM   4186  CE2 TYR   268      42.703  28.653  80.044  1.00  0.00           C
ATOM   4187  HE2 TYR   268      43.555  29.186  80.440  1.00  0.00           H
ATOM   4188  CD2 TYR   268      42.470  28.627  78.671  1.00  0.00           C
ATOM   4189  HD2 TYR   268      43.268  28.909  77.999  1.00  0.00           H
ATOM   4190  C   TYR   268      41.288  25.960  74.818  1.00  0.00           C
ATOM   4191  O   TYR   268      40.271  25.513  74.173  1.00  0.00           O
ATOM   4192  N   ASP   269      42.418  26.071  74.208  1.00  0.00           N
ATOM   4193  H   ASP   269      43.249  26.260  74.750  1.00  0.00           H
ATOM   4194  CA  ASP   269      42.617  25.952  72.747  1.00  0.00           C
ATOM   4195  HA  ASP   269      41.817  26.517  72.268  1.00  0.00           H
ATOM   4196  CB  ASP   269      44.041  26.395  72.291  1.00  0.00           C
ATOM   4197  HB2 ASP   269      44.752  25.653  72.654  1.00  0.00           H
ATOM   4198  HB3 ASP   269      43.982  26.239  71.214  1.00  0.00           H
ATOM   4199  CG  ASP   269      44.471  27.827  72.674  1.00  0.00           C
ATOM   4200  OD1 ASP   269      43.960  28.867  72.058  1.00  0.00           O
ATOM   4201  OD2 ASP   269      45.084  27.985  73.744  1.00  0.00           O
ATOM   4202  C   ASP   269      42.450  24.465  72.372  1.00  0.00           C
ATOM   4203  O   ASP   269      41.865  24.151  71.314  1.00  0.00           O
ATOM   4204  N   ILE   270      42.903  23.564  73.253  1.00  0.00           N
ATOM   4205  H   ILE   270      43.344  23.899  74.098  1.00  0.00           H
ATOM   4206  CA  ILE   270      42.694  22.107  73.046  1.00  0.00           C
ATOM   4207  HA  ILE   270      42.896  21.917  71.992  1.00  0.00           H
ATOM   4208  CB  ILE   270      43.630  21.291  74.051  1.00  0.00           C
ATOM   4209  HB  ILE   270      43.278  21.650  75.017  1.00  0.00           H
ATOM   4210  CG2 ILE   270      43.397  19.752  74.009  1.00  0.00           C
ATOM   4211 HG21 ILE   270      42.379  19.474  74.278  1.00  0.00           H
ATOM   4212 HG22 ILE   270      43.955  19.229  74.786  1.00  0.00           H
ATOM   4213 HG23 ILE   270      43.509  19.383  72.988  1.00  0.00           H
ATOM   4214  CG1 ILE   270      45.142  21.619  73.841  1.00  0.00           C
ATOM   4215 HG12 ILE   270      45.599  20.922  73.139  1.00  0.00           H
ATOM   4216 HG13 ILE   270      45.250  22.652  73.512  1.00  0.00           H
ATOM   4217  CD1 ILE   270      45.928  21.434  75.138  1.00  0.00           C
ATOM   4218 HD11 ILE   270      46.953  21.769  74.983  1.00  0.00           H
ATOM   4219 HD12 ILE   270      45.907  20.386  75.438  1.00  0.00           H
ATOM   4220 HD13 ILE   270      45.530  22.083  75.919  1.00  0.00           H
ATOM   4221  C   ILE   270      41.201  21.731  73.218  1.00  0.00           C
ATOM   4222  O   ILE   270      40.779  20.821  72.414  1.00  0.00           O
ATOM   4223  N   THR   271      40.461  22.446  73.989  1.00  0.00           N
ATOM   4224  H   THR   271      40.981  23.132  74.517  1.00  0.00           H
ATOM   4225  CA  THR   271      39.008  22.274  74.233  1.00  0.00           C
ATOM   4226  HA  THR   271      38.831  21.265  74.603  1.00  0.00           H
ATOM   4227  CB  THR   271      38.650  23.047  75.537  1.00  0.00           C
ATOM   4228  HB  THR   271      39.064  24.050  75.636  1.00  0.00           H
ATOM   4229  CG2 THR   271      37.162  23.185  75.816  1.00  0.00           C
ATOM   4230 HG21 THR   271      36.704  23.653  74.946  1.00  0.00           H
ATOM   4231 HG22 THR   271      36.864  23.758  76.694  1.00  0.00           H
ATOM   4232 HG23 THR   271      36.572  22.277  75.936  1.00  0.00           H
ATOM   4233  OG1 THR   271      39.305  22.448  76.645  1.00  0.00           O
ATOM   4234  HG1 THR   271      40.203  22.777  76.719  1.00  0.00           H
ATOM   4235  C   THR   271      38.217  22.696  72.941  1.00  0.00           C
ATOM   4236  O   THR   271      37.189  22.149  72.654  1.00  0.00           O
ATOM   4237  N   ILE   272      38.757  23.761  72.276  1.00  0.00           N
ATOM   4238  H   ILE   272      39.584  24.213  72.636  1.00  0.00           H
ATOM   4239  CA  ILE   272      38.243  24.238  70.993  1.00  0.00           C
ATOM   4240  HA  ILE   272      37.161  24.366  71.032  1.00  0.00           H
ATOM   4241  CB  ILE   272      38.920  25.614  70.634  1.00  0.00           C
ATOM   4242  HB  ILE   272      39.899  25.543  71.107  1.00  0.00           H
ATOM   4243  CG2 ILE   272      39.085  26.023  69.138  1.00  0.00           C
ATOM   4244 HG21 ILE   272      39.691  25.254  68.658  1.00  0.00           H
ATOM   4245 HG22 ILE   272      39.640  26.959  69.098  1.00  0.00           H
ATOM   4246 HG23 ILE   272      38.105  26.207  68.699  1.00  0.00           H
ATOM   4247  CG1 ILE   272      38.319  26.782  71.255  1.00  0.00           C
ATOM   4248 HG12 ILE   272      37.507  27.245  70.694  1.00  0.00           H
ATOM   4249 HG13 ILE   272      37.814  26.438  72.159  1.00  0.00           H
ATOM   4250  CD1 ILE   272      39.331  27.817  71.752  1.00  0.00           C
ATOM   4251 HD11 ILE   272      40.015  28.157  70.975  1.00  0.00           H
ATOM   4252 HD12 ILE   272      39.882  27.464  72.623  1.00  0.00           H
ATOM   4253 HD13 ILE   272      38.825  28.716  72.108  1.00  0.00           H
ATOM   4254  C   ILE   272      38.518  23.300  69.870  1.00  0.00           C
ATOM   4255  O   ILE   272      37.619  23.085  69.082  1.00  0.00           O
ATOM   4256  N   ASP   273      39.583  22.561  69.960  1.00  0.00           N
ATOM   4257  H   ASP   273      40.280  22.785  70.656  1.00  0.00           H
ATOM   4258  CA  ASP   273      39.828  21.347  69.097  1.00  0.00           C
ATOM   4259  HA  ASP   273      39.671  21.720  68.085  1.00  0.00           H
ATOM   4260  CB  ASP   273      41.331  21.035  68.916  1.00  0.00           C
ATOM   4261  HB2 ASP   273      41.885  21.972  68.853  1.00  0.00           H
ATOM   4262  HB3 ASP   273      41.563  20.543  69.861  1.00  0.00           H
ATOM   4263  CG  ASP   273      41.691  20.193  67.650  1.00  0.00           C
ATOM   4264  OD1 ASP   273      40.910  20.339  66.653  1.00  0.00           O
ATOM   4265  OD2 ASP   273      42.861  19.737  67.580  1.00  0.00           O
ATOM   4266  C   ASP   273      38.880  20.194  69.437  1.00  0.00           C
ATOM   4267  O   ASP   273      38.138  19.675  68.623  1.00  0.00           O
ATOM   4268  N   GLU   274      38.913  19.774  70.706  1.00  0.00           N
ATOM   4269  H   GLU   274      39.437  20.356  71.344  1.00  0.00           H
ATOM   4270  CA  GLU   274      38.062  18.717  71.218  1.00  0.00           C
ATOM   4271  HA  GLU   274      38.350  17.863  70.606  1.00  0.00           H
ATOM   4272  CB  GLU   274      38.376  18.411  72.666  1.00  0.00           C
ATOM   4273  HB2 GLU   274      39.443  18.617  72.739  1.00  0.00           H
ATOM   4274  HB3 GLU   274      37.815  19.075  73.324  1.00  0.00           H
ATOM   4275  CG  GLU   274      38.124  17.020  73.314  1.00  0.00           C
ATOM   4276  HG2 GLU   274      38.300  17.103  74.387  1.00  0.00           H
ATOM   4277  HG3 GLU   274      37.061  16.813  73.196  1.00  0.00           H
ATOM   4278  CD  GLU   274      38.991  15.948  72.666  1.00  0.00           C
ATOM   4279  OE1 GLU   274      38.614  14.793  72.548  1.00  0.00           O
ATOM   4280  OE2 GLU   274      40.133  16.322  72.309  1.00  0.00           O
ATOM   4281  C   GLU   274      36.467  18.981  70.992  1.00  0.00           C
ATOM   4282  O   GLU   274      35.712  18.029  71.137  1.00  0.00           O
ATOM   4283  N   GLU   275      35.964  20.225  70.811  1.00  0.00           N
ATOM   4284  H   GLU   275      36.601  21.009  70.827  1.00  0.00           H
ATOM   4285  CA  GLU   275      34.579  20.547  70.425  1.00  0.00           C
ATOM   4286  HA  GLU   275      33.891  20.126  71.159  1.00  0.00           H
ATOM   4287  CB  GLU   275      34.322  22.115  70.447  1.00  0.00           C
ATOM   4288  HB2 GLU   275      34.678  22.433  71.426  1.00  0.00           H
ATOM   4289  HB3 GLU   275      34.781  22.699  69.650  1.00  0.00           H
ATOM   4290  CG  GLU   275      32.836  22.591  70.332  1.00  0.00           C
ATOM   4291  HG2 GLU   275      32.660  23.624  70.632  1.00  0.00           H
ATOM   4292  HG3 GLU   275      32.584  22.407  69.288  1.00  0.00           H
ATOM   4293  CD  GLU   275      31.830  21.765  71.199  1.00  0.00           C
ATOM   4294  OE1 GLU   275      32.084  21.502  72.451  1.00  0.00           O
ATOM   4295  OE2 GLU   275      30.753  21.428  70.670  1.00  0.00           O
ATOM   4296  C   GLU   275      34.177  19.950  69.011  1.00  0.00           C
ATOM   4297  O   GLU   275      33.112  19.344  68.817  1.00  0.00           O
ATOM   4298  N   SER   276      35.130  19.951  68.083  1.00  0.00           N
ATOM   4299  H   SER   276      36.056  20.231  68.373  1.00  0.00           H
ATOM   4300  CA  SER   276      35.118  19.323  66.750  1.00  0.00           C
ATOM   4301  HA  SER   276      34.324  19.865  66.235  1.00  0.00           H
ATOM   4302  CB  SER   276      36.395  19.521  66.031  1.00  0.00           C
ATOM   4303  HB2 SER   276      36.247  19.579  64.953  1.00  0.00           H
ATOM   4304  HB3 SER   276      36.762  20.521  66.258  1.00  0.00           H
ATOM   4305  OG  SER   276      37.379  18.616  66.338  1.00  0.00           O
ATOM   4306  HG  SER   276      37.775  18.998  67.125  1.00  0.00           H
ATOM   4307  C   SER   276      34.827  17.843  66.822  1.00  0.00           C
ATOM   4308  O   SER   276      35.108  17.129  67.768  1.00  0.00           O
ATOM   4309  N   PRO   277      34.173  17.333  65.809  1.00  0.00           N
ATOM   4310  CD  PRO   277      33.501  18.106  64.662  1.00  0.00           C
ATOM   4311  HD2 PRO   277      34.208  18.352  63.871  1.00  0.00           H
ATOM   4312  HD3 PRO   277      32.956  18.999  64.969  1.00  0.00           H
ATOM   4313  CG  PRO   277      32.442  17.209  64.129  1.00  0.00           C
ATOM   4314  HG2 PRO   277      32.267  17.317  63.058  1.00  0.00           H
ATOM   4315  HG3 PRO   277      31.440  17.332  64.539  1.00  0.00           H
ATOM   4316  CB  PRO   277      33.030  15.853  64.366  1.00  0.00           C
ATOM   4317  HB2 PRO   277      33.632  15.586  63.497  1.00  0.00           H
ATOM   4318  HB3 PRO   277      32.159  15.209  64.493  1.00  0.00           H
ATOM   4319  CA  PRO   277      33.835  15.953  65.670  1.00  0.00           C
ATOM   4320  HA  PRO   277      33.214  15.700  66.529  1.00  0.00           H
ATOM   4321  C   PRO   277      35.081  15.089  65.761  1.00  0.00           C
ATOM   4322  O   PRO   277      35.047  14.022  66.453  1.00  0.00           O
ATOM   4323  N   ARG   278      36.182  15.489  65.106  1.00  0.00           N
ATOM   4324  H   ARG   278      36.112  16.426  64.738  1.00  0.00           H
ATOM   4325  CA  ARG   278      37.469  14.778  64.958  1.00  0.00           C
ATOM   4326  HA  ARG   278      37.548  14.041  65.757  1.00  0.00           H
ATOM   4327  CB  ARG   278      37.532  14.186  63.575  1.00  0.00           C
ATOM   4328  HB2 ARG   278      37.195  14.975  62.903  1.00  0.00           H
ATOM   4329  HB3 ARG   278      38.603  14.014  63.467  1.00  0.00           H
ATOM   4330  CG  ARG   278      36.668  12.872  63.496  1.00  0.00           C
ATOM   4331  HG2 ARG   278      36.962  12.211  64.313  1.00  0.00           H
ATOM   4332  HG3 ARG   278      35.638  13.160  63.704  1.00  0.00           H
ATOM   4333  CD  ARG   278      36.805  12.263  62.120  1.00  0.00           C
ATOM   4334  HD2 ARG   278      36.287  12.827  61.344  1.00  0.00           H
ATOM   4335  HD3 ARG   278      37.862  12.223  61.857  1.00  0.00           H
ATOM   4336  NE  ARG   278      36.398  10.863  62.096  1.00  0.00           N
ATOM   4337  HE  ARG   278      35.948  10.489  62.919  1.00  0.00           H
ATOM   4338  CZ  ARG   278      36.544  10.022  61.101  1.00  0.00           C
ATOM   4339  NH1 ARG   278      36.981  10.389  59.897  1.00  0.00           N
ATOM   4340 HH11 ARG   278      37.356  11.326  59.849  1.00  0.00           H
ATOM   4341 HH12 ARG   278      37.215   9.625  59.279  1.00  0.00           H
ATOM   4342  NH2 ARG   278      36.255   8.785  61.141  1.00  0.00           N
ATOM   4343 HH21 ARG   278      36.020   8.314  62.002  1.00  0.00           H
ATOM   4344 HH22 ARG   278      35.976   8.356  60.270  1.00  0.00           H
ATOM   4345  C   ARG   278      38.604  15.819  65.131  1.00  0.00           C
ATOM   4346  O   ARG   278      38.879  16.583  64.246  1.00  0.00           O
ATOM   4347  N   PRO   279      39.207  15.928  66.367  1.00  0.00           N
ATOM   4348  CD  PRO   279      39.011  15.123  67.596  1.00  0.00           C
ATOM   4349  HD2 PRO   279      39.088  14.060  67.370  1.00  0.00           H
ATOM   4350  HD3 PRO   279      38.011  15.354  67.961  1.00  0.00           H
ATOM   4351  CG  PRO   279      40.096  15.514  68.657  1.00  0.00           C
ATOM   4352  HG2 PRO   279      40.974  14.876  68.564  1.00  0.00           H
ATOM   4353  HG3 PRO   279      39.622  15.429  69.634  1.00  0.00           H
ATOM   4354  CB  PRO   279      40.439  16.906  68.161  1.00  0.00           C
ATOM   4355  HB2 PRO   279      41.456  17.201  68.420  1.00  0.00           H
ATOM   4356  HB3 PRO   279      39.795  17.687  68.565  1.00  0.00           H
ATOM   4357  CA  PRO   279      40.220  16.893  66.655  1.00  0.00           C
ATOM   4358  HA  PRO   279      39.989  17.904  66.320  1.00  0.00           H
ATOM   4359  C   PRO   279      41.572  16.584  65.950  1.00  0.00           C
ATOM   4360  O   PRO   279      42.032  15.470  65.686  1.00  0.00           O
ATOM   4361  N   GLY   280      42.347  17.715  65.651  1.00  0.00           N
ATOM   4362  H   GLY   280      41.979  18.455  66.230  1.00  0.00           H
ATOM   4363  CA  GLY   280      43.715  17.789  65.159  1.00  0.00           C
ATOM   4364  HA2 GLY   280      44.280  18.232  65.979  1.00  0.00           H
ATOM   4365  HA3 GLY   280      44.034  16.762  64.984  1.00  0.00           H
ATOM   4366  C   GLY   280      43.895  18.651  63.902  1.00  0.00           C
ATOM   4367  O   GLY   280      44.927  18.518  63.251  1.00  0.00           O
ATOM   4368  N   GLN   281      42.982  19.563  63.575  1.00  0.00           N
ATOM   4369  H   GLN   281      42.158  19.761  64.123  1.00  0.00           H
ATOM   4370  CA  GLN   281      42.907  20.264  62.290  1.00  0.00           C
ATOM   4371  HA  GLN   281      43.734  19.973  61.642  1.00  0.00           H
ATOM   4372  CB  GLN   281      41.708  19.666  61.527  1.00  0.00           C
ATOM   4373  HB2 GLN   281      40.871  19.813  62.211  1.00  0.00           H
ATOM   4374  HB3 GLN   281      41.593  20.248  60.612  1.00  0.00           H
ATOM   4375  CG  GLN   281      41.762  18.130  61.200  1.00  0.00           C
ATOM   4376  HG2 GLN   281      42.699  17.823  60.734  1.00  0.00           H
ATOM   4377  HG3 GLN   281      41.778  17.688  62.197  1.00  0.00           H
ATOM   4378  CD  GLN   281      40.577  17.654  60.405  1.00  0.00           C
ATOM   4379  OE1 GLN   281      39.698  18.438  60.043  1.00  0.00           O
ATOM   4380  NE2 GLN   281      40.587  16.368  59.981  1.00  0.00           N
ATOM   4381 HE21 GLN   281      39.829  16.118  59.363  1.00  0.00           H
ATOM   4382 HE22 GLN   281      41.335  15.741  60.243  1.00  0.00           H
ATOM   4383  C   GLN   281      42.796  21.789  62.395  1.00  0.00           C
ATOM   4384  O   GLN   281      42.278  22.373  63.380  1.00  0.00           O
ATOM   4385  N   GLN   282      43.111  22.524  61.352  1.00  0.00           N
ATOM   4386  H   GLN   282      43.307  22.092  60.462  1.00  0.00           H
ATOM   4387  CA  GLN   282      43.241  23.999  61.371  1.00  0.00           C
ATOM   4388  HA  GLN   282      43.905  24.372  60.591  1.00  0.00           H
ATOM   4389  CB  GLN   282      41.876  24.536  61.129  1.00  0.00           C
ATOM   4390  HB2 GLN   282      41.493  24.066  60.223  1.00  0.00           H
ATOM   4391  HB3 GLN   282      41.265  24.388  62.020  1.00  0.00           H
ATOM   4392  CG  GLN   282      41.656  26.008  60.749  1.00  0.00           C
ATOM   4393  HG2 GLN   282      42.041  26.655  61.538  1.00  0.00           H
ATOM   4394  HG3 GLN   282      42.129  26.274  59.805  1.00  0.00           H
ATOM   4395  CD  GLN   282      40.169  26.307  60.659  1.00  0.00           C
ATOM   4396  OE1 GLN   282      39.265  25.523  60.967  1.00  0.00           O
ATOM   4397  NE2 GLN   282      39.697  27.482  60.272  1.00  0.00           N
ATOM   4398 HE21 GLN   282      38.696  27.527  60.148  1.00  0.00           H
ATOM   4399 HE22 GLN   282      40.340  28.146  59.862  1.00  0.00           H
ATOM   4400  C   GLN   282      44.012  24.515  62.592  1.00  0.00           C
ATOM   4401  O   GLN   282      43.643  25.481  63.124  1.00  0.00           O
ATOM   4402  N   THR   283      45.125  23.929  63.023  1.00  0.00           N
ATOM   4403  H   THR   283      45.417  23.035  62.651  1.00  0.00           H
ATOM   4404  CA  THR   283      45.644  24.169  64.375  1.00  0.00           C
ATOM   4405  HA  THR   283      44.823  24.073  65.085  1.00  0.00           H
ATOM   4406  CB  THR   283      46.756  23.108  64.639  1.00  0.00           C
ATOM   4407  HB  THR   283      47.510  23.113  63.853  1.00  0.00           H
ATOM   4408  CG2 THR   283      47.302  23.281  66.088  1.00  0.00           C
ATOM   4409 HG21 THR   283      47.865  22.374  66.307  1.00  0.00           H
ATOM   4410 HG22 THR   283      46.429  23.403  66.730  1.00  0.00           H
ATOM   4411 HG23 THR   283      48.001  24.114  66.165  1.00  0.00           H
ATOM   4412  OG1 THR   283      46.099  21.836  64.665  1.00  0.00           O
ATOM   4413  HG1 THR   283      46.340  21.500  63.799  1.00  0.00           H
ATOM   4414  C   THR   283      46.136  25.604  64.625  1.00  0.00           C
ATOM   4415  O   THR   283      45.573  26.162  65.578  1.00  0.00           O
ATOM   4416  N   PHE   284      47.060  26.169  63.845  1.00  0.00           N
ATOM   4417  H   PHE   284      47.431  25.597  63.102  1.00  0.00           H
ATOM   4418  CA  PHE   284      47.539  27.550  64.023  1.00  0.00           C
ATOM   4419  HA  PHE   284      48.001  27.591  65.009  1.00  0.00           H
ATOM   4420  CB  PHE   284      48.588  27.896  63.011  1.00  0.00           C
ATOM   4421  HB2 PHE   284      49.460  27.289  63.254  1.00  0.00           H
ATOM   4422  HB3 PHE   284      48.270  27.562  62.024  1.00  0.00           H
ATOM   4423  CG  PHE   284      49.068  29.255  62.970  1.00  0.00           C
ATOM   4424  CD1 PHE   284      49.630  29.879  64.088  1.00  0.00           C
ATOM   4425  HD1 PHE   284      49.516  29.377  65.038  1.00  0.00           H
ATOM   4426  CE1 PHE   284      50.337  31.080  63.917  1.00  0.00           C
ATOM   4427  HE1 PHE   284      50.930  31.517  64.708  1.00  0.00           H
ATOM   4428  CZ  PHE   284      50.344  31.760  62.639  1.00  0.00           C
ATOM   4429  HZ  PHE   284      50.897  32.683  62.553  1.00  0.00           H
ATOM   4430  CE2 PHE   284      49.592  31.256  61.575  1.00  0.00           C
ATOM   4431  HE2 PHE   284      49.528  31.694  60.590  1.00  0.00           H
ATOM   4432  CD2 PHE   284      49.085  29.930  61.715  1.00  0.00           C
ATOM   4433  HD2 PHE   284      48.525  29.551  60.873  1.00  0.00           H
ATOM   4434  C   PHE   284      46.401  28.626  63.880  1.00  0.00           C
ATOM   4435  O   PHE   284      46.397  29.550  64.714  1.00  0.00           O
ATOM   4436  N   GLU   285      45.463  28.520  62.937  1.00  0.00           N
ATOM   4437  H   GLU   285      45.580  27.802  62.236  1.00  0.00           H
ATOM   4438  CA  GLU   285      44.412  29.474  62.705  1.00  0.00           C
ATOM   4439  HA  GLU   285      44.921  30.438  62.700  1.00  0.00           H
ATOM   4440  CB  GLU   285      43.748  29.222  61.339  1.00  0.00           C
ATOM   4441  HB2 GLU   285      44.518  29.488  60.614  1.00  0.00           H
ATOM   4442  HB3 GLU   285      43.498  28.178  61.150  1.00  0.00           H
ATOM   4443  CG  GLU   285      42.447  29.989  60.995  1.00  0.00           C
ATOM   4444  HG2 GLU   285      41.508  29.722  61.479  1.00  0.00           H
ATOM   4445  HG3 GLU   285      42.675  31.019  61.265  1.00  0.00           H
ATOM   4446  CD  GLU   285      42.215  30.099  59.511  1.00  0.00           C
ATOM   4447  OE1 GLU   285      41.298  29.440  58.999  1.00  0.00           O
ATOM   4448  OE2 GLU   285      43.043  30.816  58.905  1.00  0.00           O
ATOM   4449  C   GLU   285      43.418  29.522  63.882  1.00  0.00           C
ATOM   4450  O   GLU   285      42.984  30.633  64.324  1.00  0.00           O
ATOM   4451  N   LYS   286      43.245  28.404  64.582  1.00  0.00           N
ATOM   4452  H   LYS   286      43.720  27.544  64.351  1.00  0.00           H
ATOM   4453  CA  LYS   286      42.453  28.510  65.876  1.00  0.00           C
ATOM   4454  HA  LYS   286      41.672  29.245  65.686  1.00  0.00           H
ATOM   4455  CB  LYS   286      41.885  27.126  66.112  1.00  0.00           C
ATOM   4456  HB2 LYS   286      42.732  26.463  66.287  1.00  0.00           H
ATOM   4457  HB3 LYS   286      41.246  27.070  66.994  1.00  0.00           H
ATOM   4458  CG  LYS   286      40.987  26.632  64.929  1.00  0.00           C
ATOM   4459  HG2 LYS   286      40.321  27.453  64.664  1.00  0.00           H
ATOM   4460  HG3 LYS   286      41.520  26.384  64.012  1.00  0.00           H
ATOM   4461  CD  LYS   286      40.052  25.437  65.190  1.00  0.00           C
ATOM   4462  HD2 LYS   286      39.491  25.595  66.112  1.00  0.00           H
ATOM   4463  HD3 LYS   286      39.466  25.199  64.301  1.00  0.00           H
ATOM   4464  CE  LYS   286      41.029  24.281  65.605  1.00  0.00           C
ATOM   4465  HE2 LYS   286      41.970  24.308  65.058  1.00  0.00           H
ATOM   4466  HE3 LYS   286      41.244  24.427  66.665  1.00  0.00           H
ATOM   4467  NZ  LYS   286      40.513  22.906  65.393  1.00  0.00           N
ATOM   4468  HZ1 LYS   286      39.514  22.817  65.506  1.00  0.00           H
ATOM   4469  HZ2 LYS   286      40.957  22.170  65.926  1.00  0.00           H
ATOM   4470  HZ3 LYS   286      40.741  22.668  64.438  1.00  0.00           H
ATOM   4471  C   LYS   286      43.110  29.060  67.093  1.00  0.00           C
ATOM   4472  O   LYS   286      42.502  29.699  67.959  1.00  0.00           O
ATOM   4473  N   MET   287      44.386  29.166  66.935  1.00  0.00           N
ATOM   4474  H   MET   287      44.699  28.663  66.116  1.00  0.00           H
ATOM   4475  CA  MET   287      45.298  29.787  67.829  1.00  0.00           C
ATOM   4476  HA  MET   287      44.959  29.775  68.865  1.00  0.00           H
ATOM   4477  CB  MET   287      46.752  29.043  67.886  1.00  0.00           C
ATOM   4478  HB2 MET   287      46.901  28.740  66.850  1.00  0.00           H
ATOM   4479  HB3 MET   287      47.496  29.751  68.251  1.00  0.00           H
ATOM   4480  CG  MET   287      46.651  27.843  68.849  1.00  0.00           C
ATOM   4481  HG2 MET   287      45.654  27.404  68.798  1.00  0.00           H
ATOM   4482  HG3 MET   287      47.263  27.005  68.518  1.00  0.00           H
ATOM   4483  SD  MET   287      46.977  28.125  70.627  1.00  0.00           S
ATOM   4484  CE  MET   287      48.686  28.365  70.687  1.00  0.00           C
ATOM   4485  HE1 MET   287      49.031  29.065  69.926  1.00  0.00           H
ATOM   4486  HE2 MET   287      48.965  28.755  71.666  1.00  0.00           H
ATOM   4487  HE3 MET   287      49.207  27.463  70.368  1.00  0.00           H
ATOM   4488  C   MET   287      45.593  31.273  67.496  1.00  0.00           C
ATOM   4489  O   MET   287      46.200  32.020  68.278  1.00  0.00           O
ATOM   4490  N   SER   288      45.126  31.835  66.368  1.00  0.00           N
ATOM   4491  H   SER   288      44.592  31.326  65.678  1.00  0.00           H
ATOM   4492  CA  SER   288      45.650  33.131  65.894  1.00  0.00           C
ATOM   4493  HA  SER   288      45.852  33.798  66.732  1.00  0.00           H
ATOM   4494  CB  SER   288      47.026  32.804  65.239  1.00  0.00           C
ATOM   4495  HB2 SER   288      47.373  33.822  65.061  1.00  0.00           H
ATOM   4496  HB3 SER   288      47.654  32.236  65.926  1.00  0.00           H
ATOM   4497  OG  SER   288      46.849  32.084  64.043  1.00  0.00           O
ATOM   4498  HG  SER   288      47.248  31.221  64.177  1.00  0.00           H
ATOM   4499  C   SER   288      44.708  33.969  65.010  1.00  0.00           C
ATOM   4500  O   SER   288      44.828  35.180  64.867  1.00  0.00           O
ATOM   4501  N   SER   289      43.797  33.331  64.290  1.00  0.00           N
ATOM   4502  H   SER   289      43.775  32.324  64.377  1.00  0.00           H
ATOM   4503  CA  SER   289      42.683  34.080  63.686  1.00  0.00           C
ATOM   4504  HA  SER   289      43.020  34.862  63.007  1.00  0.00           H
ATOM   4505  CB  SER   289      41.859  33.199  62.738  1.00  0.00           C
ATOM   4506  HB2 SER   289      42.572  32.815  62.007  1.00  0.00           H
ATOM   4507  HB3 SER   289      41.371  32.350  63.215  1.00  0.00           H
ATOM   4508  OG  SER   289      40.848  34.035  62.159  1.00  0.00           O
ATOM   4509  HG  SER   289      40.271  33.506  61.603  1.00  0.00           H
ATOM   4510  C   SER   289      41.804  34.692  64.710  1.00  0.00           C
ATOM   4511  O   SER   289      41.394  34.037  65.664  1.00  0.00           O
ATOM   4512  N   GLY   290      41.357  35.915  64.459  1.00  0.00           N
ATOM   4513  H   GLY   290      41.631  36.354  63.592  1.00  0.00           H
ATOM   4514  CA  GLY   290      40.526  36.677  65.324  1.00  0.00           C
ATOM   4515  HA2 GLY   290      41.113  36.959  66.198  1.00  0.00           H
ATOM   4516  HA3 GLY   290      40.274  37.530  64.693  1.00  0.00           H
ATOM   4517  C   GLY   290      39.215  36.008  65.719  1.00  0.00           C
ATOM   4518  O   GLY   290      38.765  36.181  66.839  1.00  0.00           O
ATOM   4519  N   TYR   291      38.590  35.249  64.807  1.00  0.00           N
ATOM   4520  H   TYR   291      38.809  35.460  63.844  1.00  0.00           H
ATOM   4521  CA  TYR   291      37.267  34.604  64.906  1.00  0.00           C
ATOM   4522  HA  TYR   291      36.430  35.301  64.852  1.00  0.00           H
ATOM   4523  CB  TYR   291      37.090  33.711  63.695  1.00  0.00           C
ATOM   4524  HB2 TYR   291      37.438  34.197  62.784  1.00  0.00           H
ATOM   4525  HB3 TYR   291      37.714  32.842  63.903  1.00  0.00           H
ATOM   4526  CG  TYR   291      35.697  33.270  63.370  1.00  0.00           C
ATOM   4527  CD1 TYR   291      34.569  34.128  63.492  1.00  0.00           C
ATOM   4528  HD1 TYR   291      34.614  35.113  63.933  1.00  0.00           H
ATOM   4529  CE1 TYR   291      33.243  33.616  63.144  1.00  0.00           C
ATOM   4530  HE1 TYR   291      32.370  34.247  63.226  1.00  0.00           H
ATOM   4531  CZ  TYR   291      33.155  32.337  62.616  1.00  0.00           C
ATOM   4532  OH  TYR   291      31.876  31.878  62.404  1.00  0.00           O
ATOM   4533  HH  TYR   291      31.905  30.947  62.169  1.00  0.00           H
ATOM   4534  CE2 TYR   291      34.285  31.451  62.580  1.00  0.00           C
ATOM   4535  HE2 TYR   291      34.050  30.451  62.243  1.00  0.00           H
ATOM   4536  CD2 TYR   291      35.530  31.923  63.043  1.00  0.00           C
ATOM   4537  HD2 TYR   291      36.335  31.205  63.019  1.00  0.00           H
ATOM   4538  C   TYR   291      37.145  33.816  66.219  1.00  0.00           C
ATOM   4539  O   TYR   291      36.093  33.843  66.895  1.00  0.00           O
ATOM   4540  N   TYR   292      38.188  33.075  66.703  1.00  0.00           N
ATOM   4541  H   TYR   292      38.985  33.000  66.086  1.00  0.00           H
ATOM   4542  CA  TYR   292      38.264  32.206  67.910  1.00  0.00           C
ATOM   4543  HA  TYR   292      37.334  31.702  68.176  1.00  0.00           H
ATOM   4544  CB  TYR   292      39.290  31.053  67.634  1.00  0.00           C
ATOM   4545  HB2 TYR   292      40.349  31.281  67.747  1.00  0.00           H
ATOM   4546  HB3 TYR   292      39.199  30.265  68.383  1.00  0.00           H
ATOM   4547  CG  TYR   292      39.032  30.343  66.263  1.00  0.00           C
ATOM   4548  CD1 TYR   292      38.140  29.215  66.232  1.00  0.00           C
ATOM   4549  HD1 TYR   292      37.626  28.816  67.094  1.00  0.00           H
ATOM   4550  CE1 TYR   292      37.836  28.633  64.982  1.00  0.00           C
ATOM   4551  HE1 TYR   292      37.061  27.880  64.970  1.00  0.00           H
ATOM   4552  CZ  TYR   292      38.395  29.096  63.763  1.00  0.00           C
ATOM   4553  OH  TYR   292      38.043  28.563  62.576  1.00  0.00           O
ATOM   4554  HH  TYR   292      38.441  29.037  61.842  1.00  0.00           H
ATOM   4555  CE2 TYR   292      39.244  30.200  63.847  1.00  0.00           C
ATOM   4556  HE2 TYR   292      39.547  30.633  62.904  1.00  0.00           H
ATOM   4557  CD2 TYR   292      39.618  30.811  65.063  1.00  0.00           C
ATOM   4558  HD2 TYR   292      40.242  31.692  65.025  1.00  0.00           H
ATOM   4559  C   TYR   292      38.574  32.944  69.213  1.00  0.00           C
ATOM   4560  O   TYR   292      38.295  32.399  70.308  1.00  0.00           O
ATOM   4561  N   LEU   293      38.986  34.232  69.179  1.00  0.00           N
ATOM   4562  H   LEU   293      38.843  34.641  68.266  1.00  0.00           H
ATOM   4563  CA  LEU   293      39.170  35.109  70.371  1.00  0.00           C
ATOM   4564  HA  LEU   293      40.074  34.782  70.884  1.00  0.00           H
ATOM   4565  CB  LEU   293      39.471  36.551  70.067  1.00  0.00           C
ATOM   4566  HB2 LEU   293      38.641  37.027  69.544  1.00  0.00           H
ATOM   4567  HB3 LEU   293      39.699  37.058  71.005  1.00  0.00           H
ATOM   4568  CG  LEU   293      40.737  36.834  69.202  1.00  0.00           C
ATOM   4569  HG  LEU   293      40.638  36.293  68.261  1.00  0.00           H
ATOM   4570  CD1 LEU   293      40.811  38.320  68.856  1.00  0.00           C
ATOM   4571 HD11 LEU   293      41.790  38.558  68.442  1.00  0.00           H
ATOM   4572 HD12 LEU   293      40.559  38.885  69.754  1.00  0.00           H
ATOM   4573 HD13 LEU   293      40.128  38.593  68.051  1.00  0.00           H
ATOM   4574  CD2 LEU   293      42.071  36.523  69.845  1.00  0.00           C
ATOM   4575 HD21 LEU   293      42.363  37.257  70.597  1.00  0.00           H
ATOM   4576 HD22 LEU   293      42.063  35.494  70.208  1.00  0.00           H
ATOM   4577 HD23 LEU   293      42.891  36.537  69.127  1.00  0.00           H
ATOM   4578  C   LEU   293      38.009  34.971  71.364  1.00  0.00           C
ATOM   4579  O   LEU   293      38.196  34.922  72.554  1.00  0.00           O
ATOM   4580  N   GLY   294      36.789  35.040  70.752  1.00  0.00           N
ATOM   4581  H   GLY   294      36.844  34.971  69.747  1.00  0.00           H
ATOM   4582  CA  GLY   294      35.528  34.815  71.481  1.00  0.00           C
ATOM   4583  HA2 GLY   294      35.461  35.657  72.171  1.00  0.00           H
ATOM   4584  HA3 GLY   294      34.693  34.996  70.805  1.00  0.00           H
ATOM   4585  C   GLY   294      35.209  33.507  72.208  1.00  0.00           C
ATOM   4586  O   GLY   294      34.423  33.501  73.097  1.00  0.00           O
ATOM   4587  N   GLU   295      35.775  32.413  71.685  1.00  0.00           N
ATOM   4588  H   GLU   295      36.658  32.519  71.206  1.00  0.00           H
ATOM   4589  CA  GLU   295      35.649  31.204  72.442  1.00  0.00           C
ATOM   4590  HA  GLU   295      34.767  31.162  73.080  1.00  0.00           H
ATOM   4591  CB  GLU   295      35.554  29.979  71.552  1.00  0.00           C
ATOM   4592  HB2 GLU   295      34.753  30.171  70.838  1.00  0.00           H
ATOM   4593  HB3 GLU   295      36.487  29.856  71.002  1.00  0.00           H
ATOM   4594  CG  GLU   295      35.289  28.569  72.115  1.00  0.00           C
ATOM   4595  HG2 GLU   295      35.342  27.867  71.284  1.00  0.00           H
ATOM   4596  HG3 GLU   295      35.995  28.378  72.923  1.00  0.00           H
ATOM   4597  CD  GLU   295      33.912  28.463  72.815  1.00  0.00           C
ATOM   4598  OE1 GLU   295      33.053  29.354  72.819  1.00  0.00           O
ATOM   4599  OE2 GLU   295      33.581  27.398  73.371  1.00  0.00           O
ATOM   4600  C   GLU   295      36.781  31.116  73.519  1.00  0.00           C
ATOM   4601  O   GLU   295      36.514  30.503  74.546  1.00  0.00           O
ATOM   4602  N   ILE   296      38.091  31.553  73.260  1.00  0.00           N
ATOM   4603  H   ILE   296      38.402  31.890  72.360  1.00  0.00           H
ATOM   4604  CA  ILE   296      39.166  31.497  74.245  1.00  0.00           C
ATOM   4605  HA  ILE   296      39.271  30.444  74.507  1.00  0.00           H
ATOM   4606  CB  ILE   296      40.470  32.047  73.580  1.00  0.00           C
ATOM   4607  HB  ILE   296      40.371  33.102  73.321  1.00  0.00           H
ATOM   4608  CG2 ILE   296      41.630  32.139  74.615  1.00  0.00           C
ATOM   4609 HG21 ILE   296      41.197  32.816  75.351  1.00  0.00           H
ATOM   4610 HG22 ILE   296      42.590  32.416  74.182  1.00  0.00           H
ATOM   4611 HG23 ILE   296      41.639  31.147  75.068  1.00  0.00           H
ATOM   4612  CG1 ILE   296      40.888  31.219  72.329  1.00  0.00           C
ATOM   4613 HG12 ILE   296      41.239  30.253  72.693  1.00  0.00           H
ATOM   4614 HG13 ILE   296      40.010  30.983  71.727  1.00  0.00           H
ATOM   4615  CD1 ILE   296      41.843  32.055  71.471  1.00  0.00           C
ATOM   4616 HD11 ILE   296      42.194  31.352  70.717  1.00  0.00           H
ATOM   4617 HD12 ILE   296      42.683  32.456  72.036  1.00  0.00           H
ATOM   4618 HD13 ILE   296      41.403  32.896  70.935  1.00  0.00           H
ATOM   4619  C   ILE   296      38.668  32.318  75.496  1.00  0.00           C
ATOM   4620  O   ILE   296      38.914  31.964  76.631  1.00  0.00           O
ATOM   4621  N   LEU   297      38.029  33.456  75.248  1.00  0.00           N
ATOM   4622  H   LEU   297      38.049  33.817  74.305  1.00  0.00           H
ATOM   4623  CA  LEU   297      37.446  34.328  76.246  1.00  0.00           C
ATOM   4624  HA  LEU   297      38.230  34.556  76.968  1.00  0.00           H
ATOM   4625  CB  LEU   297      36.956  35.618  75.559  1.00  0.00           C
ATOM   4626  HB2 LEU   297      37.814  36.168  75.176  1.00  0.00           H
ATOM   4627  HB3 LEU   297      36.331  35.376  74.700  1.00  0.00           H
ATOM   4628  CG  LEU   297      36.133  36.565  76.487  1.00  0.00           C
ATOM   4629  HG  LEU   297      35.284  36.008  76.884  1.00  0.00           H
ATOM   4630  CD1 LEU   297      37.028  37.104  77.595  1.00  0.00           C
ATOM   4631 HD11 LEU   297      36.599  37.904  78.198  1.00  0.00           H
ATOM   4632 HD12 LEU   297      37.985  37.412  77.174  1.00  0.00           H
ATOM   4633 HD13 LEU   297      37.147  36.256  78.270  1.00  0.00           H
ATOM   4634  CD2 LEU   297      35.631  37.834  75.733  1.00  0.00           C
ATOM   4635 HD21 LEU   297      36.368  38.590  75.460  1.00  0.00           H
ATOM   4636 HD22 LEU   297      35.337  37.418  74.769  1.00  0.00           H
ATOM   4637 HD23 LEU   297      34.813  38.381  76.200  1.00  0.00           H
ATOM   4638  C   LEU   297      36.351  33.647  77.033  1.00  0.00           C
ATOM   4639  O   LEU   297      36.090  33.959  78.227  1.00  0.00           O
ATOM   4640  N   ARG   298      35.575  32.749  76.366  1.00  0.00           N
ATOM   4641  H   ARG   298      35.710  32.492  75.399  1.00  0.00           H
ATOM   4642  CA  ARG   298      34.372  32.263  76.983  1.00  0.00           C
ATOM   4643  HA  ARG   298      33.918  33.027  77.614  1.00  0.00           H
ATOM   4644  CB  ARG   298      33.373  31.894  75.909  1.00  0.00           C
ATOM   4645  HB2 ARG   298      33.214  32.736  75.234  1.00  0.00           H
ATOM   4646  HB3 ARG   298      33.739  31.111  75.246  1.00  0.00           H
ATOM   4647  CG  ARG   298      31.948  31.463  76.466  1.00  0.00           C
ATOM   4648  HG2 ARG   298      32.052  30.724  77.262  1.00  0.00           H
ATOM   4649  HG3 ARG   298      31.372  32.325  76.799  1.00  0.00           H
ATOM   4650  CD  ARG   298      31.146  30.827  75.321  1.00  0.00           C
ATOM   4651  HD2 ARG   298      30.062  30.770  75.417  1.00  0.00           H
ATOM   4652  HD3 ARG   298      31.498  31.383  74.453  1.00  0.00           H
ATOM   4653  NE  ARG   298      31.671  29.465  75.149  1.00  0.00           N
ATOM   4654  HE  ARG   298      32.274  29.312  74.353  1.00  0.00           H
ATOM   4655  CZ  ARG   298      31.498  28.395  75.924  1.00  0.00           C
ATOM   4656  NH1 ARG   298      30.911  28.458  77.054  1.00  0.00           N
ATOM   4657 HH11 ARG   298      30.406  29.315  77.223  1.00  0.00           H
ATOM   4658 HH12 ARG   298      30.981  27.677  77.690  1.00  0.00           H
ATOM   4659  NH2 ARG   298      32.092  27.284  75.692  1.00  0.00           N
ATOM   4660 HH21 ARG   298      32.652  27.100  74.872  1.00  0.00           H
ATOM   4661 HH22 ARG   298      31.917  26.572  76.387  1.00  0.00           H
ATOM   4662  C   ARG   298      34.703  31.082  77.901  1.00  0.00           C
ATOM   4663  O   ARG   298      34.060  30.962  78.977  1.00  0.00           O
ATOM   4664  N   LEU   299      35.597  30.157  77.449  1.00  0.00           N
ATOM   4665  H   LEU   299      35.805  30.282  76.469  1.00  0.00           H
ATOM   4666  CA  LEU   299      36.149  29.000  78.187  1.00  0.00           C
ATOM   4667  HA  LEU   299      35.307  28.403  78.538  1.00  0.00           H
ATOM   4668  CB  LEU   299      36.977  28.223  77.104  1.00  0.00           C
ATOM   4669  HB2 LEU   299      37.694  28.891  76.627  1.00  0.00           H
ATOM   4670  HB3 LEU   299      37.510  27.482  77.700  1.00  0.00           H
ATOM   4671  CG  LEU   299      36.146  27.484  76.021  1.00  0.00           C
ATOM   4672  HG  LEU   299      35.598  28.278  75.515  1.00  0.00           H
ATOM   4673  CD1 LEU   299      37.029  26.731  74.996  1.00  0.00           C
ATOM   4674 HD11 LEU   299      37.906  27.326  74.740  1.00  0.00           H
ATOM   4675 HD12 LEU   299      36.514  26.298  74.138  1.00  0.00           H
ATOM   4676 HD13 LEU   299      37.491  25.896  75.520  1.00  0.00           H
ATOM   4677  CD2 LEU   299      35.150  26.418  76.540  1.00  0.00           C
ATOM   4678 HD21 LEU   299      34.653  25.779  75.811  1.00  0.00           H
ATOM   4679 HD22 LEU   299      35.530  25.729  77.294  1.00  0.00           H
ATOM   4680 HD23 LEU   299      34.396  26.861  77.192  1.00  0.00           H
ATOM   4681  C   LEU   299      36.796  29.482  79.490  1.00  0.00           C
ATOM   4682  O   LEU   299      36.659  28.841  80.535  1.00  0.00           O
ATOM   4683  N   ALA   300      37.525  30.589  79.373  1.00  0.00           N
ATOM   4684  H   ALA   300      37.703  30.883  78.423  1.00  0.00           H
ATOM   4685  CA  ALA   300      38.263  31.214  80.516  1.00  0.00           C
ATOM   4686  HA  ALA   300      39.005  30.544  80.951  1.00  0.00           H
ATOM   4687  CB  ALA   300      39.049  32.440  79.982  1.00  0.00           C
ATOM   4688  HB1 ALA   300      39.719  32.110  79.188  1.00  0.00           H
ATOM   4689  HB2 ALA   300      39.630  32.948  80.751  1.00  0.00           H
ATOM   4690  HB3 ALA   300      38.289  33.151  79.656  1.00  0.00           H
ATOM   4691  C   ALA   300      37.329  31.680  81.632  1.00  0.00           C
ATOM   4692  O   ALA   300      37.516  31.261  82.765  1.00  0.00           O
ATOM   4693  N   LEU   301      36.261  32.442  81.232  1.00  0.00           N
ATOM   4694  H   LEU   301      35.962  32.582  80.278  1.00  0.00           H
ATOM   4695  CA  LEU   301      35.298  33.019  82.147  1.00  0.00           C
ATOM   4696  HA  LEU   301      35.866  33.435  82.979  1.00  0.00           H
ATOM   4697  CB  LEU   301      34.571  34.160  81.422  1.00  0.00           C
ATOM   4698  HB2 LEU   301      34.037  33.786  80.547  1.00  0.00           H
ATOM   4699  HB3 LEU   301      33.737  34.489  82.042  1.00  0.00           H
ATOM   4700  CG  LEU   301      35.519  35.392  81.165  1.00  0.00           C
ATOM   4701  HG  LEU   301      36.393  35.096  80.585  1.00  0.00           H
ATOM   4702  CD1 LEU   301      34.704  36.230  80.170  1.00  0.00           C
ATOM   4703 HD11 LEU   301      34.491  35.575  79.325  1.00  0.00           H
ATOM   4704 HD12 LEU   301      35.261  37.144  79.960  1.00  0.00           H
ATOM   4705 HD13 LEU   301      33.743  36.484  80.614  1.00  0.00           H
ATOM   4706  CD2 LEU   301      35.766  36.135  82.455  1.00  0.00           C
ATOM   4707 HD21 LEU   301      36.451  36.964  82.276  1.00  0.00           H
ATOM   4708 HD22 LEU   301      34.795  36.458  82.830  1.00  0.00           H
ATOM   4709 HD23 LEU   301      36.197  35.426  83.161  1.00  0.00           H
ATOM   4710  C   LEU   301      34.372  31.990  82.725  1.00  0.00           C
ATOM   4711  O   LEU   301      33.985  32.110  83.873  1.00  0.00           O
ATOM   4712  N   MET   302      34.065  30.972  81.889  1.00  0.00           N
ATOM   4713  H   MET   302      34.376  31.042  80.930  1.00  0.00           H
ATOM   4714  CA  MET   302      33.233  29.720  82.282  1.00  0.00           C
ATOM   4715  HA  MET   302      32.358  30.071  82.829  1.00  0.00           H
ATOM   4716  CB  MET   302      32.835  28.887  81.050  1.00  0.00           C
ATOM   4717  HB2 MET   302      32.216  29.596  80.500  1.00  0.00           H
ATOM   4718  HB3 MET   302      33.722  28.574  80.499  1.00  0.00           H
ATOM   4719  CG  MET   302      32.021  27.685  81.436  1.00  0.00           C
ATOM   4720  HG2 MET   302      31.780  27.058  80.577  1.00  0.00           H
ATOM   4721  HG3 MET   302      32.684  27.094  82.067  1.00  0.00           H
ATOM   4722  SD  MET   302      30.550  27.961  82.394  1.00  0.00           S
ATOM   4723  CE  MET   302      29.388  28.202  81.066  1.00  0.00           C
ATOM   4724  HE1 MET   302      28.988  27.259  80.693  1.00  0.00           H
ATOM   4725  HE2 MET   302      28.629  28.846  81.508  1.00  0.00           H
ATOM   4726  HE3 MET   302      29.818  28.779  80.247  1.00  0.00           H
ATOM   4727  C   MET   302      34.070  28.967  83.325  1.00  0.00           C
ATOM   4728  O   MET   302      33.543  28.610  84.339  1.00  0.00           O
ATOM   4729  N   ASP   303      35.389  28.743  83.147  1.00  0.00           N
ATOM   4730  H   ASP   303      35.780  29.065  82.273  1.00  0.00           H
ATOM   4731  CA  ASP   303      36.323  28.060  84.111  1.00  0.00           C
ATOM   4732  HA  ASP   303      35.960  27.052  84.318  1.00  0.00           H
ATOM   4733  CB  ASP   303      37.719  27.808  83.478  1.00  0.00           C
ATOM   4734  HB2 ASP   303      37.618  27.080  82.673  1.00  0.00           H
ATOM   4735  HB3 ASP   303      38.153  28.715  83.055  1.00  0.00           H
ATOM   4736  CG  ASP   303      38.746  27.074  84.252  1.00  0.00           C
ATOM   4737  OD1 ASP   303      38.461  26.392  85.259  1.00  0.00           O
ATOM   4738  OD2 ASP   303      39.925  27.176  83.815  1.00  0.00           O
ATOM   4739  C   ASP   303      36.400  28.814  85.468  1.00  0.00           C
ATOM   4740  O   ASP   303      36.188  28.190  86.509  1.00  0.00           O
ATOM   4741  N   MET   304      36.439  30.125  85.383  1.00  0.00           N
ATOM   4742  H   MET   304      36.658  30.567  84.502  1.00  0.00           H
ATOM   4743  CA  MET   304      36.593  31.021  86.499  1.00  0.00           C
ATOM   4744  HA  MET   304      37.352  30.605  87.162  1.00  0.00           H
ATOM   4745  CB  MET   304      37.009  32.404  86.124  1.00  0.00           C
ATOM   4746  HB2 MET   304      36.427  32.869  85.328  1.00  0.00           H
ATOM   4747  HB3 MET   304      36.806  33.113  86.926  1.00  0.00           H
ATOM   4748  CG  MET   304      38.465  32.554  85.698  1.00  0.00           C
ATOM   4749  HG2 MET   304      38.699  32.125  84.724  1.00  0.00           H
ATOM   4750  HG3 MET   304      38.734  33.584  85.464  1.00  0.00           H
ATOM   4751  SD  MET   304      39.642  31.851  86.775  1.00  0.00           S
ATOM   4752  CE  MET   304      39.788  30.080  86.266  1.00  0.00           C
ATOM   4753  HE1 MET   304      39.116  29.498  86.897  1.00  0.00           H
ATOM   4754  HE2 MET   304      39.680  29.880  85.201  1.00  0.00           H
ATOM   4755  HE3 MET   304      40.774  29.685  86.515  1.00  0.00           H
ATOM   4756  C   MET   304      35.322  30.965  87.371  1.00  0.00           C
ATOM   4757  O   MET   304      35.311  30.859  88.589  1.00  0.00           O
ATOM   4758  N   TYR   305      34.133  30.994  86.718  1.00  0.00           N
ATOM   4759  H   TYR   305      34.150  31.006  85.708  1.00  0.00           H
ATOM   4760  CA  TYR   305      32.788  30.630  87.274  1.00  0.00           C
ATOM   4761  HA  TYR   305      32.601  31.257  88.146  1.00  0.00           H
ATOM   4762  CB  TYR   305      31.725  30.830  86.242  1.00  0.00           C
ATOM   4763  HB2 TYR   305      31.787  31.878  85.946  1.00  0.00           H
ATOM   4764  HB3 TYR   305      32.080  30.216  85.415  1.00  0.00           H
ATOM   4765  CG  TYR   305      30.353  30.458  86.571  1.00  0.00           C
ATOM   4766  CD1 TYR   305      29.676  31.182  87.536  1.00  0.00           C
ATOM   4767  HD1 TYR   305      30.158  32.033  87.996  1.00  0.00           H
ATOM   4768  CE1 TYR   305      28.324  30.894  87.825  1.00  0.00           C
ATOM   4769  HE1 TYR   305      27.690  31.496  88.461  1.00  0.00           H
ATOM   4770  CZ  TYR   305      27.680  29.812  87.087  1.00  0.00           C
ATOM   4771  OH  TYR   305      26.344  29.544  87.413  1.00  0.00           O
ATOM   4772  HH  TYR   305      26.013  30.213  88.018  1.00  0.00           H
ATOM   4773  CE2 TYR   305      28.372  29.057  86.124  1.00  0.00           C
ATOM   4774  HE2 TYR   305      27.914  28.174  85.703  1.00  0.00           H
ATOM   4775  CD2 TYR   305      29.684  29.411  85.811  1.00  0.00           C
ATOM   4776  HD2 TYR   305      30.241  28.895  85.042  1.00  0.00           H
ATOM   4777  C   TYR   305      32.585  29.279  87.859  1.00  0.00           C
ATOM   4778  O   TYR   305      32.099  29.219  89.003  1.00  0.00           O
ATOM   4779  N   LYS   306      32.947  28.184  87.126  1.00  0.00           N
ATOM   4780  H   LYS   306      33.106  28.359  86.144  1.00  0.00           H
ATOM   4781  CA  LYS   306      32.926  26.791  87.604  1.00  0.00           C
ATOM   4782  HA  LYS   306      31.926  26.441  87.862  1.00  0.00           H
ATOM   4783  CB  LYS   306      33.456  25.983  86.382  1.00  0.00           C
ATOM   4784  HB2 LYS   306      34.250  26.504  85.846  1.00  0.00           H
ATOM   4785  HB3 LYS   306      33.800  24.966  86.566  1.00  0.00           H
ATOM   4786  CG  LYS   306      32.279  25.740  85.389  1.00  0.00           C
ATOM   4787  HG2 LYS   306      31.539  25.268  86.034  1.00  0.00           H
ATOM   4788  HG3 LYS   306      31.844  26.666  85.014  1.00  0.00           H
ATOM   4789  CD  LYS   306      32.639  24.971  84.104  1.00  0.00           C
ATOM   4790  HD2 LYS   306      31.800  24.939  83.408  1.00  0.00           H
ATOM   4791  HD3 LYS   306      33.446  25.554  83.662  1.00  0.00           H
ATOM   4792  CE  LYS   306      33.302  23.554  84.289  1.00  0.00           C
ATOM   4793  HE2 LYS   306      33.542  23.220  83.280  1.00  0.00           H
ATOM   4794  HE3 LYS   306      34.179  23.717  84.917  1.00  0.00           H
ATOM   4795  NZ  LYS   306      32.413  22.499  84.850  1.00  0.00           N
ATOM   4796  HZ1 LYS   306      32.359  22.603  85.853  1.00  0.00           H
ATOM   4797  HZ2 LYS   306      32.548  21.542  84.555  1.00  0.00           H
ATOM   4798  HZ3 LYS   306      31.470  22.780  84.624  1.00  0.00           H
ATOM   4799  C   LYS   306      33.830  26.584  88.834  1.00  0.00           C
ATOM   4800  O   LYS   306      33.558  25.806  89.685  1.00  0.00           O
ATOM   4801  N   GLN   307      34.966  27.254  88.925  1.00  0.00           N
ATOM   4802  H   GLN   307      35.190  27.824  88.122  1.00  0.00           H
ATOM   4803  CA  GLN   307      35.952  27.206  90.021  1.00  0.00           C
ATOM   4804  HA  GLN   307      35.957  26.281  90.599  1.00  0.00           H
ATOM   4805  CB  GLN   307      37.392  27.312  89.519  1.00  0.00           C
ATOM   4806  HB2 GLN   307      37.434  28.145  88.817  1.00  0.00           H
ATOM   4807  HB3 GLN   307      38.077  27.618  90.309  1.00  0.00           H
ATOM   4808  CG  GLN   307      37.959  26.154  88.758  1.00  0.00           C
ATOM   4809  HG2 GLN   307      37.865  25.194  89.262  1.00  0.00           H
ATOM   4810  HG3 GLN   307      37.413  26.011  87.825  1.00  0.00           H
ATOM   4811  CD  GLN   307      39.477  26.181  88.637  1.00  0.00           C
ATOM   4812  OE1 GLN   307      40.259  26.368  89.588  1.00  0.00           O
ATOM   4813  NE2 GLN   307      39.934  26.262  87.438  1.00  0.00           N
ATOM   4814 HE21 GLN   307      40.930  26.422  87.379  1.00  0.00           H
ATOM   4815 HE22 GLN   307      39.216  26.152  86.737  1.00  0.00           H
ATOM   4816  C   GLN   307      35.662  28.207  91.188  1.00  0.00           C
ATOM   4817  O   GLN   307      36.358  28.185  92.165  1.00  0.00           O
ATOM   4818  N   GLY   308      34.515  28.981  91.080  1.00  0.00           N
ATOM   4819  H   GLY   308      34.281  29.291  90.147  1.00  0.00           H
ATOM   4820  CA  GLY   308      33.914  29.835  92.161  1.00  0.00           C
ATOM   4821  HA2 GLY   308      32.882  29.977  91.840  1.00  0.00           H
ATOM   4822  HA3 GLY   308      33.928  29.412  93.165  1.00  0.00           H
ATOM   4823  C   GLY   308      34.546  31.267  92.417  1.00  0.00           C
ATOM   4824  O   GLY   308      34.092  31.978  93.293  1.00  0.00           O
ATOM   4825  N   PHE   309      35.604  31.633  91.673  1.00  0.00           N
ATOM   4826  H   PHE   309      35.831  31.088  90.853  1.00  0.00           H
ATOM   4827  CA  PHE   309      36.131  33.046  91.821  1.00  0.00           C
ATOM   4828  HA  PHE   309      36.564  33.173  92.814  1.00  0.00           H
ATOM   4829  CB  PHE   309      37.329  33.287  90.965  1.00  0.00           C
ATOM   4830  HB2 PHE   309      37.077  33.495  89.926  1.00  0.00           H
ATOM   4831  HB3 PHE   309      37.921  34.129  91.326  1.00  0.00           H
ATOM   4832  CG  PHE   309      38.345  32.099  91.019  1.00  0.00           C
ATOM   4833  CD1 PHE   309      39.290  32.011  92.049  1.00  0.00           C
ATOM   4834  HD1 PHE   309      39.262  32.795  92.790  1.00  0.00           H
ATOM   4835  CE1 PHE   309      40.166  30.901  92.136  1.00  0.00           C
ATOM   4836  HE1 PHE   309      40.788  30.670  92.988  1.00  0.00           H
ATOM   4837  CZ  PHE   309      40.144  29.893  91.146  1.00  0.00           C
ATOM   4838  HZ  PHE   309      40.883  29.106  91.109  1.00  0.00           H
ATOM   4839  CE2 PHE   309      39.280  30.090  90.011  1.00  0.00           C
ATOM   4840  HE2 PHE   309      39.211  29.403  89.179  1.00  0.00           H
ATOM   4841  CD2 PHE   309      38.365  31.184  89.992  1.00  0.00           C
ATOM   4842  HD2 PHE   309      37.726  31.311  89.131  1.00  0.00           H
ATOM   4843  C   PHE   309      35.149  34.192  91.645  1.00  0.00           C
ATOM   4844  O   PHE   309      35.190  35.248  92.327  1.00  0.00           O
ATOM   4845  N   ILE   310      34.138  34.035  90.730  1.00  0.00           N
ATOM   4846  H   ILE   310      34.079  33.134  90.277  1.00  0.00           H
ATOM   4847  CA  ILE   310      33.375  35.126  90.201  1.00  0.00           C
ATOM   4848  HA  ILE   310      33.289  35.864  91.000  1.00  0.00           H
ATOM   4849  CB  ILE   310      34.096  35.836  88.988  1.00  0.00           C
ATOM   4850  HB  ILE   310      33.442  36.641  88.651  1.00  0.00           H
ATOM   4851  CG2 ILE   310      35.446  36.442  89.437  1.00  0.00           C
ATOM   4852 HG21 ILE   310      35.356  36.960  90.392  1.00  0.00           H
ATOM   4853 HG22 ILE   310      35.770  37.182  88.705  1.00  0.00           H
ATOM   4854 HG23 ILE   310      36.209  35.666  89.490  1.00  0.00           H
ATOM   4855  CG1 ILE   310      34.268  34.839  87.805  1.00  0.00           C
ATOM   4856 HG12 ILE   310      34.651  33.888  88.174  1.00  0.00           H
ATOM   4857 HG13 ILE   310      33.315  34.576  87.344  1.00  0.00           H
ATOM   4858  CD1 ILE   310      35.185  35.369  86.637  1.00  0.00           C
ATOM   4859 HD11 ILE   310      36.200  35.440  87.029  1.00  0.00           H
ATOM   4860 HD12 ILE   310      34.904  36.391  86.384  1.00  0.00           H
ATOM   4861 HD13 ILE   310      35.149  34.716  85.766  1.00  0.00           H
ATOM   4862  C   ILE   310      31.943  34.681  89.829  1.00  0.00           C
ATOM   4863  O   ILE   310      31.586  33.530  89.738  1.00  0.00           O
ATOM   4864  N   PHE   311      31.116  35.694  89.566  1.00  0.00           N
ATOM   4865  H   PHE   311      31.501  36.626  89.508  1.00  0.00           H
ATOM   4866  CA  PHE   311      29.691  35.611  89.156  1.00  0.00           C
ATOM   4867  HA  PHE   311      29.344  36.642  89.225  1.00  0.00           H
ATOM   4868  CB  PHE   311      29.534  35.155  87.675  1.00  0.00           C
ATOM   4869  HB2 PHE   311      29.622  34.068  87.629  1.00  0.00           H
ATOM   4870  HB3 PHE   311      28.533  35.476  87.384  1.00  0.00           H
ATOM   4871  CG  PHE   311      30.529  35.692  86.676  1.00  0.00           C
ATOM   4872  CD1 PHE   311      30.840  37.059  86.663  1.00  0.00           C
ATOM   4873  HD1 PHE   311      30.266  37.630  87.378  1.00  0.00           H
ATOM   4874  CE1 PHE   311      31.646  37.564  85.723  1.00  0.00           C
ATOM   4875  HE1 PHE   311      31.803  38.633  85.747  1.00  0.00           H
ATOM   4876  CZ  PHE   311      32.379  36.706  84.914  1.00  0.00           C
ATOM   4877  HZ  PHE   311      33.154  37.096  84.271  1.00  0.00           H
ATOM   4878  CE2 PHE   311      32.136  35.363  84.907  1.00  0.00           C
ATOM   4879  HE2 PHE   311      32.735  34.734  84.267  1.00  0.00           H
ATOM   4880  CD2 PHE   311      31.096  34.882  85.695  1.00  0.00           C
ATOM   4881  HD2 PHE   311      30.892  33.823  85.721  1.00  0.00           H
ATOM   4882  C   PHE   311      28.814  34.968  90.182  1.00  0.00           C
ATOM   4883  O   PHE   311      28.092  34.019  89.794  1.00  0.00           O
ATOM   4884  N   LYS   312      28.856  35.404  91.494  1.00  0.00           N
ATOM   4885  H   LYS   312      29.555  36.096  91.720  1.00  0.00           H
ATOM   4886  CA  LYS   312      28.017  34.832  92.524  1.00  0.00           C
ATOM   4887  HA  LYS   312      28.238  33.771  92.636  1.00  0.00           H
ATOM   4888  CB  LYS   312      28.269  35.498  93.923  1.00  0.00           C
ATOM   4889  HB2 LYS   312      27.812  34.930  94.734  1.00  0.00           H
ATOM   4890  HB3 LYS   312      29.324  35.587  94.184  1.00  0.00           H
ATOM   4891  CG  LYS   312      27.635  36.917  94.150  1.00  0.00           C
ATOM   4892  HG2 LYS   312      27.886  37.450  93.234  1.00  0.00           H
ATOM   4893  HG3 LYS   312      26.550  36.815  94.187  1.00  0.00           H
ATOM   4894  CD  LYS   312      28.049  37.642  95.446  1.00  0.00           C
ATOM   4895  HD2 LYS   312      27.555  38.611  95.374  1.00  0.00           H
ATOM   4896  HD3 LYS   312      27.633  37.185  96.344  1.00  0.00           H
ATOM   4897  CE  LYS   312      29.583  37.836  95.555  1.00  0.00           C
ATOM   4898  HE2 LYS   312      29.695  38.311  96.529  1.00  0.00           H
ATOM   4899  HE3 LYS   312      30.164  36.914  95.574  1.00  0.00           H
ATOM   4900  NZ  LYS   312      30.052  38.721  94.451  1.00  0.00           N
ATOM   4901  HZ1 LYS   312      30.022  38.268  93.548  1.00  0.00           H
ATOM   4902  HZ2 LYS   312      31.009  39.015  94.589  1.00  0.00           H
ATOM   4903  HZ3 LYS   312      29.425  39.503  94.331  1.00  0.00           H
ATOM   4904  C   LYS   312      26.547  34.828  92.094  1.00  0.00           C
ATOM   4905  O   LYS   312      26.077  35.883  91.548  1.00  0.00           O
ATOM   4906  N   ASN   313      25.814  33.761  92.252  1.00  0.00           N
ATOM   4907  H   ASN   313      26.228  32.922  92.630  1.00  0.00           H
ATOM   4908  CA  ASN   313      24.343  33.587  91.964  1.00  0.00           C
ATOM   4909  HA  ASN   313      24.118  32.526  92.083  1.00  0.00           H
ATOM   4910  CB  ASN   313      23.551  34.387  93.039  1.00  0.00           C
ATOM   4911  HB2 ASN   313      23.713  35.453  92.886  1.00  0.00           H
ATOM   4912  HB3 ASN   313      22.514  34.055  92.982  1.00  0.00           H
ATOM   4913  CG  ASN   313      23.938  33.961  94.558  1.00  0.00           C
ATOM   4914  OD1 ASN   313      25.013  34.361  94.957  1.00  0.00           O
ATOM   4915  ND2 ASN   313      23.103  33.394  95.376  1.00  0.00           N
ATOM   4916 HD21 ASN   313      22.201  33.062  95.065  1.00  0.00           H
ATOM   4917 HD22 ASN   313      23.360  33.041  96.286  1.00  0.00           H
ATOM   4918  C   ASN   313      23.752  33.834  90.585  1.00  0.00           C
ATOM   4919  O   ASN   313      22.553  33.802  90.371  1.00  0.00           O
ATOM   4920  N   GLN   314      24.637  34.037  89.628  1.00  0.00           N
ATOM   4921  H   GLN   314      25.605  34.068  89.911  1.00  0.00           H
ATOM   4922  CA  GLN   314      24.270  34.363  88.212  1.00  0.00           C
ATOM   4923  HA  GLN   314      23.421  35.042  88.128  1.00  0.00           H
ATOM   4924  CB  GLN   314      25.492  34.945  87.552  1.00  0.00           C
ATOM   4925  HB2 GLN   314      26.259  34.187  87.713  1.00  0.00           H
ATOM   4926  HB3 GLN   314      25.436  35.036  86.467  1.00  0.00           H
ATOM   4927  CG  GLN   314      25.954  36.252  88.256  1.00  0.00           C
ATOM   4928  HG2 GLN   314      26.479  35.970  89.168  1.00  0.00           H
ATOM   4929  HG3 GLN   314      26.717  36.660  87.592  1.00  0.00           H
ATOM   4930  CD  GLN   314      24.862  37.295  88.411  1.00  0.00           C
ATOM   4931  OE1 GLN   314      23.984  37.539  87.543  1.00  0.00           O
ATOM   4932  NE2 GLN   314      24.681  37.868  89.606  1.00  0.00           N
ATOM   4933 HE21 GLN   314      23.929  38.539  89.543  1.00  0.00           H
ATOM   4934 HE22 GLN   314      25.344  37.848  90.367  1.00  0.00           H
ATOM   4935  C   GLN   314      23.760  33.140  87.442  1.00  0.00           C
ATOM   4936  O   GLN   314      24.372  32.082  87.539  1.00  0.00           O
ATOM   4937  N   ASP   315      22.721  33.230  86.612  1.00  0.00           N
ATOM   4938  H   ASP   315      22.257  34.125  86.558  1.00  0.00           H
ATOM   4939  CA  ASP   315      22.365  32.227  85.669  1.00  0.00           C
ATOM   4940  HA  ASP   315      22.522  31.259  86.144  1.00  0.00           H
ATOM   4941  CB  ASP   315      20.761  32.318  85.398  1.00  0.00           C
ATOM   4942  HB2 ASP   315      20.243  32.220  86.352  1.00  0.00           H
ATOM   4943  HB3 ASP   315      20.583  33.302  84.965  1.00  0.00           H
ATOM   4944  CG  ASP   315      20.177  31.216  84.470  1.00  0.00           C
ATOM   4945  OD1 ASP   315      18.964  31.249  84.207  1.00  0.00           O
ATOM   4946  OD2 ASP   315      21.049  30.519  83.886  1.00  0.00           O
ATOM   4947  C   ASP   315      23.264  32.327  84.402  1.00  0.00           C
ATOM   4948  O   ASP   315      23.051  33.197  83.557  1.00  0.00           O
ATOM   4949  N   LEU   316      24.266  31.471  84.300  1.00  0.00           N
ATOM   4950  H   LEU   316      24.395  30.774  85.019  1.00  0.00           H
ATOM   4951  CA  LEU   316      25.301  31.423  83.149  1.00  0.00           C
ATOM   4952  HA  LEU   316      25.204  32.407  82.690  1.00  0.00           H
ATOM   4953  CB  LEU   316      26.751  31.318  83.622  1.00  0.00           C
ATOM   4954  HB2 LEU   316      26.700  30.900  84.627  1.00  0.00           H
ATOM   4955  HB3 LEU   316      27.339  30.618  83.028  1.00  0.00           H
ATOM   4956  CG  LEU   316      27.424  32.688  83.705  1.00  0.00           C
ATOM   4957  HG  LEU   316      27.543  33.186  82.743  1.00  0.00           H
ATOM   4958  CD1 LEU   316      26.742  33.622  84.727  1.00  0.00           C
ATOM   4959 HD11 LEU   316      25.706  33.828  84.460  1.00  0.00           H
ATOM   4960 HD12 LEU   316      27.118  34.643  84.669  1.00  0.00           H
ATOM   4961 HD13 LEU   316      26.760  33.101  85.684  1.00  0.00           H
ATOM   4962  CD2 LEU   316      28.880  32.501  84.177  1.00  0.00           C
ATOM   4963 HD21 LEU   316      29.462  33.327  83.769  1.00  0.00           H
ATOM   4964 HD22 LEU   316      28.973  32.324  85.248  1.00  0.00           H
ATOM   4965 HD23 LEU   316      29.434  31.648  83.782  1.00  0.00           H
ATOM   4966  C   LEU   316      25.020  30.423  82.024  1.00  0.00           C
ATOM   4967  O   LEU   316      25.868  30.283  81.079  1.00  0.00           O
ATOM   4968  N   SER   317      23.921  29.597  82.166  1.00  0.00           N
ATOM   4969  H   SER   317      23.245  29.810  82.887  1.00  0.00           H
ATOM   4970  CA  SER   317      23.387  28.665  81.176  1.00  0.00           C
ATOM   4971  HA  SER   317      24.114  27.890  80.930  1.00  0.00           H
ATOM   4972  CB  SER   317      22.122  28.050  81.764  1.00  0.00           C
ATOM   4973  HB2 SER   317      21.783  27.285  81.066  1.00  0.00           H
ATOM   4974  HB3 SER   317      22.222  27.573  82.739  1.00  0.00           H
ATOM   4975  OG  SER   317      21.132  29.017  81.696  1.00  0.00           O
ATOM   4976  HG  SER   317      21.035  29.491  82.524  1.00  0.00           H
ATOM   4977  C   SER   317      23.133  29.220  79.714  1.00  0.00           C
ATOM   4978  O   SER   317      23.063  28.394  78.783  1.00  0.00           O
ATOM   4979  N   LYS   318      23.060  30.566  79.490  1.00  0.00           N
ATOM   4980  H   LYS   318      23.211  31.153  80.298  1.00  0.00           H
ATOM   4981  CA  LYS   318      23.123  31.177  78.124  1.00  0.00           C
ATOM   4982  HA  LYS   318      22.634  30.464  77.461  1.00  0.00           H
ATOM   4983  CB  LYS   318      22.387  32.555  77.935  1.00  0.00           C
ATOM   4984  HB2 LYS   318      22.955  33.348  78.421  1.00  0.00           H
ATOM   4985  HB3 LYS   318      22.168  32.736  76.883  1.00  0.00           H
ATOM   4986  CG  LYS   318      21.016  32.480  78.617  1.00  0.00           C
ATOM   4987  HG2 LYS   318      21.287  32.527  79.672  1.00  0.00           H
ATOM   4988  HG3 LYS   318      20.542  33.450  78.470  1.00  0.00           H
ATOM   4989  CD  LYS   318      19.941  31.426  78.142  1.00  0.00           C
ATOM   4990  HD2 LYS   318      19.155  31.900  77.555  1.00  0.00           H
ATOM   4991  HD3 LYS   318      20.379  30.762  77.396  1.00  0.00           H
ATOM   4992  CE  LYS   318      19.255  30.717  79.358  1.00  0.00           C
ATOM   4993  HE2 LYS   318      18.417  30.165  78.931  1.00  0.00           H
ATOM   4994  HE3 LYS   318      19.987  30.018  79.762  1.00  0.00           H
ATOM   4995  NZ  LYS   318      18.896  31.587  80.445  1.00  0.00           N
ATOM   4996  HZ1 LYS   318      18.283  32.297  80.071  1.00  0.00           H
ATOM   4997  HZ2 LYS   318      19.649  32.163  80.795  1.00  0.00           H
ATOM   4998  HZ3 LYS   318      18.375  31.073  81.142  1.00  0.00           H
ATOM   4999  C   LYS   318      24.594  31.267  77.688  1.00  0.00           C
ATOM   5000  O   LYS   318      24.854  31.237  76.488  1.00  0.00           O
ATOM   5001  N   PHE   319      25.536  31.481  78.679  1.00  0.00           N
ATOM   5002  H   PHE   319      25.200  31.435  79.630  1.00  0.00           H
ATOM   5003  CA  PHE   319      26.991  31.637  78.491  1.00  0.00           C
ATOM   5004  HA  PHE   319      27.208  32.348  77.694  1.00  0.00           H
ATOM   5005  CB  PHE   319      27.553  32.291  79.785  1.00  0.00           C
ATOM   5006  HB2 PHE   319      26.719  32.866  80.187  1.00  0.00           H
ATOM   5007  HB3 PHE   319      27.805  31.498  80.489  1.00  0.00           H
ATOM   5008  CG  PHE   319      28.788  33.159  79.578  1.00  0.00           C
ATOM   5009  CD1 PHE   319      28.780  34.434  78.932  1.00  0.00           C
ATOM   5010  HD1 PHE   319      27.856  34.958  78.739  1.00  0.00           H
ATOM   5011  CE1 PHE   319      30.017  35.063  78.624  1.00  0.00           C
ATOM   5012  HE1 PHE   319      30.136  36.090  78.316  1.00  0.00           H
ATOM   5013  CZ  PHE   319      31.263  34.440  78.985  1.00  0.00           C
ATOM   5014  HZ  PHE   319      32.206  34.966  78.979  1.00  0.00           H
ATOM   5015  CE2 PHE   319      31.250  33.123  79.473  1.00  0.00           C
ATOM   5016  HE2 PHE   319      32.151  32.563  79.675  1.00  0.00           H
ATOM   5017  CD2 PHE   319      30.064  32.576  79.827  1.00  0.00           C
ATOM   5018  HD2 PHE   319      30.144  31.530  80.086  1.00  0.00           H
ATOM   5019  C   PHE   319      27.768  30.340  78.210  1.00  0.00           C
ATOM   5020  O   PHE   319      28.934  30.249  77.900  1.00  0.00           O
ATOM   5021  N   ASP   320      27.023  29.232  78.302  1.00  0.00           N
ATOM   5022  H   ASP   320      26.226  29.412  78.896  1.00  0.00           H
ATOM   5023  CA  ASP   320      27.515  27.817  78.039  1.00  0.00           C
ATOM   5024  HA  ASP   320      28.566  27.768  78.324  1.00  0.00           H
ATOM   5025  CB  ASP   320      26.732  26.807  78.952  1.00  0.00           C
ATOM   5026  HB2 ASP   320      26.713  27.177  79.977  1.00  0.00           H
ATOM   5027  HB3 ASP   320      25.699  26.734  78.610  1.00  0.00           H
ATOM   5028  CG  ASP   320      27.264  25.402  78.823  1.00  0.00           C
ATOM   5029  OD1 ASP   320      26.691  24.700  77.933  1.00  0.00           O
ATOM   5030  OD2 ASP   320      28.194  25.059  79.568  1.00  0.00           O
ATOM   5031  C   ASP   320      27.566  27.416  76.600  1.00  0.00           C
ATOM   5032  O   ASP   320      28.207  26.416  76.304  1.00  0.00           O
ATOM   5033  N   LYS   321      26.866  28.075  75.645  1.00  0.00           N
ATOM   5034  H   LYS   321      26.282  28.819  75.999  1.00  0.00           H
ATOM   5035  CA  LYS   321      26.829  27.700  74.221  1.00  0.00           C
ATOM   5036  HA  LYS   321      26.575  26.644  74.125  1.00  0.00           H
ATOM   5037  CB  LYS   321      25.745  28.466  73.453  1.00  0.00           C
ATOM   5038  HB2 LYS   321      24.783  28.033  73.727  1.00  0.00           H
[truncated: 179,177 more chars]
