# Supplementary material for: Worth the Weight: Sub-Pocket EXplorer (SubPEx), a Weighted Ensemble Method to Enhance Binding-Pocket Conformational Sampling
Source: J Chem Theory Comput. 2023 Aug 16;19(17):5677–89. doi: 10.1021/acs.jctc.3c00478 (PMC10500992; doi:10.1021/acs.jctc.3c00478)
Supplement: Supplementary file 2 — ct3c00478_si_002.zip [file ct3c00478_si_002.zip › clustered_structures/HXK2/subpex/rep.c16.aligned.pdb]

HELIX    1   1 LYS      4  PHE     17  1                                  14
HELIX    2   2 THR     21  LEU     39  1                                  19
HELIX    3   3 GLU    109  GLN    125  1                                  17
HELIX    4   4 VAL    171  LYS    181  1                                  11
HELIX    5   5 ASP    194  THR    205  1                                  12
HELIX    6   6 GLU    231  LEU    233  1                                   3
HELIX    7   7 TYR    253  SER    255  1                                   3
HELIX    8   8 LYS    267  GLU    275  1                                   9
HELIX    9   9 THR    283  SER    288  1                                   6
HELIX   10  10 GLY    290  LYS    306  1                                  17
HELIX   11  11 SER    328  GLU    334  1                                   7
HELIX   12  12 GLU    342  PHE    352  1                                  11
HELIX   13  13 VAL    358  LYS    389  1                                  32
HELIX   14  14 SER    402  ARG    406  1                                   5
HELIX   15  15 PHE    410  ILE    421  1                                  12
HELIX   16  16 GLY    442  GLU    460  1                                  19
SHEET    1   1 1 SER    62  LEU    70  0
SHEET    2   2 1 ASN    74  GLY    83  0
SHEET    3   3 1 PHE    88  ARG    96  0
SHEET    4   4 1 ILE   134  THR   139  0
SHEET    5   5 1 ILE   186  ILE   192  0
SHEET    6   6 1 THR   209  PHE   215  0
SHEET    7   7 1 VAL   219  VAL   226  0
SHEET    8   8 1 PRO   246  ASN   250  0
SHEET    9   9 1 GLY   395  ASP   400  0
SHEET   10  10 1 ILE   434  PRO   438  0
CRYST1   79.748   70.737  109.579  90.00  90.00  90.00               1
ATOM      1  N   ASP     1      40.326  49.155  94.147  1.00  0.00           N
ATOM      2  H1  ASP     1      40.325  49.799  94.924  1.00  0.00           H
ATOM      3  H2  ASP     1      41.056  49.412  93.497  1.00  0.00           H
ATOM      4  H3  ASP     1      39.419  49.142  93.703  1.00  0.00           H
ATOM      5  CA  ASP     1      40.651  47.836  94.547  1.00  0.00           C
ATOM      6  HA  ASP     1      41.703  47.856  94.829  1.00  0.00           H
ATOM      7  CB  ASP     1      39.934  47.422  95.885  1.00  0.00           C
ATOM      8  HB2 ASP     1      38.900  47.084  95.828  1.00  0.00           H
ATOM      9  HB3 ASP     1      40.520  46.585  96.265  1.00  0.00           H
ATOM     10  CG  ASP     1      39.991  48.449  97.029  1.00  0.00           C
ATOM     11  OD1 ASP     1      40.082  48.114  98.230  1.00  0.00           O
ATOM     12  OD2 ASP     1      39.757  49.643  96.699  1.00  0.00           O
ATOM     13  C   ASP     1      40.505  46.758  93.470  1.00  0.00           C
ATOM     14  O   ASP     1      39.700  46.946  92.589  1.00  0.00           O
ATOM     15  N   VAL     2      41.316  45.624  93.557  1.00  0.00           N
ATOM     16  H   VAL     2      42.006  45.721  94.288  1.00  0.00           H
ATOM     17  CA  VAL     2      41.226  44.305  92.842  1.00  0.00           C
ATOM     18  HA  VAL     2      40.201  44.137  92.511  1.00  0.00           H
ATOM     19  CB  VAL     2      42.142  44.349  91.652  1.00  0.00           C
ATOM     20  HB  VAL     2      43.137  44.562  92.043  1.00  0.00           H
ATOM     21  CG1 VAL     2      42.154  42.943  90.993  1.00  0.00           C
ATOM     22 HG11 VAL     2      42.752  43.006  90.084  1.00  0.00           H
ATOM     23 HG12 VAL     2      42.538  42.171  91.658  1.00  0.00           H
ATOM     24 HG13 VAL     2      41.144  42.592  90.781  1.00  0.00           H
ATOM     25  CG2 VAL     2      41.835  45.328  90.523  1.00  0.00           C
ATOM     26 HG21 VAL     2      41.623  46.284  91.002  1.00  0.00           H
ATOM     27 HG22 VAL     2      40.922  45.149  89.955  1.00  0.00           H
ATOM     28 HG23 VAL     2      42.752  45.317  89.934  1.00  0.00           H
ATOM     29  C   VAL     2      41.632  43.190  93.788  1.00  0.00           C
ATOM     30  O   VAL     2      42.839  43.053  94.116  1.00  0.00           O
ATOM     31  N   PRO     3      40.737  42.461  94.428  1.00  0.00           N
ATOM     32  CD  PRO     3      39.270  42.784  94.419  1.00  0.00           C
ATOM     33  HD2 PRO     3      38.766  42.264  93.604  1.00  0.00           H
ATOM     34  HD3 PRO     3      39.114  43.862  94.436  1.00  0.00           H
ATOM     35  CG  PRO     3      38.805  42.048  95.692  1.00  0.00           C
ATOM     36  HG2 PRO     3      37.776  41.693  95.769  1.00  0.00           H
ATOM     37  HG3 PRO     3      39.002  42.741  96.508  1.00  0.00           H
ATOM     38  CB  PRO     3      39.706  40.822  95.824  1.00  0.00           C
ATOM     39  HB2 PRO     3      39.362  39.994  95.203  1.00  0.00           H
ATOM     40  HB3 PRO     3      39.719  40.470  96.855  1.00  0.00           H
ATOM     41  CA  PRO     3      41.032  41.439  95.437  1.00  0.00           C
ATOM     42  HA  PRO     3      41.441  41.962  96.302  1.00  0.00           H
ATOM     43  C   PRO     3      42.016  40.341  94.976  1.00  0.00           C
ATOM     44  O   PRO     3      42.079  39.968  93.805  1.00  0.00           O
ATOM     45  N   LYS     4      42.671  39.639  95.934  1.00  0.00           N
ATOM     46  H   LYS     4      42.488  39.831  96.909  1.00  0.00           H
ATOM     47  CA  LYS     4      43.836  38.761  95.748  1.00  0.00           C
ATOM     48  HA  LYS     4      44.539  39.247  95.071  1.00  0.00           H
ATOM     49  CB  LYS     4      44.495  38.508  97.106  1.00  0.00           C
ATOM     50  HB2 LYS     4      43.790  38.335  97.918  1.00  0.00           H
ATOM     51  HB3 LYS     4      45.184  37.676  96.954  1.00  0.00           H
ATOM     52  CG  LYS     4      45.302  39.797  97.510  1.00  0.00           C
ATOM     53  HG2 LYS     4      45.904  40.148  96.672  1.00  0.00           H
ATOM     54  HG3 LYS     4      44.583  40.571  97.780  1.00  0.00           H
ATOM     55  CD  LYS     4      46.212  39.615  98.681  1.00  0.00           C
ATOM     56  HD2 LYS     4      45.508  39.613  99.512  1.00  0.00           H
ATOM     57  HD3 LYS     4      46.749  38.677  98.534  1.00  0.00           H
ATOM     58  CE  LYS     4      47.235  40.698  98.706  1.00  0.00           C
ATOM     59  HE2 LYS     4      47.670  40.875  97.722  1.00  0.00           H
ATOM     60  HE3 LYS     4      46.797  41.617  99.095  1.00  0.00           H
ATOM     61  NZ  LYS     4      48.287  40.464  99.677  1.00  0.00           N
ATOM     62  HZ1 LYS     4      47.944  40.548 100.624  1.00  0.00           H
ATOM     63  HZ2 LYS     4      49.042  41.111  99.502  1.00  0.00           H
ATOM     64  HZ3 LYS     4      48.712  39.549  99.644  1.00  0.00           H
ATOM     65  C   LYS     4      43.498  37.452  95.001  1.00  0.00           C
ATOM     66  O   LYS     4      44.281  36.847  94.284  1.00  0.00           O
ATOM     67  N   GLU     5      42.273  36.978  95.156  1.00  0.00           N
ATOM     68  H   GLU     5      41.702  37.533  95.777  1.00  0.00           H
ATOM     69  CA  GLU     5      41.795  35.925  94.330  1.00  0.00           C
ATOM     70  HA  GLU     5      42.437  35.066  94.523  1.00  0.00           H
ATOM     71  CB  GLU     5      40.413  35.477  94.888  1.00  0.00           C
ATOM     72  HB2 GLU     5      40.194  34.456  94.576  1.00  0.00           H
ATOM     73  HB3 GLU     5      40.613  35.488  95.959  1.00  0.00           H
ATOM     74  CG  GLU     5      39.298  36.565  94.599  1.00  0.00           C
ATOM     75  HG2 GLU     5      39.761  37.546  94.483  1.00  0.00           H
ATOM     76  HG3 GLU     5      38.849  36.384  93.624  1.00  0.00           H
ATOM     77  CD  GLU     5      38.171  36.426  95.593  1.00  0.00           C
ATOM     78  OE1 GLU     5      38.431  36.328  96.830  1.00  0.00           O
ATOM     79  OE2 GLU     5      36.961  36.386  95.235  1.00  0.00           O
ATOM     80  C   GLU     5      41.762  36.224  92.760  1.00  0.00           C
ATOM     81  O   GLU     5      42.199  35.396  92.018  1.00  0.00           O
ATOM     82  N   LEU     6      41.189  37.345  92.362  1.00  0.00           N
ATOM     83  H   LEU     6      40.807  37.995  93.036  1.00  0.00           H
ATOM     84  CA  LEU     6      40.976  37.712  91.008  1.00  0.00           C
ATOM     85  HA  LEU     6      40.521  36.873  90.482  1.00  0.00           H
ATOM     86  CB  LEU     6      39.852  38.822  90.828  1.00  0.00           C
ATOM     87  HB2 LEU     6      40.255  39.717  91.303  1.00  0.00           H
ATOM     88  HB3 LEU     6      39.993  39.024  89.767  1.00  0.00           H
ATOM     89  CG  LEU     6      38.380  38.600  91.211  1.00  0.00           C
ATOM     90  HG  LEU     6      38.445  38.668  92.298  1.00  0.00           H
ATOM     91  CD1 LEU     6      37.452  39.690  90.739  1.00  0.00           C
ATOM     92 HD11 LEU     6      37.848  40.680  90.967  1.00  0.00           H
ATOM     93 HD12 LEU     6      36.448  39.735  91.161  1.00  0.00           H
ATOM     94 HD13 LEU     6      37.366  39.527  89.664  1.00  0.00           H
ATOM     95  CD2 LEU     6      37.887  37.266  90.752  1.00  0.00           C
ATOM     96 HD21 LEU     6      38.470  36.563  91.347  1.00  0.00           H
ATOM     97 HD22 LEU     6      36.822  37.227  90.981  1.00  0.00           H
ATOM     98 HD23 LEU     6      38.166  37.255  89.699  1.00  0.00           H
ATOM     99  C   LEU     6      42.402  37.969  90.442  1.00  0.00           C
ATOM    100  O   LEU     6      42.668  37.596  89.343  1.00  0.00           O
ATOM    101  N   MET     7      43.330  38.606  91.227  1.00  0.00           N
ATOM    102  H   MET     7      43.085  38.854  92.175  1.00  0.00           H
ATOM    103  CA  MET     7      44.680  38.925  90.884  1.00  0.00           C
ATOM    104  HA  MET     7      44.609  39.539  89.986  1.00  0.00           H
ATOM    105  CB  MET     7      45.273  39.813  91.961  1.00  0.00           C
ATOM    106  HB2 MET     7      44.607  40.558  92.395  1.00  0.00           H
ATOM    107  HB3 MET     7      45.609  39.028  92.640  1.00  0.00           H
ATOM    108  CG  MET     7      46.585  40.563  91.395  1.00  0.00           C
ATOM    109  HG2 MET     7      47.197  41.087  92.129  1.00  0.00           H
ATOM    110  HG3 MET     7      47.223  39.859  90.860  1.00  0.00           H
ATOM    111  SD  MET     7      46.163  41.871  90.185  1.00  0.00           S
ATOM    112  CE  MET     7      45.710  43.239  91.329  1.00  0.00           C
ATOM    113  HE1 MET     7      46.510  43.626  91.959  1.00  0.00           H
ATOM    114  HE2 MET     7      45.256  44.020  90.719  1.00  0.00           H
ATOM    115  HE3 MET     7      44.988  42.956  92.096  1.00  0.00           H
ATOM    116  C   MET     7      45.533  37.728  90.570  1.00  0.00           C
ATOM    117  O   MET     7      46.284  37.802  89.583  1.00  0.00           O
ATOM    118  N   GLN     8      45.418  36.577  91.305  1.00  0.00           N
ATOM    119  H   GLN     8      44.895  36.653  92.166  1.00  0.00           H
ATOM    120  CA  GLN     8      46.050  35.330  90.978  1.00  0.00           C
ATOM    121  HA  GLN     8      47.133  35.443  90.938  1.00  0.00           H
ATOM    122  CB  GLN     8      45.571  34.384  92.060  1.00  0.00           C
ATOM    123  HB2 GLN     8      46.212  34.586  92.916  1.00  0.00           H
ATOM    124  HB3 GLN     8      44.529  34.526  92.346  1.00  0.00           H
ATOM    125  CG  GLN     8      45.625  32.847  91.790  1.00  0.00           C
ATOM    126  HG2 GLN     8      45.460  32.275  92.703  1.00  0.00           H
ATOM    127  HG3 GLN     8      44.904  32.523  91.039  1.00  0.00           H
ATOM    128  CD  GLN     8      47.022  32.368  91.341  1.00  0.00           C
ATOM    129  OE1 GLN     8      48.085  32.949  91.519  1.00  0.00           O
ATOM    130  NE2 GLN     8      46.994  31.161  90.767  1.00  0.00           N
ATOM    131 HE21 GLN     8      47.876  30.671  90.753  1.00  0.00           H
ATOM    132 HE22 GLN     8      46.134  30.659  90.600  1.00  0.00           H
ATOM    133  C   GLN     8      45.547  34.856  89.617  1.00  0.00           C
ATOM    134  O   GLN     8      46.269  34.255  88.848  1.00  0.00           O
ATOM    135  N   GLN     9      44.223  35.135  89.323  1.00  0.00           N
ATOM    136  H   GLN     9      43.579  35.479  90.021  1.00  0.00           H
ATOM    137  CA  GLN     9      43.699  34.754  88.031  1.00  0.00           C
ATOM    138  HA  GLN     9      44.017  33.721  87.889  1.00  0.00           H
ATOM    139  CB  GLN     9      42.141  34.730  87.988  1.00  0.00           C
ATOM    140  HB2 GLN     9      41.736  35.726  88.164  1.00  0.00           H
ATOM    141  HB3 GLN     9      41.701  34.443  87.032  1.00  0.00           H
ATOM    142  CG  GLN     9      41.594  33.653  88.884  1.00  0.00           C
ATOM    143  HG2 GLN     9      41.676  34.017  89.908  1.00  0.00           H
ATOM    144  HG3 GLN     9      40.552  33.460  88.629  1.00  0.00           H
ATOM    145  CD  GLN     9      42.282  32.290  88.669  1.00  0.00           C
ATOM    146  OE1 GLN     9      42.672  31.853  87.599  1.00  0.00           O
ATOM    147  NE2 GLN     9      42.676  31.597  89.781  1.00  0.00           N
ATOM    148 HE21 GLN     9      43.097  30.680  89.728  1.00  0.00           H
ATOM    149 HE22 GLN     9      42.286  31.935  90.649  1.00  0.00           H
ATOM    150  C   GLN     9      44.113  35.666  86.859  1.00  0.00           C
ATOM    151  O   GLN     9      44.375  35.131  85.793  1.00  0.00           O
ATOM    152  N   ILE    10      44.256  36.954  87.104  1.00  0.00           N
ATOM    153  H   ILE    10      43.991  37.167  88.055  1.00  0.00           H
ATOM    154  CA  ILE    10      44.710  37.915  86.153  1.00  0.00           C
ATOM    155  HA  ILE    10      44.047  37.809  85.294  1.00  0.00           H
ATOM    156  CB  ILE    10      44.601  39.331  86.814  1.00  0.00           C
ATOM    157  HB  ILE    10      44.981  39.205  87.828  1.00  0.00           H
ATOM    158  CG2 ILE    10      45.390  40.410  86.063  1.00  0.00           C
ATOM    159 HG21 ILE    10      45.113  40.632  85.032  1.00  0.00           H
ATOM    160 HG22 ILE    10      46.426  40.151  85.847  1.00  0.00           H
ATOM    161 HG23 ILE    10      45.335  41.326  86.653  1.00  0.00           H
ATOM    162  CG1 ILE    10      43.148  39.761  86.749  1.00  0.00           C
ATOM    163 HG12 ILE    10      42.842  39.920  85.715  1.00  0.00           H
ATOM    164 HG13 ILE    10      42.602  38.868  87.050  1.00  0.00           H
ATOM    165  CD1 ILE    10      42.788  40.979  87.637  1.00  0.00           C
ATOM    166 HD11 ILE    10      43.032  40.776  88.680  1.00  0.00           H
ATOM    167 HD12 ILE    10      41.755  41.317  87.555  1.00  0.00           H
ATOM    168 HD13 ILE    10      43.327  41.848  87.258  1.00  0.00           H
ATOM    169  C   ILE    10      46.152  37.616  85.653  1.00  0.00           C
ATOM    170  O   ILE    10      46.355  37.720  84.456  1.00  0.00           O
ATOM    171  N   GLU    11      47.074  37.367  86.590  1.00  0.00           N
ATOM    172  H   GLU    11      46.818  37.391  87.566  1.00  0.00           H
ATOM    173  CA  GLU    11      48.414  36.881  86.343  1.00  0.00           C
ATOM    174  HA  GLU    11      48.867  37.550  85.611  1.00  0.00           H
ATOM    175  CB  GLU    11      49.272  37.037  87.630  1.00  0.00           C
ATOM    176  HB2 GLU    11      48.742  36.428  88.362  1.00  0.00           H
ATOM    177  HB3 GLU    11      50.273  36.620  87.522  1.00  0.00           H
ATOM    178  CG  GLU    11      49.414  38.423  88.217  1.00  0.00           C
ATOM    179  HG2 GLU    11      48.447  38.926  88.228  1.00  0.00           H
ATOM    180  HG3 GLU    11      49.693  38.473  89.269  1.00  0.00           H
ATOM    181  CD  GLU    11      50.354  39.273  87.393  1.00  0.00           C
ATOM    182  OE1 GLU    11      50.399  39.215  86.161  1.00  0.00           O
ATOM    183  OE2 GLU    11      51.063  40.079  88.005  1.00  0.00           O
ATOM    184  C   GLU    11      48.414  35.375  85.892  1.00  0.00           C
ATOM    185  O   GLU    11      49.327  35.017  85.156  1.00  0.00           O
ATOM    186  N   ASN    12      47.421  34.530  86.249  1.00  0.00           N
ATOM    187  H   ASN    12      46.786  34.785  86.992  1.00  0.00           H
ATOM    188  CA  ASN    12      47.276  33.218  85.572  1.00  0.00           C
ATOM    189  HA  ASN    12      48.261  32.752  85.594  1.00  0.00           H
ATOM    190  CB  ASN    12      46.169  32.338  86.223  1.00  0.00           C
ATOM    191  HB2 ASN    12      46.353  32.405  87.295  1.00  0.00           H
ATOM    192  HB3 ASN    12      45.185  32.766  86.037  1.00  0.00           H
ATOM    193  CG  ASN    12      46.280  30.886  85.701  1.00  0.00           C
ATOM    194  OD1 ASN    12      47.265  30.328  85.213  1.00  0.00           O
ATOM    195  ND2 ASN    12      45.200  30.148  85.910  1.00  0.00           N
ATOM    196 HD21 ASN    12      44.330  30.574  86.196  1.00  0.00           H
ATOM    197 HD22 ASN    12      45.242  29.169  85.670  1.00  0.00           H
ATOM    198  C   ASN    12      47.020  33.482  84.052  1.00  0.00           C
ATOM    199  O   ASN    12      47.746  32.908  83.238  1.00  0.00           O
ATOM    200  N   PHE    13      45.977  34.261  83.779  1.00  0.00           N
ATOM    201  H   PHE    13      45.597  34.848  84.507  1.00  0.00           H
ATOM    202  CA  PHE    13      45.699  34.612  82.340  1.00  0.00           C
ATOM    203  HA  PHE    13      45.479  33.691  81.803  1.00  0.00           H
ATOM    204  CB  PHE    13      44.523  35.574  82.170  1.00  0.00           C
ATOM    205  HB2 PHE    13      44.683  36.438  82.815  1.00  0.00           H
ATOM    206  HB3 PHE    13      44.358  35.873  81.135  1.00  0.00           H
ATOM    207  CG  PHE    13      43.208  34.968  82.644  1.00  0.00           C
ATOM    208  CD1 PHE    13      42.794  33.807  81.903  1.00  0.00           C
ATOM    209  HD1 PHE    13      43.351  33.473  81.040  1.00  0.00           H
ATOM    210  CE1 PHE    13      41.512  33.325  82.059  1.00  0.00           C
ATOM    211  HE1 PHE    13      41.094  32.643  81.333  1.00  0.00           H
ATOM    212  CZ  PHE    13      40.594  33.901  82.890  1.00  0.00           C
ATOM    213  HZ  PHE    13      39.570  33.559  82.890  1.00  0.00           H
ATOM    214  CE2 PHE    13      41.056  34.895  83.718  1.00  0.00           C
ATOM    215  HE2 PHE    13      40.367  35.432  84.354  1.00  0.00           H
ATOM    216  CD2 PHE    13      42.362  35.460  83.675  1.00  0.00           C
ATOM    217  HD2 PHE    13      42.687  36.133  84.456  1.00  0.00           H
ATOM    218  C   PHE    13      46.804  35.329  81.601  1.00  0.00           C
ATOM    219  O   PHE    13      46.964  35.102  80.393  1.00  0.00           O
ATOM    220  N   GLU    14      47.620  36.071  82.433  1.00  0.00           N
ATOM    221  H   GLU    14      47.285  36.328  83.352  1.00  0.00           H
ATOM    222  CA  GLU    14      48.735  36.831  81.844  1.00  0.00           C
ATOM    223  HA  GLU    14      48.477  37.402  80.952  1.00  0.00           H
ATOM    224  CB  GLU    14      49.262  37.802  82.932  1.00  0.00           C
ATOM    225  HB2 GLU    14      48.419  38.443  83.188  1.00  0.00           H
ATOM    226  HB3 GLU    14      49.442  37.178  83.808  1.00  0.00           H
ATOM    227  CG  GLU    14      50.508  38.559  82.622  1.00  0.00           C
ATOM    228  HG2 GLU    14      50.995  38.892  83.539  1.00  0.00           H
ATOM    229  HG3 GLU    14      51.236  37.954  82.081  1.00  0.00           H
ATOM    230  CD  GLU    14      50.276  39.863  81.773  1.00  0.00           C
ATOM    231  OE1 GLU    14      49.264  40.580  81.926  1.00  0.00           O
ATOM    232  OE2 GLU    14      51.133  40.254  80.922  1.00  0.00           O
ATOM    233  C   GLU    14      49.825  35.804  81.404  1.00  0.00           C
ATOM    234  O   GLU    14      50.334  35.708  80.292  1.00  0.00           O
ATOM    235  N   LYS    15      50.123  34.908  82.344  1.00  0.00           N
ATOM    236  H   LYS    15      49.668  35.049  83.235  1.00  0.00           H
ATOM    237  CA  LYS    15      50.991  33.706  82.142  1.00  0.00           C
ATOM    238  HA  LYS    15      51.925  34.196  81.865  1.00  0.00           H
ATOM    239  CB  LYS    15      51.203  32.931  83.403  1.00  0.00           C
ATOM    240  HB2 LYS    15      51.383  33.617  84.231  1.00  0.00           H
ATOM    241  HB3 LYS    15      50.378  32.355  83.820  1.00  0.00           H
ATOM    242  CG  LYS    15      52.398  31.994  83.208  1.00  0.00           C
ATOM    243  HG2 LYS    15      52.160  31.179  82.524  1.00  0.00           H
ATOM    244  HG3 LYS    15      53.305  32.471  82.835  1.00  0.00           H
ATOM    245  CD  LYS    15      52.830  31.411  84.653  1.00  0.00           C
ATOM    246  HD2 LYS    15      53.295  32.203  85.240  1.00  0.00           H
ATOM    247  HD3 LYS    15      51.997  31.117  85.292  1.00  0.00           H
ATOM    248  CE  LYS    15      53.801  30.193  84.684  1.00  0.00           C
ATOM    249  HE2 LYS    15      53.931  29.793  85.690  1.00  0.00           H
ATOM    250  HE3 LYS    15      53.369  29.375  84.107  1.00  0.00           H
ATOM    251  NZ  LYS    15      55.085  30.504  84.048  1.00  0.00           N
ATOM    252  HZ1 LYS    15      55.643  29.664  83.993  1.00  0.00           H
ATOM    253  HZ2 LYS    15      55.615  31.224  84.518  1.00  0.00           H
ATOM    254  HZ3 LYS    15      54.978  30.916  83.132  1.00  0.00           H
ATOM    255  C   LYS    15      50.645  32.799  80.944  1.00  0.00           C
ATOM    256  O   LYS    15      51.532  32.554  80.099  1.00  0.00           O
ATOM    257  N   ILE    16      49.374  32.457  80.757  1.00  0.00           N
ATOM    258  H   ILE    16      48.751  32.612  81.536  1.00  0.00           H
ATOM    259  CA  ILE    16      48.824  31.633  79.664  1.00  0.00           C
ATOM    260  HA  ILE    16      49.420  30.734  79.506  1.00  0.00           H
ATOM    261  CB  ILE    16      47.442  31.171  80.116  1.00  0.00           C
ATOM    262  HB  ILE    16      46.993  32.012  80.645  1.00  0.00           H
ATOM    263  CG2 ILE    16      46.609  30.717  78.926  1.00  0.00           C
ATOM    264 HG21 ILE    16      45.652  30.248  79.156  1.00  0.00           H
ATOM    265 HG22 ILE    16      47.189  29.922  78.458  1.00  0.00           H
ATOM    266 HG23 ILE    16      46.412  31.558  78.260  1.00  0.00           H
ATOM    267  CG1 ILE    16      47.494  30.253  81.362  1.00  0.00           C
ATOM    268 HG12 ILE    16      48.262  30.647  82.027  1.00  0.00           H
ATOM    269 HG13 ILE    16      46.545  30.254  81.898  1.00  0.00           H
ATOM    270  CD1 ILE    16      47.800  28.736  81.295  1.00  0.00           C
ATOM    271 HD11 ILE    16      47.233  28.231  80.513  1.00  0.00           H
ATOM    272 HD12 ILE    16      47.563  28.289  82.261  1.00  0.00           H
ATOM    273 HD13 ILE    16      48.868  28.594  81.130  1.00  0.00           H
ATOM    274  C   ILE    16      48.871  32.420  78.364  1.00  0.00           C
ATOM    275  O   ILE    16      49.203  31.765  77.324  1.00  0.00           O
ATOM    276  N   PHE    17      48.448  33.699  78.306  1.00  0.00           N
ATOM    277  H   PHE    17      48.140  34.114  79.174  1.00  0.00           H
ATOM    278  CA  PHE    17      48.285  34.443  77.011  1.00  0.00           C
ATOM    279  HA  PHE    17      48.197  33.719  76.200  1.00  0.00           H
ATOM    280  CB  PHE    17      46.986  35.223  77.072  1.00  0.00           C
ATOM    281  HB2 PHE    17      46.930  35.920  77.908  1.00  0.00           H
ATOM    282  HB3 PHE    17      46.956  35.795  76.145  1.00  0.00           H
ATOM    283  CG  PHE    17      45.662  34.473  76.893  1.00  0.00           C
ATOM    284  CD1 PHE    17      45.330  33.805  75.710  1.00  0.00           C
ATOM    285  HD1 PHE    17      46.068  33.867  74.924  1.00  0.00           H
ATOM    286  CE1 PHE    17      44.180  32.979  75.709  1.00  0.00           C
ATOM    287  HE1 PHE    17      44.029  32.408  74.805  1.00  0.00           H
ATOM    288  CZ  PHE    17      43.302  32.984  76.802  1.00  0.00           C
ATOM    289  HZ  PHE    17      42.398  32.394  76.789  1.00  0.00           H
ATOM    290  CE2 PHE    17      43.591  33.769  77.919  1.00  0.00           C
ATOM    291  HE2 PHE    17      42.867  33.750  78.720  1.00  0.00           H
ATOM    292  CD2 PHE    17      44.753  34.560  77.952  1.00  0.00           C
ATOM    293  HD2 PHE    17      44.964  35.149  78.834  1.00  0.00           H
ATOM    294  C   PHE    17      49.518  35.351  76.608  1.00  0.00           C
ATOM    295  O   PHE    17      49.558  35.808  75.437  1.00  0.00           O
ATOM    296  N   THR    18      50.554  35.367  77.439  1.00  0.00           N
ATOM    297  H   THR    18      50.357  35.156  78.406  1.00  0.00           H
ATOM    298  CA  THR    18      51.870  35.830  77.016  1.00  0.00           C
ATOM    299  HA  THR    18      51.799  36.691  76.352  1.00  0.00           H
ATOM    300  CB  THR    18      52.730  36.082  78.280  1.00  0.00           C
ATOM    301  HB  THR    18      52.810  35.176  78.881  1.00  0.00           H
ATOM    302  CG2 THR    18      54.172  36.555  77.927  1.00  0.00           C
ATOM    303 HG21 THR    18      54.806  36.713  78.800  1.00  0.00           H
ATOM    304 HG22 THR    18      54.199  37.508  77.397  1.00  0.00           H
ATOM    305 HG23 THR    18      54.715  35.757  77.421  1.00  0.00           H
ATOM    306  OG1 THR    18      52.124  37.022  79.107  1.00  0.00           O
ATOM    307  HG1 THR    18      51.350  36.555  79.429  1.00  0.00           H
ATOM    308  C   THR    18      52.473  34.781  76.128  1.00  0.00           C
ATOM    309  O   THR    18      52.337  33.560  76.409  1.00  0.00           O
ATOM    310  N   VAL    19      52.979  35.144  74.941  1.00  0.00           N
ATOM    311  H   VAL    19      53.008  36.130  74.723  1.00  0.00           H
ATOM    312  CA  VAL    19      53.724  34.393  74.002  1.00  0.00           C
ATOM    313  HA  VAL    19      53.852  33.397  74.424  1.00  0.00           H
ATOM    314  CB  VAL    19      52.868  34.215  72.724  1.00  0.00           C
ATOM    315  HB  VAL    19      53.552  33.819  71.974  1.00  0.00           H
ATOM    316  CG1 VAL    19      51.730  33.215  72.996  1.00  0.00           C
ATOM    317 HG11 VAL    19      50.945  33.778  73.499  1.00  0.00           H
ATOM    318 HG12 VAL    19      51.295  32.817  72.079  1.00  0.00           H
ATOM    319 HG13 VAL    19      51.992  32.504  73.779  1.00  0.00           H
ATOM    320  CG2 VAL    19      52.191  35.388  71.998  1.00  0.00           C
ATOM    321 HG21 VAL    19      52.850  36.153  71.590  1.00  0.00           H
ATOM    322 HG22 VAL    19      51.552  35.884  72.728  1.00  0.00           H
ATOM    323 HG23 VAL    19      51.679  35.140  71.069  1.00  0.00           H
ATOM    324  C   VAL    19      55.060  35.119  73.717  1.00  0.00           C
ATOM    325  O   VAL    19      55.097  36.030  72.856  1.00  0.00           O
ATOM    326  N   PRO    20      56.139  34.798  74.532  1.00  0.00           N
ATOM    327  CD  PRO    20      56.202  33.801  75.531  1.00  0.00           C
ATOM    328  HD2 PRO    20      55.770  32.817  75.347  1.00  0.00           H
ATOM    329  HD3 PRO    20      55.627  34.053  76.422  1.00  0.00           H
ATOM    330  CG  PRO    20      57.716  33.675  75.805  1.00  0.00           C
ATOM    331  HG2 PRO    20      58.275  33.105  75.061  1.00  0.00           H
ATOM    332  HG3 PRO    20      57.971  33.221  76.762  1.00  0.00           H
ATOM    333  CB  PRO    20      58.100  35.165  75.758  1.00  0.00           C
ATOM    334  HB2 PRO    20      59.187  35.156  75.663  1.00  0.00           H
ATOM    335  HB3 PRO    20      57.685  35.656  76.637  1.00  0.00           H
ATOM    336  CA  PRO    20      57.399  35.527  74.497  1.00  0.00           C
ATOM    337  HA  PRO    20      57.091  36.572  74.477  1.00  0.00           H
ATOM    338  C   PRO    20      58.211  35.210  73.287  1.00  0.00           C
ATOM    339  O   PRO    20      57.813  34.428  72.434  1.00  0.00           O
ATOM    340  N   THR    21      59.366  35.903  73.103  1.00  0.00           N
ATOM    341  H   THR    21      59.602  36.453  73.917  1.00  0.00           H
ATOM    342  CA  THR    21      60.169  35.903  71.903  1.00  0.00           C
ATOM    343  HA  THR    21      59.534  36.271  71.097  1.00  0.00           H
ATOM    344  CB  THR    21      61.441  36.704  72.055  1.00  0.00           C
ATOM    345  HB  THR    21      61.922  36.353  72.969  1.00  0.00           H
ATOM    346  CG2 THR    21      62.333  36.598  70.851  1.00  0.00           C
ATOM    347 HG21 THR    21      61.605  36.796  70.063  1.00  0.00           H
ATOM    348 HG22 THR    21      62.763  35.599  70.779  1.00  0.00           H
ATOM    349 HG23 THR    21      63.080  37.382  70.964  1.00  0.00           H
ATOM    350  OG1 THR    21      61.178  38.066  72.409  1.00  0.00           O
ATOM    351  HG1 THR    21      61.946  38.638  72.467  1.00  0.00           H
ATOM    352  C   THR    21      60.588  34.522  71.461  1.00  0.00           C
ATOM    353  O   THR    21      60.487  34.189  70.289  1.00  0.00           O
ATOM    354  N   GLU    22      60.920  33.673  72.408  1.00  0.00           N
ATOM    355  H   GLU    22      60.844  33.956  73.375  1.00  0.00           H
ATOM    356  CA  GLU    22      61.411  32.352  71.971  1.00  0.00           C
ATOM    357  HA  GLU    22      62.011  32.433  71.064  1.00  0.00           H
ATOM    358  CB  GLU    22      62.271  31.698  73.119  1.00  0.00           C
ATOM    359  HB2 GLU    22      63.098  32.376  73.330  1.00  0.00           H
ATOM    360  HB3 GLU    22      61.687  31.518  74.022  1.00  0.00           H
ATOM    361  CG  GLU    22      62.906  30.361  72.569  1.00  0.00           C
ATOM    362  HG2 GLU    22      62.182  29.553  72.680  1.00  0.00           H
ATOM    363  HG3 GLU    22      63.120  30.534  71.515  1.00  0.00           H
ATOM    364  CD  GLU    22      64.148  30.037  73.336  1.00  0.00           C
ATOM    365  OE1 GLU    22      65.196  29.780  72.699  1.00  0.00           O
ATOM    366  OE2 GLU    22      64.134  30.143  74.586  1.00  0.00           O
ATOM    367  C   GLU    22      60.278  31.408  71.521  1.00  0.00           C
ATOM    368  O   GLU    22      60.475  30.560  70.668  1.00  0.00           O
ATOM    369  N   THR    23      59.096  31.623  72.061  1.00  0.00           N
ATOM    370  H   THR    23      59.080  32.485  72.588  1.00  0.00           H
ATOM    371  CA  THR    23      57.893  30.884  71.546  1.00  0.00           C
ATOM    372  HA  THR    23      58.083  29.839  71.792  1.00  0.00           H
ATOM    373  CB  THR    23      56.629  31.356  72.390  1.00  0.00           C
ATOM    374  HB  THR    23      56.497  32.437  72.326  1.00  0.00           H
ATOM    375  CG2 THR    23      55.345  30.709  71.948  1.00  0.00           C
ATOM    376 HG21 THR    23      55.541  29.646  72.089  1.00  0.00           H
ATOM    377 HG22 THR    23      55.088  30.831  70.895  1.00  0.00           H
ATOM    378 HG23 THR    23      54.491  31.043  72.536  1.00  0.00           H
ATOM    379  OG1 THR    23      56.896  30.985  73.703  1.00  0.00           O
ATOM    380  HG1 THR    23      57.840  30.941  73.878  1.00  0.00           H
ATOM    381  C   THR    23      57.601  31.197  70.105  1.00  0.00           C
ATOM    382  O   THR    23      57.636  30.327  69.218  1.00  0.00           O
ATOM    383  N   LEU    24      57.526  32.493  69.773  1.00  0.00           N
ATOM    384  H   LEU    24      57.616  33.229  70.460  1.00  0.00           H
ATOM    385  CA  LEU    24      57.427  32.970  68.428  1.00  0.00           C
ATOM    386  HA  LEU    24      56.556  32.590  67.893  1.00  0.00           H
ATOM    387  CB  LEU    24      57.084  34.468  68.316  1.00  0.00           C
ATOM    388  HB2 LEU    24      57.999  35.019  68.528  1.00  0.00           H
ATOM    389  HB3 LEU    24      56.809  34.641  67.276  1.00  0.00           H
ATOM    390  CG  LEU    24      55.962  35.119  69.179  1.00  0.00           C
ATOM    391  HG  LEU    24      56.141  35.011  70.248  1.00  0.00           H
ATOM    392  CD1 LEU    24      55.808  36.564  68.793  1.00  0.00           C
ATOM    393 HD11 LEU    24      56.798  36.973  68.590  1.00  0.00           H
ATOM    394 HD12 LEU    24      55.383  37.196  69.573  1.00  0.00           H
ATOM    395 HD13 LEU    24      55.326  36.721  67.828  1.00  0.00           H
ATOM    396  CD2 LEU    24      54.625  34.412  68.967  1.00  0.00           C
ATOM    397 HD21 LEU    24      53.780  35.033  69.265  1.00  0.00           H
ATOM    398 HD22 LEU    24      54.382  34.190  67.928  1.00  0.00           H
ATOM    399 HD23 LEU    24      54.523  33.494  69.545  1.00  0.00           H
ATOM    400  C   LEU    24      58.578  32.580  67.573  1.00  0.00           C
ATOM    401  O   LEU    24      58.382  32.270  66.415  1.00  0.00           O
ATOM    402  N   GLN    25      59.782  32.653  68.089  1.00  0.00           N
ATOM    403  H   GLN    25      59.860  32.977  69.042  1.00  0.00           H
ATOM    404  CA  GLN    25      60.974  32.255  67.274  1.00  0.00           C
ATOM    405  HA  GLN    25      60.955  32.863  66.370  1.00  0.00           H
ATOM    406  CB  GLN    25      62.224  32.461  68.085  1.00  0.00           C
ATOM    407  HB2 GLN    25      62.278  33.472  68.489  1.00  0.00           H
ATOM    408  HB3 GLN    25      62.292  31.775  68.929  1.00  0.00           H
ATOM    409  CG  GLN    25      63.532  32.212  67.208  1.00  0.00           C
ATOM    410  HG2 GLN    25      64.326  32.352  67.940  1.00  0.00           H
ATOM    411  HG3 GLN    25      63.576  31.252  66.692  1.00  0.00           H
ATOM    412  CD  GLN    25      63.808  33.388  66.292  1.00  0.00           C
ATOM    413  OE1 GLN    25      63.807  33.301  65.052  1.00  0.00           O
ATOM    414  NE2 GLN    25      63.971  34.581  66.776  1.00  0.00           N
ATOM    415 HE21 GLN    25      63.771  35.413  66.241  1.00  0.00           H
ATOM    416 HE22 GLN    25      64.208  34.730  67.746  1.00  0.00           H
ATOM    417  C   GLN    25      60.949  30.761  66.805  1.00  0.00           C
ATOM    418  O   GLN    25      61.097  30.419  65.624  1.00  0.00           O
ATOM    419  N   ALA    26      60.743  29.867  67.773  1.00  0.00           N
ATOM    420  H   ALA    26      60.599  30.217  68.709  1.00  0.00           H
ATOM    421  CA  ALA    26      60.738  28.439  67.620  1.00  0.00           C
ATOM    422  HA  ALA    26      61.695  28.103  67.221  1.00  0.00           H
ATOM    423  CB  ALA    26      60.472  27.739  68.936  1.00  0.00           C
ATOM    424  HB1 ALA    26      61.018  28.173  69.774  1.00  0.00           H
ATOM    425  HB2 ALA    26      60.813  26.706  68.868  1.00  0.00           H
ATOM    426  HB3 ALA    26      59.450  27.933  69.263  1.00  0.00           H
ATOM    427  C   ALA    26      59.695  28.108  66.599  1.00  0.00           C
ATOM    428  O   ALA    26      60.102  27.578  65.565  1.00  0.00           O
ATOM    429  N   VAL    27      58.510  28.730  66.754  1.00  0.00           N
ATOM    430  H   VAL    27      58.360  29.215  67.627  1.00  0.00           H
ATOM    431  CA  VAL    27      57.345  28.564  65.843  1.00  0.00           C
ATOM    432  HA  VAL    27      57.259  27.496  65.644  1.00  0.00           H
ATOM    433  CB  VAL    27      56.032  29.261  66.285  1.00  0.00           C
ATOM    434  HB  VAL    27      56.273  30.262  66.644  1.00  0.00           H
ATOM    435  CG1 VAL    27      54.918  29.440  65.216  1.00  0.00           C
ATOM    436 HG11 VAL    27      54.036  29.850  65.705  1.00  0.00           H
ATOM    437 HG12 VAL    27      55.179  30.174  64.453  1.00  0.00           H
ATOM    438 HG13 VAL    27      54.832  28.438  64.796  1.00  0.00           H
ATOM    439  CG2 VAL    27      55.364  28.610  67.470  1.00  0.00           C
ATOM    440 HG21 VAL    27      54.684  27.794  67.226  1.00  0.00           H
ATOM    441 HG22 VAL    27      54.815  29.459  67.877  1.00  0.00           H
ATOM    442 HG23 VAL    27      56.142  28.326  68.180  1.00  0.00           H
ATOM    443  C   VAL    27      57.688  29.073  64.441  1.00  0.00           C
ATOM    444  O   VAL    27      57.438  28.373  63.471  1.00  0.00           O
ATOM    445  N   THR    28      58.254  30.231  64.250  1.00  0.00           N
ATOM    446  H   THR    28      58.422  30.679  65.140  1.00  0.00           H
ATOM    447  CA  THR    28      58.759  30.925  63.011  1.00  0.00           C
ATOM    448  HA  THR    28      57.933  31.109  62.324  1.00  0.00           H
ATOM    449  CB  THR    28      59.454  32.268  63.272  1.00  0.00           C
ATOM    450  HB  THR    28      60.250  31.999  63.966  1.00  0.00           H
ATOM    451  CG2 THR    28      60.064  32.964  62.056  1.00  0.00           C
ATOM    452 HG21 THR    28      59.344  32.934  61.237  1.00  0.00           H
ATOM    453 HG22 THR    28      60.915  32.383  61.698  1.00  0.00           H
ATOM    454 HG23 THR    28      60.182  34.036  62.213  1.00  0.00           H
ATOM    455  OG1 THR    28      58.523  33.087  63.899  1.00  0.00           O
ATOM    456  HG1 THR    28      58.308  32.744  64.769  1.00  0.00           H
ATOM    457  C   THR    28      59.697  29.909  62.280  1.00  0.00           C
ATOM    458  O   THR    28      59.499  29.629  61.055  1.00  0.00           O
ATOM    459  N   LYS    29      60.780  29.421  62.978  1.00  0.00           N
ATOM    460  H   LYS    29      61.046  29.667  63.920  1.00  0.00           H
ATOM    461  CA  LYS    29      61.672  28.563  62.155  1.00  0.00           C
ATOM    462  HA  LYS    29      62.049  29.155  61.321  1.00  0.00           H
ATOM    463  CB  LYS    29      62.906  28.143  63.054  1.00  0.00           C
ATOM    464  HB2 LYS    29      62.504  27.705  63.968  1.00  0.00           H
ATOM    465  HB3 LYS    29      63.310  27.320  62.462  1.00  0.00           H
ATOM    466  CG  LYS    29      63.888  29.296  63.476  1.00  0.00           C
ATOM    467  HG2 LYS    29      63.279  29.857  64.184  1.00  0.00           H
ATOM    468  HG3 LYS    29      64.783  28.867  63.929  1.00  0.00           H
ATOM    469  CD  LYS    29      64.209  30.252  62.374  1.00  0.00           C
ATOM    470  HD2 LYS    29      64.556  29.569  61.599  1.00  0.00           H
ATOM    471  HD3 LYS    29      63.300  30.752  62.040  1.00  0.00           H
ATOM    472  CE  LYS    29      65.365  31.228  62.864  1.00  0.00           C
ATOM    473  HE2 LYS    29      64.958  31.755  63.726  1.00  0.00           H
ATOM    474  HE3 LYS    29      66.198  30.628  63.230  1.00  0.00           H
ATOM    475  NZ  LYS    29      65.789  32.209  61.799  1.00  0.00           N
ATOM    476  HZ1 LYS    29      66.581  32.758  62.103  1.00  0.00           H
ATOM    477  HZ2 LYS    29      65.037  32.790  61.454  1.00  0.00           H
ATOM    478  HZ3 LYS    29      66.113  31.740  60.965  1.00  0.00           H
ATOM    479  C   LYS    29      60.995  27.303  61.581  1.00  0.00           C
ATOM    480  O   LYS    29      61.250  26.900  60.447  1.00  0.00           O
ATOM    481  N   HIE    30      59.972  26.682  62.319  1.00  0.00           N
ATOM    482  H   HIE    30      59.837  26.878  63.301  1.00  0.00           H
ATOM    483  CA  HIE    30      59.325  25.406  61.878  1.00  0.00           C
ATOM    484  HA  HIE    30      60.056  24.681  61.521  1.00  0.00           H
ATOM    485  CB  HIE    30      58.645  24.801  63.169  1.00  0.00           C
ATOM    486  HB2 HIE    30      59.404  24.622  63.930  1.00  0.00           H
ATOM    487  HB3 HIE    30      58.020  25.549  63.659  1.00  0.00           H
ATOM    488  CG  HIE    30      57.877  23.519  63.014  1.00  0.00           C
ATOM    489  ND1 HIE    30      58.344  22.192  63.096  1.00  0.00           N
ATOM    490  CE1 HIE    30      57.263  21.416  62.907  1.00  0.00           C
ATOM    491  HE1 HIE    30      57.200  20.339  62.979  1.00  0.00           H
ATOM    492  NE2 HIE    30      56.195  22.164  62.765  1.00  0.00           N
ATOM    493  HE2 HIE    30      55.234  21.856  62.793  1.00  0.00           H
ATOM    494  CD2 HIE    30      56.552  23.499  62.797  1.00  0.00           C
ATOM    495  HD2 HIE    30      55.847  24.312  62.708  1.00  0.00           H
ATOM    496  C   HIE    30      58.409  25.749  60.636  1.00  0.00           C
ATOM    497  O   HIE    30      58.121  24.970  59.771  1.00  0.00           O
ATOM    498  N   PHE    31      57.960  26.957  60.585  1.00  0.00           N
ATOM    499  H   PHE    31      58.218  27.470  61.416  1.00  0.00           H
ATOM    500  CA  PHE    31      57.121  27.610  59.571  1.00  0.00           C
ATOM    501  HA  PHE    31      56.231  26.995  59.438  1.00  0.00           H
ATOM    502  CB  PHE    31      56.565  28.988  59.964  1.00  0.00           C
ATOM    503  HB2 PHE    31      56.559  28.961  61.054  1.00  0.00           H
ATOM    504  HB3 PHE    31      57.300  29.761  59.739  1.00  0.00           H
ATOM    505  CG  PHE    31      55.214  29.390  59.418  1.00  0.00           C
ATOM    506  CD1 PHE    31      54.972  29.416  58.051  1.00  0.00           C
ATOM    507  HD1 PHE    31      55.747  29.196  57.331  1.00  0.00           H
ATOM    508  CE1 PHE    31      53.667  29.690  57.581  1.00  0.00           C
ATOM    509  HE1 PHE    31      53.303  29.655  56.565  1.00  0.00           H
ATOM    510  CZ  PHE    31      52.675  30.007  58.525  1.00  0.00           C
ATOM    511  HZ  PHE    31      51.652  30.068  58.181  1.00  0.00           H
ATOM    512  CE2 PHE    31      52.955  30.012  59.909  1.00  0.00           C
ATOM    513  HE2 PHE    31      52.205  30.098  60.681  1.00  0.00           H
ATOM    514  CD2 PHE    31      54.199  29.632  60.328  1.00  0.00           C
ATOM    515  HD2 PHE    31      54.383  29.506  61.384  1.00  0.00           H
ATOM    516  C   PHE    31      57.805  27.607  58.171  1.00  0.00           C
ATOM    517  O   PHE    31      57.201  27.170  57.139  1.00  0.00           O
ATOM    518  N   ILE    32      59.123  28.005  58.159  1.00  0.00           N
ATOM    519  H   ILE    32      59.525  28.381  59.005  1.00  0.00           H
ATOM    520  CA  ILE    32      59.903  27.958  56.952  1.00  0.00           C
ATOM    521  HA  ILE    32      59.556  28.657  56.192  1.00  0.00           H
ATOM    522  CB  ILE    32      61.336  28.334  57.274  1.00  0.00           C
ATOM    523  HB  ILE    32      61.769  27.631  57.985  1.00  0.00           H
ATOM    524  CG2 ILE    32      62.199  28.225  55.998  1.00  0.00           C
ATOM    525 HG21 ILE    32      63.226  28.571  56.115  1.00  0.00           H
ATOM    526 HG22 ILE    32      61.695  28.705  55.159  1.00  0.00           H
ATOM    527 HG23 ILE    32      62.217  27.170  55.725  1.00  0.00           H
ATOM    528  CG1 ILE    32      61.380  29.751  57.843  1.00  0.00           C
ATOM    529 HG12 ILE    32      61.006  30.455  57.100  1.00  0.00           H
ATOM    530 HG13 ILE    32      60.707  29.927  58.681  1.00  0.00           H
ATOM    531  CD1 ILE    32      62.787  30.076  58.367  1.00  0.00           C
ATOM    532 HD11 ILE    32      62.753  30.948  59.019  1.00  0.00           H
ATOM    533 HD12 ILE    32      63.440  30.158  57.498  1.00  0.00           H
ATOM    534 HD13 ILE    32      63.179  29.180  58.847  1.00  0.00           H
ATOM    535  C   ILE    32      59.851  26.482  56.405  1.00  0.00           C
ATOM    536  O   ILE    32      59.641  26.291  55.184  1.00  0.00           O
ATOM    537  N   SER    33      59.838  25.443  57.251  1.00  0.00           N
ATOM    538  H   SER    33      60.045  25.587  58.230  1.00  0.00           H
ATOM    539  CA  SER    33      59.847  24.121  56.687  1.00  0.00           C
ATOM    540  HA  SER    33      60.405  24.231  55.757  1.00  0.00           H
ATOM    541  CB  SER    33      60.641  23.136  57.526  1.00  0.00           C
ATOM    542  HB2 SER    33      60.166  23.066  58.504  1.00  0.00           H
ATOM    543  HB3 SER    33      60.428  22.181  57.045  1.00  0.00           H
ATOM    544  OG  SER    33      61.956  23.449  57.616  1.00  0.00           O
ATOM    545  HG  SER    33      62.290  23.580  58.506  1.00  0.00           H
ATOM    546  C   SER    33      58.460  23.560  56.240  1.00  0.00           C
ATOM    547  O   SER    33      58.378  22.800  55.270  1.00  0.00           O
ATOM    548  N   GLU    34      57.335  24.066  56.843  1.00  0.00           N
ATOM    549  H   GLU    34      57.461  24.659  57.652  1.00  0.00           H
ATOM    550  CA  GLU    34      55.945  23.831  56.421  1.00  0.00           C
ATOM    551  HA  GLU    34      55.800  22.779  56.176  1.00  0.00           H
ATOM    552  CB  GLU    34      55.015  24.225  57.621  1.00  0.00           C
ATOM    553  HB2 GLU    34      55.315  25.179  58.055  1.00  0.00           H
ATOM    554  HB3 GLU    34      53.975  24.373  57.326  1.00  0.00           H
ATOM    555  CG  GLU    34      54.931  23.281  58.779  1.00  0.00           C
ATOM    556  HG2 GLU    34      55.870  23.300  59.332  1.00  0.00           H
ATOM    557  HG3 GLU    34      54.146  23.690  59.416  1.00  0.00           H
ATOM    558  CD  GLU    34      54.650  21.838  58.281  1.00  0.00           C
ATOM    559  OE1 GLU    34      53.638  21.626  57.574  1.00  0.00           O
ATOM    560  OE2 GLU    34      55.422  20.984  58.680  1.00  0.00           O
ATOM    561  C   GLU    34      55.576  24.599  55.164  1.00  0.00           C
ATOM    562  O   GLU    34      54.772  24.086  54.335  1.00  0.00           O
ATOM    563  N   LEU    35      56.105  25.848  54.870  1.00  0.00           N
ATOM    564  H   LEU    35      56.731  26.405  55.434  1.00  0.00           H
ATOM    565  CA  LEU    35      55.941  26.371  53.517  1.00  0.00           C
ATOM    566  HA  LEU    35      54.890  26.290  53.237  1.00  0.00           H
ATOM    567  CB  LEU    35      56.392  27.819  53.429  1.00  0.00           C
ATOM    568  HB2 LEU    35      57.446  27.921  53.689  1.00  0.00           H
ATOM    569  HB3 LEU    35      56.349  28.207  52.411  1.00  0.00           H
ATOM    570  CG  LEU    35      55.588  28.807  54.305  1.00  0.00           C
ATOM    571  HG  LEU    35      55.570  28.390  55.312  1.00  0.00           H
ATOM    572  CD1 LEU    35      56.369  30.101  54.466  1.00  0.00           C
ATOM    573 HD11 LEU    35      55.782  30.671  55.186  1.00  0.00           H
ATOM    574 HD12 LEU    35      56.422  30.720  53.570  1.00  0.00           H
ATOM    575 HD13 LEU    35      57.392  29.871  54.762  1.00  0.00           H
ATOM    576  CD2 LEU    35      54.174  29.041  53.810  1.00  0.00           C
ATOM    577 HD21 LEU    35      53.668  28.085  53.948  1.00  0.00           H
ATOM    578 HD22 LEU    35      53.620  29.810  54.349  1.00  0.00           H
ATOM    579 HD23 LEU    35      54.227  29.328  52.760  1.00  0.00           H
ATOM    580  C   LEU    35      56.750  25.512  52.516  1.00  0.00           C
ATOM    581  O   LEU    35      56.021  25.143  51.559  1.00  0.00           O
ATOM    582  N   GLU    36      58.037  25.201  52.776  1.00  0.00           N
ATOM    583  H   GLU    36      58.477  25.535  53.621  1.00  0.00           H
ATOM    584  CA  GLU    36      58.785  24.327  51.826  1.00  0.00           C
ATOM    585  HA  GLU    36      58.875  24.836  50.867  1.00  0.00           H
ATOM    586  CB  GLU    36      60.175  24.148  52.495  1.00  0.00           C
ATOM    587  HB2 GLU    36      60.844  24.941  52.163  1.00  0.00           H
ATOM    588  HB3 GLU    36      59.951  24.039  53.557  1.00  0.00           H
ATOM    589  CG  GLU    36      60.994  22.856  52.173  1.00  0.00           C
ATOM    590  HG2 GLU    36      61.942  22.766  52.704  1.00  0.00           H
ATOM    591  HG3 GLU    36      60.492  21.890  52.198  1.00  0.00           H
ATOM    592  CD  GLU    36      61.420  22.812  50.670  1.00  0.00           C
ATOM    593  OE1 GLU    36      61.786  21.666  50.249  1.00  0.00           O
ATOM    594  OE2 GLU    36      61.523  23.850  49.956  1.00  0.00           O
ATOM    595  C   GLU    36      58.059  22.965  51.624  1.00  0.00           C
ATOM    596  O   GLU    36      57.846  22.544  50.473  1.00  0.00           O
ATOM    597  N   LYS    37      57.479  22.382  52.644  1.00  0.00           N
ATOM    598  H   LYS    37      57.668  22.814  53.536  1.00  0.00           H
ATOM    599  CA  LYS    37      56.663  21.174  52.508  1.00  0.00           C
ATOM    600  HA  LYS    37      57.244  20.497  51.882  1.00  0.00           H
ATOM    601  CB  LYS    37      56.409  20.553  53.869  1.00  0.00           C
ATOM    602  HB2 LYS    37      57.354  20.480  54.407  1.00  0.00           H
ATOM    603  HB3 LYS    37      55.730  21.167  54.461  1.00  0.00           H
ATOM    604  CG  LYS    37      55.738  19.230  53.777  1.00  0.00           C
ATOM    605  HG2 LYS    37      54.935  19.207  53.039  1.00  0.00           H
ATOM    606  HG3 LYS    37      56.497  18.480  53.552  1.00  0.00           H
ATOM    607  CD  LYS    37      55.035  18.821  55.152  1.00  0.00           C
ATOM    608  HD2 LYS    37      55.754  18.912  55.967  1.00  0.00           H
ATOM    609  HD3 LYS    37      54.194  19.498  55.303  1.00  0.00           H
ATOM    610  CE  LYS    37      54.511  17.400  55.205  1.00  0.00           C
ATOM    611  HE2 LYS    37      53.499  17.331  54.806  1.00  0.00           H
ATOM    612  HE3 LYS    37      55.189  16.796  54.602  1.00  0.00           H
ATOM    613  NZ  LYS    37      54.498  16.942  56.634  1.00  0.00           N
ATOM    614  HZ1 LYS    37      54.321  15.950  56.714  1.00  0.00           H
ATOM    615  HZ2 LYS    37      53.760  17.495  57.047  1.00  0.00           H
ATOM    616  HZ3 LYS    37      55.363  17.111  57.126  1.00  0.00           H
ATOM    617  C   LYS    37      55.411  21.343  51.617  1.00  0.00           C
ATOM    618  O   LYS    37      55.229  20.458  50.747  1.00  0.00           O
ATOM    619  N   GLY    38      54.586  22.388  51.756  1.00  0.00           N
ATOM    620  H   GLY    38      54.921  23.030  52.462  1.00  0.00           H
ATOM    621  CA  GLY    38      53.552  22.711  50.856  1.00  0.00           C
ATOM    622  HA2 GLY    38      52.846  21.882  50.870  1.00  0.00           H
ATOM    623  HA3 GLY    38      53.062  23.611  51.224  1.00  0.00           H
ATOM    624  C   GLY    38      53.910  22.954  49.338  1.00  0.00           C
ATOM    625  O   GLY    38      53.086  23.087  48.493  1.00  0.00           O
ATOM    626  N   LEU    39      55.162  23.055  48.973  1.00  0.00           N
ATOM    627  H   LEU    39      55.848  23.137  49.709  1.00  0.00           H
ATOM    628  CA  LEU    39      55.685  23.117  47.540  1.00  0.00           C
ATOM    629  HA  LEU    39      54.795  23.388  46.972  1.00  0.00           H
ATOM    630  CB  LEU    39      56.747  24.221  47.568  1.00  0.00           C
ATOM    631  HB2 LEU    39      57.482  24.001  48.343  1.00  0.00           H
ATOM    632  HB3 LEU    39      57.337  24.175  46.653  1.00  0.00           H
ATOM    633  CG  LEU    39      56.057  25.606  47.687  1.00  0.00           C
ATOM    634  HG  LEU    39      55.353  25.562  48.518  1.00  0.00           H
ATOM    635  CD1 LEU    39      57.173  26.618  47.880  1.00  0.00           C
ATOM    636 HD11 LEU    39      56.814  27.641  47.993  1.00  0.00           H
ATOM    637 HD12 LEU    39      57.795  26.606  46.985  1.00  0.00           H
ATOM    638 HD13 LEU    39      57.785  26.231  48.696  1.00  0.00           H
ATOM    639  CD2 LEU    39      55.373  25.909  46.376  1.00  0.00           C
ATOM    640 HD21 LEU    39      55.899  25.555  45.489  1.00  0.00           H
ATOM    641 HD22 LEU    39      54.366  25.501  46.456  1.00  0.00           H
ATOM    642 HD23 LEU    39      55.131  26.965  46.261  1.00  0.00           H
ATOM    643  C   LEU    39      56.218  21.776  47.093  1.00  0.00           C
ATOM    644  O   LEU    39      56.369  21.639  45.889  1.00  0.00           O
ATOM    645  N   SER    40      56.375  20.748  47.915  1.00  0.00           N
ATOM    646  H   SER    40      56.220  20.927  48.897  1.00  0.00           H
ATOM    647  CA  SER    40      56.790  19.410  47.486  1.00  0.00           C
ATOM    648  HA  SER    40      57.645  19.472  46.813  1.00  0.00           H
ATOM    649  CB  SER    40      57.166  18.623  48.776  1.00  0.00           C
ATOM    650  HB2 SER    40      57.729  17.776  48.386  1.00  0.00           H
ATOM    651  HB3 SER    40      57.674  19.322  49.441  1.00  0.00           H
ATOM    652  OG  SER    40      55.978  18.264  49.449  1.00  0.00           O
ATOM    653  HG  SER    40      55.632  19.004  49.953  1.00  0.00           H
ATOM    654  C   SER    40      55.724  18.667  46.690  1.00  0.00           C
ATOM    655  O   SER    40      54.533  19.023  46.649  1.00  0.00           O
ATOM    656  N   LYS    41      56.138  17.635  45.957  1.00  0.00           N
ATOM    657  H   LYS    41      57.129  17.457  45.898  1.00  0.00           H
ATOM    658  CA  LYS    41      55.261  16.764  45.140  1.00  0.00           C
ATOM    659  HA  LYS    41      54.583  17.373  44.540  1.00  0.00           H
ATOM    660  CB  LYS    41      56.185  15.924  44.129  1.00  0.00           C
ATOM    661  HB2 LYS    41      57.059  15.535  44.651  1.00  0.00           H
ATOM    662  HB3 LYS    41      55.642  15.106  43.654  1.00  0.00           H
ATOM    663  CG  LYS    41      56.788  16.853  42.999  1.00  0.00           C
ATOM    664  HG2 LYS    41      55.893  16.985  42.390  1.00  0.00           H
ATOM    665  HG3 LYS    41      57.154  17.759  43.484  1.00  0.00           H
ATOM    666  CD  LYS    41      57.903  16.185  42.225  1.00  0.00           C
ATOM    667  HD2 LYS    41      58.202  16.960  41.519  1.00  0.00           H
ATOM    668  HD3 LYS    41      58.730  15.774  42.804  1.00  0.00           H
ATOM    669  CE  LYS    41      57.381  15.090  41.248  1.00  0.00           C
ATOM    670  HE2 LYS    41      58.107  14.294  41.083  1.00  0.00           H
ATOM    671  HE3 LYS    41      56.516  14.540  41.621  1.00  0.00           H
ATOM    672  NZ  LYS    41      57.148  15.702  39.870  1.00  0.00           N
ATOM    673  HZ1 LYS    41      58.004  15.746  39.337  1.00  0.00           H
ATOM    674  HZ2 LYS    41      56.691  16.601  39.815  1.00  0.00           H
ATOM    675  HZ3 LYS    41      56.588  15.098  39.284  1.00  0.00           H
ATOM    676  C   LYS    41      54.275  15.818  45.909  1.00  0.00           C
ATOM    677  O   LYS    41      53.162  15.549  45.448  1.00  0.00           O
ATOM    678  N   LYS    42      54.640  15.577  47.218  1.00  0.00           N
ATOM    679  H   LYS    42      55.555  15.811  47.575  1.00  0.00           H
ATOM    680  CA  LYS    42      53.716  14.996  48.151  1.00  0.00           C
ATOM    681  HA  LYS    42      52.964  14.402  47.630  1.00  0.00           H
ATOM    682  CB  LYS    42      54.468  14.065  49.153  1.00  0.00           C
ATOM    683  HB2 LYS    42      53.760  13.472  49.733  1.00  0.00           H
ATOM    684  HB3 LYS    42      55.042  13.358  48.554  1.00  0.00           H
ATOM    685  CG  LYS    42      55.354  14.754  50.161  1.00  0.00           C
ATOM    686  HG2 LYS    42      56.107  15.432  49.759  1.00  0.00           H
ATOM    687  HG3 LYS    42      54.852  15.295  50.962  1.00  0.00           H
ATOM    688  CD  LYS    42      56.188  13.767  50.920  1.00  0.00           C
ATOM    689  HD2 LYS    42      55.552  13.132  51.538  1.00  0.00           H
ATOM    690  HD3 LYS    42      56.588  13.029  50.224  1.00  0.00           H
ATOM    691  CE  LYS    42      57.179  14.427  51.920  1.00  0.00           C
ATOM    692  HE2 LYS    42      57.729  15.286  51.535  1.00  0.00           H
ATOM    693  HE3 LYS    42      56.623  14.809  52.777  1.00  0.00           H
ATOM    694  NZ  LYS    42      58.171  13.451  52.388  1.00  0.00           N
ATOM    695  HZ1 LYS    42      58.547  13.761  53.273  1.00  0.00           H
ATOM    696  HZ2 LYS    42      58.796  13.353  51.601  1.00  0.00           H
ATOM    697  HZ3 LYS    42      57.688  12.593  52.610  1.00  0.00           H
ATOM    698  C   LYS    42      52.880  16.077  48.832  1.00  0.00           C
ATOM    699  O   LYS    42      51.918  15.662  49.530  1.00  0.00           O
ATOM    700  N   GLY    43      53.263  17.324  48.842  1.00  0.00           N
ATOM    701  H   GLY    43      54.092  17.492  48.289  1.00  0.00           H
ATOM    702  CA  GLY    43      52.453  18.398  49.387  1.00  0.00           C
ATOM    703  HA2 GLY    43      52.864  19.335  49.012  1.00  0.00           H
ATOM    704  HA3 GLY    43      51.391  18.284  49.172  1.00  0.00           H
ATOM    705  C   GLY    43      52.566  18.528  50.860  1.00  0.00           C
ATOM    706  O   GLY    43      53.512  17.998  51.441  1.00  0.00           O
ATOM    707  N   GLY    44      51.561  19.032  51.574  1.00  0.00           N
ATOM    708  H   GLY    44      50.939  19.630  51.048  1.00  0.00           H
ATOM    709  CA  GLY    44      51.704  19.362  52.964  1.00  0.00           C
ATOM    710  HA2 GLY    44      51.775  18.439  53.540  1.00  0.00           H
ATOM    711  HA3 GLY    44      52.576  19.958  53.237  1.00  0.00           H
ATOM    712  C   GLY    44      50.422  20.010  53.403  1.00  0.00           C
ATOM    713  O   GLY    44      49.457  20.346  52.679  1.00  0.00           O
ATOM    714  N   ASN    45      50.316  20.210  54.704  1.00  0.00           N
ATOM    715  H   ASN    45      51.165  19.995  55.208  1.00  0.00           H
ATOM    716  CA  ASN    45      49.183  20.853  55.352  1.00  0.00           C
ATOM    717  HA  ASN    45      48.232  20.330  55.255  1.00  0.00           H
ATOM    718  CB  ASN    45      49.559  20.829  56.842  1.00  0.00           C
ATOM    719  HB2 ASN    45      50.634  20.968  56.954  1.00  0.00           H
ATOM    720  HB3 ASN    45      49.059  21.681  57.302  1.00  0.00           H
ATOM    721  CG  ASN    45      49.076  19.628  57.582  1.00  0.00           C
ATOM    722  OD1 ASN    45      48.136  18.942  57.255  1.00  0.00           O
ATOM    723  ND2 ASN    45      49.668  19.403  58.721  1.00  0.00           N
ATOM    724 HD21 ASN    45      50.377  20.042  59.053  1.00  0.00           H
ATOM    725 HD22 ASN    45      49.200  18.856  59.430  1.00  0.00           H
ATOM    726  C   ASN    45      48.839  22.135  54.708  1.00  0.00           C
ATOM    727  O   ASN    45      47.674  22.425  54.283  1.00  0.00           O
ATOM    728  N   ILE    46      49.869  23.037  54.468  1.00  0.00           N
ATOM    729  H   ILE    46      50.829  22.747  54.588  1.00  0.00           H
ATOM    730  CA  ILE    46      49.662  24.359  53.869  1.00  0.00           C
ATOM    731  HA  ILE    46      48.776  24.821  54.307  1.00  0.00           H
ATOM    732  CB  ILE    46      50.845  25.277  54.024  1.00  0.00           C
ATOM    733  HB  ILE    46      51.660  24.910  53.400  1.00  0.00           H
ATOM    734  CG2 ILE    46      50.495  26.626  53.378  1.00  0.00           C
ATOM    735 HG21 ILE    46      51.261  27.384  53.542  1.00  0.00           H
ATOM    736 HG22 ILE    46      49.632  26.893  53.989  1.00  0.00           H
ATOM    737 HG23 ILE    46      50.192  26.547  52.334  1.00  0.00           H
ATOM    738  CG1 ILE    46      51.195  25.387  55.470  1.00  0.00           C
ATOM    739 HG12 ILE    46      50.323  25.611  56.086  1.00  0.00           H
ATOM    740 HG13 ILE    46      51.659  24.450  55.778  1.00  0.00           H
ATOM    741  CD1 ILE    46      52.341  26.368  55.822  1.00  0.00           C
ATOM    742 HD11 ILE    46      52.114  27.402  55.567  1.00  0.00           H
ATOM    743 HD12 ILE    46      53.277  26.156  55.304  1.00  0.00           H
ATOM    744 HD13 ILE    46      52.594  26.311  56.880  1.00  0.00           H
ATOM    745  C   ILE    46      49.415  24.039  52.346  1.00  0.00           C
ATOM    746  O   ILE    46      50.301  23.505  51.691  1.00  0.00           O
ATOM    747  N   PRO    47      48.355  24.553  51.763  1.00  0.00           N
ATOM    748  CD  PRO    47      47.236  25.360  52.256  1.00  0.00           C
ATOM    749  HD2 PRO    47      47.438  26.421  52.115  1.00  0.00           H
ATOM    750  HD3 PRO    47      47.013  25.125  53.297  1.00  0.00           H
ATOM    751  CG  PRO    47      46.109  24.962  51.321  1.00  0.00           C
ATOM    752  HG2 PRO    47      45.311  25.695  51.204  1.00  0.00           H
ATOM    753  HG3 PRO    47      45.579  24.108  51.741  1.00  0.00           H
ATOM    754  CB  PRO    47      46.783  24.690  49.950  1.00  0.00           C
ATOM    755  HB2 PRO    47      46.653  25.602  49.368  1.00  0.00           H
ATOM    756  HB3 PRO    47      46.269  23.930  49.362  1.00  0.00           H
ATOM    757  CA  PRO    47      48.174  24.259  50.325  1.00  0.00           C
ATOM    758  HA  PRO    47      48.256  23.180  50.199  1.00  0.00           H
ATOM    759  C   PRO    47      49.291  24.819  49.395  1.00  0.00           C
ATOM    760  O   PRO    47      49.600  24.104  48.407  1.00  0.00           O
ATOM    761  N   MET    48      49.709  26.069  49.539  1.00  0.00           N
ATOM    762  H   MET    48      49.319  26.574  50.323  1.00  0.00           H
ATOM    763  CA  MET    48      50.716  26.721  48.678  1.00  0.00           C
ATOM    764  HA  MET    48      50.874  27.736  49.046  1.00  0.00           H
ATOM    765  CB  MET    48      52.111  26.174  49.039  1.00  0.00           C
ATOM    766  HB2 MET    48      52.151  25.129  48.733  1.00  0.00           H
ATOM    767  HB3 MET    48      52.925  26.557  48.423  1.00  0.00           H
ATOM    768  CG  MET    48      52.538  26.346  50.431  1.00  0.00           C
ATOM    769  HG2 MET    48      51.774  25.945  51.097  1.00  0.00           H
ATOM    770  HG3 MET    48      53.458  25.790  50.615  1.00  0.00           H
ATOM    771  SD  MET    48      52.954  28.112  50.798  1.00  0.00           S
ATOM    772  CE  MET    48      54.446  28.369  49.874  1.00  0.00           C
ATOM    773  HE1 MET    48      54.819  29.370  50.091  1.00  0.00           H
ATOM    774  HE2 MET    48      55.160  27.557  50.016  1.00  0.00           H
ATOM    775  HE3 MET    48      54.312  28.430  48.795  1.00  0.00           H
ATOM    776  C   MET    48      50.370  26.752  47.164  1.00  0.00           C
ATOM    777  O   MET    48      51.034  26.036  46.418  1.00  0.00           O
ATOM    778  N   ILE    49      49.330  27.526  46.847  1.00  0.00           N
ATOM    779  H   ILE    49      48.702  27.955  47.511  1.00  0.00           H
ATOM    780  CA  ILE    49      48.776  27.435  45.437  1.00  0.00           C
ATOM    781  HA  ILE    49      48.940  26.394  45.157  1.00  0.00           H
ATOM    782  CB  ILE    49      47.266  27.712  45.280  1.00  0.00           C
ATOM    783  HB  ILE    49      47.176  28.778  45.484  1.00  0.00           H
ATOM    784  CG2 ILE    49      46.774  27.461  43.878  1.00  0.00           C
ATOM    785 HG21 ILE    49      47.299  28.063  43.136  1.00  0.00           H
ATOM    786 HG22 ILE    49      45.711  27.634  43.706  1.00  0.00           H
ATOM    787 HG23 ILE    49      46.843  26.396  43.662  1.00  0.00           H
ATOM    788  CG1 ILE    49      46.386  27.017  46.460  1.00  0.00           C
ATOM    789 HG12 ILE    49      45.414  26.859  45.993  1.00  0.00           H
ATOM    790 HG13 ILE    49      46.813  26.041  46.695  1.00  0.00           H
ATOM    791  CD1 ILE    49      46.242  27.897  47.648  1.00  0.00           C
ATOM    792 HD11 ILE    49      46.014  28.922  47.351  1.00  0.00           H
ATOM    793 HD12 ILE    49      47.104  27.925  48.314  1.00  0.00           H
ATOM    794 HD13 ILE    49      45.367  27.610  48.231  1.00  0.00           H
ATOM    795  C   ILE    49      49.559  28.315  44.450  1.00  0.00           C
ATOM    796  O   ILE    49      49.669  29.480  44.737  1.00  0.00           O
ATOM    797  N   PRO    50      49.973  27.870  43.235  1.00  0.00           N
ATOM    798  CD  PRO    50      49.994  26.457  42.864  1.00  0.00           C
ATOM    799  HD2 PRO    50      49.073  25.922  43.095  1.00  0.00           H
ATOM    800  HD3 PRO    50      50.779  25.916  43.392  1.00  0.00           H
ATOM    801  CG  PRO    50      50.302  26.347  41.393  1.00  0.00           C
ATOM    802  HG2 PRO    50      49.430  26.499  40.759  1.00  0.00           H
ATOM    803  HG3 PRO    50      50.793  25.421  41.093  1.00  0.00           H
ATOM    804  CB  PRO    50      51.154  27.605  41.148  1.00  0.00           C
ATOM    805  HB2 PRO    50      51.087  27.794  40.077  1.00  0.00           H
ATOM    806  HB3 PRO    50      52.175  27.325  41.404  1.00  0.00           H
ATOM    807  CA  PRO    50      50.514  28.636  42.160  1.00  0.00           C
ATOM    808  HA  PRO    50      51.281  29.319  42.526  1.00  0.00           H
ATOM    809  C   PRO    50      49.362  29.470  41.557  1.00  0.00           C
ATOM    810  O   PRO    50      48.388  28.888  41.049  1.00  0.00           O
ATOM    811  N   GLY    51      49.511  30.755  41.510  1.00  0.00           N
ATOM    812  H   GLY    51      50.308  31.127  42.006  1.00  0.00           H
ATOM    813  CA  GLY    51      48.502  31.700  41.003  1.00  0.00           C
ATOM    814  HA2 GLY    51      47.524  31.239  41.141  1.00  0.00           H
ATOM    815  HA3 GLY    51      48.460  32.644  41.546  1.00  0.00           H
ATOM    816  C   GLY    51      48.623  31.928  39.494  1.00  0.00           C
ATOM    817  O   GLY    51      47.779  32.556  38.873  1.00  0.00           O
ATOM    818  N   TRP    52      49.702  31.472  38.852  1.00  0.00           N
ATOM    819  H   TRP    52      50.359  30.903  39.367  1.00  0.00           H
ATOM    820  CA  TRP    52      50.049  31.596  37.395  1.00  0.00           C
ATOM    821  HA  TRP    52      51.053  31.179  37.320  1.00  0.00           H
ATOM    822  CB  TRP    52      49.071  30.750  36.623  1.00  0.00           C
ATOM    823  HB2 TRP    52      48.063  31.142  36.760  1.00  0.00           H
ATOM    824  HB3 TRP    52      49.380  30.809  35.580  1.00  0.00           H
ATOM    825  CG  TRP    52      49.186  29.324  37.065  1.00  0.00           C
ATOM    826  CD1 TRP    52      48.206  28.596  37.665  1.00  0.00           C
ATOM    827  HD1 TRP    52      47.232  28.841  38.063  1.00  0.00           H
ATOM    828  NE1 TRP    52      48.735  27.297  38.017  1.00  0.00           N
ATOM    829  HE1 TRP    52      48.313  26.676  38.691  1.00  0.00           H
ATOM    830  CE2 TRP    52      49.963  27.103  37.484  1.00  0.00           C
ATOM    831  CZ2 TRP    52      50.809  26.018  37.447  1.00  0.00           C
ATOM    832  HZ2 TRP    52      50.638  25.164  38.086  1.00  0.00           H
ATOM    833  CH2 TRP    52      52.031  26.104  36.724  1.00  0.00           C
ATOM    834  HH2 TRP    52      52.750  25.302  36.644  1.00  0.00           H
ATOM    835  CZ3 TRP    52      52.343  27.301  36.011  1.00  0.00           C
ATOM    836  HZ3 TRP    52      53.193  27.358  35.348  1.00  0.00           H
ATOM    837  CE3 TRP    52      51.538  28.397  36.203  1.00  0.00           C
ATOM    838  HE3 TRP    52      51.843  29.263  35.635  1.00  0.00           H
ATOM    839  CD2 TRP    52      50.311  28.391  36.864  1.00  0.00           C
ATOM    840  C   TRP    52      50.381  33.032  36.950  1.00  0.00           C
ATOM    841  O   TRP    52      50.523  33.389  35.802  1.00  0.00           O
ATOM    842  N   VAL    53      50.657  33.934  37.954  1.00  0.00           N
ATOM    843  H   VAL    53      50.439  33.769  38.927  1.00  0.00           H
ATOM    844  CA  VAL    53      51.209  35.294  37.735  1.00  0.00           C
ATOM    845  HA  VAL    53      50.937  35.666  36.747  1.00  0.00           H
ATOM    846  CB  VAL    53      50.598  36.298  38.794  1.00  0.00           C
ATOM    847  HB  VAL    53      50.830  36.082  39.837  1.00  0.00           H
ATOM    848  CG1 VAL    53      51.145  37.711  38.507  1.00  0.00           C
ATOM    849 HG11 VAL    53      50.891  37.915  37.466  1.00  0.00           H
ATOM    850 HG12 VAL    53      50.655  38.422  39.172  1.00  0.00           H
ATOM    851 HG13 VAL    53      52.233  37.713  38.557  1.00  0.00           H
ATOM    852  CG2 VAL    53      49.036  36.222  38.663  1.00  0.00           C
ATOM    853 HG21 VAL    53      48.760  36.346  37.616  1.00  0.00           H
ATOM    854 HG22 VAL    53      48.615  37.055  39.227  1.00  0.00           H
ATOM    855 HG23 VAL    53      48.536  35.291  38.931  1.00  0.00           H
ATOM    856  C   VAL    53      52.776  35.042  37.920  1.00  0.00           C
ATOM    857  O   VAL    53      53.278  34.666  38.993  1.00  0.00           O
ATOM    858  N   MET    54      53.407  35.211  36.810  1.00  0.00           N
ATOM    859  H   MET    54      52.832  35.517  36.038  1.00  0.00           H
ATOM    860  CA  MET    54      54.824  35.006  36.612  1.00  0.00           C
ATOM    861  HA  MET    54      55.326  34.655  37.513  1.00  0.00           H
ATOM    862  CB  MET    54      54.899  34.025  35.446  1.00  0.00           C
ATOM    863  HB2 MET    54      54.042  34.157  34.786  1.00  0.00           H
ATOM    864  HB3 MET    54      55.878  34.214  35.007  1.00  0.00           H
ATOM    865  CG  MET    54      54.915  32.617  36.026  1.00  0.00           C
ATOM    866  HG2 MET    54      55.666  32.548  36.812  1.00  0.00           H
ATOM    867  HG3 MET    54      53.901  32.467  36.394  1.00  0.00           H
ATOM    868  SD  MET    54      55.094  31.153  34.968  1.00  0.00           S
ATOM    869  CE  MET    54      56.833  31.297  34.716  1.00  0.00           C
ATOM    870  HE1 MET    54      57.175  32.275  35.052  1.00  0.00           H
ATOM    871  HE2 MET    54      57.336  30.682  35.461  1.00  0.00           H
ATOM    872  HE3 MET    54      57.121  30.923  33.733  1.00  0.00           H
ATOM    873  C   MET    54      55.565  36.351  36.311  1.00  0.00           C
ATOM    874  O   MET    54      56.750  36.253  36.199  1.00  0.00           O
ATOM    875  N   ASP    55      54.808  37.454  36.133  1.00  0.00           N
ATOM    876  H   ASP    55      53.842  37.417  36.427  1.00  0.00           H
ATOM    877  CA  ASP    55      55.445  38.795  35.885  1.00  0.00           C
ATOM    878  HA  ASP    55      56.513  38.611  35.999  1.00  0.00           H
ATOM    879  CB  ASP    55      55.137  39.351  34.465  1.00  0.00           C
ATOM    880  HB2 ASP    55      54.173  39.853  34.556  1.00  0.00           H
ATOM    881  HB3 ASP    55      55.853  40.151  34.281  1.00  0.00           H
ATOM    882  CG  ASP    55      55.168  38.308  33.357  1.00  0.00           C
ATOM    883  OD1 ASP    55      56.266  37.840  32.989  1.00  0.00           O
ATOM    884  OD2 ASP    55      54.102  37.868  32.835  1.00  0.00           O
ATOM    885  C   ASP    55      55.187  39.731  36.987  1.00  0.00           C
ATOM    886  O   ASP    55      54.130  39.704  37.648  1.00  0.00           O
ATOM    887  N   PHE    56      56.099  40.638  37.295  1.00  0.00           N
ATOM    888  H   PHE    56      57.010  40.513  36.879  1.00  0.00           H
ATOM    889  CA  PHE    56      55.901  41.880  38.060  1.00  0.00           C
ATOM    890  HA  PHE    56      55.243  41.535  38.858  1.00  0.00           H
ATOM    891  CB  PHE    56      57.147  42.405  38.801  1.00  0.00           C
ATOM    892  HB2 PHE    56      57.597  43.092  38.085  1.00  0.00           H
ATOM    893  HB3 PHE    56      56.855  42.935  39.707  1.00  0.00           H
ATOM    894  CG  PHE    56      58.218  41.391  39.161  1.00  0.00           C
ATOM    895  CD1 PHE    56      57.978  40.439  40.102  1.00  0.00           C
ATOM    896  HD1 PHE    56      56.986  40.265  40.492  1.00  0.00           H
ATOM    897  CE1 PHE    56      58.954  39.489  40.491  1.00  0.00           C
ATOM    898  HE1 PHE    56      58.757  38.560  41.007  1.00  0.00           H
ATOM    899  CZ  PHE    56      60.292  39.615  40.020  1.00  0.00           C
ATOM    900  HZ  PHE    56      61.126  38.968  40.249  1.00  0.00           H
ATOM    901  CE2 PHE    56      60.513  40.643  39.093  1.00  0.00           C
ATOM    902  HE2 PHE    56      61.524  40.765  38.731  1.00  0.00           H
ATOM    903  CD2 PHE    56      59.497  41.490  38.587  1.00  0.00           C
ATOM    904  HD2 PHE    56      59.693  42.180  37.779  1.00  0.00           H
ATOM    905  C   PHE    56      55.198  42.954  37.153  1.00  0.00           C
ATOM    906  O   PHE    56      55.470  43.003  35.907  1.00  0.00           O
ATOM    907  N   PRO    57      54.421  43.881  37.697  1.00  0.00           N
ATOM    908  CD  PRO    57      53.809  43.828  39.008  1.00  0.00           C
ATOM    909  HD2 PRO    57      54.606  43.493  39.672  1.00  0.00           H
ATOM    910  HD3 PRO    57      53.035  43.067  39.095  1.00  0.00           H
ATOM    911  CG  PRO    57      53.317  45.229  39.429  1.00  0.00           C
ATOM    912  HG2 PRO    57      54.043  45.685  40.103  1.00  0.00           H
ATOM    913  HG3 PRO    57      52.367  45.133  39.955  1.00  0.00           H
ATOM    914  CB  PRO    57      53.112  45.884  38.053  1.00  0.00           C
ATOM    915  HB2 PRO    57      53.303  46.957  38.046  1.00  0.00           H
ATOM    916  HB3 PRO    57      52.103  45.701  37.680  1.00  0.00           H
ATOM    917  CA  PRO    57      54.163  45.208  37.083  1.00  0.00           C
ATOM    918  HA  PRO    57      53.630  45.204  36.133  1.00  0.00           H
ATOM    919  C   PRO    57      55.476  46.053  36.888  1.00  0.00           C
ATOM    920  O   PRO    57      56.325  46.110  37.797  1.00  0.00           O
ATOM    921  N   THR    58      55.652  46.634  35.702  1.00  0.00           N
ATOM    922  H   THR    58      54.820  46.656  35.129  1.00  0.00           H
ATOM    923  CA  THR    58      56.687  47.684  35.275  1.00  0.00           C
ATOM    924  HA  THR    58      57.601  47.386  35.792  1.00  0.00           H
ATOM    925  CB  THR    58      56.849  47.811  33.770  1.00  0.00           C
ATOM    926  HB  THR    58      57.531  48.567  33.383  1.00  0.00           H
ATOM    927  CG2 THR    58      57.407  46.395  33.291  1.00  0.00           C
ATOM    928 HG21 THR    58      57.243  45.568  33.981  1.00  0.00           H
ATOM    929 HG22 THR    58      58.479  46.544  33.158  1.00  0.00           H
ATOM    930 HG23 THR    58      57.026  46.220  32.285  1.00  0.00           H
ATOM    931  OG1 THR    58      55.590  48.138  33.085  1.00  0.00           O
ATOM    932  HG1 THR    58      55.092  47.320  33.150  1.00  0.00           H
ATOM    933  C   THR    58      56.340  49.092  35.835  1.00  0.00           C
ATOM    934  O   THR    58      57.175  49.959  35.885  1.00  0.00           O
ATOM    935  N   GLY    59      55.051  49.347  36.137  1.00  0.00           N
ATOM    936  H   GLY    59      54.514  48.530  35.885  1.00  0.00           H
ATOM    937  CA  GLY    59      54.353  50.587  36.532  1.00  0.00           C
ATOM    938  HA2 GLY    59      53.495  50.475  37.194  1.00  0.00           H
ATOM    939  HA3 GLY    59      55.099  51.236  36.993  1.00  0.00           H
ATOM    940  C   GLY    59      53.818  51.295  35.283  1.00  0.00           C
ATOM    941  O   GLY    59      53.049  52.281  35.439  1.00  0.00           O
ATOM    942  N   LYS    60      54.163  50.862  34.081  1.00  0.00           N
ATOM    943  H   LYS    60      54.720  50.019  34.074  1.00  0.00           H
ATOM    944  CA  LYS    60      53.719  51.334  32.747  1.00  0.00           C
ATOM    945  HA  LYS    60      53.359  52.342  32.951  1.00  0.00           H
ATOM    946  CB  LYS    60      54.903  51.406  31.872  1.00  0.00           C
ATOM    947  HB2 LYS    60      55.217  50.375  31.708  1.00  0.00           H
ATOM    948  HB3 LYS    60      54.576  51.887  30.951  1.00  0.00           H
ATOM    949  CG  LYS    60      56.106  52.186  32.332  1.00  0.00           C
ATOM    950  HG2 LYS    60      55.869  53.120  32.843  1.00  0.00           H
ATOM    951  HG3 LYS    60      56.677  51.616  33.064  1.00  0.00           H
ATOM    952  CD  LYS    60      57.095  52.457  31.176  1.00  0.00           C
ATOM    953  HD2 LYS    60      58.096  52.599  31.583  1.00  0.00           H
ATOM    954  HD3 LYS    60      57.159  51.612  30.491  1.00  0.00           H
ATOM    955  CE  LYS    60      56.624  53.574  30.320  1.00  0.00           C
ATOM    956  HE2 LYS    60      55.638  53.398  29.887  1.00  0.00           H
ATOM    957  HE3 LYS    60      56.510  54.405  31.016  1.00  0.00           H
ATOM    958  NZ  LYS    60      57.658  53.914  29.342  1.00  0.00           N
ATOM    959  HZ1 LYS    60      58.616  54.043  29.634  1.00  0.00           H
ATOM    960  HZ2 LYS    60      57.509  54.641  28.656  1.00  0.00           H
ATOM    961  HZ3 LYS    60      57.679  53.114  28.726  1.00  0.00           H
ATOM    962  C   LYS    60      52.507  50.655  32.225  1.00  0.00           C
ATOM    963  O   LYS    60      51.868  51.091  31.217  1.00  0.00           O
ATOM    964  N   GLU    61      52.059  49.562  32.912  1.00  0.00           N
ATOM    965  H   GLU    61      52.601  49.063  33.603  1.00  0.00           H
ATOM    966  CA  GLU    61      50.826  48.960  32.609  1.00  0.00           C
ATOM    967  HA  GLU    61      51.008  48.617  31.591  1.00  0.00           H
ATOM    968  CB  GLU    61      50.490  47.741  33.519  1.00  0.00           C
ATOM    969  HB2 GLU    61      50.504  48.054  34.564  1.00  0.00           H
ATOM    970  HB3 GLU    61      49.512  47.325  33.277  1.00  0.00           H
ATOM    971  CG  GLU    61      51.563  46.593  33.314  1.00  0.00           C
ATOM    972  HG2 GLU    61      51.344  45.654  33.822  1.00  0.00           H
ATOM    973  HG3 GLU    61      51.629  46.394  32.244  1.00  0.00           H
ATOM    974  CD  GLU    61      52.955  46.868  33.831  1.00  0.00           C
ATOM    975  OE1 GLU    61      53.139  47.603  34.898  1.00  0.00           O
ATOM    976  OE2 GLU    61      53.848  46.305  33.183  1.00  0.00           O
ATOM    977  C   GLU    61      49.726  50.077  32.652  1.00  0.00           C
ATOM    978  O   GLU    61      49.638  50.918  33.539  1.00  0.00           O
ATOM    979  N   SER    62      48.804  50.083  31.639  1.00  0.00           N
ATOM    980  H   SER    62      48.949  49.277  31.046  1.00  0.00           H
ATOM    981  CA  SER    62      47.943  51.198  31.374  1.00  0.00           C
ATOM    982  HA  SER    62      47.622  51.547  32.355  1.00  0.00           H
ATOM    983  CB  SER    62      48.782  52.345  30.817  1.00  0.00           C
ATOM    984  HB2 SER    62      49.555  52.659  31.518  1.00  0.00           H
ATOM    985  HB3 SER    62      49.314  51.941  29.956  1.00  0.00           H
ATOM    986  OG  SER    62      48.062  53.448  30.281  1.00  0.00           O
ATOM    987  HG  SER    62      48.641  54.211  30.204  1.00  0.00           H
ATOM    988  C   SER    62      46.675  50.844  30.594  1.00  0.00           C
ATOM    989  O   SER    62      46.582  49.984  29.743  1.00  0.00           O
ATOM    990  N   GLY    63      45.465  51.472  30.993  1.00  0.00           N
ATOM    991  H   GLY    63      45.480  51.951  31.882  1.00  0.00           H
ATOM    992  CA  GLY    63      44.167  51.277  30.456  1.00  0.00           C
ATOM    993  HA2 GLY    63      43.941  52.205  29.931  1.00  0.00           H
ATOM    994  HA3 GLY    63      44.207  50.471  29.723  1.00  0.00           H
ATOM    995  C   GLY    63      43.079  50.915  31.426  1.00  0.00           C
ATOM    996  O   GLY    63      43.133  50.775  32.599  1.00  0.00           O
ATOM    997  N   ASP    64      41.959  50.685  30.797  1.00  0.00           N
ATOM    998  H   ASP    64      41.848  50.963  29.833  1.00  0.00           H
ATOM    999  CA  ASP    64      40.760  50.274  31.510  1.00  0.00           C
ATOM   1000  HA  ASP    64      40.773  50.639  32.537  1.00  0.00           H
ATOM   1001  CB  ASP    64      39.484  50.894  30.790  1.00  0.00           C
ATOM   1002  HB2 ASP    64      39.447  50.454  29.793  1.00  0.00           H
ATOM   1003  HB3 ASP    64      38.611  50.499  31.311  1.00  0.00           H
ATOM   1004  CG  ASP    64      39.663  52.428  30.513  1.00  0.00           C
ATOM   1005  OD1 ASP    64      40.355  52.783  29.545  1.00  0.00           O
ATOM   1006  OD2 ASP    64      39.081  53.288  31.216  1.00  0.00           O
ATOM   1007  C   ASP    64      40.620  48.713  31.650  1.00  0.00           C
ATOM   1008  O   ASP    64      40.796  47.998  30.726  1.00  0.00           O
ATOM   1009  N   PHE    65      40.326  48.267  32.823  1.00  0.00           N
ATOM   1010  H   PHE    65      39.959  48.961  33.458  1.00  0.00           H
ATOM   1011  CA  PHE    65      40.234  46.896  33.161  1.00  0.00           C
ATOM   1012  HA  PHE    65      40.142  46.275  32.270  1.00  0.00           H
ATOM   1013  CB  PHE    65      41.488  46.515  33.929  1.00  0.00           C
ATOM   1014  HB2 PHE    65      41.771  47.302  34.629  1.00  0.00           H
ATOM   1015  HB3 PHE    65      41.239  45.581  34.434  1.00  0.00           H
ATOM   1016  CG  PHE    65      42.642  46.308  32.940  1.00  0.00           C
ATOM   1017  CD1 PHE    65      42.917  45.001  32.468  1.00  0.00           C
ATOM   1018  HD1 PHE    65      42.332  44.220  32.932  1.00  0.00           H
ATOM   1019  CE1 PHE    65      43.903  44.820  31.528  1.00  0.00           C
ATOM   1020  HE1 PHE    65      44.127  43.805  31.235  1.00  0.00           H
ATOM   1021  CZ  PHE    65      44.695  45.894  31.038  1.00  0.00           C
ATOM   1022  HZ  PHE    65      45.588  45.782  30.441  1.00  0.00           H
ATOM   1023  CE2 PHE    65      44.396  47.188  31.571  1.00  0.00           C
ATOM   1024  HE2 PHE    65      44.954  48.025  31.178  1.00  0.00           H
ATOM   1025  CD2 PHE    65      43.410  47.373  32.585  1.00  0.00           C
ATOM   1026  HD2 PHE    65      43.234  48.362  32.981  1.00  0.00           H
ATOM   1027  C   PHE    65      39.002  46.665  34.036  1.00  0.00           C
ATOM   1028  O   PHE    65      38.463  47.587  34.638  1.00  0.00           O
ATOM   1029  N   LEU    66      38.460  45.463  34.039  1.00  0.00           N
ATOM   1030  H   LEU    66      38.806  44.697  33.480  1.00  0.00           H
ATOM   1031  CA  LEU    66      37.150  45.162  34.757  1.00  0.00           C
ATOM   1032  HA  LEU    66      36.851  45.977  35.414  1.00  0.00           H
ATOM   1033  CB  LEU    66      36.000  44.710  33.802  1.00  0.00           C
ATOM   1034  HB2 LEU    66      36.163  43.648  33.615  1.00  0.00           H
ATOM   1035  HB3 LEU    66      35.115  44.705  34.438  1.00  0.00           H
ATOM   1036  CG  LEU    66      35.773  45.517  32.494  1.00  0.00           C
ATOM   1037  HG  LEU    66      36.721  45.598  31.961  1.00  0.00           H
ATOM   1038  CD1 LEU    66      34.931  44.591  31.706  1.00  0.00           C
ATOM   1039 HD11 LEU    66      34.533  45.120  30.839  1.00  0.00           H
ATOM   1040 HD12 LEU    66      34.156  44.314  32.421  1.00  0.00           H
ATOM   1041 HD13 LEU    66      35.530  43.767  31.318  1.00  0.00           H
ATOM   1042  CD2 LEU    66      35.124  46.861  32.827  1.00  0.00           C
ATOM   1043 HD21 LEU    66      34.148  46.685  33.279  1.00  0.00           H
ATOM   1044 HD22 LEU    66      35.757  47.372  33.552  1.00  0.00           H
ATOM   1045 HD23 LEU    66      35.043  47.503  31.950  1.00  0.00           H
ATOM   1046  C   LEU    66      37.446  44.048  35.771  1.00  0.00           C
ATOM   1047  O   LEU    66      38.289  43.194  35.601  1.00  0.00           O
ATOM   1048  N   ALA    67      36.587  43.982  36.761  1.00  0.00           N
ATOM   1049  H   ALA    67      35.945  44.754  36.877  1.00  0.00           H
ATOM   1050  CA  ALA    67      36.718  43.007  37.872  1.00  0.00           C
ATOM   1051  HA  ALA    67      37.013  42.070  37.401  1.00  0.00           H
ATOM   1052  CB  ALA    67      37.887  43.420  38.751  1.00  0.00           C
ATOM   1053  HB1 ALA    67      38.792  43.575  38.162  1.00  0.00           H
ATOM   1054  HB2 ALA    67      38.036  42.717  39.570  1.00  0.00           H
ATOM   1055  HB3 ALA    67      37.541  44.320  39.258  1.00  0.00           H
ATOM   1056  C   ALA    67      35.357  42.754  38.662  1.00  0.00           C
ATOM   1057  O   ALA    67      34.503  43.648  38.778  1.00  0.00           O
ATOM   1058  N   ILE    68      35.298  41.544  39.186  1.00  0.00           N
ATOM   1059  H   ILE    68      36.063  40.943  38.915  1.00  0.00           H
ATOM   1060  CA  ILE    68      34.182  41.127  40.105  1.00  0.00           C
ATOM   1061  HA  ILE    68      33.741  42.039  40.510  1.00  0.00           H
ATOM   1062  CB  ILE    68      33.191  40.154  39.326  1.00  0.00           C
ATOM   1063  HB  ILE    68      32.431  39.831  40.037  1.00  0.00           H
ATOM   1064  CG2 ILE    68      32.349  40.922  38.339  1.00  0.00           C
ATOM   1065 HG21 ILE    68      31.609  40.215  37.963  1.00  0.00           H
ATOM   1066 HG22 ILE    68      32.996  41.238  37.522  1.00  0.00           H
ATOM   1067 HG23 ILE    68      31.953  41.773  38.894  1.00  0.00           H
ATOM   1068  CG1 ILE    68      33.879  39.040  38.508  1.00  0.00           C
ATOM   1069 HG12 ILE    68      34.300  39.484  37.606  1.00  0.00           H
ATOM   1070 HG13 ILE    68      34.605  38.575  39.175  1.00  0.00           H
ATOM   1071  CD1 ILE    68      32.881  37.951  38.183  1.00  0.00           C
ATOM   1072 HD11 ILE    68      32.475  37.557  39.114  1.00  0.00           H
ATOM   1073 HD12 ILE    68      33.421  37.080  37.812  1.00  0.00           H
ATOM   1074 HD13 ILE    68      32.174  38.334  37.447  1.00  0.00           H
ATOM   1075  C   ILE    68      34.737  40.331  41.251  1.00  0.00           C
ATOM   1076  O   ILE    68      35.730  39.564  41.092  1.00  0.00           O
ATOM   1077  N   ASP    69      33.998  40.415  42.370  1.00  0.00           N
ATOM   1078  H   ASP    69      33.127  40.924  42.326  1.00  0.00           H
ATOM   1079  CA  ASP    69      34.127  39.587  43.562  1.00  0.00           C
ATOM   1080  HA  ASP    69      34.675  38.686  43.286  1.00  0.00           H
ATOM   1081  CB  ASP    69      34.833  40.389  44.630  1.00  0.00           C
ATOM   1082  HB2 ASP    69      35.747  40.851  44.257  1.00  0.00           H
ATOM   1083  HB3 ASP    69      34.280  41.326  44.691  1.00  0.00           H
ATOM   1084  CG  ASP    69      35.022  39.575  45.921  1.00  0.00           C
ATOM   1085  OD1 ASP    69      34.820  40.160  47.030  1.00  0.00           O
ATOM   1086  OD2 ASP    69      35.240  38.388  45.880  1.00  0.00           O
ATOM   1087  C   ASP    69      32.799  38.999  44.140  1.00  0.00           C
ATOM   1088  O   ASP    69      31.809  39.619  44.466  1.00  0.00           O
ATOM   1089  N   LEU    70      32.737  37.680  44.281  1.00  0.00           N
ATOM   1090  H   LEU    70      33.636  37.233  44.176  1.00  0.00           H
ATOM   1091  CA  LEU    70      31.502  36.967  44.686  1.00  0.00           C
ATOM   1092  HA  LEU    70      30.686  37.505  44.203  1.00  0.00           H
ATOM   1093  CB  LEU    70      31.541  35.600  43.974  1.00  0.00           C
ATOM   1094  HB2 LEU    70      31.538  35.762  42.895  1.00  0.00           H
ATOM   1095  HB3 LEU    70      32.469  35.066  44.175  1.00  0.00           H
ATOM   1096  CG  LEU    70      30.357  34.639  44.463  1.00  0.00           C
ATOM   1097  HG  LEU    70      30.442  34.534  45.545  1.00  0.00           H
ATOM   1098  CD1 LEU    70      28.997  35.240  44.309  1.00  0.00           C
ATOM   1099 HD11 LEU    70      28.302  34.492  44.689  1.00  0.00           H
ATOM   1100 HD12 LEU    70      28.743  35.470  43.275  1.00  0.00           H
ATOM   1101 HD13 LEU    70      28.972  36.144  44.917  1.00  0.00           H
ATOM   1102  CD2 LEU    70      30.402  33.283  43.798  1.00  0.00           C
ATOM   1103 HD21 LEU    70      30.414  33.420  42.716  1.00  0.00           H
ATOM   1104 HD22 LEU    70      31.222  32.647  44.135  1.00  0.00           H
ATOM   1105 HD23 LEU    70      29.512  32.727  44.098  1.00  0.00           H
ATOM   1106  C   LEU    70      31.431  36.868  46.187  1.00  0.00           C
ATOM   1107  O   LEU    70      32.030  35.973  46.816  1.00  0.00           O
ATOM   1108  N   GLY    71      30.575  37.627  46.826  1.00  0.00           N
ATOM   1109  H   GLY    71      30.329  38.438  46.275  1.00  0.00           H
ATOM   1110  CA  GLY    71      30.048  37.461  48.207  1.00  0.00           C
ATOM   1111  HA2 GLY    71      30.955  37.321  48.797  1.00  0.00           H
ATOM   1112  HA3 GLY    71      29.530  38.374  48.497  1.00  0.00           H
ATOM   1113  C   GLY    71      29.007  36.318  48.465  1.00  0.00           C
ATOM   1114  O   GLY    71      28.185  35.935  47.628  1.00  0.00           O
ATOM   1115  N   GLY    72      28.966  35.806  49.711  1.00  0.00           N
ATOM   1116  H   GLY    72      29.564  36.234  50.402  1.00  0.00           H
ATOM   1117  CA  GLY    72      27.698  35.205  50.134  1.00  0.00           C
ATOM   1118  HA2 GLY    72      27.479  34.237  49.683  1.00  0.00           H
ATOM   1119  HA3 GLY    72      27.871  35.047  51.198  1.00  0.00           H
ATOM   1120  C   GLY    72      26.396  36.051  50.089  1.00  0.00           C
ATOM   1121  O   GLY    72      25.328  35.509  49.928  1.00  0.00           O
ATOM   1122  N   THR    73      26.531  37.403  50.307  1.00  0.00           N
ATOM   1123  H   THR    73      27.451  37.796  50.444  1.00  0.00           H
ATOM   1124  CA  THR    73      25.385  38.307  50.162  1.00  0.00           C
ATOM   1125  HA  THR    73      24.509  37.741  49.848  1.00  0.00           H
ATOM   1126  CB  THR    73      25.083  38.992  51.465  1.00  0.00           C
ATOM   1127  HB  THR    73      25.999  39.442  51.847  1.00  0.00           H
ATOM   1128  CG2 THR    73      23.991  40.112  51.347  1.00  0.00           C
ATOM   1129 HG21 THR    73      23.581  40.285  52.342  1.00  0.00           H
ATOM   1130 HG22 THR    73      23.231  39.756  50.652  1.00  0.00           H
ATOM   1131 HG23 THR    73      24.471  41.057  51.094  1.00  0.00           H
ATOM   1132  OG1 THR    73      24.608  38.053  52.363  1.00  0.00           O
ATOM   1133  HG1 THR    73      25.247  37.347  52.480  1.00  0.00           H
ATOM   1134  C   THR    73      25.658  39.329  49.078  1.00  0.00           C
ATOM   1135  O   THR    73      24.677  39.613  48.432  1.00  0.00           O
ATOM   1136  N   ASN    74      26.916  39.723  48.747  1.00  0.00           N
ATOM   1137  H   ASN    74      27.742  39.401  49.229  1.00  0.00           H
ATOM   1138  CA  ASN    74      27.104  40.743  47.726  1.00  0.00           C
ATOM   1139  HA  ASN    74      26.149  40.925  47.233  1.00  0.00           H
ATOM   1140  CB  ASN    74      27.419  42.090  48.385  1.00  0.00           C
ATOM   1141  HB2 ASN    74      28.261  41.844  49.032  1.00  0.00           H
ATOM   1142  HB3 ASN    74      27.840  42.859  47.738  1.00  0.00           H
ATOM   1143  CG  ASN    74      26.218  42.739  49.111  1.00  0.00           C
ATOM   1144  OD1 ASN    74      25.106  42.881  48.610  1.00  0.00           O
ATOM   1145  ND2 ASN    74      26.365  42.855  50.405  1.00  0.00           N
ATOM   1146 HD21 ASN    74      27.246  42.672  50.863  1.00  0.00           H
ATOM   1147 HD22 ASN    74      25.658  43.317  50.959  1.00  0.00           H
ATOM   1148  C   ASN    74      28.129  40.449  46.632  1.00  0.00           C
ATOM   1149  O   ASN    74      29.330  40.456  46.992  1.00  0.00           O
ATOM   1150  N   LEU    75      27.714  40.295  45.383  1.00  0.00           N
ATOM   1151  H   LEU    75      26.714  40.369  45.255  1.00  0.00           H
ATOM   1152  CA  LEU    75      28.587  40.397  44.256  1.00  0.00           C
ATOM   1153  HA  LEU    75      29.324  39.609  44.414  1.00  0.00           H
ATOM   1154  CB  LEU    75      27.707  39.862  43.117  1.00  0.00           C
ATOM   1155  HB2 LEU    75      27.363  38.843  43.296  1.00  0.00           H
ATOM   1156  HB3 LEU    75      26.795  40.457  43.051  1.00  0.00           H
ATOM   1157  CG  LEU    75      28.393  40.030  41.833  1.00  0.00           C
ATOM   1158  HG  LEU    75      28.576  41.068  41.556  1.00  0.00           H
ATOM   1159  CD1 LEU    75      29.720  39.292  41.638  1.00  0.00           C
ATOM   1160 HD11 LEU    75      30.007  39.115  40.602  1.00  0.00           H
ATOM   1161 HD12 LEU    75      29.635  38.343  42.166  1.00  0.00           H
ATOM   1162 HD13 LEU    75      30.515  39.861  42.118  1.00  0.00           H
ATOM   1163  CD2 LEU    75      27.340  39.574  40.771  1.00  0.00           C
ATOM   1164 HD21 LEU    75      26.440  40.177  40.899  1.00  0.00           H
ATOM   1165 HD22 LEU    75      27.826  39.673  39.800  1.00  0.00           H
ATOM   1166 HD23 LEU    75      27.017  38.561  41.004  1.00  0.00           H
ATOM   1167  C   LEU    75      29.070  41.855  44.044  1.00  0.00           C
ATOM   1168  O   LEU    75      28.248  42.748  43.825  1.00  0.00           O
ATOM   1169  N   ARG    76      30.362  42.212  44.173  1.00  0.00           N
ATOM   1170  H   ARG    76      30.911  41.467  44.577  1.00  0.00           H
ATOM   1171  CA  ARG    76      30.984  43.499  43.873  1.00  0.00           C
ATOM   1172  HA  ARG    76      30.263  44.301  44.033  1.00  0.00           H
ATOM   1173  CB  ARG    76      32.193  43.747  44.829  1.00  0.00           C
ATOM   1174  HB2 ARG    76      31.864  43.806  45.866  1.00  0.00           H
ATOM   1175  HB3 ARG    76      32.915  42.955  44.633  1.00  0.00           H
ATOM   1176  CG  ARG    76      32.843  45.087  44.438  1.00  0.00           C
ATOM   1177  HG2 ARG    76      33.273  45.122  43.436  1.00  0.00           H
ATOM   1178  HG3 ARG    76      32.113  45.894  44.385  1.00  0.00           H
ATOM   1179  CD  ARG    76      34.086  45.302  45.338  1.00  0.00           C
ATOM   1180  HD2 ARG    76      33.773  45.061  46.354  1.00  0.00           H
ATOM   1181  HD3 ARG    76      34.828  44.633  44.903  1.00  0.00           H
ATOM   1182  NE  ARG    76      34.577  46.670  45.492  1.00  0.00           N
ATOM   1183  HE  ARG    76      33.949  47.434  45.697  1.00  0.00           H
ATOM   1184  CZ  ARG    76      35.823  47.069  45.715  1.00  0.00           C
ATOM   1185  NH1 ARG    76      36.792  46.137  45.886  1.00  0.00           N
ATOM   1186 HH11 ARG    76      36.643  45.263  45.404  1.00  0.00           H
ATOM   1187 HH12 ARG    76      37.709  46.475  46.141  1.00  0.00           H
ATOM   1188  NH2 ARG    76      36.230  48.328  45.698  1.00  0.00           N
ATOM   1189 HH21 ARG    76      35.610  49.055  45.373  1.00  0.00           H
ATOM   1190 HH22 ARG    76      37.212  48.545  45.784  1.00  0.00           H
ATOM   1191  C   ARG    76      31.417  43.506  42.430  1.00  0.00           C
ATOM   1192  O   ARG    76      32.018  42.594  41.938  1.00  0.00           O
ATOM   1193  N   VAL    77      31.222  44.627  41.711  1.00  0.00           N
ATOM   1194  H   VAL    77      30.747  45.376  42.193  1.00  0.00           H
ATOM   1195  CA  VAL    77      31.675  44.797  40.372  1.00  0.00           C
ATOM   1196  HA  VAL    77      32.287  43.975  40.001  1.00  0.00           H
ATOM   1197  CB  VAL    77      30.459  44.847  39.401  1.00  0.00           C
ATOM   1198  HB  VAL    77      30.033  45.841  39.540  1.00  0.00           H
ATOM   1199  CG1 VAL    77      30.967  44.704  38.029  1.00  0.00           C
ATOM   1200 HG11 VAL    77      31.154  43.644  37.866  1.00  0.00           H
ATOM   1201 HG12 VAL    77      30.120  44.848  37.359  1.00  0.00           H
ATOM   1202 HG13 VAL    77      31.747  45.361  37.644  1.00  0.00           H
ATOM   1203  CG2 VAL    77      29.357  43.829  39.687  1.00  0.00           C
ATOM   1204 HG21 VAL    77      28.702  43.748  38.820  1.00  0.00           H
ATOM   1205 HG22 VAL    77      28.879  44.205  40.593  1.00  0.00           H
ATOM   1206 HG23 VAL    77      29.641  42.798  39.897  1.00  0.00           H
ATOM   1207  C   VAL    77      32.509  46.098  40.183  1.00  0.00           C
ATOM   1208  O   VAL    77      32.031  47.123  40.563  1.00  0.00           O
ATOM   1209  N   VAL    78      33.678  46.074  39.566  1.00  0.00           N
ATOM   1210  H   VAL    78      34.043  45.211  39.190  1.00  0.00           H
ATOM   1211  CA  VAL    78      34.619  47.210  39.482  1.00  0.00           C
ATOM   1212  HA  VAL    78      34.037  48.089  39.759  1.00  0.00           H
ATOM   1213  CB  VAL    78      35.748  47.052  40.477  1.00  0.00           C
ATOM   1214  HB  VAL    78      36.440  46.246  40.232  1.00  0.00           H
ATOM   1215  CG1 VAL    78      36.625  48.287  40.326  1.00  0.00           C
ATOM   1216 HG11 VAL    78      37.433  48.234  41.056  1.00  0.00           H
ATOM   1217 HG12 VAL    78      37.172  48.107  39.399  1.00  0.00           H
ATOM   1218 HG13 VAL    78      36.082  49.226  40.223  1.00  0.00           H
ATOM   1219  CG2 VAL    78      35.395  46.967  41.971  1.00  0.00           C
ATOM   1220 HG21 VAL    78      34.515  47.538  42.269  1.00  0.00           H
ATOM   1221 HG22 VAL    78      36.223  47.286  42.605  1.00  0.00           H
ATOM   1222 HG23 VAL    78      35.143  45.916  42.105  1.00  0.00           H
ATOM   1223  C   VAL    78      35.072  47.445  38.017  1.00  0.00           C
ATOM   1224  O   VAL    78      35.551  46.558  37.329  1.00  0.00           O
ATOM   1225  N   LEU    79      35.057  48.686  37.520  1.00  0.00           N
ATOM   1226  H   LEU    79      34.808  49.305  38.279  1.00  0.00           H
ATOM   1227  CA  LEU    79      35.942  49.266  36.466  1.00  0.00           C
ATOM   1228  HA  LEU    79      36.243  48.446  35.813  1.00  0.00           H
ATOM   1229  CB  LEU    79      35.056  50.255  35.638  1.00  0.00           C
ATOM   1230  HB2 LEU    79      34.154  49.811  35.212  1.00  0.00           H
ATOM   1231  HB3 LEU    79      34.605  50.947  36.348  1.00  0.00           H
ATOM   1232  CG  LEU    79      35.701  51.183  34.627  1.00  0.00           C
ATOM   1233  HG  LEU    79      36.459  51.783  35.131  1.00  0.00           H
ATOM   1234  CD1 LEU    79      36.458  50.411  33.570  1.00  0.00           C
ATOM   1235 HD11 LEU    79      35.781  49.942  32.856  1.00  0.00           H
ATOM   1236 HD12 LEU    79      37.082  49.633  34.012  1.00  0.00           H
ATOM   1237 HD13 LEU    79      37.045  51.063  32.921  1.00  0.00           H
ATOM   1238  CD2 LEU    79      34.635  52.093  33.985  1.00  0.00           C
ATOM   1239 HD21 LEU    79      35.116  52.535  33.112  1.00  0.00           H
ATOM   1240 HD22 LEU    79      33.723  51.612  33.632  1.00  0.00           H
ATOM   1241 HD23 LEU    79      34.330  52.792  34.766  1.00  0.00           H
ATOM   1242  C   LEU    79      37.220  49.850  37.056  1.00  0.00           C
ATOM   1243  O   LEU    79      37.137  50.429  38.112  1.00  0.00           O
ATOM   1244  N   VAL    80      38.317  49.683  36.435  1.00  0.00           N
ATOM   1245  H   VAL    80      38.377  49.057  35.644  1.00  0.00           H
ATOM   1246  CA  VAL    80      39.559  50.244  36.949  1.00  0.00           C
ATOM   1247  HA  VAL    80      39.453  50.932  37.787  1.00  0.00           H
ATOM   1248  CB  VAL    80      40.500  49.168  37.393  1.00  0.00           C
ATOM   1249  HB  VAL    80      40.857  48.664  36.496  1.00  0.00           H
ATOM   1250  CG1 VAL    80      41.603  49.782  38.133  1.00  0.00           C
ATOM   1251 HG11 VAL    80      42.190  50.518  37.581  1.00  0.00           H
ATOM   1252 HG12 VAL    80      41.312  50.221  39.087  1.00  0.00           H
ATOM   1253 HG13 VAL    80      42.346  49.029  38.397  1.00  0.00           H
ATOM   1254  CG2 VAL    80      39.837  48.253  38.293  1.00  0.00           C
ATOM   1255 HG21 VAL    80      40.503  47.636  38.898  1.00  0.00           H
ATOM   1256 HG22 VAL    80      39.119  47.676  37.710  1.00  0.00           H
ATOM   1257 HG23 VAL    80      39.213  48.837  38.969  1.00  0.00           H
ATOM   1258  C   VAL    80      40.210  51.068  35.829  1.00  0.00           C
ATOM   1259  O   VAL    80      39.989  50.768  34.646  1.00  0.00           O
ATOM   1260  N   LYS    81      41.019  52.119  36.116  1.00  0.00           N
ATOM   1261  H   LYS    81      40.977  52.438  37.074  1.00  0.00           H
ATOM   1262  CA  LYS    81      41.821  52.791  35.055  1.00  0.00           C
ATOM   1263  HA  LYS    81      41.768  52.248  34.112  1.00  0.00           H
ATOM   1264  CB  LYS    81      41.268  54.171  34.725  1.00  0.00           C
ATOM   1265  HB2 LYS    81      40.202  54.238  34.507  1.00  0.00           H
ATOM   1266  HB3 LYS    81      41.517  54.946  35.452  1.00  0.00           H
ATOM   1267  CG  LYS    81      41.942  54.662  33.425  1.00  0.00           C
ATOM   1268  HG2 LYS    81      43.013  54.783  33.584  1.00  0.00           H
ATOM   1269  HG3 LYS    81      41.889  53.921  32.626  1.00  0.00           H
ATOM   1270  CD  LYS    81      41.386  56.014  32.881  1.00  0.00           C
ATOM   1271  HD2 LYS    81      40.295  56.018  32.852  1.00  0.00           H
ATOM   1272  HD3 LYS    81      41.716  56.853  33.493  1.00  0.00           H
ATOM   1273  CE  LYS    81      41.800  56.264  31.368  1.00  0.00           C
ATOM   1274  HE2 LYS    81      41.644  57.310  31.102  1.00  0.00           H
ATOM   1275  HE3 LYS    81      42.814  56.039  31.037  1.00  0.00           H
ATOM   1276  NZ  LYS    81      40.893  55.450  30.516  1.00  0.00           N
ATOM   1277  HZ1 LYS    81      40.747  54.474  30.731  1.00  0.00           H
ATOM   1278  HZ2 LYS    81      41.099  55.540  29.531  1.00  0.00           H
ATOM   1279  HZ3 LYS    81      39.949  55.781  30.662  1.00  0.00           H
ATOM   1280  C   LYS    81      43.254  52.850  35.564  1.00  0.00           C
ATOM   1281  O   LYS    81      43.651  53.463  36.589  1.00  0.00           O
ATOM   1282  N   LEU    82      44.187  52.144  34.932  1.00  0.00           N
ATOM   1283  H   LEU    82      43.901  51.577  34.148  1.00  0.00           H
ATOM   1284  CA  LEU    82      45.565  52.095  35.271  1.00  0.00           C
ATOM   1285  HA  LEU    82      45.842  52.355  36.293  1.00  0.00           H
ATOM   1286  CB  LEU    82      46.194  50.756  34.821  1.00  0.00           C
ATOM   1287  HB2 LEU    82      45.783  50.500  33.844  1.00  0.00           H
ATOM   1288  HB3 LEU    82      47.262  50.902  34.657  1.00  0.00           H
ATOM   1289  CG  LEU    82      46.050  49.528  35.808  1.00  0.00           C
ATOM   1290  HG  LEU    82      46.497  49.686  36.790  1.00  0.00           H
ATOM   1291  CD1 LEU    82      44.617  49.186  36.122  1.00  0.00           C
ATOM   1292 HD11 LEU    82      44.563  48.238  36.657  1.00  0.00           H
ATOM   1293 HD12 LEU    82      44.019  49.071  35.218  1.00  0.00           H
ATOM   1294 HD13 LEU    82      44.236  50.000  36.737  1.00  0.00           H
ATOM   1295  CD2 LEU    82      46.738  48.378  35.103  1.00  0.00           C
ATOM   1296 HD21 LEU    82      46.220  48.230  34.155  1.00  0.00           H
ATOM   1297 HD22 LEU    82      47.745  48.721  34.868  1.00  0.00           H
ATOM   1298 HD23 LEU    82      46.729  47.564  35.827  1.00  0.00           H
ATOM   1299  C   LEU    82      46.223  53.321  34.463  1.00  0.00           C
ATOM   1300  O   LEU    82      45.873  53.597  33.380  1.00  0.00           O
ATOM   1301  N   GLY    83      47.204  54.036  35.036  1.00  0.00           N
ATOM   1302  H   GLY    83      47.383  53.722  35.980  1.00  0.00           H
ATOM   1303  CA  GLY    83      47.666  55.439  34.538  1.00  0.00           C
ATOM   1304  HA2 GLY    83      47.007  55.821  33.759  1.00  0.00           H
ATOM   1305  HA3 GLY    83      47.595  55.988  35.477  1.00  0.00           H
ATOM   1306  C   GLY    83      49.060  55.570  33.955  1.00  0.00           C
ATOM   1307  O   GLY    83      49.578  56.634  33.543  1.00  0.00           O
ATOM   1308  N   GLY    84      49.701  54.436  33.869  1.00  0.00           N
ATOM   1309  H   GLY    84      49.248  53.623  34.264  1.00  0.00           H
ATOM   1310  CA  GLY    84      51.072  54.266  33.443  1.00  0.00           C
ATOM   1311  HA2 GLY    84      51.360  53.222  33.567  1.00  0.00           H
ATOM   1312  HA3 GLY    84      51.145  54.497  32.380  1.00  0.00           H
ATOM   1313  C   GLY    84      52.180  55.059  34.162  1.00  0.00           C
ATOM   1314  O   GLY    84      53.354  55.194  33.799  1.00  0.00           O
ATOM   1315  N   ASP    85      51.752  55.532  35.318  1.00  0.00           N
ATOM   1316  H   ASP    85      50.774  55.392  35.527  1.00  0.00           H
ATOM   1317  CA  ASP    85      52.460  56.426  36.176  1.00  0.00           C
ATOM   1318  HA  ASP    85      53.448  56.519  35.725  1.00  0.00           H
ATOM   1319  CB  ASP    85      51.888  57.824  36.041  1.00  0.00           C
ATOM   1320  HB2 ASP    85      52.469  58.477  36.693  1.00  0.00           H
ATOM   1321  HB3 ASP    85      51.915  58.217  35.025  1.00  0.00           H
ATOM   1322  CG  ASP    85      50.406  57.788  36.645  1.00  0.00           C
ATOM   1323  OD1 ASP    85      49.948  56.750  37.059  1.00  0.00           O
ATOM   1324  OD2 ASP    85      49.713  58.888  36.733  1.00  0.00           O
ATOM   1325  C   ASP    85      52.612  55.955  37.585  1.00  0.00           C
ATOM   1326  O   ASP    85      53.137  56.625  38.472  1.00  0.00           O
ATOM   1327  N   ARG    86      52.322  54.643  37.772  1.00  0.00           N
ATOM   1328  H   ARG    86      51.941  54.240  36.928  1.00  0.00           H
ATOM   1329  CA  ARG    86      52.102  53.953  39.114  1.00  0.00           C
ATOM   1330  HA  ARG    86      51.896  52.904  38.905  1.00  0.00           H
ATOM   1331  CB  ARG    86      53.352  53.985  39.949  1.00  0.00           C
ATOM   1332  HB2 ARG    86      53.681  54.986  40.226  1.00  0.00           H
ATOM   1333  HB3 ARG    86      53.093  53.422  40.846  1.00  0.00           H
ATOM   1334  CG  ARG    86      54.515  53.167  39.384  1.00  0.00           C
ATOM   1335  HG2 ARG    86      54.118  52.189  39.114  1.00  0.00           H
ATOM   1336  HG3 ARG    86      54.851  53.771  38.541  1.00  0.00           H
ATOM   1337  CD  ARG    86      55.571  52.992  40.500  1.00  0.00           C
ATOM   1338  HD2 ARG    86      55.956  53.963  40.811  1.00  0.00           H
ATOM   1339  HD3 ARG    86      55.116  52.551  41.387  1.00  0.00           H
ATOM   1340  NE  ARG    86      56.729  52.137  40.063  1.00  0.00           N
ATOM   1341  HE  ARG    86      57.646  52.508  39.865  1.00  0.00           H
ATOM   1342  CZ  ARG    86      56.862  50.862  40.138  1.00  0.00           C
ATOM   1343  NH1 ARG    86      56.013  50.097  40.625  1.00  0.00           N
ATOM   1344 HH11 ARG    86      55.063  50.378  40.818  1.00  0.00           H
ATOM   1345 HH12 ARG    86      56.246  49.115  40.652  1.00  0.00           H
ATOM   1346  NH2 ARG    86      57.963  50.342  39.780  1.00  0.00           N
ATOM   1347 HH21 ARG    86      58.611  50.881  39.224  1.00  0.00           H
ATOM   1348 HH22 ARG    86      57.870  49.339  39.853  1.00  0.00           H
ATOM   1349  C   ARG    86      50.903  54.432  39.920  1.00  0.00           C
ATOM   1350  O   ARG    86      50.826  54.192  41.100  1.00  0.00           O
ATOM   1351  N   THR    87      49.866  55.003  39.258  1.00  0.00           N
ATOM   1352  H   THR    87      49.967  55.194  38.272  1.00  0.00           H
ATOM   1353  CA  THR    87      48.560  55.277  39.877  1.00  0.00           C
ATOM   1354  HA  THR    87      48.573  54.734  40.822  1.00  0.00           H
ATOM   1355  CB  THR    87      48.291  56.779  40.098  1.00  0.00           C
ATOM   1356  HB  THR    87      47.486  56.905  40.823  1.00  0.00           H
ATOM   1357  CG2 THR    87      49.513  57.583  40.670  1.00  0.00           C
ATOM   1358 HG21 THR    87      50.414  57.390  40.090  1.00  0.00           H
ATOM   1359 HG22 THR    87      49.669  57.084  41.626  1.00  0.00           H
ATOM   1360 HG23 THR    87      49.272  58.587  41.021  1.00  0.00           H
ATOM   1361  OG1 THR    87      48.101  57.379  38.862  1.00  0.00           O
ATOM   1362  HG1 THR    87      48.837  57.197  38.274  1.00  0.00           H
ATOM   1363  C   THR    87      47.308  54.725  39.132  1.00  0.00           C
ATOM   1364  O   THR    87      47.339  54.557  37.904  1.00  0.00           O
ATOM   1365  N   PHE    88      46.263  54.343  39.794  1.00  0.00           N
ATOM   1366  H   PHE    88      46.258  54.398  40.803  1.00  0.00           H
ATOM   1367  CA  PHE    88      45.077  53.796  39.173  1.00  0.00           C
ATOM   1368  HA  PHE    88      45.154  54.197  38.162  1.00  0.00           H
ATOM   1369  CB  PHE    88      45.179  52.248  39.101  1.00  0.00           C
ATOM   1370  HB2 PHE    88      44.224  51.843  38.768  1.00  0.00           H
ATOM   1371  HB3 PHE    88      45.904  52.045  38.313  1.00  0.00           H
ATOM   1372  CG  PHE    88      45.717  51.476  40.335  1.00  0.00           C
ATOM   1373  CD1 PHE    88      45.397  51.894  41.678  1.00  0.00           C
ATOM   1374  HD1 PHE    88      44.835  52.806  41.822  1.00  0.00           H
ATOM   1375  CE1 PHE    88      45.893  51.206  42.803  1.00  0.00           C
ATOM   1376  HE1 PHE    88      45.765  51.624  43.790  1.00  0.00           H
ATOM   1377  CZ  PHE    88      46.723  50.090  42.616  1.00  0.00           C
ATOM   1378  HZ  PHE    88      47.164  49.526  43.426  1.00  0.00           H
ATOM   1379  CE2 PHE    88      46.998  49.631  41.290  1.00  0.00           C
ATOM   1380  HE2 PHE    88      47.609  48.748  41.179  1.00  0.00           H
ATOM   1381  CD2 PHE    88      46.461  50.309  40.136  1.00  0.00           C
ATOM   1382  HD2 PHE    88      46.629  49.818  39.188  1.00  0.00           H
ATOM   1383  C   PHE    88      43.845  54.330  39.897  1.00  0.00           C
ATOM   1384  O   PHE    88      43.882  54.832  41.016  1.00  0.00           O
ATOM   1385  N   ASP    89      42.651  54.206  39.279  1.00  0.00           N
ATOM   1386  H   ASP    89      42.614  53.870  38.328  1.00  0.00           H
ATOM   1387  CA  ASP    89      41.368  54.625  39.896  1.00  0.00           C
ATOM   1388  HA  ASP    89      41.412  54.766  40.977  1.00  0.00           H
ATOM   1389  CB  ASP    89      41.116  56.043  39.289  1.00  0.00           C
ATOM   1390  HB2 ASP    89      41.846  56.787  39.612  1.00  0.00           H
ATOM   1391  HB3 ASP    89      41.114  56.021  38.199  1.00  0.00           H
ATOM   1392  CG  ASP    89      39.793  56.697  39.797  1.00  0.00           C
ATOM   1393  OD1 ASP    89      39.597  56.685  41.032  1.00  0.00           O
ATOM   1394  OD2 ASP    89      38.880  57.100  38.991  1.00  0.00           O
ATOM   1395  C   ASP    89      40.230  53.661  39.611  1.00  0.00           C
ATOM   1396  O   ASP    89      40.038  53.225  38.496  1.00  0.00           O
ATOM   1397  N   THR    90      39.405  53.350  40.582  1.00  0.00           N
ATOM   1398  H   THR    90      39.630  53.675  41.512  1.00  0.00           H
ATOM   1399  CA  THR    90      38.215  52.467  40.470  1.00  0.00           C
ATOM   1400  HA  THR    90      38.508  51.887  39.595  1.00  0.00           H
ATOM   1401  CB  THR    90      38.072  51.455  41.612  1.00  0.00           C
ATOM   1402  HB  THR    90      37.358  50.680  41.333  1.00  0.00           H
ATOM   1403  CG2 THR    90      39.446  50.824  41.776  1.00  0.00           C
ATOM   1404 HG21 THR    90      39.927  50.624  40.819  1.00  0.00           H
ATOM   1405 HG22 THR    90      39.394  49.865  42.293  1.00  0.00           H
ATOM   1406 HG23 THR    90      40.096  51.478  42.357  1.00  0.00           H
ATOM   1407  OG1 THR    90      37.862  52.175  42.832  1.00  0.00           O
ATOM   1408  HG1 THR    90      37.028  52.639  42.933  1.00  0.00           H
ATOM   1409  C   THR    90      36.843  53.214  40.215  1.00  0.00           C
ATOM   1410  O   THR    90      36.661  54.361  40.661  1.00  0.00           O
ATOM   1411  N   THR    91      35.884  52.648  39.525  1.00  0.00           N
ATOM   1412  H   THR    91      36.104  51.749  39.120  1.00  0.00           H
ATOM   1413  CA  THR    91      34.503  53.129  39.408  1.00  0.00           C
ATOM   1414  HA  THR    91      34.173  53.833  40.170  1.00  0.00           H
ATOM   1415  CB  THR    91      34.115  53.640  37.962  1.00  0.00           C
ATOM   1416  HB  THR    91      34.184  52.893  37.173  1.00  0.00           H
ATOM   1417  CG2 THR    91      32.710  54.297  38.016  1.00  0.00           C
ATOM   1418 HG21 THR    91      31.983  53.510  38.216  1.00  0.00           H
ATOM   1419 HG22 THR    91      32.449  54.837  37.107  1.00  0.00           H
ATOM   1420 HG23 THR    91      32.535  54.987  38.843  1.00  0.00           H
ATOM   1421  OG1 THR    91      34.895  54.742  37.638  1.00  0.00           O
ATOM   1422  HG1 THR    91      35.814  54.474  37.572  1.00  0.00           H
ATOM   1423  C   THR    91      33.659  51.832  39.566  1.00  0.00           C
ATOM   1424  O   THR    91      34.009  50.816  38.932  1.00  0.00           O
ATOM   1425  N   GLN    92      32.648  51.817  40.429  1.00  0.00           N
ATOM   1426  H   GLN    92      32.363  52.692  40.845  1.00  0.00           H
ATOM   1427  CA  GLN    92      32.094  50.582  41.036  1.00  0.00           C
ATOM   1428  HA  GLN    92      32.501  49.892  40.297  1.00  0.00           H
ATOM   1429  CB  GLN    92      32.844  50.270  42.307  1.00  0.00           C
ATOM   1430  HB2 GLN    92      32.862  49.184  42.399  1.00  0.00           H
ATOM   1431  HB3 GLN    92      33.902  50.416  42.092  1.00  0.00           H
ATOM   1432  CG  GLN    92      32.494  51.151  43.572  1.00  0.00           C
ATOM   1433  HG2 GLN    92      32.523  52.229  43.420  1.00  0.00           H
ATOM   1434  HG3 GLN    92      31.415  51.044  43.683  1.00  0.00           H
ATOM   1435  CD  GLN    92      33.401  50.799  44.785  1.00  0.00           C
ATOM   1436  OE1 GLN    92      34.360  50.093  44.596  1.00  0.00           O
ATOM   1437  NE2 GLN    92      33.093  51.286  46.016  1.00  0.00           N
ATOM   1438 HE21 GLN    92      33.611  51.041  46.847  1.00  0.00           H
ATOM   1439 HE22 GLN    92      32.270  51.851  46.160  1.00  0.00           H
ATOM   1440  C   GLN    92      30.577  50.565  41.204  1.00  0.00           C
ATOM   1441  O   GLN    92      29.742  51.483  41.289  1.00  0.00           O
ATOM   1442  N   SER    93      30.136  49.279  41.357  1.00  0.00           N
ATOM   1443  H   SER    93      30.811  48.548  41.180  1.00  0.00           H
ATOM   1444  CA  SER    93      28.789  48.885  41.789  1.00  0.00           C
ATOM   1445  HA  SER    93      28.277  49.605  42.428  1.00  0.00           H
ATOM   1446  CB  SER    93      27.983  48.699  40.472  1.00  0.00           C
ATOM   1447  HB2 SER    93      28.034  49.562  39.807  1.00  0.00           H
ATOM   1448  HB3 SER    93      28.433  47.840  39.975  1.00  0.00           H
ATOM   1449  OG  SER    93      26.602  48.641  40.765  1.00  0.00           O
ATOM   1450  HG  SER    93      26.086  48.774  39.966  1.00  0.00           H
ATOM   1451  C   SER    93      28.829  47.592  42.677  1.00  0.00           C
ATOM   1452  O   SER    93      29.804  46.875  42.769  1.00  0.00           O
ATOM   1453  N   LYS    94      27.696  47.255  43.282  1.00  0.00           N
ATOM   1454  H   LYS    94      26.985  47.970  43.348  1.00  0.00           H
ATOM   1455  CA  LYS    94      27.402  45.951  43.977  1.00  0.00           C
ATOM   1456  HA  LYS    94      28.144  45.231  43.630  1.00  0.00           H
ATOM   1457  CB  LYS    94      27.510  46.125  45.528  1.00  0.00           C
ATOM   1458  HB2 LYS    94      26.690  46.767  45.854  1.00  0.00           H
ATOM   1459  HB3 LYS    94      27.312  45.147  45.967  1.00  0.00           H
ATOM   1460  CG  LYS    94      28.846  46.774  45.946  1.00  0.00           C
ATOM   1461  HG2 LYS    94      29.633  46.471  45.255  1.00  0.00           H
ATOM   1462  HG3 LYS    94      28.642  47.841  46.033  1.00  0.00           H
ATOM   1463  CD  LYS    94      29.157  46.417  47.423  1.00  0.00           C
ATOM   1464  HD2 LYS    94      29.209  45.331  47.503  1.00  0.00           H
ATOM   1465  HD3 LYS    94      30.145  46.802  47.675  1.00  0.00           H
ATOM   1466  CE  LYS    94      28.195  46.999  48.459  1.00  0.00           C
ATOM   1467  HE2 LYS    94      27.991  48.022  48.143  1.00  0.00           H
ATOM   1468  HE3 LYS    94      27.349  46.319  48.358  1.00  0.00           H
ATOM   1469  NZ  LYS    94      28.672  46.813  49.794  1.00  0.00           N
ATOM   1470  HZ1 LYS    94      29.125  45.917  49.898  1.00  0.00           H
ATOM   1471  HZ2 LYS    94      27.887  46.914  50.421  1.00  0.00           H
ATOM   1472  HZ3 LYS    94      29.351  47.529  50.006  1.00  0.00           H
ATOM   1473  C   LYS    94      26.043  45.484  43.611  1.00  0.00           C
ATOM   1474  O   LYS    94      25.088  46.267  43.610  1.00  0.00           O
ATOM   1475  N   TYR    95      25.866  44.211  43.352  1.00  0.00           N
ATOM   1476  H   TYR    95      26.659  43.587  43.391  1.00  0.00           H
ATOM   1477  CA  TYR    95      24.597  43.548  43.309  1.00  0.00           C
ATOM   1478  HA  TYR    95      23.820  44.309  43.377  1.00  0.00           H
ATOM   1479  CB  TYR    95      24.231  42.871  41.991  1.00  0.00           C
ATOM   1480  HB2 TYR    95      24.926  42.042  41.860  1.00  0.00           H
ATOM   1481  HB3 TYR    95      23.210  42.502  42.080  1.00  0.00           H
ATOM   1482  CG  TYR    95      24.394  43.796  40.802  1.00  0.00           C
ATOM   1483  CD1 TYR    95      23.184  44.183  40.198  1.00  0.00           C
ATOM   1484  HD1 TYR    95      22.201  43.878  40.525  1.00  0.00           H
ATOM   1485  CE1 TYR    95      23.185  44.947  39.004  1.00  0.00           C
ATOM   1486  HE1 TYR    95      22.256  45.291  38.574  1.00  0.00           H
ATOM   1487  CZ  TYR    95      24.484  45.446  38.539  1.00  0.00           C
ATOM   1488  OH  TYR    95      24.492  46.469  37.568  1.00  0.00           O
ATOM   1489  HH  TYR    95      25.419  46.681  37.435  1.00  0.00           H
ATOM   1490  CE2 TYR    95      25.710  45.038  39.106  1.00  0.00           C
ATOM   1491  HE2 TYR    95      26.617  45.346  38.606  1.00  0.00           H
ATOM   1492  CD2 TYR    95      25.619  44.168  40.276  1.00  0.00           C
ATOM   1493  HD2 TYR    95      26.497  43.739  40.736  1.00  0.00           H
ATOM   1494  C   TYR    95      24.443  42.577  44.542  1.00  0.00           C
ATOM   1495  O   TYR    95      25.355  41.781  44.840  1.00  0.00           O
ATOM   1496  N   ARG    96      23.204  42.494  45.102  1.00  0.00           N
ATOM   1497  H   ARG    96      22.656  43.287  44.798  1.00  0.00           H
ATOM   1498  CA  ARG    96      22.847  41.634  46.225  1.00  0.00           C
ATOM   1499  HA  ARG    96      23.757  41.538  46.818  1.00  0.00           H
ATOM   1500  CB  ARG    96      21.802  42.324  47.122  1.00  0.00           C
ATOM   1501  HB2 ARG    96      22.015  43.387  47.001  1.00  0.00           H
ATOM   1502  HB3 ARG    96      20.832  42.129  46.666  1.00  0.00           H
ATOM   1503  CG  ARG    96      21.745  41.908  48.617  1.00  0.00           C
ATOM   1504  HG2 ARG    96      22.706  41.507  48.940  1.00  0.00           H
ATOM   1505  HG3 ARG    96      21.433  42.775  49.201  1.00  0.00           H
ATOM   1506  CD  ARG    96      20.616  40.830  48.810  1.00  0.00           C
ATOM   1507  HD2 ARG    96      19.745  41.264  48.319  1.00  0.00           H
ATOM   1508  HD3 ARG    96      20.991  39.916  48.349  1.00  0.00           H
ATOM   1509  NE  ARG    96      20.363  40.668  50.295  1.00  0.00           N
ATOM   1510  HE  ARG    96      20.190  41.471  50.883  1.00  0.00           H
ATOM   1511  CZ  ARG    96      20.231  39.518  50.866  1.00  0.00           C
ATOM   1512  NH1 ARG    96      20.519  38.356  50.322  1.00  0.00           N
ATOM   1513 HH11 ARG    96      20.839  38.267  49.367  1.00  0.00           H
ATOM   1514 HH12 ARG    96      20.556  37.534  50.907  1.00  0.00           H
ATOM   1515  NH2 ARG    96      19.992  39.425  52.155  1.00  0.00           N
ATOM   1516 HH21 ARG    96      19.978  40.281  52.692  1.00  0.00           H
ATOM   1517 HH22 ARG    96      19.916  38.497  52.547  1.00  0.00           H
ATOM   1518  C   ARG    96      22.486  40.255  45.692  1.00  0.00           C
ATOM   1519  O   ARG    96      21.492  40.010  45.067  1.00  0.00           O
ATOM   1520  N   LEU    97      23.306  39.271  46.085  1.00  0.00           N
ATOM   1521  H   LEU    97      24.007  39.387  46.802  1.00  0.00           H
ATOM   1522  CA  LEU    97      22.966  37.906  45.893  1.00  0.00           C
ATOM   1523  HA  LEU    97      22.805  37.701  44.835  1.00  0.00           H
ATOM   1524  CB  LEU    97      24.292  37.086  46.228  1.00  0.00           C
ATOM   1525  HB2 LEU    97      25.114  37.575  45.706  1.00  0.00           H
ATOM   1526  HB3 LEU    97      24.434  37.134  47.307  1.00  0.00           H
ATOM   1527  CG  LEU    97      24.197  35.566  45.831  1.00  0.00           C
ATOM   1528  HG  LEU    97      23.190  35.344  45.478  1.00  0.00           H
ATOM   1529  CD1 LEU    97      25.284  35.156  44.753  1.00  0.00           C
ATOM   1530 HD11 LEU    97      25.314  34.067  44.702  1.00  0.00           H
ATOM   1531 HD12 LEU    97      26.267  35.562  44.990  1.00  0.00           H
ATOM   1532 HD13 LEU    97      24.908  35.528  43.801  1.00  0.00           H
ATOM   1533  CD2 LEU    97      24.385  34.655  47.080  1.00  0.00           C
ATOM   1534 HD21 LEU    97      23.593  34.879  47.794  1.00  0.00           H
ATOM   1535 HD22 LEU    97      24.235  33.613  46.797  1.00  0.00           H
ATOM   1536 HD23 LEU    97      25.387  34.804  47.482  1.00  0.00           H
ATOM   1537  C   LEU    97      21.821  37.487  46.804  1.00  0.00           C
ATOM   1538  O   LEU    97      21.930  37.713  48.007  1.00  0.00           O
ATOM   1539  N   PRO    98      20.740  36.817  46.368  1.00  0.00           N
ATOM   1540  CD  PRO    98      20.461  36.576  44.978  1.00  0.00           C
ATOM   1541  HD2 PRO    98      21.130  35.769  44.682  1.00  0.00           H
ATOM   1542  HD3 PRO    98      20.707  37.473  44.408  1.00  0.00           H
ATOM   1543  CG  PRO    98      18.959  36.212  44.881  1.00  0.00           C
ATOM   1544  HG2 PRO    98      18.804  35.311  44.287  1.00  0.00           H
ATOM   1545  HG3 PRO    98      18.437  37.090  44.498  1.00  0.00           H
ATOM   1546  CB  PRO    98      18.527  35.949  46.352  1.00  0.00           C
ATOM   1547  HB2 PRO    98      18.199  34.944  46.617  1.00  0.00           H
ATOM   1548  HB3 PRO    98      17.738  36.698  46.420  1.00  0.00           H
ATOM   1549  CA  PRO    98      19.681  36.433  47.293  1.00  0.00           C
ATOM   1550  HA  PRO    98      19.329  37.340  47.785  1.00  0.00           H
ATOM   1551  C   PRO    98      20.150  35.347  48.267  1.00  0.00           C
ATOM   1552  O   PRO    98      20.874  34.492  47.839  1.00  0.00           O
ATOM   1553  N   ASP    99      19.609  35.400  49.479  1.00  0.00           N
ATOM   1554  H   ASP    99      18.836  36.026  49.652  1.00  0.00           H
ATOM   1555  CA  ASP    99      19.853  34.380  50.600  1.00  0.00           C
ATOM   1556  HA  ASP    99      20.928  34.437  50.770  1.00  0.00           H
ATOM   1557  CB  ASP    99      19.131  34.861  51.881  1.00  0.00           C
ATOM   1558  HB2 ASP    99      18.100  35.151  51.679  1.00  0.00           H
ATOM   1559  HB3 ASP    99      19.137  34.048  52.607  1.00  0.00           H
ATOM   1560  CG  ASP    99      19.757  36.087  52.581  1.00  0.00           C
ATOM   1561  OD1 ASP    99      20.887  36.600  52.356  1.00  0.00           O
ATOM   1562  OD2 ASP    99      19.054  36.678  53.437  1.00  0.00           O
ATOM   1563  C   ASP    99      19.467  32.884  50.323  1.00  0.00           C
ATOM   1564  O   ASP    99      20.103  32.006  50.872  1.00  0.00           O
ATOM   1565  N   ALA   100      18.522  32.535  49.394  1.00  0.00           N
ATOM   1566  H   ALA   100      18.147  33.296  48.846  1.00  0.00           H
ATOM   1567  CA  ALA   100      18.214  31.263  48.907  1.00  0.00           C
ATOM   1568  HA  ALA   100      18.460  30.611  49.745  1.00  0.00           H
ATOM   1569  CB  ALA   100      16.658  31.170  48.846  1.00  0.00           C
ATOM   1570  HB1 ALA   100      16.370  30.187  48.472  1.00  0.00           H
ATOM   1571  HB2 ALA   100      16.377  32.033  48.241  1.00  0.00           H
ATOM   1572  HB3 ALA   100      16.239  31.381  49.829  1.00  0.00           H
ATOM   1573  C   ALA   100      18.971  30.826  47.630  1.00  0.00           C
ATOM   1574  O   ALA   100      18.876  29.658  47.211  1.00  0.00           O
ATOM   1575  N   MET   101      19.764  31.732  47.073  1.00  0.00           N
ATOM   1576  H   MET   101      19.764  32.648  47.498  1.00  0.00           H
ATOM   1577  CA  MET   101      20.559  31.470  45.897  1.00  0.00           C
ATOM   1578  HA  MET   101      19.868  30.991  45.203  1.00  0.00           H
ATOM   1579  CB  MET   101      20.946  32.730  45.183  1.00  0.00           C
ATOM   1580  HB2 MET   101      20.062  33.322  44.950  1.00  0.00           H
ATOM   1581  HB3 MET   101      21.629  33.359  45.751  1.00  0.00           H
ATOM   1582  CG  MET   101      21.543  32.389  43.791  1.00  0.00           C
ATOM   1583  HG2 MET   101      22.340  31.652  43.876  1.00  0.00           H
ATOM   1584  HG3 MET   101      20.874  31.776  43.186  1.00  0.00           H
ATOM   1585  SD  MET   101      22.258  33.624  42.659  1.00  0.00           S
ATOM   1586  CE  MET   101      20.563  34.030  41.880  1.00  0.00           C
ATOM   1587  HE1 MET   101      20.578  35.058  41.518  1.00  0.00           H
ATOM   1588  HE2 MET   101      20.469  33.470  40.949  1.00  0.00           H
ATOM   1589  HE3 MET   101      19.695  33.968  42.536  1.00  0.00           H
ATOM   1590  C   MET   101      21.710  30.555  46.112  1.00  0.00           C
ATOM   1591  O   MET   101      21.931  29.544  45.433  1.00  0.00           O
ATOM   1592  N   ARG   102      22.532  30.953  47.075  1.00  0.00           N
ATOM   1593  H   ARG   102      22.360  31.861  47.481  1.00  0.00           H
ATOM   1594  CA  ARG   102      23.649  30.196  47.611  1.00  0.00           C
ATOM   1595  HA  ARG   102      24.381  29.947  46.842  1.00  0.00           H
ATOM   1596  CB  ARG   102      24.409  30.993  48.708  1.00  0.00           C
ATOM   1597  HB2 ARG   102      25.430  30.613  48.706  1.00  0.00           H
ATOM   1598  HB3 ARG   102      24.450  32.014  48.333  1.00  0.00           H
ATOM   1599  CG  ARG   102      23.786  30.946  50.135  1.00  0.00           C
ATOM   1600  HG2 ARG   102      22.762  31.318  50.173  1.00  0.00           H
ATOM   1601  HG3 ARG   102      23.936  29.947  50.545  1.00  0.00           H
ATOM   1602  CD  ARG   102      24.547  31.842  51.124  1.00  0.00           C
ATOM   1603  HD2 ARG   102      24.354  31.451  52.123  1.00  0.00           H
ATOM   1604  HD3 ARG   102      25.634  31.840  51.044  1.00  0.00           H
ATOM   1605  NE  ARG   102      24.053  33.216  51.091  1.00  0.00           N
ATOM   1606  HE  ARG   102      24.476  33.860  50.439  1.00  0.00           H
ATOM   1607  CZ  ARG   102      23.194  33.785  51.874  1.00  0.00           C
ATOM   1608  NH1 ARG   102      22.541  33.246  52.824  1.00  0.00           N
ATOM   1609 HH11 ARG   102      22.488  32.258  53.029  1.00  0.00           H
ATOM   1610 HH12 ARG   102      21.800  33.806  53.220  1.00  0.00           H
ATOM   1611  NH2 ARG   102      23.090  35.056  51.904  1.00  0.00           N
ATOM   1612 HH21 ARG   102      23.506  35.718  51.264  1.00  0.00           H
ATOM   1613 HH22 ARG   102      22.649  35.514  52.690  1.00  0.00           H
ATOM   1614  C   ARG   102      23.231  28.748  47.906  1.00  0.00           C
ATOM   1615  O   ARG   102      24.118  27.886  47.919  1.00  0.00           O
ATOM   1616  N   THR   103      21.934  28.499  48.066  1.00  0.00           N
ATOM   1617  H   THR   103      21.305  29.289  48.093  1.00  0.00           H
ATOM   1618  CA  THR   103      21.468  27.093  48.409  1.00  0.00           C
ATOM   1619  HA  THR   103      22.370  26.485  48.472  1.00  0.00           H
ATOM   1620  CB  THR   103      20.721  26.995  49.694  1.00  0.00           C
ATOM   1621  HB  THR   103      20.298  26.016  49.918  1.00  0.00           H
ATOM   1622  CG2 THR   103      21.655  27.246  50.886  1.00  0.00           C
ATOM   1623 HG21 THR   103      22.163  28.204  50.771  1.00  0.00           H
ATOM   1624 HG22 THR   103      22.452  26.508  50.790  1.00  0.00           H
ATOM   1625 HG23 THR   103      21.118  27.193  51.833  1.00  0.00           H
ATOM   1626  OG1 THR   103      19.756  28.026  49.794  1.00  0.00           O
ATOM   1627  HG1 THR   103      18.930  27.736  49.397  1.00  0.00           H
ATOM   1628  C   THR   103      20.604  26.388  47.349  1.00  0.00           C
ATOM   1629  O   THR   103      20.077  25.315  47.641  1.00  0.00           O
ATOM   1630  N   THR   104      20.640  26.869  46.114  1.00  0.00           N
ATOM   1631  H   THR   104      21.203  27.687  45.926  1.00  0.00           H
ATOM   1632  CA  THR   104      19.919  26.200  45.026  1.00  0.00           C
ATOM   1633  HA  THR   104      18.887  25.931  45.252  1.00  0.00           H
ATOM   1634  CB  THR   104      19.927  27.069  43.814  1.00  0.00           C
ATOM   1635  HB  THR   104      19.869  28.068  44.244  1.00  0.00           H
ATOM   1636  CG2 THR   104      21.232  26.999  42.939  1.00  0.00           C
ATOM   1637 HG21 THR   104      22.150  27.191  43.493  1.00  0.00           H
ATOM   1638 HG22 THR   104      21.122  27.819  42.230  1.00  0.00           H
ATOM   1639 HG23 THR   104      21.419  26.063  42.411  1.00  0.00           H
ATOM   1640  OG1 THR   104      18.786  26.852  43.094  1.00  0.00           O
ATOM   1641  HG1 THR   104      18.049  27.260  43.554  1.00  0.00           H
ATOM   1642  C   THR   104      20.484  24.833  44.616  1.00  0.00           C
ATOM   1643  O   THR   104      21.578  24.477  44.928  1.00  0.00           O
ATOM   1644  N   GLN   105      19.682  24.029  43.913  1.00  0.00           N
ATOM   1645  H   GLN   105      18.702  24.275  43.900  1.00  0.00           H
ATOM   1646  CA  GLN   105      20.039  22.765  43.242  1.00  0.00           C
ATOM   1647  HA  GLN   105      20.813  22.255  43.816  1.00  0.00           H
ATOM   1648  CB  GLN   105      18.813  21.816  43.409  1.00  0.00           C
ATOM   1649  HB2 GLN   105      19.092  20.894  42.898  1.00  0.00           H
ATOM   1650  HB3 GLN   105      18.711  21.457  44.434  1.00  0.00           H
ATOM   1651  CG  GLN   105      17.421  22.328  43.028  1.00  0.00           C
ATOM   1652  HG2 GLN   105      16.692  21.527  42.902  1.00  0.00           H
ATOM   1653  HG3 GLN   105      17.245  22.969  43.893  1.00  0.00           H
ATOM   1654  CD  GLN   105      17.312  23.142  41.743  1.00  0.00           C
ATOM   1655  OE1 GLN   105      17.326  22.561  40.695  1.00  0.00           O
ATOM   1656  NE2 GLN   105      16.912  24.399  41.676  1.00  0.00           N
ATOM   1657 HE21 GLN   105      16.679  24.887  40.822  1.00  0.00           H
ATOM   1658 HE22 GLN   105      16.622  24.888  42.509  1.00  0.00           H
ATOM   1659  C   GLN   105      20.526  22.923  41.804  1.00  0.00           C
ATOM   1660  O   GLN   105      21.078  21.987  41.209  1.00  0.00           O
ATOM   1661  N   ASN   106      20.361  24.105  41.234  1.00  0.00           N
ATOM   1662  H   ASN   106      20.032  24.871  41.803  1.00  0.00           H
ATOM   1663  CA  ASN   106      20.728  24.338  39.858  1.00  0.00           C
ATOM   1664  HA  ASN   106      20.455  23.420  39.338  1.00  0.00           H
ATOM   1665  CB  ASN   106      19.874  25.470  39.363  1.00  0.00           C
ATOM   1666  HB2 ASN   106      18.821  25.215  39.476  1.00  0.00           H
ATOM   1667  HB3 ASN   106      20.041  26.405  39.899  1.00  0.00           H
ATOM   1668  CG  ASN   106      20.013  25.542  37.902  1.00  0.00           C
ATOM   1669  OD1 ASN   106      20.878  26.288  37.455  1.00  0.00           O
ATOM   1670  ND2 ASN   106      19.247  24.920  36.998  1.00  0.00           N
ATOM   1671 HD21 ASN   106      18.437  24.336  37.150  1.00  0.00           H
ATOM   1672 HD22 ASN   106      19.554  25.168  36.068  1.00  0.00           H
ATOM   1673  C   ASN   106      22.223  24.514  39.628  1.00  0.00           C
ATOM   1674  O   ASN   106      22.764  25.342  40.350  1.00  0.00           O
ATOM   1675  N   PRO   107      22.843  23.911  38.632  1.00  0.00           N
ATOM   1676  CD  PRO   107      22.313  22.744  37.757  1.00  0.00           C
ATOM   1677  HD2 PRO   107      21.693  23.123  36.944  1.00  0.00           H
ATOM   1678  HD3 PRO   107      21.728  22.025  38.329  1.00  0.00           H
ATOM   1679  CG  PRO   107      23.671  22.125  37.294  1.00  0.00           C
ATOM   1680  HG2 PRO   107      23.584  21.701  36.294  1.00  0.00           H
ATOM   1681  HG3 PRO   107      23.958  21.297  37.942  1.00  0.00           H
ATOM   1682  CB  PRO   107      24.701  23.222  37.396  1.00  0.00           C
ATOM   1683  HB2 PRO   107      24.664  23.659  36.398  1.00  0.00           H
ATOM   1684  HB3 PRO   107      25.680  22.767  37.535  1.00  0.00           H
ATOM   1685  CA  PRO   107      24.197  24.218  38.372  1.00  0.00           C
ATOM   1686  HA  PRO   107      24.800  24.102  39.273  1.00  0.00           H
ATOM   1687  C   PRO   107      24.475  25.650  37.858  1.00  0.00           C
ATOM   1688  O   PRO   107      25.590  26.187  38.012  1.00  0.00           O
ATOM   1689  N   ASP   108      23.586  26.538  37.360  1.00  0.00           N
ATOM   1690  H   ASP   108      22.624  26.231  37.325  1.00  0.00           H
ATOM   1691  CA  ASP   108      23.820  27.793  36.621  1.00  0.00           C
ATOM   1692  HA  ASP   108      24.886  27.848  36.404  1.00  0.00           H
ATOM   1693  CB  ASP   108      23.157  27.568  35.288  1.00  0.00           C
ATOM   1694  HB2 ASP   108      22.206  27.081  35.502  1.00  0.00           H
ATOM   1695  HB3 ASP   108      23.038  28.508  34.751  1.00  0.00           H
ATOM   1696  CG  ASP   108      23.787  26.555  34.355  1.00  0.00           C
ATOM   1697  OD1 ASP   108      23.031  25.718  33.788  1.00  0.00           O
ATOM   1698  OD2 ASP   108      25.002  26.602  34.051  1.00  0.00           O
ATOM   1699  C   ASP   108      23.253  29.025  37.294  1.00  0.00           C
ATOM   1700  O   ASP   108      23.777  30.066  37.010  1.00  0.00           O
ATOM   1701  N   GLU   109      22.210  28.968  38.150  1.00  0.00           N
ATOM   1702  H   GLU   109      21.849  28.047  38.352  1.00  0.00           H
ATOM   1703  CA  GLU   109      21.459  30.165  38.635  1.00  0.00           C
ATOM   1704  HA  GLU   109      20.964  30.608  37.771  1.00  0.00           H
ATOM   1705  CB  GLU   109      20.385  29.806  39.739  1.00  0.00           C
ATOM   1706  HB2 GLU   109      20.773  29.046  40.418  1.00  0.00           H
ATOM   1707  HB3 GLU   109      20.194  30.677  40.364  1.00  0.00           H
ATOM   1708  CG  GLU   109      19.051  29.125  39.179  1.00  0.00           C
ATOM   1709  HG2 GLU   109      19.339  28.237  38.617  1.00  0.00           H
ATOM   1710  HG3 GLU   109      18.443  28.788  40.019  1.00  0.00           H
ATOM   1711  CD  GLU   109      18.178  29.972  38.208  1.00  0.00           C
ATOM   1712  OE1 GLU   109      17.286  29.441  37.500  1.00  0.00           O
ATOM   1713  OE2 GLU   109      18.574  31.155  38.133  1.00  0.00           O
ATOM   1714  C   GLU   109      22.450  31.249  39.145  1.00  0.00           C
ATOM   1715  O   GLU   109      22.206  32.431  38.906  1.00  0.00           O
ATOM   1716  N   LEU   110      23.523  30.864  39.830  1.00  0.00           N
ATOM   1717  H   LEU   110      23.489  29.866  39.986  1.00  0.00           H
ATOM   1718  CA  LEU   110      24.656  31.690  40.343  1.00  0.00           C
ATOM   1719  HA  LEU   110      24.175  32.462  40.943  1.00  0.00           H
ATOM   1720  CB  LEU   110      25.682  30.796  41.139  1.00  0.00           C
ATOM   1721  HB2 LEU   110      25.127  30.317  41.947  1.00  0.00           H
ATOM   1722  HB3 LEU   110      25.933  29.998  40.442  1.00  0.00           H
ATOM   1723  CG  LEU   110      26.959  31.416  41.645  1.00  0.00           C
ATOM   1724  HG  LEU   110      27.547  31.646  40.756  1.00  0.00           H
ATOM   1725  CD1 LEU   110      26.853  32.828  42.303  1.00  0.00           C
ATOM   1726 HD11 LEU   110      26.476  33.571  41.598  1.00  0.00           H
ATOM   1727 HD12 LEU   110      27.874  33.057  42.609  1.00  0.00           H
ATOM   1728 HD13 LEU   110      26.178  32.810  43.159  1.00  0.00           H
ATOM   1729  CD2 LEU   110      27.773  30.415  42.504  1.00  0.00           C
ATOM   1730 HD21 LEU   110      27.749  29.434  42.029  1.00  0.00           H
ATOM   1731 HD22 LEU   110      28.833  30.656  42.580  1.00  0.00           H
ATOM   1732 HD23 LEU   110      27.397  30.381  43.526  1.00  0.00           H
ATOM   1733  C   LEU   110      25.369  32.356  39.157  1.00  0.00           C
ATOM   1734  O   LEU   110      25.380  33.572  39.088  1.00  0.00           O
ATOM   1735  N   TRP   111      25.734  31.638  38.113  1.00  0.00           N
ATOM   1736  H   TRP   111      25.428  30.676  38.099  1.00  0.00           H
ATOM   1737  CA  TRP   111      26.650  32.116  37.058  1.00  0.00           C
ATOM   1738  HA  TRP   111      27.383  32.730  37.580  1.00  0.00           H
ATOM   1739  CB  TRP   111      27.546  30.989  36.411  1.00  0.00           C
ATOM   1740  HB2 TRP   111      26.939  30.478  35.665  1.00  0.00           H
ATOM   1741  HB3 TRP   111      28.388  31.484  35.927  1.00  0.00           H
ATOM   1742  CG  TRP   111      28.134  30.073  37.427  1.00  0.00           C
ATOM   1743  CD1 TRP   111      27.692  28.801  37.631  1.00  0.00           C
ATOM   1744  HD1 TRP   111      26.850  28.354  37.124  1.00  0.00           H
ATOM   1745  NE1 TRP   111      28.415  28.154  38.647  1.00  0.00           N
ATOM   1746  HE1 TRP   111      28.397  27.162  38.835  1.00  0.00           H
ATOM   1747  CE2 TRP   111      29.334  29.052  39.199  1.00  0.00           C
ATOM   1748  CZ2 TRP   111      30.270  28.994  40.266  1.00  0.00           C
ATOM   1749  HZ2 TRP   111      30.399  28.128  40.898  1.00  0.00           H
ATOM   1750  CH2 TRP   111      30.919  30.210  40.564  1.00  0.00           C
ATOM   1751  HH2 TRP   111      31.673  30.261  41.335  1.00  0.00           H
ATOM   1752  CZ3 TRP   111      30.686  31.413  39.936  1.00  0.00           C
ATOM   1753  HZ3 TRP   111      31.257  32.236  40.341  1.00  0.00           H
ATOM   1754  CE3 TRP   111      29.740  31.455  38.836  1.00  0.00           C
ATOM   1755  HE3 TRP   111      29.584  32.378  38.297  1.00  0.00           H
ATOM   1756  CD2 TRP   111      29.092  30.268  38.468  1.00  0.00           C
ATOM   1757  C   TRP   111      25.858  32.960  36.101  1.00  0.00           C
ATOM   1758  O   TRP   111      26.401  33.969  35.606  1.00  0.00           O
ATOM   1759  N   GLU   112      24.617  32.592  35.841  1.00  0.00           N
ATOM   1760  H   GLU   112      24.253  31.732  36.227  1.00  0.00           H
ATOM   1761  CA  GLU   112      23.480  33.467  35.294  1.00  0.00           C
ATOM   1762  HA  GLU   112      23.591  33.603  34.219  1.00  0.00           H
ATOM   1763  CB  GLU   112      22.142  32.741  35.440  1.00  0.00           C
ATOM   1764  HB2 GLU   112      21.880  32.612  36.491  1.00  0.00           H
ATOM   1765  HB3 GLU   112      21.295  33.370  35.167  1.00  0.00           H
ATOM   1766  CG  GLU   112      22.017  31.433  34.662  1.00  0.00           C
ATOM   1767  HG2 GLU   112      23.011  30.999  34.568  1.00  0.00           H
ATOM   1768  HG3 GLU   112      21.527  30.679  35.278  1.00  0.00           H
ATOM   1769  CD  GLU   112      21.437  31.605  33.268  1.00  0.00           C
ATOM   1770  OE1 GLU   112      21.528  32.681  32.669  1.00  0.00           O
ATOM   1771  OE2 GLU   112      20.836  30.589  32.795  1.00  0.00           O
ATOM   1772  C   GLU   112      23.432  34.831  35.985  1.00  0.00           C
ATOM   1773  O   GLU   112      23.450  35.877  35.311  1.00  0.00           O
ATOM   1774  N   PHE   113      23.359  34.910  37.294  1.00  0.00           N
ATOM   1775  H   PHE   113      23.256  34.018  37.757  1.00  0.00           H
ATOM   1776  CA  PHE   113      23.211  36.165  38.131  1.00  0.00           C
ATOM   1777  HA  PHE   113      22.329  36.736  37.838  1.00  0.00           H
ATOM   1778  CB  PHE   113      22.867  35.831  39.575  1.00  0.00           C
ATOM   1779  HB2 PHE   113      21.816  35.540  39.581  1.00  0.00           H
ATOM   1780  HB3 PHE   113      23.220  34.880  39.973  1.00  0.00           H
ATOM   1781  CG  PHE   113      23.202  36.873  40.586  1.00  0.00           C
ATOM   1782  CD1 PHE   113      22.395  37.988  40.648  1.00  0.00           C
ATOM   1783  HD1 PHE   113      21.596  38.093  39.930  1.00  0.00           H
ATOM   1784  CE1 PHE   113      22.610  38.968  41.637  1.00  0.00           C
ATOM   1785  HE1 PHE   113      21.989  39.850  41.685  1.00  0.00           H
ATOM   1786  CZ  PHE   113      23.684  38.877  42.488  1.00  0.00           C
ATOM   1787  HZ  PHE   113      23.914  39.658  43.198  1.00  0.00           H
ATOM   1788  CE2 PHE   113      24.559  37.781  42.452  1.00  0.00           C
ATOM   1789  HE2 PHE   113      25.341  37.759  43.198  1.00  0.00           H
ATOM   1790  CD2 PHE   113      24.254  36.729  41.519  1.00  0.00           C
ATOM   1791  HD2 PHE   113      24.949  35.903  41.482  1.00  0.00           H
ATOM   1792  C   PHE   113      24.462  37.034  38.034  1.00  0.00           C
ATOM   1793  O   PHE   113      24.360  38.254  37.845  1.00  0.00           O
ATOM   1794  N   ILE   114      25.625  36.439  38.032  1.00  0.00           N
ATOM   1795  H   ILE   114      25.620  35.437  38.160  1.00  0.00           H
ATOM   1796  CA  ILE   114      26.911  37.118  37.769  1.00  0.00           C
ATOM   1797  HA  ILE   114      26.884  38.016  38.388  1.00  0.00           H
ATOM   1798  CB  ILE   114      28.065  36.232  38.266  1.00  0.00           C
ATOM   1799  HB  ILE   114      27.935  35.294  37.727  1.00  0.00           H
ATOM   1800  CG2 ILE   114      29.412  36.916  38.022  1.00  0.00           C
ATOM   1801 HG21 ILE   114      29.630  37.678  38.771  1.00  0.00           H
ATOM   1802 HG22 ILE   114      29.488  37.224  36.980  1.00  0.00           H
ATOM   1803 HG23 ILE   114      30.176  36.139  37.995  1.00  0.00           H
ATOM   1804  CG1 ILE   114      28.129  35.985  39.787  1.00  0.00           C
ATOM   1805 HG12 ILE   114      28.187  36.936  40.316  1.00  0.00           H
ATOM   1806 HG13 ILE   114      27.238  35.443  40.103  1.00  0.00           H
ATOM   1807  CD1 ILE   114      29.270  35.130  40.233  1.00  0.00           C
ATOM   1808 HD11 ILE   114      30.093  35.674  40.697  1.00  0.00           H
ATOM   1809 HD12 ILE   114      29.532  34.362  39.506  1.00  0.00           H
ATOM   1810 HD13 ILE   114      28.868  34.593  41.092  1.00  0.00           H
ATOM   1811  C   ILE   114      26.968  37.559  36.332  1.00  0.00           C
ATOM   1812  O   ILE   114      27.400  38.698  36.223  1.00  0.00           O
ATOM   1813  N   ALA   115      26.477  36.872  35.339  1.00  0.00           N
ATOM   1814  H   ALA   115      26.040  35.987  35.553  1.00  0.00           H
ATOM   1815  CA  ALA   115      26.677  37.275  33.963  1.00  0.00           C
ATOM   1816  HA  ALA   115      27.684  37.664  33.813  1.00  0.00           H
ATOM   1817  CB  ALA   115      26.480  36.071  33.016  1.00  0.00           C
ATOM   1818  HB1 ALA   115      26.648  36.382  31.985  1.00  0.00           H
ATOM   1819  HB2 ALA   115      25.426  35.818  33.129  1.00  0.00           H
ATOM   1820  HB3 ALA   115      27.092  35.244  33.375  1.00  0.00           H
ATOM   1821  C   ALA   115      25.675  38.396  33.497  1.00  0.00           C
ATOM   1822  O   ALA   115      26.019  39.243  32.735  1.00  0.00           O
ATOM   1823  N   ASP   116      24.484  38.515  34.136  1.00  0.00           N
ATOM   1824  H   ASP   116      24.098  37.738  34.653  1.00  0.00           H
ATOM   1825  CA  ASP   116      23.510  39.655  33.972  1.00  0.00           C
ATOM   1826  HA  ASP   116      23.413  39.816  32.898  1.00  0.00           H
ATOM   1827  CB  ASP   116      22.126  39.179  34.347  1.00  0.00           C
ATOM   1828  HB2 ASP   116      22.227  38.541  35.224  1.00  0.00           H
ATOM   1829  HB3 ASP   116      21.558  40.051  34.669  1.00  0.00           H
ATOM   1830  CG  ASP   116      21.343  38.515  33.222  1.00  0.00           C
ATOM   1831  OD1 ASP   116      21.361  39.031  32.037  1.00  0.00           O
ATOM   1832  OD2 ASP   116      20.611  37.522  33.523  1.00  0.00           O
ATOM   1833  C   ASP   116      24.018  40.922  34.711  1.00  0.00           C
ATOM   1834  O   ASP   116      23.964  42.015  34.165  1.00  0.00           O
ATOM   1835  N   SER   117      24.486  40.766  35.975  1.00  0.00           N
ATOM   1836  H   SER   117      24.448  39.832  36.356  1.00  0.00           H
ATOM   1837  CA  SER   117      25.075  41.861  36.767  1.00  0.00           C
ATOM   1838  HA  SER   117      24.326  42.594  37.066  1.00  0.00           H
ATOM   1839  CB  SER   117      25.587  41.296  38.103  1.00  0.00           C
ATOM   1840  HB2 SER   117      26.205  40.418  37.918  1.00  0.00           H
ATOM   1841  HB3 SER   117      26.152  41.940  38.777  1.00  0.00           H
ATOM   1842  OG  SER   117      24.461  40.782  38.804  1.00  0.00           O
ATOM   1843  HG  SER   117      24.323  39.871  38.534  1.00  0.00           H
ATOM   1844  C   SER   117      26.250  42.508  35.985  1.00  0.00           C
ATOM   1845  O   SER   117      26.337  43.766  35.933  1.00  0.00           O
ATOM   1846  N   LEU   118      27.059  41.628  35.413  1.00  0.00           N
ATOM   1847  H   LEU   118      26.760  40.663  35.388  1.00  0.00           H
ATOM   1848  CA  LEU   118      28.189  42.142  34.528  1.00  0.00           C
ATOM   1849  HA  LEU   118      28.897  42.746  35.097  1.00  0.00           H
ATOM   1850  CB  LEU   118      28.859  40.855  33.946  1.00  0.00           C
ATOM   1851  HB2 LEU   118      28.153  40.025  33.992  1.00  0.00           H
ATOM   1852  HB3 LEU   118      29.193  41.186  32.963  1.00  0.00           H
ATOM   1853  CG  LEU   118      30.125  40.396  34.799  1.00  0.00           C
ATOM   1854  HG  LEU   118      29.944  40.330  35.871  1.00  0.00           H
ATOM   1855  CD1 LEU   118      30.603  38.999  34.437  1.00  0.00           C
ATOM   1856 HD11 LEU   118      29.769  38.354  34.711  1.00  0.00           H
ATOM   1857 HD12 LEU   118      31.511  38.740  34.982  1.00  0.00           H
ATOM   1858 HD13 LEU   118      30.796  39.073  33.366  1.00  0.00           H
ATOM   1859  CD2 LEU   118      31.322  41.346  34.615  1.00  0.00           C
ATOM   1860 HD21 LEU   118      31.326  41.809  33.629  1.00  0.00           H
ATOM   1861 HD22 LEU   118      31.457  42.111  35.379  1.00  0.00           H
ATOM   1862 HD23 LEU   118      32.258  40.790  34.676  1.00  0.00           H
ATOM   1863  C   LEU   118      27.622  42.974  33.323  1.00  0.00           C
ATOM   1864  O   LEU   118      28.200  44.046  32.930  1.00  0.00           O
ATOM   1865  N   LYS   119      26.662  42.413  32.653  1.00  0.00           N
ATOM   1866  H   LYS   119      26.216  41.555  32.944  1.00  0.00           H
ATOM   1867  CA  LYS   119      26.029  42.991  31.428  1.00  0.00           C
ATOM   1868  HA  LYS   119      26.838  43.055  30.701  1.00  0.00           H
ATOM   1869  CB  LYS   119      24.973  42.035  30.939  1.00  0.00           C
ATOM   1870  HB2 LYS   119      25.476  41.110  30.662  1.00  0.00           H
ATOM   1871  HB3 LYS   119      24.303  41.860  31.782  1.00  0.00           H
ATOM   1872  CG  LYS   119      24.057  42.454  29.765  1.00  0.00           C
ATOM   1873  HG2 LYS   119      23.573  43.417  29.922  1.00  0.00           H
ATOM   1874  HG3 LYS   119      24.660  42.831  28.938  1.00  0.00           H
ATOM   1875  CD  LYS   119      23.245  41.303  29.247  1.00  0.00           C
ATOM   1876  HD2 LYS   119      23.835  40.446  28.923  1.00  0.00           H
ATOM   1877  HD3 LYS   119      22.613  40.933  30.054  1.00  0.00           H
ATOM   1878  CE  LYS   119      22.397  41.763  28.057  1.00  0.00           C
ATOM   1879  HE2 LYS   119      22.967  42.424  27.405  1.00  0.00           H
ATOM   1880  HE3 LYS   119      22.198  40.924  27.390  1.00  0.00           H
ATOM   1881  NZ  LYS   119      21.101  42.375  28.473  1.00  0.00           N
ATOM   1882  HZ1 LYS   119      20.343  42.228  27.823  1.00  0.00           H
ATOM   1883  HZ2 LYS   119      21.178  43.377  28.570  1.00  0.00           H
ATOM   1884  HZ3 LYS   119      20.817  41.983  29.360  1.00  0.00           H
ATOM   1885  C   LYS   119      25.423  44.394  31.681  1.00  0.00           C
ATOM   1886  O   LYS   119      25.709  45.386  31.011  1.00  0.00           O
ATOM   1887  N   ALA   120      24.637  44.513  32.757  1.00  0.00           N
ATOM   1888  H   ALA   120      24.269  43.674  33.181  1.00  0.00           H
ATOM   1889  CA  ALA   120      24.081  45.788  33.215  1.00  0.00           C
ATOM   1890  HA  ALA   120      23.441  46.078  32.381  1.00  0.00           H
ATOM   1891  CB  ALA   120      23.165  45.477  34.412  1.00  0.00           C
ATOM   1892  HB1 ALA   120      22.357  44.818  34.093  1.00  0.00           H
ATOM   1893  HB2 ALA   120      22.779  46.458  34.691  1.00  0.00           H
ATOM   1894  HB3 ALA   120      23.626  44.891  35.206  1.00  0.00           H
ATOM   1895  C   ALA   120      25.089  46.894  33.584  1.00  0.00           C
ATOM   1896  O   ALA   120      24.962  48.083  33.304  1.00  0.00           O
ATOM   1897  N   PHE   121      26.185  46.498  34.194  1.00  0.00           N
ATOM   1898  H   PHE   121      26.129  45.553  34.545  1.00  0.00           H
ATOM   1899  CA  PHE   121      27.306  47.327  34.580  1.00  0.00           C
ATOM   1900  HA  PHE   121      27.007  48.222  35.125  1.00  0.00           H
ATOM   1901  CB  PHE   121      28.276  46.571  35.565  1.00  0.00           C
ATOM   1902  HB2 PHE   121      27.749  46.445  36.510  1.00  0.00           H
ATOM   1903  HB3 PHE   121      28.570  45.631  35.096  1.00  0.00           H
ATOM   1904  CG  PHE   121      29.550  47.383  35.879  1.00  0.00           C
ATOM   1905  CD1 PHE   121      29.478  48.347  36.910  1.00  0.00           C
ATOM   1906  HD1 PHE   121      28.480  48.503  37.292  1.00  0.00           H
ATOM   1907  CE1 PHE   121      30.605  49.177  37.187  1.00  0.00           C
ATOM   1908  HE1 PHE   121      30.560  49.914  37.975  1.00  0.00           H
ATOM   1909  CZ  PHE   121      31.797  48.908  36.497  1.00  0.00           C
ATOM   1910  HZ  PHE   121      32.698  49.372  36.875  1.00  0.00           H
ATOM   1911  CE2 PHE   121      31.867  47.970  35.456  1.00  0.00           C
ATOM   1912  HE2 PHE   121      32.801  47.673  35.001  1.00  0.00           H
ATOM   1913  CD2 PHE   121      30.761  47.227  35.150  1.00  0.00           C
ATOM   1914  HD2 PHE   121      30.820  46.525  34.332  1.00  0.00           H
ATOM   1915  C   PHE   121      28.031  47.936  33.298  1.00  0.00           C
ATOM   1916  O   PHE   121      28.444  49.098  33.168  1.00  0.00           O
ATOM   1917  N   ILE   122      28.215  46.966  32.401  1.00  0.00           N
ATOM   1918  H   ILE   122      27.789  46.060  32.521  1.00  0.00           H
ATOM   1919  CA  ILE   122      28.792  47.243  31.083  1.00  0.00           C
ATOM   1920  HA  ILE   122      29.724  47.805  31.138  1.00  0.00           H
ATOM   1921  CB  ILE   122      29.186  45.914  30.355  1.00  0.00           C
ATOM   1922  HB  ILE   122      28.313  45.268  30.449  1.00  0.00           H
ATOM   1923  CG2 ILE   122      29.517  46.095  28.856  1.00  0.00           C
ATOM   1924 HG21 ILE   122      29.835  45.184  28.349  1.00  0.00           H
ATOM   1925 HG22 ILE   122      30.146  46.966  28.669  1.00  0.00           H
ATOM   1926 HG23 ILE   122      28.521  46.391  28.525  1.00  0.00           H
ATOM   1927  CG1 ILE   122      30.453  45.162  30.964  1.00  0.00           C
ATOM   1928 HG12 ILE   122      30.268  45.225  32.036  1.00  0.00           H
ATOM   1929 HG13 ILE   122      30.379  44.150  30.565  1.00  0.00           H
ATOM   1930  CD1 ILE   122      31.692  45.956  30.609  1.00  0.00           C
ATOM   1931 HD11 ILE   122      32.036  45.601  29.638  1.00  0.00           H
ATOM   1932 HD12 ILE   122      32.458  45.743  31.355  1.00  0.00           H
ATOM   1933 HD13 ILE   122      31.576  47.039  30.556  1.00  0.00           H
ATOM   1934  C   ILE   122      27.848  48.218  30.326  1.00  0.00           C
ATOM   1935  O   ILE   122      28.392  49.162  29.820  1.00  0.00           O
ATOM   1936  N   ASP   123      26.500  48.155  30.403  1.00  0.00           N
ATOM   1937  H   ASP   123      26.140  47.311  30.826  1.00  0.00           H
ATOM   1938  CA  ASP   123      25.551  49.042  29.655  1.00  0.00           C
ATOM   1939  HA  ASP   123      25.982  49.052  28.653  1.00  0.00           H
ATOM   1940  CB  ASP   123      24.101  48.548  29.703  1.00  0.00           C
ATOM   1941  HB2 ASP   123      23.809  48.115  30.660  1.00  0.00           H
ATOM   1942  HB3 ASP   123      23.486  49.421  29.482  1.00  0.00           H
ATOM   1943  CG  ASP   123      23.754  47.491  28.638  1.00  0.00           C
ATOM   1944  OD1 ASP   123      24.568  47.229  27.692  1.00  0.00           O
ATOM   1945  OD2 ASP   123      22.679  46.888  28.706  1.00  0.00           O
ATOM   1946  C   ASP   123      25.509  50.476  30.266  1.00  0.00           C
ATOM   1947  O   ASP   123      25.231  51.435  29.552  1.00  0.00           O
ATOM   1948  N   GLU   124      25.734  50.652  31.617  1.00  0.00           N
ATOM   1949  H   GLU   124      25.613  49.788  32.123  1.00  0.00           H
ATOM   1950  CA  GLU   124      25.951  51.916  32.321  1.00  0.00           C
ATOM   1951  HA  GLU   124      25.228  52.608  31.887  1.00  0.00           H
ATOM   1952  CB  GLU   124      25.603  51.912  33.813  1.00  0.00           C
ATOM   1953  HB2 GLU   124      24.824  51.190  34.057  1.00  0.00           H
ATOM   1954  HB3 GLU   124      26.498  51.605  34.356  1.00  0.00           H
ATOM   1955  CG  GLU   124      25.373  53.320  34.456  1.00  0.00           C
ATOM   1956  HG2 GLU   124      25.255  53.157  35.527  1.00  0.00           H
ATOM   1957  HG3 GLU   124      26.276  53.922  34.357  1.00  0.00           H
ATOM   1958  CD  GLU   124      24.157  54.117  33.972  1.00  0.00           C
ATOM   1959  OE1 GLU   124      23.229  53.436  33.466  1.00  0.00           O
ATOM   1960  OE2 GLU   124      24.119  55.355  34.108  1.00  0.00           O
ATOM   1961  C   GLU   124      27.297  52.612  32.054  1.00  0.00           C
ATOM   1962  O   GLU   124      27.299  53.838  31.902  1.00  0.00           O
ATOM   1963  N   GLN   125      28.382  51.881  32.181  1.00  0.00           N
ATOM   1964  H   GLN   125      28.317  50.897  32.403  1.00  0.00           H
ATOM   1965  CA  GLN   125      29.752  52.460  32.076  1.00  0.00           C
ATOM   1966  HA  GLN   125      29.890  53.396  32.618  1.00  0.00           H
ATOM   1967  CB  GLN   125      30.688  51.448  32.799  1.00  0.00           C
ATOM   1968  HB2 GLN   125      30.493  50.488  32.320  1.00  0.00           H
ATOM   1969  HB3 GLN   125      31.755  51.639  32.690  1.00  0.00           H
ATOM   1970  CG  GLN   125      30.495  51.255  34.314  1.00  0.00           C
ATOM   1971  HG2 GLN   125      29.560  50.715  34.465  1.00  0.00           H
ATOM   1972  HG3 GLN   125      31.353  50.656  34.619  1.00  0.00           H
ATOM   1973  CD  GLN   125      30.392  52.523  35.174  1.00  0.00           C
ATOM   1974  OE1 GLN   125      29.498  52.557  36.037  1.00  0.00           O
ATOM   1975  NE2 GLN   125      31.132  53.570  34.976  1.00  0.00           N
ATOM   1976 HE21 GLN   125      31.081  54.486  35.398  1.00  0.00           H
ATOM   1977 HE22 GLN   125      31.818  53.466  34.241  1.00  0.00           H
ATOM   1978  C   GLN   125      30.114  52.788  30.595  1.00  0.00           C
ATOM   1979  O   GLN   125      30.930  53.670  30.332  1.00  0.00           O
ATOM   1980  N   PHE   126      29.554  52.046  29.644  1.00  0.00           N
ATOM   1981  H   PHE   126      29.062  51.247  30.017  1.00  0.00           H
ATOM   1982  CA  PHE   126      29.886  52.038  28.192  1.00  0.00           C
ATOM   1983  HA  PHE   126      30.327  52.960  27.812  1.00  0.00           H
ATOM   1984  CB  PHE   126      30.837  50.871  27.825  1.00  0.00           C
ATOM   1985  HB2 PHE   126      30.342  49.904  27.906  1.00  0.00           H
ATOM   1986  HB3 PHE   126      31.193  50.860  26.795  1.00  0.00           H
ATOM   1987  CG  PHE   126      32.118  50.906  28.633  1.00  0.00           C
ATOM   1988  CD1 PHE   126      32.155  50.164  29.780  1.00  0.00           C
ATOM   1989  HD1 PHE   126      31.295  49.579  30.067  1.00  0.00           H
ATOM   1990  CE1 PHE   126      33.330  50.316  30.581  1.00  0.00           C
ATOM   1991  HE1 PHE   126      33.444  49.657  31.429  1.00  0.00           H
ATOM   1992  CZ  PHE   126      34.413  51.064  30.234  1.00  0.00           C
ATOM   1993  HZ  PHE   126      35.330  51.053  30.805  1.00  0.00           H
ATOM   1994  CE2 PHE   126      34.334  51.832  29.060  1.00  0.00           C
ATOM   1995  HE2 PHE   126      35.187  52.368  28.672  1.00  0.00           H
ATOM   1996  CD2 PHE   126      33.134  51.724  28.297  1.00  0.00           C
ATOM   1997  HD2 PHE   126      32.940  52.343  27.433  1.00  0.00           H
ATOM   1998  C   PHE   126      28.625  52.103  27.336  1.00  0.00           C
ATOM   1999  O   PHE   126      28.476  51.224  26.467  1.00  0.00           O
ATOM   2000  N   PRO   127      27.674  53.064  27.633  1.00  0.00           N
ATOM   2001  CD  PRO   127      27.789  54.120  28.583  1.00  0.00           C
ATOM   2002  HD2 PRO   127      28.771  54.593  28.585  1.00  0.00           H
ATOM   2003  HD3 PRO   127      27.457  53.724  29.542  1.00  0.00           H
ATOM   2004  CG  PRO   127      26.890  55.259  28.122  1.00  0.00           C
ATOM   2005  HG2 PRO   127      27.460  55.799  27.366  1.00  0.00           H
ATOM   2006  HG3 PRO   127      26.485  55.860  28.937  1.00  0.00           H
ATOM   2007  CB  PRO   127      25.709  54.483  27.400  1.00  0.00           C
ATOM   2008  HB2 PRO   127      25.134  55.003  26.634  1.00  0.00           H
ATOM   2009  HB3 PRO   127      24.925  54.266  28.126  1.00  0.00           H
ATOM   2010  CA  PRO   127      26.398  53.220  26.834  1.00  0.00           C
ATOM   2011  HA  PRO   127      25.834  52.308  27.029  1.00  0.00           H
ATOM   2012  C   PRO   127      26.518  53.290  25.295  1.00  0.00           C
ATOM   2013  O   PRO   127      25.563  53.132  24.585  1.00  0.00           O
ATOM   2014  N   GLN   128      27.721  53.485  24.838  1.00  0.00           N
ATOM   2015  H   GLN   128      28.408  53.545  25.577  1.00  0.00           H
ATOM   2016  CA  GLN   128      28.034  53.655  23.433  1.00  0.00           C
ATOM   2017  HA  GLN   128      27.103  53.871  22.907  1.00  0.00           H
ATOM   2018  CB  GLN   128      29.098  54.704  23.117  1.00  0.00           C
ATOM   2019  HB2 GLN   128      30.022  54.189  23.381  1.00  0.00           H
ATOM   2020  HB3 GLN   128      29.027  54.996  22.069  1.00  0.00           H
ATOM   2021  CG  GLN   128      28.973  55.977  23.993  1.00  0.00           C
ATOM   2022  HG2 GLN   128      29.474  56.830  23.536  1.00  0.00           H
ATOM   2023  HG3 GLN   128      27.902  56.169  24.043  1.00  0.00           H
ATOM   2024  CD  GLN   128      29.547  55.809  25.421  1.00  0.00           C
ATOM   2025  OE1 GLN   128      29.967  54.778  25.927  1.00  0.00           O
ATOM   2026  NE2 GLN   128      29.844  56.948  26.052  1.00  0.00           N
ATOM   2027 HE21 GLN   128      30.417  56.817  26.874  1.00  0.00           H
ATOM   2028 HE22 GLN   128      29.487  57.826  25.705  1.00  0.00           H
ATOM   2029  C   GLN   128      28.451  52.326  22.742  1.00  0.00           C
ATOM   2030  O   GLN   128      28.668  52.359  21.505  1.00  0.00           O
ATOM   2031  N   GLY   129      28.719  51.293  23.483  1.00  0.00           N
ATOM   2032  H   GLY   129      28.557  51.359  24.478  1.00  0.00           H
ATOM   2033  CA  GLY   129      29.080  49.973  22.955  1.00  0.00           C
ATOM   2034  HA2 GLY   129      28.730  49.213  23.654  1.00  0.00           H
ATOM   2035  HA3 GLY   129      28.538  49.766  22.033  1.00  0.00           H
ATOM   2036  C   GLY   129      30.541  49.766  22.577  1.00  0.00           C
ATOM   2037  O   GLY   129      31.298  50.745  22.591  1.00  0.00           O
ATOM   2038  N   ILE   130      31.083  48.578  22.429  1.00  0.00           N
ATOM   2039  H   ILE   130      30.407  47.835  22.324  1.00  0.00           H
ATOM   2040  CA  ILE   130      32.473  48.167  22.529  1.00  0.00           C
ATOM   2041  HA  ILE   130      33.084  48.969  22.944  1.00  0.00           H
ATOM   2042  CB  ILE   130      32.548  47.040  23.583  1.00  0.00           C
ATOM   2043  HB  ILE   130      31.792  46.310  23.292  1.00  0.00           H
ATOM   2044  CG2 ILE   130      33.915  46.301  23.661  1.00  0.00           C
ATOM   2045 HG21 ILE   130      34.077  45.724  22.752  1.00  0.00           H
ATOM   2046 HG22 ILE   130      33.874  45.660  24.541  1.00  0.00           H
ATOM   2047 HG23 ILE   130      34.750  46.995  23.763  1.00  0.00           H
ATOM   2048  CG1 ILE   130      32.087  47.528  24.938  1.00  0.00           C
ATOM   2049 HG12 ILE   130      31.199  48.160  24.944  1.00  0.00           H
ATOM   2050 HG13 ILE   130      31.844  46.683  25.581  1.00  0.00           H
ATOM   2051  CD1 ILE   130      33.192  48.362  25.561  1.00  0.00           C
ATOM   2052 HD11 ILE   130      32.657  49.131  26.120  1.00  0.00           H
ATOM   2053 HD12 ILE   130      33.774  48.934  24.837  1.00  0.00           H
ATOM   2054 HD13 ILE   130      33.854  47.711  26.132  1.00  0.00           H
ATOM   2055  C   ILE   130      33.014  47.742  21.150  1.00  0.00           C
ATOM   2056  O   ILE   130      32.241  47.270  20.312  1.00  0.00           O
ATOM   2057  N   SER   131      34.352  47.924  20.816  1.00  0.00           N
ATOM   2058  H   SER   131      34.931  48.409  21.488  1.00  0.00           H
ATOM   2059  CA  SER   131      35.050  47.407  19.687  1.00  0.00           C
ATOM   2060  HA  SER   131      34.354  47.342  18.850  1.00  0.00           H
ATOM   2061  CB  SER   131      36.109  48.418  19.300  1.00  0.00           C
ATOM   2062  HB2 SER   131      36.686  47.930  18.514  1.00  0.00           H
ATOM   2063  HB3 SER   131      35.686  49.396  19.071  1.00  0.00           H
ATOM   2064  OG  SER   131      36.976  48.520  20.422  1.00  0.00           O
ATOM   2065  HG  SER   131      37.870  48.556  20.076  1.00  0.00           H
ATOM   2066  C   SER   131      35.585  46.037  19.922  1.00  0.00           C
ATOM   2067  O   SER   131      35.428  45.228  18.990  1.00  0.00           O
ATOM   2068  N   GLU   132      36.250  45.638  21.023  1.00  0.00           N
ATOM   2069  H   GLU   132      36.575  46.376  21.630  1.00  0.00           H
ATOM   2070  CA  GLU   132      36.818  44.291  21.290  1.00  0.00           C
ATOM   2071  HA  GLU   132      36.238  43.569  20.716  1.00  0.00           H
ATOM   2072  CB  GLU   132      38.360  44.198  20.903  1.00  0.00           C
ATOM   2073  HB2 GLU   132      38.965  44.862  21.522  1.00  0.00           H
ATOM   2074  HB3 GLU   132      38.715  43.187  21.101  1.00  0.00           H
ATOM   2075  CG  GLU   132      38.783  44.605  19.453  1.00  0.00           C
ATOM   2076  HG2 GLU   132      38.536  45.657  19.319  1.00  0.00           H
ATOM   2077  HG3 GLU   132      39.848  44.477  19.261  1.00  0.00           H
ATOM   2078  CD  GLU   132      38.121  43.773  18.400  1.00  0.00           C
ATOM   2079  OE1 GLU   132      38.287  44.007  17.186  1.00  0.00           O
ATOM   2080  OE2 GLU   132      37.497  42.762  18.684  1.00  0.00           O
ATOM   2081  C   GLU   132      36.673  43.855  22.825  1.00  0.00           C
ATOM   2082  O   GLU   132      36.614  44.696  23.750  1.00  0.00           O
ATOM   2083  N   PRO   133      36.572  42.542  23.114  1.00  0.00           N
ATOM   2084  CD  PRO   133      36.298  41.475  22.215  1.00  0.00           C
ATOM   2085  HD2 PRO   133      37.218  41.019  21.850  1.00  0.00           H
ATOM   2086  HD3 PRO   133      35.571  41.654  21.423  1.00  0.00           H
ATOM   2087  CG  PRO   133      35.635  40.337  22.997  1.00  0.00           C
ATOM   2088  HG2 PRO   133      36.039  39.351  22.770  1.00  0.00           H
ATOM   2089  HG3 PRO   133      34.549  40.434  23.017  1.00  0.00           H
ATOM   2090  CB  PRO   133      36.020  40.605  24.425  1.00  0.00           C
ATOM   2091  HB2 PRO   133      37.001  40.178  24.634  1.00  0.00           H
ATOM   2092  HB3 PRO   133      35.207  40.283  25.075  1.00  0.00           H
ATOM   2093  CA  PRO   133      36.218  42.105  24.415  1.00  0.00           C
ATOM   2094  HA  PRO   133      35.242  42.531  24.648  1.00  0.00           H
ATOM   2095  C   PRO   133      37.150  42.637  25.496  1.00  0.00           C
ATOM   2096  O   PRO   133      38.351  42.433  25.467  1.00  0.00           O
ATOM   2097  N   ILE   134      36.661  43.400  26.488  1.00  0.00           N
ATOM   2098  H   ILE   134      35.673  43.598  26.426  1.00  0.00           H
ATOM   2099  CA  ILE   134      37.488  43.869  27.570  1.00  0.00           C
ATOM   2100  HA  ILE   134      38.378  44.264  27.078  1.00  0.00           H
ATOM   2101  CB  ILE   134      36.760  44.980  28.312  1.00  0.00           C
ATOM   2102  HB  ILE   134      35.857  44.458  28.629  1.00  0.00           H
ATOM   2103  CG2 ILE   134      37.632  45.469  29.448  1.00  0.00           C
ATOM   2104 HG21 ILE   134      37.784  44.663  30.167  1.00  0.00           H
ATOM   2105 HG22 ILE   134      37.201  46.365  29.896  1.00  0.00           H
ATOM   2106 HG23 ILE   134      38.600  45.843  29.117  1.00  0.00           H
ATOM   2107  CG1 ILE   134      36.015  46.083  27.575  1.00  0.00           C
ATOM   2108 HG12 ILE   134      35.278  45.536  26.986  1.00  0.00           H
ATOM   2109 HG13 ILE   134      35.595  46.773  28.306  1.00  0.00           H
ATOM   2110  CD1 ILE   134      37.011  46.873  26.662  1.00  0.00           C
ATOM   2111 HD11 ILE   134      37.489  46.134  26.018  1.00  0.00           H
ATOM   2112 HD12 ILE   134      37.807  47.399  27.188  1.00  0.00           H
ATOM   2113 HD13 ILE   134      36.447  47.613  26.096  1.00  0.00           H
ATOM   2114  C   ILE   134      37.898  42.752  28.583  1.00  0.00           C
ATOM   2115  O   ILE   134      37.097  41.944  28.969  1.00  0.00           O
ATOM   2116  N   PRO   135      39.187  42.654  28.960  1.00  0.00           N
ATOM   2117  CD  PRO   135      40.262  43.551  28.486  1.00  0.00           C
ATOM   2118  HD2 PRO   135      40.057  44.619  28.575  1.00  0.00           H
ATOM   2119  HD3 PRO   135      40.531  43.335  27.451  1.00  0.00           H
ATOM   2120  CG  PRO   135      41.537  43.363  29.401  1.00  0.00           C
ATOM   2121  HG2 PRO   135      41.437  44.050  30.242  1.00  0.00           H
ATOM   2122  HG3 PRO   135      42.443  43.395  28.795  1.00  0.00           H
ATOM   2123  CB  PRO   135      41.331  41.948  29.929  1.00  0.00           C
ATOM   2124  HB2 PRO   135      41.710  41.918  30.951  1.00  0.00           H
ATOM   2125  HB3 PRO   135      41.775  41.150  29.335  1.00  0.00           H
ATOM   2126  CA  PRO   135      39.779  41.710  29.964  1.00  0.00           C
ATOM   2127  HA  PRO   135      39.536  40.707  29.611  1.00  0.00           H
ATOM   2128  C   PRO   135      39.225  41.952  31.414  1.00  0.00           C
ATOM   2129  O   PRO   135      39.557  42.890  32.146  1.00  0.00           O
ATOM   2130  N   LEU   136      38.308  41.018  31.790  1.00  0.00           N
ATOM   2131  H   LEU   136      38.087  40.301  31.114  1.00  0.00           H
ATOM   2132  CA  LEU   136      37.726  40.837  33.087  1.00  0.00           C
ATOM   2133  HA  LEU   136      37.597  41.836  33.503  1.00  0.00           H
ATOM   2134  CB  LEU   136      36.314  40.299  32.881  1.00  0.00           C
ATOM   2135  HB2 LEU   136      35.688  41.088  32.464  1.00  0.00           H
ATOM   2136  HB3 LEU   136      36.296  39.487  32.154  1.00  0.00           H
ATOM   2137  CG  LEU   136      35.583  39.874  34.231  1.00  0.00           C
ATOM   2138  HG  LEU   136      36.107  39.141  34.845  1.00  0.00           H
ATOM   2139  CD1 LEU   136      35.197  41.087  35.091  1.00  0.00           C
ATOM   2140 HD11 LEU   136      36.126  41.643  35.224  1.00  0.00           H
ATOM   2141 HD12 LEU   136      34.731  40.855  36.048  1.00  0.00           H
ATOM   2142 HD13 LEU   136      34.426  41.676  34.593  1.00  0.00           H
ATOM   2143  CD2 LEU   136      34.287  39.274  33.936  1.00  0.00           C
ATOM   2144 HD21 LEU   136      34.381  38.524  33.151  1.00  0.00           H
ATOM   2145 HD22 LEU   136      33.791  38.957  34.854  1.00  0.00           H
ATOM   2146 HD23 LEU   136      33.811  40.000  33.277  1.00  0.00           H
ATOM   2147  C   LEU   136      38.539  40.002  34.012  1.00  0.00           C
ATOM   2148  O   LEU   136      39.044  38.978  33.588  1.00  0.00           O
ATOM   2149  N   GLY   137      38.575  40.398  35.275  1.00  0.00           N
ATOM   2150  H   GLY   137      38.115  41.268  35.501  1.00  0.00           H
ATOM   2151  CA  GLY   137      39.062  39.641  36.454  1.00  0.00           C
ATOM   2152  HA2 GLY   137      39.836  38.932  36.160  1.00  0.00           H
ATOM   2153  HA3 GLY   137      39.594  40.444  36.963  1.00  0.00           H
ATOM   2154  C   GLY   137      38.083  39.063  37.429  1.00  0.00           C
ATOM   2155  O   GLY   137      37.222  39.787  37.874  1.00  0.00           O
ATOM   2156  N   PHE   138      38.298  37.827  37.811  1.00  0.00           N
ATOM   2157  H   PHE   138      38.987  37.209  37.407  1.00  0.00           H
ATOM   2158  CA  PHE   138      37.400  37.035  38.620  1.00  0.00           C
ATOM   2159  HA  PHE   138      36.509  37.654  38.719  1.00  0.00           H
ATOM   2160  CB  PHE   138      36.945  35.842  37.836  1.00  0.00           C
ATOM   2161  HB2 PHE   138      36.573  36.188  36.871  1.00  0.00           H
ATOM   2162  HB3 PHE   138      37.781  35.181  37.605  1.00  0.00           H
ATOM   2163  CG  PHE   138      35.913  34.858  38.200  1.00  0.00           C
ATOM   2164  CD1 PHE   138      35.282  34.984  39.482  1.00  0.00           C
ATOM   2165  HD1 PHE   138      35.484  35.801  40.157  1.00  0.00           H
ATOM   2166  CE1 PHE   138      34.370  33.997  39.903  1.00  0.00           C
ATOM   2167  HE1 PHE   138      33.924  34.108  40.880  1.00  0.00           H
ATOM   2168  CZ  PHE   138      34.059  32.996  38.966  1.00  0.00           C
ATOM   2169  HZ  PHE   138      33.315  32.295  39.315  1.00  0.00           H
ATOM   2170  CE2 PHE   138      34.637  32.854  37.727  1.00  0.00           C
ATOM   2171  HE2 PHE   138      34.381  32.003  37.114  1.00  0.00           H
ATOM   2172  CD2 PHE   138      35.622  33.734  37.330  1.00  0.00           C
ATOM   2173  HD2 PHE   138      36.105  33.628  36.369  1.00  0.00           H
ATOM   2174  C   PHE   138      37.939  36.773  40.034  1.00  0.00           C
ATOM   2175  O   PHE   138      38.608  35.791  40.290  1.00  0.00           O
ATOM   2176  N   THR   139      37.639  37.628  41.013  1.00  0.00           N
ATOM   2177  H   THR   139      36.936  38.327  40.820  1.00  0.00           H
ATOM   2178  CA  THR   139      38.112  37.437  42.417  1.00  0.00           C
ATOM   2179  HA  THR   139      39.150  37.135  42.279  1.00  0.00           H
ATOM   2180  CB  THR   139      37.939  38.729  43.288  1.00  0.00           C
ATOM   2181  HB  THR   139      36.932  39.086  43.503  1.00  0.00           H
ATOM   2182  CG2 THR   139      38.615  38.475  44.685  1.00  0.00           C
ATOM   2183 HG21 THR   139      38.575  39.314  45.379  1.00  0.00           H
ATOM   2184 HG22 THR   139      39.692  38.371  44.553  1.00  0.00           H
ATOM   2185 HG23 THR   139      38.192  37.567  45.115  1.00  0.00           H
ATOM   2186  OG1 THR   139      38.524  39.903  42.712  1.00  0.00           O
ATOM   2187  HG1 THR   139      37.849  40.291  42.148  1.00  0.00           H
ATOM   2188  C   THR   139      37.271  36.299  42.973  1.00  0.00           C
ATOM   2189  O   THR   139      36.036  36.408  42.971  1.00  0.00           O
ATOM   2190  N   PHE   140      37.869  35.193  43.379  1.00  0.00           N
ATOM   2191  H   PHE   140      38.863  35.096  43.230  1.00  0.00           H
ATOM   2192  CA  PHE   140      37.188  33.971  43.901  1.00  0.00           C
ATOM   2193  HA  PHE   140      36.197  34.259  44.253  1.00  0.00           H
ATOM   2194  CB  PHE   140      37.026  32.943  42.727  1.00  0.00           C
ATOM   2195  HB2 PHE   140      36.632  33.500  41.877  1.00  0.00           H
ATOM   2196  HB3 PHE   140      37.995  32.586  42.379  1.00  0.00           H
ATOM   2197  CG  PHE   140      36.129  31.710  43.026  1.00  0.00           C
ATOM   2198  CD1 PHE   140      34.744  31.856  43.027  1.00  0.00           C
ATOM   2199  HD1 PHE   140      34.344  32.858  42.990  1.00  0.00           H
ATOM   2200  CE1 PHE   140      33.895  30.724  43.164  1.00  0.00           C
ATOM   2201  HE1 PHE   140      32.845  30.908  43.332  1.00  0.00           H
ATOM   2202  CZ  PHE   140      34.477  29.454  43.363  1.00  0.00           C
ATOM   2203  HZ  PHE   140      33.833  28.587  43.322  1.00  0.00           H
ATOM   2204  CE2 PHE   140      35.884  29.335  43.311  1.00  0.00           C
ATOM   2205  HE2 PHE   140      36.329  28.352  43.339  1.00  0.00           H
ATOM   2206  CD2 PHE   140      36.762  30.419  43.185  1.00  0.00           C
ATOM   2207  HD2 PHE   140      37.830  30.343  43.047  1.00  0.00           H
ATOM   2208  C   PHE   140      38.024  33.433  45.063  1.00  0.00           C
ATOM   2209  O   PHE   140      38.442  32.262  44.941  1.00  0.00           O
ATOM   2210  N   SER   141      38.101  34.168  46.209  1.00  0.00           N
ATOM   2211  H   SER   141      37.370  34.846  46.369  1.00  0.00           H
ATOM   2212  CA  SER   141      38.881  33.742  47.404  1.00  0.00           C
ATOM   2213  HA  SER   141      39.891  33.457  47.112  1.00  0.00           H
ATOM   2214  CB  SER   141      39.248  34.964  48.334  1.00  0.00           C
ATOM   2215  HB2 SER   141      38.339  35.401  48.748  1.00  0.00           H
ATOM   2216  HB3 SER   141      39.972  34.738  49.116  1.00  0.00           H
ATOM   2217  OG  SER   141      39.834  36.021  47.642  1.00  0.00           O
ATOM   2218  HG  SER   141      40.256  36.592  48.288  1.00  0.00           H
ATOM   2219  C   SER   141      38.225  32.605  48.211  1.00  0.00           C
ATOM   2220  O   SER   141      38.476  32.457  49.427  1.00  0.00           O
ATOM   2221  N   PHE   142      37.349  31.832  47.672  1.00  0.00           N
ATOM   2222  H   PHE   142      37.191  31.951  46.681  1.00  0.00           H
ATOM   2223  CA  PHE   142      37.013  30.486  48.214  1.00  0.00           C
ATOM   2224  HA  PHE   142      36.741  30.653  49.256  1.00  0.00           H
ATOM   2225  CB  PHE   142      35.885  30.019  47.434  1.00  0.00           C
ATOM   2226  HB2 PHE   142      36.265  29.943  46.414  1.00  0.00           H
ATOM   2227  HB3 PHE   142      35.636  29.012  47.767  1.00  0.00           H
ATOM   2228  CG  PHE   142      34.634  30.878  47.486  1.00  0.00           C
ATOM   2229  CD1 PHE   142      34.435  31.896  46.543  1.00  0.00           C
ATOM   2230  HD1 PHE   142      35.216  32.138  45.837  1.00  0.00           H
ATOM   2231  CE1 PHE   142      33.283  32.630  46.601  1.00  0.00           C
ATOM   2232  HE1 PHE   142      33.098  33.426  45.896  1.00  0.00           H
ATOM   2233  CZ  PHE   142      32.267  32.317  47.494  1.00  0.00           C
ATOM   2234  HZ  PHE   142      31.345  32.879  47.521  1.00  0.00           H
ATOM   2235  CE2 PHE   142      32.413  31.244  48.412  1.00  0.00           C
ATOM   2236  HE2 PHE   142      31.625  30.861  49.044  1.00  0.00           H
ATOM   2237  CD2 PHE   142      33.586  30.567  48.414  1.00  0.00           C
ATOM   2238  HD2 PHE   142      33.604  29.738  49.105  1.00  0.00           H
ATOM   2239  C   PHE   142      38.213  29.524  48.037  1.00  0.00           C
ATOM   2240  O   PHE   142      38.994  29.762  47.115  1.00  0.00           O
ATOM   2241  N   PRO   143      38.245  28.432  48.859  1.00  0.00           N
ATOM   2242  CD  PRO   143      37.477  28.367  50.078  1.00  0.00           C
ATOM   2243  HD2 PRO   143      36.468  27.971  49.967  1.00  0.00           H
ATOM   2244  HD3 PRO   143      37.475  29.265  50.697  1.00  0.00           H
ATOM   2245  CG  PRO   143      38.213  27.253  50.881  1.00  0.00           C
ATOM   2246  HG2 PRO   143      37.572  26.665  51.538  1.00  0.00           H
ATOM   2247  HG3 PRO   143      39.036  27.659  51.470  1.00  0.00           H
ATOM   2248  CB  PRO   143      38.830  26.422  49.813  1.00  0.00           C
ATOM   2249  HB2 PRO   143      38.070  25.757  49.403  1.00  0.00           H
ATOM   2250  HB3 PRO   143      39.624  25.802  50.231  1.00  0.00           H
ATOM   2251  CA  PRO   143      39.255  27.411  48.746  1.00  0.00           C
ATOM   2252  HA  PRO   143      40.184  27.861  49.099  1.00  0.00           H
ATOM   2253  C   PRO   143      39.322  26.754  47.410  1.00  0.00           C
ATOM   2254  O   PRO   143      38.454  25.990  47.000  1.00  0.00           O
ATOM   2255  N   ALA   144      40.289  27.074  46.595  1.00  0.00           N
ATOM   2256  H   ALA   144      40.979  27.748  46.896  1.00  0.00           H
ATOM   2257  CA  ALA   144      40.311  26.783  45.159  1.00  0.00           C
ATOM   2258  HA  ALA   144      39.687  25.930  44.895  1.00  0.00           H
ATOM   2259  CB  ALA   144      39.822  28.006  44.344  1.00  0.00           C
ATOM   2260  HB1 ALA   144      38.901  28.370  44.798  1.00  0.00           H
ATOM   2261  HB2 ALA   144      39.717  27.705  43.302  1.00  0.00           H
ATOM   2262  HB3 ALA   144      40.580  28.789  44.385  1.00  0.00           H
ATOM   2263  C   ALA   144      41.688  26.358  44.713  1.00  0.00           C
ATOM   2264  O   ALA   144      42.634  26.578  45.480  1.00  0.00           O
ATOM   2265  N   SER   145      41.862  25.831  43.531  1.00  0.00           N
ATOM   2266  H   SER   145      41.061  25.680  42.934  1.00  0.00           H
ATOM   2267  CA  SER   145      43.152  25.526  42.896  1.00  0.00           C
ATOM   2268  HA  SER   145      43.732  26.401  43.187  1.00  0.00           H
ATOM   2269  CB  SER   145      43.707  24.216  43.428  1.00  0.00           C
ATOM   2270  HB2 SER   145      44.771  24.313  43.646  1.00  0.00           H
ATOM   2271  HB3 SER   145      43.194  23.874  44.326  1.00  0.00           H
ATOM   2272  OG  SER   145      43.517  23.172  42.483  1.00  0.00           O
ATOM   2273  HG  SER   145      43.365  22.333  42.923  1.00  0.00           H
ATOM   2274  C   SER   145      43.036  25.555  41.382  1.00  0.00           C
ATOM   2275  O   SER   145      41.919  25.613  40.822  1.00  0.00           O
ATOM   2276  N   GLN   146      44.226  25.624  40.803  1.00  0.00           N
ATOM   2277  H   GLN   146      45.012  25.408  41.400  1.00  0.00           H
ATOM   2278  CA  GLN   146      44.383  26.037  39.478  1.00  0.00           C
ATOM   2279  HA  GLN   146      43.682  25.547  38.802  1.00  0.00           H
ATOM   2280  CB  GLN   146      44.047  27.569  39.339  1.00  0.00           C
ATOM   2281  HB2 GLN   146      44.195  27.795  38.284  1.00  0.00           H
ATOM   2282  HB3 GLN   146      43.066  27.844  39.727  1.00  0.00           H
ATOM   2283  CG  GLN   146      44.972  28.456  40.211  1.00  0.00           C
ATOM   2284  HG2 GLN   146      44.677  28.194  41.228  1.00  0.00           H
ATOM   2285  HG3 GLN   146      45.997  28.244  39.911  1.00  0.00           H
ATOM   2286  CD  GLN   146      44.739  29.961  39.962  1.00  0.00           C
ATOM   2287  OE1 GLN   146      44.682  30.743  40.928  1.00  0.00           O
ATOM   2288  NE2 GLN   146      44.526  30.494  38.785  1.00  0.00           N
ATOM   2289 HE21 GLN   146      44.279  31.473  38.784  1.00  0.00           H
ATOM   2290 HE22 GLN   146      44.325  29.873  38.014  1.00  0.00           H
ATOM   2291  C   GLN   146      45.828  25.723  38.877  1.00  0.00           C
ATOM   2292  O   GLN   146      46.839  25.817  39.575  1.00  0.00           O
ATOM   2293  N   ASN   147      45.861  25.341  37.650  1.00  0.00           N
ATOM   2294  H   ASN   147      44.974  25.210  37.187  1.00  0.00           H
ATOM   2295  CA  ASN   147      47.032  25.011  36.780  1.00  0.00           C
ATOM   2296  HA  ASN   147      47.897  25.245  37.401  1.00  0.00           H
ATOM   2297  CB  ASN   147      46.991  23.442  36.495  1.00  0.00           C
ATOM   2298  HB2 ASN   147      46.137  23.030  35.956  1.00  0.00           H
ATOM   2299  HB3 ASN   147      47.825  23.193  35.838  1.00  0.00           H
ATOM   2300  CG  ASN   147      47.159  22.725  37.819  1.00  0.00           C
ATOM   2301  OD1 ASN   147      48.250  22.484  38.290  1.00  0.00           O
ATOM   2302  ND2 ASN   147      46.127  22.228  38.472  1.00  0.00           N
ATOM   2303 HD21 ASN   147      45.235  22.527  38.104  1.00  0.00           H
ATOM   2304 HD22 ASN   147      46.196  21.625  39.280  1.00  0.00           H
ATOM   2305  C   ASN   147      47.136  25.881  35.544  1.00  0.00           C
ATOM   2306  O   ASN   147      47.964  25.576  34.739  1.00  0.00           O
ATOM   2307  N   LYS   148      46.390  26.969  35.453  1.00  0.00           N
ATOM   2308  H   LYS   148      45.659  27.063  36.144  1.00  0.00           H
ATOM   2309  CA  LYS   148      46.558  28.124  34.682  1.00  0.00           C
ATOM   2310  HA  LYS   148      47.597  28.433  34.575  1.00  0.00           H
ATOM   2311  CB  LYS   148      46.150  27.905  33.166  1.00  0.00           C
ATOM   2312  HB2 LYS   148      46.465  28.756  32.563  1.00  0.00           H
ATOM   2313  HB3 LYS   148      46.704  27.047  32.784  1.00  0.00           H
ATOM   2314  CG  LYS   148      44.672  27.572  33.130  1.00  0.00           C
ATOM   2315  HG2 LYS   148      44.474  26.645  33.668  1.00  0.00           H
ATOM   2316  HG3 LYS   148      44.084  28.370  33.582  1.00  0.00           H
ATOM   2317  CD  LYS   148      44.333  27.267  31.635  1.00  0.00           C
ATOM   2318  HD2 LYS   148      44.496  28.110  30.963  1.00  0.00           H
ATOM   2319  HD3 LYS   148      45.007  26.439  31.415  1.00  0.00           H
ATOM   2320  CE  LYS   148      42.894  26.823  31.668  1.00  0.00           C
ATOM   2321  HE2 LYS   148      42.848  26.279  32.612  1.00  0.00           H
ATOM   2322  HE3 LYS   148      42.210  27.669  31.731  1.00  0.00           H
ATOM   2323  NZ  LYS   148      42.592  25.988  30.473  1.00  0.00           N
ATOM   2324  HZ1 LYS   148      43.169  25.161  30.399  1.00  0.00           H
ATOM   2325  HZ2 LYS   148      42.742  26.469  29.597  1.00  0.00           H
ATOM   2326  HZ3 LYS   148      41.645  25.637  30.458  1.00  0.00           H
ATOM   2327  C   LYS   148      45.914  29.344  35.290  1.00  0.00           C
ATOM   2328  O   LYS   148      45.029  29.212  36.154  1.00  0.00           O
ATOM   2329  N   ILE   149      46.291  30.543  34.836  1.00  0.00           N
ATOM   2330  H   ILE   149      47.092  30.489  34.224  1.00  0.00           H
ATOM   2331  CA  ILE   149      45.807  31.850  35.283  1.00  0.00           C
ATOM   2332  HA  ILE   149      46.144  32.066  36.297  1.00  0.00           H
ATOM   2333  CB  ILE   149      46.436  32.903  34.286  1.00  0.00           C
ATOM   2334  HB  ILE   149      47.481  32.621  34.415  1.00  0.00           H
ATOM   2335  CG2 ILE   149      46.024  32.728  32.809  1.00  0.00           C
ATOM   2336 HG21 ILE   149      45.108  33.155  32.401  1.00  0.00           H
ATOM   2337 HG22 ILE   149      46.019  31.658  32.606  1.00  0.00           H
ATOM   2338 HG23 ILE   149      46.746  33.312  32.237  1.00  0.00           H
ATOM   2339  CG1 ILE   149      46.338  34.416  34.607  1.00  0.00           C
ATOM   2340 HG12 ILE   149      47.050  34.833  33.895  1.00  0.00           H
ATOM   2341 HG13 ILE   149      45.366  34.817  34.318  1.00  0.00           H
ATOM   2342  CD1 ILE   149      46.739  34.715  36.050  1.00  0.00           C
ATOM   2343 HD11 ILE   149      46.039  34.260  36.750  1.00  0.00           H
ATOM   2344 HD12 ILE   149      46.662  35.800  36.125  1.00  0.00           H
ATOM   2345 HD13 ILE   149      47.756  34.356  36.213  1.00  0.00           H
ATOM   2346  C   ILE   149      44.336  32.028  35.108  1.00  0.00           C
ATOM   2347  O   ILE   149      43.728  32.732  35.855  1.00  0.00           O
ATOM   2348  N   ASN   150      43.750  31.325  34.166  1.00  0.00           N
ATOM   2349  H   ASN   150      44.361  30.683  33.681  1.00  0.00           H
ATOM   2350  CA  ASN   150      42.338  31.361  33.769  1.00  0.00           C
ATOM   2351  HA  ASN   150      41.845  32.153  34.334  1.00  0.00           H
ATOM   2352  CB  ASN   150      42.204  31.821  32.342  1.00  0.00           C
ATOM   2353  HB2 ASN   150      41.159  32.035  32.123  1.00  0.00           H
ATOM   2354  HB3 ASN   150      42.704  32.790  32.285  1.00  0.00           H
ATOM   2355  CG  ASN   150      42.876  30.946  31.280  1.00  0.00           C
ATOM   2356  OD1 ASN   150      43.954  30.370  31.515  1.00  0.00           O
ATOM   2357  ND2 ASN   150      42.141  30.724  30.193  1.00  0.00           N
ATOM   2358 HD21 ASN   150      41.247  31.184  30.098  1.00  0.00           H
ATOM   2359 HD22 ASN   150      42.390  30.175  29.383  1.00  0.00           H
ATOM   2360  C   ASN   150      41.533  30.032  33.996  1.00  0.00           C
ATOM   2361  O   ASN   150      40.756  29.430  33.216  1.00  0.00           O
ATOM   2362  N   GLU   151      41.844  29.423  35.107  1.00  0.00           N
ATOM   2363  H   GLU   151      42.491  29.889  35.727  1.00  0.00           H
ATOM   2364  CA  GLU   151      41.175  28.254  35.704  1.00  0.00           C
ATOM   2365  HA  GLU   151      40.182  28.186  35.260  1.00  0.00           H
ATOM   2366  CB  GLU   151      42.037  26.986  35.488  1.00  0.00           C
ATOM   2367  HB2 GLU   151      42.017  26.743  34.426  1.00  0.00           H
ATOM   2368  HB3 GLU   151      43.040  27.345  35.716  1.00  0.00           H
ATOM   2369  CG  GLU   151      41.740  25.720  36.325  1.00  0.00           C
ATOM   2370  HG2 GLU   151      41.923  25.906  37.384  1.00  0.00           H
ATOM   2371  HG3 GLU   151      40.692  25.423  36.337  1.00  0.00           H
ATOM   2372  CD  GLU   151      42.579  24.515  35.803  1.00  0.00           C
ATOM   2373  OE1 GLU   151      41.960  23.658  35.155  1.00  0.00           O
ATOM   2374  OE2 GLU   151      43.725  24.300  36.314  1.00  0.00           O
ATOM   2375  C   GLU   151      40.916  28.480  37.206  1.00  0.00           C
ATOM   2376  O   GLU   151      41.782  29.020  37.877  1.00  0.00           O
ATOM   2377  N   GLY   152      39.810  27.965  37.795  1.00  0.00           N
ATOM   2378  H   GLY   152      39.063  27.642  37.196  1.00  0.00           H
ATOM   2379  CA  GLY   152      39.613  27.971  39.253  1.00  0.00           C
ATOM   2380  HA2 GLY   152      40.577  27.923  39.759  1.00  0.00           H
ATOM   2381  HA3 GLY   152      39.116  28.897  39.540  1.00  0.00           H
ATOM   2382  C   GLY   152      38.729  26.828  39.730  1.00  0.00           C
ATOM   2383  O   GLY   152      37.478  27.036  39.862  1.00  0.00           O
ATOM   2384  N   ILE   153      39.342  25.717  40.105  1.00  0.00           N
ATOM   2385  H   ILE   153      40.347  25.708  40.007  1.00  0.00           H
ATOM   2386  CA  ILE   153      38.728  24.484  40.594  1.00  0.00           C
ATOM   2387  HA  ILE   153      37.817  24.276  40.032  1.00  0.00           H
ATOM   2388  CB  ILE   153      39.729  23.260  40.500  1.00  0.00           C
ATOM   2389  HB  ILE   153      40.519  23.224  41.251  1.00  0.00           H
ATOM   2390  CG2 ILE   153      38.895  21.987  40.863  1.00  0.00           C
ATOM   2391 HG21 ILE   153      39.447  21.097  41.167  1.00  0.00           H
ATOM   2392 HG22 ILE   153      38.176  21.837  40.058  1.00  0.00           H
ATOM   2393 HG23 ILE   153      38.287  22.190  41.744  1.00  0.00           H
ATOM   2394  CG1 ILE   153      40.491  23.042  39.126  1.00  0.00           C
ATOM   2395 HG12 ILE   153      41.337  23.715  39.270  1.00  0.00           H
ATOM   2396 HG13 ILE   153      40.949  22.053  39.132  1.00  0.00           H
ATOM   2397  CD1 ILE   153      39.599  23.279  37.951  1.00  0.00           C
ATOM   2398 HD11 ILE   153      40.168  23.146  37.031  1.00  0.00           H
ATOM   2399 HD12 ILE   153      39.107  24.250  37.999  1.00  0.00           H
ATOM   2400 HD13 ILE   153      38.839  22.496  37.970  1.00  0.00           H
ATOM   2401  C   ILE   153      38.322  24.600  42.071  1.00  0.00           C
ATOM   2402  O   ILE   153      39.216  24.697  42.874  1.00  0.00           O
ATOM   2403  N   LEU   154      37.035  24.804  42.380  1.00  0.00           N
ATOM   2404  H   LEU   154      36.382  24.904  41.615  1.00  0.00           H
ATOM   2405  CA  LEU   154      36.530  24.968  43.766  1.00  0.00           C
ATOM   2406  HA  LEU   154      37.008  25.803  44.278  1.00  0.00           H
ATOM   2407  CB  LEU   154      35.038  25.352  43.644  1.00  0.00           C
ATOM   2408  HB2 LEU   154      34.828  26.280  43.111  1.00  0.00           H
ATOM   2409  HB3 LEU   154      34.574  24.585  43.024  1.00  0.00           H
ATOM   2410  CG  LEU   154      34.292  25.422  44.995  1.00  0.00           C
ATOM   2411  HG  LEU   154      34.485  24.508  45.556  1.00  0.00           H
ATOM   2412  CD1 LEU   154      34.869  26.544  45.838  1.00  0.00           C
ATOM   2413 HD11 LEU   154      35.903  26.338  46.113  1.00  0.00           H
ATOM   2414 HD12 LEU   154      34.282  26.704  46.743  1.00  0.00           H
ATOM   2415 HD13 LEU   154      34.807  27.492  45.303  1.00  0.00           H
ATOM   2416  CD2 LEU   154      32.749  25.618  45.079  1.00  0.00           C
ATOM   2417 HD21 LEU   154      32.401  25.495  46.105  1.00  0.00           H
ATOM   2418 HD22 LEU   154      32.436  26.556  44.621  1.00  0.00           H
ATOM   2419 HD23 LEU   154      32.270  24.831  44.499  1.00  0.00           H
ATOM   2420  C   LEU   154      36.770  23.642  44.609  1.00  0.00           C
ATOM   2421  O   LEU   154      36.240  22.598  44.292  1.00  0.00           O
ATOM   2422  N   GLN   155      37.698  23.660  45.571  1.00  0.00           N
ATOM   2423  H   GLN   155      38.190  24.514  45.792  1.00  0.00           H
ATOM   2424  CA  GLN   155      37.934  22.510  46.462  1.00  0.00           C
ATOM   2425  HA  GLN   155      38.153  21.653  45.826  1.00  0.00           H
ATOM   2426  CB  GLN   155      39.227  22.759  47.330  1.00  0.00           C
ATOM   2427  HB2 GLN   155      38.980  23.555  48.033  1.00  0.00           H
ATOM   2428  HB3 GLN   155      39.442  21.885  47.944  1.00  0.00           H
ATOM   2429  CG  GLN   155      40.401  23.157  46.422  1.00  0.00           C
ATOM   2430  HG2 GLN   155      40.252  24.158  46.016  1.00  0.00           H
ATOM   2431  HG3 GLN   155      41.284  23.177  47.060  1.00  0.00           H
ATOM   2432  CD  GLN   155      40.689  22.212  45.273  1.00  0.00           C
ATOM   2433  OE1 GLN   155      40.753  21.038  45.503  1.00  0.00           O
ATOM   2434  NE2 GLN   155      40.730  22.653  44.019  1.00  0.00           N
ATOM   2435 HE21 GLN   155      40.885  21.954  43.308  1.00  0.00           H
ATOM   2436 HE22 GLN   155      40.207  23.454  43.696  1.00  0.00           H
ATOM   2437  C   GLN   155      36.786  22.252  47.460  1.00  0.00           C
ATOM   2438  O   GLN   155      36.502  21.109  47.530  1.00  0.00           O
ATOM   2439  N   ARG   156      36.092  23.312  47.907  1.00  0.00           N
ATOM   2440  H   ARG   156      36.454  24.227  47.674  1.00  0.00           H
ATOM   2441  CA  ARG   156      34.827  23.187  48.766  1.00  0.00           C
ATOM   2442  HA  ARG   156      34.094  22.586  48.228  1.00  0.00           H
ATOM   2443  CB  ARG   156      35.012  22.440  50.116  1.00  0.00           C
ATOM   2444  HB2 ARG   156      34.100  22.468  50.712  1.00  0.00           H
ATOM   2445  HB3 ARG   156      35.224  21.377  50.001  1.00  0.00           H
ATOM   2446  CG  ARG   156      36.178  23.144  50.858  1.00  0.00           C
ATOM   2447  HG2 ARG   156      37.034  23.459  50.263  1.00  0.00           H
ATOM   2448  HG3 ARG   156      35.761  24.050  51.298  1.00  0.00           H
ATOM   2449  CD  ARG   156      36.655  22.171  51.893  1.00  0.00           C
ATOM   2450  HD2 ARG   156      35.710  21.976  52.398  1.00  0.00           H
ATOM   2451  HD3 ARG   156      37.030  21.216  51.527  1.00  0.00           H
ATOM   2452  NE  ARG   156      37.717  22.749  52.758  1.00  0.00           N
ATOM   2453  HE  ARG   156      38.267  23.572  52.555  1.00  0.00           H
ATOM   2454  CZ  ARG   156      37.940  22.251  53.961  1.00  0.00           C
ATOM   2455  NH1 ARG   156      37.257  21.270  54.412  1.00  0.00           N
ATOM   2456 HH11 ARG   156      36.574  20.869  53.786  1.00  0.00           H
ATOM   2457 HH12 ARG   156      37.607  20.667  55.142  1.00  0.00           H
ATOM   2458  NH2 ARG   156      38.938  22.660  54.678  1.00  0.00           N
ATOM   2459 HH21 ARG   156      39.515  23.343  54.206  1.00  0.00           H
ATOM   2460 HH22 ARG   156      39.159  22.179  55.539  1.00  0.00           H
ATOM   2461  C   ARG   156      34.219  24.612  48.975  1.00  0.00           C
ATOM   2462  O   ARG   156      34.978  25.585  48.855  1.00  0.00           O
ATOM   2463  N   TRP   157      32.925  24.721  49.279  1.00  0.00           N
ATOM   2464  H   TRP   157      32.443  23.890  49.590  1.00  0.00           H
ATOM   2465  CA  TRP   157      32.262  25.938  49.683  1.00  0.00           C
ATOM   2466  HA  TRP   157      32.594  26.653  48.930  1.00  0.00           H
ATOM   2467  CB  TRP   157      30.747  25.751  49.418  1.00  0.00           C
ATOM   2468  HB2 TRP   157      30.382  24.924  50.026  1.00  0.00           H
ATOM   2469  HB3 TRP   157      30.262  26.632  49.836  1.00  0.00           H
ATOM   2470  CG  TRP   157      30.152  25.699  48.046  1.00  0.00           C
ATOM   2471  CD1 TRP   157      29.276  24.738  47.620  1.00  0.00           C
ATOM   2472  HD1 TRP   157      28.918  23.909  48.214  1.00  0.00           H
ATOM   2473  NE1 TRP   157      28.853  25.047  46.323  1.00  0.00           N
ATOM   2474  HE1 TRP   157      28.320  24.349  45.824  1.00  0.00           H
ATOM   2475  CE2 TRP   157      29.462  26.195  45.902  1.00  0.00           C
ATOM   2476  CZ2 TRP   157      29.139  27.003  44.820  1.00  0.00           C
ATOM   2477  HZ2 TRP   157      28.388  26.687  44.110  1.00  0.00           H
ATOM   2478  CH2 TRP   157      29.628  28.345  44.793  1.00  0.00           C
ATOM   2479  HH2 TRP   157      29.308  29.125  44.117  1.00  0.00           H
ATOM   2480  CZ3 TRP   157      30.529  28.800  45.763  1.00  0.00           C
ATOM   2481  HZ3 TRP   157      30.921  29.804  45.691  1.00  0.00           H
ATOM   2482  CE3 TRP   157      30.947  27.931  46.774  1.00  0.00           C
ATOM   2483  HE3 TRP   157      31.626  28.265  47.544  1.00  0.00           H
ATOM   2484  CD2 TRP   157      30.273  26.675  46.956  1.00  0.00           C
ATOM   2485  C   TRP   157      32.548  26.456  51.060  1.00  0.00           C
ATOM   2486  O   TRP   157      32.643  25.652  52.016  1.00  0.00           O
ATOM   2487  N   THR   158      32.591  27.760  51.139  1.00  0.00           N
ATOM   2488  H   THR   158      32.631  28.239  50.250  1.00  0.00           H
ATOM   2489  CA  THR   158      32.709  28.516  52.355  1.00  0.00           C
ATOM   2490  HA  THR   158      32.466  27.895  53.217  1.00  0.00           H
ATOM   2491  CB  THR   158      34.141  29.033  52.623  1.00  0.00           C
ATOM   2492  HB  THR   158      34.109  29.622  53.539  1.00  0.00           H
ATOM   2493  CG2 THR   158      35.255  27.931  52.957  1.00  0.00           C
ATOM   2494 HG21 THR   158      35.332  27.057  52.311  1.00  0.00           H
ATOM   2495 HG22 THR   158      35.204  27.491  53.954  1.00  0.00           H
ATOM   2496 HG23 THR   158      36.169  28.524  52.929  1.00  0.00           H
ATOM   2497  OG1 THR   158      34.472  29.850  51.459  1.00  0.00           O
ATOM   2498  HG1 THR   158      35.011  30.614  51.681  1.00  0.00           H
ATOM   2499  C   THR   158      31.688  29.716  52.304  1.00  0.00           C
ATOM   2500  O   THR   158      30.938  29.832  51.315  1.00  0.00           O
ATOM   2501  N   LYS   159      31.512  30.492  53.372  1.00  0.00           N
ATOM   2502  H   LYS   159      32.285  30.477  54.022  1.00  0.00           H
ATOM   2503  CA  LYS   159      30.573  31.649  53.419  1.00  0.00           C
ATOM   2504  HA  LYS   159      30.629  32.153  54.385  1.00  0.00           H
ATOM   2505  CB  LYS   159      30.952  32.750  52.409  1.00  0.00           C
ATOM   2506  HB2 LYS   159      30.807  32.397  51.389  1.00  0.00           H
ATOM   2507  HB3 LYS   159      30.217  33.551  52.489  1.00  0.00           H
ATOM   2508  CG  LYS   159      32.363  33.410  52.534  1.00  0.00           C
ATOM   2509  HG2 LYS   159      33.172  32.691  52.401  1.00  0.00           H
ATOM   2510  HG3 LYS   159      32.520  34.144  51.743  1.00  0.00           H
ATOM   2511  CD  LYS   159      32.571  34.118  53.894  1.00  0.00           C
ATOM   2512  HD2 LYS   159      31.775  34.839  54.075  1.00  0.00           H
ATOM   2513  HD3 LYS   159      32.589  33.339  54.657  1.00  0.00           H
ATOM   2514  CE  LYS   159      33.877  34.827  53.872  1.00  0.00           C
ATOM   2515  HE2 LYS   159      34.611  34.093  53.540  1.00  0.00           H
ATOM   2516  HE3 LYS   159      33.899  35.682  53.195  1.00  0.00           H
ATOM   2517  NZ  LYS   159      34.326  35.454  55.098  1.00  0.00           N
ATOM   2518  HZ1 LYS   159      35.311  35.664  55.026  1.00  0.00           H
ATOM   2519  HZ2 LYS   159      34.277  34.785  55.854  1.00  0.00           H
ATOM   2520  HZ3 LYS   159      33.728  36.231  55.336  1.00  0.00           H
ATOM   2521  C   LYS   159      29.081  31.227  53.311  1.00  0.00           C
ATOM   2522  O   LYS   159      28.273  32.001  52.838  1.00  0.00           O
ATOM   2523  N   GLY   160      28.760  29.953  53.431  1.00  0.00           N
ATOM   2524  H   GLY   160      29.498  29.336  53.741  1.00  0.00           H
ATOM   2525  CA  GLY   160      27.371  29.386  53.537  1.00  0.00           C
ATOM   2526  HA2 GLY   160      27.597  28.421  53.989  1.00  0.00           H
ATOM   2527  HA3 GLY   160      26.689  30.015  54.108  1.00  0.00           H
ATOM   2528  C   GLY   160      26.761  28.958  52.186  1.00  0.00           C
ATOM   2529  O   GLY   160      25.652  28.534  52.176  1.00  0.00           O
ATOM   2530  N   PHE   161      27.498  28.870  51.099  1.00  0.00           N
ATOM   2531  H   PHE   161      28.460  29.160  51.203  1.00  0.00           H
ATOM   2532  CA  PHE   161      27.060  28.145  49.891  1.00  0.00           C
ATOM   2533  HA  PHE   161      26.065  28.542  49.687  1.00  0.00           H
ATOM   2534  CB  PHE   161      28.034  28.484  48.702  1.00  0.00           C
ATOM   2535  HB2 PHE   161      29.066  28.282  48.988  1.00  0.00           H
ATOM   2536  HB3 PHE   161      27.773  27.880  47.832  1.00  0.00           H
ATOM   2537  CG  PHE   161      28.018  29.911  48.171  1.00  0.00           C
ATOM   2538  CD1 PHE   161      28.552  31.006  48.844  1.00  0.00           C
ATOM   2539  HD1 PHE   161      29.104  30.909  49.767  1.00  0.00           H
ATOM   2540  CE1 PHE   161      28.451  32.297  48.327  1.00  0.00           C
ATOM   2541  HE1 PHE   161      28.960  33.069  48.885  1.00  0.00           H
ATOM   2542  CZ  PHE   161      27.701  32.559  47.206  1.00  0.00           C
ATOM   2543  HZ  PHE   161      27.410  33.559  46.922  1.00  0.00           H
ATOM   2544  CE2 PHE   161      27.104  31.484  46.505  1.00  0.00           C
ATOM   2545  HE2 PHE   161      26.472  31.774  45.677  1.00  0.00           H
ATOM   2546  CD2 PHE   161      27.320  30.195  46.963  1.00  0.00           C
ATOM   2547  HD2 PHE   161      26.886  29.426  46.342  1.00  0.00           H
ATOM   2548  C   PHE   161      26.983  26.631  50.114  1.00  0.00           C
ATOM   2549  O   PHE   161      27.634  26.046  50.986  1.00  0.00           O
ATOM   2550  N   ASP   162      26.122  26.043  49.232  1.00  0.00           N
ATOM   2551  H   ASP   162      25.575  26.662  48.651  1.00  0.00           H
ATOM   2552  CA  ASP   162      25.778  24.559  49.246  1.00  0.00           C
ATOM   2553  HA  ASP   162      26.659  24.018  49.591  1.00  0.00           H
ATOM   2554  CB  ASP   162      24.686  24.239  50.253  1.00  0.00           C
ATOM   2555  HB2 ASP   162      24.847  24.960  51.054  1.00  0.00           H
ATOM   2556  HB3 ASP   162      23.696  24.372  49.815  1.00  0.00           H
ATOM   2557  CG  ASP   162      24.742  22.909  50.927  1.00  0.00           C
ATOM   2558  OD1 ASP   162      23.732  22.548  51.584  1.00  0.00           O
ATOM   2559  OD2 ASP   162      25.807  22.298  51.032  1.00  0.00           O
ATOM   2560  C   ASP   162      25.432  23.992  47.850  1.00  0.00           C
ATOM   2561  O   ASP   162      24.800  22.921  47.717  1.00  0.00           O
ATOM   2562  N   ILE   163      25.693  24.800  46.756  1.00  0.00           N
ATOM   2563  H   ILE   163      26.227  25.652  46.853  1.00  0.00           H
ATOM   2564  CA  ILE   163      25.164  24.495  45.402  1.00  0.00           C
ATOM   2565  HA  ILE   163      24.082  24.368  45.405  1.00  0.00           H
ATOM   2566  CB  ILE   163      25.481  25.624  44.313  1.00  0.00           C
ATOM   2567  HB  ILE   163      26.568  25.701  44.301  1.00  0.00           H
ATOM   2568  CG2 ILE   163      24.949  25.184  42.937  1.00  0.00           C
ATOM   2569 HG21 ILE   163      23.879  25.297  43.115  1.00  0.00           H
ATOM   2570 HG22 ILE   163      25.343  24.218  42.622  1.00  0.00           H
ATOM   2571 HG23 ILE   163      25.195  25.915  42.167  1.00  0.00           H
ATOM   2572  CG1 ILE   163      24.983  26.959  44.873  1.00  0.00           C
ATOM   2573 HG12 ILE   163      23.899  27.069  44.885  1.00  0.00           H
ATOM   2574 HG13 ILE   163      25.427  27.000  45.869  1.00  0.00           H
ATOM   2575  CD1 ILE   163      25.417  28.061  43.950  1.00  0.00           C
ATOM   2576 HD11 ILE   163      24.680  28.251  43.172  1.00  0.00           H
ATOM   2577 HD12 ILE   163      26.318  27.871  43.368  1.00  0.00           H
ATOM   2578 HD13 ILE   163      25.552  29.001  44.485  1.00  0.00           H
ATOM   2579  C   ILE   163      25.843  23.197  44.950  1.00  0.00           C
ATOM   2580  O   ILE   163      27.057  23.096  45.041  1.00  0.00           O
ATOM   2581  N   PRO   164      25.145  22.165  44.527  1.00  0.00           N
ATOM   2582  CD  PRO   164      23.704  22.131  44.596  1.00  0.00           C
ATOM   2583  HD2 PRO   164      23.386  23.040  44.084  1.00  0.00           H
ATOM   2584  HD3 PRO   164      23.417  22.179  45.646  1.00  0.00           H
ATOM   2585  CG  PRO   164      23.230  20.698  44.082  1.00  0.00           C
ATOM   2586  HG2 PRO   164      22.850  20.799  43.067  1.00  0.00           H
ATOM   2587  HG3 PRO   164      22.471  20.249  44.724  1.00  0.00           H
ATOM   2588  CB  PRO   164      24.508  19.890  44.042  1.00  0.00           C
ATOM   2589  HB2 PRO   164      24.653  19.167  43.240  1.00  0.00           H
ATOM   2590  HB3 PRO   164      24.572  19.362  44.994  1.00  0.00           H
ATOM   2591  CA  PRO   164      25.658  20.869  44.027  1.00  0.00           C
ATOM   2592  HA  PRO   164      26.419  20.570  44.749  1.00  0.00           H
ATOM   2593  C   PRO   164      26.287  20.884  42.619  1.00  0.00           C
ATOM   2594  O   PRO   164      25.925  21.649  41.753  1.00  0.00           O
ATOM   2595  N   ASN   165      27.316  20.025  42.349  1.00  0.00           N
ATOM   2596  H   ASN   165      27.801  19.586  43.119  1.00  0.00           H
ATOM   2597  CA  ASN   165      27.990  19.852  41.026  1.00  0.00           C
ATOM   2598  HA  ASN   165      28.630  18.971  41.062  1.00  0.00           H
ATOM   2599  CB  ASN   165      26.922  19.417  39.912  1.00  0.00           C
ATOM   2600  HB2 ASN   165      26.103  20.132  39.842  1.00  0.00           H
ATOM   2601  HB3 ASN   165      27.420  19.497  38.945  1.00  0.00           H
ATOM   2602  CG  ASN   165      26.427  17.958  40.030  1.00  0.00           C
ATOM   2603  OD1 ASN   165      27.216  16.995  40.036  1.00  0.00           O
ATOM   2604  ND2 ASN   165      25.123  17.858  40.330  1.00  0.00           N
ATOM   2605 HD21 ASN   165      24.508  18.658  40.370  1.00  0.00           H
ATOM   2606 HD22 ASN   165      24.830  16.975  40.726  1.00  0.00           H
ATOM   2607  C   ASN   165      28.923  21.060  40.624  1.00  0.00           C
ATOM   2608  O   ASN   165      29.300  21.118  39.436  1.00  0.00           O
ATOM   2609  N   ILE   166      29.175  22.010  41.523  1.00  0.00           N
ATOM   2610  H   ILE   166      28.666  22.010  42.396  1.00  0.00           H
ATOM   2611  CA  ILE   166      30.208  23.016  41.271  1.00  0.00           C
ATOM   2612  HA  ILE   166      30.379  23.035  40.195  1.00  0.00           H
ATOM   2613  CB  ILE   166      29.664  24.410  41.794  1.00  0.00           C
ATOM   2614  HB  ILE   166      29.395  24.296  42.844  1.00  0.00           H
ATOM   2615  CG2 ILE   166      30.716  25.574  41.621  1.00  0.00           C
ATOM   2616 HG21 ILE   166      31.023  25.667  40.580  1.00  0.00           H
ATOM   2617 HG22 ILE   166      31.588  25.257  42.194  1.00  0.00           H
ATOM   2618 HG23 ILE   166      30.316  26.483  42.071  1.00  0.00           H
ATOM   2619  CG1 ILE   166      28.403  24.924  41.023  1.00  0.00           C
ATOM   2620 HG12 ILE   166      28.578  24.671  39.978  1.00  0.00           H
ATOM   2621 HG13 ILE   166      27.699  24.151  41.334  1.00  0.00           H
ATOM   2622  CD1 ILE   166      27.815  26.313  41.282  1.00  0.00           C
ATOM   2623 HD11 ILE   166      28.558  27.104  41.172  1.00  0.00           H
ATOM   2624 HD12 ILE   166      27.445  26.308  42.307  1.00  0.00           H
ATOM   2625 HD13 ILE   166      26.922  26.587  40.721  1.00  0.00           H
ATOM   2626  C   ILE   166      31.576  22.725  41.941  1.00  0.00           C
ATOM   2627  O   ILE   166      32.636  22.948  41.413  1.00  0.00           O
ATOM   2628  N   GLU   167      31.566  22.105  43.134  1.00  0.00           N
ATOM   2629  H   GLU   167      30.697  21.654  43.381  1.00  0.00           H
ATOM   2630  CA  GLU   167      32.752  21.716  43.858  1.00  0.00           C
ATOM   2631  HA  GLU   167      33.523  22.484  43.821  1.00  0.00           H
ATOM   2632  CB  GLU   167      32.471  21.247  45.276  1.00  0.00           C
ATOM   2633  HB2 GLU   167      32.030  20.252  45.221  1.00  0.00           H
ATOM   2634  HB3 GLU   167      33.404  21.074  45.812  1.00  0.00           H
ATOM   2635  CG  GLU   167      31.668  22.227  46.208  1.00  0.00           C
ATOM   2636  HG2 GLU   167      32.345  23.001  46.571  1.00  0.00           H
ATOM   2637  HG3 GLU   167      30.888  22.725  45.632  1.00  0.00           H
ATOM   2638  CD  GLU   167      31.063  21.516  47.408  1.00  0.00           C
ATOM   2639  OE1 GLU   167      30.157  20.642  47.159  1.00  0.00           O
ATOM   2640  OE2 GLU   167      31.439  21.830  48.625  1.00  0.00           O
ATOM   2641  C   GLU   167      33.476  20.627  42.949  1.00  0.00           C
ATOM   2642  O   GLU   167      32.876  19.703  42.317  1.00  0.00           O
ATOM   2643  N   ASN   168      34.821  20.543  43.102  1.00  0.00           N
ATOM   2644  H   ASN   168      35.218  21.162  43.794  1.00  0.00           H
ATOM   2645  CA  ASN   168      35.779  19.802  42.280  1.00  0.00           C
ATOM   2646  HA  ASN   168      36.767  20.213  42.487  1.00  0.00           H
ATOM   2647  CB  ASN   168      35.769  18.324  42.627  1.00  0.00           C
ATOM   2648  HB2 ASN   168      34.839  17.874  42.281  1.00  0.00           H
ATOM   2649  HB3 ASN   168      36.502  17.785  42.026  1.00  0.00           H
ATOM   2650  CG  ASN   168      35.867  17.858  44.066  1.00  0.00           C
ATOM   2651  OD1 ASN   168      35.335  16.859  44.477  1.00  0.00           O
ATOM   2652  ND2 ASN   168      36.387  18.684  44.928  1.00  0.00           N
ATOM   2653 HD21 ASN   168      37.128  19.286  44.600  1.00  0.00           H
ATOM   2654 HD22 ASN   168      36.548  18.244  45.824  1.00  0.00           H
ATOM   2655  C   ASN   168      35.642  20.094  40.723  1.00  0.00           C
ATOM   2656  O   ASN   168      36.178  19.351  39.958  1.00  0.00           O
ATOM   2657  N   HID   169      35.050  21.258  40.298  1.00  0.00           N
ATOM   2658  H   HID   169      34.586  21.817  40.998  1.00  0.00           H
ATOM   2659  CA  HID   169      35.083  21.785  38.926  1.00  0.00           C
ATOM   2660  HA  HID   169      35.929  21.243  38.506  1.00  0.00           H
ATOM   2661  CB  HID   169      33.792  21.473  38.181  1.00  0.00           C
ATOM   2662  HB2 HID   169      32.916  22.097  38.356  1.00  0.00           H
ATOM   2663  HB3 HID   169      33.929  21.521  37.099  1.00  0.00           H
ATOM   2664  CG  HID   169      33.342  20.039  38.223  1.00  0.00           C
ATOM   2665  ND1 HID   169      32.785  19.370  39.311  1.00  0.00           N
ATOM   2666  HD1 HID   169      32.568  19.741  40.226  1.00  0.00           H
ATOM   2667  CE1 HID   169      32.689  18.072  38.949  1.00  0.00           C
ATOM   2668  HE1 HID   169      32.218  17.268  39.495  1.00  0.00           H
ATOM   2669  NE2 HID   169      33.200  17.857  37.670  1.00  0.00           N
ATOM   2670  CD2 HID   169      33.632  19.123  37.249  1.00  0.00           C
ATOM   2671  HD2 HID   169      34.183  19.259  36.330  1.00  0.00           H
ATOM   2672  C   HID   169      35.602  23.218  38.752  1.00  0.00           C
ATOM   2673  O   HID   169      35.613  23.990  39.614  1.00  0.00           O
ATOM   2674  N   ASP   170      35.951  23.609  37.495  1.00  0.00           N
ATOM   2675  H   ASP   170      35.958  22.950  36.730  1.00  0.00           H
ATOM   2676  CA  ASP   170      36.409  24.881  37.166  1.00  0.00           C
ATOM   2677  HA  ASP   170      37.036  25.266  37.969  1.00  0.00           H
ATOM   2678  CB  ASP   170      37.260  24.780  35.891  1.00  0.00           C
ATOM   2679  HB2 ASP   170      37.909  23.904  35.902  1.00  0.00           H
ATOM   2680  HB3 ASP   170      36.548  24.673  35.074  1.00  0.00           H
ATOM   2681  CG  ASP   170      37.983  25.995  35.489  1.00  0.00           C
ATOM   2682  OD1 ASP   170      37.872  27.039  36.103  1.00  0.00           O
ATOM   2683  OD2 ASP   170      38.818  25.818  34.567  1.00  0.00           O
ATOM   2684  C   ASP   170      35.261  25.846  36.996  1.00  0.00           C
ATOM   2685  O   ASP   170      34.440  25.731  36.039  1.00  0.00           O
ATOM   2686  N   VAL   171      35.137  26.804  37.862  1.00  0.00           N
ATOM   2687  H   VAL   171      35.676  26.784  38.716  1.00  0.00           H
ATOM   2688  CA  VAL   171      34.192  27.972  37.656  1.00  0.00           C
ATOM   2689  HA  VAL   171      33.215  27.531  37.457  1.00  0.00           H
ATOM   2690  CB  VAL   171      33.925  28.880  38.923  1.00  0.00           C
ATOM   2691  HB  VAL   171      33.241  29.702  38.711  1.00  0.00           H
ATOM   2692  CG1 VAL   171      33.431  27.856  40.056  1.00  0.00           C
ATOM   2693 HG11 VAL   171      34.265  27.210  40.330  1.00  0.00           H
ATOM   2694 HG12 VAL   171      33.109  28.380  40.956  1.00  0.00           H
ATOM   2695 HG13 VAL   171      32.640  27.224  39.652  1.00  0.00           H
ATOM   2696  CG2 VAL   171      35.138  29.583  39.472  1.00  0.00           C
ATOM   2697 HG21 VAL   171      35.914  28.849  39.691  1.00  0.00           H
ATOM   2698 HG22 VAL   171      34.731  30.061  40.364  1.00  0.00           H
ATOM   2699 HG23 VAL   171      35.561  30.350  38.822  1.00  0.00           H
ATOM   2700  C   VAL   171      34.548  28.967  36.573  1.00  0.00           C
ATOM   2701  O   VAL   171      33.698  29.826  36.240  1.00  0.00           O
ATOM   2702  N   VAL   172      35.628  28.848  35.800  1.00  0.00           N
ATOM   2703  H   VAL   172      36.219  28.057  36.008  1.00  0.00           H
ATOM   2704  CA  VAL   172      35.888  29.771  34.729  1.00  0.00           C
ATOM   2705  HA  VAL   172      35.504  30.712  35.123  1.00  0.00           H
ATOM   2706  CB  VAL   172      37.396  30.006  34.488  1.00  0.00           C
ATOM   2707  HB  VAL   172      37.844  29.075  34.140  1.00  0.00           H
ATOM   2708  CG1 VAL   172      37.568  31.135  33.404  1.00  0.00           C
ATOM   2709 HG11 VAL   172      37.667  32.053  33.985  1.00  0.00           H
ATOM   2710 HG12 VAL   172      38.310  30.790  32.685  1.00  0.00           H
ATOM   2711 HG13 VAL   172      36.718  31.235  32.731  1.00  0.00           H
ATOM   2712  CG2 VAL   172      38.101  30.380  35.844  1.00  0.00           C
ATOM   2713 HG21 VAL   172      38.035  29.527  36.520  1.00  0.00           H
ATOM   2714 HG22 VAL   172      37.627  31.205  36.376  1.00  0.00           H
ATOM   2715 HG23 VAL   172      39.174  30.548  35.761  1.00  0.00           H
ATOM   2716  C   VAL   172      34.999  29.418  33.522  1.00  0.00           C
ATOM   2717  O   VAL   172      34.164  30.264  33.123  1.00  0.00           O
ATOM   2718  N   PRO   173      35.007  28.242  32.937  1.00  0.00           N
ATOM   2719  CD  PRO   173      36.013  27.232  33.168  1.00  0.00           C
ATOM   2720  HD2 PRO   173      35.899  27.038  34.234  1.00  0.00           H
ATOM   2721  HD3 PRO   173      37.022  27.610  33.010  1.00  0.00           H
ATOM   2722  CG  PRO   173      35.791  26.102  32.204  1.00  0.00           C
ATOM   2723  HG2 PRO   173      36.124  25.156  32.631  1.00  0.00           H
ATOM   2724  HG3 PRO   173      36.173  26.397  31.226  1.00  0.00           H
ATOM   2725  CB  PRO   173      34.271  26.150  32.116  1.00  0.00           C
ATOM   2726  HB2 PRO   173      33.704  25.697  32.929  1.00  0.00           H
ATOM   2727  HB3 PRO   173      33.858  25.630  31.252  1.00  0.00           H
ATOM   2728  CA  PRO   173      33.961  27.675  32.035  1.00  0.00           C
ATOM   2729  HA  PRO   173      34.161  27.961  31.003  1.00  0.00           H
ATOM   2730  C   PRO   173      32.467  28.012  32.518  1.00  0.00           C
ATOM   2731  O   PRO   173      31.596  28.257  31.625  1.00  0.00           O
ATOM   2732  N   MET   174      32.224  27.965  33.845  1.00  0.00           N
ATOM   2733  H   MET   174      32.899  27.771  34.570  1.00  0.00           H
ATOM   2734  CA  MET   174      30.821  28.155  34.273  1.00  0.00           C
ATOM   2735  HA  MET   174      30.175  27.478  33.715  1.00  0.00           H
ATOM   2736  CB  MET   174      30.646  27.812  35.709  1.00  0.00           C
ATOM   2737  HB2 MET   174      31.050  28.564  36.388  1.00  0.00           H
ATOM   2738  HB3 MET   174      29.568  27.787  35.864  1.00  0.00           H
ATOM   2739  CG  MET   174      31.151  26.377  36.083  1.00  0.00           C
ATOM   2740  HG2 MET   174      30.594  25.630  35.517  1.00  0.00           H
ATOM   2741  HG3 MET   174      32.217  26.298  35.868  1.00  0.00           H
ATOM   2742  SD  MET   174      30.841  26.059  37.821  1.00  0.00           S
ATOM   2743  CE  MET   174      31.894  24.572  38.012  1.00  0.00           C
ATOM   2744  HE1 MET   174      31.326  23.740  37.597  1.00  0.00           H
ATOM   2745  HE2 MET   174      32.887  24.617  37.566  1.00  0.00           H
ATOM   2746  HE3 MET   174      32.045  24.464  39.086  1.00  0.00           H
ATOM   2747  C   MET   174      30.217  29.506  33.972  1.00  0.00           C
ATOM   2748  O   MET   174      29.120  29.691  33.434  1.00  0.00           O
ATOM   2749  N   LEU   175      31.075  30.504  34.368  1.00  0.00           N
ATOM   2750  H   LEU   175      31.838  30.258  34.981  1.00  0.00           H
ATOM   2751  CA  LEU   175      30.775  31.934  34.111  1.00  0.00           C
ATOM   2752  HA  LEU   175      29.723  32.107  34.338  1.00  0.00           H
ATOM   2753  CB  LEU   175      31.514  32.754  35.170  1.00  0.00           C
ATOM   2754  HB2 LEU   175      31.068  32.485  36.128  1.00  0.00           H
ATOM   2755  HB3 LEU   175      32.531  32.367  35.220  1.00  0.00           H
ATOM   2756  CG  LEU   175      31.398  34.242  35.063  1.00  0.00           C
ATOM   2757  HG  LEU   175      31.684  34.523  34.049  1.00  0.00           H
ATOM   2758  CD1 LEU   175      29.959  34.751  35.314  1.00  0.00           C
ATOM   2759 HD11 LEU   175      29.547  34.381  36.253  1.00  0.00           H
ATOM   2760 HD12 LEU   175      29.267  34.534  34.501  1.00  0.00           H
ATOM   2761 HD13 LEU   175      30.045  35.838  35.312  1.00  0.00           H
ATOM   2762  CD2 LEU   175      32.453  34.863  36.072  1.00  0.00           C
ATOM   2763 HD21 LEU   175      32.302  35.942  36.107  1.00  0.00           H
ATOM   2764 HD22 LEU   175      32.228  34.532  37.085  1.00  0.00           H
ATOM   2765 HD23 LEU   175      33.513  34.767  35.834  1.00  0.00           H
ATOM   2766  C   LEU   175      30.990  32.358  32.653  1.00  0.00           C
ATOM   2767  O   LEU   175      30.188  33.145  32.148  1.00  0.00           O
ATOM   2768  N   GLN   176      32.112  31.942  32.060  1.00  0.00           N
ATOM   2769  H   GLN   176      32.763  31.506  32.698  1.00  0.00           H
ATOM   2770  CA  GLN   176      32.410  32.174  30.626  1.00  0.00           C
ATOM   2771  HA  GLN   176      32.621  33.243  30.592  1.00  0.00           H
ATOM   2772  CB  GLN   176      33.750  31.382  30.253  1.00  0.00           C
ATOM   2773  HB2 GLN   176      34.580  31.693  30.889  1.00  0.00           H
ATOM   2774  HB3 GLN   176      33.597  30.303  30.298  1.00  0.00           H
ATOM   2775  CG  GLN   176      34.126  31.919  28.796  1.00  0.00           C
ATOM   2776  HG2 GLN   176      33.973  32.998  28.763  1.00  0.00           H
ATOM   2777  HG3 GLN   176      35.196  31.719  28.755  1.00  0.00           H
ATOM   2778  CD  GLN   176      33.492  31.137  27.672  1.00  0.00           C
ATOM   2779  OE1 GLN   176      32.799  30.168  27.951  1.00  0.00           O
ATOM   2780  NE2 GLN   176      33.791  31.457  26.440  1.00  0.00           N
ATOM   2781 HE21 GLN   176      33.160  31.103  25.737  1.00  0.00           H
ATOM   2782 HE22 GLN   176      34.275  32.333  26.297  1.00  0.00           H
ATOM   2783  C   GLN   176      31.209  31.860  29.706  1.00  0.00           C
ATOM   2784  O   GLN   176      30.904  32.595  28.734  1.00  0.00           O
ATOM   2785  N   LYS   177      30.540  30.763  30.004  1.00  0.00           N
ATOM   2786  H   LYS   177      30.854  30.101  30.699  1.00  0.00           H
ATOM   2787  CA  LYS   177      29.363  30.376  29.075  1.00  0.00           C
ATOM   2788  HA  LYS   177      29.634  30.509  28.028  1.00  0.00           H
ATOM   2789  CB  LYS   177      28.885  28.963  29.445  1.00  0.00           C
ATOM   2790  HB2 LYS   177      29.738  28.293  29.335  1.00  0.00           H
ATOM   2791  HB3 LYS   177      28.420  28.833  30.422  1.00  0.00           H
ATOM   2792  CG  LYS   177      27.871  28.510  28.441  1.00  0.00           C
ATOM   2793  HG2 LYS   177      27.026  29.185  28.308  1.00  0.00           H
ATOM   2794  HG3 LYS   177      28.369  28.563  27.472  1.00  0.00           H
ATOM   2795  CD  LYS   177      27.466  27.011  28.666  1.00  0.00           C
ATOM   2796  HD2 LYS   177      26.694  26.752  27.941  1.00  0.00           H
ATOM   2797  HD3 LYS   177      28.266  26.291  28.497  1.00  0.00           H
ATOM   2798  CE  LYS   177      26.788  26.828  30.028  1.00  0.00           C
ATOM   2799  HE2 LYS   177      27.575  27.039  30.751  1.00  0.00           H
ATOM   2800  HE3 LYS   177      25.968  27.541  30.120  1.00  0.00           H
ATOM   2801  NZ  LYS   177      26.264  25.480  30.181  1.00  0.00           N
ATOM   2802  HZ1 LYS   177      26.778  24.803  29.634  1.00  0.00           H
ATOM   2803  HZ2 LYS   177      25.329  25.532  29.804  1.00  0.00           H
ATOM   2804  HZ3 LYS   177      26.147  25.096  31.107  1.00  0.00           H
ATOM   2805  C   LYS   177      28.231  31.457  29.299  1.00  0.00           C
ATOM   2806  O   LYS   177      27.648  31.948  28.336  1.00  0.00           O
ATOM   2807  N   GLN   178      27.755  31.782  30.518  1.00  0.00           N
ATOM   2808  H   GLN   178      28.027  31.182  31.282  1.00  0.00           H
ATOM   2809  CA  GLN   178      26.651  32.657  30.665  1.00  0.00           C
ATOM   2810  HA  GLN   178      25.874  32.296  29.992  1.00  0.00           H
ATOM   2811  CB  GLN   178      26.359  32.673  32.124  1.00  0.00           C
ATOM   2812  HB2 GLN   178      27.186  33.005  32.752  1.00  0.00           H
ATOM   2813  HB3 GLN   178      25.501  33.305  32.352  1.00  0.00           H
ATOM   2814  CG  GLN   178      25.886  31.313  32.668  1.00  0.00           C
ATOM   2815  HG2 GLN   178      26.637  30.532  32.546  1.00  0.00           H
ATOM   2816  HG3 GLN   178      25.808  31.489  33.741  1.00  0.00           H
ATOM   2817  CD  GLN   178      24.606  30.736  32.075  1.00  0.00           C
ATOM   2818  OE1 GLN   178      23.850  31.363  31.361  1.00  0.00           O
ATOM   2819  NE2 GLN   178      24.465  29.486  32.366  1.00  0.00           N
ATOM   2820 HE21 GLN   178      23.630  28.950  32.178  1.00  0.00           H
ATOM   2821 HE22 GLN   178      25.160  28.925  32.838  1.00  0.00           H
ATOM   2822  C   GLN   178      26.860  34.053  30.063  1.00  0.00           C
ATOM   2823  O   GLN   178      26.025  34.576  29.357  1.00  0.00           O
ATOM   2824  N   ILE   179      28.080  34.480  30.120  1.00  0.00           N
ATOM   2825  H   ILE   179      28.746  33.971  30.683  1.00  0.00           H
ATOM   2826  CA  ILE   179      28.692  35.658  29.407  1.00  0.00           C
ATOM   2827  HA  ILE   179      28.164  36.585  29.629  1.00  0.00           H
ATOM   2828  CB  ILE   179      30.174  35.894  29.693  1.00  0.00           C
ATOM   2829  HB  ILE   179      30.689  34.941  29.573  1.00  0.00           H
ATOM   2830  CG2 ILE   179      30.998  36.953  28.859  1.00  0.00           C
ATOM   2831 HG21 ILE   179      30.866  36.645  27.822  1.00  0.00           H
ATOM   2832 HG22 ILE   179      32.033  36.857  29.184  1.00  0.00           H
ATOM   2833 HG23 ILE   179      30.814  37.985  29.157  1.00  0.00           H
ATOM   2834  CG1 ILE   179      30.255  36.399  31.112  1.00  0.00           C
ATOM   2835 HG12 ILE   179      29.981  37.447  31.236  1.00  0.00           H
ATOM   2836 HG13 ILE   179      29.619  35.810  31.773  1.00  0.00           H
ATOM   2837  CD1 ILE   179      31.674  36.231  31.692  1.00  0.00           C
ATOM   2838 HD11 ILE   179      32.081  35.263  31.400  1.00  0.00           H
ATOM   2839 HD12 ILE   179      31.519  36.249  32.771  1.00  0.00           H
ATOM   2840 HD13 ILE   179      32.342  37.030  31.372  1.00  0.00           H
ATOM   2841  C   ILE   179      28.540  35.511  27.897  1.00  0.00           C
ATOM   2842  O   ILE   179      27.941  36.391  27.239  1.00  0.00           O
ATOM   2843  N   THR   180      28.963  34.361  27.311  1.00  0.00           N
ATOM   2844  H   THR   180      29.491  33.716  27.882  1.00  0.00           H
ATOM   2845  CA  THR   180      28.893  33.988  25.930  1.00  0.00           C
ATOM   2846  HA  THR   180      29.442  34.742  25.366  1.00  0.00           H
ATOM   2847  CB  THR   180      29.636  32.690  25.692  1.00  0.00           C
ATOM   2848  HB  THR   180      29.258  31.830  26.245  1.00  0.00           H
ATOM   2849  CG2 THR   180      29.746  32.446  24.153  1.00  0.00           C
ATOM   2850 HG21 THR   180      30.280  31.505  24.026  1.00  0.00           H
ATOM   2851 HG22 THR   180      30.326  33.183  23.597  1.00  0.00           H
ATOM   2852 HG23 THR   180      28.742  32.330  23.746  1.00  0.00           H
ATOM   2853  OG1 THR   180      30.964  32.942  26.110  1.00  0.00           O
ATOM   2854  HG1 THR   180      30.951  32.791  27.058  1.00  0.00           H
ATOM   2855  C   THR   180      27.454  33.898  25.410  1.00  0.00           C
ATOM   2856  O   THR   180      27.130  34.433  24.339  1.00  0.00           O
ATOM   2857  N   LYS   181      26.511  33.304  26.164  1.00  0.00           N
ATOM   2858  H   LYS   181      26.743  32.801  27.008  1.00  0.00           H
ATOM   2859  CA  LYS   181      25.082  33.224  25.806  1.00  0.00           C
ATOM   2860  HA  LYS   181      25.106  32.713  24.843  1.00  0.00           H
ATOM   2861  CB  LYS   181      24.238  32.369  26.767  1.00  0.00           C
ATOM   2862  HB2 LYS   181      24.111  32.971  27.667  1.00  0.00           H
ATOM   2863  HB3 LYS   181      23.234  32.350  26.343  1.00  0.00           H
ATOM   2864  CG  LYS   181      24.667  30.980  27.021  1.00  0.00           C
ATOM   2865  HG2 LYS   181      25.442  30.939  27.787  1.00  0.00           H
ATOM   2866  HG3 LYS   181      23.859  30.390  27.452  1.00  0.00           H
ATOM   2867  CD  LYS   181      25.051  30.270  25.699  1.00  0.00           C
ATOM   2868  HD2 LYS   181      24.242  30.420  24.982  1.00  0.00           H
ATOM   2869  HD3 LYS   181      25.979  30.668  25.286  1.00  0.00           H
ATOM   2870  CE  LYS   181      25.204  28.768  26.050  1.00  0.00           C
ATOM   2871  HE2 LYS   181      26.145  28.749  26.600  1.00  0.00           H
ATOM   2872  HE3 LYS   181      24.374  28.397  26.654  1.00  0.00           H
ATOM   2873  NZ  LYS   181      25.483  28.016  24.859  1.00  0.00           N
ATOM   2874  HZ1 LYS   181      24.839  28.367  24.163  1.00  0.00           H
ATOM   2875  HZ2 LYS   181      25.286  27.039  25.018  1.00  0.00           H
ATOM   2876  HZ3 LYS   181      26.441  28.171  24.577  1.00  0.00           H
ATOM   2877  C   LYS   181      24.417  34.599  25.558  1.00  0.00           C
ATOM   2878  O   LYS   181      23.652  34.763  24.671  1.00  0.00           O
ATOM   2879  N   ARG   182      24.788  35.601  26.367  1.00  0.00           N
ATOM   2880  H   ARG   182      25.530  35.373  27.014  1.00  0.00           H
ATOM   2881  CA  ARG   182      24.442  37.094  26.386  1.00  0.00           C
ATOM   2882  HA  ARG   182      23.406  37.351  26.165  1.00  0.00           H
ATOM   2883  CB  ARG   182      24.797  37.426  27.886  1.00  0.00           C
ATOM   2884  HB2 ARG   182      25.765  36.970  28.099  1.00  0.00           H
ATOM   2885  HB3 ARG   182      24.844  38.515  27.890  1.00  0.00           H
ATOM   2886  CG  ARG   182      23.648  36.968  28.868  1.00  0.00           C
ATOM   2887  HG2 ARG   182      22.672  37.403  28.655  1.00  0.00           H
ATOM   2888  HG3 ARG   182      23.601  35.882  28.780  1.00  0.00           H
ATOM   2889  CD  ARG   182      24.020  37.328  30.289  1.00  0.00           C
ATOM   2890  HD2 ARG   182      25.005  36.871  30.371  1.00  0.00           H
ATOM   2891  HD3 ARG   182      24.054  38.416  30.364  1.00  0.00           H
ATOM   2892  NE  ARG   182      23.140  36.816  31.302  1.00  0.00           N
ATOM   2893  HE  ARG   182      22.457  37.443  31.701  1.00  0.00           H
ATOM   2894  CZ  ARG   182      22.862  35.607  31.592  1.00  0.00           C
ATOM   2895  NH1 ARG   182      21.994  35.328  32.543  1.00  0.00           N
ATOM   2896 HH11 ARG   182      21.523  36.139  32.919  1.00  0.00           H
ATOM   2897 HH12 ARG   182      21.690  34.371  32.650  1.00  0.00           H
ATOM   2898  NH2 ARG   182      23.391  34.576  30.980  1.00  0.00           N
ATOM   2899 HH21 ARG   182      24.093  34.699  30.266  1.00  0.00           H
ATOM   2900 HH22 ARG   182      23.141  33.615  31.168  1.00  0.00           H
ATOM   2901  C   ARG   182      25.272  37.973  25.432  1.00  0.00           C
ATOM   2902  O   ARG   182      25.188  39.180  25.396  1.00  0.00           O
ATOM   2903  N   ASN   183      26.212  37.307  24.692  1.00  0.00           N
ATOM   2904  H   ASN   183      26.296  36.308  24.810  1.00  0.00           H
ATOM   2905  CA  ASN   183      27.164  37.896  23.697  1.00  0.00           C
ATOM   2906  HA  ASN   183      27.920  37.139  23.488  1.00  0.00           H
ATOM   2907  CB  ASN   183      26.424  38.300  22.439  1.00  0.00           C
ATOM   2908  HB2 ASN   183      25.830  39.212  22.487  1.00  0.00           H
ATOM   2909  HB3 ASN   183      27.098  38.402  21.590  1.00  0.00           H
ATOM   2910  CG  ASN   183      25.386  37.174  22.087  1.00  0.00           C
ATOM   2911  OD1 ASN   183      25.775  36.075  21.700  1.00  0.00           O
ATOM   2912  ND2 ASN   183      24.117  37.374  22.201  1.00  0.00           N
ATOM   2913 HD21 ASN   183      23.688  38.225  22.535  1.00  0.00           H
ATOM   2914 HD22 ASN   183      23.561  36.572  21.942  1.00  0.00           H
ATOM   2915  C   ASN   183      27.854  39.148  24.286  1.00  0.00           C
ATOM   2916  O   ASN   183      27.980  40.195  23.635  1.00  0.00           O
ATOM   2917  N   ILE   184      28.208  39.060  25.576  1.00  0.00           N
ATOM   2918  H   ILE   184      28.170  38.182  26.074  1.00  0.00           H
ATOM   2919  CA  ILE   184      28.728  40.318  26.232  1.00  0.00           C
ATOM   2920  HA  ILE   184      28.137  41.200  25.981  1.00  0.00           H
ATOM   2921  CB  ILE   184      28.663  40.164  27.752  1.00  0.00           C
ATOM   2922  HB  ILE   184      29.460  39.451  27.960  1.00  0.00           H
ATOM   2923  CG2 ILE   184      29.044  41.494  28.413  1.00  0.00           C
ATOM   2924 HG21 ILE   184      28.216  42.201  28.395  1.00  0.00           H
ATOM   2925 HG22 ILE   184      29.955  41.920  27.995  1.00  0.00           H
ATOM   2926 HG23 ILE   184      29.333  41.320  29.450  1.00  0.00           H
ATOM   2927  CG1 ILE   184      27.345  39.651  28.341  1.00  0.00           C
ATOM   2928 HG12 ILE   184      26.777  40.580  28.367  1.00  0.00           H
ATOM   2929 HG13 ILE   184      26.893  38.836  27.776  1.00  0.00           H
ATOM   2930  CD1 ILE   184      27.453  39.341  29.860  1.00  0.00           C
ATOM   2931 HD11 ILE   184      26.563  38.783  30.153  1.00  0.00           H
ATOM   2932 HD12 ILE   184      27.656  40.253  30.421  1.00  0.00           H
ATOM   2933 HD13 ILE   184      28.250  38.660  30.152  1.00  0.00           H
ATOM   2934  C   ILE   184      30.170  40.498  25.786  1.00  0.00           C
ATOM   2935  O   ILE   184      30.990  39.628  25.914  1.00  0.00           O
ATOM   2936  N   PRO   185      30.600  41.652  25.148  1.00  0.00           N
ATOM   2937  CD  PRO   185      29.820  42.898  25.026  1.00  0.00           C
ATOM   2938  HD2 PRO   185      29.516  43.233  26.018  1.00  0.00           H
ATOM   2939  HD3 PRO   185      28.926  42.746  24.421  1.00  0.00           H
ATOM   2940  CG  PRO   185      30.715  43.934  24.362  1.00  0.00           C
ATOM   2941  HG2 PRO   185      31.005  44.554  25.210  1.00  0.00           H
ATOM   2942  HG3 PRO   185      30.122  44.535  23.673  1.00  0.00           H
ATOM   2943  CB  PRO   185      31.932  43.188  23.824  1.00  0.00           C
ATOM   2944  HB2 PRO   185      32.782  43.863  23.913  1.00  0.00           H
ATOM   2945  HB3 PRO   185      31.820  43.089  22.745  1.00  0.00           H
ATOM   2946  CA  PRO   185      32.001  41.922  24.740  1.00  0.00           C
ATOM   2947  HA  PRO   185      32.290  41.015  24.208  1.00  0.00           H
ATOM   2948  C   PRO   185      32.991  42.138  26.022  1.00  0.00           C
ATOM   2949  O   PRO   185      33.534  43.252  26.186  1.00  0.00           O
ATOM   2950  N   ILE   186      33.268  41.090  26.768  1.00  0.00           N
ATOM   2951  H   ILE   186      32.605  40.336  26.656  1.00  0.00           H
ATOM   2952  CA  ILE   186      34.238  40.968  27.888  1.00  0.00           C
ATOM   2953  HA  ILE   186      35.153  41.475  27.582  1.00  0.00           H
ATOM   2954  CB  ILE   186      33.688  41.382  29.330  1.00  0.00           C
ATOM   2955  HB  ILE   186      34.544  41.377  30.004  1.00  0.00           H
ATOM   2956  CG2 ILE   186      33.116  42.803  29.149  1.00  0.00           C
ATOM   2957 HG21 ILE   186      32.189  42.701  28.583  1.00  0.00           H
ATOM   2958 HG22 ILE   186      33.808  43.489  28.660  1.00  0.00           H
ATOM   2959 HG23 ILE   186      32.803  43.155  30.132  1.00  0.00           H
ATOM   2960  CG1 ILE   186      32.649  40.338  29.822  1.00  0.00           C
ATOM   2961 HG12 ILE   186      32.040  40.136  28.940  1.00  0.00           H
ATOM   2962 HG13 ILE   186      32.974  39.382  30.231  1.00  0.00           H
ATOM   2963  CD1 ILE   186      31.658  40.909  30.873  1.00  0.00           C
ATOM   2964 HD11 ILE   186      31.198  41.854  30.584  1.00  0.00           H
ATOM   2965 HD12 ILE   186      32.159  41.047  31.831  1.00  0.00           H
ATOM   2966 HD13 ILE   186      30.839  40.210  31.043  1.00  0.00           H
ATOM   2967  C   ILE   186      34.674  39.572  28.053  1.00  0.00           C
ATOM   2968  O   ILE   186      34.049  38.604  27.479  1.00  0.00           O
ATOM   2969  N   GLU   187      35.776  39.364  28.705  1.00  0.00           N
ATOM   2970  H   GLU   187      36.279  40.178  29.030  1.00  0.00           H
ATOM   2971  CA  GLU   187      36.608  38.170  28.491  1.00  0.00           C
ATOM   2972  HA  GLU   187      36.024  37.295  28.206  1.00  0.00           H
ATOM   2973  CB  GLU   187      37.623  38.439  27.353  1.00  0.00           C
ATOM   2974  HB2 GLU   187      37.140  38.544  26.383  1.00  0.00           H
ATOM   2975  HB3 GLU   187      38.275  39.277  27.603  1.00  0.00           H
ATOM   2976  CG  GLU   187      38.557  37.240  27.153  1.00  0.00           C
ATOM   2977  HG2 GLU   187      39.010  37.326  26.165  1.00  0.00           H
ATOM   2978  HG3 GLU   187      39.388  37.193  27.857  1.00  0.00           H
ATOM   2979  CD  GLU   187      37.853  35.944  27.229  1.00  0.00           C
ATOM   2980  OE1 GLU   187      36.782  35.760  26.579  1.00  0.00           O
ATOM   2981  OE2 GLU   187      38.455  34.944  27.732  1.00  0.00           O
ATOM   2982  C   GLU   187      37.385  37.858  29.764  1.00  0.00           C
ATOM   2983  O   GLU   187      38.354  38.552  30.067  1.00  0.00           O
ATOM   2984  N   VAL   188      37.033  36.926  30.651  1.00  0.00           N
ATOM   2985  H   VAL   188      36.189  36.421  30.420  1.00  0.00           H
ATOM   2986  CA  VAL   188      37.676  36.435  31.860  1.00  0.00           C
ATOM   2987  HA  VAL   188      37.753  37.248  32.583  1.00  0.00           H
ATOM   2988  CB  VAL   188      36.859  35.277  32.520  1.00  0.00           C
ATOM   2989  HB  VAL   188      36.891  34.320  32.000  1.00  0.00           H
ATOM   2990  CG1 VAL   188      37.261  35.204  34.009  1.00  0.00           C
ATOM   2991 HG11 VAL   188      37.217  36.211  34.426  1.00  0.00           H
ATOM   2992 HG12 VAL   188      36.597  34.550  34.573  1.00  0.00           H
ATOM   2993 HG13 VAL   188      38.268  34.796  34.106  1.00  0.00           H
ATOM   2994  CG2 VAL   188      35.400  35.602  32.565  1.00  0.00           C
ATOM   2995 HG21 VAL   188      35.297  36.401  33.299  1.00  0.00           H
ATOM   2996 HG22 VAL   188      34.921  34.690  32.922  1.00  0.00           H
ATOM   2997 HG23 VAL   188      35.065  35.948  31.589  1.00  0.00           H
ATOM   2998  C   VAL   188      39.093  35.842  31.619  1.00  0.00           C
ATOM   2999  O   VAL   188      39.267  34.662  31.279  1.00  0.00           O
ATOM   3000  N   VAL   189      40.138  36.722  31.747  1.00  0.00           N
ATOM   3001  H   VAL   189      39.981  37.720  31.752  1.00  0.00           H
ATOM   3002  CA  VAL   189      41.500  36.306  31.511  1.00  0.00           C
ATOM   3003  HA  VAL   189      41.536  35.450  30.837  1.00  0.00           H
ATOM   3004  CB  VAL   189      42.146  37.445  30.638  1.00  0.00           C
ATOM   3005  HB  VAL   189      41.581  37.625  29.723  1.00  0.00           H
ATOM   3006  CG1 VAL   189      42.460  38.670  31.457  1.00  0.00           C
ATOM   3007 HG11 VAL   189      43.261  38.486  32.172  1.00  0.00           H
ATOM   3008 HG12 VAL   189      42.843  39.447  30.796  1.00  0.00           H
ATOM   3009 HG13 VAL   189      41.516  38.883  31.957  1.00  0.00           H
ATOM   3010  CG2 VAL   189      43.399  36.930  30.026  1.00  0.00           C
ATOM   3011 HG21 VAL   189      44.041  36.254  30.591  1.00  0.00           H
ATOM   3012 HG22 VAL   189      44.085  37.753  29.823  1.00  0.00           H
ATOM   3013 HG23 VAL   189      43.156  36.427  29.090  1.00  0.00           H
ATOM   3014  C   VAL   189      42.253  35.977  32.779  1.00  0.00           C
ATOM   3015  O   VAL   189      43.396  35.445  32.716  1.00  0.00           O
ATOM   3016  N   ALA   190      41.619  36.177  33.958  1.00  0.00           N
ATOM   3017  H   ALA   190      40.676  36.539  33.912  1.00  0.00           H
ATOM   3018  CA  ALA   190      42.266  35.785  35.203  1.00  0.00           C
ATOM   3019  HA  ALA   190      42.864  34.894  35.013  1.00  0.00           H
ATOM   3020  CB  ALA   190      43.343  36.854  35.487  1.00  0.00           C
ATOM   3021  HB1 ALA   190      44.008  36.438  36.244  1.00  0.00           H
ATOM   3022  HB2 ALA   190      42.891  37.801  35.781  1.00  0.00           H
ATOM   3023  HB3 ALA   190      43.945  36.949  34.584  1.00  0.00           H
ATOM   3024  C   ALA   190      41.264  35.506  36.332  1.00  0.00           C
ATOM   3025  O   ALA   190      40.166  36.112  36.310  1.00  0.00           O
ATOM   3026  N   LEU   191      41.657  34.483  37.093  1.00  0.00           N
ATOM   3027  H   LEU   191      42.501  34.081  36.711  1.00  0.00           H
ATOM   3028  CA  LEU   191      41.002  33.939  38.354  1.00  0.00           C
ATOM   3029  HA  LEU   191      40.031  34.416  38.487  1.00  0.00           H
ATOM   3030  CB  LEU   191      40.675  32.504  38.088  1.00  0.00           C
ATOM   3031  HB2 LEU   191      40.063  32.504  37.186  1.00  0.00           H
ATOM   3032  HB3 LEU   191      41.601  32.020  37.778  1.00  0.00           H
ATOM   3033  CG  LEU   191      39.980  31.754  39.240  1.00  0.00           C
ATOM   3034  HG  LEU   191      39.693  30.793  38.814  1.00  0.00           H
ATOM   3035  CD1 LEU   191      40.784  31.515  40.542  1.00  0.00           C
ATOM   3036 HD11 LEU   191      40.450  32.228  41.296  1.00  0.00           H
ATOM   3037 HD12 LEU   191      41.840  31.609  40.287  1.00  0.00           H
ATOM   3038 HD13 LEU   191      40.506  30.497  40.814  1.00  0.00           H
ATOM   3039  CD2 LEU   191      38.636  32.380  39.570  1.00  0.00           C
ATOM   3040 HD21 LEU   191      38.252  31.867  40.451  1.00  0.00           H
ATOM   3041 HD22 LEU   191      38.745  33.415  39.891  1.00  0.00           H
ATOM   3042 HD23 LEU   191      38.090  32.382  38.626  1.00  0.00           H
ATOM   3043  C   LEU   191      41.861  34.225  39.508  1.00  0.00           C
ATOM   3044  O   LEU   191      43.078  34.023  39.485  1.00  0.00           O
ATOM   3045  N   ILE   192      41.445  34.859  40.561  1.00  0.00           N
ATOM   3046  H   ILE   192      40.449  35.031  40.568  1.00  0.00           H
ATOM   3047  CA  ILE   192      42.258  35.568  41.566  1.00  0.00           C
ATOM   3048  HA  ILE   192      43.270  35.193  41.422  1.00  0.00           H
ATOM   3049  CB  ILE   192      42.182  37.141  41.273  1.00  0.00           C
ATOM   3050  HB  ILE   192      41.213  37.612  41.437  1.00  0.00           H
ATOM   3051  CG2 ILE   192      43.178  37.945  42.144  1.00  0.00           C
ATOM   3052 HG21 ILE   192      43.078  38.970  41.786  1.00  0.00           H
ATOM   3053 HG22 ILE   192      44.200  37.666  41.887  1.00  0.00           H
ATOM   3054 HG23 ILE   192      42.929  37.908  43.204  1.00  0.00           H
ATOM   3055  CG1 ILE   192      42.519  37.583  39.838  1.00  0.00           C
ATOM   3056 HG12 ILE   192      42.826  38.627  39.779  1.00  0.00           H
ATOM   3057 HG13 ILE   192      43.394  37.061  39.451  1.00  0.00           H
ATOM   3058  CD1 ILE   192      41.350  37.646  38.835  1.00  0.00           C
ATOM   3059 HD11 ILE   192      41.044  36.607  38.706  1.00  0.00           H
ATOM   3060 HD12 ILE   192      41.665  38.095  37.892  1.00  0.00           H
ATOM   3061 HD13 ILE   192      40.534  38.234  39.256  1.00  0.00           H
ATOM   3062  C   ILE   192      41.827  35.272  42.940  1.00  0.00           C
ATOM   3063  O   ILE   192      40.584  35.287  43.147  1.00  0.00           O
ATOM   3064  N   ASN   193      42.748  35.015  43.912  1.00  0.00           N
ATOM   3065  H   ASN   193      43.670  34.735  43.609  1.00  0.00           H
ATOM   3066  CA  ASN   193      42.545  35.109  45.378  1.00  0.00           C
ATOM   3067  HA  ASN   193      41.514  34.902  45.667  1.00  0.00           H
ATOM   3068  CB  ASN   193      43.397  34.054  46.026  1.00  0.00           C
ATOM   3069  HB2 ASN   193      42.971  33.066  45.849  1.00  0.00           H
ATOM   3070  HB3 ASN   193      44.381  34.162  45.569  1.00  0.00           H
ATOM   3071  CG  ASN   193      43.500  34.209  47.587  1.00  0.00           C
ATOM   3072  OD1 ASN   193      44.212  35.037  48.070  1.00  0.00           O
ATOM   3073  ND2 ASN   193      42.796  33.327  48.316  1.00  0.00           N
ATOM   3074 HD21 ASN   193      42.177  32.644  47.902  1.00  0.00           H
ATOM   3075 HD22 ASN   193      43.108  33.121  49.253  1.00  0.00           H
ATOM   3076  C   ASN   193      42.994  36.604  45.686  1.00  0.00           C
ATOM   3077  O   ASN   193      44.115  37.012  45.381  1.00  0.00           O
ATOM   3078  N   ASP   194      42.128  37.418  46.303  1.00  0.00           N
ATOM   3079  H   ASP   194      41.229  37.074  46.607  1.00  0.00           H
ATOM   3080  CA  ASP   194      42.492  38.769  46.734  1.00  0.00           C
ATOM   3081  HA  ASP   194      42.741  39.321  45.828  1.00  0.00           H
ATOM   3082  CB  ASP   194      41.292  39.541  47.246  1.00  0.00           C
ATOM   3083  HB2 ASP   194      41.613  40.581  47.290  1.00  0.00           H
ATOM   3084  HB3 ASP   194      40.511  39.360  46.508  1.00  0.00           H
ATOM   3085  CG  ASP   194      40.853  39.153  48.642  1.00  0.00           C
ATOM   3086  OD1 ASP   194      40.282  39.999  49.353  1.00  0.00           O
ATOM   3087  OD2 ASP   194      41.011  37.984  49.067  1.00  0.00           O
ATOM   3088  C   ASP   194      43.681  38.930  47.722  1.00  0.00           C
ATOM   3089  O   ASP   194      44.097  40.058  47.894  1.00  0.00           O
ATOM   3090  N   THR   195      44.372  37.881  48.209  1.00  0.00           N
ATOM   3091  H   THR   195      44.094  36.954  47.921  1.00  0.00           H
ATOM   3092  CA  THR   195      45.699  38.083  48.876  1.00  0.00           C
ATOM   3093  HA  THR   195      45.692  38.966  49.514  1.00  0.00           H
ATOM   3094  CB  THR   195      46.194  36.914  49.788  1.00  0.00           C
ATOM   3095  HB  THR   195      46.644  36.127  49.182  1.00  0.00           H
ATOM   3096  CG2 THR   195      47.083  37.251  51.014  1.00  0.00           C
ATOM   3097 HG21 THR   195      47.212  36.390  51.670  1.00  0.00           H
ATOM   3098 HG22 THR   195      46.654  38.134  51.486  1.00  0.00           H
ATOM   3099 HG23 THR   195      48.072  37.548  50.666  1.00  0.00           H
ATOM   3100  OG1 THR   195      45.009  36.380  50.323  1.00  0.00           O
ATOM   3101  HG1 THR   195      44.607  35.811  49.663  1.00  0.00           H
ATOM   3102  C   THR   195      46.851  38.310  47.863  1.00  0.00           C
ATOM   3103  O   THR   195      47.756  39.120  48.114  1.00  0.00           O
ATOM   3104  N   THR   196      46.780  37.662  46.685  1.00  0.00           N
ATOM   3105  H   THR   196      45.936  37.116  46.583  1.00  0.00           H
ATOM   3106  CA  THR   196      47.510  37.861  45.419  1.00  0.00           C
ATOM   3107  HA  THR   196      48.569  37.844  45.677  1.00  0.00           H
ATOM   3108  CB  THR   196      47.189  36.818  44.318  1.00  0.00           C
ATOM   3109  HB  THR   196      46.298  37.065  43.743  1.00  0.00           H
ATOM   3110  CG2 THR   196      48.300  36.536  43.281  1.00  0.00           C
ATOM   3111 HG21 THR   196      49.098  35.891  43.647  1.00  0.00           H
ATOM   3112 HG22 THR   196      48.694  37.485  42.917  1.00  0.00           H
ATOM   3113 HG23 THR   196      47.873  35.933  42.481  1.00  0.00           H
ATOM   3114  OG1 THR   196      46.973  35.593  44.976  1.00  0.00           O
ATOM   3115  HG1 THR   196      46.653  34.992  44.299  1.00  0.00           H
ATOM   3116  C   THR   196      47.328  39.178  44.784  1.00  0.00           C
ATOM   3117  O   THR   196      48.261  39.904  44.357  1.00  0.00           O
ATOM   3118  N   GLY   197      46.018  39.619  44.773  1.00  0.00           N
ATOM   3119  H   GLY   197      45.245  39.108  45.173  1.00  0.00           H
ATOM   3120  CA  GLY   197      45.453  40.904  44.441  1.00  0.00           C
ATOM   3121  HA2 GLY   197      45.718  41.054  43.394  1.00  0.00           H
ATOM   3122  HA3 GLY   197      44.365  40.891  44.489  1.00  0.00           H
ATOM   3123  C   GLY   197      45.995  42.077  45.336  1.00  0.00           C
ATOM   3124  O   GLY   197      46.489  43.046  44.802  1.00  0.00           O
ATOM   3125  N   THR   198      45.988  41.914  46.670  1.00  0.00           N
ATOM   3126  H   THR   198      45.486  41.084  46.950  1.00  0.00           H
ATOM   3127  CA  THR   198      46.566  42.777  47.726  1.00  0.00           C
ATOM   3128  HA  THR   198      46.104  43.764  47.685  1.00  0.00           H
ATOM   3129  CB  THR   198      46.161  42.108  49.137  1.00  0.00           C
ATOM   3130  HB  THR   198      46.352  41.036  49.059  1.00  0.00           H
ATOM   3131  CG2 THR   198      47.016  42.604  50.229  1.00  0.00           C
ATOM   3132 HG21 THR   198      46.650  42.305  51.211  1.00  0.00           H
ATOM   3133 HG22 THR   198      47.020  43.694  50.213  1.00  0.00           H
ATOM   3134 HG23 THR   198      48.051  42.262  50.197  1.00  0.00           H
ATOM   3135  OG1 THR   198      44.789  42.349  49.313  1.00  0.00           O
ATOM   3136  HG1 THR   198      44.465  41.590  48.824  1.00  0.00           H
ATOM   3137  C   THR   198      48.106  42.982  47.623  1.00  0.00           C
ATOM   3138  O   THR   198      48.559  44.143  47.541  1.00  0.00           O
ATOM   3139  N   LEU   199      48.816  41.843  47.389  1.00  0.00           N
ATOM   3140  H   LEU   199      48.309  40.988  47.209  1.00  0.00           H
ATOM   3141  CA  LEU   199      50.253  41.868  46.868  1.00  0.00           C
ATOM   3142  HA  LEU   199      50.910  42.278  47.634  1.00  0.00           H
ATOM   3143  CB  LEU   199      50.761  40.418  46.638  1.00  0.00           C
ATOM   3144  HB2 LEU   199      50.762  39.808  47.540  1.00  0.00           H
ATOM   3145  HB3 LEU   199      50.030  39.919  46.000  1.00  0.00           H
ATOM   3146  CG  LEU   199      52.131  40.250  45.909  1.00  0.00           C
ATOM   3147  HG  LEU   199      52.100  40.764  44.948  1.00  0.00           H
ATOM   3148  CD1 LEU   199      53.356  40.667  46.749  1.00  0.00           C
ATOM   3149 HD11 LEU   199      53.440  39.891  47.509  1.00  0.00           H
ATOM   3150 HD12 LEU   199      53.250  41.676  47.147  1.00  0.00           H
ATOM   3151 HD13 LEU   199      54.172  40.562  46.034  1.00  0.00           H
ATOM   3152  CD2 LEU   199      52.271  38.781  45.543  1.00  0.00           C
ATOM   3153 HD21 LEU   199      51.454  38.681  44.828  1.00  0.00           H
ATOM   3154 HD22 LEU   199      53.267  38.626  45.125  1.00  0.00           H
ATOM   3155 HD23 LEU   199      52.156  38.128  46.407  1.00  0.00           H
ATOM   3156  C   LEU   199      50.501  42.808  45.644  1.00  0.00           C
ATOM   3157  O   LEU   199      51.312  43.724  45.723  1.00  0.00           O
ATOM   3158  N   VAL   200      49.781  42.555  44.528  1.00  0.00           N
ATOM   3159  H   VAL   200      49.173  41.750  44.586  1.00  0.00           H
ATOM   3160  CA  VAL   200      50.103  43.058  43.202  1.00  0.00           C
ATOM   3161  HA  VAL   200      51.189  43.130  43.150  1.00  0.00           H
ATOM   3162  CB  VAL   200      49.536  41.997  42.168  1.00  0.00           C
ATOM   3163  HB  VAL   200      48.546  41.580  42.358  1.00  0.00           H
ATOM   3164  CG1 VAL   200      49.531  42.481  40.659  1.00  0.00           C
ATOM   3165 HG11 VAL   200      49.645  41.683  39.926  1.00  0.00           H
ATOM   3166 HG12 VAL   200      48.572  43.000  40.653  1.00  0.00           H
ATOM   3167 HG13 VAL   200      50.420  43.109  40.614  1.00  0.00           H
ATOM   3168  CG2 VAL   200      50.417  40.740  42.182  1.00  0.00           C
ATOM   3169 HG21 VAL   200      51.437  40.941  41.854  1.00  0.00           H
ATOM   3170 HG22 VAL   200      50.089  40.021  41.432  1.00  0.00           H
ATOM   3171 HG23 VAL   200      50.313  40.181  43.113  1.00  0.00           H
ATOM   3172  C   VAL   200      49.530  44.465  42.976  1.00  0.00           C
ATOM   3173  O   VAL   200      50.234  45.252  42.320  1.00  0.00           O
ATOM   3174  N   ALA   201      48.367  44.829  43.518  1.00  0.00           N
ATOM   3175  H   ALA   201      47.861  44.214  44.138  1.00  0.00           H
ATOM   3176  CA  ALA   201      48.009  46.231  43.703  1.00  0.00           C
ATOM   3177  HA  ALA   201      47.899  46.693  42.722  1.00  0.00           H
ATOM   3178  CB  ALA   201      46.709  46.308  44.468  1.00  0.00           C
ATOM   3179  HB1 ALA   201      46.355  47.337  44.534  1.00  0.00           H
ATOM   3180  HB2 ALA   201      46.904  45.908  45.462  1.00  0.00           H
ATOM   3181  HB3 ALA   201      45.896  45.709  44.058  1.00  0.00           H
ATOM   3182  C   ALA   201      49.176  47.010  44.412  1.00  0.00           C
ATOM   3183  O   ALA   201      49.462  48.159  43.980  1.00  0.00           O
ATOM   3184  N   SER   202      49.717  46.629  45.554  1.00  0.00           N
ATOM   3185  H   SER   202      49.292  45.829  46.002  1.00  0.00           H
ATOM   3186  CA  SER   202      50.770  47.386  46.296  1.00  0.00           C
ATOM   3187  HA  SER   202      50.406  48.409  46.384  1.00  0.00           H
ATOM   3188  CB  SER   202      51.133  46.811  47.699  1.00  0.00           C
ATOM   3189  HB2 SER   202      51.306  45.737  47.777  1.00  0.00           H
ATOM   3190  HB3 SER   202      52.010  47.268  48.156  1.00  0.00           H
ATOM   3191  OG  SER   202      50.091  47.147  48.632  1.00  0.00           O
ATOM   3192  HG  SER   202      50.441  47.891  49.129  1.00  0.00           H
ATOM   3193  C   SER   202      51.978  47.494  45.380  1.00  0.00           C
ATOM   3194  O   SER   202      52.610  48.506  45.395  1.00  0.00           O
ATOM   3195  N   TYR   203      52.495  46.457  44.699  1.00  0.00           N
ATOM   3196  H   TYR   203      52.068  45.598  45.014  1.00  0.00           H
ATOM   3197  CA  TYR   203      53.586  46.373  43.765  1.00  0.00           C
ATOM   3198  HA  TYR   203      54.457  46.575  44.390  1.00  0.00           H
ATOM   3199  CB  TYR   203      53.670  44.908  43.247  1.00  0.00           C
ATOM   3200  HB2 TYR   203      52.892  44.354  43.773  1.00  0.00           H
ATOM   3201  HB3 TYR   203      53.315  44.894  42.217  1.00  0.00           H
ATOM   3202  CG  TYR   203      54.935  44.157  43.374  1.00  0.00           C
ATOM   3203  CD1 TYR   203      56.134  44.639  42.850  1.00  0.00           C
ATOM   3204  HD1 TYR   203      56.193  45.557  42.284  1.00  0.00           H
ATOM   3205  CE1 TYR   203      57.322  43.821  42.926  1.00  0.00           C
ATOM   3206  HE1 TYR   203      58.211  44.045  42.355  1.00  0.00           H
ATOM   3207  CZ  TYR   203      57.277  42.651  43.703  1.00  0.00           C
ATOM   3208  OH  TYR   203      58.435  41.962  43.849  1.00  0.00           O
ATOM   3209  HH  TYR   203      59.073  42.088  43.143  1.00  0.00           H
ATOM   3210  CE2 TYR   203      56.066  42.260  44.354  1.00  0.00           C
ATOM   3211  HE2 TYR   203      56.099  41.345  44.928  1.00  0.00           H
ATOM   3212  CD2 TYR   203      54.880  42.990  44.095  1.00  0.00           C
ATOM   3213  HD2 TYR   203      53.968  42.599  44.519  1.00  0.00           H
ATOM   3214  C   TYR   203      53.591  47.331  42.571  1.00  0.00           C
ATOM   3215  O   TYR   203      54.641  47.860  42.148  1.00  0.00           O
ATOM   3216  N   TYR   204      52.419  47.511  41.947  1.00  0.00           N
ATOM   3217  H   TYR   204      51.539  47.205  42.336  1.00  0.00           H
ATOM   3218  CA  TYR   204      52.240  48.541  40.937  1.00  0.00           C
ATOM   3219  HA  TYR   204      52.932  48.425  40.103  1.00  0.00           H
ATOM   3220  CB  TYR   204      50.776  48.441  40.414  1.00  0.00           C
ATOM   3221  HB2 TYR   204      50.578  47.416  40.100  1.00  0.00           H
ATOM   3222  HB3 TYR   204      50.127  48.559  41.282  1.00  0.00           H
ATOM   3223  CG  TYR   204      50.466  49.389  39.257  1.00  0.00           C
ATOM   3224  CD1 TYR   204      51.104  49.333  38.014  1.00  0.00           C
ATOM   3225  HD1 TYR   204      51.648  48.438  37.752  1.00  0.00           H
ATOM   3226  CE1 TYR   204      50.788  50.168  37.005  1.00  0.00           C
ATOM   3227  HE1 TYR   204      51.085  49.974  35.986  1.00  0.00           H
ATOM   3228  CZ  TYR   204      49.945  51.270  37.185  1.00  0.00           C
ATOM   3229  OH  TYR   204      49.451  51.959  36.178  1.00  0.00           O
ATOM   3230  HH  TYR   204      49.714  51.644  35.310  1.00  0.00           H
ATOM   3231  CE2 TYR   204      49.390  51.455  38.447  1.00  0.00           C
ATOM   3232  HE2 TYR   204      48.660  52.212  38.692  1.00  0.00           H
ATOM   3233  CD2 TYR   204      49.657  50.552  39.507  1.00  0.00           C
ATOM   3234  HD2 TYR   204      49.373  50.707  40.537  1.00  0.00           H
ATOM   3235  C   TYR   204      52.605  49.895  41.490  1.00  0.00           C
ATOM   3236  O   TYR   204      53.426  50.619  41.004  1.00  0.00           O
ATOM   3237  N   THR   205      51.973  50.219  42.580  1.00  0.00           N
ATOM   3238  H   THR   205      51.353  49.508  42.941  1.00  0.00           H
ATOM   3239  CA  THR   205      52.216  51.552  43.197  1.00  0.00           C
ATOM   3240  HA  THR   205      52.140  52.264  42.374  1.00  0.00           H
ATOM   3241  CB  THR   205      51.218  51.956  44.363  1.00  0.00           C
ATOM   3242  HB  THR   205      51.532  52.952  44.674  1.00  0.00           H
ATOM   3243  CG2 THR   205      49.763  52.012  43.891  1.00  0.00           C
ATOM   3244 HG21 THR   205      49.348  51.053  43.585  1.00  0.00           H
ATOM   3245 HG22 THR   205      49.717  52.688  43.037  1.00  0.00           H
ATOM   3246 HG23 THR   205      49.164  52.312  44.751  1.00  0.00           H
ATOM   3247  OG1 THR   205      51.434  51.159  45.465  1.00  0.00           O
ATOM   3248  HG1 THR   205      51.627  50.354  44.978  1.00  0.00           H
ATOM   3249  C   THR   205      53.652  51.670  43.790  1.00  0.00           C
ATOM   3250  O   THR   205      54.106  52.792  43.727  1.00  0.00           O
ATOM   3251  N   ASP   206      54.396  50.613  44.088  1.00  0.00           N
ATOM   3252  H   ASP   206      54.104  49.708  43.749  1.00  0.00           H
ATOM   3253  CA  ASP   206      55.542  50.736  45.001  1.00  0.00           C
ATOM   3254  HA  ASP   206      56.030  51.693  44.814  1.00  0.00           H
ATOM   3255  CB  ASP   206      55.055  50.867  46.436  1.00  0.00           C
ATOM   3256  HB2 ASP   206      54.326  51.679  46.454  1.00  0.00           H
ATOM   3257  HB3 ASP   206      54.418  50.006  46.642  1.00  0.00           H
ATOM   3258  CG  ASP   206      56.176  50.928  47.479  1.00  0.00           C
ATOM   3259  OD1 ASP   206      57.339  51.061  47.101  1.00  0.00           O
ATOM   3260  OD2 ASP   206      55.870  50.623  48.643  1.00  0.00           O
ATOM   3261  C   ASP   206      56.506  49.567  44.844  1.00  0.00           C
ATOM   3262  O   ASP   206      56.013  48.477  45.162  1.00  0.00           O
ATOM   3263  N   PRO   207      57.680  49.801  44.279  1.00  0.00           N
ATOM   3264  CD  PRO   207      58.242  51.073  43.859  1.00  0.00           C
ATOM   3265  HD2 PRO   207      58.280  51.663  44.774  1.00  0.00           H
ATOM   3266  HD3 PRO   207      57.697  51.505  43.019  1.00  0.00           H
ATOM   3267  CG  PRO   207      59.602  50.701  43.390  1.00  0.00           C
ATOM   3268  HG2 PRO   207      60.260  50.950  44.224  1.00  0.00           H
ATOM   3269  HG3 PRO   207      59.952  51.221  42.499  1.00  0.00           H
ATOM   3270  CB  PRO   207      59.570  49.266  43.124  1.00  0.00           C
ATOM   3271  HB2 PRO   207      60.569  48.832  43.168  1.00  0.00           H
ATOM   3272  HB3 PRO   207      59.238  49.008  42.118  1.00  0.00           H
ATOM   3273  CA  PRO   207      58.530  48.650  44.073  1.00  0.00           C
ATOM   3274  HA  PRO   207      57.937  47.967  43.465  1.00  0.00           H
ATOM   3275  C   PRO   207      59.125  47.954  45.356  1.00  0.00           C
ATOM   3276  O   PRO   207      59.791  46.912  45.192  1.00  0.00           O
ATOM   3277  N   GLU   208      59.005  48.558  46.542  1.00  0.00           N
ATOM   3278  H   GLU   208      58.508  49.435  46.596  1.00  0.00           H
ATOM   3279  CA  GLU   208      59.474  47.919  47.770  1.00  0.00           C
ATOM   3280  HA  GLU   208      60.423  47.391  47.688  1.00  0.00           H
ATOM   3281  CB  GLU   208      59.626  48.849  48.975  1.00  0.00           C
ATOM   3282  HB2 GLU   208      58.649  49.321  49.073  1.00  0.00           H
ATOM   3283  HB3 GLU   208      59.893  48.313  49.886  1.00  0.00           H
ATOM   3284  CG  GLU   208      60.666  49.965  48.760  1.00  0.00           C
ATOM   3285  HG2 GLU   208      60.447  50.502  47.837  1.00  0.00           H
ATOM   3286  HG3 GLU   208      60.386  50.652  49.560  1.00  0.00           H
ATOM   3287  CD  GLU   208      62.160  49.469  48.962  1.00  0.00           C
ATOM   3288  OE1 GLU   208      63.103  50.268  48.696  1.00  0.00           O
ATOM   3289  OE2 GLU   208      62.404  48.225  49.191  1.00  0.00           O
ATOM   3290  C   GLU   208      58.517  46.782  48.152  1.00  0.00           C
ATOM   3291  O   GLU   208      58.706  46.160  49.186  1.00  0.00           O
ATOM   3292  N   THR   209      57.385  46.555  47.461  1.00  0.00           N
ATOM   3293  H   THR   209      57.308  47.180  46.670  1.00  0.00           H
ATOM   3294  CA  THR   209      56.361  45.537  47.871  1.00  0.00           C
ATOM   3295  HA  THR   209      56.118  45.758  48.910  1.00  0.00           H
ATOM   3296  CB  THR   209      55.059  45.732  47.076  1.00  0.00           C
ATOM   3297  HB  THR   209      55.229  45.514  46.023  1.00  0.00           H
ATOM   3298  CG2 THR   209      54.007  44.750  47.584  1.00  0.00           C
ATOM   3299 HG21 THR   209      54.304  43.702  47.621  1.00  0.00           H
ATOM   3300 HG22 THR   209      53.196  44.783  46.856  1.00  0.00           H
ATOM   3301 HG23 THR   209      53.609  45.097  48.538  1.00  0.00           H
ATOM   3302  OG1 THR   209      54.709  47.048  47.341  1.00  0.00           O
ATOM   3303  HG1 THR   209      55.044  47.663  46.685  1.00  0.00           H
ATOM   3304  C   THR   209      56.819  44.113  47.766  1.00  0.00           C
ATOM   3305  O   THR   209      57.275  43.726  46.698  1.00  0.00           O
ATOM   3306  N   LYS   210      56.756  43.343  48.843  1.00  0.00           N
ATOM   3307  H   LYS   210      56.583  43.712  49.767  1.00  0.00           H
ATOM   3308  CA  LYS   210      57.218  41.923  48.746  1.00  0.00           C
ATOM   3309  HA  LYS   210      57.459  41.615  47.729  1.00  0.00           H
ATOM   3310  CB  LYS   210      58.433  41.919  49.711  1.00  0.00           C
ATOM   3311  HB2 LYS   210      58.112  42.326  50.670  1.00  0.00           H
ATOM   3312  HB3 LYS   210      58.627  40.887  50.000  1.00  0.00           H
ATOM   3313  CG  LYS   210      59.718  42.589  49.315  1.00  0.00           C
ATOM   3314  HG2 LYS   210      59.445  43.557  48.892  1.00  0.00           H
ATOM   3315  HG3 LYS   210      60.416  42.800  50.124  1.00  0.00           H
ATOM   3316  CD  LYS   210      60.320  41.800  48.098  1.00  0.00           C
ATOM   3317  HD2 LYS   210      60.366  40.733  48.312  1.00  0.00           H
ATOM   3318  HD3 LYS   210      59.752  41.999  47.189  1.00  0.00           H
ATOM   3319  CE  LYS   210      61.786  42.233  47.779  1.00  0.00           C
ATOM   3320  HE2 LYS   210      62.413  41.930  48.617  1.00  0.00           H
ATOM   3321  HE3 LYS   210      62.159  41.676  46.920  1.00  0.00           H
ATOM   3322  NZ  LYS   210      61.996  43.648  47.558  1.00  0.00           N
ATOM   3323  HZ1 LYS   210      62.854  43.838  47.059  1.00  0.00           H
ATOM   3324  HZ2 LYS   210      62.079  44.256  48.360  1.00  0.00           H
ATOM   3325  HZ3 LYS   210      61.323  43.957  46.873  1.00  0.00           H
ATOM   3326  C   LYS   210      56.184  40.878  49.109  1.00  0.00           C
ATOM   3327  O   LYS   210      56.447  39.664  48.879  1.00  0.00           O
ATOM   3328  N   MET   211      55.093  41.209  49.839  1.00  0.00           N
ATOM   3329  H   MET   211      54.861  42.180  49.988  1.00  0.00           H
ATOM   3330  CA  MET   211      54.098  40.173  50.343  1.00  0.00           C
ATOM   3331  HA  MET   211      54.023  39.294  49.705  1.00  0.00           H
ATOM   3332  CB  MET   211      54.674  39.605  51.694  1.00  0.00           C
ATOM   3333  HB2 MET   211      55.531  39.047  51.318  1.00  0.00           H
ATOM   3334  HB3 MET   211      55.096  40.397  52.312  1.00  0.00           H
ATOM   3335  CG  MET   211      53.703  38.651  52.449  1.00  0.00           C
ATOM   3336  HG2 MET   211      52.937  39.322  52.840  1.00  0.00           H
ATOM   3337  HG3 MET   211      53.261  37.941  51.750  1.00  0.00           H
ATOM   3338  SD  MET   211      54.388  37.773  53.806  1.00  0.00           S
ATOM   3339  CE  MET   211      52.725  37.432  54.435  1.00  0.00           C
ATOM   3340  HE1 MET   211      51.975  37.226  53.671  1.00  0.00           H
ATOM   3341  HE2 MET   211      52.808  36.596  55.129  1.00  0.00           H
ATOM   3342  HE3 MET   211      52.348  38.262  55.030  1.00  0.00           H
ATOM   3343  C   MET   211      52.800  40.875  50.558  1.00  0.00           C
ATOM   3344  O   MET   211      52.798  41.999  51.032  1.00  0.00           O
ATOM   3345  N   GLY   212      51.692  40.190  50.121  1.00  0.00           N
ATOM   3346  H   GLY   212      51.852  39.286  49.699  1.00  0.00           H
ATOM   3347  CA  GLY   212      50.298  40.574  50.384  1.00  0.00           C
ATOM   3348  HA2 GLY   212      50.238  41.644  50.581  1.00  0.00           H
ATOM   3349  HA3 GLY   212      49.629  40.270  49.579  1.00  0.00           H
ATOM   3350  C   GLY   212      49.798  39.872  51.609  1.00  0.00           C
ATOM   3351  O   GLY   212      50.113  38.695  51.748  1.00  0.00           O
ATOM   3352  N   VAL   213      48.979  40.544  52.344  1.00  0.00           N
ATOM   3353  H   VAL   213      48.994  41.548  52.233  1.00  0.00           H
ATOM   3354  CA  VAL   213      48.464  39.929  53.608  1.00  0.00           C
ATOM   3355  HA  VAL   213      48.299  38.856  53.519  1.00  0.00           H
ATOM   3356  CB  VAL   213      49.552  39.953  54.791  1.00  0.00           C
ATOM   3357  HB  VAL   213      50.449  39.628  54.264  1.00  0.00           H
ATOM   3358  CG1 VAL   213      49.684  41.402  55.381  1.00  0.00           C
ATOM   3359 HG11 VAL   213      48.814  41.652  55.990  1.00  0.00           H
ATOM   3360 HG12 VAL   213      50.578  41.450  56.004  1.00  0.00           H
ATOM   3361 HG13 VAL   213      49.821  42.008  54.485  1.00  0.00           H
ATOM   3362  CG2 VAL   213      49.233  39.003  55.913  1.00  0.00           C
ATOM   3363 HG21 VAL   213      48.787  38.089  55.521  1.00  0.00           H
ATOM   3364 HG22 VAL   213      48.475  39.471  56.541  1.00  0.00           H
ATOM   3365 HG23 VAL   213      50.154  38.824  56.469  1.00  0.00           H
ATOM   3366  C   VAL   213      47.076  40.506  54.019  1.00  0.00           C
ATOM   3367  O   VAL   213      46.751  41.691  53.833  1.00  0.00           O
ATOM   3368  N   ILE   214      46.221  39.608  54.606  1.00  0.00           N
ATOM   3369  H   ILE   214      46.550  38.671  54.793  1.00  0.00           H
ATOM   3370  CA  ILE   214      44.833  39.890  55.001  1.00  0.00           C
ATOM   3371  HA  ILE   214      44.696  40.971  55.011  1.00  0.00           H
ATOM   3372  CB  ILE   214      43.839  39.409  53.988  1.00  0.00           C
ATOM   3373  HB  ILE   214      43.945  38.328  53.907  1.00  0.00           H
ATOM   3374  CG2 ILE   214      42.444  39.674  54.529  1.00  0.00           C
ATOM   3375 HG21 ILE   214      42.331  40.702  54.872  1.00  0.00           H
ATOM   3376 HG22 ILE   214      42.270  38.990  55.360  1.00  0.00           H
ATOM   3377 HG23 ILE   214      41.721  39.349  53.780  1.00  0.00           H
ATOM   3378  CG1 ILE   214      43.898  40.157  52.648  1.00  0.00           C
ATOM   3379 HG12 ILE   214      43.444  41.147  52.700  1.00  0.00           H
ATOM   3380 HG13 ILE   214      44.937  40.456  52.505  1.00  0.00           H
ATOM   3381  CD1 ILE   214      43.469  39.392  51.347  1.00  0.00           C
ATOM   3382 HD11 ILE   214      42.447  39.014  51.353  1.00  0.00           H
ATOM   3383 HD12 ILE   214      44.111  38.515  51.281  1.00  0.00           H
ATOM   3384 HD13 ILE   214      43.514  40.039  50.471  1.00  0.00           H
ATOM   3385  C   ILE   214      44.528  39.407  56.453  1.00  0.00           C
ATOM   3386  O   ILE   214      44.852  38.291  56.878  1.00  0.00           O
ATOM   3387  N   PHE   215      43.991  40.373  57.231  1.00  0.00           N
ATOM   3388  H   PHE   215      43.826  41.262  56.779  1.00  0.00           H
ATOM   3389  CA  PHE   215      43.487  40.138  58.574  1.00  0.00           C
ATOM   3390  HA  PHE   215      43.624  39.079  58.794  1.00  0.00           H
ATOM   3391  CB  PHE   215      44.328  40.764  59.686  1.00  0.00           C
ATOM   3392  HB2 PHE   215      43.953  41.783  59.786  1.00  0.00           H
ATOM   3393  HB3 PHE   215      44.076  40.177  60.569  1.00  0.00           H
ATOM   3394  CG  PHE   215      45.782  40.712  59.629  1.00  0.00           C
ATOM   3395  CD1 PHE   215      46.549  40.037  60.606  1.00  0.00           C
ATOM   3396  HD1 PHE   215      46.148  39.464  61.428  1.00  0.00           H
ATOM   3397  CE1 PHE   215      47.890  40.263  60.758  1.00  0.00           C
ATOM   3398  HE1 PHE   215      48.318  39.761  61.613  1.00  0.00           H
ATOM   3399  CZ  PHE   215      48.635  41.160  59.888  1.00  0.00           C
ATOM   3400  HZ  PHE   215      49.688  41.393  59.940  1.00  0.00           H
ATOM   3401  CE2 PHE   215      47.936  41.685  58.839  1.00  0.00           C
ATOM   3402  HE2 PHE   215      48.477  42.337  58.169  1.00  0.00           H
ATOM   3403  CD2 PHE   215      46.540  41.484  58.693  1.00  0.00           C
ATOM   3404  HD2 PHE   215      46.032  42.060  57.934  1.00  0.00           H
ATOM   3405  C   PHE   215      41.946  40.445  58.643  1.00  0.00           C
ATOM   3406  O   PHE   215      41.542  41.455  59.224  1.00  0.00           O
ATOM   3407  N   GLY   216      41.167  39.604  57.986  1.00  0.00           N
ATOM   3408  H   GLY   216      41.711  38.837  57.618  1.00  0.00           H
ATOM   3409  CA  GLY   216      39.720  39.481  57.873  1.00  0.00           C
ATOM   3410  HA2 GLY   216      39.185  40.422  57.996  1.00  0.00           H
ATOM   3411  HA3 GLY   216      39.491  38.948  56.951  1.00  0.00           H
ATOM   3412  C   GLY   216      39.104  38.696  59.013  1.00  0.00           C
ATOM   3413  O   GLY   216      39.605  38.660  60.140  1.00  0.00           O
ATOM   3414  N   THR   217      37.988  37.976  58.680  1.00  0.00           N
ATOM   3415  H   THR   217      37.516  38.101  57.795  1.00  0.00           H
ATOM   3416  CA  THR   217      37.548  36.724  59.376  1.00  0.00           C
ATOM   3417  HA  THR   217      37.302  36.918  60.420  1.00  0.00           H
ATOM   3418  CB  THR   217      36.315  36.047  58.757  1.00  0.00           C
ATOM   3419  HB  THR   217      36.194  35.066  59.214  1.00  0.00           H
ATOM   3420  CG2 THR   217      35.111  36.929  58.857  1.00  0.00           C
ATOM   3421 HG21 THR   217      35.128  37.941  58.450  1.00  0.00           H
ATOM   3422 HG22 THR   217      34.880  37.036  59.917  1.00  0.00           H
ATOM   3423 HG23 THR   217      34.194  36.458  58.504  1.00  0.00           H
ATOM   3424  OG1 THR   217      36.588  35.772  57.340  1.00  0.00           O
ATOM   3425  HG1 THR   217      37.003  34.907  57.331  1.00  0.00           H
ATOM   3426  C   THR   217      38.706  35.632  59.287  1.00  0.00           C
ATOM   3427  O   THR   217      38.637  34.682  60.069  1.00  0.00           O
ATOM   3428  N   GLY   218      39.796  35.816  58.521  1.00  0.00           N
ATOM   3429  H   GLY   218      39.736  36.488  57.771  1.00  0.00           H
ATOM   3430  CA  GLY   218      40.967  34.978  58.410  1.00  0.00           C
ATOM   3431  HA2 GLY   218      40.879  34.196  59.165  1.00  0.00           H
ATOM   3432  HA3 GLY   218      40.995  34.492  57.434  1.00  0.00           H
ATOM   3433  C   GLY   218      42.337  35.555  58.614  1.00  0.00           C
ATOM   3434  O   GLY   218      42.472  36.765  58.939  1.00  0.00           O
ATOM   3435  N   VAL   219      43.333  34.698  58.438  1.00  0.00           N
ATOM   3436  H   VAL   219      43.071  33.774  58.126  1.00  0.00           H
ATOM   3437  CA  VAL   219      44.769  35.011  58.495  1.00  0.00           C
ATOM   3438  HA  VAL   219      44.888  36.093  58.457  1.00  0.00           H
ATOM   3439  CB  VAL   219      45.336  34.480  59.851  1.00  0.00           C
ATOM   3440  HB  VAL   219      45.000  33.468  60.075  1.00  0.00           H
ATOM   3441  CG1 VAL   219      46.929  34.494  59.784  1.00  0.00           C
ATOM   3442 HG11 VAL   219      47.290  34.312  60.796  1.00  0.00           H
ATOM   3443 HG12 VAL   219      47.126  33.623  59.159  1.00  0.00           H
ATOM   3444 HG13 VAL   219      47.168  35.499  59.440  1.00  0.00           H
ATOM   3445  CG2 VAL   219      44.845  35.434  60.950  1.00  0.00           C
ATOM   3446 HG21 VAL   219      43.765  35.412  61.088  1.00  0.00           H
ATOM   3447 HG22 VAL   219      45.051  36.494  60.799  1.00  0.00           H
ATOM   3448 HG23 VAL   219      45.243  35.142  61.922  1.00  0.00           H
ATOM   3449  C   VAL   219      45.475  34.395  57.297  1.00  0.00           C
ATOM   3450  O   VAL   219      45.414  33.177  57.231  1.00  0.00           O
ATOM   3451  N   ASN   220      45.962  35.196  56.336  1.00  0.00           N
ATOM   3452  H   ASN   220      45.903  36.182  56.543  1.00  0.00           H
ATOM   3453  CA  ASN   220      46.380  34.680  54.992  1.00  0.00           C
ATOM   3454  HA  ASN   220      46.940  33.756  55.137  1.00  0.00           H
ATOM   3455  CB  ASN   220      45.204  34.327  54.007  1.00  0.00           C
ATOM   3456  HB2 ASN   220      44.461  33.785  54.594  1.00  0.00           H
ATOM   3457  HB3 ASN   220      44.649  35.210  53.693  1.00  0.00           H
ATOM   3458  CG  ASN   220      45.609  33.459  52.839  1.00  0.00           C
ATOM   3459  OD1 ASN   220      46.496  32.633  52.920  1.00  0.00           O
ATOM   3460  ND2 ASN   220      45.127  33.734  51.640  1.00  0.00           N
ATOM   3461 HD21 ASN   220      44.603  34.565  51.405  1.00  0.00           H
ATOM   3462 HD22 ASN   220      45.514  33.128  50.931  1.00  0.00           H
ATOM   3463  C   ASN   220      47.297  35.642  54.257  1.00  0.00           C
ATOM   3464  O   ASN   220      46.930  36.844  54.003  1.00  0.00           O
ATOM   3465  N   GLY   221      48.393  35.093  53.742  1.00  0.00           N
ATOM   3466  H   GLY   221      48.482  34.092  53.833  1.00  0.00           H
ATOM   3467  CA  GLY   221      49.470  35.699  52.950  1.00  0.00           C
ATOM   3468  HA2 GLY   221      49.174  36.724  52.727  1.00  0.00           H
ATOM   3469  HA3 GLY   221      50.363  35.673  53.572  1.00  0.00           H
ATOM   3470  C   GLY   221      49.714  35.181  51.518  1.00  0.00           C
ATOM   3471  O   GLY   221      49.319  34.016  51.095  1.00  0.00           O
ATOM   3472  N   ALA   222      50.453  36.007  50.675  1.00  0.00           N
ATOM   3473  H   ALA   222      50.727  36.877  51.109  1.00  0.00           H
ATOM   3474  CA  ALA   222      50.790  35.778  49.251  1.00  0.00           C
ATOM   3475  HA  ALA   222      50.974  34.711  49.126  1.00  0.00           H
ATOM   3476  CB  ALA   222      49.644  36.213  48.340  1.00  0.00           C
ATOM   3477  HB1 ALA   222      48.730  35.802  48.769  1.00  0.00           H
ATOM   3478  HB2 ALA   222      49.777  36.003  47.277  1.00  0.00           H
ATOM   3479  HB3 ALA   222      49.502  37.280  48.506  1.00  0.00           H
ATOM   3480  C   ALA   222      52.172  36.506  48.823  1.00  0.00           C
ATOM   3481  O   ALA   222      52.466  37.534  49.459  1.00  0.00           O
ATOM   3482  N   TYR   223      52.999  35.882  48.032  1.00  0.00           N
ATOM   3483  H   TYR   223      52.704  35.085  47.488  1.00  0.00           H
ATOM   3484  CA  TYR   223      54.396  36.375  47.696  1.00  0.00           C
ATOM   3485  HA  TYR   223      54.361  37.453  47.541  1.00  0.00           H
ATOM   3486  CB  TYR   223      55.279  35.991  48.919  1.00  0.00           C
ATOM   3487  HB2 TYR   223      56.229  36.522  48.990  1.00  0.00           H
ATOM   3488  HB3 TYR   223      54.735  36.122  49.854  1.00  0.00           H
ATOM   3489  CG  TYR   223      55.740  34.587  48.851  1.00  0.00           C
ATOM   3490  CD1 TYR   223      54.875  33.553  49.285  1.00  0.00           C
ATOM   3491  HD1 TYR   223      53.928  33.857  49.706  1.00  0.00           H
ATOM   3492  CE1 TYR   223      55.299  32.226  49.308  1.00  0.00           C
ATOM   3493  HE1 TYR   223      54.576  31.455  49.533  1.00  0.00           H
ATOM   3494  CZ  TYR   223      56.655  31.966  48.818  1.00  0.00           C
ATOM   3495  OH  TYR   223      56.998  30.679  48.914  1.00  0.00           O
ATOM   3496  HH  TYR   223      57.702  30.388  48.330  1.00  0.00           H
ATOM   3497  CE2 TYR   223      57.486  33.006  48.456  1.00  0.00           C
ATOM   3498  HE2 TYR   223      58.484  32.815  48.090  1.00  0.00           H
ATOM   3499  CD2 TYR   223      57.051  34.317  48.406  1.00  0.00           C
ATOM   3500  HD2 TYR   223      57.706  35.108  48.073  1.00  0.00           H
ATOM   3501  C   TYR   223      54.908  35.706  46.396  1.00  0.00           C
ATOM   3502  O   TYR   223      54.333  34.755  45.921  1.00  0.00           O
ATOM   3503  N   TYR   224      56.009  36.192  45.771  1.00  0.00           N
ATOM   3504  H   TYR   224      56.546  36.943  46.180  1.00  0.00           H
ATOM   3505  CA  TYR   224      56.686  35.569  44.658  1.00  0.00           C
ATOM   3506  HA  TYR   224      55.975  34.939  44.122  1.00  0.00           H
ATOM   3507  CB  TYR   224      57.239  36.713  43.835  1.00  0.00           C
ATOM   3508  HB2 TYR   224      57.741  37.405  44.511  1.00  0.00           H
ATOM   3509  HB3 TYR   224      58.090  36.362  43.253  1.00  0.00           H
ATOM   3510  CG  TYR   224      56.270  37.550  42.987  1.00  0.00           C
ATOM   3511  CD1 TYR   224      56.068  37.105  41.675  1.00  0.00           C
ATOM   3512  HD1 TYR   224      56.611  36.244  41.313  1.00  0.00           H
ATOM   3513  CE1 TYR   224      55.229  37.843  40.815  1.00  0.00           C
ATOM   3514  HE1 TYR   224      55.072  37.536  39.792  1.00  0.00           H
ATOM   3515  CZ  TYR   224      54.645  39.014  41.228  1.00  0.00           C
ATOM   3516  OH  TYR   224      53.929  39.827  40.405  1.00  0.00           O
ATOM   3517  HH  TYR   224      54.109  39.567  39.499  1.00  0.00           H
ATOM   3518  CE2 TYR   224      54.809  39.475  42.543  1.00  0.00           C
ATOM   3519  HE2 TYR   224      54.295  40.407  42.720  1.00  0.00           H
ATOM   3520  CD2 TYR   224      55.721  38.747  43.406  1.00  0.00           C
ATOM   3521  HD2 TYR   224      55.836  39.082  44.425  1.00  0.00           H
ATOM   3522  C   TYR   224      57.836  34.733  45.094  1.00  0.00           C
ATOM   3523  O   TYR   224      58.896  35.235  45.494  1.00  0.00           O
ATOM   3524  N   ASP   225      57.712  33.419  44.906  1.00  0.00           N
ATOM   3525  H   ASP   225      56.845  33.131  44.476  1.00  0.00           H
ATOM   3526  CA  ASP   225      58.875  32.507  44.926  1.00  0.00           C
ATOM   3527  HA  ASP   225      59.553  32.964  45.647  1.00  0.00           H
ATOM   3528  CB  ASP   225      58.527  31.146  45.573  1.00  0.00           C
ATOM   3529  HB2 ASP   225      57.631  31.131  46.195  1.00  0.00           H
ATOM   3530  HB3 ASP   225      58.276  30.571  44.681  1.00  0.00           H
ATOM   3531  CG  ASP   225      59.595  30.559  46.512  1.00  0.00           C
ATOM   3532  OD1 ASP   225      60.828  30.858  46.372  1.00  0.00           O
ATOM   3533  OD2 ASP   225      59.201  29.850  47.482  1.00  0.00           O
ATOM   3534  C   ASP   225      59.562  32.412  43.517  1.00  0.00           C
ATOM   3535  O   ASP   225      59.344  33.265  42.646  1.00  0.00           O
ATOM   3536  N   VAL   226      60.345  31.331  43.330  1.00  0.00           N
ATOM   3537  H   VAL   226      60.484  30.700  44.105  1.00  0.00           H
ATOM   3538  CA  VAL   226      60.879  31.084  41.990  1.00  0.00           C
ATOM   3539  HA  VAL   226      60.450  31.709  41.207  1.00  0.00           H
ATOM   3540  CB  VAL   226      62.353  31.493  42.121  1.00  0.00           C
ATOM   3541  HB  VAL   226      62.762  31.419  41.113  1.00  0.00           H
ATOM   3542  CG1 VAL   226      62.645  32.914  42.600  1.00  0.00           C
ATOM   3543 HG11 VAL   226      62.486  32.841  43.675  1.00  0.00           H
ATOM   3544 HG12 VAL   226      63.724  33.070  42.561  1.00  0.00           H
ATOM   3545 HG13 VAL   226      62.018  33.658  42.110  1.00  0.00           H
ATOM   3546  CG2 VAL   226      63.155  30.480  43.030  1.00  0.00           C
ATOM   3547 HG21 VAL   226      63.048  29.504  42.553  1.00  0.00           H
ATOM   3548 HG22 VAL   226      62.773  30.560  44.047  1.00  0.00           H
ATOM   3549 HG23 VAL   226      64.210  30.754  43.035  1.00  0.00           H
ATOM   3550  C   VAL   226      60.652  29.654  41.478  1.00  0.00           C
ATOM   3551  O   VAL   226      60.666  28.697  42.254  1.00  0.00           O
ATOM   3552  N   CYS   227      60.534  29.497  40.188  1.00  0.00           N
ATOM   3553  H   CYS   227      60.668  30.269  39.551  1.00  0.00           H
ATOM   3554  CA  CYS   227      60.251  28.103  39.640  1.00  0.00           C
ATOM   3555  HA  CYS   227      59.329  27.719  40.076  1.00  0.00           H
ATOM   3556  CB  CYS   227      60.160  28.234  38.176  1.00  0.00           C
ATOM   3557  HB2 CYS   227      61.110  28.498  37.710  1.00  0.00           H
ATOM   3558  HB3 CYS   227      59.962  27.248  37.755  1.00  0.00           H
ATOM   3559  SG  CYS   227      58.769  29.333  37.720  1.00  0.00           S
ATOM   3560  HG  CYS   227      59.264  30.436  38.289  1.00  0.00           H
ATOM   3561  C   CYS   227      61.366  27.101  40.120  1.00  0.00           C
ATOM   3562  O   CYS   227      61.021  26.018  40.497  1.00  0.00           O
ATOM   3563  N   SER   228      62.657  27.431  40.133  1.00  0.00           N
ATOM   3564  H   SER   228      62.994  28.230  39.615  1.00  0.00           H
ATOM   3565  CA  SER   228      63.675  26.449  40.619  1.00  0.00           C
ATOM   3566  HA  SER   228      63.556  25.483  40.128  1.00  0.00           H
ATOM   3567  CB  SER   228      65.024  26.998  40.072  1.00  0.00           C
ATOM   3568  HB2 SER   228      65.822  26.286  40.283  1.00  0.00           H
ATOM   3569  HB3 SER   228      64.877  27.087  38.996  1.00  0.00           H
ATOM   3570  OG  SER   228      65.325  28.292  40.525  1.00  0.00           O
ATOM   3571  HG  SER   228      65.163  28.847  39.758  1.00  0.00           H
ATOM   3572  C   SER   228      63.849  26.042  42.061  1.00  0.00           C
ATOM   3573  O   SER   228      64.637  25.107  42.363  1.00  0.00           O
ATOM   3574  N   ASP   229      63.121  26.664  43.007  1.00  0.00           N
ATOM   3575  H   ASP   229      62.557  27.410  42.623  1.00  0.00           H
ATOM   3576  CA  ASP   229      62.919  26.298  44.381  1.00  0.00           C
ATOM   3577  HA  ASP   229      63.799  25.759  44.729  1.00  0.00           H
ATOM   3578  CB  ASP   229      62.775  27.576  45.319  1.00  0.00           C
ATOM   3579  HB2 ASP   229      61.967  28.260  45.058  1.00  0.00           H
ATOM   3580  HB3 ASP   229      62.645  27.287  46.361  1.00  0.00           H
ATOM   3581  CG  ASP   229      64.113  28.428  45.434  1.00  0.00           C
ATOM   3582  OD1 ASP   229      65.128  27.925  44.988  1.00  0.00           O
ATOM   3583  OD2 ASP   229      64.207  29.467  46.133  1.00  0.00           O
ATOM   3584  C   ASP   229      61.743  25.366  44.574  1.00  0.00           C
ATOM   3585  O   ASP   229      61.656  24.537  45.499  1.00  0.00           O
ATOM   3586  N   ILE   230      60.822  25.521  43.692  1.00  0.00           N
ATOM   3587  H   ILE   230      60.951  26.240  42.995  1.00  0.00           H
ATOM   3588  CA  ILE   230      59.564  24.753  43.766  1.00  0.00           C
ATOM   3589  HA  ILE   230      59.394  24.456  44.800  1.00  0.00           H
ATOM   3590  CB  ILE   230      58.384  25.589  43.138  1.00  0.00           C
ATOM   3591  HB  ILE   230      58.609  25.813  42.095  1.00  0.00           H
ATOM   3592  CG2 ILE   230      57.193  24.671  43.198  1.00  0.00           C
ATOM   3593 HG21 ILE   230      57.109  24.310  44.223  1.00  0.00           H
ATOM   3594 HG22 ILE   230      57.256  23.796  42.550  1.00  0.00           H
ATOM   3595 HG23 ILE   230      56.236  25.055  42.846  1.00  0.00           H
ATOM   3596  CG1 ILE   230      58.057  26.985  43.825  1.00  0.00           C
ATOM   3597 HG12 ILE   230      57.422  26.630  44.635  1.00  0.00           H
ATOM   3598 HG13 ILE   230      58.996  27.431  44.155  1.00  0.00           H
ATOM   3599  CD1 ILE   230      57.304  28.036  42.938  1.00  0.00           C
ATOM   3600 HD11 ILE   230      57.769  29.017  43.042  1.00  0.00           H
ATOM   3601 HD12 ILE   230      56.234  28.066  43.150  1.00  0.00           H
ATOM   3602 HD13 ILE   230      57.435  27.686  41.915  1.00  0.00           H
ATOM   3603  C   ILE   230      59.628  23.335  43.074  1.00  0.00           C
ATOM   3604  O   ILE   230      59.773  23.185  41.835  1.00  0.00           O
ATOM   3605  N   GLU   231      59.503  22.294  43.816  1.00  0.00           N
ATOM   3606  H   GLU   231      59.267  22.385  44.793  1.00  0.00           H
ATOM   3607  CA  GLU   231      59.549  20.884  43.341  1.00  0.00           C
ATOM   3608  HA  GLU   231      60.471  20.768  42.771  1.00  0.00           H
ATOM   3609  CB  GLU   231      59.662  19.904  44.521  1.00  0.00           C
ATOM   3610  HB2 GLU   231      60.343  20.212  45.315  1.00  0.00           H
ATOM   3611  HB3 GLU   231      58.696  20.021  45.013  1.00  0.00           H
ATOM   3612  CG  GLU   231      60.008  18.475  44.120  1.00  0.00           C
ATOM   3613  HG2 GLU   231      59.188  18.261  43.435  1.00  0.00           H
ATOM   3614  HG3 GLU   231      60.897  18.476  43.490  1.00  0.00           H
ATOM   3615  CD  GLU   231      60.110  17.455  45.390  1.00  0.00           C
ATOM   3616  OE1 GLU   231      61.193  16.922  45.738  1.00  0.00           O
ATOM   3617  OE2 GLU   231      59.092  17.283  46.099  1.00  0.00           O
ATOM   3618  C   GLU   231      58.341  20.509  42.405  1.00  0.00           C
ATOM   3619  O   GLU   231      58.578  20.157  41.259  1.00  0.00           O
ATOM   3620  N   LYS   232      57.109  20.768  42.910  1.00  0.00           N
ATOM   3621  H   LYS   232      57.051  21.130  43.850  1.00  0.00           H
ATOM   3622  CA  LYS   232      55.859  20.441  42.284  1.00  0.00           C
ATOM   3623  HA  LYS   232      56.000  19.384  42.059  1.00  0.00           H
ATOM   3624  CB  LYS   232      54.654  20.488  43.216  1.00  0.00           C
ATOM   3625  HB2 LYS   232      53.769  20.051  42.753  1.00  0.00           H
ATOM   3626  HB3 LYS   232      54.906  19.876  44.082  1.00  0.00           H
ATOM   3627  CG  LYS   232      54.172  21.908  43.693  1.00  0.00           C
ATOM   3628  HG2 LYS   232      55.002  22.537  44.012  1.00  0.00           H
ATOM   3629  HG3 LYS   232      53.654  22.471  42.916  1.00  0.00           H
ATOM   3630  CD  LYS   232      53.212  21.895  44.895  1.00  0.00           C
ATOM   3631  HD2 LYS   232      52.402  21.255  44.546  1.00  0.00           H
ATOM   3632  HD3 LYS   232      53.642  21.358  45.741  1.00  0.00           H
ATOM   3633  CE  LYS   232      52.632  23.301  45.209  1.00  0.00           C
ATOM   3634  HE2 LYS   232      53.420  24.022  45.429  1.00  0.00           H
ATOM   3635  HE3 LYS   232      52.209  23.641  44.263  1.00  0.00           H
ATOM   3636  NZ  LYS   232      51.583  23.233  46.251  1.00  0.00           N
ATOM   3637  HZ1 LYS   232      51.138  24.133  46.365  1.00  0.00           H
ATOM   3638  HZ2 LYS   232      51.907  22.905  47.150  1.00  0.00           H
ATOM   3639  HZ3 LYS   232      50.853  22.599  45.957  1.00  0.00           H
ATOM   3640  C   LYS   232      55.633  21.063  40.838  1.00  0.00           C
ATOM   3641  O   LYS   232      54.667  20.703  40.236  1.00  0.00           O
ATOM   3642  N   LEU   233      56.535  21.884  40.322  1.00  0.00           N
ATOM   3643  H   LEU   233      57.369  21.982  40.884  1.00  0.00           H
ATOM   3644  CA  LEU   233      56.358  22.425  38.964  1.00  0.00           C
ATOM   3645  HA  LEU   233      55.414  22.167  38.487  1.00  0.00           H
ATOM   3646  CB  LEU   233      56.392  23.954  39.069  1.00  0.00           C
ATOM   3647  HB2 LEU   233      57.389  24.212  39.426  1.00  0.00           H
ATOM   3648  HB3 LEU   233      56.427  24.352  38.054  1.00  0.00           H
ATOM   3649  CG  LEU   233      55.230  24.608  39.813  1.00  0.00           C
ATOM   3650  HG  LEU   233      55.274  24.379  40.878  1.00  0.00           H
ATOM   3651  CD1 LEU   233      55.426  26.139  39.726  1.00  0.00           C
ATOM   3652 HD11 LEU   233      55.266  26.495  38.708  1.00  0.00           H
ATOM   3653 HD12 LEU   233      56.413  26.392  40.115  1.00  0.00           H
ATOM   3654 HD13 LEU   233      54.649  26.620  40.321  1.00  0.00           H
ATOM   3655  CD2 LEU   233      53.820  24.307  39.352  1.00  0.00           C
ATOM   3656 HD21 LEU   233      53.798  24.424  38.268  1.00  0.00           H
ATOM   3657 HD22 LEU   233      53.565  23.274  39.587  1.00  0.00           H
ATOM   3658 HD23 LEU   233      53.156  24.993  39.880  1.00  0.00           H
ATOM   3659  C   LEU   233      57.398  21.822  38.027  1.00  0.00           C
ATOM   3660  O   LEU   233      57.206  21.978  36.796  1.00  0.00           O
ATOM   3661  N   GLN   234      58.482  21.243  38.481  1.00  0.00           N
ATOM   3662  H   GLN   234      58.381  20.952  39.443  1.00  0.00           H
ATOM   3663  CA  GLN   234      59.562  20.718  37.601  1.00  0.00           C
ATOM   3664  HA  GLN   234      59.799  21.535  36.920  1.00  0.00           H
ATOM   3665  CB  GLN   234      60.812  20.282  38.460  1.00  0.00           C
ATOM   3666  HB2 GLN   234      61.701  20.294  37.830  1.00  0.00           H
ATOM   3667  HB3 GLN   234      60.873  21.060  39.221  1.00  0.00           H
ATOM   3668  CG  GLN   234      60.770  18.874  39.124  1.00  0.00           C
ATOM   3669  HG2 GLN   234      59.761  18.617  39.446  1.00  0.00           H
ATOM   3670  HG3 GLN   234      61.132  18.156  38.388  1.00  0.00           H
ATOM   3671  CD  GLN   234      61.528  18.593  40.390  1.00  0.00           C
ATOM   3672  OE1 GLN   234      62.108  19.497  41.093  1.00  0.00           O
ATOM   3673  NE2 GLN   234      61.296  17.431  40.943  1.00  0.00           N
ATOM   3674 HE21 GLN   234      61.755  17.302  41.833  1.00  0.00           H
ATOM   3675 HE22 GLN   234      60.945  16.674  40.373  1.00  0.00           H
ATOM   3676  C   GLN   234      58.938  19.612  36.640  1.00  0.00           C
ATOM   3677  O   GLN   234      58.117  18.850  37.090  1.00  0.00           O
ATOM   3678  N   GLY   235      59.273  19.712  35.267  1.00  0.00           N
ATOM   3679  H   GLY   235      59.899  20.447  34.971  1.00  0.00           H
ATOM   3680  CA  GLY   235      58.577  18.888  34.258  1.00  0.00           C
ATOM   3681  HA2 GLY   235      59.184  18.875  33.352  1.00  0.00           H
ATOM   3682  HA3 GLY   235      58.561  17.889  34.692  1.00  0.00           H
ATOM   3683  C   GLY   235      57.197  19.347  33.786  1.00  0.00           C
ATOM   3684  O   GLY   235      56.744  19.018  32.691  1.00  0.00           O
ATOM   3685  N   LYS   236      56.460  20.108  34.593  1.00  0.00           N
ATOM   3686  H   LYS   236      56.886  20.388  35.465  1.00  0.00           H
ATOM   3687  CA  LYS   236      55.070  20.572  34.353  1.00  0.00           C
ATOM   3688  HA  LYS   236      54.430  19.844  33.853  1.00  0.00           H
ATOM   3689  CB  LYS   236      54.330  20.770  35.752  1.00  0.00           C
ATOM   3690  HB2 LYS   236      54.709  21.647  36.276  1.00  0.00           H
ATOM   3691  HB3 LYS   236      53.294  20.871  35.426  1.00  0.00           H
ATOM   3692  CG  LYS   236      54.374  19.528  36.731  1.00  0.00           C
ATOM   3693  HG2 LYS   236      55.311  19.402  37.272  1.00  0.00           H
ATOM   3694  HG3 LYS   236      53.576  19.666  37.461  1.00  0.00           H
ATOM   3695  CD  LYS   236      54.283  18.153  36.057  1.00  0.00           C
ATOM   3696  HD2 LYS   236      53.492  18.043  35.314  1.00  0.00           H
ATOM   3697  HD3 LYS   236      55.173  18.026  35.442  1.00  0.00           H
ATOM   3698  CE  LYS   236      54.179  16.972  37.024  1.00  0.00           C
ATOM   3699  HE2 LYS   236      54.920  17.049  37.819  1.00  0.00           H
ATOM   3700  HE3 LYS   236      53.207  16.845  37.500  1.00  0.00           H
ATOM   3701  NZ  LYS   236      54.322  15.731  36.247  1.00  0.00           N
ATOM   3702  HZ1 LYS   236      55.303  15.578  36.061  1.00  0.00           H
ATOM   3703  HZ2 LYS   236      53.817  15.758  35.373  1.00  0.00           H
ATOM   3704  HZ3 LYS   236      53.983  14.942  36.777  1.00  0.00           H
ATOM   3705  C   LYS   236      55.015  21.866  33.499  1.00  0.00           C
ATOM   3706  O   LYS   236      54.081  22.125  32.776  1.00  0.00           O
ATOM   3707  N   LEU   237      56.043  22.641  33.763  1.00  0.00           N
ATOM   3708  H   LEU   237      56.484  22.398  34.639  1.00  0.00           H
ATOM   3709  CA  LEU   237      56.543  23.834  33.042  1.00  0.00           C
ATOM   3710  HA  LEU   237      55.741  24.572  33.024  1.00  0.00           H
ATOM   3711  CB  LEU   237      57.595  24.628  33.826  1.00  0.00           C
ATOM   3712  HB2 LEU   237      58.339  23.929  34.206  1.00  0.00           H
ATOM   3713  HB3 LEU   237      58.043  25.423  33.230  1.00  0.00           H
ATOM   3714  CG  LEU   237      56.972  25.295  35.102  1.00  0.00           C
ATOM   3715  HG  LEU   237      56.269  24.669  35.651  1.00  0.00           H
ATOM   3716  CD1 LEU   237      58.083  25.831  36.074  1.00  0.00           C
ATOM   3717 HD11 LEU   237      58.721  24.991  36.345  1.00  0.00           H
ATOM   3718 HD12 LEU   237      57.647  26.215  36.997  1.00  0.00           H
ATOM   3719 HD13 LEU   237      58.634  26.680  35.671  1.00  0.00           H
ATOM   3720  CD2 LEU   237      56.170  26.536  34.693  1.00  0.00           C
ATOM   3721 HD21 LEU   237      55.749  27.034  35.566  1.00  0.00           H
ATOM   3722 HD22 LEU   237      56.817  27.070  33.996  1.00  0.00           H
ATOM   3723 HD23 LEU   237      55.228  26.215  34.247  1.00  0.00           H
ATOM   3724  C   LEU   237      57.019  23.432  31.630  1.00  0.00           C
ATOM   3725  O   LEU   237      57.788  22.484  31.480  1.00  0.00           O
ATOM   3726  N   SER   238      56.695  24.330  30.631  1.00  0.00           N
ATOM   3727  H   SER   238      56.080  25.086  30.899  1.00  0.00           H
ATOM   3728  CA  SER   238      57.387  24.394  29.380  1.00  0.00           C
ATOM   3729  HA  SER   238      57.031  23.547  28.793  1.00  0.00           H
ATOM   3730  CB  SER   238      56.837  25.563  28.443  1.00  0.00           C
ATOM   3731  HB2 SER   238      55.762  25.454  28.297  1.00  0.00           H
ATOM   3732  HB3 SER   238      57.033  26.513  28.938  1.00  0.00           H
ATOM   3733  OG  SER   238      57.461  25.474  27.180  1.00  0.00           O
ATOM   3734  HG  SER   238      58.181  26.101  27.283  1.00  0.00           H
ATOM   3735  C   SER   238      58.859  24.332  29.422  1.00  0.00           C
ATOM   3736  O   SER   238      59.490  24.950  30.316  1.00  0.00           O
ATOM   3737  N   ASP   239      59.446  23.675  28.437  1.00  0.00           N
ATOM   3738  H   ASP   239      58.850  23.193  27.780  1.00  0.00           H
ATOM   3739  CA  ASP   239      60.856  23.333  28.370  1.00  0.00           C
ATOM   3740  HA  ASP   239      61.032  22.877  29.344  1.00  0.00           H
ATOM   3741  CB  ASP   239      61.080  22.212  27.282  1.00  0.00           C
ATOM   3742  HB2 ASP   239      60.371  22.425  26.482  1.00  0.00           H
ATOM   3743  HB3 ASP   239      62.107  22.347  26.940  1.00  0.00           H
ATOM   3744  CG  ASP   239      60.955  20.781  27.707  1.00  0.00           C
ATOM   3745  OD1 ASP   239      60.161  19.984  27.057  1.00  0.00           O
ATOM   3746  OD2 ASP   239      61.568  20.383  28.735  1.00  0.00           O
ATOM   3747  C   ASP   239      61.830  24.502  28.164  1.00  0.00           C
ATOM   3748  O   ASP   239      63.008  24.360  28.481  1.00  0.00           O
ATOM   3749  N   ASP   240      61.352  25.598  27.586  1.00  0.00           N
ATOM   3750  H   ASP   240      60.385  25.595  27.295  1.00  0.00           H
ATOM   3751  CA  ASP   240      62.012  26.940  27.421  1.00  0.00           C
ATOM   3752  HA  ASP   240      63.048  26.844  27.094  1.00  0.00           H
ATOM   3753  CB  ASP   240      61.173  27.796  26.412  1.00  0.00           C
ATOM   3754  HB2 ASP   240      61.746  28.710  26.261  1.00  0.00           H
ATOM   3755  HB3 ASP   240      61.146  27.255  25.466  1.00  0.00           H
ATOM   3756  CG  ASP   240      59.691  28.163  26.740  1.00  0.00           C
ATOM   3757  OD1 ASP   240      59.168  29.175  26.196  1.00  0.00           O
ATOM   3758  OD2 ASP   240      59.097  27.328  27.455  1.00  0.00           O
ATOM   3759  C   ASP   240      62.094  27.684  28.791  1.00  0.00           C
ATOM   3760  O   ASP   240      63.003  28.498  29.023  1.00  0.00           O
ATOM   3761  N   ILE   241      61.070  27.525  29.651  1.00  0.00           N
ATOM   3762  H   ILE   241      60.311  26.926  29.357  1.00  0.00           H
ATOM   3763  CA  ILE   241      60.774  28.288  30.888  1.00  0.00           C
ATOM   3764  HA  ILE   241      60.508  29.276  30.515  1.00  0.00           H
ATOM   3765  CB  ILE   241      59.582  27.876  31.831  1.00  0.00           C
ATOM   3766  HB  ILE   241      59.794  26.891  32.246  1.00  0.00           H
ATOM   3767  CG2 ILE   241      59.403  28.868  33.090  1.00  0.00           C
ATOM   3768 HG21 ILE   241      59.294  29.922  32.835  1.00  0.00           H
ATOM   3769 HG22 ILE   241      60.298  28.943  33.709  1.00  0.00           H
ATOM   3770 HG23 ILE   241      58.508  28.565  33.634  1.00  0.00           H
ATOM   3771  CG1 ILE   241      58.163  27.799  31.180  1.00  0.00           C
ATOM   3772 HG12 ILE   241      58.077  27.024  30.420  1.00  0.00           H
ATOM   3773 HG13 ILE   241      57.467  27.562  31.984  1.00  0.00           H
ATOM   3774  CD1 ILE   241      57.684  29.172  30.501  1.00  0.00           C
ATOM   3775 HD11 ILE   241      58.465  29.702  29.956  1.00  0.00           H
ATOM   3776 HD12 ILE   241      57.337  29.801  31.321  1.00  0.00           H
ATOM   3777 HD13 ILE   241      56.839  29.014  29.831  1.00  0.00           H
ATOM   3778  C   ILE   241      62.076  28.347  31.685  1.00  0.00           C
ATOM   3779  O   ILE   241      62.485  27.222  32.110  1.00  0.00           O
ATOM   3780  N   PRO   242      62.588  29.517  32.090  1.00  0.00           N
ATOM   3781  CD  PRO   242      62.064  30.802  31.765  1.00  0.00           C
ATOM   3782  HD2 PRO   242      61.368  31.110  32.546  1.00  0.00           H
ATOM   3783  HD3 PRO   242      61.565  30.876  30.798  1.00  0.00           H
ATOM   3784  CG  PRO   242      63.141  31.849  31.757  1.00  0.00           C
ATOM   3785  HG2 PRO   242      62.759  32.806  32.108  1.00  0.00           H
ATOM   3786  HG3 PRO   242      63.480  31.981  30.728  1.00  0.00           H
ATOM   3787  CB  PRO   242      64.183  31.246  32.665  1.00  0.00           C
ATOM   3788  HB2 PRO   242      64.171  31.793  33.607  1.00  0.00           H
ATOM   3789  HB3 PRO   242      65.212  31.287  32.307  1.00  0.00           H
ATOM   3790  CA  PRO   242      63.803  29.787  32.868  1.00  0.00           C
ATOM   3791  HA  PRO   242      64.522  29.197  32.299  1.00  0.00           H
ATOM   3792  C   PRO   242      63.744  29.360  34.343  1.00  0.00           C
ATOM   3793  O   PRO   242      62.628  29.446  34.969  1.00  0.00           O
ATOM   3794  N   PRO   243      64.864  28.850  34.930  1.00  0.00           N
ATOM   3795  CD  PRO   243      66.183  28.807  34.363  1.00  0.00           C
ATOM   3796  HD2 PRO   243      66.434  29.777  33.933  1.00  0.00           H
ATOM   3797  HD3 PRO   243      66.339  27.920  33.748  1.00  0.00           H
ATOM   3798  CG  PRO   243      67.163  28.513  35.534  1.00  0.00           C
ATOM   3799  HG2 PRO   243      67.493  29.421  36.041  1.00  0.00           H
ATOM   3800  HG3 PRO   243      68.054  27.967  35.230  1.00  0.00           H
ATOM   3801  CB  PRO   243      66.277  27.686  36.466  1.00  0.00           C
ATOM   3802  HB2 PRO   243      66.644  27.734  37.492  1.00  0.00           H
ATOM   3803  HB3 PRO   243      66.178  26.677  36.066  1.00  0.00           H
ATOM   3804  CA  PRO   243      64.920  28.425  36.324  1.00  0.00           C
ATOM   3805  HA  PRO   243      64.254  27.590  36.536  1.00  0.00           H
ATOM   3806  C   PRO   243      64.711  29.548  37.338  1.00  0.00           C
ATOM   3807  O   PRO   243      64.148  29.296  38.381  1.00  0.00           O
ATOM   3808  N   SER   244      64.997  30.788  36.980  1.00  0.00           N
ATOM   3809  H   SER   244      65.363  30.973  36.057  1.00  0.00           H
ATOM   3810  CA  SER   244      65.035  31.995  37.857  1.00  0.00           C
ATOM   3811  HA  SER   244      65.296  31.655  38.860  1.00  0.00           H
ATOM   3812  CB  SER   244      66.109  32.964  37.324  1.00  0.00           C
ATOM   3813  HB2 SER   244      66.279  33.639  38.163  1.00  0.00           H
ATOM   3814  HB3 SER   244      67.016  32.417  37.069  1.00  0.00           H
ATOM   3815  OG  SER   244      65.688  33.728  36.188  1.00  0.00           O
ATOM   3816  HG  SER   244      65.456  34.624  36.442  1.00  0.00           H
ATOM   3817  C   SER   244      63.677  32.734  37.803  1.00  0.00           C
ATOM   3818  O   SER   244      63.489  33.803  38.410  1.00  0.00           O
ATOM   3819  N   ALA   245      62.774  32.201  36.989  1.00  0.00           N
ATOM   3820  H   ALA   245      62.945  31.366  36.447  1.00  0.00           H
ATOM   3821  CA  ALA   245      61.476  32.918  36.812  1.00  0.00           C
ATOM   3822  HA  ALA   245      61.690  33.896  36.378  1.00  0.00           H
ATOM   3823  CB  ALA   245      60.618  32.216  35.707  1.00  0.00           C
ATOM   3824  HB1 ALA   245      60.554  31.159  35.964  1.00  0.00           H
ATOM   3825  HB2 ALA   245      61.044  32.236  34.703  1.00  0.00           H
ATOM   3826  HB3 ALA   245      59.606  32.622  35.682  1.00  0.00           H
ATOM   3827  C   ALA   245      60.718  33.068  38.105  1.00  0.00           C
ATOM   3828  O   ALA   245      60.474  32.070  38.792  1.00  0.00           O
ATOM   3829  N   PRO   246      60.158  34.234  38.306  1.00  0.00           N
ATOM   3830  CD  PRO   246      60.540  35.447  37.630  1.00  0.00           C
ATOM   3831  HD2 PRO   246      60.098  35.379  36.636  1.00  0.00           H
ATOM   3832  HD3 PRO   246      61.591  35.693  37.477  1.00  0.00           H
ATOM   3833  CG  PRO   246      59.885  36.653  38.326  1.00  0.00           C
ATOM   3834  HG2 PRO   246      59.397  37.312  37.607  1.00  0.00           H
ATOM   3835  HG3 PRO   246      60.593  37.084  39.034  1.00  0.00           H
ATOM   3836  CB  PRO   246      58.746  35.966  39.148  1.00  0.00           C
ATOM   3837  HB2 PRO   246      57.851  35.885  38.532  1.00  0.00           H
ATOM   3838  HB3 PRO   246      58.569  36.446  40.110  1.00  0.00           H
ATOM   3839  CA  PRO   246      59.145  34.504  39.383  1.00  0.00           C
ATOM   3840  HA  PRO   246      59.600  34.474  40.373  1.00  0.00           H
ATOM   3841  C   PRO   246      58.027  33.449  39.337  1.00  0.00           C
ATOM   3842  O   PRO   246      57.548  33.033  38.295  1.00  0.00           O
ATOM   3843  N   MET   247      57.417  33.170  40.482  1.00  0.00           N
ATOM   3844  H   MET   247      57.803  33.479  41.363  1.00  0.00           H
ATOM   3845  CA  MET   247      56.078  32.463  40.578  1.00  0.00           C
ATOM   3846  HA  MET   247      55.396  32.761  39.783  1.00  0.00           H
ATOM   3847  CB  MET   247      56.340  30.884  40.442  1.00  0.00           C
ATOM   3848  HB2 MET   247      56.745  30.682  39.450  1.00  0.00           H
ATOM   3849  HB3 MET   247      56.995  30.487  41.219  1.00  0.00           H
ATOM   3850  CG  MET   247      55.094  30.097  40.606  1.00  0.00           C
ATOM   3851  HG2 MET   247      55.158  29.026  40.421  1.00  0.00           H
ATOM   3852  HG3 MET   247      54.858  30.141  41.669  1.00  0.00           H
ATOM   3853  SD  MET   247      53.573  30.662  39.733  1.00  0.00           S
ATOM   3854  CE  MET   247      54.135  30.419  38.106  1.00  0.00           C
ATOM   3855  HE1 MET   247      54.977  31.081  37.902  1.00  0.00           H
ATOM   3856  HE2 MET   247      54.417  29.366  38.108  1.00  0.00           H
ATOM   3857  HE3 MET   247      53.294  30.603  37.437  1.00  0.00           H
ATOM   3858  C   MET   247      55.294  32.818  41.807  1.00  0.00           C
ATOM   3859  O   MET   247      55.788  32.667  42.905  1.00  0.00           O
ATOM   3860  N   ALA   248      54.134  33.446  41.637  1.00  0.00           N
ATOM   3861  H   ALA   248      53.763  33.437  40.697  1.00  0.00           H
ATOM   3862  CA  ALA   248      53.284  34.091  42.696  1.00  0.00           C
ATOM   3863  HA  ALA   248      53.882  34.588  43.459  1.00  0.00           H
ATOM   3864  CB  ALA   248      52.314  35.111  42.131  1.00  0.00           C
ATOM   3865  HB1 ALA   248      52.113  35.980  42.757  1.00  0.00           H
ATOM   3866  HB2 ALA   248      51.376  34.701  41.757  1.00  0.00           H
ATOM   3867  HB3 ALA   248      52.768  35.540  41.237  1.00  0.00           H
ATOM   3868  C   ALA   248      52.527  32.925  43.430  1.00  0.00           C
ATOM   3869  O   ALA   248      52.028  32.024  42.767  1.00  0.00           O
ATOM   3870  N   ILE   249      52.409  33.024  44.697  1.00  0.00           N
ATOM   3871  H   ILE   249      52.897  33.807  45.107  1.00  0.00           H
ATOM   3872  CA  ILE   249      51.822  32.052  45.652  1.00  0.00           C
ATOM   3873  HA  ILE   249      51.399  31.200  45.119  1.00  0.00           H
ATOM   3874  CB  ILE   249      52.847  31.561  46.706  1.00  0.00           C
ATOM   3875  HB  ILE   249      53.250  32.422  47.241  1.00  0.00           H
ATOM   3876  CG2 ILE   249      52.215  30.640  47.728  1.00  0.00           C
ATOM   3877 HG21 ILE   249      51.728  29.732  47.372  1.00  0.00           H
ATOM   3878 HG22 ILE   249      51.517  31.217  48.335  1.00  0.00           H
ATOM   3879 HG23 ILE   249      52.928  30.295  48.477  1.00  0.00           H
ATOM   3880  CG1 ILE   249      54.100  30.843  46.053  1.00  0.00           C
ATOM   3881 HG12 ILE   249      54.608  31.479  45.328  1.00  0.00           H
ATOM   3882 HG13 ILE   249      54.871  30.562  46.772  1.00  0.00           H
ATOM   3883  CD1 ILE   249      53.754  29.542  45.322  1.00  0.00           C
ATOM   3884 HD11 ILE   249      54.695  29.115  44.976  1.00  0.00           H
ATOM   3885 HD12 ILE   249      53.151  29.698  44.428  1.00  0.00           H
ATOM   3886 HD13 ILE   249      53.310  28.842  46.028  1.00  0.00           H
ATOM   3887  C   ILE   249      50.647  32.715  46.458  1.00  0.00           C
ATOM   3888  O   ILE   249      50.827  33.750  47.024  1.00  0.00           O
ATOM   3889  N   ASN   250      49.505  32.049  46.519  1.00  0.00           N
ATOM   3890  H   ASN   250      49.462  31.177  46.011  1.00  0.00           H
ATOM   3891  CA  ASN   250      48.505  32.231  47.540  1.00  0.00           C
ATOM   3892  HA  ASN   250      48.608  33.212  48.002  1.00  0.00           H
ATOM   3893  CB  ASN   250      47.101  32.049  46.988  1.00  0.00           C
ATOM   3894  HB2 ASN   250      46.874  32.927  46.383  1.00  0.00           H
ATOM   3895  HB3 ASN   250      47.090  31.147  46.376  1.00  0.00           H
ATOM   3896  CG  ASN   250      45.949  31.900  48.012  1.00  0.00           C
ATOM   3897  OD1 ASN   250      46.026  32.503  49.053  1.00  0.00           O
ATOM   3898  ND2 ASN   250      44.865  31.216  47.729  1.00  0.00           N
ATOM   3899 HD21 ASN   250      44.761  30.607  46.930  1.00  0.00           H
ATOM   3900 HD22 ASN   250      44.245  31.130  48.523  1.00  0.00           H
ATOM   3901  C   ASN   250      48.850  31.096  48.547  1.00  0.00           C
ATOM   3902  O   ASN   250      48.773  29.901  48.172  1.00  0.00           O
ATOM   3903  N   CYS   251      49.217  31.386  49.779  1.00  0.00           N
ATOM   3904  H   CYS   251      49.193  32.364  50.035  1.00  0.00           H
ATOM   3905  CA  CYS   251      49.787  30.411  50.772  1.00  0.00           C
ATOM   3906  HA  CYS   251      50.510  29.782  50.251  1.00  0.00           H
ATOM   3907  CB  CYS   251      50.562  31.097  51.848  1.00  0.00           C
ATOM   3908  HB2 CYS   251      49.903  31.795  52.365  1.00  0.00           H
ATOM   3909  HB3 CYS   251      50.807  30.371  52.622  1.00  0.00           H
ATOM   3910  SG  CYS   251      52.021  31.790  51.107  1.00  0.00           S
ATOM   3911  HG  CYS   251      51.642  32.795  50.313  1.00  0.00           H
ATOM   3912  C   CYS   251      48.640  29.569  51.309  1.00  0.00           C
ATOM   3913  O   CYS   251      48.768  28.340  51.416  1.00  0.00           O
ATOM   3914  N   GLU   252      47.455  30.068  51.569  1.00  0.00           N
ATOM   3915  H   GLU   252      47.314  31.059  51.433  1.00  0.00           H
ATOM   3916  CA  GLU   252      46.397  29.442  52.425  1.00  0.00           C
ATOM   3917  HA  GLU   252      45.686  30.202  52.750  1.00  0.00           H
ATOM   3918  CB  GLU   252      45.510  28.548  51.654  1.00  0.00           C
ATOM   3919  HB2 GLU   252      46.081  27.739  51.196  1.00  0.00           H
ATOM   3920  HB3 GLU   252      44.854  28.144  52.424  1.00  0.00           H
ATOM   3921  CG  GLU   252      44.561  29.189  50.529  1.00  0.00           C
ATOM   3922  HG2 GLU   252      45.144  29.379  49.627  1.00  0.00           H
ATOM   3923  HG3 GLU   252      43.770  28.518  50.194  1.00  0.00           H
ATOM   3924  CD  GLU   252      43.712  30.344  50.968  1.00  0.00           C
ATOM   3925  OE1 GLU   252      43.257  31.213  50.116  1.00  0.00           O
ATOM   3926  OE2 GLU   252      43.263  30.347  52.184  1.00  0.00           O
ATOM   3927  C   GLU   252      47.025  28.904  53.745  1.00  0.00           C
ATOM   3928  O   GLU   252      46.733  27.826  54.254  1.00  0.00           O
ATOM   3929  N   TYR   253      48.019  29.597  54.298  1.00  0.00           N
ATOM   3930  H   TYR   253      48.193  30.531  53.953  1.00  0.00           H
ATOM   3931  CA  TYR   253      48.743  29.205  55.510  1.00  0.00           C
ATOM   3932  HA  TYR   253      49.161  28.200  55.467  1.00  0.00           H
ATOM   3933  CB  TYR   253      50.119  29.946  55.545  1.00  0.00           C
ATOM   3934  HB2 TYR   253      50.736  29.517  56.334  1.00  0.00           H
ATOM   3935  HB3 TYR   253      50.525  29.667  54.573  1.00  0.00           H
ATOM   3936  CG  TYR   253      50.181  31.444  55.627  1.00  0.00           C
ATOM   3937  CD1 TYR   253      49.298  32.253  56.318  1.00  0.00           C
ATOM   3938  HD1 TYR   253      48.459  31.794  56.820  1.00  0.00           H
ATOM   3939  CE1 TYR   253      49.496  33.614  56.519  1.00  0.00           C
ATOM   3940  HE1 TYR   253      48.764  34.315  56.891  1.00  0.00           H
ATOM   3941  CZ  TYR   253      50.757  34.183  56.139  1.00  0.00           C
ATOM   3942  OH  TYR   253      51.034  35.507  56.388  1.00  0.00           O
ATOM   3943  HH  TYR   253      50.464  35.921  57.041  1.00  0.00           H
ATOM   3944  CE2 TYR   253      51.601  33.383  55.343  1.00  0.00           C
ATOM   3945  HE2 TYR   253      52.504  33.882  55.028  1.00  0.00           H
ATOM   3946  CD2 TYR   253      51.283  32.042  55.002  1.00  0.00           C
ATOM   3947  HD2 TYR   253      51.991  31.446  54.445  1.00  0.00           H
ATOM   3948  C   TYR   253      47.952  29.230  56.812  1.00  0.00           C
ATOM   3949  O   TYR   253      48.488  28.785  57.829  1.00  0.00           O
ATOM   3950  N   GLY   254      46.646  29.531  56.831  1.00  0.00           N
ATOM   3951  H   GLY   254      46.248  29.827  55.950  1.00  0.00           H
ATOM   3952  CA  GLY   254      45.693  29.032  57.895  1.00  0.00           C
ATOM   3953  HA2 GLY   254      45.801  29.642  58.791  1.00  0.00           H
ATOM   3954  HA3 GLY   254      44.685  29.200  57.515  1.00  0.00           H
ATOM   3955  C   GLY   254      45.848  27.489  58.251  1.00  0.00           C
ATOM   3956  O   GLY   254      45.519  27.182  59.369  1.00  0.00           O
ATOM   3957  N   SER   255      46.368  26.626  57.400  1.00  0.00           N
ATOM   3958  H   SER   255      46.584  27.086  56.528  1.00  0.00           H
ATOM   3959  CA  SER   255      46.657  25.218  57.614  1.00  0.00           C
ATOM   3960  HA  SER   255      45.867  24.860  58.275  1.00  0.00           H
ATOM   3961  CB  SER   255      46.665  24.536  56.224  1.00  0.00           C
ATOM   3962  HB2 SER   255      47.438  25.018  55.626  1.00  0.00           H
ATOM   3963  HB3 SER   255      46.876  23.479  56.391  1.00  0.00           H
ATOM   3964  OG  SER   255      45.422  24.668  55.576  1.00  0.00           O
ATOM   3965  HG  SER   255      45.340  25.508  55.119  1.00  0.00           H
ATOM   3966  C   SER   255      47.963  25.001  58.403  1.00  0.00           C
ATOM   3967  O   SER   255      48.297  23.815  58.682  1.00  0.00           O
ATOM   3968  N   PHE   256      48.798  26.007  58.766  1.00  0.00           N
ATOM   3969  H   PHE   256      48.502  26.947  58.546  1.00  0.00           H
ATOM   3970  CA  PHE   256      50.063  25.747  59.364  1.00  0.00           C
ATOM   3971  HA  PHE   256      50.586  25.143  58.623  1.00  0.00           H
ATOM   3972  CB  PHE   256      50.751  27.075  59.624  1.00  0.00           C
ATOM   3973  HB2 PHE   256      51.294  27.305  58.707  1.00  0.00           H
ATOM   3974  HB3 PHE   256      50.145  27.971  59.759  1.00  0.00           H
ATOM   3975  CG  PHE   256      51.878  26.984  60.654  1.00  0.00           C
ATOM   3976  CD1 PHE   256      53.003  26.261  60.255  1.00  0.00           C
ATOM   3977  HD1 PHE   256      53.063  25.881  59.246  1.00  0.00           H
ATOM   3978  CE1 PHE   256      54.099  26.173  61.206  1.00  0.00           C
ATOM   3979  HE1 PHE   256      55.017  25.714  60.867  1.00  0.00           H
ATOM   3980  CZ  PHE   256      54.058  26.738  62.482  1.00  0.00           C
ATOM   3981  HZ  PHE   256      54.954  26.644  63.077  1.00  0.00           H
ATOM   3982  CE2 PHE   256      52.830  27.293  62.908  1.00  0.00           C
ATOM   3983  HE2 PHE   256      52.787  27.622  63.935  1.00  0.00           H
ATOM   3984  CD2 PHE   256      51.823  27.567  61.929  1.00  0.00           C
ATOM   3985  HD2 PHE   256      50.861  27.909  62.282  1.00  0.00           H
ATOM   3986  C   PHE   256      49.954  25.027  60.738  1.00  0.00           C
ATOM   3987  O   PHE   256      49.161  25.512  61.572  1.00  0.00           O
ATOM   3988  N   ASP   257      50.706  23.956  61.041  1.00  0.00           N
ATOM   3989  H   ASP   257      51.212  23.569  60.258  1.00  0.00           H
ATOM   3990  CA  ASP   257      50.662  23.159  62.324  1.00  0.00           C
ATOM   3991  HA  ASP   257      51.386  22.346  62.266  1.00  0.00           H
ATOM   3992  CB  ASP   257      51.099  24.042  63.560  1.00  0.00           C
ATOM   3993  HB2 ASP   257      52.001  24.618  63.354  1.00  0.00           H
ATOM   3994  HB3 ASP   257      50.343  24.772  63.850  1.00  0.00           H
ATOM   3995  CG  ASP   257      51.460  23.262  64.856  1.00  0.00           C
ATOM   3996  OD1 ASP   257      51.766  22.057  64.694  1.00  0.00           O
ATOM   3997  OD2 ASP   257      51.618  23.853  65.970  1.00  0.00           O
ATOM   3998  C   ASP   257      49.370  22.372  62.598  1.00  0.00           C
ATOM   3999  O   ASP   257      48.949  22.078  63.718  1.00  0.00           O
ATOM   4000  N   ASN   258      48.642  21.999  61.539  1.00  0.00           N
ATOM   4001  H   ASN   258      49.014  22.230  60.629  1.00  0.00           H
ATOM   4002  CA  ASN   258      47.527  21.023  61.640  1.00  0.00           C
ATOM   4003  HA  ASN   258      46.772  21.393  62.334  1.00  0.00           H
ATOM   4004  CB  ASN   258      46.823  20.940  60.282  1.00  0.00           C
ATOM   4005  HB2 ASN   258      47.528  20.755  59.471  1.00  0.00           H
ATOM   4006  HB3 ASN   258      46.356  19.956  60.263  1.00  0.00           H
ATOM   4007  CG  ASN   258      45.859  22.010  59.849  1.00  0.00           C
ATOM   4008  OD1 ASN   258      45.650  23.004  60.517  1.00  0.00           O
ATOM   4009  ND2 ASN   258      45.251  21.815  58.690  1.00  0.00           N
ATOM   4010 HD21 ASN   258      45.309  20.930  58.208  1.00  0.00           H
ATOM   4011 HD22 ASN   258      44.732  22.619  58.365  1.00  0.00           H
ATOM   4012  C   ASN   258      47.856  19.599  62.282  1.00  0.00           C
ATOM   4013  O   ASN   258      46.979  18.693  62.411  1.00  0.00           O
ATOM   4014  N   GLU   259      49.099  19.302  62.703  1.00  0.00           N
ATOM   4015  H   GLU   259      49.765  20.044  62.540  1.00  0.00           H
ATOM   4016  CA  GLU   259      49.514  18.124  63.578  1.00  0.00           C
ATOM   4017  HA  GLU   259      48.683  17.419  63.557  1.00  0.00           H
ATOM   4018  CB  GLU   259      50.732  17.336  63.049  1.00  0.00           C
ATOM   4019  HB2 GLU   259      50.822  16.492  63.734  1.00  0.00           H
ATOM   4020  HB3 GLU   259      50.408  16.926  62.093  1.00  0.00           H
ATOM   4021  CG  GLU   259      52.053  18.106  62.799  1.00  0.00           C
ATOM   4022  HG2 GLU   259      52.161  18.863  63.576  1.00  0.00           H
ATOM   4023  HG3 GLU   259      52.841  17.353  62.783  1.00  0.00           H
ATOM   4024  CD  GLU   259      52.213  18.658  61.360  1.00  0.00           C
ATOM   4025  OE1 GLU   259      51.942  19.912  61.173  1.00  0.00           O
ATOM   4026  OE2 GLU   259      52.448  17.832  60.383  1.00  0.00           O
ATOM   4027  C   GLU   259      49.708  18.558  65.060  1.00  0.00           C
ATOM   4028  O   GLU   259      50.011  17.738  65.935  1.00  0.00           O
ATOM   4029  N   HID   260      49.665  19.890  65.319  1.00  0.00           N
ATOM   4030  H   HID   260      49.372  20.455  64.535  1.00  0.00           H
ATOM   4031  CA  HID   260      49.712  20.464  66.694  1.00  0.00           C
ATOM   4032  HA  HID   260      49.859  21.528  66.507  1.00  0.00           H
ATOM   4033  CB  HID   260      48.408  20.168  67.426  1.00  0.00           C
ATOM   4034  HB2 HID   260      48.410  19.120  67.726  1.00  0.00           H
ATOM   4035  HB3 HID   260      48.201  20.803  68.287  1.00  0.00           H
ATOM   4036  CG  HID   260      47.135  20.168  66.586  1.00  0.00           C
ATOM   4037  ND1 HID   260      46.890  20.845  65.453  1.00  0.00           N
ATOM   4038  HD1 HID   260      47.506  21.486  64.972  1.00  0.00           H
ATOM   4039  CE1 HID   260      45.688  20.489  64.969  1.00  0.00           C
ATOM   4040  HE1 HID   260      45.235  20.802  64.040  1.00  0.00           H
ATOM   4041  NE2 HID   260      45.146  19.511  65.668  1.00  0.00           N
ATOM   4042  CD2 HID   260      46.115  19.273  66.648  1.00  0.00           C
ATOM   4043  HD2 HID   260      46.180  18.430  67.319  1.00  0.00           H
ATOM   4044  C   HID   260      50.936  20.085  67.494  1.00  0.00           C
ATOM   4045  O   HID   260      50.882  19.301  68.472  1.00  0.00           O
ATOM   4046  N   VAL   261      52.109  20.641  67.183  1.00  0.00           N
ATOM   4047  H   VAL   261      52.080  21.191  66.337  1.00  0.00           H
ATOM   4048  CA  VAL   261      53.292  20.615  68.047  1.00  0.00           C
ATOM   4049  HA  VAL   261      53.150  20.109  69.001  1.00  0.00           H
ATOM   4050  CB  VAL   261      54.396  19.769  67.363  1.00  0.00           C
ATOM   4051  HB  VAL   261      55.252  19.992  68.001  1.00  0.00           H
ATOM   4052  CG1 VAL   261      54.031  18.263  67.561  1.00  0.00           C
ATOM   4053 HG11 VAL   261      54.101  17.924  68.594  1.00  0.00           H
ATOM   4054 HG12 VAL   261      53.103  17.971  67.070  1.00  0.00           H
ATOM   4055 HG13 VAL   261      54.667  17.642  66.931  1.00  0.00           H
ATOM   4056  CG2 VAL   261      54.704  20.058  65.907  1.00  0.00           C
ATOM   4057 HG21 VAL   261      54.273  19.228  65.346  1.00  0.00           H
ATOM   4058 HG22 VAL   261      55.785  20.098  65.778  1.00  0.00           H
ATOM   4059 HG23 VAL   261      54.230  21.002  65.643  1.00  0.00           H
ATOM   4060  C   VAL   261      53.747  22.023  68.510  1.00  0.00           C
ATOM   4061  O   VAL   261      54.139  22.092  69.672  1.00  0.00           O
ATOM   4062  N   VAL   262      53.865  23.011  67.664  1.00  0.00           N
ATOM   4063  H   VAL   262      53.425  22.947  66.757  1.00  0.00           H
ATOM   4064  CA  VAL   262      54.665  24.186  67.903  1.00  0.00           C
ATOM   4065  HA  VAL   262      55.435  23.868  68.606  1.00  0.00           H
ATOM   4066  CB  VAL   262      55.448  24.525  66.685  1.00  0.00           C
ATOM   4067  HB  VAL   262      56.014  25.414  66.961  1.00  0.00           H
ATOM   4068  CG1 VAL   262      56.394  23.370  66.389  1.00  0.00           C
ATOM   4069 HG11 VAL   262      57.107  23.614  65.602  1.00  0.00           H
ATOM   4070 HG12 VAL   262      56.988  23.012  67.231  1.00  0.00           H
ATOM   4071 HG13 VAL   262      55.784  22.530  66.058  1.00  0.00           H
ATOM   4072  CG2 VAL   262      54.669  24.978  65.467  1.00  0.00           C
ATOM   4073 HG21 VAL   262      53.914  25.738  65.664  1.00  0.00           H
ATOM   4074 HG22 VAL   262      54.212  24.161  64.908  1.00  0.00           H
ATOM   4075 HG23 VAL   262      55.420  25.399  64.798  1.00  0.00           H
ATOM   4076  C   VAL   262      53.865  25.341  68.492  1.00  0.00           C
ATOM   4077  O   VAL   262      54.324  26.014  69.324  1.00  0.00           O
ATOM   4078  N   LEU   263      52.605  25.470  68.124  1.00  0.00           N
ATOM   4079  H   LEU   263      52.196  24.815  67.474  1.00  0.00           H
ATOM   4080  CA  LEU   263      51.724  26.558  68.746  1.00  0.00           C
ATOM   4081  HA  LEU   263      52.209  27.533  68.793  1.00  0.00           H
ATOM   4082  CB  LEU   263      50.466  26.551  67.874  1.00  0.00           C
ATOM   4083  HB2 LEU   263      50.154  25.512  67.772  1.00  0.00           H
ATOM   4084  HB3 LEU   263      49.587  26.897  68.418  1.00  0.00           H
ATOM   4085  CG  LEU   263      50.704  27.282  66.550  1.00  0.00           C
ATOM   4086  HG  LEU   263      51.646  27.013  66.072  1.00  0.00           H
ATOM   4087  CD1 LEU   263      49.491  26.927  65.667  1.00  0.00           C
ATOM   4088 HD11 LEU   263      48.616  27.540  65.886  1.00  0.00           H
ATOM   4089 HD12 LEU   263      49.221  25.873  65.747  1.00  0.00           H
ATOM   4090 HD13 LEU   263      49.735  27.268  64.662  1.00  0.00           H
ATOM   4091  CD2 LEU   263      50.708  28.808  66.754  1.00  0.00           C
ATOM   4092 HD21 LEU   263      51.611  29.199  67.223  1.00  0.00           H
ATOM   4093 HD22 LEU   263      50.519  29.470  65.910  1.00  0.00           H
ATOM   4094 HD23 LEU   263      49.974  28.956  67.545  1.00  0.00           H
ATOM   4095  C   LEU   263      51.428  26.198  70.237  1.00  0.00           C
ATOM   4096  O   LEU   263      51.012  25.115  70.513  1.00  0.00           O
ATOM   4097  N   PRO   264      51.401  27.211  71.158  1.00  0.00           N
ATOM   4098  CD  PRO   264      51.740  28.635  71.004  1.00  0.00           C
ATOM   4099  HD2 PRO   264      51.146  29.190  70.278  1.00  0.00           H
ATOM   4100  HD3 PRO   264      52.797  28.681  70.741  1.00  0.00           H
ATOM   4101  CG  PRO   264      51.742  29.317  72.397  1.00  0.00           C
ATOM   4102  HG2 PRO   264      50.780  29.809  72.541  1.00  0.00           H
ATOM   4103  HG3 PRO   264      52.517  29.975  72.791  1.00  0.00           H
ATOM   4104  CB  PRO   264      51.793  28.163  73.388  1.00  0.00           C
ATOM   4105  HB2 PRO   264      51.277  28.294  74.339  1.00  0.00           H
ATOM   4106  HB3 PRO   264      52.819  27.813  73.506  1.00  0.00           H
ATOM   4107  CA  PRO   264      50.999  27.017  72.587  1.00  0.00           C
ATOM   4108  HA  PRO   264      51.486  26.069  72.814  1.00  0.00           H
ATOM   4109  C   PRO   264      49.526  27.071  72.759  1.00  0.00           C
ATOM   4110  O   PRO   264      48.966  28.130  73.010  1.00  0.00           O
ATOM   4111  N   ARG   265      48.861  25.945  72.587  1.00  0.00           N
ATOM   4112  H   ARG   265      49.308  25.086  72.298  1.00  0.00           H
ATOM   4113  CA  ARG   265      47.377  25.928  72.660  1.00  0.00           C
ATOM   4114  HA  ARG   265      46.938  26.850  72.277  1.00  0.00           H
ATOM   4115  CB  ARG   265      46.710  24.898  71.636  1.00  0.00           C
ATOM   4116  HB2 ARG   265      46.739  23.936  72.148  1.00  0.00           H
ATOM   4117  HB3 ARG   265      45.654  25.161  71.569  1.00  0.00           H
ATOM   4118  CG  ARG   265      47.336  24.981  70.202  1.00  0.00           C
ATOM   4119  HG2 ARG   265      47.378  26.003  69.827  1.00  0.00           H
ATOM   4120  HG3 ARG   265      48.324  24.544  70.064  1.00  0.00           H
ATOM   4121  CD  ARG   265      46.415  24.400  69.143  1.00  0.00           C
ATOM   4122  HD2 ARG   265      45.404  24.796  69.233  1.00  0.00           H
ATOM   4123  HD3 ARG   265      46.925  24.810  68.270  1.00  0.00           H
ATOM   4124  NE  ARG   265      46.315  22.929  69.196  1.00  0.00           N
ATOM   4125  HE  ARG   265      47.061  22.471  69.700  1.00  0.00           H
ATOM   4126  CZ  ARG   265      45.271  22.165  68.959  1.00  0.00           C
ATOM   4127  NH1 ARG   265      44.331  22.664  68.249  1.00  0.00           N
ATOM   4128 HH11 ARG   265      44.435  23.593  67.864  1.00  0.00           H
ATOM   4129 HH12 ARG   265      43.513  22.100  68.072  1.00  0.00           H
ATOM   4130  NH2 ARG   265      45.264  20.887  69.351  1.00  0.00           N
ATOM   4131 HH21 ARG   265      46.003  20.386  69.823  1.00  0.00           H
ATOM   4132 HH22 ARG   265      44.514  20.320  68.983  1.00  0.00           H
ATOM   4133  C   ARG   265      46.861  25.821  74.107  1.00  0.00           C
ATOM   4134  O   ARG   265      47.279  24.957  74.781  1.00  0.00           O
ATOM   4135  N   THR   266      46.033  26.771  74.528  1.00  0.00           N
ATOM   4136  H   THR   266      45.747  27.492  73.882  1.00  0.00           H
ATOM   4137  CA  THR   266      45.321  26.773  75.804  1.00  0.00           C
ATOM   4138  HA  THR   266      46.050  26.555  76.584  1.00  0.00           H
ATOM   4139  CB  THR   266      44.702  28.178  76.034  1.00  0.00           C
ATOM   4140  HB  THR   266      44.324  28.188  77.057  1.00  0.00           H
ATOM   4141  CG2 THR   266      45.717  29.269  75.948  1.00  0.00           C
ATOM   4142 HG21 THR   266      46.035  29.514  74.934  1.00  0.00           H
ATOM   4143 HG22 THR   266      46.605  29.105  76.556  1.00  0.00           H
ATOM   4144 HG23 THR   266      45.250  30.196  76.283  1.00  0.00           H
ATOM   4145  OG1 THR   266      43.576  28.562  75.268  1.00  0.00           O
ATOM   4146  HG1 THR   266      43.928  28.725  74.390  1.00  0.00           H
ATOM   4147  C   THR   266      44.175  25.743  75.772  1.00  0.00           C
ATOM   4148  O   THR   266      43.836  25.261  74.681  1.00  0.00           O
ATOM   4149  N   LYS   267      43.572  25.481  76.929  1.00  0.00           N
ATOM   4150  H   LYS   267      44.033  25.773  77.780  1.00  0.00           H
ATOM   4151  CA  LYS   267      42.395  24.599  76.961  1.00  0.00           C
ATOM   4152  HA  LYS   267      42.662  23.651  76.491  1.00  0.00           H
ATOM   4153  CB  LYS   267      42.054  24.097  78.358  1.00  0.00           C
ATOM   4154  HB2 LYS   267      41.300  23.313  78.283  1.00  0.00           H
ATOM   4155  HB3 LYS   267      42.930  23.538  78.688  1.00  0.00           H
ATOM   4156  CG  LYS   267      41.463  25.205  79.263  1.00  0.00           C
ATOM   4157  HG2 LYS   267      42.287  25.918  79.304  1.00  0.00           H
ATOM   4158  HG3 LYS   267      40.549  25.616  78.833  1.00  0.00           H
ATOM   4159  CD  LYS   267      41.176  24.660  80.621  1.00  0.00           C
ATOM   4160  HD2 LYS   267      40.509  23.801  80.546  1.00  0.00           H
ATOM   4161  HD3 LYS   267      42.076  24.427  81.190  1.00  0.00           H
ATOM   4162  CE  LYS   267      40.342  25.773  81.399  1.00  0.00           C
ATOM   4163  HE2 LYS   267      41.083  26.499  81.732  1.00  0.00           H
ATOM   4164  HE3 LYS   267      39.551  26.177  80.766  1.00  0.00           H
ATOM   4165  NZ  LYS   267      39.671  25.084  82.535  1.00  0.00           N
ATOM   4166  HZ1 LYS   267      39.201  25.814  83.051  1.00  0.00           H
ATOM   4167  HZ2 LYS   267      40.305  24.532  83.094  1.00  0.00           H
ATOM   4168  HZ3 LYS   267      38.936  24.442  82.276  1.00  0.00           H
ATOM   4169  C   LYS   267      41.196  25.156  76.194  1.00  0.00           C
ATOM   4170  O   LYS   267      40.419  24.480  75.517  1.00  0.00           O
ATOM   4171  N   TYR   268      41.055  26.514  76.284  1.00  0.00           N
ATOM   4172  H   TYR   268      41.745  27.022  76.819  1.00  0.00           H
ATOM   4173  CA  TYR   268      40.047  27.228  75.566  1.00  0.00           C
ATOM   4174  HA  TYR   268      39.060  26.823  75.791  1.00  0.00           H
ATOM   4175  CB  TYR   268      39.980  28.682  75.942  1.00  0.00           C
ATOM   4176  HB2 TYR   268      40.769  29.257  75.455  1.00  0.00           H
ATOM   4177  HB3 TYR   268      39.025  29.028  75.545  1.00  0.00           H
ATOM   4178  CG  TYR   268      40.058  28.906  77.398  1.00  0.00           C
ATOM   4179  CD1 TYR   268      39.007  28.399  78.228  1.00  0.00           C
ATOM   4180  HD1 TYR   268      38.178  27.956  77.697  1.00  0.00           H
ATOM   4181  CE1 TYR   268      39.056  28.655  79.601  1.00  0.00           C
ATOM   4182  HE1 TYR   268      38.349  28.271  80.323  1.00  0.00           H
ATOM   4183  CZ  TYR   268      40.191  29.377  80.075  1.00  0.00           C
ATOM   4184  OH  TYR   268      40.190  29.762  81.377  1.00  0.00           O
ATOM   4185  HH  TYR   268      39.653  29.196  81.936  1.00  0.00           H
ATOM   4186  CE2 TYR   268      41.205  29.856  79.254  1.00  0.00           C
ATOM   4187  HE2 TYR   268      42.029  30.351  79.747  1.00  0.00           H
ATOM   4188  CD2 TYR   268      41.154  29.584  77.877  1.00  0.00           C
ATOM   4189  HD2 TYR   268      42.053  29.881  77.357  1.00  0.00           H
ATOM   4190  C   TYR   268      40.165  27.116  74.039  1.00  0.00           C
ATOM   4191  O   TYR   268      39.163  26.892  73.339  1.00  0.00           O
ATOM   4192  N   ASP   269      41.447  27.118  73.550  1.00  0.00           N
ATOM   4193  H   ASP   269      42.189  27.382  74.182  1.00  0.00           H
ATOM   4194  CA  ASP   269      41.822  26.827  72.170  1.00  0.00           C
ATOM   4195  HA  ASP   269      41.272  27.517  71.530  1.00  0.00           H
ATOM   4196  CB  ASP   269      43.284  27.164  71.851  1.00  0.00           C
ATOM   4197  HB2 ASP   269      43.921  26.541  72.480  1.00  0.00           H
ATOM   4198  HB3 ASP   269      43.531  26.837  70.840  1.00  0.00           H
ATOM   4199  CG  ASP   269      43.872  28.567  72.074  1.00  0.00           C
ATOM   4200  OD1 ASP   269      43.220  29.608  71.638  1.00  0.00           O
ATOM   4201  OD2 ASP   269      44.892  28.716  72.805  1.00  0.00           O
ATOM   4202  C   ASP   269      41.427  25.433  71.789  1.00  0.00           C
ATOM   4203  O   ASP   269      40.779  25.282  70.739  1.00  0.00           O
ATOM   4204  N   ILE   270      41.888  24.345  72.556  1.00  0.00           N
ATOM   4205  H   ILE   270      42.478  24.543  73.352  1.00  0.00           H
ATOM   4206  CA  ILE   270      41.534  22.903  72.309  1.00  0.00           C
ATOM   4207  HA  ILE   270      41.967  22.622  71.348  1.00  0.00           H
ATOM   4208  CB  ILE   270      42.262  21.984  73.359  1.00  0.00           C
ATOM   4209  HB  ILE   270      41.879  22.386  74.297  1.00  0.00           H
ATOM   4210  CG2 ILE   270      41.829  20.450  73.116  1.00  0.00           C
ATOM   4211 HG21 ILE   270      41.952  20.088  72.094  1.00  0.00           H
ATOM   4212 HG22 ILE   270      40.783  20.307  73.384  1.00  0.00           H
ATOM   4213 HG23 ILE   270      42.326  19.855  73.882  1.00  0.00           H
ATOM   4214  CG1 ILE   270      43.729  22.270  73.274  1.00  0.00           C
ATOM   4215 HG12 ILE   270      44.029  21.690  72.401  1.00  0.00           H
ATOM   4216 HG13 ILE   270      43.983  23.310  73.068  1.00  0.00           H
ATOM   4217  CD1 ILE   270      44.600  21.868  74.488  1.00  0.00           C
ATOM   4218 HD11 ILE   270      44.425  22.559  75.312  1.00  0.00           H
ATOM   4219 HD12 ILE   270      45.679  21.819  74.340  1.00  0.00           H
ATOM   4220 HD13 ILE   270      44.288  20.925  74.935  1.00  0.00           H
ATOM   4221  C   ILE   270      39.994  22.701  72.198  1.00  0.00           C
ATOM   4222  O   ILE   270      39.509  21.973  71.376  1.00  0.00           O
ATOM   4223  N   THR   271      39.248  23.398  73.103  1.00  0.00           N
ATOM   4224  H   THR   271      39.627  23.899  73.894  1.00  0.00           H
ATOM   4225  CA  THR   271      37.799  23.507  72.966  1.00  0.00           C
ATOM   4226  HA  THR   271      37.399  22.494  73.026  1.00  0.00           H
ATOM   4227  CB  THR   271      37.289  24.222  74.129  1.00  0.00           C
ATOM   4228  HB  THR   271      37.537  25.283  74.126  1.00  0.00           H
ATOM   4229  CG2 THR   271      35.758  24.149  74.198  1.00  0.00           C
ATOM   4230 HG21 THR   271      35.390  24.803  74.989  1.00  0.00           H
ATOM   4231 HG22 THR   271      35.475  23.099  74.272  1.00  0.00           H
ATOM   4232 HG23 THR   271      35.388  24.528  73.246  1.00  0.00           H
ATOM   4233  OG1 THR   271      37.689  23.626  75.368  1.00  0.00           O
ATOM   4234  HG1 THR   271      38.631  23.808  75.364  1.00  0.00           H
ATOM   4235  C   THR   271      37.248  24.124  71.693  1.00  0.00           C
ATOM   4236  O   THR   271      36.259  23.606  71.105  1.00  0.00           O
ATOM   4237  N   ILE   272      37.747  25.267  71.238  1.00  0.00           N
ATOM   4238  H   ILE   272      38.604  25.665  71.593  1.00  0.00           H
ATOM   4239  CA  ILE   272      37.272  25.944  70.005  1.00  0.00           C
ATOM   4240  HA  ILE   272      36.220  26.144  70.208  1.00  0.00           H
ATOM   4241  CB  ILE   272      37.941  27.321  69.845  1.00  0.00           C
ATOM   4242  HB  ILE   272      38.965  27.152  70.178  1.00  0.00           H
ATOM   4243  CG2 ILE   272      38.089  27.889  68.432  1.00  0.00           C
ATOM   4244 HG21 ILE   272      38.473  28.909  68.462  1.00  0.00           H
ATOM   4245 HG22 ILE   272      37.125  27.743  67.944  1.00  0.00           H
ATOM   4246 HG23 ILE   272      38.922  27.301  68.047  1.00  0.00           H
ATOM   4247  CG1 ILE   272      37.187  28.236  70.897  1.00  0.00           C
ATOM   4248 HG12 ILE   272      36.135  28.260  70.611  1.00  0.00           H
ATOM   4249 HG13 ILE   272      37.249  27.604  71.783  1.00  0.00           H
ATOM   4250  CD1 ILE   272      37.862  29.609  71.050  1.00  0.00           C
ATOM   4251 HD11 ILE   272      38.901  29.396  71.306  1.00  0.00           H
ATOM   4252 HD12 ILE   272      37.419  30.067  71.934  1.00  0.00           H
ATOM   4253 HD13 ILE   272      37.742  30.220  70.155  1.00  0.00           H
ATOM   4254  C   ILE   272      37.474  24.995  68.876  1.00  0.00           C
ATOM   4255  O   ILE   272      36.558  25.007  68.022  1.00  0.00           O
ATOM   4256  N   ASP   273      38.586  24.191  68.774  1.00  0.00           N
ATOM   4257  H   ASP   273      39.235  24.360  69.530  1.00  0.00           H
ATOM   4258  CA  ASP   273      38.968  23.235  67.765  1.00  0.00           C
ATOM   4259  HA  ASP   273      38.866  23.723  66.796  1.00  0.00           H
ATOM   4260  CB  ASP   273      40.467  22.851  68.041  1.00  0.00           C
ATOM   4261  HB2 ASP   273      41.050  23.768  68.138  1.00  0.00           H
ATOM   4262  HB3 ASP   273      40.456  22.369  69.019  1.00  0.00           H
ATOM   4263  CG  ASP   273      40.920  22.039  66.855  1.00  0.00           C
ATOM   4264  OD1 ASP   273      40.270  22.142  65.776  1.00  0.00           O
ATOM   4265  OD2 ASP   273      41.983  21.358  66.959  1.00  0.00           O
ATOM   4266  C   ASP   273      38.008  22.016  67.821  1.00  0.00           C
ATOM   4267  O   ASP   273      37.393  21.726  66.781  1.00  0.00           O
ATOM   4268  N   GLU   274      37.807  21.507  69.062  1.00  0.00           N
ATOM   4269  H   GLU   274      38.435  21.728  69.822  1.00  0.00           H
ATOM   4270  CA  GLU   274      36.854  20.449  69.324  1.00  0.00           C
ATOM   4271  HA  GLU   274      37.040  19.737  68.521  1.00  0.00           H
ATOM   4272  CB  GLU   274      37.089  19.803  70.718  1.00  0.00           C
ATOM   4273  HB2 GLU   274      37.357  20.489  71.521  1.00  0.00           H
ATOM   4274  HB3 GLU   274      36.242  19.172  70.990  1.00  0.00           H
ATOM   4275  CG  GLU   274      38.294  18.901  70.641  1.00  0.00           C
ATOM   4276  HG2 GLU   274      38.048  18.172  69.869  1.00  0.00           H
ATOM   4277  HG3 GLU   274      39.164  19.467  70.310  1.00  0.00           H
ATOM   4278  CD  GLU   274      38.637  18.208  72.000  1.00  0.00           C
ATOM   4279  OE1 GLU   274      39.816  17.672  72.099  1.00  0.00           O
ATOM   4280  OE2 GLU   274      37.767  18.204  72.880  1.00  0.00           O
ATOM   4281  C   GLU   274      35.329  20.836  69.089  1.00  0.00           C
ATOM   4282  O   GLU   274      34.440  19.963  68.942  1.00  0.00           O
ATOM   4283  N   GLU   275      34.894  22.118  69.056  1.00  0.00           N
ATOM   4284  H   GLU   275      35.591  22.803  69.314  1.00  0.00           H
ATOM   4285  CA  GLU   275      33.571  22.652  68.697  1.00  0.00           C
ATOM   4286  HA  GLU   275      32.876  21.862  68.980  1.00  0.00           H
ATOM   4287  CB  GLU   275      33.368  23.933  69.542  1.00  0.00           C
ATOM   4288  HB2 GLU   275      33.518  23.694  70.595  1.00  0.00           H
ATOM   4289  HB3 GLU   275      34.095  24.710  69.307  1.00  0.00           H
ATOM   4290  CG  GLU   275      31.978  24.462  69.482  1.00  0.00           C
ATOM   4291  HG2 GLU   275      31.873  25.013  70.417  1.00  0.00           H
ATOM   4292  HG3 GLU   275      31.964  25.137  68.626  1.00  0.00           H
ATOM   4293  CD  GLU   275      30.711  23.523  69.249  1.00  0.00           C
ATOM   4294  OE1 GLU   275      29.858  23.837  68.444  1.00  0.00           O
ATOM   4295  OE2 GLU   275      30.530  22.517  69.987  1.00  0.00           O
ATOM   4296  C   GLU   275      33.458  22.904  67.168  1.00  0.00           C
ATOM   4297  O   GLU   275      32.352  23.046  66.703  1.00  0.00           O
ATOM   4298  N   SER   276      34.582  23.144  66.419  1.00  0.00           N
ATOM   4299  H   SER   276      35.458  23.082  66.916  1.00  0.00           H
ATOM   4300  CA  SER   276      34.577  23.180  64.923  1.00  0.00           C
ATOM   4301  HA  SER   276      33.952  24.033  64.659  1.00  0.00           H
ATOM   4302  CB  SER   276      35.991  23.570  64.417  1.00  0.00           C
ATOM   4303  HB2 SER   276      35.942  23.922  63.387  1.00  0.00           H
ATOM   4304  HB3 SER   276      36.348  24.391  65.038  1.00  0.00           H
ATOM   4305  OG  SER   276      36.971  22.580  64.286  1.00  0.00           O
ATOM   4306  HG  SER   276      37.036  22.265  65.191  1.00  0.00           H
ATOM   4307  C   SER   276      33.894  22.038  64.254  1.00  0.00           C
ATOM   4308  O   SER   276      33.959  20.915  64.860  1.00  0.00           O
ATOM   4309  N   PRO   277      33.286  22.155  63.040  1.00  0.00           N
ATOM   4310  CD  PRO   277      33.153  23.362  62.250  1.00  0.00           C
ATOM   4311  HD2 PRO   277      34.175  23.726  62.139  1.00  0.00           H
ATOM   4312  HD3 PRO   277      32.587  24.164  62.723  1.00  0.00           H
ATOM   4313  CG  PRO   277      32.648  22.900  60.889  1.00  0.00           C
ATOM   4314  HG2 PRO   277      33.522  22.754  60.255  1.00  0.00           H
ATOM   4315  HG3 PRO   277      32.062  23.733  60.501  1.00  0.00           H
ATOM   4316  CB  PRO   277      31.960  21.606  61.132  1.00  0.00           C
ATOM   4317  HB2 PRO   277      32.074  20.952  60.268  1.00  0.00           H
ATOM   4318  HB3 PRO   277      30.904  21.759  61.359  1.00  0.00           H
ATOM   4319  CA  PRO   277      32.788  21.001  62.316  1.00  0.00           C
ATOM   4320  HA  PRO   277      32.068  20.490  62.955  1.00  0.00           H
ATOM   4321  C   PRO   277      33.835  19.992  61.967  1.00  0.00           C
ATOM   4322  O   PRO   277      33.605  18.777  61.806  1.00  0.00           O
ATOM   4323  N   ARG   278      35.099  20.492  61.801  1.00  0.00           N
ATOM   4324  H   ARG   278      35.110  21.501  61.842  1.00  0.00           H
ATOM   4325  CA  ARG   278      36.277  19.734  61.342  1.00  0.00           C
ATOM   4326  HA  ARG   278      36.008  18.680  61.402  1.00  0.00           H
ATOM   4327  CB  ARG   278      36.505  20.216  59.920  1.00  0.00           C
ATOM   4328  HB2 ARG   278      36.799  21.266  59.944  1.00  0.00           H
ATOM   4329  HB3 ARG   278      37.294  19.562  59.548  1.00  0.00           H
ATOM   4330  CG  ARG   278      35.368  20.127  58.835  1.00  0.00           C
ATOM   4331  HG2 ARG   278      34.860  19.168  58.924  1.00  0.00           H
ATOM   4332  HG3 ARG   278      34.680  20.954  59.008  1.00  0.00           H
ATOM   4333  CD  ARG   278      35.912  20.159  57.447  1.00  0.00           C
ATOM   4334  HD2 ARG   278      36.352  21.124  57.190  1.00  0.00           H
ATOM   4335  HD3 ARG   278      36.707  19.416  57.369  1.00  0.00           H
ATOM   4336  NE  ARG   278      34.797  19.806  56.438  1.00  0.00           N
ATOM   4337  HE  ARG   278      34.478  20.597  55.898  1.00  0.00           H
ATOM   4338  CZ  ARG   278      34.386  18.536  56.241  1.00  0.00           C
ATOM   4339  NH1 ARG   278      34.695  17.536  56.993  1.00  0.00           N
ATOM   4340 HH11 ARG   278      35.690  17.376  57.046  1.00  0.00           H
ATOM   4341 HH12 ARG   278      34.185  16.674  57.118  1.00  0.00           H
ATOM   4342  NH2 ARG   278      33.388  18.250  55.483  1.00  0.00           N
ATOM   4343 HH21 ARG   278      32.954  19.005  54.973  1.00  0.00           H
ATOM   4344 HH22 ARG   278      33.246  17.286  55.218  1.00  0.00           H
ATOM   4345  C   ARG   278      37.570  19.961  62.239  1.00  0.00           C
ATOM   4346  O   ARG   278      38.493  20.612  61.832  1.00  0.00           O
ATOM   4347  N   PRO   279      37.507  19.422  63.503  1.00  0.00           N
ATOM   4348  CD  PRO   279      36.420  18.686  64.172  1.00  0.00           C
ATOM   4349  HD2 PRO   279      36.288  17.668  63.806  1.00  0.00           H
ATOM   4350  HD3 PRO   279      35.443  19.154  64.064  1.00  0.00           H
ATOM   4351  CG  PRO   279      36.780  18.682  65.629  1.00  0.00           C
ATOM   4352  HG2 PRO   279      36.215  17.837  66.023  1.00  0.00           H
ATOM   4353  HG3 PRO   279      36.449  19.605  66.103  1.00  0.00           H
ATOM   4354  CB  PRO   279      38.257  18.608  65.661  1.00  0.00           C
ATOM   4355  HB2 PRO   279      38.452  17.535  65.666  1.00  0.00           H
ATOM   4356  HB3 PRO   279      38.568  19.183  66.532  1.00  0.00           H
ATOM   4357  CA  PRO   279      38.698  19.430  64.394  1.00  0.00           C
ATOM   4358  HA  PRO   279      38.816  20.471  64.694  1.00  0.00           H
ATOM   4359  C   PRO   279      40.042  19.064  63.790  1.00  0.00           C
ATOM   4360  O   PRO   279      40.233  18.101  63.004  1.00  0.00           O
ATOM   4361  N   GLY   280      41.017  19.870  64.117  1.00  0.00           N
ATOM   4362  H   GLY   280      40.873  20.695  64.682  1.00  0.00           H
ATOM   4363  CA  GLY   280      42.387  19.555  63.720  1.00  0.00           C
ATOM   4364  HA2 GLY   280      43.008  20.138  64.400  1.00  0.00           H
ATOM   4365  HA3 GLY   280      42.720  18.552  63.989  1.00  0.00           H
ATOM   4366  C   GLY   280      42.840  20.069  62.293  1.00  0.00           C
ATOM   4367  O   GLY   280      44.051  20.144  61.894  1.00  0.00           O
ATOM   4368  N   GLN   281      41.884  20.679  61.564  1.00  0.00           N
ATOM   4369  H   GLN   281      40.980  20.635  62.011  1.00  0.00           H
ATOM   4370  CA  GLN   281      42.087  21.647  60.469  1.00  0.00           C
ATOM   4371  HA  GLN   281      42.996  21.413  59.915  1.00  0.00           H
ATOM   4372  CB  GLN   281      40.898  21.619  59.488  1.00  0.00           C
ATOM   4373  HB2 GLN   281      39.938  21.825  59.960  1.00  0.00           H
ATOM   4374  HB3 GLN   281      41.072  22.428  58.778  1.00  0.00           H
ATOM   4375  CG  GLN   281      40.995  20.301  58.735  1.00  0.00           C
ATOM   4376  HG2 GLN   281      41.998  20.194  58.320  1.00  0.00           H
ATOM   4377  HG3 GLN   281      40.905  19.518  59.488  1.00  0.00           H
ATOM   4378  CD  GLN   281      39.957  20.147  57.635  1.00  0.00           C
ATOM   4379  OE1 GLN   281      39.452  21.048  57.061  1.00  0.00           O
ATOM   4380  NE2 GLN   281      39.589  18.908  57.350  1.00  0.00           N
ATOM   4381 HE21 GLN   281      39.083  18.801  56.484  1.00  0.00           H
ATOM   4382 HE22 GLN   281      39.980  18.087  57.791  1.00  0.00           H
ATOM   4383  C   GLN   281      42.248  23.086  61.031  1.00  0.00           C
ATOM   4384  O   GLN   281      41.801  23.443  62.142  1.00  0.00           O
ATOM   4385  N   GLN   282      42.661  24.025  60.144  1.00  0.00           N
ATOM   4386  H   GLN   282      42.983  23.613  59.280  1.00  0.00           H
ATOM   4387  CA  GLN   282      42.678  25.466  60.270  1.00  0.00           C
ATOM   4388  HA  GLN   282      43.161  25.826  59.361  1.00  0.00           H
ATOM   4389  CB  GLN   282      41.219  25.927  60.166  1.00  0.00           C
ATOM   4390  HB2 GLN   282      40.726  25.535  61.056  1.00  0.00           H
ATOM   4391  HB3 GLN   282      41.189  27.011  60.284  1.00  0.00           H
ATOM   4392  CG  GLN   282      40.481  25.616  58.850  1.00  0.00           C
ATOM   4393  HG2 GLN   282      40.339  24.536  58.852  1.00  0.00           H
ATOM   4394  HG3 GLN   282      39.486  26.059  58.901  1.00  0.00           H
ATOM   4395  CD  GLN   282      41.254  26.134  57.647  1.00  0.00           C
ATOM   4396  OE1 GLN   282      41.682  25.453  56.750  1.00  0.00           O
ATOM   4397  NE2 GLN   282      41.468  27.437  57.529  1.00  0.00           N
ATOM   4398 HE21 GLN   282      42.013  27.875  56.799  1.00  0.00           H
ATOM   4399 HE22 GLN   282      41.050  28.142  58.120  1.00  0.00           H
ATOM   4400  C   GLN   282      43.436  26.005  61.443  1.00  0.00           C
ATOM   4401  O   GLN   282      43.292  27.144  61.814  1.00  0.00           O
ATOM   4402  N   THR   283      44.359  25.244  62.049  1.00  0.00           N
ATOM   4403  H   THR   283      44.498  24.331  61.641  1.00  0.00           H
ATOM   4404  CA  THR   283      45.006  25.530  63.333  1.00  0.00           C
ATOM   4405  HA  THR   283      44.221  25.345  64.066  1.00  0.00           H
ATOM   4406  CB  THR   283      46.070  24.466  63.609  1.00  0.00           C
ATOM   4407  HB  THR   283      46.810  24.504  62.810  1.00  0.00           H
ATOM   4408  CG2 THR   283      46.845  24.598  64.917  1.00  0.00           C
ATOM   4409 HG21 THR   283      47.800  24.073  64.954  1.00  0.00           H
ATOM   4410 HG22 THR   283      46.145  24.359  65.719  1.00  0.00           H
ATOM   4411 HG23 THR   283      47.203  25.593  65.180  1.00  0.00           H
ATOM   4412  OG1 THR   283      45.451  23.106  63.496  1.00  0.00           O
ATOM   4413  HG1 THR   283      45.457  22.881  62.562  1.00  0.00           H
ATOM   4414  C   THR   283      45.604  26.896  63.480  1.00  0.00           C
ATOM   4415  O   THR   283      45.356  27.535  64.483  1.00  0.00           O
ATOM   4416  N   PHE   284      46.379  27.367  62.471  1.00  0.00           N
ATOM   4417  H   PHE   284      46.476  26.896  61.583  1.00  0.00           H
ATOM   4418  CA  PHE   284      47.039  28.687  62.521  1.00  0.00           C
ATOM   4419  HA  PHE   284      47.431  28.873  63.521  1.00  0.00           H
ATOM   4420  CB  PHE   284      48.090  28.812  61.498  1.00  0.00           C
ATOM   4421  HB2 PHE   284      48.848  28.032  61.578  1.00  0.00           H
ATOM   4422  HB3 PHE   284      47.613  28.744  60.521  1.00  0.00           H
ATOM   4423  CG  PHE   284      48.825  30.143  61.484  1.00  0.00           C
ATOM   4424  CD1 PHE   284      49.636  30.573  62.566  1.00  0.00           C
ATOM   4425  HD1 PHE   284      49.754  29.972  63.455  1.00  0.00           H
ATOM   4426  CE1 PHE   284      50.379  31.783  62.429  1.00  0.00           C
ATOM   4427  HE1 PHE   284      50.981  32.079  63.276  1.00  0.00           H
ATOM   4428  CZ  PHE   284      50.423  32.478  61.188  1.00  0.00           C
ATOM   4429  HZ  PHE   284      50.987  33.397  61.127  1.00  0.00           H
ATOM   4430  CE2 PHE   284      49.528  32.096  60.184  1.00  0.00           C
ATOM   4431  HE2 PHE   284      49.343  32.753  59.346  1.00  0.00           H
ATOM   4432  CD2 PHE   284      48.733  30.930  60.350  1.00  0.00           C
ATOM   4433  HD2 PHE   284      48.041  30.639  59.572  1.00  0.00           H
ATOM   4434  C   PHE   284      45.911  29.827  62.501  1.00  0.00           C
ATOM   4435  O   PHE   284      45.943  30.809  63.142  1.00  0.00           O
ATOM   4436  N   GLU   285      44.892  29.618  61.678  1.00  0.00           N
ATOM   4437  H   GLU   285      44.738  28.704  61.276  1.00  0.00           H
ATOM   4438  CA  GLU   285      43.729  30.507  61.776  1.00  0.00           C
ATOM   4439  HA  GLU   285      44.061  31.539  61.665  1.00  0.00           H
ATOM   4440  CB  GLU   285      42.833  30.262  60.553  1.00  0.00           C
ATOM   4441  HB2 GLU   285      43.437  30.210  59.648  1.00  0.00           H
ATOM   4442  HB3 GLU   285      42.402  29.273  60.702  1.00  0.00           H
ATOM   4443  CG  GLU   285      41.721  31.265  60.245  1.00  0.00           C
ATOM   4444  HG2 GLU   285      41.150  31.551  61.129  1.00  0.00           H
ATOM   4445  HG3 GLU   285      42.190  32.140  59.793  1.00  0.00           H
ATOM   4446  CD  GLU   285      40.651  30.677  59.247  1.00  0.00           C
ATOM   4447  OE1 GLU   285      39.965  31.532  58.657  1.00  0.00           O
ATOM   4448  OE2 GLU   285      40.506  29.492  59.023  1.00  0.00           O
ATOM   4449  C   GLU   285      42.956  30.371  63.068  1.00  0.00           C
ATOM   4450  O   GLU   285      42.677  31.411  63.654  1.00  0.00           O
ATOM   4451  N   LYS   286      42.744  29.199  63.613  1.00  0.00           N
ATOM   4452  H   LYS   286      43.077  28.362  63.155  1.00  0.00           H
ATOM   4453  CA  LYS   286      42.006  29.158  64.907  1.00  0.00           C
ATOM   4454  HA  LYS   286      41.106  29.767  64.826  1.00  0.00           H
ATOM   4455  CB  LYS   286      41.614  27.700  65.351  1.00  0.00           C
ATOM   4456  HB2 LYS   286      42.503  27.076  65.258  1.00  0.00           H
ATOM   4457  HB3 LYS   286      41.308  27.794  66.393  1.00  0.00           H
ATOM   4458  CG  LYS   286      40.558  27.033  64.466  1.00  0.00           C
ATOM   4459  HG2 LYS   286      39.628  27.539  64.725  1.00  0.00           H
ATOM   4460  HG3 LYS   286      40.690  27.325  63.424  1.00  0.00           H
ATOM   4461  CD  LYS   286      40.385  25.507  64.630  1.00  0.00           C
ATOM   4462  HD2 LYS   286      41.297  25.023  64.281  1.00  0.00           H
ATOM   4463  HD3 LYS   286      40.208  25.209  65.663  1.00  0.00           H
ATOM   4464  CE  LYS   286      39.252  24.929  63.783  1.00  0.00           C
ATOM   4465  HE2 LYS   286      38.319  24.904  64.345  1.00  0.00           H
ATOM   4466  HE3 LYS   286      39.153  25.277  62.754  1.00  0.00           H
ATOM   4467  NZ  LYS   286      39.513  23.445  63.611  1.00  0.00           N
ATOM   4468  HZ1 LYS   286      38.783  22.976  63.093  1.00  0.00           H
ATOM   4469  HZ2 LYS   286      39.649  23.029  64.521  1.00  0.00           H
ATOM   4470  HZ3 LYS   286      40.303  23.245  63.013  1.00  0.00           H
ATOM   4471  C   LYS   286      42.779  29.879  66.066  1.00  0.00           C
ATOM   4472  O   LYS   286      42.211  30.554  66.927  1.00  0.00           O
ATOM   4473  N   MET   287      44.078  29.704  66.029  1.00  0.00           N
ATOM   4474  H   MET   287      44.485  29.122  65.310  1.00  0.00           H
ATOM   4475  CA  MET   287      44.982  30.253  67.001  1.00  0.00           C
ATOM   4476  HA  MET   287      44.462  30.151  67.954  1.00  0.00           H
ATOM   4477  CB  MET   287      46.383  29.675  67.026  1.00  0.00           C
ATOM   4478  HB2 MET   287      46.759  29.609  66.005  1.00  0.00           H
ATOM   4479  HB3 MET   287      47.143  30.257  67.548  1.00  0.00           H
ATOM   4480  CG  MET   287      46.326  28.321  67.647  1.00  0.00           C
ATOM   4481  HG2 MET   287      45.577  27.708  67.149  1.00  0.00           H
ATOM   4482  HG3 MET   287      47.332  27.906  67.580  1.00  0.00           H
ATOM   4483  SD  MET   287      45.831  28.315  69.410  1.00  0.00           S
ATOM   4484  CE  MET   287      47.368  28.878  70.223  1.00  0.00           C
ATOM   4485  HE1 MET   287      48.170  28.265  69.811  1.00  0.00           H
ATOM   4486  HE2 MET   287      47.508  29.949  70.074  1.00  0.00           H
ATOM   4487  HE3 MET   287      47.282  28.633  71.281  1.00  0.00           H
ATOM   4488  C   MET   287      45.214  31.792  66.886  1.00  0.00           C
ATOM   4489  O   MET   287      45.705  32.409  67.845  1.00  0.00           O
ATOM   4490  N   SER   288      44.869  32.490  65.772  1.00  0.00           N
ATOM   4491  H   SER   288      44.495  32.055  64.941  1.00  0.00           H
ATOM   4492  CA  SER   288      45.351  33.816  65.536  1.00  0.00           C
ATOM   4493  HA  SER   288      45.497  34.375  66.461  1.00  0.00           H
ATOM   4494  CB  SER   288      46.728  33.718  64.868  1.00  0.00           C
ATOM   4495  HB2 SER   288      47.223  34.682  64.998  1.00  0.00           H
ATOM   4496  HB3 SER   288      47.306  32.959  65.394  1.00  0.00           H
ATOM   4497  OG  SER   288      46.495  33.468  63.425  1.00  0.00           O
ATOM   4498  HG  SER   288      46.403  32.516  63.352  1.00  0.00           H
ATOM   4499  C   SER   288      44.421  34.680  64.752  1.00  0.00           C
ATOM   4500  O   SER   288      44.682  35.891  64.626  1.00  0.00           O
ATOM   4501  N   SER   289      43.345  34.203  64.179  1.00  0.00           N
ATOM   4502  H   SER   289      43.027  33.257  64.333  1.00  0.00           H
ATOM   4503  CA  SER   289      42.304  35.010  63.556  1.00  0.00           C
ATOM   4504  HA  SER   289      42.786  35.727  62.891  1.00  0.00           H
ATOM   4505  CB  SER   289      41.479  34.077  62.657  1.00  0.00           C
ATOM   4506  HB2 SER   289      42.042  33.550  61.886  1.00  0.00           H
ATOM   4507  HB3 SER   289      41.054  33.363  63.362  1.00  0.00           H
ATOM   4508  OG  SER   289      40.443  34.887  62.099  1.00  0.00           O
ATOM   4509  HG  SER   289      39.981  34.306  61.489  1.00  0.00           H
ATOM   4510  C   SER   289      41.405  35.727  64.541  1.00  0.00           C
ATOM   4511  O   SER   289      40.989  35.111  65.576  1.00  0.00           O
ATOM   4512  N   GLY   290      41.121  36.963  64.226  1.00  0.00           N
ATOM   4513  H   GLY   290      41.449  37.257  63.317  1.00  0.00           H
ATOM   4514  CA  GLY   290      40.167  37.757  64.960  1.00  0.00           C
ATOM   4515  HA2 GLY   290      40.639  38.079  65.888  1.00  0.00           H
ATOM   4516  HA3 GLY   290      40.036  38.698  64.427  1.00  0.00           H
ATOM   4517  C   GLY   290      38.845  37.102  65.266  1.00  0.00           C
ATOM   4518  O   GLY   290      38.256  37.453  66.311  1.00  0.00           O
ATOM   4519  N   TYR   291      38.397  36.189  64.421  1.00  0.00           N
ATOM   4520  H   TYR   291      38.986  36.138  63.603  1.00  0.00           H
ATOM   4521  CA  TYR   291      37.020  35.577  64.462  1.00  0.00           C
ATOM   4522  HA  TYR   291      36.254  36.303  64.187  1.00  0.00           H
ATOM   4523  CB  TYR   291      37.078  34.590  63.275  1.00  0.00           C
ATOM   4524  HB2 TYR   291      37.373  35.204  62.425  1.00  0.00           H
ATOM   4525  HB3 TYR   291      37.839  33.818  63.389  1.00  0.00           H
ATOM   4526  CG  TYR   291      35.743  33.942  62.868  1.00  0.00           C
ATOM   4527  CD1 TYR   291      34.731  34.752  62.413  1.00  0.00           C
ATOM   4528  HD1 TYR   291      34.955  35.804  62.314  1.00  0.00           H
ATOM   4529  CE1 TYR   291      33.464  34.264  62.000  1.00  0.00           C
ATOM   4530  HE1 TYR   291      32.741  35.014  61.716  1.00  0.00           H
ATOM   4531  CZ  TYR   291      33.224  32.954  62.121  1.00  0.00           C
ATOM   4532  OH  TYR   291      32.048  32.528  61.663  1.00  0.00           O
ATOM   4533  HH  TYR   291      31.393  33.228  61.616  1.00  0.00           H
ATOM   4534  CE2 TYR   291      34.119  32.055  62.621  1.00  0.00           C
ATOM   4535  HE2 TYR   291      33.753  31.049  62.761  1.00  0.00           H
ATOM   4536  CD2 TYR   291      35.368  32.623  63.108  1.00  0.00           C
ATOM   4537  HD2 TYR   291      36.029  31.896  63.556  1.00  0.00           H
ATOM   4538  C   TYR   291      36.723  34.776  65.752  1.00  0.00           C
ATOM   4539  O   TYR   291      35.602  34.492  66.041  1.00  0.00           O
ATOM   4540  N   TYR   292      37.742  34.387  66.519  1.00  0.00           N
ATOM   4541  H   TYR   292      38.633  34.807  66.297  1.00  0.00           H
ATOM   4542  CA  TYR   292      37.651  33.600  67.810  1.00  0.00           C
ATOM   4543  HA  TYR   292      36.615  33.263  67.766  1.00  0.00           H
ATOM   4544  CB  TYR   292      38.487  32.347  67.820  1.00  0.00           C
ATOM   4545  HB2 TYR   292      39.536  32.596  67.984  1.00  0.00           H
ATOM   4546  HB3 TYR   292      38.151  31.604  68.543  1.00  0.00           H
ATOM   4547  CG  TYR   292      38.480  31.516  66.556  1.00  0.00           C
ATOM   4548  CD1 TYR   292      37.564  30.477  66.561  1.00  0.00           C
ATOM   4549  HD1 TYR   292      36.956  30.278  67.431  1.00  0.00           H
ATOM   4550  CE1 TYR   292      37.422  29.784  65.354  1.00  0.00           C
ATOM   4551  HE1 TYR   292      36.587  29.121  65.185  1.00  0.00           H
ATOM   4552  CZ  TYR   292      38.348  30.042  64.280  1.00  0.00           C
ATOM   4553  OH  TYR   292      38.178  29.252  63.166  1.00  0.00           O
ATOM   4554  HH  TYR   292      37.597  28.535  63.432  1.00  0.00           H
ATOM   4555  CE2 TYR   292      39.231  31.089  64.329  1.00  0.00           C
ATOM   4556  HE2 TYR   292      39.774  31.350  63.433  1.00  0.00           H
ATOM   4557  CD2 TYR   292      39.310  31.877  65.530  1.00  0.00           C
ATOM   4558  HD2 TYR   292      39.992  32.714  65.546  1.00  0.00           H
ATOM   4559  C   TYR   292      37.769  34.427  69.126  1.00  0.00           C
ATOM   4560  O   TYR   292      37.686  33.862  70.220  1.00  0.00           O
ATOM   4561  N   LEU   293      38.018  35.719  69.032  1.00  0.00           N
ATOM   4562  H   LEU   293      38.128  36.168  68.134  1.00  0.00           H
ATOM   4563  CA  LEU   293      38.453  36.443  70.275  1.00  0.00           C
ATOM   4564  HA  LEU   293      39.057  35.740  70.849  1.00  0.00           H
ATOM   4565  CB  LEU   293      39.342  37.685  69.956  1.00  0.00           C
ATOM   4566  HB2 LEU   293      38.657  38.340  69.416  1.00  0.00           H
ATOM   4567  HB3 LEU   293      39.693  38.101  70.899  1.00  0.00           H
ATOM   4568  CG  LEU   293      40.564  37.384  69.084  1.00  0.00           C
ATOM   4569  HG  LEU   293      40.267  37.039  68.093  1.00  0.00           H
ATOM   4570  CD1 LEU   293      41.350  38.623  68.844  1.00  0.00           C
ATOM   4571 HD11 LEU   293      42.091  38.583  68.046  1.00  0.00           H
ATOM   4572 HD12 LEU   293      41.806  39.048  69.738  1.00  0.00           H
ATOM   4573 HD13 LEU   293      40.697  39.413  68.473  1.00  0.00           H
ATOM   4574  CD2 LEU   293      41.537  36.419  69.726  1.00  0.00           C
ATOM   4575 HD21 LEU   293      41.025  35.521  70.073  1.00  0.00           H
ATOM   4576 HD22 LEU   293      42.412  36.046  69.194  1.00  0.00           H
ATOM   4577 HD23 LEU   293      41.954  36.863  70.630  1.00  0.00           H
ATOM   4578  C   LEU   293      37.355  36.688  71.276  1.00  0.00           C
ATOM   4579  O   LEU   293      37.510  36.765  72.491  1.00  0.00           O
ATOM   4580  N   GLY   294      36.105  36.640  70.765  1.00  0.00           N
ATOM   4581  H   GLY   294      36.151  36.177  69.869  1.00  0.00           H
ATOM   4582  CA  GLY   294      34.884  36.627  71.455  1.00  0.00           C
ATOM   4583  HA2 GLY   294      34.880  37.347  72.272  1.00  0.00           H
ATOM   4584  HA3 GLY   294      34.098  36.811  70.723  1.00  0.00           H
ATOM   4585  C   GLY   294      34.589  35.311  72.164  1.00  0.00           C
ATOM   4586  O   GLY   294      34.148  35.287  73.314  1.00  0.00           O
ATOM   4587  N   GLU   295      34.765  34.138  71.512  1.00  0.00           N
ATOM   4588  H   GLU   295      34.992  34.153  70.528  1.00  0.00           H
ATOM   4589  CA  GLU   295      34.574  32.815  72.143  1.00  0.00           C
ATOM   4590  HA  GLU   295      33.625  32.824  72.680  1.00  0.00           H
ATOM   4591  CB  GLU   295      34.683  31.676  71.069  1.00  0.00           C
ATOM   4592  HB2 GLU   295      33.961  31.910  70.288  1.00  0.00           H
ATOM   4593  HB3 GLU   295      35.624  31.734  70.523  1.00  0.00           H
ATOM   4594  CG  GLU   295      34.253  30.250  71.541  1.00  0.00           C
ATOM   4595  HG2 GLU   295      34.461  29.579  70.706  1.00  0.00           H
ATOM   4596  HG3 GLU   295      34.917  29.932  72.346  1.00  0.00           H
ATOM   4597  CD  GLU   295      32.816  30.135  72.018  1.00  0.00           C
ATOM   4598  OE1 GLU   295      32.149  31.150  72.193  1.00  0.00           O
ATOM   4599  OE2 GLU   295      32.370  29.010  72.389  1.00  0.00           O
ATOM   4600  C   GLU   295      35.683  32.479  73.180  1.00  0.00           C
ATOM   4601  O   GLU   295      35.322  31.904  74.227  1.00  0.00           O
ATOM   4602  N   ILE   296      36.967  32.758  72.921  1.00  0.00           N
ATOM   4603  H   ILE   296      37.141  33.197  72.028  1.00  0.00           H
ATOM   4604  CA  ILE   296      38.010  32.648  73.969  1.00  0.00           C
ATOM   4605  HA  ILE   296      37.975  31.627  74.348  1.00  0.00           H
ATOM   4606  CB  ILE   296      39.363  33.010  73.337  1.00  0.00           C
ATOM   4607  HB  ILE   296      39.334  33.987  72.856  1.00  0.00           H
ATOM   4608  CG2 ILE   296      40.267  33.046  74.633  1.00  0.00           C
ATOM   4609 HG21 ILE   296      40.004  33.916  75.235  1.00  0.00           H
ATOM   4610 HG22 ILE   296      41.314  33.144  74.345  1.00  0.00           H
ATOM   4611 HG23 ILE   296      40.260  32.178  75.293  1.00  0.00           H
ATOM   4612  CG1 ILE   296      39.788  31.864  72.381  1.00  0.00           C
ATOM   4613 HG12 ILE   296      39.985  30.955  72.951  1.00  0.00           H
ATOM   4614 HG13 ILE   296      39.140  31.703  71.521  1.00  0.00           H
ATOM   4615  CD1 ILE   296      41.152  32.214  71.750  1.00  0.00           C
ATOM   4616 HD11 ILE   296      41.127  33.254  71.420  1.00  0.00           H
ATOM   4617 HD12 ILE   296      41.334  31.560  70.896  1.00  0.00           H
ATOM   4618 HD13 ILE   296      41.915  32.036  72.507  1.00  0.00           H
ATOM   4619  C   ILE   296      37.680  33.451  75.237  1.00  0.00           C
ATOM   4620  O   ILE   296      37.659  32.949  76.389  1.00  0.00           O
ATOM   4621  N   LEU   297      37.370  34.748  75.170  1.00  0.00           N
ATOM   4622  H   LEU   297      37.304  35.117  74.232  1.00  0.00           H
ATOM   4623  CA  LEU   297      36.668  35.481  76.234  1.00  0.00           C
ATOM   4624  HA  LEU   297      37.346  35.629  77.074  1.00  0.00           H
ATOM   4625  CB  LEU   297      36.388  36.865  75.615  1.00  0.00           C
ATOM   4626  HB2 LEU   297      37.296  37.316  75.214  1.00  0.00           H
ATOM   4627  HB3 LEU   297      35.640  36.750  74.830  1.00  0.00           H
ATOM   4628  CG  LEU   297      35.677  37.870  76.462  1.00  0.00           C
ATOM   4629  HG  LEU   297      34.718  37.496  76.821  1.00  0.00           H
ATOM   4630  CD1 LEU   297      36.544  38.342  77.699  1.00  0.00           C
ATOM   4631 HD11 LEU   297      37.496  38.694  77.298  1.00  0.00           H
ATOM   4632 HD12 LEU   297      36.635  37.458  78.331  1.00  0.00           H
ATOM   4633 HD13 LEU   297      36.056  39.212  78.137  1.00  0.00           H
ATOM   4634  CD2 LEU   297      35.223  39.093  75.621  1.00  0.00           C
ATOM   4635 HD21 LEU   297      34.680  38.859  74.706  1.00  0.00           H
ATOM   4636 HD22 LEU   297      34.549  39.616  76.299  1.00  0.00           H
ATOM   4637 HD23 LEU   297      36.093  39.663  75.295  1.00  0.00           H
ATOM   4638  C   LEU   297      35.347  34.905  76.753  1.00  0.00           C
ATOM   4639  O   LEU   297      35.153  35.095  77.967  1.00  0.00           O
ATOM   4640  N   ARG   298      34.535  34.182  76.013  1.00  0.00           N
ATOM   4641  H   ARG   298      34.663  34.085  75.016  1.00  0.00           H
ATOM   4642  CA  ARG   298      33.350  33.402  76.603  1.00  0.00           C
ATOM   4643  HA  ARG   298      32.738  33.973  77.301  1.00  0.00           H
ATOM   4644  CB  ARG   298      32.444  32.970  75.523  1.00  0.00           C
ATOM   4645  HB2 ARG   298      32.300  33.812  74.846  1.00  0.00           H
ATOM   4646  HB3 ARG   298      32.831  32.150  74.918  1.00  0.00           H
ATOM   4647  CG  ARG   298      31.026  32.575  76.010  1.00  0.00           C
ATOM   4648  HG2 ARG   298      31.015  31.990  76.930  1.00  0.00           H
ATOM   4649  HG3 ARG   298      30.571  33.526  76.288  1.00  0.00           H
ATOM   4650  CD  ARG   298      30.189  31.960  74.998  1.00  0.00           C
ATOM   4651  HD2 ARG   298      29.197  31.943  75.451  1.00  0.00           H
ATOM   4652  HD3 ARG   298      29.992  32.650  74.179  1.00  0.00           H
ATOM   4653  NE  ARG   298      30.625  30.602  74.538  1.00  0.00           N
ATOM   4654  HE  ARG   298      31.236  30.526  73.738  1.00  0.00           H
ATOM   4655  CZ  ARG   298      30.387  29.458  75.181  1.00  0.00           C
ATOM   4656  NH1 ARG   298      29.619  29.362  76.226  1.00  0.00           N
ATOM   4657 HH11 ARG   298      29.169  30.162  76.646  1.00  0.00           H
ATOM   4658 HH12 ARG   298      29.390  28.469  76.639  1.00  0.00           H
ATOM   4659  NH2 ARG   298      30.974  28.362  74.699  1.00  0.00           N
ATOM   4660 HH21 ARG   298      31.573  28.520  73.902  1.00  0.00           H
ATOM   4661 HH22 ARG   298      30.754  27.442  75.055  1.00  0.00           H
ATOM   4662  C   ARG   298      33.818  32.225  77.514  1.00  0.00           C
ATOM   4663  O   ARG   298      33.518  32.106  78.708  1.00  0.00           O
ATOM   4664  N   LEU   299      34.629  31.301  76.977  1.00  0.00           N
ATOM   4665  H   LEU   299      34.798  31.540  76.010  1.00  0.00           H
ATOM   4666  CA  LEU   299      35.240  30.196  77.610  1.00  0.00           C
ATOM   4667  HA  LEU   299      34.448  29.512  77.914  1.00  0.00           H
ATOM   4668  CB  LEU   299      35.962  29.297  76.618  1.00  0.00           C
ATOM   4669  HB2 LEU   299      36.795  29.879  76.224  1.00  0.00           H
ATOM   4670  HB3 LEU   299      36.269  28.380  77.122  1.00  0.00           H
ATOM   4671  CG  LEU   299      34.979  28.797  75.519  1.00  0.00           C
ATOM   4672  HG  LEU   299      34.365  29.625  75.163  1.00  0.00           H
ATOM   4673  CD1 LEU   299      35.861  28.245  74.318  1.00  0.00           C
ATOM   4674 HD11 LEU   299      35.065  27.929  73.645  1.00  0.00           H
ATOM   4675 HD12 LEU   299      36.519  27.480  74.730  1.00  0.00           H
ATOM   4676 HD13 LEU   299      36.485  29.038  73.906  1.00  0.00           H
ATOM   4677  CD2 LEU   299      34.055  27.738  75.962  1.00  0.00           C
ATOM   4678 HD21 LEU   299      34.580  26.978  76.539  1.00  0.00           H
ATOM   4679 HD22 LEU   299      33.253  28.174  76.558  1.00  0.00           H
ATOM   4680 HD23 LEU   299      33.453  27.314  75.157  1.00  0.00           H
ATOM   4681  C   LEU   299      36.026  30.506  78.857  1.00  0.00           C
ATOM   4682  O   LEU   299      35.870  29.821  79.837  1.00  0.00           O
ATOM   4683  N   ALA   300      36.841  31.551  78.844  1.00  0.00           N
ATOM   4684  H   ALA   300      36.870  31.999  77.939  1.00  0.00           H
ATOM   4685  CA  ALA   300      37.686  31.988  79.993  1.00  0.00           C
ATOM   4686  HA  ALA   300      38.206  31.177  80.501  1.00  0.00           H
ATOM   4687  CB  ALA   300      38.625  33.104  79.505  1.00  0.00           C
ATOM   4688  HB1 ALA   300      39.457  32.764  78.888  1.00  0.00           H
ATOM   4689  HB2 ALA   300      38.991  33.649  80.375  1.00  0.00           H
ATOM   4690  HB3 ALA   300      38.101  33.815  78.866  1.00  0.00           H
ATOM   4691  C   ALA   300      36.748  32.581  81.090  1.00  0.00           C
ATOM   4692  O   ALA   300      37.052  32.262  82.279  1.00  0.00           O
ATOM   4693  N   LEU   301      35.661  33.310  80.738  1.00  0.00           N
ATOM   4694  H   LEU   301      35.458  33.452  79.759  1.00  0.00           H
ATOM   4695  CA  LEU   301      34.685  33.872  81.747  1.00  0.00           C
ATOM   4696  HA  LEU   301      35.310  34.181  82.584  1.00  0.00           H
ATOM   4697  CB  LEU   301      34.154  35.210  81.243  1.00  0.00           C
ATOM   4698  HB2 LEU   301      33.665  34.933  80.309  1.00  0.00           H
ATOM   4699  HB3 LEU   301      33.355  35.548  81.904  1.00  0.00           H
ATOM   4700  CG  LEU   301      35.188  36.302  80.975  1.00  0.00           C
ATOM   4701  HG  LEU   301      36.080  35.959  80.450  1.00  0.00           H
ATOM   4702  CD1 LEU   301      34.466  37.536  80.272  1.00  0.00           C
ATOM   4703 HD11 LEU   301      35.184  38.351  80.186  1.00  0.00           H
ATOM   4704 HD12 LEU   301      33.568  37.811  80.825  1.00  0.00           H
ATOM   4705 HD13 LEU   301      34.201  37.319  79.238  1.00  0.00           H
ATOM   4706  CD2 LEU   301      35.681  36.934  82.312  1.00  0.00           C
ATOM   4707 HD21 LEU   301      34.778  37.279  82.817  1.00  0.00           H
ATOM   4708 HD22 LEU   301      36.232  36.209  82.911  1.00  0.00           H
ATOM   4709 HD23 LEU   301      36.420  37.709  82.107  1.00  0.00           H
ATOM   4710  C   LEU   301      33.838  32.752  82.211  1.00  0.00           C
ATOM   4711  O   LEU   301      33.659  32.623  83.433  1.00  0.00           O
ATOM   4712  N   MET   302      33.364  31.837  81.416  1.00  0.00           N
ATOM   4713  H   MET   302      33.487  32.087  80.445  1.00  0.00           H
ATOM   4714  CA  MET   302      32.523  30.696  81.806  1.00  0.00           C
ATOM   4715  HA  MET   302      31.725  31.058  82.453  1.00  0.00           H
ATOM   4716  CB  MET   302      31.796  30.065  80.600  1.00  0.00           C
ATOM   4717  HB2 MET   302      31.292  30.844  80.028  1.00  0.00           H
ATOM   4718  HB3 MET   302      32.465  29.510  79.943  1.00  0.00           H
ATOM   4719  CG  MET   302      30.657  29.198  81.124  1.00  0.00           C
ATOM   4720  HG2 MET   302      30.233  28.832  80.190  1.00  0.00           H
ATOM   4721  HG3 MET   302      31.048  28.301  81.605  1.00  0.00           H
ATOM   4722  SD  MET   302      29.255  29.906  82.059  1.00  0.00           S
ATOM   4723  CE  MET   302      28.535  28.261  82.277  1.00  0.00           C
ATOM   4724  HE1 MET   302      28.664  27.592  81.427  1.00  0.00           H
ATOM   4725  HE2 MET   302      29.054  27.891  83.161  1.00  0.00           H
ATOM   4726  HE3 MET   302      27.477  28.381  82.516  1.00  0.00           H
ATOM   4727  C   MET   302      33.309  29.608  82.646  1.00  0.00           C
ATOM   4728  O   MET   302      32.713  28.878  83.493  1.00  0.00           O
ATOM   4729  N   ASP   303      34.638  29.574  82.539  1.00  0.00           N
ATOM   4730  H   ASP   303      35.108  30.122  81.833  1.00  0.00           H
ATOM   4731  CA  ASP   303      35.476  28.732  83.427  1.00  0.00           C
ATOM   4732  HA  ASP   303      35.020  27.752  83.561  1.00  0.00           H
ATOM   4733  CB  ASP   303      36.849  28.573  82.711  1.00  0.00           C
ATOM   4734  HB2 ASP   303      36.576  28.054  81.792  1.00  0.00           H
ATOM   4735  HB3 ASP   303      37.316  29.543  82.546  1.00  0.00           H
ATOM   4736  CG  ASP   303      37.907  27.621  83.379  1.00  0.00           C
ATOM   4737  OD1 ASP   303      37.627  26.715  84.250  1.00  0.00           O
ATOM   4738  OD2 ASP   303      39.022  27.775  82.937  1.00  0.00           O
ATOM   4739  C   ASP   303      35.693  29.420  84.800  1.00  0.00           C
ATOM   4740  O   ASP   303      35.549  28.822  85.874  1.00  0.00           O
ATOM   4741  N   MET   304      36.024  30.730  84.828  1.00  0.00           N
ATOM   4742  H   MET   304      35.980  31.268  83.973  1.00  0.00           H
ATOM   4743  CA  MET   304      36.207  31.474  86.070  1.00  0.00           C
ATOM   4744  HA  MET   304      36.863  31.056  86.833  1.00  0.00           H
ATOM   4745  CB  MET   304      36.721  32.821  85.751  1.00  0.00           C
ATOM   4746  HB2 MET   304      35.960  33.292  85.130  1.00  0.00           H
ATOM   4747  HB3 MET   304      36.754  33.377  86.687  1.00  0.00           H
ATOM   4748  CG  MET   304      38.106  32.886  85.128  1.00  0.00           C
ATOM   4749  HG2 MET   304      38.176  32.486  84.117  1.00  0.00           H
ATOM   4750  HG3 MET   304      38.302  33.953  85.020  1.00  0.00           H
ATOM   4751  SD  MET   304      39.432  32.286  86.129  1.00  0.00           S
ATOM   4752  CE  MET   304      39.500  30.529  85.612  1.00  0.00           C
ATOM   4753  HE1 MET   304      38.613  29.972  85.910  1.00  0.00           H
ATOM   4754  HE2 MET   304      39.739  30.433  84.553  1.00  0.00           H
ATOM   4755  HE3 MET   304      40.296  30.086  86.212  1.00  0.00           H
ATOM   4756  C   MET   304      34.865  31.608  86.887  1.00  0.00           C
ATOM   4757  O   MET   304      34.927  31.599  88.144  1.00  0.00           O
ATOM   4758  N   TYR   305      33.728  31.556  86.157  1.00  0.00           N
ATOM   4759  H   TYR   305      33.919  31.781  85.191  1.00  0.00           H
ATOM   4760  CA  TYR   305      32.429  31.327  86.751  1.00  0.00           C
ATOM   4761  HA  TYR   305      32.089  32.123  87.414  1.00  0.00           H
ATOM   4762  CB  TYR   305      31.319  31.381  85.709  1.00  0.00           C
ATOM   4763  HB2 TYR   305      31.107  32.378  85.322  1.00  0.00           H
ATOM   4764  HB3 TYR   305      31.715  30.791  84.881  1.00  0.00           H
ATOM   4765  CG  TYR   305      30.038  30.838  86.142  1.00  0.00           C
ATOM   4766  CD1 TYR   305      29.171  31.609  86.888  1.00  0.00           C
ATOM   4767  HD1 TYR   305      29.559  32.565  87.209  1.00  0.00           H
ATOM   4768  CE1 TYR   305      27.970  31.093  87.321  1.00  0.00           C
ATOM   4769  HE1 TYR   305      27.372  31.707  87.978  1.00  0.00           H
ATOM   4770  CZ  TYR   305      27.539  29.795  87.070  1.00  0.00           C
ATOM   4771  OH  TYR   305      26.262  29.404  87.509  1.00  0.00           O
ATOM   4772  HH  TYR   305      25.845  28.651  87.086  1.00  0.00           H
ATOM   4773  CE2 TYR   305      28.338  29.012  86.257  1.00  0.00           C
ATOM   4774  HE2 TYR   305      27.981  28.032  85.977  1.00  0.00           H
ATOM   4775  CD2 TYR   305      29.577  29.538  85.800  1.00  0.00           C
ATOM   4776  HD2 TYR   305      30.198  28.828  85.276  1.00  0.00           H
ATOM   4777  C   TYR   305      32.420  29.972  87.477  1.00  0.00           C
ATOM   4778  O   TYR   305      32.064  29.984  88.634  1.00  0.00           O
ATOM   4779  N   LYS   306      32.791  28.904  86.841  1.00  0.00           N
ATOM   4780  H   LYS   306      32.946  29.073  85.857  1.00  0.00           H
ATOM   4781  CA  LYS   306      32.818  27.511  87.274  1.00  0.00           C
ATOM   4782  HA  LYS   306      31.824  27.225  87.619  1.00  0.00           H
ATOM   4783  CB  LYS   306      33.066  26.568  86.064  1.00  0.00           C
ATOM   4784  HB2 LYS   306      33.915  26.879  85.456  1.00  0.00           H
ATOM   4785  HB3 LYS   306      33.291  25.564  86.424  1.00  0.00           H
ATOM   4786  CG  LYS   306      31.755  26.409  85.180  1.00  0.00           C
ATOM   4787  HG2 LYS   306      30.874  26.261  85.804  1.00  0.00           H
ATOM   4788  HG3 LYS   306      31.443  27.288  84.619  1.00  0.00           H
ATOM   4789  CD  LYS   306      31.882  25.168  84.384  1.00  0.00           C
ATOM   4790  HD2 LYS   306      32.735  25.252  83.711  1.00  0.00           H
ATOM   4791  HD3 LYS   306      32.007  24.314  85.049  1.00  0.00           H
ATOM   4792  CE  LYS   306      30.639  24.897  83.495  1.00  0.00           C
ATOM   4793  HE2 LYS   306      30.219  25.847  83.163  1.00  0.00           H
ATOM   4794  HE3 LYS   306      30.868  24.249  82.648  1.00  0.00           H
ATOM   4795  NZ  LYS   306      29.454  24.254  84.187  1.00  0.00           N
ATOM   4796  HZ1 LYS   306      29.156  24.877  84.924  1.00  0.00           H
ATOM   4797  HZ2 LYS   306      29.536  23.302  84.517  1.00  0.00           H
ATOM   4798  HZ3 LYS   306      28.717  24.178  83.501  1.00  0.00           H
ATOM   4799  C   LYS   306      33.771  27.255  88.435  1.00  0.00           C
ATOM   4800  O   LYS   306      33.391  26.518  89.342  1.00  0.00           O
ATOM   4801  N   GLN   307      34.962  27.876  88.425  1.00  0.00           N
ATOM   4802  H   GLN   307      35.227  28.258  87.529  1.00  0.00           H
ATOM   4803  CA  GLN   307      35.898  27.894  89.549  1.00  0.00           C
ATOM   4804  HA  GLN   307      36.084  26.916  89.995  1.00  0.00           H
ATOM   4805  CB  GLN   307      37.341  28.260  89.044  1.00  0.00           C
ATOM   4806  HB2 GLN   307      37.421  29.242  88.580  1.00  0.00           H
ATOM   4807  HB3 GLN   307      37.990  28.257  89.920  1.00  0.00           H
ATOM   4808  CG  GLN   307      37.915  27.205  88.038  1.00  0.00           C
ATOM   4809  HG2 GLN   307      37.959  26.233  88.530  1.00  0.00           H
ATOM   4810  HG3 GLN   307      37.292  27.090  87.151  1.00  0.00           H
ATOM   4811  CD  GLN   307      39.322  27.557  87.486  1.00  0.00           C
ATOM   4812  OE1 GLN   307      40.221  27.991  88.172  1.00  0.00           O
ATOM   4813  NE2 GLN   307      39.509  27.369  86.180  1.00  0.00           N
ATOM   4814 HE21 GLN   307      40.475  27.494  85.917  1.00  0.00           H
ATOM   4815 HE22 GLN   307      38.763  27.055  85.574  1.00  0.00           H
ATOM   4816  C   GLN   307      35.455  28.774  90.723  1.00  0.00           C
ATOM   4817  O   GLN   307      36.205  29.096  91.717  1.00  0.00           O
ATOM   4818  N   GLY   308      34.234  29.372  90.688  1.00  0.00           N
ATOM   4819  H   GLY   308      33.676  29.067  89.903  1.00  0.00           H
ATOM   4820  CA  GLY   308      33.553  30.065  91.753  1.00  0.00           C
ATOM   4821  HA2 GLY   308      32.514  29.756  91.643  1.00  0.00           H
ATOM   4822  HA3 GLY   308      33.833  29.783  92.768  1.00  0.00           H
ATOM   4823  C   GLY   308      33.717  31.556  91.834  1.00  0.00           C
ATOM   4824  O   GLY   308      33.425  32.121  92.877  1.00  0.00           O
ATOM   4825  N   PHE   309      34.374  32.157  90.872  1.00  0.00           N
ATOM   4826  H   PHE   309      34.563  31.682  90.000  1.00  0.00           H
ATOM   4827  CA  PHE   309      35.044  33.471  90.988  1.00  0.00           C
ATOM   4828  HA  PHE   309      35.194  33.523  92.067  1.00  0.00           H
ATOM   4829  CB  PHE   309      36.460  33.564  90.310  1.00  0.00           C
ATOM   4830  HB2 PHE   309      36.423  33.391  89.235  1.00  0.00           H
ATOM   4831  HB3 PHE   309      36.813  34.578  90.496  1.00  0.00           H
ATOM   4832  CG  PHE   309      37.579  32.697  90.910  1.00  0.00           C
ATOM   4833  CD1 PHE   309      37.916  32.770  92.303  1.00  0.00           C
ATOM   4834  HD1 PHE   309      37.463  33.459  93.001  1.00  0.00           H
ATOM   4835  CE1 PHE   309      38.898  31.860  92.811  1.00  0.00           C
ATOM   4836  HE1 PHE   309      39.115  31.885  93.868  1.00  0.00           H
ATOM   4837  CZ  PHE   309      39.509  30.989  91.937  1.00  0.00           C
ATOM   4838  HZ  PHE   309      40.327  30.389  92.311  1.00  0.00           H
ATOM   4839  CE2 PHE   309      39.230  30.970  90.570  1.00  0.00           C
ATOM   4840  HE2 PHE   309      39.746  30.250  89.952  1.00  0.00           H
ATOM   4841  CD2 PHE   309      38.294  31.853  90.008  1.00  0.00           C
ATOM   4842  HD2 PHE   309      38.068  31.855  88.952  1.00  0.00           H
ATOM   4843  C   PHE   309      34.271  34.750  90.568  1.00  0.00           C
ATOM   4844  O   PHE   309      34.100  35.772  91.319  1.00  0.00           O
ATOM   4845  N   ILE   310      33.529  34.717  89.413  1.00  0.00           N
ATOM   4846  H   ILE   310      33.540  33.911  88.804  1.00  0.00           H
ATOM   4847  CA  ILE   310      32.781  35.807  88.843  1.00  0.00           C
ATOM   4848  HA  ILE   310      32.797  36.646  89.539  1.00  0.00           H
ATOM   4849  CB  ILE   310      33.493  36.244  87.527  1.00  0.00           C
ATOM   4850  HB  ILE   310      33.086  37.201  87.195  1.00  0.00           H
ATOM   4851  CG2 ILE   310      34.936  36.615  87.812  1.00  0.00           C
ATOM   4852 HG21 ILE   310      35.299  37.289  87.036  1.00  0.00           H
ATOM   4853 HG22 ILE   310      35.621  35.768  87.792  1.00  0.00           H
ATOM   4854 HG23 ILE   310      35.094  37.086  88.782  1.00  0.00           H
ATOM   4855  CG1 ILE   310      33.351  35.218  86.315  1.00  0.00           C
ATOM   4856 HG12 ILE   310      34.068  34.402  86.389  1.00  0.00           H
ATOM   4857 HG13 ILE   310      32.311  34.958  86.116  1.00  0.00           H
ATOM   4858  CD1 ILE   310      33.797  35.889  85.015  1.00  0.00           C
ATOM   4859 HD11 ILE   310      33.309  36.838  84.793  1.00  0.00           H
ATOM   4860 HD12 ILE   310      33.888  35.140  84.226  1.00  0.00           H
ATOM   4861 HD13 ILE   310      34.844  36.164  85.147  1.00  0.00           H
ATOM   4862  C   ILE   310      31.330  35.444  88.557  1.00  0.00           C
ATOM   4863  O   ILE   310      31.007  34.265  88.635  1.00  0.00           O
ATOM   4864  N   PHE   311      30.450  36.383  88.206  1.00  0.00           N
ATOM   4865  H   PHE   311      30.669  37.368  88.208  1.00  0.00           H
ATOM   4866  CA  PHE   311      29.125  36.069  87.704  1.00  0.00           C
ATOM   4867  HA  PHE   311      28.486  36.951  87.658  1.00  0.00           H
ATOM   4868  CB  PHE   311      29.264  35.501  86.266  1.00  0.00           C
ATOM   4869  HB2 PHE   311      29.729  34.522  86.382  1.00  0.00           H
ATOM   4870  HB3 PHE   311      28.263  35.365  85.857  1.00  0.00           H
ATOM   4871  CG  PHE   311      29.973  36.262  85.229  1.00  0.00           C
ATOM   4872  CD1 PHE   311      30.146  37.630  85.293  1.00  0.00           C
ATOM   4873  HD1 PHE   311      29.805  38.132  86.186  1.00  0.00           H
ATOM   4874  CE1 PHE   311      30.695  38.398  84.222  1.00  0.00           C
ATOM   4875  HE1 PHE   311      30.816  39.462  84.361  1.00  0.00           H
ATOM   4876  CZ  PHE   311      31.062  37.755  83.021  1.00  0.00           C
ATOM   4877  HZ  PHE   311      31.572  38.314  82.251  1.00  0.00           H
ATOM   4878  CE2 PHE   311      30.953  36.359  82.982  1.00  0.00           C
ATOM   4879  HE2 PHE   311      31.263  35.858  82.077  1.00  0.00           H
ATOM   4880  CD2 PHE   311      30.396  35.630  84.027  1.00  0.00           C
ATOM   4881  HD2 PHE   311      30.379  34.560  83.882  1.00  0.00           H
ATOM   4882  C   PHE   311      28.301  35.116  88.645  1.00  0.00           C
ATOM   4883  O   PHE   311      27.397  34.435  88.280  1.00  0.00           O
ATOM   4884  N   LYS   312      28.460  35.343  89.963  1.00  0.00           N
ATOM   4885  H   LYS   312      29.171  35.989  90.278  1.00  0.00           H
ATOM   4886  CA  LYS   312      27.611  34.763  91.012  1.00  0.00           C
ATOM   4887  HA  LYS   312      27.575  33.687  90.840  1.00  0.00           H
ATOM   4888  CB  LYS   312      28.281  35.061  92.364  1.00  0.00           C
ATOM   4889  HB2 LYS   312      28.309  36.129  92.581  1.00  0.00           H
ATOM   4890  HB3 LYS   312      27.628  34.724  93.168  1.00  0.00           H
ATOM   4891  CG  LYS   312      29.632  34.386  92.518  1.00  0.00           C
ATOM   4892  HG2 LYS   312      29.551  33.635  93.305  1.00  0.00           H
ATOM   4893  HG3 LYS   312      29.803  33.801  91.614  1.00  0.00           H
ATOM   4894  CD  LYS   312      30.711  35.293  92.782  1.00  0.00           C
ATOM   4895  HD2 LYS   312      30.979  35.652  91.789  1.00  0.00           H
ATOM   4896  HD3 LYS   312      30.406  36.181  93.336  1.00  0.00           H
ATOM   4897  CE  LYS   312      31.890  34.570  93.477  1.00  0.00           C
ATOM   4898  HE2 LYS   312      31.513  34.029  94.345  1.00  0.00           H
ATOM   4899  HE3 LYS   312      32.279  33.819  92.791  1.00  0.00           H
ATOM   4900  NZ  LYS   312      32.991  35.556  93.791  1.00  0.00           N
ATOM   4901  HZ1 LYS   312      33.164  36.239  93.067  1.00  0.00           H
ATOM   4902  HZ2 LYS   312      33.772  35.097  94.238  1.00  0.00           H
ATOM   4903  HZ3 LYS   312      32.617  36.216  94.458  1.00  0.00           H
ATOM   4904  C   LYS   312      26.221  35.313  90.995  1.00  0.00           C
ATOM   4905  O   LYS   312      25.984  36.508  90.630  1.00  0.00           O
ATOM   4906  N   ASN   313      25.255  34.422  91.242  1.00  0.00           N
ATOM   4907  H   ASN   313      25.552  33.483  91.466  1.00  0.00           H
ATOM   4908  CA  ASN   313      23.790  34.736  91.152  1.00  0.00           C
ATOM   4909  HA  ASN   313      23.294  33.767  91.193  1.00  0.00           H
ATOM   4910  CB  ASN   313      23.391  35.503  92.400  1.00  0.00           C
ATOM   4911  HB2 ASN   313      23.900  36.464  92.456  1.00  0.00           H
ATOM   4912  HB3 ASN   313      22.329  35.671  92.218  1.00  0.00           H
ATOM   4913  CG  ASN   313      23.493  34.792  93.744  1.00  0.00           C
ATOM   4914  OD1 ASN   313      24.586  34.633  94.328  1.00  0.00           O
ATOM   4915  ND2 ASN   313      22.458  34.254  94.313  1.00  0.00           N
ATOM   4916 HD21 ASN   313      21.551  34.268  93.869  1.00  0.00           H
ATOM   4917 HD22 ASN   313      22.561  33.827  95.223  1.00  0.00           H
ATOM   4918  C   ASN   313      23.232  35.222  89.805  1.00  0.00           C
ATOM   4919  O   ASN   313      22.060  35.693  89.670  1.00  0.00           O
ATOM   4920  N   GLN   314      24.064  35.152  88.747  1.00  0.00           N
ATOM   4921  H   GLN   314      25.062  35.066  88.874  1.00  0.00           H
ATOM   4922  CA  GLN   314      23.478  35.636  87.409  1.00  0.00           C
ATOM   4923  HA  GLN   314      22.761  36.399  87.713  1.00  0.00           H
ATOM   4924  CB  GLN   314      24.576  36.297  86.525  1.00  0.00           C
ATOM   4925  HB2 GLN   314      25.344  35.555  86.309  1.00  0.00           H
ATOM   4926  HB3 GLN   314      24.157  36.572  85.557  1.00  0.00           H
ATOM   4927  CG  GLN   314      25.429  37.328  87.314  1.00  0.00           C
ATOM   4928  HG2 GLN   314      25.900  36.843  88.170  1.00  0.00           H
ATOM   4929  HG3 GLN   314      26.319  37.575  86.735  1.00  0.00           H
ATOM   4930  CD  GLN   314      24.713  38.577  87.725  1.00  0.00           C
ATOM   4931  OE1 GLN   314      23.816  39.006  87.019  1.00  0.00           O
ATOM   4932  NE2 GLN   314      25.196  39.244  88.749  1.00  0.00           N
ATOM   4933 HE21 GLN   314      24.647  40.044  89.030  1.00  0.00           H
ATOM   4934 HE22 GLN   314      25.939  38.896  89.338  1.00  0.00           H
ATOM   4935  C   GLN   314      22.725  34.444  86.626  1.00  0.00           C
ATOM   4936  O   GLN   314      22.961  33.335  87.009  1.00  0.00           O
ATOM   4937  N   ASP   315      22.083  34.786  85.577  1.00  0.00           N
ATOM   4938  H   ASP   315      21.994  35.771  85.370  1.00  0.00           H
ATOM   4939  CA  ASP   315      21.673  33.750  84.710  1.00  0.00           C
ATOM   4940  HA  ASP   315      21.645  32.821  85.278  1.00  0.00           H
ATOM   4941  CB  ASP   315      20.207  33.889  84.200  1.00  0.00           C
ATOM   4942  HB2 ASP   315      19.615  34.068  85.098  1.00  0.00           H
ATOM   4943  HB3 ASP   315      20.206  34.701  83.473  1.00  0.00           H
ATOM   4944  CG  ASP   315      19.508  32.689  83.571  1.00  0.00           C
ATOM   4945  OD1 ASP   315      18.320  32.635  83.700  1.00  0.00           O
ATOM   4946  OD2 ASP   315      20.182  31.840  82.931  1.00  0.00           O
ATOM   4947  C   ASP   315      22.668  33.530  83.543  1.00  0.00           C
ATOM   4948  O   ASP   315      22.891  34.483  82.801  1.00  0.00           O
ATOM   4949  N   LEU   316      23.201  32.276  83.454  1.00  0.00           N
ATOM   4950  H   LEU   316      22.856  31.543  84.057  1.00  0.00           H
ATOM   4951  CA  LEU   316      24.198  31.963  82.442  1.00  0.00           C
ATOM   4952  HA  LEU   316      24.596  32.821  81.899  1.00  0.00           H
ATOM   4953  CB  LEU   316      25.432  31.400  83.139  1.00  0.00           C
ATOM   4954  HB2 LEU   316      25.025  30.658  83.827  1.00  0.00           H
ATOM   4955  HB3 LEU   316      25.959  30.707  82.484  1.00  0.00           H
ATOM   4956  CG  LEU   316      26.498  32.235  83.912  1.00  0.00           C
ATOM   4957  HG  LEU   316      27.297  31.536  84.160  1.00  0.00           H
ATOM   4958  CD1 LEU   316      27.160  33.199  82.892  1.00  0.00           C
ATOM   4959 HD11 LEU   316      27.751  32.595  82.204  1.00  0.00           H
ATOM   4960 HD12 LEU   316      27.865  33.773  83.492  1.00  0.00           H
ATOM   4961 HD13 LEU   316      26.451  33.871  82.407  1.00  0.00           H
ATOM   4962  CD2 LEU   316      25.959  32.968  85.157  1.00  0.00           C
ATOM   4963 HD21 LEU   316      25.318  33.793  84.846  1.00  0.00           H
ATOM   4964 HD22 LEU   316      25.314  32.311  85.739  1.00  0.00           H
ATOM   4965 HD23 LEU   316      26.761  33.266  85.833  1.00  0.00           H
ATOM   4966  C   LEU   316      23.587  31.091  81.324  1.00  0.00           C
ATOM   4967  O   LEU   316      24.303  30.534  80.524  1.00  0.00           O
ATOM   4968  N   SER   317      22.299  30.819  81.282  1.00  0.00           N
ATOM   4969  H   SER   317      21.623  31.183  81.938  1.00  0.00           H
ATOM   4970  CA  SER   317      21.651  29.980  80.193  1.00  0.00           C
ATOM   4971  HA  SER   317      22.067  28.977  80.281  1.00  0.00           H
ATOM   4972  CB  SER   317      20.097  29.856  80.415  1.00  0.00           C
ATOM   4973  HB2 SER   317      19.633  29.410  79.534  1.00  0.00           H
ATOM   4974  HB3 SER   317      19.796  29.299  81.301  1.00  0.00           H
ATOM   4975  OG  SER   317      19.509  31.141  80.558  1.00  0.00           O
ATOM   4976  HG  SER   317      19.700  31.494  81.430  1.00  0.00           H
ATOM   4977  C   SER   317      21.891  30.383  78.716  1.00  0.00           C
ATOM   4978  O   SER   317      21.838  29.567  77.854  1.00  0.00           O
ATOM   4979  N   LYS   318      22.238  31.655  78.548  1.00  0.00           N
ATOM   4980  H   LYS   318      22.017  32.191  79.376  1.00  0.00           H
ATOM   4981  CA  LYS   318      22.565  32.319  77.301  1.00  0.00           C
ATOM   4982  HA  LYS   318      22.117  31.763  76.477  1.00  0.00           H
ATOM   4983  CB  LYS   318      21.945  33.719  77.145  1.00  0.00           C
ATOM   4984  HB2 LYS   318      20.961  33.759  77.614  1.00  0.00           H
ATOM   4985  HB3 LYS   318      22.633  34.459  77.555  1.00  0.00           H
ATOM   4986  CG  LYS   318      21.834  34.153  75.693  1.00  0.00           C
ATOM   4987  HG2 LYS   318      22.809  34.323  75.236  1.00  0.00           H
ATOM   4988  HG3 LYS   318      21.231  33.387  75.209  1.00  0.00           H
ATOM   4989  CD  LYS   318      21.023  35.494  75.707  1.00  0.00           C
ATOM   4990  HD2 LYS   318      20.302  35.497  76.526  1.00  0.00           H
ATOM   4991  HD3 LYS   318      21.686  36.281  76.065  1.00  0.00           H
ATOM   4992  CE  LYS   318      20.407  35.907  74.340  1.00  0.00           C
ATOM   4993  HE2 LYS   318      21.105  35.781  73.512  1.00  0.00           H
ATOM   4994  HE3 LYS   318      19.521  35.323  74.087  1.00  0.00           H
ATOM   4995  NZ  LYS   318      20.004  37.266  74.261  1.00  0.00           N
ATOM   4996  HZ1 LYS   318      20.856  37.801  74.349  1.00  0.00           H
ATOM   4997  HZ2 LYS   318      19.365  37.492  75.011  1.00  0.00           H
ATOM   4998  HZ3 LYS   318      19.626  37.532  73.363  1.00  0.00           H
ATOM   4999  C   LYS   318      24.079  32.395  77.047  1.00  0.00           C
ATOM   5000  O   LYS   318      24.589  31.950  76.013  1.00  0.00           O
ATOM   5001  N   PHE   319      24.853  32.781  78.086  1.00  0.00           N
ATOM   5002  H   PHE   319      24.410  33.128  78.923  1.00  0.00           H
ATOM   5003  CA  PHE   319      26.299  32.874  78.085  1.00  0.00           C
ATOM   5004  HA  PHE   319      26.499  33.497  77.214  1.00  0.00           H
ATOM   5005  CB  PHE   319      26.820  33.710  79.259  1.00  0.00           C
ATOM   5006  HB2 PHE   319      26.176  34.588  79.301  1.00  0.00           H
ATOM   5007  HB3 PHE   319      26.686  33.214  80.220  1.00  0.00           H
ATOM   5008  CG  PHE   319      28.228  34.174  79.166  1.00  0.00           C
ATOM   5009  CD1 PHE   319      28.500  35.441  78.507  1.00  0.00           C
ATOM   5010  HD1 PHE   319      27.665  35.805  77.927  1.00  0.00           H
ATOM   5011  CE1 PHE   319      29.789  35.924  78.347  1.00  0.00           C
ATOM   5012  HE1 PHE   319      29.885  36.790  77.710  1.00  0.00           H
ATOM   5013  CZ  PHE   319      30.825  35.347  79.122  1.00  0.00           C
ATOM   5014  HZ  PHE   319      31.720  35.951  79.087  1.00  0.00           H
ATOM   5015  CE2 PHE   319      30.620  34.142  79.854  1.00  0.00           C
ATOM   5016  HE2 PHE   319      31.378  33.623  80.424  1.00  0.00           H
ATOM   5017  CD2 PHE   319      29.270  33.529  79.859  1.00  0.00           C
ATOM   5018  HD2 PHE   319      29.013  32.545  80.222  1.00  0.00           H
ATOM   5019  C   PHE   319      27.035  31.453  77.858  1.00  0.00           C
ATOM   5020  O   PHE   319      28.123  31.466  77.270  1.00  0.00           O
ATOM   5021  N   ASP   320      26.325  30.378  78.226  1.00  0.00           N
ATOM   5022  H   ASP   320      25.522  30.479  78.829  1.00  0.00           H
ATOM   5023  CA  ASP   320      26.732  28.957  78.008  1.00  0.00           C
ATOM   5024  HA  ASP   320      27.781  28.905  78.297  1.00  0.00           H
ATOM   5025  CB  ASP   320      25.835  28.130  79.028  1.00  0.00           C
ATOM   5026  HB2 ASP   320      25.822  28.717  79.946  1.00  0.00           H
ATOM   5027  HB3 ASP   320      24.801  28.183  78.688  1.00  0.00           H
ATOM   5028  CG  ASP   320      26.183  26.733  79.484  1.00  0.00           C
ATOM   5029  OD1 ASP   320      25.316  26.014  80.059  1.00  0.00           O
ATOM   5030  OD2 ASP   320      27.422  26.409  79.394  1.00  0.00           O
ATOM   5031  C   ASP   320      26.543  28.419  76.553  1.00  0.00           C
ATOM   5032  O   ASP   320      27.172  27.421  76.220  1.00  0.00           O
ATOM   5033  N   LYS   321      25.895  29.133  75.623  1.00  0.00           N
ATOM   5034  H   LYS   321      25.610  29.981  76.092  1.00  0.00           H
ATOM   5035  CA  LYS   321      25.901  28.821  74.170  1.00  0.00           C
ATOM   5036  HA  LYS   321      25.652  27.764  74.087  1.00  0.00           H
ATOM   5037  CB  LYS   321      24.806  29.696  73.573  1.00  0.00           C
ATOM   5038  HB2 LYS   321      24.979  30.749  73.795  1.00  0.00           H
ATOM   5039  HB3 LYS   321      24.840  29.646  72.484  1.00  0.00           H
ATOM   5040  CG  LYS   321      23.409  29.366  74.148  1.00  0.00           C
ATOM   5041  HG2 LYS   321      23.078  28.437  73.683  1.00  0.00           H
[truncated: 178,940 more chars]
