# Supplementary material for: Worth the Weight: Sub-Pocket EXplorer (SubPEx), a Weighted Ensemble Method to Enhance Binding-Pocket Conformational Sampling
Source: J Chem Theory Comput. 2023 Aug 16;19(17):5677–89. doi: 10.1021/acs.jctc.3c00478 (PMC10500992; doi:10.1021/acs.jctc.3c00478)
Supplement: Supplementary file 2 — ct3c00478_si_002.zip [file ct3c00478_si_002.zip › clustered_structures/HXK2/subpex/rep.c8.aligned.pdb]

HELIX    1   1 LYS      4  PHE     17  1                                  14
HELIX    2   2 THR     21  LEU     39  1                                  19
HELIX    3   3 ASP     99  ARG    102  1                                   4
HELIX    4   4 GLU    109  GLN    125  1                                  17
HELIX    5   5 VAL    171  LYS    181  1                                  11
HELIX    6   6 ASP    194  THR    205  1                                  12
HELIX    7   7 GLU    231  LEU    233  1                                   3
HELIX    8   8 TYR    253  SER    255  1                                   3
HELIX    9   9 LYS    267  GLU    274  1                                   8
HELIX   10  10 THR    283  SER    288  1                                   6
HELIX   11  11 GLY    290  LYS    306  1                                  17
HELIX   12  12 SER    328  GLU    335  1                                   8
HELIX   13  13 GLU    342  PHE    352  1                                  11
HELIX   14  14 VAL    358  LEU    378  1                                  21
HELIX   15  15 CYS    381  ARG    390  1                                  10
HELIX   16  16 SER    402  ARG    406  1                                   5
HELIX   17  17 PHE    410  TYR    422  1                                  13
HELIX   18  18 ALA    445  ALA    459  1                                  15
SHEET    1   1 1 SER    62  LEU    70  0
SHEET    2   2 1 ASN    74  GLY    83  0
SHEET    3   3 1 PHE    88  ARG    96  0
SHEET    4   4 1 ILE   134  THR   139  0
SHEET    5   5 1 ILE   186  ILE   192  0
SHEET    6   6 1 THR   209  PHE   215  0
SHEET    7   7 1 VAL   219  VAL   226  0
SHEET    8   8 1 PRO   246  ASN   250  0
SHEET    9   9 1 GLY   395  ASP   400  0
SHEET   10  10 1 ILE   434  PRO   438  0
CRYST1   79.687   70.682  109.495  90.00  90.00  90.00               1
ATOM      1  N   ASP     1      39.113  49.312  93.129  1.00  0.00           N
ATOM      2  H1  ASP     1      39.446  50.230  93.390  1.00  0.00           H
ATOM      3  H2  ASP     1      39.304  49.039  92.175  1.00  0.00           H
ATOM      4  H3  ASP     1      38.108  49.297  93.228  1.00  0.00           H
ATOM      5  CA  ASP     1      39.577  48.252  94.076  1.00  0.00           C
ATOM      6  HA  ASP     1      40.650  48.421  94.169  1.00  0.00           H
ATOM      7  CB  ASP     1      39.112  48.348  95.507  1.00  0.00           C
ATOM      8  HB2 ASP     1      39.521  47.510  96.070  1.00  0.00           H
ATOM      9  HB3 ASP     1      39.535  49.260  95.928  1.00  0.00           H
ATOM     10  CG  ASP     1      37.610  48.368  95.697  1.00  0.00           C
ATOM     11  OD1 ASP     1      37.144  47.878  96.771  1.00  0.00           O
ATOM     12  OD2 ASP     1      36.816  48.808  94.892  1.00  0.00           O
ATOM     13  C   ASP     1      39.276  46.883  93.397  1.00  0.00           C
ATOM     14  O   ASP     1      38.162  46.503  93.021  1.00  0.00           O
ATOM     15  N   VAL     2      40.379  46.135  93.275  1.00  0.00           N
ATOM     16  H   VAL     2      41.318  46.458  93.456  1.00  0.00           H
ATOM     17  CA  VAL     2      40.327  44.753  92.819  1.00  0.00           C
ATOM     18  HA  VAL     2      39.320  44.479  92.506  1.00  0.00           H
ATOM     19  CB  VAL     2      41.312  44.551  91.602  1.00  0.00           C
ATOM     20  HB  VAL     2      42.203  45.157  91.768  1.00  0.00           H
ATOM     21  CG1 VAL     2      41.828  43.171  91.384  1.00  0.00           C
ATOM     22 HG11 VAL     2      42.546  43.151  90.564  1.00  0.00           H
ATOM     23 HG12 VAL     2      42.336  42.798  92.273  1.00  0.00           H
ATOM     24 HG13 VAL     2      40.965  42.518  91.255  1.00  0.00           H
ATOM     25  CG2 VAL     2      40.630  44.938  90.313  1.00  0.00           C
ATOM     26 HG21 VAL     2      41.375  44.826  89.524  1.00  0.00           H
ATOM     27 HG22 VAL     2      40.498  46.019  90.301  1.00  0.00           H
ATOM     28 HG23 VAL     2      39.683  44.493  90.005  1.00  0.00           H
ATOM     29  C   VAL     2      40.831  43.883  93.934  1.00  0.00           C
ATOM     30  O   VAL     2      41.898  44.197  94.399  1.00  0.00           O
ATOM     31  N   PRO     3      40.158  42.899  94.464  1.00  0.00           N
ATOM     32  CD  PRO     3      38.851  42.413  94.069  1.00  0.00           C
ATOM     33  HD2 PRO     3      38.802  42.347  92.982  1.00  0.00           H
ATOM     34  HD3 PRO     3      38.178  43.204  94.398  1.00  0.00           H
ATOM     35  CG  PRO     3      38.573  41.043  94.687  1.00  0.00           C
ATOM     36  HG2 PRO     3      39.087  40.209  94.209  1.00  0.00           H
ATOM     37  HG3 PRO     3      37.540  40.705  94.773  1.00  0.00           H
ATOM     38  CB  PRO     3      39.266  41.268  95.993  1.00  0.00           C
ATOM     39  HB2 PRO     3      39.519  40.349  96.523  1.00  0.00           H
ATOM     40  HB3 PRO     3      38.641  41.944  96.576  1.00  0.00           H
ATOM     41  CA  PRO     3      40.590  41.981  95.572  1.00  0.00           C
ATOM     42  HA  PRO     3      40.942  42.651  96.357  1.00  0.00           H
ATOM     43  C   PRO     3      41.613  40.969  95.025  1.00  0.00           C
ATOM     44  O   PRO     3      41.625  40.607  93.870  1.00  0.00           O
ATOM     45  N   LYS     4      42.448  40.556  95.998  1.00  0.00           N
ATOM     46  H   LYS     4      42.435  41.164  96.805  1.00  0.00           H
ATOM     47  CA  LYS     4      43.654  39.650  95.860  1.00  0.00           C
ATOM     48  HA  LYS     4      44.514  40.216  95.500  1.00  0.00           H
ATOM     49  CB  LYS     4      43.933  39.273  97.324  1.00  0.00           C
ATOM     50  HB2 LYS     4      44.302  40.145  97.865  1.00  0.00           H
ATOM     51  HB3 LYS     4      43.000  38.987  97.810  1.00  0.00           H
ATOM     52  CG  LYS     4      44.943  38.135  97.598  1.00  0.00           C
ATOM     53  HG2 LYS     4      44.863  37.984  98.674  1.00  0.00           H
ATOM     54  HG3 LYS     4      44.643  37.189  97.149  1.00  0.00           H
ATOM     55  CD  LYS     4      46.359  38.461  97.044  1.00  0.00           C
ATOM     56  HD2 LYS     4      46.818  37.475  96.972  1.00  0.00           H
ATOM     57  HD3 LYS     4      46.394  38.875  96.037  1.00  0.00           H
ATOM     58  CE  LYS     4      47.167  39.310  97.966  1.00  0.00           C
ATOM     59  HE2 LYS     4      46.806  40.324  98.131  1.00  0.00           H
ATOM     60  HE3 LYS     4      47.107  38.830  98.943  1.00  0.00           H
ATOM     61  NZ  LYS     4      48.622  39.309  97.536  1.00  0.00           N
ATOM     62  HZ1 LYS     4      49.254  39.451  98.310  1.00  0.00           H
ATOM     63  HZ2 LYS     4      48.742  40.070  96.882  1.00  0.00           H
ATOM     64  HZ3 LYS     4      48.974  38.435  97.175  1.00  0.00           H
ATOM     65  C   LYS     4      43.402  38.421  94.983  1.00  0.00           C
ATOM     66  O   LYS     4      44.300  37.859  94.383  1.00  0.00           O
ATOM     67  N   GLU     5      42.192  37.902  95.063  1.00  0.00           N
ATOM     68  H   GLU     5      41.594  38.393  95.711  1.00  0.00           H
ATOM     69  CA  GLU     5      41.700  36.712  94.417  1.00  0.00           C
ATOM     70  HA  GLU     5      42.443  35.942  94.624  1.00  0.00           H
ATOM     71  CB  GLU     5      40.295  36.232  94.933  1.00  0.00           C
ATOM     72  HB2 GLU     5      39.468  36.927  94.796  1.00  0.00           H
ATOM     73  HB3 GLU     5      39.983  35.300  94.462  1.00  0.00           H
ATOM     74  CG  GLU     5      40.403  35.787  96.357  1.00  0.00           C
ATOM     75  HG2 GLU     5      39.641  35.065  96.649  1.00  0.00           H
ATOM     76  HG3 GLU     5      41.324  35.227  96.521  1.00  0.00           H
ATOM     77  CD  GLU     5      40.214  36.873  97.368  1.00  0.00           C
ATOM     78  OE1 GLU     5      40.126  38.015  96.906  1.00  0.00           O
ATOM     79  OE2 GLU     5      40.243  36.587  98.605  1.00  0.00           O
ATOM     80  C   GLU     5      41.653  36.878  92.820  1.00  0.00           C
ATOM     81  O   GLU     5      42.224  36.082  92.106  1.00  0.00           O
ATOM     82  N   LEU     6      41.100  37.975  92.368  1.00  0.00           N
ATOM     83  H   LEU     6      40.721  38.641  93.027  1.00  0.00           H
ATOM     84  CA  LEU     6      41.192  38.417  90.940  1.00  0.00           C
ATOM     85  HA  LEU     6      41.110  37.585  90.240  1.00  0.00           H
ATOM     86  CB  LEU     6      40.041  39.391  90.721  1.00  0.00           C
ATOM     87  HB2 LEU     6      39.991  40.033  91.601  1.00  0.00           H
ATOM     88  HB3 LEU     6      40.090  40.062  89.864  1.00  0.00           H
ATOM     89  CG  LEU     6      38.684  38.719  90.582  1.00  0.00           C
ATOM     90  HG  LEU     6      38.736  38.000  89.766  1.00  0.00           H
ATOM     91  CD1 LEU     6      38.236  38.088  91.967  1.00  0.00           C
ATOM     92 HD11 LEU     6      38.633  37.082  92.107  1.00  0.00           H
ATOM     93 HD12 LEU     6      37.157  38.174  92.093  1.00  0.00           H
ATOM     94 HD13 LEU     6      38.629  38.816  92.677  1.00  0.00           H
ATOM     95  CD2 LEU     6      37.633  39.770  90.280  1.00  0.00           C
ATOM     96 HD21 LEU     6      36.640  39.349  90.122  1.00  0.00           H
ATOM     97 HD22 LEU     6      37.645  40.558  91.032  1.00  0.00           H
ATOM     98 HD23 LEU     6      37.887  40.185  89.304  1.00  0.00           H
ATOM     99  C   LEU     6      42.592  39.199  90.640  1.00  0.00           C
ATOM    100  O   LEU     6      42.973  39.170  89.505  1.00  0.00           O
ATOM    101  N   MET     7      43.236  39.732  91.639  1.00  0.00           N
ATOM    102  H   MET     7      42.754  39.713  92.527  1.00  0.00           H
ATOM    103  CA  MET     7      44.592  40.281  91.531  1.00  0.00           C
ATOM    104  HA  MET     7      44.549  40.926  90.653  1.00  0.00           H
ATOM    105  CB  MET     7      44.929  41.061  92.781  1.00  0.00           C
ATOM    106  HB2 MET     7      44.096  41.663  93.143  1.00  0.00           H
ATOM    107  HB3 MET     7      45.129  40.209  93.430  1.00  0.00           H
ATOM    108  CG  MET     7      46.157  41.976  92.709  1.00  0.00           C
ATOM    109  HG2 MET     7      46.390  42.246  93.739  1.00  0.00           H
ATOM    110  HG3 MET     7      46.955  41.359  92.293  1.00  0.00           H
ATOM    111  SD  MET     7      45.826  43.424  91.745  1.00  0.00           S
ATOM    112  CE  MET     7      44.916  44.321  93.046  1.00  0.00           C
ATOM    113  HE1 MET     7      43.983  43.800  93.263  1.00  0.00           H
ATOM    114  HE2 MET     7      45.501  44.426  93.959  1.00  0.00           H
ATOM    115  HE3 MET     7      44.779  45.351  92.717  1.00  0.00           H
ATOM    116  C   MET     7      45.705  39.330  91.084  1.00  0.00           C
ATOM    117  O   MET     7      46.550  39.736  90.243  1.00  0.00           O
ATOM    118  N   GLN     8      45.697  38.105  91.565  1.00  0.00           N
ATOM    119  H   GLN     8      45.059  37.919  92.327  1.00  0.00           H
ATOM    120  CA  GLN     8      46.510  36.950  91.150  1.00  0.00           C
ATOM    121  HA  GLN     8      47.499  37.400  91.063  1.00  0.00           H
ATOM    122  CB  GLN     8      46.514  35.974  92.348  1.00  0.00           C
ATOM    123  HB2 GLN     8      47.083  36.335  93.205  1.00  0.00           H
ATOM    124  HB3 GLN     8      45.534  35.916  92.823  1.00  0.00           H
ATOM    125  CG  GLN     8      47.029  34.623  91.898  1.00  0.00           C
ATOM    126  HG2 GLN     8      47.005  33.970  92.770  1.00  0.00           H
ATOM    127  HG3 GLN     8      46.257  34.212  91.246  1.00  0.00           H
ATOM    128  CD  GLN     8      48.450  34.620  91.445  1.00  0.00           C
ATOM    129  OE1 GLN     8      49.316  35.481  91.589  1.00  0.00           O
ATOM    130  NE2 GLN     8      48.776  33.555  90.708  1.00  0.00           N
ATOM    131 HE21 GLN     8      49.529  33.695  90.049  1.00  0.00           H
ATOM    132 HE22 GLN     8      48.204  32.723  90.732  1.00  0.00           H
ATOM    133  C   GLN     8      46.087  36.325  89.868  1.00  0.00           C
ATOM    134  O   GLN     8      46.927  35.981  89.028  1.00  0.00           O
ATOM    135  N   GLN     9      44.745  36.203  89.584  1.00  0.00           N
ATOM    136  H   GLN     9      43.963  36.576  90.104  1.00  0.00           H
ATOM    137  CA  GLN     9      44.325  35.732  88.226  1.00  0.00           C
ATOM    138  HA  GLN     9      44.674  34.728  87.983  1.00  0.00           H
ATOM    139  CB  GLN     9      42.798  35.573  88.135  1.00  0.00           C
ATOM    140  HB2 GLN     9      42.326  36.522  88.393  1.00  0.00           H
ATOM    141  HB3 GLN     9      42.419  35.358  87.136  1.00  0.00           H
ATOM    142  CG  GLN     9      42.341  34.517  89.128  1.00  0.00           C
ATOM    143  HG2 GLN     9      42.689  34.754  90.133  1.00  0.00           H
ATOM    144  HG3 GLN     9      41.257  34.416  89.194  1.00  0.00           H
ATOM    145  CD  GLN     9      42.749  33.114  88.898  1.00  0.00           C
ATOM    146  OE1 GLN     9      43.236  32.707  87.822  1.00  0.00           O
ATOM    147  NE2 GLN     9      42.646  32.252  89.865  1.00  0.00           N
ATOM    148 HE21 GLN     9      42.907  31.338  89.524  1.00  0.00           H
ATOM    149 HE22 GLN     9      42.472  32.402  90.850  1.00  0.00           H
ATOM    150  C   GLN     9      44.859  36.569  87.109  1.00  0.00           C
ATOM    151  O   GLN     9      45.289  35.962  86.147  1.00  0.00           O
ATOM    152  N   ILE    10      44.841  37.842  87.175  1.00  0.00           N
ATOM    153  H   ILE    10      44.330  38.279  87.928  1.00  0.00           H
ATOM    154  CA  ILE    10      45.584  38.853  86.232  1.00  0.00           C
ATOM    155  HA  ILE    10      44.978  38.875  85.327  1.00  0.00           H
ATOM    156  CB  ILE    10      45.496  40.277  86.876  1.00  0.00           C
ATOM    157  HB  ILE    10      45.736  40.038  87.912  1.00  0.00           H
ATOM    158  CG2 ILE    10      46.696  41.163  86.381  1.00  0.00           C
ATOM    159 HG21 ILE    10      47.689  40.781  86.616  1.00  0.00           H
ATOM    160 HG22 ILE    10      46.538  42.208  86.652  1.00  0.00           H
ATOM    161 HG23 ILE    10      46.656  41.193  85.292  1.00  0.00           H
ATOM    162  CG1 ILE    10      44.198  41.049  86.709  1.00  0.00           C
ATOM    163 HG12 ILE    10      44.161  41.479  85.708  1.00  0.00           H
ATOM    164 HG13 ILE    10      43.348  40.366  86.729  1.00  0.00           H
ATOM    165  CD1 ILE    10      43.939  42.195  87.752  1.00  0.00           C
ATOM    166 HD11 ILE    10      42.880  42.418  87.879  1.00  0.00           H
ATOM    167 HD12 ILE    10      44.471  43.080  87.403  1.00  0.00           H
ATOM    168 HD13 ILE    10      44.325  41.911  88.731  1.00  0.00           H
ATOM    169  C   ILE    10      47.023  38.319  85.919  1.00  0.00           C
ATOM    170  O   ILE    10      47.440  38.203  84.824  1.00  0.00           O
ATOM    171  N   GLU    11      47.791  38.081  86.955  1.00  0.00           N
ATOM    172  H   GLU    11      47.318  38.003  87.844  1.00  0.00           H
ATOM    173  CA  GLU    11      49.128  37.563  86.780  1.00  0.00           C
ATOM    174  HA  GLU    11      49.625  38.133  85.995  1.00  0.00           H
ATOM    175  CB  GLU    11      49.841  37.550  88.174  1.00  0.00           C
ATOM    176  HB2 GLU    11      49.296  36.840  88.794  1.00  0.00           H
ATOM    177  HB3 GLU    11      50.865  37.180  88.120  1.00  0.00           H
ATOM    178  CG  GLU    11      49.832  38.923  88.916  1.00  0.00           C
ATOM    179  HG2 GLU    11      48.943  39.449  88.569  1.00  0.00           H
ATOM    180  HG3 GLU    11      49.763  38.770  89.993  1.00  0.00           H
ATOM    181  CD  GLU    11      51.113  39.811  88.595  1.00  0.00           C
ATOM    182  OE1 GLU    11      51.786  40.325  89.480  1.00  0.00           O
ATOM    183  OE2 GLU    11      51.426  39.928  87.402  1.00  0.00           O
ATOM    184  C   GLU    11      49.114  36.132  86.179  1.00  0.00           C
ATOM    185  O   GLU    11      49.904  35.887  85.301  1.00  0.00           O
ATOM    186  N   ASN    12      48.302  35.171  86.652  1.00  0.00           N
ATOM    187  H   ASN    12      47.700  35.403  87.431  1.00  0.00           H
ATOM    188  CA  ASN    12      48.359  33.779  86.185  1.00  0.00           C
ATOM    189  HA  ASN    12      49.421  33.533  86.157  1.00  0.00           H
ATOM    190  CB  ASN    12      47.603  32.888  87.266  1.00  0.00           C
ATOM    191  HB2 ASN    12      48.136  33.057  88.202  1.00  0.00           H
ATOM    192  HB3 ASN    12      46.555  33.180  87.338  1.00  0.00           H
ATOM    193  CG  ASN    12      47.629  31.396  86.862  1.00  0.00           C
ATOM    194  OD1 ASN    12      48.640  30.725  86.761  1.00  0.00           O
ATOM    195  ND2 ASN    12      46.416  30.856  86.630  1.00  0.00           N
ATOM    196 HD21 ASN    12      45.562  31.394  86.600  1.00  0.00           H
ATOM    197 HD22 ASN    12      46.448  29.892  86.330  1.00  0.00           H
ATOM    198  C   ASN    12      47.802  33.573  84.730  1.00  0.00           C
ATOM    199  O   ASN    12      48.480  32.820  83.936  1.00  0.00           O
ATOM    200  N   PHE    13      46.873  34.414  84.294  1.00  0.00           N
ATOM    201  H   PHE    13      46.444  34.893  85.072  1.00  0.00           H
ATOM    202  CA  PHE    13      46.442  34.528  82.879  1.00  0.00           C
ATOM    203  HA  PHE    13      46.207  33.562  82.433  1.00  0.00           H
ATOM    204  CB  PHE    13      45.103  35.320  82.896  1.00  0.00           C
ATOM    205  HB2 PHE    13      45.151  36.229  83.496  1.00  0.00           H
ATOM    206  HB3 PHE    13      44.930  35.817  81.941  1.00  0.00           H
ATOM    207  CG  PHE    13      43.817  34.531  83.169  1.00  0.00           C
ATOM    208  CD1 PHE    13      43.471  33.384  82.386  1.00  0.00           C
ATOM    209  HD1 PHE    13      44.226  33.008  81.711  1.00  0.00           H
ATOM    210  CE1 PHE    13      42.237  32.709  82.530  1.00  0.00           C
ATOM    211  HE1 PHE    13      41.972  31.829  81.963  1.00  0.00           H
ATOM    212  CZ  PHE    13      41.269  33.255  83.407  1.00  0.00           C
ATOM    213  HZ  PHE    13      40.313  32.771  83.546  1.00  0.00           H
ATOM    214  CE2 PHE    13      41.568  34.408  84.150  1.00  0.00           C
ATOM    215  HE2 PHE    13      40.845  34.878  84.799  1.00  0.00           H
ATOM    216  CD2 PHE    13      42.829  35.080  84.018  1.00  0.00           C
ATOM    217  HD2 PHE    13      43.025  36.037  84.480  1.00  0.00           H
ATOM    218  C   PHE    13      47.519  35.076  82.006  1.00  0.00           C
ATOM    219  O   PHE    13      47.874  34.494  80.939  1.00  0.00           O
ATOM    220  N   GLU    14      48.262  36.044  82.505  1.00  0.00           N
ATOM    221  H   GLU    14      48.184  36.201  83.499  1.00  0.00           H
ATOM    222  CA  GLU    14      49.574  36.362  81.905  1.00  0.00           C
ATOM    223  HA  GLU    14      49.225  36.760  80.953  1.00  0.00           H
ATOM    224  CB  GLU    14      50.316  37.516  82.605  1.00  0.00           C
ATOM    225  HB2 GLU    14      49.640  38.143  83.187  1.00  0.00           H
ATOM    226  HB3 GLU    14      51.134  37.211  83.259  1.00  0.00           H
ATOM    227  CG  GLU    14      50.859  38.438  81.468  1.00  0.00           C
ATOM    228  HG2 GLU    14      51.343  37.973  80.608  1.00  0.00           H
ATOM    229  HG3 GLU    14      49.991  38.993  81.110  1.00  0.00           H
ATOM    230  CD  GLU    14      51.778  39.606  81.940  1.00  0.00           C
ATOM    231  OE1 GLU    14      52.634  39.903  81.079  1.00  0.00           O
ATOM    232  OE2 GLU    14      51.543  40.274  83.023  1.00  0.00           O
ATOM    233  C   GLU    14      50.504  35.122  81.763  1.00  0.00           C
ATOM    234  O   GLU    14      51.083  34.921  80.721  1.00  0.00           O
ATOM    235  N   LYS    15      50.682  34.215  82.744  1.00  0.00           N
ATOM    236  H   LYS    15      50.170  34.468  83.577  1.00  0.00           H
ATOM    237  CA  LYS    15      51.434  32.928  82.565  1.00  0.00           C
ATOM    238  HA  LYS    15      52.425  33.232  82.231  1.00  0.00           H
ATOM    239  CB  LYS    15      51.734  32.226  83.915  1.00  0.00           C
ATOM    240  HB2 LYS    15      52.352  32.970  84.418  1.00  0.00           H
ATOM    241  HB3 LYS    15      50.801  32.208  84.480  1.00  0.00           H
ATOM    242  CG  LYS    15      52.578  30.939  83.944  1.00  0.00           C
ATOM    243  HG2 LYS    15      53.304  31.104  83.148  1.00  0.00           H
ATOM    244  HG3 LYS    15      53.112  30.853  84.890  1.00  0.00           H
ATOM    245  CD  LYS    15      51.804  29.576  83.722  1.00  0.00           C
ATOM    246  HD2 LYS    15      51.275  29.523  82.771  1.00  0.00           H
ATOM    247  HD3 LYS    15      52.598  28.839  83.604  1.00  0.00           H
ATOM    248  CE  LYS    15      50.792  29.364  84.776  1.00  0.00           C
ATOM    249  HE2 LYS    15      50.554  30.233  85.390  1.00  0.00           H
ATOM    250  HE3 LYS    15      49.897  28.950  84.309  1.00  0.00           H
ATOM    251  NZ  LYS    15      51.283  28.236  85.684  1.00  0.00           N
ATOM    252  HZ1 LYS    15      50.575  27.988  86.361  1.00  0.00           H
ATOM    253  HZ2 LYS    15      52.071  28.541  86.239  1.00  0.00           H
ATOM    254  HZ3 LYS    15      51.669  27.489  85.125  1.00  0.00           H
ATOM    255  C   LYS    15      50.935  32.018  81.475  1.00  0.00           C
ATOM    256  O   LYS    15      51.730  31.567  80.651  1.00  0.00           O
ATOM    257  N   ILE    16      49.636  31.686  81.522  1.00  0.00           N
ATOM    258  H   ILE    16      49.076  32.008  82.297  1.00  0.00           H
ATOM    259  CA  ILE    16      48.963  30.762  80.668  1.00  0.00           C
ATOM    260  HA  ILE    16      49.290  29.733  80.818  1.00  0.00           H
ATOM    261  CB  ILE    16      47.498  30.819  81.192  1.00  0.00           C
ATOM    262  HB  ILE    16      47.230  31.870  81.298  1.00  0.00           H
ATOM    263  CG2 ILE    16      46.511  30.186  80.201  1.00  0.00           C
ATOM    264 HG21 ILE    16      46.615  30.682  79.235  1.00  0.00           H
ATOM    265 HG22 ILE    16      45.449  30.254  80.431  1.00  0.00           H
ATOM    266 HG23 ILE    16      46.634  29.120  80.013  1.00  0.00           H
ATOM    267  CG1 ILE    16      47.473  30.137  82.583  1.00  0.00           C
ATOM    268 HG12 ILE    16      47.655  29.101  82.297  1.00  0.00           H
ATOM    269 HG13 ILE    16      48.197  30.530  83.297  1.00  0.00           H
ATOM    270  CD1 ILE    16      46.081  30.343  83.339  1.00  0.00           C
ATOM    271 HD11 ILE    16      45.300  30.378  82.579  1.00  0.00           H
ATOM    272 HD12 ILE    16      46.042  31.336  83.788  1.00  0.00           H
ATOM    273 HD13 ILE    16      45.919  29.503  84.015  1.00  0.00           H
ATOM    274  C   ILE    16      49.058  31.090  79.185  1.00  0.00           C
ATOM    275  O   ILE    16      49.443  30.207  78.343  1.00  0.00           O
ATOM    276  N   PHE    17      48.729  32.346  78.860  1.00  0.00           N
ATOM    277  H   PHE    17      48.338  32.980  79.541  1.00  0.00           H
ATOM    278  CA  PHE    17      48.748  32.790  77.509  1.00  0.00           C
ATOM    279  HA  PHE    17      48.366  32.039  76.818  1.00  0.00           H
ATOM    280  CB  PHE    17      47.818  34.016  77.420  1.00  0.00           C
ATOM    281  HB2 PHE    17      48.249  34.733  78.119  1.00  0.00           H
ATOM    282  HB3 PHE    17      47.857  34.519  76.454  1.00  0.00           H
ATOM    283  CG  PHE    17      46.430  33.713  77.799  1.00  0.00           C
ATOM    284  CD1 PHE    17      45.732  32.789  77.009  1.00  0.00           C
ATOM    285  HD1 PHE    17      46.200  32.296  76.170  1.00  0.00           H
ATOM    286  CE1 PHE    17      44.406  32.445  77.344  1.00  0.00           C
ATOM    287  HE1 PHE    17      43.886  31.681  76.786  1.00  0.00           H
ATOM    288  CZ  PHE    17      43.819  33.044  78.453  1.00  0.00           C
ATOM    289  HZ  PHE    17      42.873  32.720  78.860  1.00  0.00           H
ATOM    290  CE2 PHE    17      44.508  34.106  79.200  1.00  0.00           C
ATOM    291  HE2 PHE    17      43.926  34.518  80.010  1.00  0.00           H
ATOM    292  CD2 PHE    17      45.749  34.479  78.777  1.00  0.00           C
ATOM    293  HD2 PHE    17      46.243  35.271  79.318  1.00  0.00           H
ATOM    294  C   PHE    17      50.079  33.204  76.912  1.00  0.00           C
ATOM    295  O   PHE    17      50.268  33.070  75.697  1.00  0.00           O
ATOM    296  N   THR    18      51.086  33.652  77.681  1.00  0.00           N
ATOM    297  H   THR    18      50.953  33.604  78.681  1.00  0.00           H
ATOM    298  CA  THR    18      52.355  34.099  77.201  1.00  0.00           C
ATOM    299  HA  THR    18      52.076  34.881  76.495  1.00  0.00           H
ATOM    300  CB  THR    18      53.187  34.834  78.391  1.00  0.00           C
ATOM    301  HB  THR    18      53.387  34.157  79.222  1.00  0.00           H
ATOM    302  CG2 THR    18      54.602  35.164  77.886  1.00  0.00           C
ATOM    303 HG21 THR    18      54.996  35.841  78.645  1.00  0.00           H
ATOM    304 HG22 THR    18      54.592  35.616  76.896  1.00  0.00           H
ATOM    305 HG23 THR    18      55.153  34.224  77.906  1.00  0.00           H
ATOM    306  OG1 THR    18      52.524  36.025  78.754  1.00  0.00           O
ATOM    307  HG1 THR    18      52.009  35.700  79.496  1.00  0.00           H
ATOM    308  C   THR    18      53.045  33.004  76.360  1.00  0.00           C
ATOM    309  O   THR    18      53.477  31.997  76.900  1.00  0.00           O
ATOM    310  N   VAL    19      53.169  33.313  75.075  1.00  0.00           N
ATOM    311  H   VAL    19      52.779  34.199  74.785  1.00  0.00           H
ATOM    312  CA  VAL    19      54.145  32.638  74.231  1.00  0.00           C
ATOM    313  HA  VAL    19      54.251  31.595  74.529  1.00  0.00           H
ATOM    314  CB  VAL    19      53.653  32.525  72.776  1.00  0.00           C
ATOM    315  HB  VAL    19      53.798  33.534  72.388  1.00  0.00           H
ATOM    316  CG1 VAL    19      54.478  31.541  71.959  1.00  0.00           C
ATOM    317 HG11 VAL    19      54.286  30.493  72.185  1.00  0.00           H
ATOM    318 HG12 VAL    19      54.431  31.743  70.888  1.00  0.00           H
ATOM    319 HG13 VAL    19      55.538  31.744  72.109  1.00  0.00           H
ATOM    320  CG2 VAL    19      52.197  32.174  72.553  1.00  0.00           C
ATOM    321 HG21 VAL    19      51.891  31.385  73.242  1.00  0.00           H
ATOM    322 HG22 VAL    19      51.850  31.889  71.559  1.00  0.00           H
ATOM    323 HG23 VAL    19      51.742  33.115  72.865  1.00  0.00           H
ATOM    324  C   VAL    19      55.495  33.303  74.342  1.00  0.00           C
ATOM    325  O   VAL    19      55.478  34.528  74.154  1.00  0.00           O
ATOM    326  N   PRO    20      56.549  32.702  74.909  1.00  0.00           N
ATOM    327  CD  PRO    20      56.631  31.401  75.571  1.00  0.00           C
ATOM    328  HD2 PRO    20      56.259  30.631  74.894  1.00  0.00           H
ATOM    329  HD3 PRO    20      56.011  31.575  76.450  1.00  0.00           H
ATOM    330  CG  PRO    20      58.055  31.148  75.947  1.00  0.00           C
ATOM    331  HG2 PRO    20      58.465  30.447  75.219  1.00  0.00           H
ATOM    332  HG3 PRO    20      58.248  30.696  76.920  1.00  0.00           H
ATOM    333  CB  PRO    20      58.776  32.466  75.942  1.00  0.00           C
ATOM    334  HB2 PRO    20      59.828  32.393  75.665  1.00  0.00           H
ATOM    335  HB3 PRO    20      58.647  32.985  76.891  1.00  0.00           H
ATOM    336  CA  PRO    20      57.893  33.296  75.019  1.00  0.00           C
ATOM    337  HA  PRO    20      57.865  34.254  75.538  1.00  0.00           H
ATOM    338  C   PRO    20      58.540  33.598  73.700  1.00  0.00           C
ATOM    339  O   PRO    20      58.416  32.932  72.699  1.00  0.00           O
ATOM    340  N   THR    21      59.371  34.642  73.658  1.00  0.00           N
ATOM    341  H   THR    21      59.270  35.278  74.435  1.00  0.00           H
ATOM    342  CA  THR    21      60.069  35.259  72.523  1.00  0.00           C
ATOM    343  HA  THR    21      59.295  35.639  71.857  1.00  0.00           H
ATOM    344  CB  THR    21      60.931  36.413  73.039  1.00  0.00           C
ATOM    345  HB  THR    21      61.812  36.020  73.547  1.00  0.00           H
ATOM    346  CG2 THR    21      61.319  37.294  71.823  1.00  0.00           C
ATOM    347 HG21 THR    21      61.634  38.305  72.082  1.00  0.00           H
ATOM    348 HG22 THR    21      60.518  37.361  71.087  1.00  0.00           H
ATOM    349 HG23 THR    21      62.133  36.839  71.257  1.00  0.00           H
ATOM    350  OG1 THR    21      60.289  37.284  73.947  1.00  0.00           O
ATOM    351  HG1 THR    21      60.301  36.897  74.825  1.00  0.00           H
ATOM    352  C   THR    21      60.984  34.192  71.804  1.00  0.00           C
ATOM    353  O   THR    21      60.850  34.185  70.585  1.00  0.00           O
ATOM    354  N   GLU    22      61.637  33.261  72.533  1.00  0.00           N
ATOM    355  H   GLU    22      61.815  33.493  73.499  1.00  0.00           H
ATOM    356  CA  GLU    22      62.422  32.169  71.850  1.00  0.00           C
ATOM    357  HA  GLU    22      63.009  32.720  71.117  1.00  0.00           H
ATOM    358  CB  GLU    22      63.400  31.580  72.885  1.00  0.00           C
ATOM    359  HB2 GLU    22      64.159  30.990  72.371  1.00  0.00           H
ATOM    360  HB3 GLU    22      63.795  32.471  73.373  1.00  0.00           H
ATOM    361  CG  GLU    22      62.743  30.684  73.997  1.00  0.00           C
ATOM    362  HG2 GLU    22      63.429  30.493  74.821  1.00  0.00           H
ATOM    363  HG3 GLU    22      61.820  31.172  74.311  1.00  0.00           H
ATOM    364  CD  GLU    22      62.171  29.267  73.546  1.00  0.00           C
ATOM    365  OE1 GLU    22      62.817  28.640  72.668  1.00  0.00           O
ATOM    366  OE2 GLU    22      61.062  28.962  74.053  1.00  0.00           O
ATOM    367  C   GLU    22      61.510  31.009  71.178  1.00  0.00           C
ATOM    368  O   GLU    22      61.797  30.537  70.120  1.00  0.00           O
ATOM    369  N   THR    23      60.303  30.759  71.688  1.00  0.00           N
ATOM    370  H   THR    23      60.007  31.144  72.574  1.00  0.00           H
ATOM    371  CA  THR    23      59.202  30.083  71.050  1.00  0.00           C
ATOM    372  HA  THR    23      59.477  29.101  70.666  1.00  0.00           H
ATOM    373  CB  THR    23      58.022  29.772  71.982  1.00  0.00           C
ATOM    374  HB  THR    23      57.662  30.730  72.357  1.00  0.00           H
ATOM    375  CG2 THR    23      56.800  29.198  71.318  1.00  0.00           C
ATOM    376 HG21 THR    23      56.281  30.001  70.793  1.00  0.00           H
ATOM    377 HG22 THR    23      56.082  29.047  72.125  1.00  0.00           H
ATOM    378 HG23 THR    23      56.952  28.299  70.722  1.00  0.00           H
ATOM    379  OG1 THR    23      58.477  28.776  72.956  1.00  0.00           O
ATOM    380  HG1 THR    23      59.273  29.037  73.422  1.00  0.00           H
ATOM    381  C   THR    23      58.634  30.835  69.786  1.00  0.00           C
ATOM    382  O   THR    23      58.316  30.198  68.789  1.00  0.00           O
ATOM    383  N   LEU    24      58.334  32.087  69.901  1.00  0.00           N
ATOM    384  H   LEU    24      58.565  32.551  70.767  1.00  0.00           H
ATOM    385  CA  LEU    24      57.806  32.938  68.771  1.00  0.00           C
ATOM    386  HA  LEU    24      56.912  32.470  68.360  1.00  0.00           H
ATOM    387  CB  LEU    24      57.616  34.352  69.263  1.00  0.00           C
ATOM    388  HB2 LEU    24      58.505  34.614  69.837  1.00  0.00           H
ATOM    389  HB3 LEU    24      57.620  35.010  68.395  1.00  0.00           H
ATOM    390  CG  LEU    24      56.379  34.830  70.114  1.00  0.00           C
ATOM    391  HG  LEU    24      56.381  34.231  71.025  1.00  0.00           H
ATOM    392  CD1 LEU    24      56.447  36.338  70.417  1.00  0.00           C
ATOM    393 HD11 LEU    24      56.317  36.802  69.439  1.00  0.00           H
ATOM    394 HD12 LEU    24      57.423  36.578  70.840  1.00  0.00           H
ATOM    395 HD13 LEU    24      55.683  36.553  71.164  1.00  0.00           H
ATOM    396  CD2 LEU    24      55.074  34.628  69.304  1.00  0.00           C
ATOM    397 HD21 LEU    24      54.983  33.578  69.026  1.00  0.00           H
ATOM    398 HD22 LEU    24      54.266  34.924  69.972  1.00  0.00           H
ATOM    399 HD23 LEU    24      55.051  35.206  68.380  1.00  0.00           H
ATOM    400  C   LEU    24      58.833  32.796  67.655  1.00  0.00           C
ATOM    401  O   LEU    24      58.434  32.611  66.503  1.00  0.00           O
ATOM    402  N   GLN    25      60.126  32.778  67.992  1.00  0.00           N
ATOM    403  H   GLN    25      60.343  32.976  68.958  1.00  0.00           H
ATOM    404  CA  GLN    25      61.175  32.587  67.011  1.00  0.00           C
ATOM    405  HA  GLN    25      61.006  33.283  66.190  1.00  0.00           H
ATOM    406  CB  GLN    25      62.537  33.064  67.689  1.00  0.00           C
ATOM    407  HB2 GLN    25      62.663  32.493  68.609  1.00  0.00           H
ATOM    408  HB3 GLN    25      63.440  32.818  67.130  1.00  0.00           H
ATOM    409  CG  GLN    25      62.753  34.589  67.854  1.00  0.00           C
ATOM    410  HG2 GLN    25      62.698  34.961  66.831  1.00  0.00           H
ATOM    411  HG3 GLN    25      61.819  34.954  68.279  1.00  0.00           H
ATOM    412  CD  GLN    25      64.001  34.883  68.681  1.00  0.00           C
ATOM    413  OE1 GLN    25      64.594  33.947  69.251  1.00  0.00           O
ATOM    414  NE2 GLN    25      64.555  36.047  68.656  1.00  0.00           N
ATOM    415 HE21 GLN    25      65.505  36.210  68.955  1.00  0.00           H
ATOM    416 HE22 GLN    25      64.149  36.798  68.116  1.00  0.00           H
ATOM    417  C   GLN    25      61.234  31.147  66.497  1.00  0.00           C
ATOM    418  O   GLN    25      61.463  31.008  65.273  1.00  0.00           O
ATOM    419  N   ALA    26      60.962  30.127  67.293  1.00  0.00           N
ATOM    420  H   ALA    26      60.893  30.264  68.291  1.00  0.00           H
ATOM    421  CA  ALA    26      61.098  28.712  67.019  1.00  0.00           C
ATOM    422  HA  ALA    26      62.094  28.623  66.586  1.00  0.00           H
ATOM    423  CB  ALA    26      60.907  27.936  68.323  1.00  0.00           C
ATOM    424  HB1 ALA    26      60.959  26.881  68.048  1.00  0.00           H
ATOM    425  HB2 ALA    26      59.962  28.101  68.841  1.00  0.00           H
ATOM    426  HB3 ALA    26      61.827  28.128  68.875  1.00  0.00           H
ATOM    427  C   ALA    26      59.982  28.266  66.074  1.00  0.00           C
ATOM    428  O   ALA    26      60.213  27.575  65.080  1.00  0.00           O
ATOM    429  N   VAL    27      58.701  28.679  66.363  1.00  0.00           N
ATOM    430  H   VAL    27      58.642  29.309  67.150  1.00  0.00           H
ATOM    431  CA  VAL    27      57.450  28.441  65.627  1.00  0.00           C
ATOM    432  HA  VAL    27      57.317  27.364  65.515  1.00  0.00           H
ATOM    433  CB  VAL    27      56.165  29.035  66.293  1.00  0.00           C
ATOM    434  HB  VAL    27      56.369  30.039  66.665  1.00  0.00           H
ATOM    435  CG1 VAL    27      54.936  29.128  65.379  1.00  0.00           C
ATOM    436 HG11 VAL    27      54.560  28.138  65.117  1.00  0.00           H
ATOM    437 HG12 VAL    27      54.070  29.548  65.892  1.00  0.00           H
ATOM    438 HG13 VAL    27      55.178  29.634  64.445  1.00  0.00           H
ATOM    439  CG2 VAL    27      55.679  28.257  67.565  1.00  0.00           C
ATOM    440 HG21 VAL    27      55.146  27.344  67.300  1.00  0.00           H
ATOM    441 HG22 VAL    27      55.002  28.831  68.197  1.00  0.00           H
ATOM    442 HG23 VAL    27      56.540  27.987  68.175  1.00  0.00           H
ATOM    443  C   VAL    27      57.641  29.017  64.242  1.00  0.00           C
ATOM    444  O   VAL    27      57.558  28.292  63.276  1.00  0.00           O
ATOM    445  N   THR    28      58.185  30.262  64.154  1.00  0.00           N
ATOM    446  H   THR    28      58.257  30.831  64.986  1.00  0.00           H
ATOM    447  CA  THR    28      58.610  30.988  62.881  1.00  0.00           C
ATOM    448  HA  THR    28      57.728  31.151  62.261  1.00  0.00           H
ATOM    449  CB  THR    28      59.203  32.418  63.235  1.00  0.00           C
ATOM    450  HB  THR    28      60.008  32.352  63.969  1.00  0.00           H
ATOM    451  CG2 THR    28      59.813  33.224  62.043  1.00  0.00           C
ATOM    452 HG21 THR    28      60.280  34.148  62.382  1.00  0.00           H
ATOM    453 HG22 THR    28      59.086  33.154  61.234  1.00  0.00           H
ATOM    454 HG23 THR    28      60.646  32.568  61.790  1.00  0.00           H
ATOM    455  OG1 THR    28      58.227  33.267  63.806  1.00  0.00           O
ATOM    456  HG1 THR    28      58.172  33.067  64.743  1.00  0.00           H
ATOM    457  C   THR    28      59.628  30.220  62.114  1.00  0.00           C
ATOM    458  O   THR    28      59.513  30.029  60.914  1.00  0.00           O
ATOM    459  N   LYS    29      60.638  29.662  62.763  1.00  0.00           N
ATOM    460  H   LYS    29      60.678  29.787  63.764  1.00  0.00           H
ATOM    461  CA  LYS    29      61.715  28.930  62.028  1.00  0.00           C
ATOM    462  HA  LYS    29      62.068  29.522  61.184  1.00  0.00           H
ATOM    463  CB  LYS    29      62.931  28.632  62.927  1.00  0.00           C
ATOM    464  HB2 LYS    29      63.007  29.477  63.611  1.00  0.00           H
ATOM    465  HB3 LYS    29      62.781  27.694  63.461  1.00  0.00           H
ATOM    466  CG  LYS    29      64.175  28.450  62.052  1.00  0.00           C
ATOM    467  HG2 LYS    29      64.003  27.690  61.290  1.00  0.00           H
ATOM    468  HG3 LYS    29      64.323  29.385  61.513  1.00  0.00           H
ATOM    469  CD  LYS    29      65.528  28.267  62.822  1.00  0.00           C
ATOM    470  HD2 LYS    29      66.354  28.752  62.301  1.00  0.00           H
ATOM    471  HD3 LYS    29      65.423  28.643  63.840  1.00  0.00           H
ATOM    472  CE  LYS    29      65.980  26.798  63.042  1.00  0.00           C
ATOM    473  HE2 LYS    29      65.228  26.373  63.707  1.00  0.00           H
ATOM    474  HE3 LYS    29      66.064  26.279  62.087  1.00  0.00           H
ATOM    475  NZ  LYS    29      67.270  26.833  63.791  1.00  0.00           N
ATOM    476  HZ1 LYS    29      67.627  25.888  63.805  1.00  0.00           H
ATOM    477  HZ2 LYS    29      67.212  27.142  64.751  1.00  0.00           H
ATOM    478  HZ3 LYS    29      68.009  27.384  63.378  1.00  0.00           H
ATOM    479  C   LYS    29      61.172  27.606  61.447  1.00  0.00           C
ATOM    480  O   LYS    29      61.410  27.441  60.272  1.00  0.00           O
ATOM    481  N   HIE    30      60.351  26.865  62.226  1.00  0.00           N
ATOM    482  H   HIE    30      60.212  27.137  63.189  1.00  0.00           H
ATOM    483  CA  HIE    30      59.627  25.756  61.711  1.00  0.00           C
ATOM    484  HA  HIE    30      60.389  25.074  61.337  1.00  0.00           H
ATOM    485  CB  HIE    30      58.926  25.093  62.927  1.00  0.00           C
ATOM    486  HB2 HIE    30      59.671  24.638  63.578  1.00  0.00           H
ATOM    487  HB3 HIE    30      58.328  25.717  63.592  1.00  0.00           H
ATOM    488  CG  HIE    30      58.039  23.919  62.592  1.00  0.00           C
ATOM    489  ND1 HIE    30      58.499  22.665  62.277  1.00  0.00           N
ATOM    490  CE1 HIE    30      57.453  21.841  62.184  1.00  0.00           C
ATOM    491  HE1 HIE    30      57.558  20.816  61.860  1.00  0.00           H
ATOM    492  NE2 HIE    30      56.327  22.571  62.297  1.00  0.00           N
ATOM    493  HE2 HIE    30      55.387  22.206  62.242  1.00  0.00           H
ATOM    494  CD2 HIE    30      56.700  23.887  62.493  1.00  0.00           C
ATOM    495  HD2 HIE    30      56.104  24.713  62.855  1.00  0.00           H
ATOM    496  C   HIE    30      58.653  26.116  60.599  1.00  0.00           C
ATOM    497  O   HIE    30      58.610  25.407  59.590  1.00  0.00           O
ATOM    498  N   PHE    31      58.014  27.268  60.675  1.00  0.00           N
ATOM    499  H   PHE    31      58.161  27.831  61.501  1.00  0.00           H
ATOM    500  CA  PHE    31      57.016  27.780  59.714  1.00  0.00           C
ATOM    501  HA  PHE    31      56.198  27.060  59.709  1.00  0.00           H
ATOM    502  CB  PHE    31      56.451  29.148  60.030  1.00  0.00           C
ATOM    503  HB2 PHE    31      56.554  29.282  61.107  1.00  0.00           H
ATOM    504  HB3 PHE    31      56.978  30.003  59.605  1.00  0.00           H
ATOM    505  CG  PHE    31      54.979  29.483  59.700  1.00  0.00           C
ATOM    506  CD1 PHE    31      54.261  28.945  58.633  1.00  0.00           C
ATOM    507  HD1 PHE    31      54.710  28.190  58.004  1.00  0.00           H
ATOM    508  CE1 PHE    31      52.929  29.329  58.365  1.00  0.00           C
ATOM    509  HE1 PHE    31      52.319  29.016  57.532  1.00  0.00           H
ATOM    510  CZ  PHE    31      52.232  30.203  59.210  1.00  0.00           C
ATOM    511  HZ  PHE    31      51.345  30.768  58.967  1.00  0.00           H
ATOM    512  CE2 PHE    31      52.937  30.727  60.380  1.00  0.00           C
ATOM    513  HE2 PHE    31      52.328  31.277  61.084  1.00  0.00           H
ATOM    514  CD2 PHE    31      54.271  30.336  60.608  1.00  0.00           C
ATOM    515  HD2 PHE    31      54.746  30.674  61.517  1.00  0.00           H
ATOM    516  C   PHE    31      57.688  27.846  58.282  1.00  0.00           C
ATOM    517  O   PHE    31      57.066  27.549  57.239  1.00  0.00           O
ATOM    518  N   ILE    32      58.940  28.237  58.077  1.00  0.00           N
ATOM    519  H   ILE    32      59.450  28.449  58.922  1.00  0.00           H
ATOM    520  CA  ILE    32      59.740  28.135  56.828  1.00  0.00           C
ATOM    521  HA  ILE    32      59.235  28.850  56.178  1.00  0.00           H
ATOM    522  CB  ILE    32      61.244  28.604  56.931  1.00  0.00           C
ATOM    523  HB  ILE    32      61.820  27.874  57.499  1.00  0.00           H
ATOM    524  CG2 ILE    32      61.858  28.523  55.594  1.00  0.00           C
ATOM    525 HG21 ILE    32      61.847  27.515  55.181  1.00  0.00           H
ATOM    526 HG22 ILE    32      62.932  28.702  55.644  1.00  0.00           H
ATOM    527 HG23 ILE    32      61.322  29.197  54.925  1.00  0.00           H
ATOM    528  CG1 ILE    32      61.466  29.986  57.585  1.00  0.00           C
ATOM    529 HG12 ILE    32      61.210  30.767  56.868  1.00  0.00           H
ATOM    530 HG13 ILE    32      60.752  30.124  58.399  1.00  0.00           H
ATOM    531  CD1 ILE    32      62.892  30.264  58.121  1.00  0.00           C
ATOM    532 HD11 ILE    32      63.609  30.165  57.307  1.00  0.00           H
ATOM    533 HD12 ILE    32      63.126  29.581  58.939  1.00  0.00           H
ATOM    534 HD13 ILE    32      62.911  31.281  58.514  1.00  0.00           H
ATOM    535  C   ILE    32      59.693  26.711  56.256  1.00  0.00           C
ATOM    536  O   ILE    32      59.495  26.554  55.002  1.00  0.00           O
ATOM    537  N   SER    33      60.039  25.655  57.051  1.00  0.00           N
ATOM    538  H   SER    33      60.101  25.862  58.037  1.00  0.00           H
ATOM    539  CA  SER    33      60.083  24.236  56.618  1.00  0.00           C
ATOM    540  HA  SER    33      60.763  24.151  55.770  1.00  0.00           H
ATOM    541  CB  SER    33      60.644  23.400  57.740  1.00  0.00           C
ATOM    542  HB2 SER    33      61.161  22.528  57.341  1.00  0.00           H
ATOM    543  HB3 SER    33      61.273  23.995  58.403  1.00  0.00           H
ATOM    544  OG  SER    33      59.610  22.929  58.618  1.00  0.00           O
ATOM    545  HG  SER    33      59.194  23.686  59.039  1.00  0.00           H
ATOM    546  C   SER    33      58.674  23.702  56.199  1.00  0.00           C
ATOM    547  O   SER    33      58.548  22.883  55.309  1.00  0.00           O
ATOM    548  N   GLU    34      57.551  24.266  56.731  1.00  0.00           N
ATOM    549  H   GLU    34      57.588  24.931  57.490  1.00  0.00           H
ATOM    550  CA  GLU    34      56.163  23.970  56.339  1.00  0.00           C
ATOM    551  HA  GLU    34      56.092  22.917  56.063  1.00  0.00           H
ATOM    552  CB  GLU    34      55.197  24.314  57.454  1.00  0.00           C
ATOM    553  HB2 GLU    34      55.291  25.375  57.677  1.00  0.00           H
ATOM    554  HB3 GLU    34      54.182  24.044  57.160  1.00  0.00           H
ATOM    555  CG  GLU    34      55.363  23.474  58.755  1.00  0.00           C
ATOM    556  HG2 GLU    34      56.408  23.646  59.011  1.00  0.00           H
ATOM    557  HG3 GLU    34      54.667  23.920  59.465  1.00  0.00           H
ATOM    558  CD  GLU    34      55.152  21.958  58.503  1.00  0.00           C
ATOM    559  OE1 GLU    34      54.289  21.521  57.699  1.00  0.00           O
ATOM    560  OE2 GLU    34      55.901  21.182  59.130  1.00  0.00           O
ATOM    561  C   GLU    34      55.751  24.622  55.054  1.00  0.00           C
ATOM    562  O   GLU    34      55.029  24.030  54.248  1.00  0.00           O
ATOM    563  N   LEU    35      56.241  25.839  54.793  1.00  0.00           N
ATOM    564  H   LEU    35      57.037  26.206  55.297  1.00  0.00           H
ATOM    565  CA  LEU    35      55.873  26.426  53.527  1.00  0.00           C
ATOM    566  HA  LEU    35      54.801  26.342  53.350  1.00  0.00           H
ATOM    567  CB  LEU    35      56.261  27.921  53.717  1.00  0.00           C
ATOM    568  HB2 LEU    35      57.324  27.932  53.953  1.00  0.00           H
ATOM    569  HB3 LEU    35      56.156  28.485  52.790  1.00  0.00           H
ATOM    570  CG  LEU    35      55.530  28.737  54.751  1.00  0.00           C
ATOM    571  HG  LEU    35      55.437  28.069  55.607  1.00  0.00           H
ATOM    572  CD1 LEU    35      56.282  30.023  55.233  1.00  0.00           C
ATOM    573 HD11 LEU    35      56.580  30.633  54.379  1.00  0.00           H
ATOM    574 HD12 LEU    35      57.142  29.722  55.832  1.00  0.00           H
ATOM    575 HD13 LEU    35      55.573  30.583  55.841  1.00  0.00           H
ATOM    576  CD2 LEU    35      54.127  29.115  54.339  1.00  0.00           C
ATOM    577 HD21 LEU    35      53.593  29.299  55.271  1.00  0.00           H
ATOM    578 HD22 LEU    35      54.276  29.983  53.697  1.00  0.00           H
ATOM    579 HD23 LEU    35      53.611  28.271  53.881  1.00  0.00           H
ATOM    580  C   LEU    35      56.597  25.705  52.316  1.00  0.00           C
ATOM    581  O   LEU    35      55.957  25.406  51.327  1.00  0.00           O
ATOM    582  N   GLU    36      57.835  25.268  52.626  1.00  0.00           N
ATOM    583  H   GLU    36      58.271  25.709  53.423  1.00  0.00           H
ATOM    584  CA  GLU    36      58.615  24.446  51.680  1.00  0.00           C
ATOM    585  HA  GLU    36      58.792  24.919  50.713  1.00  0.00           H
ATOM    586  CB  GLU    36      60.060  24.309  52.264  1.00  0.00           C
ATOM    587  HB2 GLU    36      60.438  25.316  52.442  1.00  0.00           H
ATOM    588  HB3 GLU    36      60.114  23.857  53.254  1.00  0.00           H
ATOM    589  CG  GLU    36      61.042  23.673  51.258  1.00  0.00           C
ATOM    590  HG2 GLU    36      60.792  22.661  50.936  1.00  0.00           H
ATOM    591  HG3 GLU    36      61.005  24.370  50.420  1.00  0.00           H
ATOM    592  CD  GLU    36      62.496  23.570  51.769  1.00  0.00           C
ATOM    593  OE1 GLU    36      63.107  24.659  52.069  1.00  0.00           O
ATOM    594  OE2 GLU    36      63.040  22.442  52.013  1.00  0.00           O
ATOM    595  C   GLU    36      57.860  23.081  51.422  1.00  0.00           C
ATOM    596  O   GLU    36      57.757  22.614  50.278  1.00  0.00           O
ATOM    597  N   LYS    37      57.287  22.478  52.461  1.00  0.00           N
ATOM    598  H   LYS    37      57.386  22.890  53.378  1.00  0.00           H
ATOM    599  CA  LYS    37      56.480  21.257  52.345  1.00  0.00           C
ATOM    600  HA  LYS    37      57.075  20.541  51.777  1.00  0.00           H
ATOM    601  CB  LYS    37      56.175  20.629  53.717  1.00  0.00           C
ATOM    602  HB2 LYS    37      55.837  21.439  54.364  1.00  0.00           H
ATOM    603  HB3 LYS    37      55.379  19.886  53.676  1.00  0.00           H
ATOM    604  CG  LYS    37      57.298  19.936  54.459  1.00  0.00           C
ATOM    605  HG2 LYS    37      57.449  19.029  53.872  1.00  0.00           H
ATOM    606  HG3 LYS    37      58.283  20.371  54.291  1.00  0.00           H
ATOM    607  CD  LYS    37      57.105  19.404  55.873  1.00  0.00           C
ATOM    608  HD2 LYS    37      57.828  18.598  55.999  1.00  0.00           H
ATOM    609  HD3 LYS    37      57.387  20.174  56.591  1.00  0.00           H
ATOM    610  CE  LYS    37      55.631  18.988  56.216  1.00  0.00           C
ATOM    611  HE2 LYS    37      55.000  19.865  56.084  1.00  0.00           H
ATOM    612  HE3 LYS    37      55.154  18.227  55.599  1.00  0.00           H
ATOM    613  NZ  LYS    37      55.531  18.641  57.660  1.00  0.00           N
ATOM    614  HZ1 LYS    37      55.635  19.540  58.110  1.00  0.00           H
ATOM    615  HZ2 LYS    37      56.285  17.994  57.843  1.00  0.00           H
ATOM    616  HZ3 LYS    37      54.651  18.214  57.910  1.00  0.00           H
ATOM    617  C   LYS    37      55.264  21.468  51.522  1.00  0.00           C
ATOM    618  O   LYS    37      55.011  20.680  50.676  1.00  0.00           O
ATOM    619  N   GLY    38      54.549  22.598  51.706  1.00  0.00           N
ATOM    620  H   GLY    38      54.886  23.260  52.392  1.00  0.00           H
ATOM    621  CA  GLY    38      53.332  22.906  50.889  1.00  0.00           C
ATOM    622  HA2 GLY    38      52.549  22.185  51.132  1.00  0.00           H
ATOM    623  HA3 GLY    38      53.037  23.921  51.155  1.00  0.00           H
ATOM    624  C   GLY    38      53.605  23.020  49.407  1.00  0.00           C
ATOM    625  O   GLY    38      52.789  22.624  48.591  1.00  0.00           O
ATOM    626  N   LEU    39      54.752  23.544  49.066  1.00  0.00           N
ATOM    627  H   LEU    39      55.400  23.708  49.824  1.00  0.00           H
ATOM    628  CA  LEU    39      55.234  23.586  47.673  1.00  0.00           C
ATOM    629  HA  LEU    39      54.368  23.878  47.078  1.00  0.00           H
ATOM    630  CB  LEU    39      56.341  24.679  47.687  1.00  0.00           C
ATOM    631  HB2 LEU    39      56.997  24.537  48.547  1.00  0.00           H
ATOM    632  HB3 LEU    39      56.956  24.631  46.788  1.00  0.00           H
ATOM    633  CG  LEU    39      55.752  26.133  47.675  1.00  0.00           C
ATOM    634  HG  LEU    39      55.134  26.270  48.562  1.00  0.00           H
ATOM    635  CD1 LEU    39      56.865  27.245  47.802  1.00  0.00           C
ATOM    636 HD11 LEU    39      56.433  28.245  47.784  1.00  0.00           H
ATOM    637 HD12 LEU    39      57.637  27.196  47.034  1.00  0.00           H
ATOM    638 HD13 LEU    39      57.339  27.238  48.783  1.00  0.00           H
ATOM    639  CD2 LEU    39      54.883  26.384  46.472  1.00  0.00           C
ATOM    640 HD21 LEU    39      55.519  26.057  45.650  1.00  0.00           H
ATOM    641 HD22 LEU    39      53.950  25.834  46.355  1.00  0.00           H
ATOM    642 HD23 LEU    39      54.740  27.452  46.315  1.00  0.00           H
ATOM    643  C   LEU    39      55.921  22.324  47.029  1.00  0.00           C
ATOM    644  O   LEU    39      56.101  22.384  45.805  1.00  0.00           O
ATOM    645  N   SER    40      56.314  21.357  47.913  1.00  0.00           N
ATOM    646  H   SER    40      56.128  21.460  48.900  1.00  0.00           H
ATOM    647  CA  SER    40      56.943  20.125  47.465  1.00  0.00           C
ATOM    648  HA  SER    40      57.864  20.369  46.935  1.00  0.00           H
ATOM    649  CB  SER    40      57.510  19.375  48.737  1.00  0.00           C
ATOM    650  HB2 SER    40      58.322  18.735  48.393  1.00  0.00           H
ATOM    651  HB3 SER    40      57.899  20.176  49.365  1.00  0.00           H
ATOM    652  OG  SER    40      56.441  18.748  49.400  1.00  0.00           O
ATOM    653  HG  SER    40      55.757  19.329  49.742  1.00  0.00           H
ATOM    654  C   SER    40      55.986  19.232  46.631  1.00  0.00           C
ATOM    655  O   SER    40      54.772  19.187  46.803  1.00  0.00           O
ATOM    656  N   LYS    41      56.597  18.325  45.833  1.00  0.00           N
ATOM    657  H   LYS    41      57.598  18.208  45.893  1.00  0.00           H
ATOM    658  CA  LYS    41      55.843  17.232  45.135  1.00  0.00           C
ATOM    659  HA  LYS    41      55.167  17.802  44.498  1.00  0.00           H
ATOM    660  CB  LYS    41      56.764  16.456  44.186  1.00  0.00           C
ATOM    661  HB2 LYS    41      57.624  16.194  44.802  1.00  0.00           H
ATOM    662  HB3 LYS    41      56.284  15.531  43.866  1.00  0.00           H
ATOM    663  CG  LYS    41      57.330  17.298  43.044  1.00  0.00           C
ATOM    664  HG2 LYS    41      56.554  17.467  42.297  1.00  0.00           H
ATOM    665  HG3 LYS    41      57.720  18.238  43.436  1.00  0.00           H
ATOM    666  CD  LYS    41      58.435  16.422  42.323  1.00  0.00           C
ATOM    667  HD2 LYS    41      59.238  16.073  42.973  1.00  0.00           H
ATOM    668  HD3 LYS    41      58.057  15.447  42.017  1.00  0.00           H
ATOM    669  CE  LYS    41      59.071  17.187  41.150  1.00  0.00           C
ATOM    670  HE2 LYS    41      59.619  18.041  41.548  1.00  0.00           H
ATOM    671  HE3 LYS    41      59.843  16.545  40.729  1.00  0.00           H
ATOM    672  NZ  LYS    41      58.190  17.744  40.111  1.00  0.00           N
ATOM    673  HZ1 LYS    41      57.851  18.610  40.506  1.00  0.00           H
ATOM    674  HZ2 LYS    41      57.369  17.179  39.949  1.00  0.00           H
ATOM    675  HZ3 LYS    41      58.712  17.971  39.276  1.00  0.00           H
ATOM    676  C   LYS    41      54.987  16.360  45.994  1.00  0.00           C
ATOM    677  O   LYS    41      53.846  16.012  45.653  1.00  0.00           O
ATOM    678  N   LYS    42      55.441  16.148  47.281  1.00  0.00           N
ATOM    679  H   LYS    42      56.404  16.359  47.507  1.00  0.00           H
ATOM    680  CA  LYS    42      54.742  15.374  48.354  1.00  0.00           C
ATOM    681  HA  LYS    42      54.320  14.488  47.880  1.00  0.00           H
ATOM    682  CB  LYS    42      55.777  14.844  49.361  1.00  0.00           C
ATOM    683  HB2 LYS    42      56.428  14.187  48.783  1.00  0.00           H
ATOM    684  HB3 LYS    42      56.304  15.632  49.899  1.00  0.00           H
ATOM    685  CG  LYS    42      55.047  13.933  50.272  1.00  0.00           C
ATOM    686  HG2 LYS    42      54.417  14.615  50.843  1.00  0.00           H
ATOM    687  HG3 LYS    42      54.273  13.309  49.825  1.00  0.00           H
ATOM    688  CD  LYS    42      56.031  13.228  51.284  1.00  0.00           C
ATOM    689  HD2 LYS    42      56.929  12.870  50.781  1.00  0.00           H
ATOM    690  HD3 LYS    42      56.262  13.867  52.137  1.00  0.00           H
ATOM    691  CE  LYS    42      55.191  12.011  51.758  1.00  0.00           C
ATOM    692  HE2 LYS    42      54.213  12.396  52.051  1.00  0.00           H
ATOM    693  HE3 LYS    42      55.039  11.213  51.033  1.00  0.00           H
ATOM    694  NZ  LYS    42      55.751  11.355  52.994  1.00  0.00           N
ATOM    695  HZ1 LYS    42      55.979  12.020  53.719  1.00  0.00           H
ATOM    696  HZ2 LYS    42      56.586  10.873  52.692  1.00  0.00           H
ATOM    697  HZ3 LYS    42      55.235  10.577  53.381  1.00  0.00           H
ATOM    698  C   LYS    42      53.592  16.126  48.994  1.00  0.00           C
ATOM    699  O   LYS    42      52.477  15.613  49.146  1.00  0.00           O
ATOM    700  N   GLY    43      53.734  17.431  49.281  1.00  0.00           N
ATOM    701  H   GLY    43      54.699  17.701  49.158  1.00  0.00           H
ATOM    702  CA  GLY    43      52.711  18.229  49.919  1.00  0.00           C
ATOM    703  HA2 GLY    43      52.837  19.271  49.625  1.00  0.00           H
ATOM    704  HA3 GLY    43      51.734  17.818  49.661  1.00  0.00           H
ATOM    705  C   GLY    43      52.966  18.184  51.436  1.00  0.00           C
ATOM    706  O   GLY    43      53.781  17.491  52.052  1.00  0.00           O
ATOM    707  N   GLY    44      52.285  19.185  52.050  1.00  0.00           N
ATOM    708  H   GLY    44      51.735  19.814  51.481  1.00  0.00           H
ATOM    709  CA  GLY    44      52.061  19.311  53.487  1.00  0.00           C
ATOM    710  HA2 GLY    44      52.162  18.339  53.972  1.00  0.00           H
ATOM    711  HA3 GLY    44      52.898  19.930  53.812  1.00  0.00           H
ATOM    712  C   GLY    44      50.714  19.968  53.899  1.00  0.00           C
ATOM    713  O   GLY    44      49.911  20.129  52.977  1.00  0.00           O
ATOM    714  N   ASN    45      50.415  20.309  55.173  1.00  0.00           N
ATOM    715  H   ASN    45      51.151  20.312  55.864  1.00  0.00           H
ATOM    716  CA  ASN    45      49.125  20.857  55.572  1.00  0.00           C
ATOM    717  HA  ASN    45      48.425  20.121  55.177  1.00  0.00           H
ATOM    718  CB  ASN    45      48.884  20.874  57.060  1.00  0.00           C
ATOM    719  HB2 ASN    45      49.708  21.392  57.553  1.00  0.00           H
ATOM    720  HB3 ASN    45      47.992  21.464  57.267  1.00  0.00           H
ATOM    721  CG  ASN    45      48.716  19.389  57.553  1.00  0.00           C
ATOM    722  OD1 ASN    45      48.071  18.603  56.826  1.00  0.00           O
ATOM    723  ND2 ASN    45      49.189  19.043  58.719  1.00  0.00           N
ATOM    724 HD21 ASN    45      49.812  19.721  59.134  1.00  0.00           H
ATOM    725 HD22 ASN    45      49.182  18.060  58.952  1.00  0.00           H
ATOM    726  C   ASN    45      48.843  22.212  54.918  1.00  0.00           C
ATOM    727  O   ASN    45      47.672  22.502  54.649  1.00  0.00           O
ATOM    728  N   ILE    46      49.839  23.032  54.663  1.00  0.00           N
ATOM    729  H   ILE    46      50.777  22.692  54.821  1.00  0.00           H
ATOM    730  CA  ILE    46      49.754  24.357  54.012  1.00  0.00           C
ATOM    731  HA  ILE    46      48.854  24.830  54.405  1.00  0.00           H
ATOM    732  CB  ILE    46      50.921  25.249  54.439  1.00  0.00           C
ATOM    733  HB  ILE    46      51.825  24.789  54.042  1.00  0.00           H
ATOM    734  CG2 ILE    46      50.648  26.663  53.809  1.00  0.00           C
ATOM    735 HG21 ILE    46      49.596  26.847  54.024  1.00  0.00           H
ATOM    736 HG22 ILE    46      50.849  26.511  52.748  1.00  0.00           H
ATOM    737 HG23 ILE    46      51.388  27.438  54.013  1.00  0.00           H
ATOM    738  CG1 ILE    46      50.980  25.392  55.982  1.00  0.00           C
ATOM    739 HG12 ILE    46      50.052  25.622  56.506  1.00  0.00           H
ATOM    740 HG13 ILE    46      51.266  24.453  56.457  1.00  0.00           H
ATOM    741  CD1 ILE    46      52.026  26.393  56.335  1.00  0.00           C
ATOM    742 HD11 ILE    46      52.880  26.327  55.661  1.00  0.00           H
ATOM    743 HD12 ILE    46      52.323  26.234  57.372  1.00  0.00           H
ATOM    744 HD13 ILE    46      51.609  27.401  56.318  1.00  0.00           H
ATOM    745  C   ILE    46      49.686  24.199  52.454  1.00  0.00           C
ATOM    746  O   ILE    46      50.497  23.430  51.853  1.00  0.00           O
ATOM    747  N   PRO    47      48.606  24.671  51.773  1.00  0.00           N
ATOM    748  CD  PRO    47      47.371  25.317  52.209  1.00  0.00           C
ATOM    749  HD2 PRO    47      47.604  26.371  52.055  1.00  0.00           H
ATOM    750  HD3 PRO    47      47.199  25.213  53.280  1.00  0.00           H
ATOM    751  CG  PRO    47      46.264  24.667  51.363  1.00  0.00           C
ATOM    752  HG2 PRO    47      45.354  25.266  51.412  1.00  0.00           H
ATOM    753  HG3 PRO    47      46.102  23.646  51.709  1.00  0.00           H
ATOM    754  CB  PRO    47      46.937  24.751  50.074  1.00  0.00           C
ATOM    755  HB2 PRO    47      46.985  25.787  49.740  1.00  0.00           H
ATOM    756  HB3 PRO    47      46.354  24.254  49.299  1.00  0.00           H
ATOM    757  CA  PRO    47      48.358  24.264  50.424  1.00  0.00           C
ATOM    758  HA  PRO    47      48.220  23.184  50.384  1.00  0.00           H
ATOM    759  C   PRO    47      49.434  24.807  49.453  1.00  0.00           C
ATOM    760  O   PRO    47      49.815  24.057  48.561  1.00  0.00           O
ATOM    761  N   MET    48      49.768  26.095  49.653  1.00  0.00           N
ATOM    762  H   MET    48      49.417  26.640  50.427  1.00  0.00           H
ATOM    763  CA  MET    48      50.686  26.762  48.771  1.00  0.00           C
ATOM    764  HA  MET    48      50.516  27.799  49.060  1.00  0.00           H
ATOM    765  CB  MET    48      52.109  26.361  49.042  1.00  0.00           C
ATOM    766  HB2 MET    48      52.231  25.364  48.616  1.00  0.00           H
ATOM    767  HB3 MET    48      52.722  27.038  48.446  1.00  0.00           H
ATOM    768  CG  MET    48      52.624  26.416  50.523  1.00  0.00           C
ATOM    769  HG2 MET    48      52.038  25.753  51.159  1.00  0.00           H
ATOM    770  HG3 MET    48      53.604  25.947  50.613  1.00  0.00           H
ATOM    771  SD  MET    48      52.919  28.090  51.278  1.00  0.00           S
ATOM    772  CE  MET    48      54.438  28.685  50.375  1.00  0.00           C
ATOM    773  HE1 MET    48      54.334  28.451  49.316  1.00  0.00           H
ATOM    774  HE2 MET    48      54.610  29.755  50.484  1.00  0.00           H
ATOM    775  HE3 MET    48      55.314  28.175  50.777  1.00  0.00           H
ATOM    776  C   MET    48      50.334  26.616  47.234  1.00  0.00           C
ATOM    777  O   MET    48      50.941  25.849  46.478  1.00  0.00           O
ATOM    778  N   ILE    49      49.327  27.452  46.826  1.00  0.00           N
ATOM    779  H   ILE    49      48.875  28.053  47.500  1.00  0.00           H
ATOM    780  CA  ILE    49      48.747  27.378  45.522  1.00  0.00           C
ATOM    781  HA  ILE    49      48.557  26.351  45.213  1.00  0.00           H
ATOM    782  CB  ILE    49      47.324  27.932  45.608  1.00  0.00           C
ATOM    783  HB  ILE    49      47.460  28.903  46.085  1.00  0.00           H
ATOM    784  CG2 ILE    49      46.563  28.167  44.280  1.00  0.00           C
ATOM    785 HG21 ILE    49      46.542  27.165  43.854  1.00  0.00           H
ATOM    786 HG22 ILE    49      47.120  28.645  43.474  1.00  0.00           H
ATOM    787 HG23 ILE    49      45.656  28.755  44.424  1.00  0.00           H
ATOM    788  CG1 ILE    49      46.427  27.175  46.556  1.00  0.00           C
ATOM    789 HG12 ILE    49      45.568  26.702  46.078  1.00  0.00           H
ATOM    790 HG13 ILE    49      46.879  26.388  47.160  1.00  0.00           H
ATOM    791  CD1 ILE    49      45.770  28.028  47.675  1.00  0.00           C
ATOM    792 HD11 ILE    49      46.501  28.551  48.290  1.00  0.00           H
ATOM    793 HD12 ILE    49      45.018  27.440  48.203  1.00  0.00           H
ATOM    794 HD13 ILE    49      45.246  28.831  47.154  1.00  0.00           H
ATOM    795  C   ILE    49      49.604  28.187  44.542  1.00  0.00           C
ATOM    796  O   ILE    49      49.851  29.354  44.999  1.00  0.00           O
ATOM    797  N   PRO    50      49.961  27.746  43.321  1.00  0.00           N
ATOM    798  CD  PRO    50      49.671  26.480  42.759  1.00  0.00           C
ATOM    799  HD2 PRO    50      48.607  26.257  42.837  1.00  0.00           H
ATOM    800  HD3 PRO    50      50.180  25.618  43.190  1.00  0.00           H
ATOM    801  CG  PRO    50      49.927  26.519  41.267  1.00  0.00           C
ATOM    802  HG2 PRO    50      49.064  26.871  40.701  1.00  0.00           H
ATOM    803  HG3 PRO    50      50.378  25.619  40.853  1.00  0.00           H
ATOM    804  CB  PRO    50      50.833  27.688  41.176  1.00  0.00           C
ATOM    805  HB2 PRO    50      50.745  28.207  40.221  1.00  0.00           H
ATOM    806  HB3 PRO    50      51.886  27.523  41.398  1.00  0.00           H
ATOM    807  CA  PRO    50      50.436  28.652  42.301  1.00  0.00           C
ATOM    808  HA  PRO    50      51.361  29.165  42.566  1.00  0.00           H
ATOM    809  C   PRO    50      49.366  29.720  41.834  1.00  0.00           C
ATOM    810  O   PRO    50      48.265  29.390  41.347  1.00  0.00           O
ATOM    811  N   GLY    51      49.654  30.994  41.993  1.00  0.00           N
ATOM    812  H   GLY    51      50.606  31.238  42.228  1.00  0.00           H
ATOM    813  CA  GLY    51      48.735  32.066  41.614  1.00  0.00           C
ATOM    814  HA2 GLY    51      47.731  31.649  41.697  1.00  0.00           H
ATOM    815  HA3 GLY    51      48.849  32.934  42.262  1.00  0.00           H
ATOM    816  C   GLY    51      49.020  32.606  40.188  1.00  0.00           C
ATOM    817  O   GLY    51      48.444  33.562  39.736  1.00  0.00           O
ATOM    818  N   TRP    52      49.971  31.973  39.508  1.00  0.00           N
ATOM    819  H   TRP    52      50.344  31.160  39.977  1.00  0.00           H
ATOM    820  CA  TRP    52      50.286  32.249  38.103  1.00  0.00           C
ATOM    821  HA  TRP    52      51.143  31.624  37.853  1.00  0.00           H
ATOM    822  CB  TRP    52      49.177  31.669  37.236  1.00  0.00           C
ATOM    823  HB2 TRP    52      48.263  32.213  37.472  1.00  0.00           H
ATOM    824  HB3 TRP    52      49.327  31.734  36.159  1.00  0.00           H
ATOM    825  CG  TRP    52      48.961  30.212  37.515  1.00  0.00           C
ATOM    826  CD1 TRP    52      48.023  29.622  38.251  1.00  0.00           C
ATOM    827  HD1 TRP    52      47.218  30.166  38.722  1.00  0.00           H
ATOM    828  NE1 TRP    52      48.290  28.295  38.385  1.00  0.00           N
ATOM    829  HE1 TRP    52      47.885  27.716  39.107  1.00  0.00           H
ATOM    830  CE2 TRP    52      49.480  27.899  37.762  1.00  0.00           C
ATOM    831  CZ2 TRP    52      50.255  26.752  37.697  1.00  0.00           C
ATOM    832  HZ2 TRP    52      49.938  25.862  38.219  1.00  0.00           H
ATOM    833  CH2 TRP    52      51.443  26.764  36.774  1.00  0.00           C
ATOM    834  HH2 TRP    52      52.025  25.855  36.733  1.00  0.00           H
ATOM    835  CZ3 TRP    52      51.602  27.862  35.914  1.00  0.00           C
ATOM    836  HZ3 TRP    52      52.400  27.939  35.189  1.00  0.00           H
ATOM    837  CE3 TRP    52      50.849  29.013  36.140  1.00  0.00           C
ATOM    838  HE3 TRP    52      50.962  29.795  35.405  1.00  0.00           H
ATOM    839  CD2 TRP    52      49.767  29.095  37.055  1.00  0.00           C
ATOM    840  C   TRP    52      50.665  33.659  37.642  1.00  0.00           C
ATOM    841  O   TRP    52      51.000  33.826  36.498  1.00  0.00           O
ATOM    842  N   VAL    53      50.755  34.662  38.443  1.00  0.00           N
ATOM    843  H   VAL    53      50.105  34.541  39.206  1.00  0.00           H
ATOM    844  CA  VAL    53      51.545  35.904  38.215  1.00  0.00           C
ATOM    845  HA  VAL    53      51.250  36.270  37.233  1.00  0.00           H
ATOM    846  CB  VAL    53      51.292  37.000  39.273  1.00  0.00           C
ATOM    847  HB  VAL    53      51.653  36.761  40.273  1.00  0.00           H
ATOM    848  CG1 VAL    53      52.094  38.259  38.883  1.00  0.00           C
ATOM    849 HG11 VAL    53      51.587  38.785  38.073  1.00  0.00           H
ATOM    850 HG12 VAL    53      52.028  38.940  39.732  1.00  0.00           H
ATOM    851 HG13 VAL    53      53.147  38.063  38.678  1.00  0.00           H
ATOM    852  CG2 VAL    53      49.769  37.337  39.347  1.00  0.00           C
ATOM    853 HG21 VAL    53      49.199  36.496  39.743  1.00  0.00           H
ATOM    854 HG22 VAL    53      49.375  37.634  38.375  1.00  0.00           H
ATOM    855 HG23 VAL    53      49.720  38.203  40.008  1.00  0.00           H
ATOM    856  C   VAL    53      53.026  35.558  38.191  1.00  0.00           C
ATOM    857  O   VAL    53      53.598  35.266  39.223  1.00  0.00           O
ATOM    858  N   MET    54      53.561  35.498  36.943  1.00  0.00           N
ATOM    859  H   MET    54      52.883  35.749  36.238  1.00  0.00           H
ATOM    860  CA  MET    54      54.916  35.105  36.646  1.00  0.00           C
ATOM    861  HA  MET    54      55.249  34.618  37.563  1.00  0.00           H
ATOM    862  CB  MET    54      54.959  34.046  35.530  1.00  0.00           C
ATOM    863  HB2 MET    54      54.717  34.477  34.558  1.00  0.00           H
ATOM    864  HB3 MET    54      55.988  33.751  35.327  1.00  0.00           H
ATOM    865  CG  MET    54      54.137  32.837  35.677  1.00  0.00           C
ATOM    866  HG2 MET    54      54.058  32.623  36.744  1.00  0.00           H
ATOM    867  HG3 MET    54      53.094  32.986  35.398  1.00  0.00           H
ATOM    868  SD  MET    54      54.786  31.390  34.761  1.00  0.00           S
ATOM    869  CE  MET    54      56.298  31.000  35.652  1.00  0.00           C
ATOM    870  HE1 MET    54      57.098  31.706  35.433  1.00  0.00           H
ATOM    871  HE2 MET    54      56.134  31.148  36.720  1.00  0.00           H
ATOM    872  HE3 MET    54      56.505  29.941  35.500  1.00  0.00           H
ATOM    873  C   MET    54      55.873  36.327  36.355  1.00  0.00           C
ATOM    874  O   MET    54      56.988  36.267  35.819  1.00  0.00           O
ATOM    875  N   ASP    55      55.326  37.544  36.592  1.00  0.00           N
ATOM    876  H   ASP    55      54.452  37.616  37.090  1.00  0.00           H
ATOM    877  CA  ASP    55      55.920  38.855  36.343  1.00  0.00           C
ATOM    878  HA  ASP    55      56.995  38.714  36.236  1.00  0.00           H
ATOM    879  CB  ASP    55      55.226  39.627  35.252  1.00  0.00           C
ATOM    880  HB2 ASP    55      54.195  39.809  35.554  1.00  0.00           H
ATOM    881  HB3 ASP    55      55.745  40.548  34.987  1.00  0.00           H
ATOM    882  CG  ASP    55      55.068  38.810  33.978  1.00  0.00           C
ATOM    883  OD1 ASP    55      56.047  38.413  33.270  1.00  0.00           O
ATOM    884  OD2 ASP    55      53.866  38.638  33.574  1.00  0.00           O
ATOM    885  C   ASP    55      55.856  39.753  37.616  1.00  0.00           C
ATOM    886  O   ASP    55      54.898  39.891  38.324  1.00  0.00           O
ATOM    887  N   PHE    56      56.939  40.633  37.770  1.00  0.00           N
ATOM    888  H   PHE    56      57.559  40.586  36.974  1.00  0.00           H
ATOM    889  CA  PHE    56      56.932  41.830  38.539  1.00  0.00           C
ATOM    890  HA  PHE    56      56.162  41.708  39.301  1.00  0.00           H
ATOM    891  CB  PHE    56      58.208  42.104  39.298  1.00  0.00           C
ATOM    892  HB2 PHE    56      59.040  41.993  38.602  1.00  0.00           H
ATOM    893  HB3 PHE    56      58.096  43.140  39.621  1.00  0.00           H
ATOM    894  CG  PHE    56      58.360  41.139  40.451  1.00  0.00           C
ATOM    895  CD1 PHE    56      57.974  41.554  41.754  1.00  0.00           C
ATOM    896  HD1 PHE    56      57.422  42.474  41.877  1.00  0.00           H
ATOM    897  CE1 PHE    56      58.309  40.880  42.937  1.00  0.00           C
ATOM    898  HE1 PHE    56      58.035  41.197  43.933  1.00  0.00           H
ATOM    899  CZ  PHE    56      59.023  39.696  42.749  1.00  0.00           C
ATOM    900  HZ  PHE    56      59.223  39.014  43.562  1.00  0.00           H
ATOM    901  CE2 PHE    56      59.358  39.241  41.508  1.00  0.00           C
ATOM    902  HE2 PHE    56      59.866  38.297  41.376  1.00  0.00           H
ATOM    903  CD2 PHE    56      59.075  39.933  40.350  1.00  0.00           C
ATOM    904  HD2 PHE    56      59.443  39.485  39.438  1.00  0.00           H
ATOM    905  C   PHE    56      56.428  43.014  37.684  1.00  0.00           C
ATOM    906  O   PHE    56      57.152  43.305  36.734  1.00  0.00           O
ATOM    907  N   PRO    57      55.369  43.718  38.124  1.00  0.00           N
ATOM    908  CD  PRO    57      54.331  43.395  39.142  1.00  0.00           C
ATOM    909  HD2 PRO    57      54.699  43.767  40.098  1.00  0.00           H
ATOM    910  HD3 PRO    57      54.151  42.320  39.128  1.00  0.00           H
ATOM    911  CG  PRO    57      53.135  44.179  38.797  1.00  0.00           C
ATOM    912  HG2 PRO    57      52.646  44.498  39.718  1.00  0.00           H
ATOM    913  HG3 PRO    57      52.493  43.787  38.009  1.00  0.00           H
ATOM    914  CB  PRO    57      53.764  45.431  38.264  1.00  0.00           C
ATOM    915  HB2 PRO    57      54.096  45.973  39.150  1.00  0.00           H
ATOM    916  HB3 PRO    57      53.049  45.952  37.626  1.00  0.00           H
ATOM    917  CA  PRO    57      54.999  45.030  37.513  1.00  0.00           C
ATOM    918  HA  PRO    57      54.752  44.915  36.457  1.00  0.00           H
ATOM    919  C   PRO    57      56.092  46.042  37.632  1.00  0.00           C
ATOM    920  O   PRO    57      56.837  46.145  38.658  1.00  0.00           O
ATOM    921  N   THR    58      56.238  46.820  36.530  1.00  0.00           N
ATOM    922  H   THR    58      55.607  46.738  35.746  1.00  0.00           H
ATOM    923  CA  THR    58      57.237  47.859  36.348  1.00  0.00           C
ATOM    924  HA  THR    58      58.121  47.600  36.930  1.00  0.00           H
ATOM    925  CB  THR    58      57.606  47.920  34.884  1.00  0.00           C
ATOM    926  HB  THR    58      58.407  48.649  34.763  1.00  0.00           H
ATOM    927  CG2 THR    58      58.105  46.592  34.274  1.00  0.00           C
ATOM    928 HG21 THR    58      57.306  45.876  34.077  1.00  0.00           H
ATOM    929 HG22 THR    58      58.850  46.157  34.941  1.00  0.00           H
ATOM    930 HG23 THR    58      58.607  46.818  33.335  1.00  0.00           H
ATOM    931  OG1 THR    58      56.494  48.295  34.141  1.00  0.00           O
ATOM    932  HG1 THR    58      55.877  47.560  34.126  1.00  0.00           H
ATOM    933  C   THR    58      56.720  49.258  36.807  1.00  0.00           C
ATOM    934  O   THR    58      57.431  50.217  36.856  1.00  0.00           O
ATOM    935  N   GLY    59      55.339  49.347  36.946  1.00  0.00           N
ATOM    936  H   GLY    59      54.680  48.596  36.790  1.00  0.00           H
ATOM    937  CA  GLY    59      54.596  50.672  36.969  1.00  0.00           C
ATOM    938  HA2 GLY    59      53.636  50.615  37.483  1.00  0.00           H
ATOM    939  HA3 GLY    59      55.037  51.418  37.629  1.00  0.00           H
ATOM    940  C   GLY    59      54.206  51.215  35.635  1.00  0.00           C
ATOM    941  O   GLY    59      53.478  52.158  35.589  1.00  0.00           O
ATOM    942  N   LYS    60      54.810  50.756  34.494  1.00  0.00           N
ATOM    943  H   LYS    60      55.453  50.007  34.709  1.00  0.00           H
ATOM    944  CA  LYS    60      54.533  51.129  33.116  1.00  0.00           C
ATOM    945  HA  LYS    60      54.336  52.197  33.217  1.00  0.00           H
ATOM    946  CB  LYS    60      55.638  50.726  32.199  1.00  0.00           C
ATOM    947  HB2 LYS    60      55.673  49.638  32.137  1.00  0.00           H
ATOM    948  HB3 LYS    60      55.470  51.161  31.213  1.00  0.00           H
ATOM    949  CG  LYS    60      56.953  51.269  32.696  1.00  0.00           C
ATOM    950  HG2 LYS    60      56.917  52.327  32.959  1.00  0.00           H
ATOM    951  HG3 LYS    60      57.338  50.864  33.631  1.00  0.00           H
ATOM    952  CD  LYS    60      58.111  50.907  31.782  1.00  0.00           C
ATOM    953  HD2 LYS    60      57.906  51.158  30.742  1.00  0.00           H
ATOM    954  HD3 LYS    60      58.892  51.610  32.074  1.00  0.00           H
ATOM    955  CE  LYS    60      58.669  49.441  31.885  1.00  0.00           C
ATOM    956  HE2 LYS    60      58.866  49.180  32.924  1.00  0.00           H
ATOM    957  HE3 LYS    60      57.787  48.822  31.716  1.00  0.00           H
ATOM    958  NZ  LYS    60      59.830  49.300  30.999  1.00  0.00           N
ATOM    959  HZ1 LYS    60      60.037  48.312  30.957  1.00  0.00           H
ATOM    960  HZ2 LYS    60      60.603  49.874  31.304  1.00  0.00           H
ATOM    961  HZ3 LYS    60      59.665  49.552  30.035  1.00  0.00           H
ATOM    962  C   LYS    60      53.195  50.584  32.548  1.00  0.00           C
ATOM    963  O   LYS    60      52.834  50.858  31.403  1.00  0.00           O
ATOM    964  N   GLU    61      52.630  49.595  33.252  1.00  0.00           N
ATOM    965  H   GLU    61      53.084  49.346  34.119  1.00  0.00           H
ATOM    966  CA  GLU    61      51.526  48.821  32.830  1.00  0.00           C
ATOM    967  HA  GLU    61      51.849  48.395  31.880  1.00  0.00           H
ATOM    968  CB  GLU    61      51.277  47.585  33.780  1.00  0.00           C
ATOM    969  HB2 GLU    61      51.224  47.898  34.823  1.00  0.00           H
ATOM    970  HB3 GLU    61      50.366  47.041  33.533  1.00  0.00           H
ATOM    971  CG  GLU    61      52.400  46.581  33.648  1.00  0.00           C
ATOM    972  HG2 GLU    61      52.070  45.665  34.138  1.00  0.00           H
ATOM    973  HG3 GLU    61      52.721  46.283  32.650  1.00  0.00           H
ATOM    974  CD  GLU    61      53.724  46.903  34.402  1.00  0.00           C
ATOM    975  OE1 GLU    61      53.766  47.838  35.187  1.00  0.00           O
ATOM    976  OE2 GLU    61      54.729  46.254  34.114  1.00  0.00           O
ATOM    977  C   GLU    61      50.228  49.651  32.683  1.00  0.00           C
ATOM    978  O   GLU    61      49.825  50.412  33.510  1.00  0.00           O
ATOM    979  N   SER    62      49.553  49.443  31.581  1.00  0.00           N
ATOM    980  H   SER    62      49.908  48.719  30.974  1.00  0.00           H
ATOM    981  CA  SER    62      48.424  50.318  31.095  1.00  0.00           C
ATOM    982  HA  SER    62      48.029  50.950  31.890  1.00  0.00           H
ATOM    983  CB  SER    62      48.988  51.279  30.077  1.00  0.00           C
ATOM    984  HB2 SER    62      49.796  51.867  30.510  1.00  0.00           H
ATOM    985  HB3 SER    62      49.332  50.686  29.229  1.00  0.00           H
ATOM    986  OG  SER    62      47.957  52.166  29.702  1.00  0.00           O
ATOM    987  HG  SER    62      48.409  52.979  29.466  1.00  0.00           H
ATOM    988  C   SER    62      47.307  49.511  30.417  1.00  0.00           C
ATOM    989  O   SER    62      47.526  48.519  29.767  1.00  0.00           O
ATOM    990  N   GLY    63      46.103  50.036  30.461  1.00  0.00           N
ATOM    991  H   GLY    63      45.950  50.905  30.952  1.00  0.00           H
ATOM    992  CA  GLY    63      44.905  49.571  29.693  1.00  0.00           C
ATOM    993  HA2 GLY    63      44.949  50.135  28.761  1.00  0.00           H
ATOM    994  HA3 GLY    63      45.078  48.550  29.354  1.00  0.00           H
ATOM    995  C   GLY    63      43.645  49.702  30.502  1.00  0.00           C
ATOM    996  O   GLY    63      43.660  49.907  31.683  1.00  0.00           O
ATOM    997  N   ASP    64      42.452  49.575  29.836  1.00  0.00           N
ATOM    998  H   ASP    64      42.367  49.356  28.853  1.00  0.00           H
ATOM    999  CA  ASP    64      41.130  49.434  30.464  1.00  0.00           C
ATOM   1000  HA  ASP    64      41.092  50.088  31.335  1.00  0.00           H
ATOM   1001  CB  ASP    64      40.081  49.801  29.439  1.00  0.00           C
ATOM   1002  HB2 ASP    64      40.221  49.305  28.480  1.00  0.00           H
ATOM   1003  HB3 ASP    64      39.163  49.340  29.803  1.00  0.00           H
ATOM   1004  CG  ASP    64      39.871  51.274  29.202  1.00  0.00           C
ATOM   1005  OD1 ASP    64      40.230  52.099  30.066  1.00  0.00           O
ATOM   1006  OD2 ASP    64      39.204  51.592  28.197  1.00  0.00           O
ATOM   1007  C   ASP    64      40.919  47.927  30.913  1.00  0.00           C
ATOM   1008  O   ASP    64      41.253  46.954  30.202  1.00  0.00           O
ATOM   1009  N   PHE    65      40.455  47.735  32.225  1.00  0.00           N
ATOM   1010  H   PHE    65      40.137  48.491  32.813  1.00  0.00           H
ATOM   1011  CA  PHE    65      40.261  46.392  32.801  1.00  0.00           C
ATOM   1012  HA  PHE    65      40.188  45.706  31.956  1.00  0.00           H
ATOM   1013  CB  PHE    65      41.578  46.136  33.541  1.00  0.00           C
ATOM   1014  HB2 PHE    65      41.767  46.966  34.223  1.00  0.00           H
ATOM   1015  HB3 PHE    65      41.519  45.275  34.206  1.00  0.00           H
ATOM   1016  CG  PHE    65      42.788  45.926  32.673  1.00  0.00           C
ATOM   1017  CD1 PHE    65      42.919  44.688  31.899  1.00  0.00           C
ATOM   1018  HD1 PHE    65      42.224  43.875  32.053  1.00  0.00           H
ATOM   1019  CE1 PHE    65      43.973  44.650  30.903  1.00  0.00           C
ATOM   1020  HE1 PHE    65      44.158  43.737  30.356  1.00  0.00           H
ATOM   1021  CZ  PHE    65      44.796  45.716  30.716  1.00  0.00           C
ATOM   1022  HZ  PHE    65      45.599  45.698  29.994  1.00  0.00           H
ATOM   1023  CE2 PHE    65      44.629  46.848  31.509  1.00  0.00           C
ATOM   1024  HE2 PHE    65      45.319  47.670  31.385  1.00  0.00           H
ATOM   1025  CD2 PHE    65      43.724  46.943  32.551  1.00  0.00           C
ATOM   1026  HD2 PHE    65      43.691  47.793  33.215  1.00  0.00           H
ATOM   1027  C   PHE    65      39.115  46.345  33.745  1.00  0.00           C
ATOM   1028  O   PHE    65      38.998  47.092  34.712  1.00  0.00           O
ATOM   1029  N   LEU    66      38.253  45.416  33.486  1.00  0.00           N
ATOM   1030  H   LEU    66      38.463  44.690  32.817  1.00  0.00           H
ATOM   1031  CA  LEU    66      37.159  45.047  34.432  1.00  0.00           C
ATOM   1032  HA  LEU    66      36.880  46.001  34.881  1.00  0.00           H
ATOM   1033  CB  LEU    66      36.002  44.352  33.619  1.00  0.00           C
ATOM   1034  HB2 LEU    66      36.567  43.619  33.043  1.00  0.00           H
ATOM   1035  HB3 LEU    66      35.318  43.776  34.242  1.00  0.00           H
ATOM   1036  CG  LEU    66      35.224  45.250  32.647  1.00  0.00           C
ATOM   1037  HG  LEU    66      35.945  45.927  32.191  1.00  0.00           H
ATOM   1038  CD1 LEU    66      34.519  44.371  31.588  1.00  0.00           C
ATOM   1039 HD11 LEU    66      33.666  43.769  31.899  1.00  0.00           H
ATOM   1040 HD12 LEU    66      35.283  43.736  31.139  1.00  0.00           H
ATOM   1041 HD13 LEU    66      34.153  44.965  30.749  1.00  0.00           H
ATOM   1042  CD2 LEU    66      34.061  46.002  33.199  1.00  0.00           C
ATOM   1043 HD21 LEU    66      33.641  46.639  32.421  1.00  0.00           H
ATOM   1044 HD22 LEU    66      33.322  45.301  33.585  1.00  0.00           H
ATOM   1045 HD23 LEU    66      34.360  46.593  34.065  1.00  0.00           H
ATOM   1046  C   LEU    66      37.503  44.105  35.563  1.00  0.00           C
ATOM   1047  O   LEU    66      38.472  43.331  35.490  1.00  0.00           O
ATOM   1048  N   ALA    67      36.702  44.077  36.650  1.00  0.00           N
ATOM   1049  H   ALA    67      35.946  44.746  36.687  1.00  0.00           H
ATOM   1050  CA  ALA    67      36.842  43.207  37.773  1.00  0.00           C
ATOM   1051  HA  ALA    67      37.336  42.304  37.410  1.00  0.00           H
ATOM   1052  CB  ALA    67      37.946  43.822  38.633  1.00  0.00           C
ATOM   1053  HB1 ALA    67      38.479  43.110  39.264  1.00  0.00           H
ATOM   1054  HB2 ALA    67      37.454  44.439  39.384  1.00  0.00           H
ATOM   1055  HB3 ALA    67      38.782  44.311  38.131  1.00  0.00           H
ATOM   1056  C   ALA    67      35.548  42.930  38.485  1.00  0.00           C
ATOM   1057  O   ALA    67      34.584  43.607  38.333  1.00  0.00           O
ATOM   1058  N   ILE    68      35.575  41.873  39.316  1.00  0.00           N
ATOM   1059  H   ILE    68      36.506  41.498  39.434  1.00  0.00           H
ATOM   1060  CA  ILE    68      34.398  41.356  40.027  1.00  0.00           C
ATOM   1061  HA  ILE    68      33.662  42.160  40.056  1.00  0.00           H
ATOM   1062  CB  ILE    68      33.646  40.184  39.287  1.00  0.00           C
ATOM   1063  HB  ILE    68      34.432  39.432  39.345  1.00  0.00           H
ATOM   1064  CG2 ILE    68      32.371  39.709  40.030  1.00  0.00           C
ATOM   1065 HG21 ILE    68      31.602  40.411  39.707  1.00  0.00           H
ATOM   1066 HG22 ILE    68      32.608  39.706  41.095  1.00  0.00           H
ATOM   1067 HG23 ILE    68      32.226  38.717  39.605  1.00  0.00           H
ATOM   1068  CG1 ILE    68      33.398  40.567  37.812  1.00  0.00           C
ATOM   1069 HG12 ILE    68      32.771  41.451  37.696  1.00  0.00           H
ATOM   1070 HG13 ILE    68      34.353  40.777  37.333  1.00  0.00           H
ATOM   1071  CD1 ILE    68      32.898  39.216  37.158  1.00  0.00           C
ATOM   1072 HD11 ILE    68      33.509  38.403  37.551  1.00  0.00           H
ATOM   1073 HD12 ILE    68      33.047  39.193  36.078  1.00  0.00           H
ATOM   1074 HD13 ILE    68      31.845  39.139  37.425  1.00  0.00           H
ATOM   1075  C   ILE    68      34.742  40.899  41.415  1.00  0.00           C
ATOM   1076  O   ILE    68      35.621  40.056  41.599  1.00  0.00           O
ATOM   1077  N   ASP    69      34.062  41.425  42.412  1.00  0.00           N
ATOM   1078  H   ASP    69      33.285  42.014  42.151  1.00  0.00           H
ATOM   1079  CA  ASP    69      34.396  41.218  43.814  1.00  0.00           C
ATOM   1080  HA  ASP    69      35.235  40.550  44.009  1.00  0.00           H
ATOM   1081  CB  ASP    69      34.693  42.663  44.349  1.00  0.00           C
ATOM   1082  HB2 ASP    69      35.544  43.116  43.841  1.00  0.00           H
ATOM   1083  HB3 ASP    69      33.800  43.282  44.263  1.00  0.00           H
ATOM   1084  CG  ASP    69      35.107  42.654  45.775  1.00  0.00           C
ATOM   1085  OD1 ASP    69      34.807  41.754  46.548  1.00  0.00           O
ATOM   1086  OD2 ASP    69      35.627  43.761  46.156  1.00  0.00           O
ATOM   1087  C   ASP    69      33.197  40.544  44.457  1.00  0.00           C
ATOM   1088  O   ASP    69      32.174  41.164  44.704  1.00  0.00           O
ATOM   1089  N   LEU    70      33.139  39.185  44.663  1.00  0.00           N
ATOM   1090  H   LEU    70      34.037  38.740  44.538  1.00  0.00           H
ATOM   1091  CA  LEU    70      32.064  38.353  45.193  1.00  0.00           C
ATOM   1092  HA  LEU    70      31.138  38.885  44.973  1.00  0.00           H
ATOM   1093  CB  LEU    70      32.101  36.907  44.612  1.00  0.00           C
ATOM   1094  HB2 LEU    70      31.855  37.067  43.562  1.00  0.00           H
ATOM   1095  HB3 LEU    70      33.135  36.565  44.555  1.00  0.00           H
ATOM   1096  CG  LEU    70      31.094  35.830  45.102  1.00  0.00           C
ATOM   1097  HG  LEU    70      31.424  35.650  46.125  1.00  0.00           H
ATOM   1098  CD1 LEU    70      29.656  36.470  45.022  1.00  0.00           C
ATOM   1099 HD11 LEU    70      29.585  37.283  45.743  1.00  0.00           H
ATOM   1100 HD12 LEU    70      28.905  35.714  45.249  1.00  0.00           H
ATOM   1101 HD13 LEU    70      29.530  36.829  44.000  1.00  0.00           H
ATOM   1102  CD2 LEU    70      31.127  34.514  44.352  1.00  0.00           C
ATOM   1103 HD21 LEU    70      32.181  34.380  44.113  1.00  0.00           H
ATOM   1104 HD22 LEU    70      30.673  33.776  45.012  1.00  0.00           H
ATOM   1105 HD23 LEU    70      30.478  34.490  43.475  1.00  0.00           H
ATOM   1106  C   LEU    70      32.292  38.188  46.711  1.00  0.00           C
ATOM   1107  O   LEU    70      33.390  37.810  47.089  1.00  0.00           O
ATOM   1108  N   GLY    71      31.303  38.529  47.581  1.00  0.00           N
ATOM   1109  H   GLY    71      30.454  38.956  47.239  1.00  0.00           H
ATOM   1110  CA  GLY    71      31.348  38.287  49.048  1.00  0.00           C
ATOM   1111  HA2 GLY    71      32.171  37.603  49.256  1.00  0.00           H
ATOM   1112  HA3 GLY    71      31.520  39.278  49.469  1.00  0.00           H
ATOM   1113  C   GLY    71      29.976  37.757  49.515  1.00  0.00           C
ATOM   1114  O   GLY    71      28.986  37.910  48.796  1.00  0.00           O
ATOM   1115  N   GLY    72      29.750  37.242  50.765  1.00  0.00           N
ATOM   1116  H   GLY    72      30.575  37.070  51.322  1.00  0.00           H
ATOM   1117  CA  GLY    72      28.546  36.486  51.150  1.00  0.00           C
ATOM   1118  HA2 GLY    72      28.318  35.747  50.382  1.00  0.00           H
ATOM   1119  HA3 GLY    72      28.708  35.821  51.998  1.00  0.00           H
ATOM   1120  C   GLY    72      27.273  37.325  51.223  1.00  0.00           C
ATOM   1121  O   GLY    72      26.202  36.780  51.528  1.00  0.00           O
ATOM   1122  N   THR    73      27.300  38.669  51.049  1.00  0.00           N
ATOM   1123  H   THR    73      28.208  39.091  50.911  1.00  0.00           H
ATOM   1124  CA  THR    73      26.139  39.550  51.164  1.00  0.00           C
ATOM   1125  HA  THR    73      25.258  38.911  51.229  1.00  0.00           H
ATOM   1126  CB  THR    73      26.164  40.424  52.414  1.00  0.00           C
ATOM   1127  HB  THR    73      27.063  41.027  52.278  1.00  0.00           H
ATOM   1128  CG2 THR    73      24.916  41.322  52.564  1.00  0.00           C
ATOM   1129 HG21 THR    73      24.016  40.729  52.723  1.00  0.00           H
ATOM   1130 HG22 THR    73      24.892  41.898  51.639  1.00  0.00           H
ATOM   1131 HG23 THR    73      25.007  42.041  53.379  1.00  0.00           H
ATOM   1132  OG1 THR    73      26.314  39.660  53.606  1.00  0.00           O
ATOM   1133  HG1 THR    73      27.191  39.281  53.505  1.00  0.00           H
ATOM   1134  C   THR    73      26.045  40.483  49.911  1.00  0.00           C
ATOM   1135  O   THR    73      24.983  40.627  49.280  1.00  0.00           O
ATOM   1136  N   ASN    74      27.151  41.126  49.508  1.00  0.00           N
ATOM   1137  H   ASN    74      27.953  41.141  50.123  1.00  0.00           H
ATOM   1138  CA  ASN    74      27.261  42.073  48.378  1.00  0.00           C
ATOM   1139  HA  ASN    74      26.316  42.043  47.835  1.00  0.00           H
ATOM   1140  CB  ASN    74      27.503  43.573  48.784  1.00  0.00           C
ATOM   1141  HB2 ASN    74      28.236  43.593  49.590  1.00  0.00           H
ATOM   1142  HB3 ASN    74      28.048  44.143  48.031  1.00  0.00           H
ATOM   1143  CG  ASN    74      26.223  44.249  49.268  1.00  0.00           C
ATOM   1144  OD1 ASN    74      25.374  44.698  48.499  1.00  0.00           O
ATOM   1145  ND2 ASN    74      26.096  44.420  50.509  1.00  0.00           N
ATOM   1146 HD21 ASN    74      26.779  44.159  51.204  1.00  0.00           H
ATOM   1147 HD22 ASN    74      25.199  44.787  50.799  1.00  0.00           H
ATOM   1148  C   ASN    74      28.245  41.533  47.292  1.00  0.00           C
ATOM   1149  O   ASN    74      29.399  41.176  47.537  1.00  0.00           O
ATOM   1150  N   LEU    75      27.849  41.518  45.993  1.00  0.00           N
ATOM   1151  H   LEU    75      26.916  41.877  45.848  1.00  0.00           H
ATOM   1152  CA  LEU    75      28.642  41.405  44.763  1.00  0.00           C
ATOM   1153  HA  LEU    75      29.620  40.946  44.903  1.00  0.00           H
ATOM   1154  CB  LEU    75      27.798  40.608  43.783  1.00  0.00           C
ATOM   1155  HB2 LEU    75      27.658  39.651  44.284  1.00  0.00           H
ATOM   1156  HB3 LEU    75      26.765  40.950  43.727  1.00  0.00           H
ATOM   1157  CG  LEU    75      28.255  40.288  42.342  1.00  0.00           C
ATOM   1158  HG  LEU    75      28.374  41.249  41.843  1.00  0.00           H
ATOM   1159  CD1 LEU    75      29.584  39.491  42.448  1.00  0.00           C
ATOM   1160 HD11 LEU    75      30.349  40.135  42.882  1.00  0.00           H
ATOM   1161 HD12 LEU    75      29.982  39.148  41.494  1.00  0.00           H
ATOM   1162 HD13 LEU    75      29.359  38.651  43.104  1.00  0.00           H
ATOM   1163  CD2 LEU    75      27.214  39.376  41.704  1.00  0.00           C
ATOM   1164 HD21 LEU    75      26.212  39.784  41.567  1.00  0.00           H
ATOM   1165 HD22 LEU    75      27.727  39.322  40.745  1.00  0.00           H
ATOM   1166 HD23 LEU    75      27.101  38.433  42.238  1.00  0.00           H
ATOM   1167  C   LEU    75      28.942  42.736  44.183  1.00  0.00           C
ATOM   1168  O   LEU    75      28.025  43.412  43.767  1.00  0.00           O
ATOM   1169  N   ARG    76      30.191  43.151  44.196  1.00  0.00           N
ATOM   1170  H   ARG    76      30.951  42.617  44.590  1.00  0.00           H
ATOM   1171  CA  ARG    76      30.682  44.424  43.514  1.00  0.00           C
ATOM   1172  HA  ARG    76      29.891  45.160  43.377  1.00  0.00           H
ATOM   1173  CB  ARG    76      31.523  45.097  44.543  1.00  0.00           C
ATOM   1174  HB2 ARG    76      30.985  45.871  45.090  1.00  0.00           H
ATOM   1175  HB3 ARG    76      31.953  44.358  45.218  1.00  0.00           H
ATOM   1176  CG  ARG    76      32.687  45.921  43.989  1.00  0.00           C
ATOM   1177  HG2 ARG    76      33.419  45.350  43.420  1.00  0.00           H
ATOM   1178  HG3 ARG    76      32.268  46.705  43.358  1.00  0.00           H
ATOM   1179  CD  ARG    76      33.472  46.556  45.088  1.00  0.00           C
ATOM   1180  HD2 ARG    76      32.832  47.110  45.774  1.00  0.00           H
ATOM   1181  HD3 ARG    76      33.949  45.798  45.708  1.00  0.00           H
ATOM   1182  NE  ARG    76      34.543  47.446  44.590  1.00  0.00           N
ATOM   1183  HE  ARG    76      34.238  48.350  44.262  1.00  0.00           H
ATOM   1184  CZ  ARG    76      35.830  47.305  44.731  1.00  0.00           C
ATOM   1185  NH1 ARG    76      36.498  46.278  45.201  1.00  0.00           N
ATOM   1186 HH11 ARG    76      35.967  45.512  45.588  1.00  0.00           H
ATOM   1187 HH12 ARG    76      37.501  46.401  45.224  1.00  0.00           H
ATOM   1188  NH2 ARG    76      36.566  48.324  44.414  1.00  0.00           N
ATOM   1189 HH21 ARG    76      36.216  49.237  44.164  1.00  0.00           H
ATOM   1190 HH22 ARG    76      37.544  48.487  44.612  1.00  0.00           H
ATOM   1191  C   ARG    76      31.088  44.081  42.108  1.00  0.00           C
ATOM   1192  O   ARG    76      31.679  43.023  41.775  1.00  0.00           O
ATOM   1193  N   VAL    77      30.759  44.999  41.162  1.00  0.00           N
ATOM   1194  H   VAL    77      30.280  45.828  41.483  1.00  0.00           H
ATOM   1195  CA  VAL    77      31.328  45.079  39.789  1.00  0.00           C
ATOM   1196  HA  VAL    77      32.042  44.256  39.827  1.00  0.00           H
ATOM   1197  CB  VAL    77      30.261  44.875  38.674  1.00  0.00           C
ATOM   1198  HB  VAL    77      29.660  45.777  38.564  1.00  0.00           H
ATOM   1199  CG1 VAL    77      31.077  44.665  37.389  1.00  0.00           C
ATOM   1200 HG11 VAL    77      31.544  45.603  37.085  1.00  0.00           H
ATOM   1201 HG12 VAL    77      31.826  43.891  37.558  1.00  0.00           H
ATOM   1202 HG13 VAL    77      30.473  44.263  36.575  1.00  0.00           H
ATOM   1203  CG2 VAL    77      29.432  43.602  38.983  1.00  0.00           C
ATOM   1204 HG21 VAL    77      28.821  43.831  39.856  1.00  0.00           H
ATOM   1205 HG22 VAL    77      30.125  42.785  39.184  1.00  0.00           H
ATOM   1206 HG23 VAL    77      28.717  43.319  38.211  1.00  0.00           H
ATOM   1207  C   VAL    77      32.190  46.394  39.722  1.00  0.00           C
ATOM   1208  O   VAL    77      31.870  47.387  40.374  1.00  0.00           O
ATOM   1209  N   VAL    78      33.378  46.347  39.086  1.00  0.00           N
ATOM   1210  H   VAL    78      33.570  45.515  38.546  1.00  0.00           H
ATOM   1211  CA  VAL    78      34.363  47.390  39.042  1.00  0.00           C
ATOM   1212  HA  VAL    78      33.949  48.343  39.369  1.00  0.00           H
ATOM   1213  CB  VAL    78      35.582  47.183  40.005  1.00  0.00           C
ATOM   1214  HB  VAL    78      36.220  46.478  39.473  1.00  0.00           H
ATOM   1215  CG1 VAL    78      36.407  48.442  40.217  1.00  0.00           C
ATOM   1216 HG11 VAL    78      36.924  48.702  39.293  1.00  0.00           H
ATOM   1217 HG12 VAL    78      35.820  49.316  40.499  1.00  0.00           H
ATOM   1218 HG13 VAL    78      37.097  48.119  40.997  1.00  0.00           H
ATOM   1219  CG2 VAL    78      35.170  46.609  41.336  1.00  0.00           C
ATOM   1220 HG21 VAL    78      34.431  47.171  41.908  1.00  0.00           H
ATOM   1221 HG22 VAL    78      36.015  46.353  41.975  1.00  0.00           H
ATOM   1222 HG23 VAL    78      34.827  45.604  41.088  1.00  0.00           H
ATOM   1223  C   VAL    78      34.918  47.600  37.607  1.00  0.00           C
ATOM   1224  O   VAL    78      35.206  46.585  36.909  1.00  0.00           O
ATOM   1225  N   LEU    79      35.207  48.886  37.274  1.00  0.00           N
ATOM   1226  H   LEU    79      34.984  49.588  37.964  1.00  0.00           H
ATOM   1227  CA  LEU    79      35.890  49.219  36.091  1.00  0.00           C
ATOM   1228  HA  LEU    79      36.114  48.272  35.600  1.00  0.00           H
ATOM   1229  CB  LEU    79      34.972  49.965  35.143  1.00  0.00           C
ATOM   1230  HB2 LEU    79      34.251  49.207  34.835  1.00  0.00           H
ATOM   1231  HB3 LEU    79      34.587  50.847  35.652  1.00  0.00           H
ATOM   1232  CG  LEU    79      35.527  50.469  33.849  1.00  0.00           C
ATOM   1233  HG  LEU    79      36.396  51.063  34.130  1.00  0.00           H
ATOM   1234  CD1 LEU    79      36.120  49.290  33.071  1.00  0.00           C
ATOM   1235 HD11 LEU    79      36.439  49.645  32.091  1.00  0.00           H
ATOM   1236 HD12 LEU    79      35.415  48.462  33.004  1.00  0.00           H
ATOM   1237 HD13 LEU    79      36.942  48.815  33.607  1.00  0.00           H
ATOM   1238  CD2 LEU    79      34.715  51.432  32.979  1.00  0.00           C
ATOM   1239 HD21 LEU    79      35.260  51.800  32.110  1.00  0.00           H
ATOM   1240 HD22 LEU    79      33.772  50.980  32.669  1.00  0.00           H
ATOM   1241 HD23 LEU    79      34.505  52.297  33.607  1.00  0.00           H
ATOM   1242  C   LEU    79      37.155  50.017  36.312  1.00  0.00           C
ATOM   1243  O   LEU    79      37.060  51.161  36.797  1.00  0.00           O
ATOM   1244  N   VAL    80      38.358  49.560  35.873  1.00  0.00           N
ATOM   1245  H   VAL    80      38.409  48.634  35.473  1.00  0.00           H
ATOM   1246  CA  VAL    80      39.584  50.238  36.022  1.00  0.00           C
ATOM   1247  HA  VAL    80      39.416  51.094  36.676  1.00  0.00           H
ATOM   1248  CB  VAL    80      40.502  49.282  36.819  1.00  0.00           C
ATOM   1249  HB  VAL    80      40.839  48.468  36.176  1.00  0.00           H
ATOM   1250  CG1 VAL    80      41.783  50.003  37.211  1.00  0.00           C
ATOM   1251 HG11 VAL    80      42.249  50.282  36.266  1.00  0.00           H
ATOM   1252 HG12 VAL    80      41.540  50.923  37.744  1.00  0.00           H
ATOM   1253 HG13 VAL    80      42.458  49.293  37.689  1.00  0.00           H
ATOM   1254  CG2 VAL    80      39.806  48.642  38.058  1.00  0.00           C
ATOM   1255 HG21 VAL    80      39.258  47.718  37.875  1.00  0.00           H
ATOM   1256 HG22 VAL    80      39.072  49.313  38.503  1.00  0.00           H
ATOM   1257 HG23 VAL    80      40.565  48.442  38.814  1.00  0.00           H
ATOM   1258  C   VAL    80      40.146  50.775  34.757  1.00  0.00           C
ATOM   1259  O   VAL    80      39.833  50.276  33.621  1.00  0.00           O
ATOM   1260  N   LYS    81      40.945  51.840  34.874  1.00  0.00           N
ATOM   1261  H   LYS    81      41.040  52.363  35.734  1.00  0.00           H
ATOM   1262  CA  LYS    81      41.936  52.189  33.800  1.00  0.00           C
ATOM   1263  HA  LYS    81      41.902  51.465  32.985  1.00  0.00           H
ATOM   1264  CB  LYS    81      41.439  53.548  33.225  1.00  0.00           C
ATOM   1265  HB2 LYS    81      40.369  53.485  33.024  1.00  0.00           H
ATOM   1266  HB3 LYS    81      41.494  54.304  34.007  1.00  0.00           H
ATOM   1267  CG  LYS    81      42.232  53.964  32.028  1.00  0.00           C
ATOM   1268  HG2 LYS    81      43.304  54.002  32.219  1.00  0.00           H
ATOM   1269  HG3 LYS    81      42.053  53.237  31.236  1.00  0.00           H
ATOM   1270  CD  LYS    81      41.723  55.300  31.422  1.00  0.00           C
ATOM   1271  HD2 LYS    81      41.607  56.023  32.230  1.00  0.00           H
ATOM   1272  HD3 LYS    81      42.473  55.682  30.731  1.00  0.00           H
ATOM   1273  CE  LYS    81      40.347  55.076  30.691  1.00  0.00           C
ATOM   1274  HE2 LYS    81      40.492  54.438  29.819  1.00  0.00           H
ATOM   1275  HE3 LYS    81      39.665  54.548  31.357  1.00  0.00           H
ATOM   1276  NZ  LYS    81      39.825  56.414  30.239  1.00  0.00           N
ATOM   1277  HZ1 LYS    81      39.735  56.887  31.127  1.00  0.00           H
ATOM   1278  HZ2 LYS    81      38.991  56.325  29.676  1.00  0.00           H
ATOM   1279  HZ3 LYS    81      40.537  56.912  29.722  1.00  0.00           H
ATOM   1280  C   LYS    81      43.365  52.262  34.428  1.00  0.00           C
ATOM   1281  O   LYS    81      43.623  53.109  35.307  1.00  0.00           O
ATOM   1282  N   LEU    82      44.291  51.569  33.778  1.00  0.00           N
ATOM   1283  H   LEU    82      44.001  50.910  33.069  1.00  0.00           H
ATOM   1284  CA  LEU    82      45.704  51.652  34.192  1.00  0.00           C
ATOM   1285  HA  LEU    82      45.803  51.692  35.277  1.00  0.00           H
ATOM   1286  CB  LEU    82      46.329  50.258  34.079  1.00  0.00           C
ATOM   1287  HB2 LEU    82      46.215  49.929  33.046  1.00  0.00           H
ATOM   1288  HB3 LEU    82      47.402  50.281  34.269  1.00  0.00           H
ATOM   1289  CG  LEU    82      45.721  49.169  34.947  1.00  0.00           C
ATOM   1290  HG  LEU    82      44.673  49.049  34.671  1.00  0.00           H
ATOM   1291  CD1 LEU    82      46.502  47.817  34.560  1.00  0.00           C
ATOM   1292 HD11 LEU    82      47.557  47.867  34.828  1.00  0.00           H
ATOM   1293 HD12 LEU    82      46.304  47.514  33.533  1.00  0.00           H
ATOM   1294 HD13 LEU    82      46.047  47.128  35.272  1.00  0.00           H
ATOM   1295  CD2 LEU    82      45.985  49.328  36.407  1.00  0.00           C
ATOM   1296 HD21 LEU    82      47.001  49.579  36.711  1.00  0.00           H
ATOM   1297 HD22 LEU    82      45.162  49.972  36.715  1.00  0.00           H
ATOM   1298 HD23 LEU    82      45.789  48.330  36.799  1.00  0.00           H
ATOM   1299  C   LEU    82      46.501  52.799  33.503  1.00  0.00           C
ATOM   1300  O   LEU    82      46.664  52.750  32.265  1.00  0.00           O
ATOM   1301  N   GLY    83      47.143  53.650  34.317  1.00  0.00           N
ATOM   1302  H   GLY    83      46.920  53.719  35.299  1.00  0.00           H
ATOM   1303  CA  GLY    83      47.855  54.840  33.716  1.00  0.00           C
ATOM   1304  HA2 GLY    83      47.218  55.363  33.003  1.00  0.00           H
ATOM   1305  HA3 GLY    83      48.133  55.650  34.392  1.00  0.00           H
ATOM   1306  C   GLY    83      49.240  54.584  33.074  1.00  0.00           C
ATOM   1307  O   GLY    83      49.493  55.101  32.008  1.00  0.00           O
ATOM   1308  N   GLY    84      49.959  53.542  33.532  1.00  0.00           N
ATOM   1309  H   GLY    84      49.563  53.007  34.292  1.00  0.00           H
ATOM   1310  CA  GLY    84      51.384  53.349  33.160  1.00  0.00           C
ATOM   1311  HA2 GLY    84      51.750  52.390  33.528  1.00  0.00           H
ATOM   1312  HA3 GLY    84      51.524  53.247  32.084  1.00  0.00           H
ATOM   1313  C   GLY    84      52.337  54.287  33.896  1.00  0.00           C
ATOM   1314  O   GLY    84      53.474  54.355  33.509  1.00  0.00           O
ATOM   1315  N   ASP    85      51.833  54.991  34.841  1.00  0.00           N
ATOM   1316  H   ASP    85      50.873  54.794  35.086  1.00  0.00           H
ATOM   1317  CA  ASP    85      52.513  56.005  35.623  1.00  0.00           C
ATOM   1318  HA  ASP    85      53.579  55.872  35.440  1.00  0.00           H
ATOM   1319  CB  ASP    85      52.075  57.400  35.097  1.00  0.00           C
ATOM   1320  HB2 ASP    85      52.548  58.178  35.695  1.00  0.00           H
ATOM   1321  HB3 ASP    85      52.299  57.528  34.037  1.00  0.00           H
ATOM   1322  CG  ASP    85      50.549  57.622  35.166  1.00  0.00           C
ATOM   1323  OD1 ASP    85      49.849  56.777  35.808  1.00  0.00           O
ATOM   1324  OD2 ASP    85      50.097  58.512  34.398  1.00  0.00           O
ATOM   1325  C   ASP    85      52.427  55.771  37.156  1.00  0.00           C
ATOM   1326  O   ASP    85      52.597  56.666  37.979  1.00  0.00           O
ATOM   1327  N   ARG    86      52.151  54.502  37.503  1.00  0.00           N
ATOM   1328  H   ARG    86      52.111  53.888  36.703  1.00  0.00           H
ATOM   1329  CA  ARG    86      51.771  53.920  38.798  1.00  0.00           C
ATOM   1330  HA  ARG    86      51.668  52.847  38.638  1.00  0.00           H
ATOM   1331  CB  ARG    86      52.936  54.161  39.837  1.00  0.00           C
ATOM   1332  HB2 ARG    86      53.119  55.202  40.109  1.00  0.00           H
ATOM   1333  HB3 ARG    86      52.629  53.760  40.802  1.00  0.00           H
ATOM   1334  CG  ARG    86      54.230  53.503  39.425  1.00  0.00           C
ATOM   1335  HG2 ARG    86      54.079  52.440  39.237  1.00  0.00           H
ATOM   1336  HG3 ARG    86      54.598  53.969  38.511  1.00  0.00           H
ATOM   1337  CD  ARG    86      55.353  53.593  40.442  1.00  0.00           C
ATOM   1338  HD2 ARG    86      55.547  54.664  40.510  1.00  0.00           H
ATOM   1339  HD3 ARG    86      55.058  53.344  41.462  1.00  0.00           H
ATOM   1340  NE  ARG    86      56.589  52.844  40.028  1.00  0.00           N
ATOM   1341  HE  ARG    86      57.429  53.394  40.130  1.00  0.00           H
ATOM   1342  CZ  ARG    86      56.743  51.565  39.899  1.00  0.00           C
ATOM   1343  NH1 ARG    86      55.834  50.677  40.056  1.00  0.00           N
ATOM   1344 HH11 ARG    86      54.943  51.034  40.373  1.00  0.00           H
ATOM   1345 HH12 ARG    86      56.061  49.710  39.879  1.00  0.00           H
ATOM   1346  NH2 ARG    86      57.943  51.132  39.586  1.00  0.00           N
ATOM   1347 HH21 ARG    86      58.610  51.839  39.312  1.00  0.00           H
ATOM   1348 HH22 ARG    86      58.189  50.157  39.670  1.00  0.00           H
ATOM   1349  C   ARG    86      50.364  54.338  39.349  1.00  0.00           C
ATOM   1350  O   ARG    86      50.027  53.952  40.426  1.00  0.00           O
ATOM   1351  N   THR    87      49.531  54.989  38.551  1.00  0.00           N
ATOM   1352  H   THR    87      49.896  55.270  37.652  1.00  0.00           H
ATOM   1353  CA  THR    87      48.221  55.514  38.896  1.00  0.00           C
ATOM   1354  HA  THR    87      48.082  55.281  39.952  1.00  0.00           H
ATOM   1355  CB  THR    87      48.145  57.026  38.785  1.00  0.00           C
ATOM   1356  HB  THR    87      47.359  57.420  39.429  1.00  0.00           H
ATOM   1357  CG2 THR    87      49.375  57.851  39.293  1.00  0.00           C
ATOM   1358 HG21 THR    87      49.563  57.676  40.353  1.00  0.00           H
ATOM   1359 HG22 THR    87      49.163  58.915  39.396  1.00  0.00           H
ATOM   1360 HG23 THR    87      50.212  57.604  38.639  1.00  0.00           H
ATOM   1361  OG1 THR    87      47.936  57.498  37.446  1.00  0.00           O
ATOM   1362  HG1 THR    87      48.825  57.522  37.085  1.00  0.00           H
ATOM   1363  C   THR    87      47.173  54.796  38.125  1.00  0.00           C
ATOM   1364  O   THR    87      47.378  54.070  37.213  1.00  0.00           O
ATOM   1365  N   PHE    88      45.908  55.023  38.529  1.00  0.00           N
ATOM   1366  H   PHE    88      45.643  55.684  39.245  1.00  0.00           H
ATOM   1367  CA  PHE    88      44.715  54.432  37.965  1.00  0.00           C
ATOM   1368  HA  PHE    88      44.873  54.249  36.902  1.00  0.00           H
ATOM   1369  CB  PHE    88      44.458  53.039  38.635  1.00  0.00           C
ATOM   1370  HB2 PHE    88      43.428  52.741  38.437  1.00  0.00           H
ATOM   1371  HB3 PHE    88      45.172  52.304  38.262  1.00  0.00           H
ATOM   1372  CG  PHE    88      44.625  53.067  40.133  1.00  0.00           C
ATOM   1373  CD1 PHE    88      43.540  53.197  41.003  1.00  0.00           C
ATOM   1374  HD1 PHE    88      42.532  53.288  40.625  1.00  0.00           H
ATOM   1375  CE1 PHE    88      43.714  53.211  42.425  1.00  0.00           C
ATOM   1376  HE1 PHE    88      42.871  53.320  43.090  1.00  0.00           H
ATOM   1377  CZ  PHE    88      44.992  52.903  42.941  1.00  0.00           C
ATOM   1378  HZ  PHE    88      45.198  52.917  44.001  1.00  0.00           H
ATOM   1379  CE2 PHE    88      46.050  52.666  42.094  1.00  0.00           C
ATOM   1380  HE2 PHE    88      46.987  52.378  42.547  1.00  0.00           H
ATOM   1381  CD2 PHE    88      45.876  52.801  40.694  1.00  0.00           C
ATOM   1382  HD2 PHE    88      46.625  52.701  39.924  1.00  0.00           H
ATOM   1383  C   PHE    88      43.424  55.257  38.044  1.00  0.00           C
ATOM   1384  O   PHE    88      43.364  56.097  38.958  1.00  0.00           O
ATOM   1385  N   ASP    89      42.438  54.988  37.212  1.00  0.00           N
ATOM   1386  H   ASP    89      42.528  54.274  36.504  1.00  0.00           H
ATOM   1387  CA  ASP    89      41.053  55.452  37.469  1.00  0.00           C
ATOM   1388  HA  ASP    89      41.033  56.151  38.306  1.00  0.00           H
ATOM   1389  CB  ASP    89      40.552  56.144  36.189  1.00  0.00           C
ATOM   1390  HB2 ASP    89      41.362  56.765  35.805  1.00  0.00           H
ATOM   1391  HB3 ASP    89      40.138  55.417  35.489  1.00  0.00           H
ATOM   1392  CG  ASP    89      39.415  57.098  36.515  1.00  0.00           C
ATOM   1393  OD1 ASP    89      38.798  57.609  35.531  1.00  0.00           O
ATOM   1394  OD2 ASP    89      38.977  57.239  37.698  1.00  0.00           O
ATOM   1395  C   ASP    89      40.240  54.234  37.869  1.00  0.00           C
ATOM   1396  O   ASP    89      40.440  53.184  37.237  1.00  0.00           O
ATOM   1397  N   THR    90      39.258  54.341  38.776  1.00  0.00           N
ATOM   1398  H   THR    90      39.142  55.269  39.157  1.00  0.00           H
ATOM   1399  CA  THR    90      38.210  53.318  39.077  1.00  0.00           C
ATOM   1400  HA  THR    90      38.301  52.498  38.366  1.00  0.00           H
ATOM   1401  CB  THR    90      38.400  52.596  40.446  1.00  0.00           C
ATOM   1402  HB  THR    90      37.580  51.896  40.604  1.00  0.00           H
ATOM   1403  CG2 THR    90      39.738  51.870  40.652  1.00  0.00           C
ATOM   1404 HG21 THR    90      39.569  50.876  40.237  1.00  0.00           H
ATOM   1405 HG22 THR    90      40.016  51.759  41.700  1.00  0.00           H
ATOM   1406 HG23 THR    90      40.549  52.459  40.223  1.00  0.00           H
ATOM   1407  OG1 THR    90      38.272  53.483  41.506  1.00  0.00           O
ATOM   1408  HG1 THR    90      37.387  53.327  41.846  1.00  0.00           H
ATOM   1409  C   THR    90      36.793  53.924  38.999  1.00  0.00           C
ATOM   1410  O   THR    90      36.591  55.021  39.549  1.00  0.00           O
ATOM   1411  N   THR    91      35.824  53.046  38.519  1.00  0.00           N
ATOM   1412  H   THR    91      36.141  52.168  38.132  1.00  0.00           H
ATOM   1413  CA  THR    91      34.361  53.300  38.597  1.00  0.00           C
ATOM   1414  HA  THR    91      34.298  54.194  39.218  1.00  0.00           H
ATOM   1415  CB  THR    91      33.763  53.663  37.241  1.00  0.00           C
ATOM   1416  HB  THR    91      34.150  52.942  36.521  1.00  0.00           H
ATOM   1417  CG2 THR    91      32.224  53.721  37.043  1.00  0.00           C
ATOM   1418 HG21 THR    91      31.892  54.111  36.081  1.00  0.00           H
ATOM   1419 HG22 THR    91      31.924  54.528  37.712  1.00  0.00           H
ATOM   1420 HG23 THR    91      31.693  52.790  37.243  1.00  0.00           H
ATOM   1421  OG1 THR    91      34.384  54.861  36.832  1.00  0.00           O
ATOM   1422  HG1 THR    91      35.254  54.492  36.663  1.00  0.00           H
ATOM   1423  C   THR    91      33.654  52.048  39.122  1.00  0.00           C
ATOM   1424  O   THR    91      33.826  51.010  38.457  1.00  0.00           O
ATOM   1425  N   GLN    92      32.862  51.987  40.204  1.00  0.00           N
ATOM   1426  H   GLN    92      32.612  52.878  40.608  1.00  0.00           H
ATOM   1427  CA  GLN    92      32.224  50.792  40.778  1.00  0.00           C
ATOM   1428  HA  GLN    92      32.264  49.930  40.113  1.00  0.00           H
ATOM   1429  CB  GLN    92      33.018  50.341  41.988  1.00  0.00           C
ATOM   1430  HB2 GLN    92      32.681  49.337  42.244  1.00  0.00           H
ATOM   1431  HB3 GLN    92      34.068  50.253  41.708  1.00  0.00           H
ATOM   1432  CG  GLN    92      32.932  51.321  43.200  1.00  0.00           C
ATOM   1433  HG2 GLN    92      33.077  52.350  42.870  1.00  0.00           H
ATOM   1434  HG3 GLN    92      31.976  51.217  43.716  1.00  0.00           H
ATOM   1435  CD  GLN    92      34.001  51.206  44.253  1.00  0.00           C
ATOM   1436  OE1 GLN    92      34.822  50.301  44.082  1.00  0.00           O
ATOM   1437  NE2 GLN    92      34.068  52.092  45.258  1.00  0.00           N
ATOM   1438 HE21 GLN    92      34.795  51.977  45.949  1.00  0.00           H
ATOM   1439 HE22 GLN    92      33.543  52.950  45.175  1.00  0.00           H
ATOM   1440  C   GLN    92      30.797  50.940  41.213  1.00  0.00           C
ATOM   1441  O   GLN    92      30.229  51.977  41.244  1.00  0.00           O
ATOM   1442  N   SER    93      30.177  49.794  41.475  1.00  0.00           N
ATOM   1443  H   SER    93      30.633  48.921  41.253  1.00  0.00           H
ATOM   1444  CA  SER    93      28.737  49.630  41.934  1.00  0.00           C
ATOM   1445  HA  SER    93      28.437  50.350  42.696  1.00  0.00           H
ATOM   1446  CB  SER    93      27.801  49.860  40.741  1.00  0.00           C
ATOM   1447  HB2 SER    93      27.890  50.845  40.282  1.00  0.00           H
ATOM   1448  HB3 SER    93      27.975  49.227  39.871  1.00  0.00           H
ATOM   1449  OG  SER    93      26.454  49.551  41.082  1.00  0.00           O
ATOM   1450  HG  SER    93      26.008  49.511  40.233  1.00  0.00           H
ATOM   1451  C   SER    93      28.538  48.152  42.401  1.00  0.00           C
ATOM   1452  O   SER    93      29.207  47.196  42.033  1.00  0.00           O
ATOM   1453  N   LYS    94      27.525  47.902  43.253  1.00  0.00           N
ATOM   1454  H   LYS    94      26.839  48.641  43.316  1.00  0.00           H
ATOM   1455  CA  LYS    94      27.332  46.607  43.923  1.00  0.00           C
ATOM   1456  HA  LYS    94      28.010  45.859  43.512  1.00  0.00           H
ATOM   1457  CB  LYS    94      27.797  46.600  45.474  1.00  0.00           C
ATOM   1458  HB2 LYS    94      27.846  45.553  45.772  1.00  0.00           H
ATOM   1459  HB3 LYS    94      28.785  47.056  45.419  1.00  0.00           H
ATOM   1460  CG  LYS    94      26.797  47.435  46.282  1.00  0.00           C
ATOM   1461  HG2 LYS    94      26.515  48.291  45.669  1.00  0.00           H
ATOM   1462  HG3 LYS    94      25.889  46.855  46.441  1.00  0.00           H
ATOM   1463  CD  LYS    94      27.316  48.119  47.514  1.00  0.00           C
ATOM   1464  HD2 LYS    94      28.139  48.796  47.284  1.00  0.00           H
ATOM   1465  HD3 LYS    94      26.531  48.732  47.957  1.00  0.00           H
ATOM   1466  CE  LYS    94      27.907  47.337  48.576  1.00  0.00           C
ATOM   1467  HE2 LYS    94      27.068  46.762  48.968  1.00  0.00           H
ATOM   1468  HE3 LYS    94      28.571  46.607  48.111  1.00  0.00           H
ATOM   1469  NZ  LYS    94      28.462  48.074  49.750  1.00  0.00           N
ATOM   1470  HZ1 LYS    94      29.147  48.752  49.445  1.00  0.00           H
ATOM   1471  HZ2 LYS    94      28.910  47.489  50.440  1.00  0.00           H
ATOM   1472  HZ3 LYS    94      27.788  48.686  50.185  1.00  0.00           H
ATOM   1473  C   LYS    94      25.907  46.041  43.779  1.00  0.00           C
ATOM   1474  O   LYS    94      25.056  46.852  43.437  1.00  0.00           O
ATOM   1475  N   TYR    95      25.696  44.748  43.891  1.00  0.00           N
ATOM   1476  H   TYR    95      26.530  44.217  44.100  1.00  0.00           H
ATOM   1477  CA  TYR    95      24.388  44.051  44.033  1.00  0.00           C
ATOM   1478  HA  TYR    95      23.644  44.823  44.228  1.00  0.00           H
ATOM   1479  CB  TYR    95      24.085  43.356  42.698  1.00  0.00           C
ATOM   1480  HB2 TYR    95      24.835  42.570  42.620  1.00  0.00           H
ATOM   1481  HB3 TYR    95      23.091  42.912  42.753  1.00  0.00           H
ATOM   1482  CG  TYR    95      24.128  44.363  41.582  1.00  0.00           C
ATOM   1483  CD1 TYR    95      22.942  45.204  41.257  1.00  0.00           C
ATOM   1484  HD1 TYR    95      22.006  44.847  41.660  1.00  0.00           H
ATOM   1485  CE1 TYR    95      23.100  46.213  40.220  1.00  0.00           C
ATOM   1486  HE1 TYR    95      22.332  46.860  39.821  1.00  0.00           H
ATOM   1487  CZ  TYR    95      24.311  46.228  39.460  1.00  0.00           C
ATOM   1488  OH  TYR    95      24.466  46.895  38.261  1.00  0.00           O
ATOM   1489  HH  TYR    95      23.843  47.625  38.285  1.00  0.00           H
ATOM   1490  CE2 TYR    95      25.339  45.227  39.682  1.00  0.00           C
ATOM   1491  HE2 TYR    95      26.210  45.366  39.056  1.00  0.00           H
ATOM   1492  CD2 TYR    95      25.300  44.434  40.836  1.00  0.00           C
ATOM   1493  HD2 TYR    95      26.148  43.879  41.208  1.00  0.00           H
ATOM   1494  C   TYR    95      24.232  43.082  45.198  1.00  0.00           C
ATOM   1495  O   TYR    95      25.150  42.298  45.511  1.00  0.00           O
ATOM   1496  N   ARG    96      23.051  42.978  45.808  1.00  0.00           N
ATOM   1497  H   ARG    96      22.288  43.546  45.469  1.00  0.00           H
ATOM   1498  CA  ARG    96      22.763  42.131  46.992  1.00  0.00           C
ATOM   1499  HA  ARG    96      23.614  42.221  47.668  1.00  0.00           H
ATOM   1500  CB  ARG    96      21.392  42.468  47.622  1.00  0.00           C
ATOM   1501  HB2 ARG    96      21.373  43.504  47.962  1.00  0.00           H
ATOM   1502  HB3 ARG    96      20.657  42.544  46.821  1.00  0.00           H
ATOM   1503  CG  ARG    96      20.701  41.610  48.661  1.00  0.00           C
ATOM   1504  HG2 ARG    96      19.793  42.086  49.031  1.00  0.00           H
ATOM   1505  HG3 ARG    96      20.507  40.601  48.299  1.00  0.00           H
ATOM   1506  CD  ARG    96      21.600  41.445  49.894  1.00  0.00           C
ATOM   1507  HD2 ARG    96      22.425  40.740  49.788  1.00  0.00           H
ATOM   1508  HD3 ARG    96      22.136  42.375  50.085  1.00  0.00           H
ATOM   1509  NE  ARG    96      20.760  41.228  51.094  1.00  0.00           N
ATOM   1510  HE  ARG    96      20.503  42.027  51.657  1.00  0.00           H
ATOM   1511  CZ  ARG    96      20.926  40.133  51.831  1.00  0.00           C
ATOM   1512  NH1 ARG    96      21.573  39.097  51.467  1.00  0.00           N
ATOM   1513 HH11 ARG    96      22.101  39.057  50.606  1.00  0.00           H
ATOM   1514 HH12 ARG    96      21.833  38.521  52.255  1.00  0.00           H
ATOM   1515  NH2 ARG    96      20.257  40.069  52.916  1.00  0.00           N
ATOM   1516 HH21 ARG    96      19.645  40.806  53.234  1.00  0.00           H
ATOM   1517 HH22 ARG    96      20.373  39.268  53.521  1.00  0.00           H
ATOM   1518  C   ARG    96      22.800  40.680  46.432  1.00  0.00           C
ATOM   1519  O   ARG    96      21.798  40.312  45.805  1.00  0.00           O
ATOM   1520  N   LEU    97      23.741  39.861  46.838  1.00  0.00           N
ATOM   1521  H   LEU    97      24.440  40.293  47.425  1.00  0.00           H
ATOM   1522  CA  LEU    97      23.595  38.424  46.777  1.00  0.00           C
ATOM   1523  HA  LEU    97      23.251  38.094  45.797  1.00  0.00           H
ATOM   1524  CB  LEU    97      24.960  37.703  46.975  1.00  0.00           C
ATOM   1525  HB2 LEU    97      25.644  38.010  46.184  1.00  0.00           H
ATOM   1526  HB3 LEU    97      25.431  38.003  47.911  1.00  0.00           H
ATOM   1527  CG  LEU    97      24.803  36.157  46.937  1.00  0.00           C
ATOM   1528  HG  LEU    97      23.857  35.839  47.374  1.00  0.00           H
ATOM   1529  CD1 LEU    97      25.043  35.573  45.502  1.00  0.00           C
ATOM   1530 HD11 LEU    97      24.999  34.486  45.573  1.00  0.00           H
ATOM   1531 HD12 LEU    97      26.064  35.860  45.251  1.00  0.00           H
ATOM   1532 HD13 LEU    97      24.317  36.027  44.827  1.00  0.00           H
ATOM   1533  CD2 LEU    97      25.952  35.612  47.868  1.00  0.00           C
ATOM   1534 HD21 LEU    97      26.936  35.945  47.535  1.00  0.00           H
ATOM   1535 HD22 LEU    97      25.821  36.048  48.859  1.00  0.00           H
ATOM   1536 HD23 LEU    97      25.967  34.523  47.872  1.00  0.00           H
ATOM   1537  C   LEU    97      22.528  38.041  47.850  1.00  0.00           C
ATOM   1538  O   LEU    97      22.730  38.343  49.023  1.00  0.00           O
ATOM   1539  N   PRO    98      21.414  37.434  47.472  1.00  0.00           N
ATOM   1540  CD  PRO    98      20.852  37.197  46.136  1.00  0.00           C
ATOM   1541  HD2 PRO    98      21.338  36.320  45.709  1.00  0.00           H
ATOM   1542  HD3 PRO    98      21.085  37.946  45.379  1.00  0.00           H
ATOM   1543  CG  PRO    98      19.317  37.098  46.269  1.00  0.00           C
ATOM   1544  HG2 PRO    98      19.030  36.357  45.523  1.00  0.00           H
ATOM   1545  HG3 PRO    98      18.914  38.094  46.080  1.00  0.00           H
ATOM   1546  CB  PRO    98      19.121  36.608  47.667  1.00  0.00           C
ATOM   1547  HB2 PRO    98      19.038  35.521  47.704  1.00  0.00           H
ATOM   1548  HB3 PRO    98      18.238  37.071  48.106  1.00  0.00           H
ATOM   1549  CA  PRO    98      20.377  37.059  48.443  1.00  0.00           C
ATOM   1550  HA  PRO    98      20.038  37.945  48.980  1.00  0.00           H
ATOM   1551  C   PRO    98      20.805  35.973  49.428  1.00  0.00           C
ATOM   1552  O   PRO    98      21.535  35.110  49.078  1.00  0.00           O
ATOM   1553  N   ASP    99      20.408  36.019  50.684  1.00  0.00           N
ATOM   1554  H   ASP    99      19.797  36.767  50.978  1.00  0.00           H
ATOM   1555  CA  ASP    99      20.628  34.948  51.726  1.00  0.00           C
ATOM   1556  HA  ASP    99      21.690  34.908  51.964  1.00  0.00           H
ATOM   1557  CB  ASP    99      19.902  35.430  52.980  1.00  0.00           C
ATOM   1558  HB2 ASP    99      18.886  35.790  52.825  1.00  0.00           H
ATOM   1559  HB3 ASP    99      19.724  34.535  53.576  1.00  0.00           H
ATOM   1560  CG  ASP    99      20.545  36.599  53.782  1.00  0.00           C
ATOM   1561  OD1 ASP    99      21.664  37.070  53.451  1.00  0.00           O
ATOM   1562  OD2 ASP    99      19.868  36.952  54.773  1.00  0.00           O
ATOM   1563  C   ASP    99      20.137  33.526  51.271  1.00  0.00           C
ATOM   1564  O   ASP    99      20.968  32.598  51.319  1.00  0.00           O
ATOM   1565  N   ALA   100      19.019  33.526  50.506  1.00  0.00           N
ATOM   1566  H   ALA   100      18.511  34.394  50.400  1.00  0.00           H
ATOM   1567  CA  ALA   100      18.695  32.292  49.751  1.00  0.00           C
ATOM   1568  HA  ALA   100      18.401  31.480  50.416  1.00  0.00           H
ATOM   1569  CB  ALA   100      17.397  32.634  48.967  1.00  0.00           C
ATOM   1570  HB1 ALA   100      17.148  31.729  48.413  1.00  0.00           H
ATOM   1571  HB2 ALA   100      17.529  33.419  48.222  1.00  0.00           H
ATOM   1572  HB3 ALA   100      16.551  32.790  49.638  1.00  0.00           H
ATOM   1573  C   ALA   100      19.731  31.856  48.666  1.00  0.00           C
ATOM   1574  O   ALA   100      19.950  30.623  48.511  1.00  0.00           O
ATOM   1575  N   MET   101      20.484  32.773  48.021  1.00  0.00           N
ATOM   1576  H   MET   101      20.407  33.747  48.276  1.00  0.00           H
ATOM   1577  CA  MET   101      21.427  32.396  47.044  1.00  0.00           C
ATOM   1578  HA  MET   101      20.927  31.617  46.469  1.00  0.00           H
ATOM   1579  CB  MET   101      21.643  33.548  46.061  1.00  0.00           C
ATOM   1580  HB2 MET   101      20.687  33.923  45.697  1.00  0.00           H
ATOM   1581  HB3 MET   101      22.214  34.340  46.546  1.00  0.00           H
ATOM   1582  CG  MET   101      22.452  33.024  44.842  1.00  0.00           C
ATOM   1583  HG2 MET   101      23.424  32.823  45.291  1.00  0.00           H
ATOM   1584  HG3 MET   101      22.014  32.106  44.449  1.00  0.00           H
ATOM   1585  SD  MET   101      22.738  34.207  43.432  1.00  0.00           S
ATOM   1586  CE  MET   101      21.158  34.490  42.548  1.00  0.00           C
ATOM   1587  HE1 MET   101      20.459  34.698  43.357  1.00  0.00           H
ATOM   1588  HE2 MET   101      21.167  35.342  41.868  1.00  0.00           H
ATOM   1589  HE3 MET   101      20.770  33.629  42.005  1.00  0.00           H
ATOM   1590  C   MET   101      22.754  31.809  47.631  1.00  0.00           C
ATOM   1591  O   MET   101      23.291  30.890  47.186  1.00  0.00           O
ATOM   1592  N   ARG   102      23.306  32.482  48.643  1.00  0.00           N
ATOM   1593  H   ARG   102      22.734  33.227  49.013  1.00  0.00           H
ATOM   1594  CA  ARG   102      24.413  31.921  49.393  1.00  0.00           C
ATOM   1595  HA  ARG   102      25.293  32.124  48.782  1.00  0.00           H
ATOM   1596  CB  ARG   102      24.554  32.874  50.607  1.00  0.00           C
ATOM   1597  HB2 ARG   102      24.790  33.890  50.290  1.00  0.00           H
ATOM   1598  HB3 ARG   102      23.581  33.010  51.078  1.00  0.00           H
ATOM   1599  CG  ARG   102      25.801  32.648  51.530  1.00  0.00           C
ATOM   1600  HG2 ARG   102      25.672  31.687  52.029  1.00  0.00           H
ATOM   1601  HG3 ARG   102      26.751  32.691  50.997  1.00  0.00           H
ATOM   1602  CD  ARG   102      26.023  33.636  52.692  1.00  0.00           C
ATOM   1603  HD2 ARG   102      26.890  33.373  53.299  1.00  0.00           H
ATOM   1604  HD3 ARG   102      26.178  34.650  52.323  1.00  0.00           H
ATOM   1605  NE  ARG   102      24.889  33.629  53.568  1.00  0.00           N
ATOM   1606  HE  ARG   102      24.675  32.777  54.065  1.00  0.00           H
ATOM   1607  CZ  ARG   102      24.102  34.653  53.904  1.00  0.00           C
ATOM   1608  NH1 ARG   102      24.111  35.778  53.278  1.00  0.00           N
ATOM   1609 HH11 ARG   102      24.693  35.951  52.470  1.00  0.00           H
ATOM   1610 HH12 ARG   102      23.427  36.477  53.529  1.00  0.00           H
ATOM   1611  NH2 ARG   102      23.090  34.502  54.776  1.00  0.00           N
ATOM   1612 HH21 ARG   102      23.056  33.600  55.231  1.00  0.00           H
ATOM   1613 HH22 ARG   102      22.533  35.302  55.042  1.00  0.00           H
ATOM   1614  C   ARG   102      24.259  30.433  49.744  1.00  0.00           C
ATOM   1615  O   ARG   102      25.296  29.736  49.758  1.00  0.00           O
ATOM   1616  N   THR   103      23.035  29.868  50.021  1.00  0.00           N
ATOM   1617  H   THR   103      22.245  30.481  50.165  1.00  0.00           H
ATOM   1618  CA  THR   103      22.844  28.458  50.437  1.00  0.00           C
ATOM   1619  HA  THR   103      23.837  28.035  50.282  1.00  0.00           H
ATOM   1620  CB  THR   103      22.613  28.234  51.920  1.00  0.00           C
ATOM   1621  HB  THR   103      22.701  27.169  52.127  1.00  0.00           H
ATOM   1622  CG2 THR   103      23.438  29.176  52.896  1.00  0.00           C
ATOM   1623 HG21 THR   103      23.417  28.834  53.931  1.00  0.00           H
ATOM   1624 HG22 THR   103      22.992  30.167  52.834  1.00  0.00           H
ATOM   1625 HG23 THR   103      24.512  29.178  52.700  1.00  0.00           H
ATOM   1626  OG1 THR   103      21.284  28.519  52.156  1.00  0.00           O
ATOM   1627  HG1 THR   103      21.045  28.254  53.048  1.00  0.00           H
ATOM   1628  C   THR   103      21.907  27.690  49.479  1.00  0.00           C
ATOM   1629  O   THR   103      21.456  26.570  49.809  1.00  0.00           O
ATOM   1630  N   THR   104      21.581  28.073  48.247  1.00  0.00           N
ATOM   1631  H   THR   104      21.927  28.970  47.936  1.00  0.00           H
ATOM   1632  CA  THR   104      20.820  27.440  47.190  1.00  0.00           C
ATOM   1633  HA  THR   104      19.860  27.154  47.621  1.00  0.00           H
ATOM   1634  CB  THR   104      20.540  28.354  45.915  1.00  0.00           C
ATOM   1635  HB  THR   104      20.156  29.311  46.270  1.00  0.00           H
ATOM   1636  CG2 THR   104      21.774  28.619  44.944  1.00  0.00           C
ATOM   1637 HG21 THR   104      22.339  27.706  44.765  1.00  0.00           H
ATOM   1638 HG22 THR   104      22.352  29.479  45.285  1.00  0.00           H
ATOM   1639 HG23 THR   104      21.467  29.065  43.998  1.00  0.00           H
ATOM   1640  OG1 THR   104      19.655  27.658  45.066  1.00  0.00           O
ATOM   1641  HG1 THR   104      18.810  27.697  45.520  1.00  0.00           H
ATOM   1642  C   THR   104      21.303  26.062  46.756  1.00  0.00           C
ATOM   1643  O   THR   104      22.447  25.723  46.804  1.00  0.00           O
ATOM   1644  N   GLN   105      20.388  25.147  46.344  1.00  0.00           N
ATOM   1645  H   GLN   105      19.446  25.505  46.394  1.00  0.00           H
ATOM   1646  CA  GLN   105      20.601  23.740  45.785  1.00  0.00           C
ATOM   1647  HA  GLN   105      21.432  23.302  46.337  1.00  0.00           H
ATOM   1648  CB  GLN   105      19.382  22.827  46.061  1.00  0.00           C
ATOM   1649  HB2 GLN   105      18.557  23.184  45.444  1.00  0.00           H
ATOM   1650  HB3 GLN   105      19.582  21.818  45.703  1.00  0.00           H
ATOM   1651  CG  GLN   105      18.882  22.904  47.569  1.00  0.00           C
ATOM   1652  HG2 GLN   105      19.722  23.153  48.216  1.00  0.00           H
ATOM   1653  HG3 GLN   105      18.102  23.665  47.531  1.00  0.00           H
ATOM   1654  CD  GLN   105      18.158  21.668  47.993  1.00  0.00           C
ATOM   1655  OE1 GLN   105      17.480  20.974  47.182  1.00  0.00           O
ATOM   1656  NE2 GLN   105      18.131  21.434  49.262  1.00  0.00           N
ATOM   1657 HE21 GLN   105      17.740  20.587  49.648  1.00  0.00           H
ATOM   1658 HE22 GLN   105      18.680  22.021  49.873  1.00  0.00           H
ATOM   1659  C   GLN   105      20.924  23.830  44.286  1.00  0.00           C
ATOM   1660  O   GLN   105      21.271  22.790  43.729  1.00  0.00           O
ATOM   1661  N   ASN   106      20.811  24.990  43.655  1.00  0.00           N
ATOM   1662  H   ASN   106      20.707  25.851  44.174  1.00  0.00           H
ATOM   1663  CA  ASN   106      20.902  25.138  42.264  1.00  0.00           C
ATOM   1664  HA  ASN   106      20.760  24.170  41.784  1.00  0.00           H
ATOM   1665  CB  ASN   106      19.756  25.991  41.766  1.00  0.00           C
ATOM   1666  HB2 ASN   106      19.912  27.033  42.048  1.00  0.00           H
ATOM   1667  HB3 ASN   106      19.856  26.050  40.683  1.00  0.00           H
ATOM   1668  CG  ASN   106      18.370  25.453  42.091  1.00  0.00           C
ATOM   1669  OD1 ASN   106      17.949  24.590  41.368  1.00  0.00           O
ATOM   1670  ND2 ASN   106      17.688  25.887  43.106  1.00  0.00           N
ATOM   1671 HD21 ASN   106      18.007  26.736  43.548  1.00  0.00           H
ATOM   1672 HD22 ASN   106      16.895  25.311  43.356  1.00  0.00           H
ATOM   1673  C   ASN   106      22.305  25.699  41.786  1.00  0.00           C
ATOM   1674  O   ASN   106      22.570  26.833  42.156  1.00  0.00           O
ATOM   1675  N   PRO   107      23.140  25.078  40.989  1.00  0.00           N
ATOM   1676  CD  PRO   107      22.993  23.664  40.743  1.00  0.00           C
ATOM   1677  HD2 PRO   107      22.006  23.518  40.306  1.00  0.00           H
ATOM   1678  HD3 PRO   107      23.032  23.057  41.648  1.00  0.00           H
ATOM   1679  CG  PRO   107      24.150  23.229  39.898  1.00  0.00           C
ATOM   1680  HG2 PRO   107      23.957  23.574  38.882  1.00  0.00           H
ATOM   1681  HG3 PRO   107      24.423  22.174  39.883  1.00  0.00           H
ATOM   1682  CB  PRO   107      25.324  24.213  40.442  1.00  0.00           C
ATOM   1683  HB2 PRO   107      26.025  24.457  39.644  1.00  0.00           H
ATOM   1684  HB3 PRO   107      25.837  23.871  41.340  1.00  0.00           H
ATOM   1685  CA  PRO   107      24.479  25.507  40.783  1.00  0.00           C
ATOM   1686  HA  PRO   107      24.840  25.882  41.740  1.00  0.00           H
ATOM   1687  C   PRO   107      24.544  26.615  39.792  1.00  0.00           C
ATOM   1688  O   PRO   107      25.591  27.206  39.677  1.00  0.00           O
ATOM   1689  N   ASP   108      23.464  26.872  38.995  1.00  0.00           N
ATOM   1690  H   ASP   108      22.699  26.217  39.065  1.00  0.00           H
ATOM   1691  CA  ASP   108      23.616  27.952  37.922  1.00  0.00           C
ATOM   1692  HA  ASP   108      24.661  28.014  37.615  1.00  0.00           H
ATOM   1693  CB  ASP   108      22.565  27.565  36.803  1.00  0.00           C
ATOM   1694  HB2 ASP   108      21.501  27.514  37.030  1.00  0.00           H
ATOM   1695  HB3 ASP   108      22.649  28.276  35.981  1.00  0.00           H
ATOM   1696  CG  ASP   108      23.051  26.171  36.163  1.00  0.00           C
ATOM   1697  OD1 ASP   108      23.980  26.000  35.305  1.00  0.00           O
ATOM   1698  OD2 ASP   108      22.260  25.197  36.450  1.00  0.00           O
ATOM   1699  C   ASP   108      23.293  29.350  38.566  1.00  0.00           C
ATOM   1700  O   ASP   108      23.963  30.336  38.116  1.00  0.00           O
ATOM   1701  N   GLU   109      22.461  29.506  39.584  1.00  0.00           N
ATOM   1702  H   GLU   109      22.138  28.691  40.086  1.00  0.00           H
ATOM   1703  CA  GLU   109      21.952  30.746  40.147  1.00  0.00           C
ATOM   1704  HA  GLU   109      21.283  31.250  39.451  1.00  0.00           H
ATOM   1705  CB  GLU   109      21.179  30.408  41.388  1.00  0.00           C
ATOM   1706  HB2 GLU   109      21.801  29.828  42.069  1.00  0.00           H
ATOM   1707  HB3 GLU   109      20.729  31.326  41.765  1.00  0.00           H
ATOM   1708  CG  GLU   109      19.943  29.554  41.137  1.00  0.00           C
ATOM   1709  HG2 GLU   109      20.401  28.604  40.862  1.00  0.00           H
ATOM   1710  HG3 GLU   109      19.522  29.535  42.142  1.00  0.00           H
ATOM   1711  CD  GLU   109      18.984  30.125  40.158  1.00  0.00           C
ATOM   1712  OE1 GLU   109      18.780  31.346  40.170  1.00  0.00           O
ATOM   1713  OE2 GLU   109      18.292  29.291  39.464  1.00  0.00           O
ATOM   1714  C   GLU   109      23.086  31.753  40.392  1.00  0.00           C
ATOM   1715  O   GLU   109      22.831  32.901  40.072  1.00  0.00           O
ATOM   1716  N   LEU   110      24.255  31.450  40.889  1.00  0.00           N
ATOM   1717  H   LEU   110      24.494  30.544  41.268  1.00  0.00           H
ATOM   1718  CA  LEU   110      25.225  32.425  41.148  1.00  0.00           C
ATOM   1719  HA  LEU   110      24.685  33.251  41.612  1.00  0.00           H
ATOM   1720  CB  LEU   110      26.115  31.792  42.258  1.00  0.00           C
ATOM   1721  HB2 LEU   110      25.447  31.878  43.115  1.00  0.00           H
ATOM   1722  HB3 LEU   110      26.292  30.762  41.949  1.00  0.00           H
ATOM   1723  CG  LEU   110      27.534  32.517  42.459  1.00  0.00           C
ATOM   1724  HG  LEU   110      28.047  32.561  41.499  1.00  0.00           H
ATOM   1725  CD1 LEU   110      27.304  33.893  43.068  1.00  0.00           C
ATOM   1726 HD11 LEU   110      26.610  34.396  42.396  1.00  0.00           H
ATOM   1727 HD12 LEU   110      28.264  34.400  42.965  1.00  0.00           H
ATOM   1728 HD13 LEU   110      26.909  33.866  44.084  1.00  0.00           H
ATOM   1729  CD2 LEU   110      28.475  31.719  43.298  1.00  0.00           C
ATOM   1730 HD21 LEU   110      28.379  30.671  43.013  1.00  0.00           H
ATOM   1731 HD22 LEU   110      29.533  31.943  43.164  1.00  0.00           H
ATOM   1732 HD23 LEU   110      28.134  31.764  44.331  1.00  0.00           H
ATOM   1733  C   LEU   110      25.988  32.867  39.887  1.00  0.00           C
ATOM   1734  O   LEU   110      26.413  33.983  39.744  1.00  0.00           O
ATOM   1735  N   TRP   111      26.069  32.030  38.874  1.00  0.00           N
ATOM   1736  H   TRP   111      25.710  31.087  38.912  1.00  0.00           H
ATOM   1737  CA  TRP   111      26.822  32.402  37.663  1.00  0.00           C
ATOM   1738  HA  TRP   111      27.622  33.086  37.946  1.00  0.00           H
ATOM   1739  CB  TRP   111      27.433  31.093  37.071  1.00  0.00           C
ATOM   1740  HB2 TRP   111      26.578  30.502  36.742  1.00  0.00           H
ATOM   1741  HB3 TRP   111      28.076  31.379  36.239  1.00  0.00           H
ATOM   1742  CG  TRP   111      28.140  30.252  38.012  1.00  0.00           C
ATOM   1743  CD1 TRP   111      27.755  29.035  38.396  1.00  0.00           C
ATOM   1744  HD1 TRP   111      26.907  28.505  37.988  1.00  0.00           H
ATOM   1745  NE1 TRP   111      28.567  28.508  39.326  1.00  0.00           N
ATOM   1746  HE1 TRP   111      28.598  27.520  39.531  1.00  0.00           H
ATOM   1747  CE2 TRP   111      29.397  29.413  39.847  1.00  0.00           C
ATOM   1748  CZ2 TRP   111      30.300  29.531  40.902  1.00  0.00           C
ATOM   1749  HZ2 TRP   111      30.487  28.677  41.537  1.00  0.00           H
ATOM   1750  CH2 TRP   111      31.109  30.665  41.095  1.00  0.00           C
ATOM   1751  HH2 TRP   111      31.896  30.620  41.834  1.00  0.00           H
ATOM   1752  CZ3 TRP   111      31.067  31.666  40.153  1.00  0.00           C
ATOM   1753  HZ3 TRP   111      31.589  32.599  40.311  1.00  0.00           H
ATOM   1754  CE3 TRP   111      30.111  31.639  39.086  1.00  0.00           C
ATOM   1755  HE3 TRP   111      29.990  32.398  38.328  1.00  0.00           H
ATOM   1756  CD2 TRP   111      29.229  30.518  38.942  1.00  0.00           C
ATOM   1757  C   TRP   111      25.934  33.069  36.634  1.00  0.00           C
ATOM   1758  O   TRP   111      26.449  33.800  35.837  1.00  0.00           O
ATOM   1759  N   GLU   112      24.632  32.738  36.678  1.00  0.00           N
ATOM   1760  H   GLU   112      24.398  32.144  37.462  1.00  0.00           H
ATOM   1761  CA  GLU   112      23.586  33.594  36.102  1.00  0.00           C
ATOM   1762  HA  GLU   112      23.695  33.832  35.043  1.00  0.00           H
ATOM   1763  CB  GLU   112      22.240  32.904  36.424  1.00  0.00           C
ATOM   1764  HB2 GLU   112      22.237  32.472  37.424  1.00  0.00           H
ATOM   1765  HB3 GLU   112      21.525  33.722  36.331  1.00  0.00           H
ATOM   1766  CG  GLU   112      21.886  31.696  35.573  1.00  0.00           C
ATOM   1767  HG2 GLU   112      22.705  30.978  35.510  1.00  0.00           H
ATOM   1768  HG3 GLU   112      20.989  31.292  36.042  1.00  0.00           H
ATOM   1769  CD  GLU   112      21.397  32.100  34.174  1.00  0.00           C
ATOM   1770  OE1 GLU   112      20.299  31.641  33.755  1.00  0.00           O
ATOM   1771  OE2 GLU   112      22.084  32.768  33.417  1.00  0.00           O
ATOM   1772  C   GLU   112      23.567  34.966  36.750  1.00  0.00           C
ATOM   1773  O   GLU   112      23.529  35.945  36.033  1.00  0.00           O
ATOM   1774  N   PHE   113      23.619  35.075  38.087  1.00  0.00           N
ATOM   1775  H   PHE   113      23.450  34.270  38.673  1.00  0.00           H
ATOM   1776  CA  PHE   113      23.604  36.439  38.723  1.00  0.00           C
ATOM   1777  HA  PHE   113      22.813  37.000  38.225  1.00  0.00           H
ATOM   1778  CB  PHE   113      23.219  36.181  40.234  1.00  0.00           C
ATOM   1779  HB2 PHE   113      22.174  35.874  40.176  1.00  0.00           H
ATOM   1780  HB3 PHE   113      23.887  35.375  40.536  1.00  0.00           H
ATOM   1781  CG  PHE   113      23.330  37.369  41.212  1.00  0.00           C
ATOM   1782  CD1 PHE   113      22.560  38.525  41.016  1.00  0.00           C
ATOM   1783  HD1 PHE   113      21.896  38.444  40.167  1.00  0.00           H
ATOM   1784  CE1 PHE   113      22.606  39.658  41.848  1.00  0.00           C
ATOM   1785  HE1 PHE   113      22.041  40.524  41.536  1.00  0.00           H
ATOM   1786  CZ  PHE   113      23.468  39.660  42.950  1.00  0.00           C
ATOM   1787  HZ  PHE   113      23.717  40.472  43.616  1.00  0.00           H
ATOM   1788  CE2 PHE   113      24.185  38.441  43.248  1.00  0.00           C
ATOM   1789  HE2 PHE   113      24.890  38.319  44.057  1.00  0.00           H
ATOM   1790  CD2 PHE   113      24.094  37.274  42.382  1.00  0.00           C
ATOM   1791  HD2 PHE   113      24.673  36.369  42.491  1.00  0.00           H
ATOM   1792  C   PHE   113      24.823  37.322  38.567  1.00  0.00           C
ATOM   1793  O   PHE   113      24.665  38.574  38.507  1.00  0.00           O
ATOM   1794  N   ILE   114      26.031  36.709  38.582  1.00  0.00           N
ATOM   1795  H   ILE   114      26.076  35.704  38.655  1.00  0.00           H
ATOM   1796  CA  ILE   114      27.274  37.444  38.190  1.00  0.00           C
ATOM   1797  HA  ILE   114      27.301  38.341  38.809  1.00  0.00           H
ATOM   1798  CB  ILE   114      28.523  36.575  38.435  1.00  0.00           C
ATOM   1799  HB  ILE   114      28.409  35.632  37.899  1.00  0.00           H
ATOM   1800  CG2 ILE   114      29.738  37.271  37.871  1.00  0.00           C
ATOM   1801 HG21 ILE   114      29.930  38.212  38.386  1.00  0.00           H
ATOM   1802 HG22 ILE   114      29.537  37.540  36.833  1.00  0.00           H
ATOM   1803 HG23 ILE   114      30.696  36.749  37.861  1.00  0.00           H
ATOM   1804  CG1 ILE   114      28.718  36.432  39.950  1.00  0.00           C
ATOM   1805 HG12 ILE   114      28.631  37.429  40.383  1.00  0.00           H
ATOM   1806 HG13 ILE   114      27.908  35.790  40.297  1.00  0.00           H
ATOM   1807  CD1 ILE   114      30.049  35.859  40.392  1.00  0.00           C
ATOM   1808 HD11 ILE   114      30.015  35.335  41.348  1.00  0.00           H
ATOM   1809 HD12 ILE   114      30.892  36.540  40.279  1.00  0.00           H
ATOM   1810 HD13 ILE   114      30.312  35.077  39.681  1.00  0.00           H
ATOM   1811  C   ILE   114      27.164  37.966  36.751  1.00  0.00           C
ATOM   1812  O   ILE   114      27.271  39.176  36.536  1.00  0.00           O
ATOM   1813  N   ALA   115      26.871  37.121  35.734  1.00  0.00           N
ATOM   1814  H   ALA   115      26.621  36.161  35.924  1.00  0.00           H
ATOM   1815  CA  ALA   115      26.455  37.486  34.329  1.00  0.00           C
ATOM   1816  HA  ALA   115      27.358  38.027  34.047  1.00  0.00           H
ATOM   1817  CB  ALA   115      26.290  36.192  33.615  1.00  0.00           C
ATOM   1818  HB1 ALA   115      26.130  36.411  32.560  1.00  0.00           H
ATOM   1819  HB2 ALA   115      25.425  35.661  34.014  1.00  0.00           H
ATOM   1820  HB3 ALA   115      27.190  35.577  33.625  1.00  0.00           H
ATOM   1821  C   ALA   115      25.228  38.488  34.142  1.00  0.00           C
ATOM   1822  O   ALA   115      25.302  39.391  33.315  1.00  0.00           O
ATOM   1823  N   ASP   116      24.243  38.442  35.041  1.00  0.00           N
ATOM   1824  H   ASP   116      24.126  37.687  35.701  1.00  0.00           H
ATOM   1825  CA  ASP   116      23.212  39.478  35.110  1.00  0.00           C
ATOM   1826  HA  ASP   116      22.872  39.682  34.094  1.00  0.00           H
ATOM   1827  CB  ASP   116      22.046  39.067  35.919  1.00  0.00           C
ATOM   1828  HB2 ASP   116      22.257  38.683  36.917  1.00  0.00           H
ATOM   1829  HB3 ASP   116      21.435  39.967  35.997  1.00  0.00           H
ATOM   1830  CG  ASP   116      21.080  38.152  35.330  1.00  0.00           C
ATOM   1831  OD1 ASP   116      21.023  38.123  34.105  1.00  0.00           O
ATOM   1832  OD2 ASP   116      20.556  37.330  36.100  1.00  0.00           O
ATOM   1833  C   ASP   116      23.801  40.794  35.578  1.00  0.00           C
ATOM   1834  O   ASP   116      23.653  41.878  35.011  1.00  0.00           O
ATOM   1835  N   SER   117      24.603  40.723  36.628  1.00  0.00           N
ATOM   1836  H   SER   117      24.686  39.857  37.142  1.00  0.00           H
ATOM   1837  CA  SER   117      25.288  41.901  37.270  1.00  0.00           C
ATOM   1838  HA  SER   117      24.529  42.659  37.461  1.00  0.00           H
ATOM   1839  CB  SER   117      25.922  41.633  38.659  1.00  0.00           C
ATOM   1840  HB2 SER   117      26.766  40.955  38.527  1.00  0.00           H
ATOM   1841  HB3 SER   117      26.299  42.597  39.002  1.00  0.00           H
ATOM   1842  OG  SER   117      24.955  41.219  39.565  1.00  0.00           O
ATOM   1843  HG  SER   117      24.962  40.271  39.415  1.00  0.00           H
ATOM   1844  C   SER   117      26.346  42.528  36.391  1.00  0.00           C
ATOM   1845  O   SER   117      26.391  43.753  36.452  1.00  0.00           O
ATOM   1846  N   LEU   118      27.095  41.818  35.587  1.00  0.00           N
ATOM   1847  H   LEU   118      26.899  40.835  35.710  1.00  0.00           H
ATOM   1848  CA  LEU   118      27.934  42.377  34.484  1.00  0.00           C
ATOM   1849  HA  LEU   118      28.534  43.212  34.845  1.00  0.00           H
ATOM   1850  CB  LEU   118      28.684  41.280  33.788  1.00  0.00           C
ATOM   1851  HB2 LEU   118      27.945  40.569  33.418  1.00  0.00           H
ATOM   1852  HB3 LEU   118      29.236  41.691  32.944  1.00  0.00           H
ATOM   1853  CG  LEU   118      29.735  40.636  34.791  1.00  0.00           C
ATOM   1854  HG  LEU   118      29.267  40.521  35.768  1.00  0.00           H
ATOM   1855  CD1 LEU   118      30.169  39.241  34.302  1.00  0.00           C
ATOM   1856 HD11 LEU   118      30.470  39.320  33.258  1.00  0.00           H
ATOM   1857 HD12 LEU   118      29.289  38.601  34.362  1.00  0.00           H
ATOM   1858 HD13 LEU   118      30.945  38.815  34.939  1.00  0.00           H
ATOM   1859  CD2 LEU   118      30.952  41.464  34.946  1.00  0.00           C
ATOM   1860 HD21 LEU   118      31.316  41.222  35.944  1.00  0.00           H
ATOM   1861 HD22 LEU   118      31.650  41.119  34.184  1.00  0.00           H
ATOM   1862 HD23 LEU   118      30.733  42.531  34.935  1.00  0.00           H
ATOM   1863  C   LEU   118      27.095  43.075  33.320  1.00  0.00           C
ATOM   1864  O   LEU   118      27.426  44.111  32.751  1.00  0.00           O
ATOM   1865  N   LYS   119      25.987  42.493  32.915  1.00  0.00           N
ATOM   1866  H   LYS   119      25.623  41.689  33.408  1.00  0.00           H
ATOM   1867  CA  LYS   119      25.260  42.990  31.751  1.00  0.00           C
ATOM   1868  HA  LYS   119      25.952  43.274  30.957  1.00  0.00           H
ATOM   1869  CB  LYS   119      24.332  41.924  31.209  1.00  0.00           C
ATOM   1870  HB2 LYS   119      24.846  40.978  31.385  1.00  0.00           H
ATOM   1871  HB3 LYS   119      23.391  41.931  31.757  1.00  0.00           H
ATOM   1872  CG  LYS   119      23.904  42.062  29.769  1.00  0.00           C
ATOM   1873  HG2 LYS   119      24.794  42.309  29.191  1.00  0.00           H
ATOM   1874  HG3 LYS   119      23.607  41.060  29.461  1.00  0.00           H
ATOM   1875  CD  LYS   119      22.745  43.081  29.660  1.00  0.00           C
ATOM   1876  HD2 LYS   119      21.842  42.584  30.018  1.00  0.00           H
ATOM   1877  HD3 LYS   119      22.874  43.955  30.299  1.00  0.00           H
ATOM   1878  CE  LYS   119      22.594  43.586  28.207  1.00  0.00           C
ATOM   1879  HE2 LYS   119      23.568  43.831  27.782  1.00  0.00           H
ATOM   1880  HE3 LYS   119      22.216  42.733  27.645  1.00  0.00           H
ATOM   1881  NZ  LYS   119      21.737  44.791  27.984  1.00  0.00           N
ATOM   1882  HZ1 LYS   119      22.106  45.477  28.625  1.00  0.00           H
ATOM   1883  HZ2 LYS   119      20.760  44.669  28.210  1.00  0.00           H
ATOM   1884  HZ3 LYS   119      21.873  45.145  27.047  1.00  0.00           H
ATOM   1885  C   LYS   119      24.543  44.328  32.206  1.00  0.00           C
ATOM   1886  O   LYS   119      24.546  45.355  31.475  1.00  0.00           O
ATOM   1887  N   ALA   120      23.990  44.361  33.416  1.00  0.00           N
ATOM   1888  H   ALA   120      24.144  43.532  33.971  1.00  0.00           H
ATOM   1889  CA  ALA   120      23.223  45.458  33.981  1.00  0.00           C
ATOM   1890  HA  ALA   120      22.391  45.707  33.323  1.00  0.00           H
ATOM   1891  CB  ALA   120      22.615  44.935  35.292  1.00  0.00           C
ATOM   1892  HB1 ALA   120      21.880  44.162  35.070  1.00  0.00           H
ATOM   1893  HB2 ALA   120      22.177  45.833  35.730  1.00  0.00           H
ATOM   1894  HB3 ALA   120      23.375  44.521  35.956  1.00  0.00           H
ATOM   1895  C   ALA   120      24.179  46.650  34.293  1.00  0.00           C
ATOM   1896  O   ALA   120      23.940  47.798  34.064  1.00  0.00           O
ATOM   1897  N   PHE   121      25.372  46.360  34.822  1.00  0.00           N
ATOM   1898  H   PHE   121      25.518  45.423  35.168  1.00  0.00           H
ATOM   1899  CA  PHE   121      26.480  47.359  35.027  1.00  0.00           C
ATOM   1900  HA  PHE   121      26.064  48.079  35.732  1.00  0.00           H
ATOM   1901  CB  PHE   121      27.582  46.624  35.719  1.00  0.00           C
ATOM   1902  HB2 PHE   121      27.188  46.165  36.626  1.00  0.00           H
ATOM   1903  HB3 PHE   121      27.973  45.843  35.068  1.00  0.00           H
ATOM   1904  CG  PHE   121      28.691  47.467  36.140  1.00  0.00           C
ATOM   1905  CD1 PHE   121      28.443  48.628  36.939  1.00  0.00           C
ATOM   1906  HD1 PHE   121      27.481  48.961  37.298  1.00  0.00           H
ATOM   1907  CE1 PHE   121      29.628  49.382  37.391  1.00  0.00           C
ATOM   1908  HE1 PHE   121      29.629  50.174  38.125  1.00  0.00           H
ATOM   1909  CZ  PHE   121      30.908  48.953  37.010  1.00  0.00           C
ATOM   1910  HZ  PHE   121      31.840  49.327  37.408  1.00  0.00           H
ATOM   1911  CE2 PHE   121      31.046  47.895  36.105  1.00  0.00           C
ATOM   1912  HE2 PHE   121      32.031  47.524  35.863  1.00  0.00           H
ATOM   1913  CD2 PHE   121      29.948  47.169  35.654  1.00  0.00           C
ATOM   1914  HD2 PHE   121      30.110  46.254  35.102  1.00  0.00           H
ATOM   1915  C   PHE   121      27.069  47.998  33.720  1.00  0.00           C
ATOM   1916  O   PHE   121      27.196  49.272  33.673  1.00  0.00           O
ATOM   1917  N   ILE   122      27.412  47.164  32.690  1.00  0.00           N
ATOM   1918  H   ILE   122      27.287  46.177  32.865  1.00  0.00           H
ATOM   1919  CA  ILE   122      27.919  47.634  31.332  1.00  0.00           C
ATOM   1920  HA  ILE   122      28.773  48.270  31.565  1.00  0.00           H
ATOM   1921  CB  ILE   122      28.360  46.354  30.552  1.00  0.00           C
ATOM   1922  HB  ILE   122      27.559  45.616  30.587  1.00  0.00           H
ATOM   1923  CG2 ILE   122      28.431  46.498  29.068  1.00  0.00           C
ATOM   1924 HG21 ILE   122      29.341  47.047  28.825  1.00  0.00           H
ATOM   1925 HG22 ILE   122      27.598  47.031  28.609  1.00  0.00           H
ATOM   1926 HG23 ILE   122      28.392  45.504  28.622  1.00  0.00           H
ATOM   1927  CG1 ILE   122      29.537  45.661  31.174  1.00  0.00           C
ATOM   1928 HG12 ILE   122      29.331  45.310  32.185  1.00  0.00           H
ATOM   1929 HG13 ILE   122      29.638  44.708  30.655  1.00  0.00           H
ATOM   1930  CD1 ILE   122      30.828  46.420  31.106  1.00  0.00           C
ATOM   1931 HD11 ILE   122      31.636  45.714  31.293  1.00  0.00           H
ATOM   1932 HD12 ILE   122      30.784  47.248  31.813  1.00  0.00           H
ATOM   1933 HD13 ILE   122      31.029  46.826  30.114  1.00  0.00           H
ATOM   1934  C   ILE   122      26.910  48.560  30.574  1.00  0.00           C
ATOM   1935  O   ILE   122      27.354  49.447  29.849  1.00  0.00           O
ATOM   1936  N   ASP   123      25.607  48.342  30.814  1.00  0.00           N
ATOM   1937  H   ASP   123      25.330  47.544  31.367  1.00  0.00           H
ATOM   1938  CA  ASP   123      24.584  49.191  30.229  1.00  0.00           C
ATOM   1939  HA  ASP   123      24.593  49.297  29.144  1.00  0.00           H
ATOM   1940  CB  ASP   123      23.274  48.614  30.577  1.00  0.00           C
ATOM   1941  HB2 ASP   123      23.236  48.328  31.628  1.00  0.00           H
ATOM   1942  HB3 ASP   123      22.531  49.389  30.389  1.00  0.00           H
ATOM   1943  CG  ASP   123      22.804  47.494  29.686  1.00  0.00           C
ATOM   1944  OD1 ASP   123      23.524  47.026  28.720  1.00  0.00           O
ATOM   1945  OD2 ASP   123      21.785  46.861  29.976  1.00  0.00           O
ATOM   1946  C   ASP   123      24.632  50.618  30.870  1.00  0.00           C
ATOM   1947  O   ASP   123      24.385  51.640  30.157  1.00  0.00           O
ATOM   1948  N   GLU   124      25.127  50.808  32.158  1.00  0.00           N
ATOM   1949  H   GLU   124      25.397  50.015  32.723  1.00  0.00           H
ATOM   1950  CA  GLU   124      25.260  52.138  32.694  1.00  0.00           C
ATOM   1951  HA  GLU   124      24.487  52.762  32.245  1.00  0.00           H
ATOM   1952  CB  GLU   124      25.133  52.018  34.207  1.00  0.00           C
ATOM   1953  HB2 GLU   124      24.130  51.665  34.437  1.00  0.00           H
ATOM   1954  HB3 GLU   124      25.908  51.327  34.538  1.00  0.00           H
ATOM   1955  CG  GLU   124      25.208  53.338  34.953  1.00  0.00           C
ATOM   1956  HG2 GLU   124      26.010  53.983  34.591  1.00  0.00           H
ATOM   1957  HG3 GLU   124      24.417  54.013  34.626  1.00  0.00           H
ATOM   1958  CD  GLU   124      25.422  53.286  36.556  1.00  0.00           C
ATOM   1959  OE1 GLU   124      26.035  52.350  37.134  1.00  0.00           O
ATOM   1960  OE2 GLU   124      24.859  54.256  37.209  1.00  0.00           O
ATOM   1961  C   GLU   124      26.684  52.717  32.353  1.00  0.00           C
ATOM   1962  O   GLU   124      26.741  53.876  32.011  1.00  0.00           O
ATOM   1963  N   GLN   125      27.683  51.897  32.345  1.00  0.00           N
ATOM   1964  H   GLN   125      27.490  50.925  32.537  1.00  0.00           H
ATOM   1965  CA  GLN   125      29.068  52.283  32.226  1.00  0.00           C
ATOM   1966  HA  GLN   125      29.252  53.194  32.794  1.00  0.00           H
ATOM   1967  CB  GLN   125      30.051  51.254  32.788  1.00  0.00           C
ATOM   1968  HB2 GLN   125      29.874  50.278  32.335  1.00  0.00           H
ATOM   1969  HB3 GLN   125      31.048  51.572  32.485  1.00  0.00           H
ATOM   1970  CG  GLN   125      30.129  51.133  34.325  1.00  0.00           C
ATOM   1971  HG2 GLN   125      29.986  50.097  34.630  1.00  0.00           H
ATOM   1972  HG3 GLN   125      31.136  51.454  34.593  1.00  0.00           H
ATOM   1973  CD  GLN   125      29.040  51.878  35.164  1.00  0.00           C
ATOM   1974  OE1 GLN   125      29.078  53.098  35.323  1.00  0.00           O
ATOM   1975  NE2 GLN   125      27.999  51.246  35.538  1.00  0.00           N
ATOM   1976 HE21 GLN   125      27.369  51.655  36.215  1.00  0.00           H
ATOM   1977 HE22 GLN   125      27.736  50.311  35.258  1.00  0.00           H
ATOM   1978  C   GLN   125      29.513  52.552  30.770  1.00  0.00           C
ATOM   1979  O   GLN   125      30.305  53.467  30.540  1.00  0.00           O
ATOM   1980  N   PHE   126      28.839  51.919  29.784  1.00  0.00           N
ATOM   1981  H   PHE   126      28.135  51.212  29.940  1.00  0.00           H
ATOM   1982  CA  PHE   126      29.147  52.164  28.388  1.00  0.00           C
ATOM   1983  HA  PHE   126      29.559  53.173  28.416  1.00  0.00           H
ATOM   1984  CB  PHE   126      30.081  51.168  27.757  1.00  0.00           C
ATOM   1985  HB2 PHE   126      29.381  50.341  27.630  1.00  0.00           H
ATOM   1986  HB3 PHE   126      30.452  51.515  26.792  1.00  0.00           H
ATOM   1987  CG  PHE   126      31.343  50.902  28.564  1.00  0.00           C
ATOM   1988  CD1 PHE   126      31.383  49.868  29.580  1.00  0.00           C
ATOM   1989  HD1 PHE   126      30.449  49.419  29.884  1.00  0.00           H
ATOM   1990  CE1 PHE   126      32.648  49.557  30.183  1.00  0.00           C
ATOM   1991  HE1 PHE   126      32.597  48.840  30.989  1.00  0.00           H
ATOM   1992  CZ  PHE   126      33.721  50.306  29.870  1.00  0.00           C
ATOM   1993  HZ  PHE   126      34.675  50.125  30.342  1.00  0.00           H
ATOM   1994  CE2 PHE   126      33.725  51.306  28.934  1.00  0.00           C
ATOM   1995  HE2 PHE   126      34.642  51.857  28.778  1.00  0.00           H
ATOM   1996  CD2 PHE   126      32.532  51.580  28.189  1.00  0.00           C
ATOM   1997  HD2 PHE   126      32.491  52.409  27.498  1.00  0.00           H
ATOM   1998  C   PHE   126      27.814  52.296  27.509  1.00  0.00           C
ATOM   1999  O   PHE   126      27.368  51.330  26.883  1.00  0.00           O
ATOM   2000  N   PRO   127      27.245  53.459  27.510  1.00  0.00           N
ATOM   2001  CD  PRO   127      27.377  54.451  28.544  1.00  0.00           C
ATOM   2002  HD2 PRO   127      28.421  54.753  28.621  1.00  0.00           H
ATOM   2003  HD3 PRO   127      27.096  54.023  29.506  1.00  0.00           H
ATOM   2004  CG  PRO   127      26.393  55.578  28.214  1.00  0.00           C
ATOM   2005  HG2 PRO   127      26.918  56.455  27.834  1.00  0.00           H
ATOM   2006  HG3 PRO   127      25.851  55.921  29.095  1.00  0.00           H
ATOM   2007  CB  PRO   127      25.451  54.931  27.199  1.00  0.00           C
ATOM   2008  HB2 PRO   127      25.087  55.621  26.438  1.00  0.00           H
ATOM   2009  HB3 PRO   127      24.577  54.466  27.655  1.00  0.00           H
ATOM   2010  CA  PRO   127      26.226  53.837  26.544  1.00  0.00           C
ATOM   2011  HA  PRO   127      25.522  53.032  26.337  1.00  0.00           H
ATOM   2012  C   PRO   127      26.753  54.275  25.140  1.00  0.00           C
ATOM   2013  O   PRO   127      26.052  54.205  24.122  1.00  0.00           O
ATOM   2014  N   GLN   128      28.025  54.574  24.814  1.00  0.00           N
ATOM   2015  H   GLN   128      28.690  54.542  25.573  1.00  0.00           H
ATOM   2016  CA  GLN   128      28.512  55.031  23.460  1.00  0.00           C
ATOM   2017  HA  GLN   128      27.593  55.351  22.968  1.00  0.00           H
ATOM   2018  CB  GLN   128      29.526  56.178  23.648  1.00  0.00           C
ATOM   2019  HB2 GLN   128      30.418  55.812  24.154  1.00  0.00           H
ATOM   2020  HB3 GLN   128      29.863  56.335  22.624  1.00  0.00           H
ATOM   2021  CG  GLN   128      28.964  57.413  24.410  1.00  0.00           C
ATOM   2022  HG2 GLN   128      28.834  57.111  25.449  1.00  0.00           H
ATOM   2023  HG3 GLN   128      29.656  58.254  24.404  1.00  0.00           H
ATOM   2024  CD  GLN   128      27.731  57.969  23.748  1.00  0.00           C
ATOM   2025  OE1 GLN   128      27.412  57.877  22.551  1.00  0.00           O
ATOM   2026  NE2 GLN   128      26.946  58.791  24.409  1.00  0.00           N
ATOM   2027 HE21 GLN   128      26.194  59.318  23.990  1.00  0.00           H
ATOM   2028 HE22 GLN   128      27.162  59.175  25.318  1.00  0.00           H
ATOM   2029  C   GLN   128      29.171  53.886  22.594  1.00  0.00           C
ATOM   2030  O   GLN   128      29.386  53.982  21.385  1.00  0.00           O
ATOM   2031  N   GLY   129      29.121  52.686  23.285  1.00  0.00           N
ATOM   2032  H   GLY   129      28.830  52.765  24.248  1.00  0.00           H
ATOM   2033  CA  GLY   129      29.407  51.350  22.801  1.00  0.00           C
ATOM   2034  HA2 GLY   129      28.810  50.635  23.368  1.00  0.00           H
ATOM   2035  HA3 GLY   129      29.142  51.287  21.746  1.00  0.00           H
ATOM   2036  C   GLY   129      30.870  50.976  22.999  1.00  0.00           C
ATOM   2037  O   GLY   129      31.669  51.782  23.276  1.00  0.00           O
ATOM   2038  N   ILE   130      31.205  49.658  22.780  1.00  0.00           N
ATOM   2039  H   ILE   130      30.464  49.047  22.468  1.00  0.00           H
ATOM   2040  CA  ILE   130      32.452  48.934  22.946  1.00  0.00           C
ATOM   2041  HA  ILE   130      33.174  49.699  23.231  1.00  0.00           H
ATOM   2042  CB  ILE   130      32.467  47.885  24.185  1.00  0.00           C
ATOM   2043  HB  ILE   130      31.815  47.064  23.886  1.00  0.00           H
ATOM   2044  CG2 ILE   130      33.871  47.471  24.387  1.00  0.00           C
ATOM   2045 HG21 ILE   130      34.583  48.199  24.776  1.00  0.00           H
ATOM   2046 HG22 ILE   130      34.089  47.055  23.403  1.00  0.00           H
ATOM   2047 HG23 ILE   130      33.821  46.650  25.102  1.00  0.00           H
ATOM   2048  CG1 ILE   130      31.947  48.567  25.492  1.00  0.00           C
ATOM   2049 HG12 ILE   130      32.628  49.368  25.779  1.00  0.00           H
ATOM   2050 HG13 ILE   130      31.034  49.128  25.292  1.00  0.00           H
ATOM   2051  CD1 ILE   130      31.614  47.555  26.587  1.00  0.00           C
ATOM   2052 HD11 ILE   130      31.153  47.953  27.491  1.00  0.00           H
ATOM   2053 HD12 ILE   130      32.513  47.001  26.856  1.00  0.00           H
ATOM   2054 HD13 ILE   130      30.922  46.855  26.118  1.00  0.00           H
ATOM   2055  C   ILE   130      32.990  48.340  21.581  1.00  0.00           C
ATOM   2056  O   ILE   130      32.346  47.477  20.937  1.00  0.00           O
ATOM   2057  N   SER   131      34.205  48.804  21.341  1.00  0.00           N
ATOM   2058  H   SER   131      34.635  49.459  21.978  1.00  0.00           H
ATOM   2059  CA  SER   131      34.960  48.459  20.131  1.00  0.00           C
ATOM   2060  HA  SER   131      34.303  48.516  19.263  1.00  0.00           H
ATOM   2061  CB  SER   131      36.001  49.568  19.767  1.00  0.00           C
ATOM   2062  HB2 SER   131      36.361  49.186  18.812  1.00  0.00           H
ATOM   2063  HB3 SER   131      35.468  50.516  19.698  1.00  0.00           H
ATOM   2064  OG  SER   131      37.149  49.565  20.663  1.00  0.00           O
ATOM   2065  HG  SER   131      36.917  50.204  21.341  1.00  0.00           H
ATOM   2066  C   SER   131      35.660  47.046  20.137  1.00  0.00           C
ATOM   2067  O   SER   131      35.817  46.533  19.081  1.00  0.00           O
ATOM   2068  N   GLU   132      36.102  46.535  21.299  1.00  0.00           N
ATOM   2069  H   GLU   132      35.816  47.007  22.145  1.00  0.00           H
ATOM   2070  CA  GLU   132      36.846  45.242  21.422  1.00  0.00           C
ATOM   2071  HA  GLU   132      36.511  44.627  20.586  1.00  0.00           H
ATOM   2072  CB  GLU   132      38.317  45.533  21.316  1.00  0.00           C
ATOM   2073  HB2 GLU   132      38.621  45.873  20.325  1.00  0.00           H
ATOM   2074  HB3 GLU   132      38.677  46.231  22.072  1.00  0.00           H
ATOM   2075  CG  GLU   132      39.212  44.258  21.545  1.00  0.00           C
ATOM   2076  HG2 GLU   132      39.106  43.998  22.598  1.00  0.00           H
ATOM   2077  HG3 GLU   132      39.033  43.442  20.846  1.00  0.00           H
ATOM   2078  CD  GLU   132      40.678  44.579  21.460  1.00  0.00           C
ATOM   2079  OE1 GLU   132      41.036  45.740  21.241  1.00  0.00           O
ATOM   2080  OE2 GLU   132      41.428  43.550  21.519  1.00  0.00           O
ATOM   2081  C   GLU   132      36.496  44.619  22.795  1.00  0.00           C
ATOM   2082  O   GLU   132      36.351  45.425  23.730  1.00  0.00           O
ATOM   2083  N   PRO   133      36.360  43.273  22.899  1.00  0.00           N
ATOM   2084  CD  PRO   133      36.584  42.204  22.012  1.00  0.00           C
ATOM   2085  HD2 PRO   133      37.666  42.074  21.962  1.00  0.00           H
ATOM   2086  HD3 PRO   133      36.086  42.482  21.084  1.00  0.00           H
ATOM   2087  CG  PRO   133      35.920  40.916  22.601  1.00  0.00           C
ATOM   2088  HG2 PRO   133      36.447  39.976  22.437  1.00  0.00           H
ATOM   2089  HG3 PRO   133      35.032  40.782  21.985  1.00  0.00           H
ATOM   2090  CB  PRO   133      35.629  41.179  24.063  1.00  0.00           C
ATOM   2091  HB2 PRO   133      36.310  40.562  24.649  1.00  0.00           H
ATOM   2092  HB3 PRO   133      34.617  40.871  24.326  1.00  0.00           H
ATOM   2093  CA  PRO   133      35.865  42.703  24.176  1.00  0.00           C
ATOM   2094  HA  PRO   133      34.945  43.238  24.411  1.00  0.00           H
ATOM   2095  C   PRO   133      36.924  42.896  25.266  1.00  0.00           C
ATOM   2096  O   PRO   133      38.109  42.592  24.988  1.00  0.00           O
ATOM   2097  N   ILE   134      36.528  43.435  26.462  1.00  0.00           N
ATOM   2098  H   ILE   134      35.573  43.728  26.606  1.00  0.00           H
ATOM   2099  CA  ILE   134      37.476  44.104  27.388  1.00  0.00           C
ATOM   2100  HA  ILE   134      38.223  44.637  26.802  1.00  0.00           H
ATOM   2101  CB  ILE   134      36.735  45.180  28.234  1.00  0.00           C
ATOM   2102  HB  ILE   134      35.868  44.649  28.627  1.00  0.00           H
ATOM   2103  CG2 ILE   134      37.598  45.700  29.463  1.00  0.00           C
ATOM   2104 HG21 ILE   134      37.109  46.584  29.874  1.00  0.00           H
ATOM   2105 HG22 ILE   134      38.473  46.222  29.075  1.00  0.00           H
ATOM   2106 HG23 ILE   134      37.754  44.904  30.190  1.00  0.00           H
ATOM   2107  CG1 ILE   134      36.161  46.373  27.499  1.00  0.00           C
ATOM   2108 HG12 ILE   134      36.881  47.191  27.476  1.00  0.00           H
ATOM   2109 HG13 ILE   134      35.877  46.142  26.472  1.00  0.00           H
ATOM   2110  CD1 ILE   134      34.898  46.895  28.228  1.00  0.00           C
ATOM   2111 HD11 ILE   134      34.108  46.145  28.277  1.00  0.00           H
ATOM   2112 HD12 ILE   134      34.514  47.809  27.774  1.00  0.00           H
ATOM   2113 HD13 ILE   134      35.086  47.140  29.273  1.00  0.00           H
ATOM   2114  C   ILE   134      37.962  42.954  28.347  1.00  0.00           C
ATOM   2115  O   ILE   134      37.058  42.237  28.858  1.00  0.00           O
ATOM   2116  N   PRO   135      39.249  42.869  28.652  1.00  0.00           N
ATOM   2117  CD  PRO   135      40.341  43.609  28.069  1.00  0.00           C
ATOM   2118  HD2 PRO   135      40.549  44.540  28.598  1.00  0.00           H
ATOM   2119  HD3 PRO   135      40.159  43.788  27.008  1.00  0.00           H
ATOM   2120  CG  PRO   135      41.556  42.667  28.109  1.00  0.00           C
ATOM   2121  HG2 PRO   135      42.523  43.169  28.137  1.00  0.00           H
ATOM   2122  HG3 PRO   135      41.562  41.918  27.317  1.00  0.00           H
ATOM   2123  CB  PRO   135      41.336  41.886  29.422  1.00  0.00           C
ATOM   2124  HB2 PRO   135      41.621  42.429  30.323  1.00  0.00           H
ATOM   2125  HB3 PRO   135      41.803  40.903  29.356  1.00  0.00           H
ATOM   2126  CA  PRO   135      39.742  41.836  29.554  1.00  0.00           C
ATOM   2127  HA  PRO   135      39.421  40.856  29.201  1.00  0.00           H
ATOM   2128  C   PRO   135      39.258  41.955  31.034  1.00  0.00           C
ATOM   2129  O   PRO   135      39.497  43.026  31.614  1.00  0.00           O
ATOM   2130  N   LEU   136      38.659  40.887  31.574  1.00  0.00           N
ATOM   2131  H   LEU   136      38.546  40.063  31.001  1.00  0.00           H
ATOM   2132  CA  LEU   136      38.123  40.811  32.929  1.00  0.00           C
ATOM   2133  HA  LEU   136      38.327  41.796  33.351  1.00  0.00           H
ATOM   2134  CB  LEU   136      36.566  40.541  32.844  1.00  0.00           C
ATOM   2135  HB2 LEU   136      36.091  41.276  32.195  1.00  0.00           H
ATOM   2136  HB3 LEU   136      36.289  39.565  32.446  1.00  0.00           H
ATOM   2137  CG  LEU   136      35.900  40.548  34.248  1.00  0.00           C
ATOM   2138  HG  LEU   136      36.490  41.243  34.844  1.00  0.00           H
ATOM   2139  CD1 LEU   136      34.489  41.174  34.132  1.00  0.00           C
ATOM   2140 HD11 LEU   136      34.183  41.498  35.126  1.00  0.00           H
ATOM   2141 HD12 LEU   136      33.747  40.474  33.747  1.00  0.00           H
ATOM   2142 HD13 LEU   136      34.314  42.021  33.469  1.00  0.00           H
ATOM   2143  CD2 LEU   136      35.824  39.104  34.816  1.00  0.00           C
ATOM   2144 HD21 LEU   136      36.820  38.673  34.910  1.00  0.00           H
ATOM   2145 HD22 LEU   136      35.496  39.172  35.853  1.00  0.00           H
ATOM   2146 HD23 LEU   136      35.260  38.428  34.173  1.00  0.00           H
ATOM   2147  C   LEU   136      38.880  39.730  33.766  1.00  0.00           C
ATOM   2148  O   LEU   136      39.008  38.622  33.238  1.00  0.00           O
ATOM   2149  N   GLY   137      39.303  40.048  35.020  1.00  0.00           N
ATOM   2150  H   GLY   137      39.129  40.987  35.348  1.00  0.00           H
ATOM   2151  CA  GLY   137      39.863  39.067  36.003  1.00  0.00           C
ATOM   2152  HA2 GLY   137      40.100  38.122  35.515  1.00  0.00           H
ATOM   2153  HA3 GLY   137      40.764  39.432  36.497  1.00  0.00           H
ATOM   2154  C   GLY   137      38.740  38.987  37.064  1.00  0.00           C
ATOM   2155  O   GLY   137      38.051  40.025  37.314  1.00  0.00           O
ATOM   2156  N   PHE   138      38.439  37.818  37.572  1.00  0.00           N
ATOM   2157  H   PHE   138      38.802  36.945  37.217  1.00  0.00           H
ATOM   2158  CA  PHE   138      37.493  37.583  38.632  1.00  0.00           C
ATOM   2159  HA  PHE   138      36.737  38.366  38.689  1.00  0.00           H
ATOM   2160  CB  PHE   138      36.617  36.323  38.178  1.00  0.00           C
ATOM   2161  HB2 PHE   138      35.993  36.626  37.337  1.00  0.00           H
ATOM   2162  HB3 PHE   138      37.220  35.526  37.744  1.00  0.00           H
ATOM   2163  CG  PHE   138      35.604  35.773  39.104  1.00  0.00           C
ATOM   2164  CD1 PHE   138      34.971  36.515  40.070  1.00  0.00           C
ATOM   2165  HD1 PHE   138      35.231  37.552  40.231  1.00  0.00           H
ATOM   2166  CE1 PHE   138      33.866  35.947  40.814  1.00  0.00           C
ATOM   2167  HE1 PHE   138      33.475  36.505  41.651  1.00  0.00           H
ATOM   2168  CZ  PHE   138      33.477  34.597  40.684  1.00  0.00           C
ATOM   2169  HZ  PHE   138      32.645  34.137  41.196  1.00  0.00           H
ATOM   2170  CE2 PHE   138      34.147  33.868  39.682  1.00  0.00           C
ATOM   2171  HE2 PHE   138      33.996  32.805  39.558  1.00  0.00           H
ATOM   2172  CD2 PHE   138      35.232  34.426  38.977  1.00  0.00           C
ATOM   2173  HD2 PHE   138      35.714  33.830  38.215  1.00  0.00           H
ATOM   2174  C   PHE   138      38.221  37.333  39.959  1.00  0.00           C
ATOM   2175  O   PHE   138      39.148  36.529  40.052  1.00  0.00           O
ATOM   2176  N   THR   139      37.906  38.124  41.058  1.00  0.00           N
ATOM   2177  H   THR   139      37.030  38.626  41.091  1.00  0.00           H
ATOM   2178  CA  THR   139      38.463  37.867  42.404  1.00  0.00           C
ATOM   2179  HA  THR   139      39.485  37.543  42.209  1.00  0.00           H
ATOM   2180  CB  THR   139      38.521  39.131  43.258  1.00  0.00           C
ATOM   2181  HB  THR   139      37.549  39.591  43.431  1.00  0.00           H
ATOM   2182  CG2 THR   139      39.184  38.723  44.558  1.00  0.00           C
ATOM   2183 HG21 THR   139      39.425  39.619  45.131  1.00  0.00           H
ATOM   2184 HG22 THR   139      40.179  38.308  44.393  1.00  0.00           H
ATOM   2185 HG23 THR   139      38.624  37.936  45.064  1.00  0.00           H
ATOM   2186  OG1 THR   139      39.449  39.997  42.724  1.00  0.00           O
ATOM   2187  HG1 THR   139      39.004  40.786  42.406  1.00  0.00           H
ATOM   2188  C   THR   139      37.494  36.841  42.975  1.00  0.00           C
ATOM   2189  O   THR   139      36.276  36.963  42.918  1.00  0.00           O
ATOM   2190  N   PHE   140      38.048  35.749  43.425  1.00  0.00           N
ATOM   2191  H   PHE   140      39.041  35.683  43.255  1.00  0.00           H
ATOM   2192  CA  PHE   140      37.374  34.551  43.944  1.00  0.00           C
ATOM   2193  HA  PHE   140      36.405  34.867  44.332  1.00  0.00           H
ATOM   2194  CB  PHE   140      37.314  33.591  42.709  1.00  0.00           C
ATOM   2195  HB2 PHE   140      36.947  34.086  41.810  1.00  0.00           H
ATOM   2196  HB3 PHE   140      38.307  33.212  42.469  1.00  0.00           H
ATOM   2197  CG  PHE   140      36.281  32.463  42.996  1.00  0.00           C
ATOM   2198  CD1 PHE   140      34.965  32.806  43.106  1.00  0.00           C
ATOM   2199  HD1 PHE   140      34.537  33.790  42.994  1.00  0.00           H
ATOM   2200  CE1 PHE   140      34.087  31.788  43.559  1.00  0.00           C
ATOM   2201  HE1 PHE   140      33.047  31.921  43.818  1.00  0.00           H
ATOM   2202  CZ  PHE   140      34.512  30.471  43.742  1.00  0.00           C
ATOM   2203  HZ  PHE   140      33.731  29.750  43.929  1.00  0.00           H
ATOM   2204  CE2 PHE   140      35.813  30.118  43.471  1.00  0.00           C
ATOM   2205  HE2 PHE   140      36.294  29.151  43.521  1.00  0.00           H
ATOM   2206  CD2 PHE   140      36.708  31.131  43.124  1.00  0.00           C
ATOM   2207  HD2 PHE   140      37.688  30.836  42.777  1.00  0.00           H
ATOM   2208  C   PHE   140      38.151  34.112  45.154  1.00  0.00           C
ATOM   2209  O   PHE   140      38.916  33.150  44.961  1.00  0.00           O
ATOM   2210  N   SER   141      38.161  34.842  46.259  1.00  0.00           N
ATOM   2211  H   SER   141      37.507  35.612  46.271  1.00  0.00           H
ATOM   2212  CA  SER   141      39.076  34.568  47.426  1.00  0.00           C
ATOM   2213  HA  SER   141      40.019  34.299  46.951  1.00  0.00           H
ATOM   2214  CB  SER   141      39.288  35.692  48.290  1.00  0.00           C
ATOM   2215  HB2 SER   141      38.315  36.024  48.653  1.00  0.00           H
ATOM   2216  HB3 SER   141      39.879  35.327  49.130  1.00  0.00           H
ATOM   2217  OG  SER   141      40.074  36.669  47.566  1.00  0.00           O
ATOM   2218  HG  SER   141      40.581  37.019  48.303  1.00  0.00           H
ATOM   2219  C   SER   141      38.645  33.320  48.241  1.00  0.00           C
ATOM   2220  O   SER   141      38.450  33.283  49.490  1.00  0.00           O
ATOM   2221  N   PHE   142      38.461  32.184  47.577  1.00  0.00           N
ATOM   2222  H   PHE   142      38.587  32.178  46.574  1.00  0.00           H
ATOM   2223  CA  PHE   142      37.928  30.835  48.094  1.00  0.00           C
ATOM   2224  HA  PHE   142      37.684  30.970  49.148  1.00  0.00           H
ATOM   2225  CB  PHE   142      36.657  30.562  47.299  1.00  0.00           C
ATOM   2226  HB2 PHE   142      36.978  30.452  46.263  1.00  0.00           H
ATOM   2227  HB3 PHE   142      36.270  29.565  47.504  1.00  0.00           H
ATOM   2228  CG  PHE   142      35.440  31.531  47.396  1.00  0.00           C
ATOM   2229  CD1 PHE   142      35.306  32.584  46.457  1.00  0.00           C
ATOM   2230  HD1 PHE   142      35.975  32.841  45.649  1.00  0.00           H
ATOM   2231  CE1 PHE   142      34.243  33.477  46.649  1.00  0.00           C
ATOM   2232  HE1 PHE   142      34.146  34.283  45.938  1.00  0.00           H
ATOM   2233  CZ  PHE   142      33.280  33.291  47.654  1.00  0.00           C
ATOM   2234  HZ  PHE   142      32.372  33.876  47.643  1.00  0.00           H
ATOM   2235  CE2 PHE   142      33.357  32.232  48.557  1.00  0.00           C
ATOM   2236  HE2 PHE   142      32.587  32.115  49.307  1.00  0.00           H
ATOM   2237  CD2 PHE   142      34.489  31.390  48.442  1.00  0.00           C
ATOM   2238  HD2 PHE   142      34.634  30.689  49.251  1.00  0.00           H
ATOM   2239  C   PHE   142      38.966  29.662  47.961  1.00  0.00           C
ATOM   2240  O   PHE   142      39.767  29.841  47.029  1.00  0.00           O
ATOM   2241  N   PRO   143      38.849  28.563  48.681  1.00  0.00           N
ATOM   2242  CD  PRO   143      38.046  28.317  49.849  1.00  0.00           C
ATOM   2243  HD2 PRO   143      37.025  28.077  49.554  1.00  0.00           H
ATOM   2244  HD3 PRO   143      38.011  29.227  50.449  1.00  0.00           H
ATOM   2245  CG  PRO   143      38.803  27.313  50.696  1.00  0.00           C
ATOM   2246  HG2 PRO   143      38.090  26.806  51.345  1.00  0.00           H
ATOM   2247  HG3 PRO   143      39.551  27.782  51.335  1.00  0.00           H
ATOM   2248  CB  PRO   143      39.427  26.483  49.591  1.00  0.00           C
ATOM   2249  HB2 PRO   143      38.792  25.634  49.339  1.00  0.00           H
ATOM   2250  HB3 PRO   143      40.379  26.024  49.856  1.00  0.00           H
ATOM   2251  CA  PRO   143      39.657  27.381  48.368  1.00  0.00           C
ATOM   2252  HA  PRO   143      40.678  27.759  48.431  1.00  0.00           H
ATOM   2253  C   PRO   143      39.527  26.880  46.928  1.00  0.00           C
ATOM   2254  O   PRO   143      38.587  26.193  46.570  1.00  0.00           O
ATOM   2255  N   ALA   144      40.574  27.071  46.111  1.00  0.00           N
ATOM   2256  H   ALA   144      41.367  27.646  46.358  1.00  0.00           H
ATOM   2257  CA  ALA   144      40.569  26.750  44.678  1.00  0.00           C
ATOM   2258  HA  ALA   144      39.819  25.973  44.527  1.00  0.00           H
ATOM   2259  CB  ALA   144      40.093  27.999  43.879  1.00  0.00           C
ATOM   2260  HB1 ALA   144      39.013  28.141  43.893  1.00  0.00           H
ATOM   2261  HB2 ALA   144      40.510  27.865  42.880  1.00  0.00           H
ATOM   2262  HB3 ALA   144      40.592  28.815  44.402  1.00  0.00           H
ATOM   2263  C   ALA   144      41.969  26.287  44.204  1.00  0.00           C
ATOM   2264  O   ALA   144      42.873  27.057  44.218  1.00  0.00           O
ATOM   2265  N   SER   145      42.219  25.087  43.688  1.00  0.00           N
ATOM   2266  H   SER   145      41.615  24.311  43.919  1.00  0.00           H
ATOM   2267  CA  SER   145      43.469  24.730  42.909  1.00  0.00           C
ATOM   2268  HA  SER   145      44.352  25.057  43.458  1.00  0.00           H
ATOM   2269  CB  SER   145      43.597  23.243  42.789  1.00  0.00           C
ATOM   2270  HB2 SER   145      43.645  22.807  43.787  1.00  0.00           H
ATOM   2271  HB3 SER   145      42.721  22.832  42.285  1.00  0.00           H
ATOM   2272  OG  SER   145      44.781  22.867  42.137  1.00  0.00           O
ATOM   2273  HG  SER   145      45.421  22.888  42.852  1.00  0.00           H
ATOM   2274  C   SER   145      43.477  25.421  41.556  1.00  0.00           C
ATOM   2275  O   SER   145      42.397  25.524  40.936  1.00  0.00           O
ATOM   2276  N   GLN   146      44.668  25.772  41.034  1.00  0.00           N
ATOM   2277  H   GLN   146      45.404  25.421  41.630  1.00  0.00           H
ATOM   2278  CA  GLN   146      44.829  26.538  39.743  1.00  0.00           C
ATOM   2279  HA  GLN   146      43.892  26.368  39.213  1.00  0.00           H
ATOM   2280  CB  GLN   146      45.034  28.107  39.895  1.00  0.00           C
ATOM   2281  HB2 GLN   146      45.959  28.475  40.338  1.00  0.00           H
ATOM   2282  HB3 GLN   146      44.895  28.577  38.922  1.00  0.00           H
ATOM   2283  CG  GLN   146      43.849  28.749  40.609  1.00  0.00           C
ATOM   2284  HG2 GLN   146      42.907  28.426  40.164  1.00  0.00           H
ATOM   2285  HG3 GLN   146      43.877  28.518  41.674  1.00  0.00           H
ATOM   2286  CD  GLN   146      43.944  30.285  40.504  1.00  0.00           C
ATOM   2287  OE1 GLN   146      44.274  30.985  41.483  1.00  0.00           O
ATOM   2288  NE2 GLN   146      43.871  30.960  39.337  1.00  0.00           N
ATOM   2289 HE21 GLN   146      43.840  31.970  39.347  1.00  0.00           H
ATOM   2290 HE22 GLN   146      43.652  30.479  38.477  1.00  0.00           H
ATOM   2291  C   GLN   146      45.977  25.937  38.847  1.00  0.00           C
ATOM   2292  O   GLN   146      47.139  25.962  39.220  1.00  0.00           O
ATOM   2293  N   ASN   147      45.635  25.512  37.617  1.00  0.00           N
ATOM   2294  H   ASN   147      44.645  25.562  37.421  1.00  0.00           H
ATOM   2295  CA  ASN   147      46.651  25.071  36.614  1.00  0.00           C
ATOM   2296  HA  ASN   147      47.587  24.841  37.124  1.00  0.00           H
ATOM   2297  CB  ASN   147      46.200  23.725  36.039  1.00  0.00           C
ATOM   2298  HB2 ASN   147      45.302  23.896  35.444  1.00  0.00           H
ATOM   2299  HB3 ASN   147      46.894  23.361  35.281  1.00  0.00           H
ATOM   2300  CG  ASN   147      46.011  22.644  37.037  1.00  0.00           C
ATOM   2301  OD1 ASN   147      46.937  22.017  37.531  1.00  0.00           O
ATOM   2302  ND2 ASN   147      44.804  22.359  37.359  1.00  0.00           N
ATOM   2303 HD21 ASN   147      44.068  23.018  37.141  1.00  0.00           H
ATOM   2304 HD22 ASN   147      44.682  21.604  38.018  1.00  0.00           H
ATOM   2305  C   ASN   147      47.050  26.066  35.513  1.00  0.00           C
ATOM   2306  O   ASN   147      48.005  25.862  34.799  1.00  0.00           O
ATOM   2307  N   LYS   148      46.242  27.145  35.386  1.00  0.00           N
ATOM   2308  H   LYS   148      45.699  27.324  36.218  1.00  0.00           H
ATOM   2309  CA  LYS   148      46.452  28.255  34.513  1.00  0.00           C
ATOM   2310  HA  LYS   148      47.518  28.371  34.316  1.00  0.00           H
ATOM   2311  CB  LYS   148      45.766  28.034  33.146  1.00  0.00           C
ATOM   2312  HB2 LYS   148      45.706  28.980  32.608  1.00  0.00           H
ATOM   2313  HB3 LYS   148      46.351  27.319  32.567  1.00  0.00           H
ATOM   2314  CG  LYS   148      44.290  27.456  33.168  1.00  0.00           C
ATOM   2315  HG2 LYS   148      44.472  26.535  33.721  1.00  0.00           H
ATOM   2316  HG3 LYS   148      43.732  28.266  33.638  1.00  0.00           H
ATOM   2317  CD  LYS   148      43.793  27.245  31.776  1.00  0.00           C
ATOM   2318  HD2 LYS   148      43.761  28.235  31.320  1.00  0.00           H
ATOM   2319  HD3 LYS   148      44.377  26.517  31.213  1.00  0.00           H
ATOM   2320  CE  LYS   148      42.398  26.583  31.821  1.00  0.00           C
ATOM   2321  HE2 LYS   148      41.736  27.117  32.502  1.00  0.00           H
ATOM   2322  HE3 LYS   148      41.987  26.630  30.813  1.00  0.00           H
ATOM   2323  NZ  LYS   148      42.382  25.129  32.160  1.00  0.00           N
ATOM   2324  HZ1 LYS   148      42.583  25.095  33.150  1.00  0.00           H
ATOM   2325  HZ2 LYS   148      43.101  24.645  31.641  1.00  0.00           H
ATOM   2326  HZ3 LYS   148      41.464  24.742  31.989  1.00  0.00           H
ATOM   2327  C   LYS   148      45.943  29.508  35.162  1.00  0.00           C
ATOM   2328  O   LYS   148      45.198  29.443  36.131  1.00  0.00           O
ATOM   2329  N   ILE   149      46.125  30.701  34.655  1.00  0.00           N
ATOM   2330  H   ILE   149      46.734  30.818  33.858  1.00  0.00           H
ATOM   2331  CA  ILE   149      45.683  31.843  35.399  1.00  0.00           C
ATOM   2332  HA  ILE   149      45.887  31.641  36.451  1.00  0.00           H
ATOM   2333  CB  ILE   149      46.545  33.025  35.027  1.00  0.00           C
ATOM   2334  HB  ILE   149      47.617  32.832  34.983  1.00  0.00           H
ATOM   2335  CG2 ILE   149      46.042  33.553  33.630  1.00  0.00           C
ATOM   2336 HG21 ILE   149      45.917  32.718  32.940  1.00  0.00           H
ATOM   2337 HG22 ILE   149      46.822  34.170  33.184  1.00  0.00           H
ATOM   2338 HG23 ILE   149      45.109  34.102  33.745  1.00  0.00           H
ATOM   2339  CG1 ILE   149      46.363  34.194  35.975  1.00  0.00           C
ATOM   2340 HG12 ILE   149      45.369  34.629  35.866  1.00  0.00           H
ATOM   2341 HG13 ILE   149      46.328  33.832  37.003  1.00  0.00           H
ATOM   2342  CD1 ILE   149      47.429  35.258  35.887  1.00  0.00           C
ATOM   2343 HD11 ILE   149      47.240  35.860  34.998  1.00  0.00           H
ATOM   2344 HD12 ILE   149      48.414  34.789  35.872  1.00  0.00           H
ATOM   2345 HD13 ILE   149      47.359  35.905  36.761  1.00  0.00           H
ATOM   2346  C   ILE   149      44.208  32.137  35.308  1.00  0.00           C
ATOM   2347  O   ILE   149      43.590  32.713  36.161  1.00  0.00           O
ATOM   2348  N   ASN   150      43.642  31.764  34.150  1.00  0.00           N
ATOM   2349  H   ASN   150      44.212  31.239  33.502  1.00  0.00           H
ATOM   2350  CA  ASN   150      42.210  31.769  33.846  1.00  0.00           C
ATOM   2351  HA  ASN   150      41.763  32.608  34.379  1.00  0.00           H
ATOM   2352  CB  ASN   150      41.974  32.189  32.343  1.00  0.00           C
ATOM   2353  HB2 ASN   150      40.907  32.064  32.163  1.00  0.00           H
ATOM   2354  HB3 ASN   150      42.210  33.236  32.158  1.00  0.00           H
ATOM   2355  CG  ASN   150      42.759  31.332  31.381  1.00  0.00           C
ATOM   2356  OD1 ASN   150      43.956  31.085  31.420  1.00  0.00           O
ATOM   2357  ND2 ASN   150      42.082  30.697  30.486  1.00  0.00           N
ATOM   2358 HD21 ASN   150      41.073  30.668  30.540  1.00  0.00           H
ATOM   2359 HD22 ASN   150      42.599  30.019  29.947  1.00  0.00           H
ATOM   2360  C   ASN   150      41.532  30.437  34.273  1.00  0.00           C
ATOM   2361  O   ASN   150      41.078  29.677  33.442  1.00  0.00           O
ATOM   2362  N   GLU   151      41.480  30.053  35.521  1.00  0.00           N
ATOM   2363  H   GLU   151      42.036  30.556  36.198  1.00  0.00           H
ATOM   2364  CA  GLU   151      40.899  28.804  36.059  1.00  0.00           C
ATOM   2365  HA  GLU   151      39.899  28.648  35.655  1.00  0.00           H
ATOM   2366  CB  GLU   151      41.785  27.549  35.814  1.00  0.00           C
ATOM   2367  HB2 GLU   151      41.546  27.269  34.787  1.00  0.00           H
ATOM   2368  HB3 GLU   151      42.851  27.770  35.868  1.00  0.00           H
ATOM   2369  CG  GLU   151      41.564  26.261  36.601  1.00  0.00           C
ATOM   2370  HG2 GLU   151      41.926  26.513  37.598  1.00  0.00           H
ATOM   2371  HG3 GLU   151      40.517  25.976  36.699  1.00  0.00           H
ATOM   2372  CD  GLU   151      42.355  25.061  36.163  1.00  0.00           C
ATOM   2373  OE1 GLU   151      42.258  24.569  34.982  1.00  0.00           O
ATOM   2374  OE2 GLU   151      43.015  24.422  37.008  1.00  0.00           O
ATOM   2375  C   GLU   151      40.803  28.948  37.629  1.00  0.00           C
ATOM   2376  O   GLU   151      41.640  29.593  38.227  1.00  0.00           O
ATOM   2377  N   GLY   152      39.799  28.237  38.175  1.00  0.00           N
ATOM   2378  H   GLY   152      38.993  27.931  37.649  1.00  0.00           H
ATOM   2379  CA  GLY   152      39.886  27.913  39.593  1.00  0.00           C
ATOM   2380  HA2 GLY   152      40.901  27.622  39.863  1.00  0.00           H
ATOM   2381  HA3 GLY   152      39.600  28.789  40.176  1.00  0.00           H
ATOM   2382  C   GLY   152      39.003  26.788  40.014  1.00  0.00           C
ATOM   2383  O   GLY   152      37.787  27.000  40.273  1.00  0.00           O
ATOM   2384  N   ILE   153      39.602  25.546  40.223  1.00  0.00           N
ATOM   2385  H   ILE   153      40.607  25.448  40.180  1.00  0.00           H
ATOM   2386  CA  ILE   153      38.914  24.216  40.592  1.00  0.00           C
ATOM   2387  HA  ILE   153      38.051  24.149  39.930  1.00  0.00           H
ATOM   2388  CB  ILE   153      39.871  23.088  40.165  1.00  0.00           C
ATOM   2389  HB  ILE   153      40.728  23.164  40.833  1.00  0.00           H
ATOM   2390  CG2 ILE   153      39.201  21.787  40.592  1.00  0.00           C
ATOM   2391 HG21 ILE   153      39.688  20.981  40.044  1.00  0.00           H
ATOM   2392 HG22 ILE   153      38.217  21.801  40.120  1.00  0.00           H
ATOM   2393 HG23 ILE   153      39.128  21.500  41.642  1.00  0.00           H
ATOM   2394  CG1 ILE   153      40.248  23.182  38.625  1.00  0.00           C
ATOM   2395 HG12 ILE   153      39.276  23.051  38.149  1.00  0.00           H
ATOM   2396 HG13 ILE   153      40.620  24.182  38.398  1.00  0.00           H
ATOM   2397  CD1 ILE   153      41.129  22.211  38.001  1.00  0.00           C
ATOM   2398 HD11 ILE   153      40.694  21.220  38.136  1.00  0.00           H
ATOM   2399 HD12 ILE   153      42.074  22.112  38.536  1.00  0.00           H
ATOM   2400 HD13 ILE   153      41.231  22.404  36.933  1.00  0.00           H
ATOM   2401  C   ILE   153      38.571  24.185  42.054  1.00  0.00           C
ATOM   2402  O   ILE   153      39.466  24.052  42.984  1.00  0.00           O
ATOM   2403  N   LEU   154      37.280  24.301  42.461  1.00  0.00           N
ATOM   2404  H   LEU   154      36.556  24.165  41.769  1.00  0.00           H
ATOM   2405  CA  LEU   154      36.918  24.506  43.867  1.00  0.00           C
ATOM   2406  HA  LEU   154      37.532  25.348  44.185  1.00  0.00           H
ATOM   2407  CB  LEU   154      35.471  25.065  43.948  1.00  0.00           C
ATOM   2408  HB2 LEU   154      35.312  25.935  43.312  1.00  0.00           H
ATOM   2409  HB3 LEU   154      34.822  24.269  43.585  1.00  0.00           H
ATOM   2410  CG  LEU   154      35.064  25.497  45.383  1.00  0.00           C
ATOM   2411  HG  LEU   154      35.554  24.934  46.177  1.00  0.00           H
ATOM   2412  CD1 LEU   154      35.290  27.019  45.572  1.00  0.00           C
ATOM   2413 HD11 LEU   154      35.135  27.415  46.574  1.00  0.00           H
ATOM   2414 HD12 LEU   154      34.736  27.567  44.809  1.00  0.00           H
ATOM   2415 HD13 LEU   154      36.343  27.240  45.395  1.00  0.00           H
ATOM   2416  CD2 LEU   154      33.605  25.175  45.412  1.00  0.00           C
ATOM   2417 HD21 LEU   154      32.997  25.638  44.636  1.00  0.00           H
ATOM   2418 HD22 LEU   154      33.373  24.116  45.297  1.00  0.00           H
ATOM   2419 HD23 LEU   154      33.289  25.438  46.423  1.00  0.00           H
ATOM   2420  C   LEU   154      37.299  23.273  44.734  1.00  0.00           C
ATOM   2421  O   LEU   154      36.931  22.122  44.592  1.00  0.00           O
ATOM   2422  N   GLN   155      37.983  23.540  45.819  1.00  0.00           N
ATOM   2423  H   GLN   155      38.216  24.505  46.007  1.00  0.00           H
ATOM   2424  CA  GLN   155      38.424  22.596  46.867  1.00  0.00           C
ATOM   2425  HA  GLN   155      38.619  21.637  46.385  1.00  0.00           H
ATOM   2426  CB  GLN   155      39.743  23.084  47.389  1.00  0.00           C
ATOM   2427  HB2 GLN   155      39.668  24.084  47.817  1.00  0.00           H
ATOM   2428  HB3 GLN   155      40.196  22.440  48.143  1.00  0.00           H
ATOM   2429  CG  GLN   155      40.766  23.274  46.242  1.00  0.00           C
ATOM   2430  HG2 GLN   155      40.229  23.963  45.589  1.00  0.00           H
ATOM   2431  HG3 GLN   155      41.675  23.774  46.574  1.00  0.00           H
ATOM   2432  CD  GLN   155      41.091  22.006  45.501  1.00  0.00           C
ATOM   2433  OE1 GLN   155      41.777  21.119  46.027  1.00  0.00           O
ATOM   2434  NE2 GLN   155      40.626  21.848  44.294  1.00  0.00           N
ATOM   2435 HE21 GLN   155      40.663  20.915  43.908  1.00  0.00           H
ATOM   2436 HE22 GLN   155      39.942  22.501  43.939  1.00  0.00           H
ATOM   2437  C   GLN   155      37.343  22.391  47.946  1.00  0.00           C
ATOM   2438  O   GLN   155      36.792  21.272  48.021  1.00  0.00           O
ATOM   2439  N   ARG   156      37.012  23.401  48.805  1.00  0.00           N
ATOM   2440  H   ARG   156      37.438  24.286  48.567  1.00  0.00           H
ATOM   2441  CA  ARG   156      35.902  23.557  49.783  1.00  0.00           C
ATOM   2442  HA  ARG   156      35.161  22.798  49.527  1.00  0.00           H
ATOM   2443  CB  ARG   156      36.352  23.354  51.261  1.00  0.00           C
ATOM   2444  HB2 ARG   156      37.179  24.060  51.356  1.00  0.00           H
ATOM   2445  HB3 ARG   156      35.462  23.558  51.856  1.00  0.00           H
ATOM   2446  CG  ARG   156      36.931  21.971  51.633  1.00  0.00           C
ATOM   2447  HG2 ARG   156      37.685  21.613  50.932  1.00  0.00           H
ATOM   2448  HG3 ARG   156      37.398  21.978  52.618  1.00  0.00           H
ATOM   2449  CD  ARG   156      35.860  20.836  51.718  1.00  0.00           C
ATOM   2450  HD2 ARG   156      35.182  20.800  52.571  1.00  0.00           H
ATOM   2451  HD3 ARG   156      35.405  20.917  50.730  1.00  0.00           H
ATOM   2452  NE  ARG   156      36.513  19.508  51.740  1.00  0.00           N
ATOM   2453  HE  ARG   156      36.459  18.877  50.954  1.00  0.00           H
ATOM   2454  CZ  ARG   156      37.096  18.932  52.758  1.00  0.00           C
ATOM   2455  NH1 ARG   156      37.212  19.541  53.938  1.00  0.00           N
ATOM   2456 HH11 ARG   156      36.845  20.457  54.156  1.00  0.00           H
ATOM   2457 HH12 ARG   156      37.586  19.017  54.717  1.00  0.00           H
ATOM   2458  NH2 ARG   156      37.701  17.784  52.660  1.00  0.00           N
ATOM   2459 HH21 ARG   156      37.651  17.271  51.791  1.00  0.00           H
ATOM   2460 HH22 ARG   156      38.400  17.555  53.352  1.00  0.00           H
ATOM   2461  C   ARG   156      35.208  24.950  49.606  1.00  0.00           C
ATOM   2462  O   ARG   156      35.898  25.883  49.417  1.00  0.00           O
ATOM   2463  N   TRP   157      33.967  25.076  50.040  1.00  0.00           N
ATOM   2464  H   TRP   157      33.503  24.205  50.251  1.00  0.00           H
ATOM   2465  CA  TRP   157      33.207  26.343  50.260  1.00  0.00           C
ATOM   2466  HA  TRP   157      33.499  27.048  49.482  1.00  0.00           H
ATOM   2467  CB  TRP   157      31.624  26.130  50.128  1.00  0.00           C
ATOM   2468  HB2 TRP   157      31.294  25.143  50.455  1.00  0.00           H
ATOM   2469  HB3 TRP   157      31.162  26.919  50.721  1.00  0.00           H
ATOM   2470  CG  TRP   157      31.050  26.349  48.739  1.00  0.00           C
ATOM   2471  CD1 TRP   157      30.239  25.498  48.073  1.00  0.00           C
ATOM   2472  HD1 TRP   157      29.878  24.585  48.523  1.00  0.00           H
ATOM   2473  NE1 TRP   157      29.844  26.016  46.842  1.00  0.00           N
ATOM   2474  HE1 TRP   157      29.320  25.453  46.188  1.00  0.00           H
ATOM   2475  CE2 TRP   157      30.634  27.075  46.514  1.00  0.00           C
ATOM   2476  CZ2 TRP   157      30.744  27.787  45.314  1.00  0.00           C
ATOM   2477  HZ2 TRP   157      30.242  27.309  44.485  1.00  0.00           H
ATOM   2478  CH2 TRP   157      31.439  28.937  45.259  1.00  0.00           C
ATOM   2479  HH2 TRP   157      31.670  29.349  44.288  1.00  0.00           H
ATOM   2480  CZ3 TRP   157      32.080  29.401  46.432  1.00  0.00           C
ATOM   2481  HZ3 TRP   157      32.701  30.285  46.414  1.00  0.00           H
ATOM   2482  CE3 TRP   157      31.938  28.677  47.659  1.00  0.00           C
ATOM   2483  HE3 TRP   157      32.503  28.971  48.530  1.00  0.00           H
ATOM   2484  CD2 TRP   157      31.240  27.478  47.751  1.00  0.00           C
ATOM   2485  C   TRP   157      33.564  27.023  51.597  1.00  0.00           C
ATOM   2486  O   TRP   157      33.948  26.288  52.495  1.00  0.00           O
ATOM   2487  N   THR   158      33.394  28.324  51.660  1.00  0.00           N
ATOM   2488  H   THR   158      32.913  28.802  50.911  1.00  0.00           H
ATOM   2489  CA  THR   158      33.788  29.302  52.685  1.00  0.00           C
ATOM   2490  HA  THR   158      33.567  28.890  53.669  1.00  0.00           H
ATOM   2491  CB  THR   158      35.310  29.661  52.656  1.00  0.00           C
ATOM   2492  HB  THR   158      35.547  30.143  53.603  1.00  0.00           H
ATOM   2493  CG2 THR   158      36.142  28.408  52.695  1.00  0.00           C
ATOM   2494 HG21 THR   158      37.181  28.713  52.571  1.00  0.00           H
ATOM   2495 HG22 THR   158      35.980  27.606  51.974  1.00  0.00           H
ATOM   2496 HG23 THR   158      35.932  28.074  53.711  1.00  0.00           H
ATOM   2497  OG1 THR   158      35.705  30.701  51.653  1.00  0.00           O
ATOM   2498  HG1 THR   158      36.390  31.244  52.049  1.00  0.00           H
ATOM   2499  C   THR   158      32.976  30.634  52.586  1.00  0.00           C
ATOM   2500  O   THR   158      32.035  30.665  51.810  1.00  0.00           O
ATOM   2501  N   LYS   159      33.169  31.537  53.498  1.00  0.00           N
ATOM   2502  H   LYS   159      33.838  31.450  54.250  1.00  0.00           H
ATOM   2503  CA  LYS   159      32.392  32.820  53.502  1.00  0.00           C
ATOM   2504  HA  LYS   159      32.621  33.324  54.441  1.00  0.00           H
ATOM   2505  CB  LYS   159      32.795  33.697  52.248  1.00  0.00           C
ATOM   2506  HB2 LYS   159      32.495  33.178  51.337  1.00  0.00           H
ATOM   2507  HB3 LYS   159      32.177  34.590  52.350  1.00  0.00           H
ATOM   2508  CG  LYS   159      34.247  34.104  52.240  1.00  0.00           C
ATOM   2509  HG2 LYS   159      34.575  34.541  53.183  1.00  0.00           H
ATOM   2510  HG3 LYS   159      34.823  33.179  52.196  1.00  0.00           H
ATOM   2511  CD  LYS   159      34.626  35.012  51.055  1.00  0.00           C
ATOM   2512  HD2 LYS   159      34.306  34.472  50.165  1.00  0.00           H
ATOM   2513  HD3 LYS   159      34.060  35.940  51.127  1.00  0.00           H
ATOM   2514  CE  LYS   159      36.041  35.266  50.894  1.00  0.00           C
ATOM   2515  HE2 LYS   159      36.492  34.275  50.898  1.00  0.00           H
ATOM   2516  HE3 LYS   159      36.355  35.705  49.947  1.00  0.00           H
ATOM   2517  NZ  LYS   159      36.497  36.189  51.946  1.00  0.00           N
ATOM   2518  HZ1 LYS   159      36.390  35.740  52.844  1.00  0.00           H
ATOM   2519  HZ2 LYS   159      35.942  37.032  51.918  1.00  0.00           H
ATOM   2520  HZ3 LYS   159      37.439  36.500  51.758  1.00  0.00           H
ATOM   2521  C   LYS   159      30.856  32.570  53.611  1.00  0.00           C
ATOM   2522  O   LYS   159      29.967  33.353  53.203  1.00  0.00           O
ATOM   2523  N   GLY   160      30.546  31.471  54.205  1.00  0.00           N
ATOM   2524  H   GLY   160      31.381  30.946  54.421  1.00  0.00           H
ATOM   2525  CA  GLY   160      29.218  31.013  54.623  1.00  0.00           C
ATOM   2526  HA2 GLY   160      29.254  30.244  55.395  1.00  0.00           H
ATOM   2527  HA3 GLY   160      28.765  31.887  55.090  1.00  0.00           H
ATOM   2528  C   GLY   160      28.413  30.508  53.432  1.00  0.00           C
ATOM   2529  O   GLY   160      27.302  30.109  53.688  1.00  0.00           O
ATOM   2530  N   PHE   161      28.997  30.247  52.261  1.00  0.00           N
ATOM   2531  H   PHE   161      29.930  30.599  52.097  1.00  0.00           H
ATOM   2532  CA  PHE   161      28.240  29.626  51.184  1.00  0.00           C
ATOM   2533  HA  PHE   161      27.338  30.227  51.065  1.00  0.00           H
ATOM   2534  CB  PHE   161      28.949  29.788  49.776  1.00  0.00           C
ATOM   2535  HB2 PHE   161      29.966  29.412  49.885  1.00  0.00           H
ATOM   2536  HB3 PHE   161      28.482  29.104  49.067  1.00  0.00           H
ATOM   2537  CG  PHE   161      28.877  31.100  49.141  1.00  0.00           C
ATOM   2538  CD1 PHE   161      29.748  32.031  49.635  1.00  0.00           C
ATOM   2539  HD1 PHE   161      30.481  31.784  50.389  1.00  0.00           H
ATOM   2540  CE1 PHE   161      29.766  33.339  49.134  1.00  0.00           C
ATOM   2541  HE1 PHE   161      30.487  33.993  49.600  1.00  0.00           H
ATOM   2542  CZ  PHE   161      28.920  33.744  48.050  1.00  0.00           C
ATOM   2543  HZ  PHE   161      28.957  34.775  47.729  1.00  0.00           H
ATOM   2544  CE2 PHE   161      28.026  32.787  47.529  1.00  0.00           C
ATOM   2545  HE2 PHE   161      27.391  33.154  46.737  1.00  0.00           H
ATOM   2546  CD2 PHE   161      27.989  31.471  48.091  1.00  0.00           C
ATOM   2547  HD2 PHE   161      27.368  30.715  47.634  1.00  0.00           H
ATOM   2548  C   PHE   161      27.914  28.114  51.408  1.00  0.00           C
ATOM   2549  O   PHE   161      28.570  27.459  52.296  1.00  0.00           O
ATOM   2550  N   ASP   162      26.976  27.591  50.635  1.00  0.00           N
ATOM   2551  H   ASP   162      26.343  28.267  50.235  1.00  0.00           H
ATOM   2552  CA  ASP   162      26.789  26.133  50.587  1.00  0.00           C
ATOM   2553  HA  ASP   162      27.751  25.636  50.720  1.00  0.00           H
ATOM   2554  CB  ASP   162      25.924  25.658  51.775  1.00  0.00           C
ATOM   2555  HB2 ASP   162      26.044  26.322  52.631  1.00  0.00           H
ATOM   2556  HB3 ASP   162      24.872  25.855  51.566  1.00  0.00           H
ATOM   2557  CG  ASP   162      26.050  24.231  52.327  1.00  0.00           C
ATOM   2558  OD1 ASP   162      26.722  23.402  51.717  1.00  0.00           O
ATOM   2559  OD2 ASP   162      25.565  24.029  53.461  1.00  0.00           O
ATOM   2560  C   ASP   162      26.237  25.597  49.203  1.00  0.00           C
ATOM   2561  O   ASP   162      25.362  24.726  49.203  1.00  0.00           O
ATOM   2562  N   ILE   163      26.544  26.222  48.031  1.00  0.00           N
ATOM   2563  H   ILE   163      27.163  27.020  48.083  1.00  0.00           H
ATOM   2564  CA  ILE   163      26.052  25.611  46.732  1.00  0.00           C
ATOM   2565  HA  ILE   163      25.000  25.400  46.927  1.00  0.00           H
ATOM   2566  CB  ILE   163      26.342  26.646  45.616  1.00  0.00           C
ATOM   2567  HB  ILE   163      27.422  26.755  45.515  1.00  0.00           H
ATOM   2568  CG2 ILE   163      25.825  26.223  44.270  1.00  0.00           C
ATOM   2569 HG21 ILE   163      26.087  26.908  43.463  1.00  0.00           H
ATOM   2570 HG22 ILE   163      24.746  26.079  44.242  1.00  0.00           H
ATOM   2571 HG23 ILE   163      26.299  25.273  44.021  1.00  0.00           H
ATOM   2572  CG1 ILE   163      25.775  28.100  46.047  1.00  0.00           C
ATOM   2573 HG12 ILE   163      24.688  28.006  46.018  1.00  0.00           H
ATOM   2574 HG13 ILE   163      26.155  28.478  46.997  1.00  0.00           H
ATOM   2575  CD1 ILE   163      26.117  29.135  44.918  1.00  0.00           C
ATOM   2576 HD11 ILE   163      25.416  28.989  44.096  1.00  0.00           H
ATOM   2577 HD12 ILE   163      27.184  29.106  44.698  1.00  0.00           H
ATOM   2578 HD13 ILE   163      25.975  30.159  45.265  1.00  0.00           H
ATOM   2579  C   ILE   163      26.741  24.215  46.357  1.00  0.00           C
ATOM   2580  O   ILE   163      27.986  24.086  46.548  1.00  0.00           O
ATOM   2581  N   PRO   164      25.959  23.177  45.886  1.00  0.00           N
ATOM   2582  CD  PRO   164      24.536  23.229  45.754  1.00  0.00           C
ATOM   2583  HD2 PRO   164      24.238  23.917  44.963  1.00  0.00           H
ATOM   2584  HD3 PRO   164      24.089  23.524  46.702  1.00  0.00           H
ATOM   2585  CG  PRO   164      24.098  21.872  45.250  1.00  0.00           C
ATOM   2586  HG2 PRO   164      23.998  21.917  44.166  1.00  0.00           H
ATOM   2587  HG3 PRO   164      23.079  21.663  45.577  1.00  0.00           H
ATOM   2588  CB  PRO   164      25.272  20.920  45.699  1.00  0.00           C
ATOM   2589  HB2 PRO   164      25.375  20.041  45.063  1.00  0.00           H
ATOM   2590  HB3 PRO   164      25.086  20.671  46.744  1.00  0.00           H
ATOM   2591  CA  PRO   164      26.514  21.855  45.581  1.00  0.00           C
ATOM   2592  HA  PRO   164      27.347  21.557  46.216  1.00  0.00           H
ATOM   2593  C   PRO   164      27.060  21.821  44.119  1.00  0.00           C
ATOM   2594  O   PRO   164      26.795  22.811  43.471  1.00  0.00           O
ATOM   2595  N   ASN   165      27.753  20.804  43.668  1.00  0.00           N
ATOM   2596  H   ASN   165      27.860  20.028  44.305  1.00  0.00           H
ATOM   2597  CA  ASN   165      28.223  20.514  42.317  1.00  0.00           C
ATOM   2598  HA  ASN   165      28.894  19.656  42.355  1.00  0.00           H
ATOM   2599  CB  ASN   165      27.209  19.882  41.437  1.00  0.00           C
ATOM   2600  HB2 ASN   165      26.545  20.588  40.940  1.00  0.00           H
ATOM   2601  HB3 ASN   165      27.780  19.309  40.706  1.00  0.00           H
ATOM   2602  CG  ASN   165      26.207  18.982  42.256  1.00  0.00           C
ATOM   2603  OD1 ASN   165      25.138  19.407  42.553  1.00  0.00           O
ATOM   2604  ND2 ASN   165      26.573  17.814  42.609  1.00  0.00           N
ATOM   2605 HD21 ASN   165      27.420  17.447  42.199  1.00  0.00           H
ATOM   2606 HD22 ASN   165      25.845  17.175  42.894  1.00  0.00           H
ATOM   2607  C   ASN   165      29.203  21.490  41.656  1.00  0.00           C
ATOM   2608  O   ASN   165      29.675  21.120  40.548  1.00  0.00           O
ATOM   2609  N   ILE   166      29.641  22.477  42.431  1.00  0.00           N
ATOM   2610  H   ILE   166      29.397  22.461  43.412  1.00  0.00           H
ATOM   2611  CA  ILE   166      30.787  23.344  42.042  1.00  0.00           C
ATOM   2612  HA  ILE   166      30.779  23.496  40.964  1.00  0.00           H
ATOM   2613  CB  ILE   166      30.643  24.744  42.675  1.00  0.00           C
ATOM   2614  HB  ILE   166      30.913  24.577  43.717  1.00  0.00           H
ATOM   2615  CG2 ILE   166      31.653  25.717  42.026  1.00  0.00           C
ATOM   2616 HG21 ILE   166      32.573  25.145  41.904  1.00  0.00           H
ATOM   2617 HG22 ILE   166      31.841  26.599  42.638  1.00  0.00           H
ATOM   2618 HG23 ILE   166      31.442  25.952  40.982  1.00  0.00           H
ATOM   2619  CG1 ILE   166      29.189  25.330  42.646  1.00  0.00           C
ATOM   2620 HG12 ILE   166      28.506  24.812  43.318  1.00  0.00           H
ATOM   2621 HG13 ILE   166      29.210  26.382  42.928  1.00  0.00           H
ATOM   2622  CD1 ILE   166      28.489  25.436  41.344  1.00  0.00           C
ATOM   2623 HD11 ILE   166      28.522  24.483  40.816  1.00  0.00           H
ATOM   2624 HD12 ILE   166      28.882  26.214  40.688  1.00  0.00           H
ATOM   2625 HD13 ILE   166      27.432  25.660  41.497  1.00  0.00           H
ATOM   2626  C   ILE   166      32.106  22.695  42.423  1.00  0.00           C
ATOM   2627  O   ILE   166      33.006  22.730  41.583  1.00  0.00           O
ATOM   2628  N   GLU   167      32.175  21.876  43.567  1.00  0.00           N
ATOM   2629  H   GLU   167      31.459  21.909  44.279  1.00  0.00           H
ATOM   2630  CA  GLU   167      33.395  21.267  44.037  1.00  0.00           C
ATOM   2631  HA  GLU   167      34.148  22.051  44.110  1.00  0.00           H
ATOM   2632  CB  GLU   167      33.277  20.660  45.484  1.00  0.00           C
ATOM   2633  HB2 GLU   167      32.535  19.863  45.432  1.00  0.00           H
ATOM   2634  HB3 GLU   167      34.256  20.233  45.701  1.00  0.00           H
ATOM   2635  CG  GLU   167      32.952  21.610  46.660  1.00  0.00           C
ATOM   2636  HG2 GLU   167      33.904  21.944  47.072  1.00  0.00           H
ATOM   2637  HG3 GLU   167      32.597  22.543  46.227  1.00  0.00           H
ATOM   2638  CD  GLU   167      31.912  21.018  47.562  1.00  0.00           C
ATOM   2639  OE1 GLU   167      32.249  20.794  48.729  1.00  0.00           O
ATOM   2640  OE2 GLU   167      30.818  20.758  47.084  1.00  0.00           O
ATOM   2641  C   GLU   167      34.001  20.264  43.025  1.00  0.00           C
ATOM   2642  O   GLU   167      33.264  19.657  42.259  1.00  0.00           O
ATOM   2643  N   ASN   168      35.332  20.109  42.978  1.00  0.00           N
ATOM   2644  H   ASN   168      35.724  20.451  43.844  1.00  0.00           H
ATOM   2645  CA  ASN   168      36.198  19.381  41.976  1.00  0.00           C
ATOM   2646  HA  ASN   168      37.208  19.632  42.302  1.00  0.00           H
ATOM   2647  CB  ASN   168      36.047  17.916  42.170  1.00  0.00           C
ATOM   2648  HB2 ASN   168      35.060  17.609  41.824  1.00  0.00           H
ATOM   2649  HB3 ASN   168      36.791  17.253  41.727  1.00  0.00           H
ATOM   2650  CG  ASN   168      36.155  17.705  43.686  1.00  0.00           C
ATOM   2651  OD1 ASN   168      37.158  18.104  44.231  1.00  0.00           O
ATOM   2652  ND2 ASN   168      35.177  17.124  44.382  1.00  0.00           N
ATOM   2653 HD21 ASN   168      34.442  16.632  43.894  1.00  0.00           H
ATOM   2654 HD22 ASN   168      35.079  17.306  45.370  1.00  0.00           H
ATOM   2655  C   ASN   168      36.014  19.859  40.523  1.00  0.00           C
ATOM   2656  O   ASN   168      36.589  19.210  39.631  1.00  0.00           O
ATOM   2657  N   HID   169      35.384  21.000  40.230  1.00  0.00           N
ATOM   2658  H   HID   169      34.867  21.472  40.959  1.00  0.00           H
ATOM   2659  CA  HID   169      35.286  21.491  38.826  1.00  0.00           C
ATOM   2660  HA  HID   169      35.807  20.833  38.130  1.00  0.00           H
ATOM   2661  CB  HID   169      33.754  21.455  38.474  1.00  0.00           C
ATOM   2662  HB2 HID   169      33.155  22.012  39.194  1.00  0.00           H
ATOM   2663  HB3 HID   169      33.671  21.993  37.529  1.00  0.00           H
ATOM   2664  CG  HID   169      33.285  20.046  38.385  1.00  0.00           C
ATOM   2665  ND1 HID   169      32.992  19.200  39.421  1.00  0.00           N
ATOM   2666  HD1 HID   169      32.849  19.577  40.346  1.00  0.00           H
ATOM   2667  CE1 HID   169      32.659  18.004  38.993  1.00  0.00           C
ATOM   2668  HE1 HID   169      32.306  17.218  39.647  1.00  0.00           H
ATOM   2669  NE2 HID   169      32.753  17.978  37.719  1.00  0.00           N
ATOM   2670  CD2 HID   169      33.197  19.219  37.281  1.00  0.00           C
ATOM   2671  HD2 HID   169      33.562  19.486  36.300  1.00  0.00           H
ATOM   2672  C   HID   169      35.686  22.935  38.815  1.00  0.00           C
ATOM   2673  O   HID   169      35.675  23.604  39.844  1.00  0.00           O
ATOM   2674  N   ASP   170      36.120  23.453  37.675  1.00  0.00           N
ATOM   2675  H   ASP   170      36.110  22.806  36.899  1.00  0.00           H
ATOM   2676  CA  ASP   170      36.660  24.807  37.461  1.00  0.00           C
ATOM   2677  HA  ASP   170      37.244  25.128  38.323  1.00  0.00           H
ATOM   2678  CB  ASP   170      37.497  24.810  36.206  1.00  0.00           C
ATOM   2679  HB2 ASP   170      38.330  24.117  36.327  1.00  0.00           H
ATOM   2680  HB3 ASP   170      36.901  24.378  35.402  1.00  0.00           H
ATOM   2681  CG  ASP   170      38.015  26.157  35.797  1.00  0.00           C
ATOM   2682  OD1 ASP   170      37.804  27.172  36.463  1.00  0.00           O
ATOM   2683  OD2 ASP   170      38.642  26.220  34.751  1.00  0.00           O
ATOM   2684  C   ASP   170      35.460  25.772  37.395  1.00  0.00           C
ATOM   2685  O   ASP   170      34.568  25.681  36.579  1.00  0.00           O
ATOM   2686  N   VAL   171      35.421  26.751  38.269  1.00  0.00           N
ATOM   2687  H   VAL   171      36.161  26.755  38.955  1.00  0.00           H
ATOM   2688  CA  VAL   171      34.325  27.796  38.263  1.00  0.00           C
ATOM   2689  HA  VAL   171      33.456  27.169  38.063  1.00  0.00           H
ATOM   2690  CB  VAL   171      34.253  28.656  39.537  1.00  0.00           C
ATOM   2691  HB  VAL   171      33.349  29.261  39.457  1.00  0.00           H
ATOM   2692  CG1 VAL   171      34.226  27.799  40.796  1.00  0.00           C
ATOM   2693 HG11 VAL   171      33.510  26.980  40.715  1.00  0.00           H
ATOM   2694 HG12 VAL   171      35.194  27.356  41.027  1.00  0.00           H
ATOM   2695 HG13 VAL   171      33.926  28.378  41.669  1.00  0.00           H
ATOM   2696  CG2 VAL   171      35.354  29.757  39.657  1.00  0.00           C
ATOM   2697 HG21 VAL   171      35.375  30.321  40.590  1.00  0.00           H
ATOM   2698 HG22 VAL   171      35.212  30.478  38.852  1.00  0.00           H
ATOM   2699 HG23 VAL   171      36.336  29.285  39.615  1.00  0.00           H
ATOM   2700  C   VAL   171      34.354  28.705  37.026  1.00  0.00           C
ATOM   2701  O   VAL   171      33.241  29.141  36.605  1.00  0.00           O
ATOM   2702  N   VAL   172      35.455  28.930  36.359  1.00  0.00           N
ATOM   2703  H   VAL   172      36.296  28.496  36.709  1.00  0.00           H
ATOM   2704  CA  VAL   172      35.624  29.829  35.177  1.00  0.00           C
ATOM   2705  HA  VAL   172      35.309  30.818  35.509  1.00  0.00           H
ATOM   2706  CB  VAL   172      37.173  29.981  34.979  1.00  0.00           C
ATOM   2707  HB  VAL   172      37.650  29.000  34.964  1.00  0.00           H
ATOM   2708  CG1 VAL   172      37.506  30.650  33.610  1.00  0.00           C
ATOM   2709 HG11 VAL   172      37.475  29.930  32.791  1.00  0.00           H
ATOM   2710 HG12 VAL   172      36.781  31.440  33.416  1.00  0.00           H
ATOM   2711 HG13 VAL   172      38.551  30.962  33.605  1.00  0.00           H
ATOM   2712  CG2 VAL   172      37.795  30.791  36.203  1.00  0.00           C
ATOM   2713 HG21 VAL   172      38.878  30.726  36.307  1.00  0.00           H
ATOM   2714 HG22 VAL   172      37.297  30.421  37.100  1.00  0.00           H
ATOM   2715 HG23 VAL   172      37.542  31.832  36.000  1.00  0.00           H
ATOM   2716  C   VAL   172      34.809  29.512  33.931  1.00  0.00           C
ATOM   2717  O   VAL   172      34.119  30.384  33.512  1.00  0.00           O
ATOM   2718  N   PRO   173      34.644  28.254  33.564  1.00  0.00           N
ATOM   2719  CD  PRO   173      35.621  27.253  33.765  1.00  0.00           C
ATOM   2720  HD2 PRO   173      35.532  26.809  34.756  1.00  0.00           H
ATOM   2721  HD3 PRO   173      36.670  27.548  33.745  1.00  0.00           H
ATOM   2722  CG  PRO   173      35.290  26.181  32.700  1.00  0.00           C
ATOM   2723  HG2 PRO   173      35.424  25.187  33.125  1.00  0.00           H
ATOM   2724  HG3 PRO   173      35.874  26.203  31.778  1.00  0.00           H
ATOM   2725  CB  PRO   173      33.845  26.293  32.412  1.00  0.00           C
ATOM   2726  HB2 PRO   173      33.244  25.765  33.152  1.00  0.00           H
ATOM   2727  HB3 PRO   173      33.523  25.893  31.451  1.00  0.00           H
ATOM   2728  CA  PRO   173      33.678  27.843  32.527  1.00  0.00           C
ATOM   2729  HA  PRO   173      33.881  28.328  31.572  1.00  0.00           H
ATOM   2730  C   PRO   173      32.221  28.154  32.875  1.00  0.00           C
ATOM   2731  O   PRO   173      31.485  28.579  31.983  1.00  0.00           O
ATOM   2732  N   MET   174      31.746  27.940  34.145  1.00  0.00           N
ATOM   2733  H   MET   174      32.472  27.810  34.835  1.00  0.00           H
ATOM   2734  CA  MET   174      30.462  28.244  34.752  1.00  0.00           C
ATOM   2735  HA  MET   174      29.660  27.690  34.264  1.00  0.00           H
ATOM   2736  CB  MET   174      30.428  27.769  36.214  1.00  0.00           C
ATOM   2737  HB2 MET   174      30.969  28.479  36.839  1.00  0.00           H
ATOM   2738  HB3 MET   174      29.390  27.643  36.522  1.00  0.00           H
ATOM   2739  CG  MET   174      30.926  26.332  36.449  1.00  0.00           C
ATOM   2740  HG2 MET   174      30.260  25.662  35.907  1.00  0.00           H
ATOM   2741  HG3 MET   174      31.960  26.244  36.116  1.00  0.00           H
ATOM   2742  SD  MET   174      30.743  25.947  38.267  1.00  0.00           S
ATOM   2743  CE  MET   174      31.869  24.481  38.259  1.00  0.00           C
ATOM   2744  HE1 MET   174      32.890  24.794  38.043  1.00  0.00           H
ATOM   2745  HE2 MET   174      31.871  24.070  39.268  1.00  0.00           H
ATOM   2746  HE3 MET   174      31.500  23.728  37.561  1.00  0.00           H
ATOM   2747  C   MET   174      29.965  29.657  34.610  1.00  0.00           C
ATOM   2748  O   MET   174      28.761  29.862  34.416  1.00  0.00           O
ATOM   2749  N   LEU   175      30.889  30.608  34.821  1.00  0.00           N
ATOM   2750  H   LEU   175      31.748  30.235  35.201  1.00  0.00           H
ATOM   2751  CA  LEU   175      30.689  32.008  34.599  1.00  0.00           C
ATOM   2752  HA  LEU   175      29.749  32.265  35.086  1.00  0.00           H
ATOM   2753  CB  LEU   175      31.841  32.786  35.255  1.00  0.00           C
ATOM   2754  HB2 LEU   175      31.826  32.678  36.341  1.00  0.00           H
ATOM   2755  HB3 LEU   175      32.768  32.362  34.870  1.00  0.00           H
ATOM   2756  CG  LEU   175      31.684  34.333  34.973  1.00  0.00           C
ATOM   2757  HG  LEU   175      31.660  34.443  33.889  1.00  0.00           H
ATOM   2758  CD1 LEU   175      30.415  34.874  35.509  1.00  0.00           C
ATOM   2759 HD11 LEU   175      29.544  34.504  34.967  1.00  0.00           H
ATOM   2760 HD12 LEU   175      30.393  35.962  35.451  1.00  0.00           H
ATOM   2761 HD13 LEU   175      30.284  34.534  36.536  1.00  0.00           H
ATOM   2762  CD2 LEU   175      32.965  35.125  35.397  1.00  0.00           C
ATOM   2763 HD21 LEU   175      33.802  34.570  34.976  1.00  0.00           H
ATOM   2764 HD22 LEU   175      32.940  36.177  35.112  1.00  0.00           H
ATOM   2765 HD23 LEU   175      33.074  35.142  36.482  1.00  0.00           H
ATOM   2766  C   LEU   175      30.550  32.225  33.114  1.00  0.00           C
ATOM   2767  O   LEU   175      29.507  32.745  32.684  1.00  0.00           O
ATOM   2768  N   GLN   176      31.537  31.709  32.337  1.00  0.00           N
ATOM   2769  H   GLN   176      32.292  31.254  32.832  1.00  0.00           H
ATOM   2770  CA  GLN   176      31.635  32.302  31.040  1.00  0.00           C
ATOM   2771  HA  GLN   176      31.536  33.385  31.115  1.00  0.00           H
ATOM   2772  CB  GLN   176      32.990  32.019  30.484  1.00  0.00           C
ATOM   2773  HB2 GLN   176      33.808  32.097  31.201  1.00  0.00           H
ATOM   2774  HB3 GLN   176      32.989  30.943  30.311  1.00  0.00           H
ATOM   2775  CG  GLN   176      33.395  32.832  29.207  1.00  0.00           C
ATOM   2776  HG2 GLN   176      32.694  33.661  29.111  1.00  0.00           H
ATOM   2777  HG3 GLN   176      34.430  33.091  29.435  1.00  0.00           H
ATOM   2778  CD  GLN   176      33.631  32.124  27.951  1.00  0.00           C
ATOM   2779  OE1 GLN   176      33.323  30.911  27.926  1.00  0.00           O
ATOM   2780  NE2 GLN   176      34.004  32.706  26.847  1.00  0.00           N
ATOM   2781 HE21 GLN   176      33.793  32.198  25.999  1.00  0.00           H
ATOM   2782 HE22 GLN   176      34.341  33.657  26.826  1.00  0.00           H
ATOM   2783  C   GLN   176      30.582  31.833  30.019  1.00  0.00           C
ATOM   2784  O   GLN   176      30.198  32.612  29.169  1.00  0.00           O
ATOM   2785  N   LYS   177      29.865  30.627  30.292  1.00  0.00           N
ATOM   2786  H   LYS   177      30.153  30.054  31.072  1.00  0.00           H
ATOM   2787  CA  LYS   177      28.655  30.229  29.581  1.00  0.00           C
ATOM   2788  HA  LYS   177      28.872  30.110  28.519  1.00  0.00           H
ATOM   2789  CB  LYS   177      28.442  28.773  30.021  1.00  0.00           C
ATOM   2790  HB2 LYS   177      27.844  28.309  29.237  1.00  0.00           H
ATOM   2791  HB3 LYS   177      29.377  28.224  30.132  1.00  0.00           H
ATOM   2792  CG  LYS   177      27.609  28.745  31.352  1.00  0.00           C
ATOM   2793  HG2 LYS   177      28.154  29.233  32.160  1.00  0.00           H
ATOM   2794  HG3 LYS   177      26.631  29.160  31.110  1.00  0.00           H
ATOM   2795  CD  LYS   177      27.418  27.239  31.709  1.00  0.00           C
ATOM   2796  HD2 LYS   177      27.141  26.808  30.747  1.00  0.00           H
ATOM   2797  HD3 LYS   177      28.408  26.867  31.970  1.00  0.00           H
ATOM   2798  CE  LYS   177      26.386  27.044  32.839  1.00  0.00           C
ATOM   2799  HE2 LYS   177      27.013  26.942  33.726  1.00  0.00           H
ATOM   2800  HE3 LYS   177      25.847  27.976  33.013  1.00  0.00           H
ATOM   2801  NZ  LYS   177      25.452  25.918  32.828  1.00  0.00           N
ATOM   2802  HZ1 LYS   177      24.810  25.993  32.053  1.00  0.00           H
ATOM   2803  HZ2 LYS   177      25.000  25.892  33.731  1.00  0.00           H
ATOM   2804  HZ3 LYS   177      25.955  25.048  32.733  1.00  0.00           H
ATOM   2805  C   LYS   177      27.473  31.175  29.618  1.00  0.00           C
ATOM   2806  O   LYS   177      26.791  31.373  28.623  1.00  0.00           O
ATOM   2807  N   GLN   178      27.262  31.731  30.820  1.00  0.00           N
ATOM   2808  H   GLN   178      27.910  31.586  31.580  1.00  0.00           H
ATOM   2809  CA  GLN   178      26.228  32.721  31.114  1.00  0.00           C
ATOM   2810  HA  GLN   178      25.286  32.489  30.615  1.00  0.00           H
ATOM   2811  CB  GLN   178      26.079  32.713  32.650  1.00  0.00           C
ATOM   2812  HB2 GLN   178      26.925  33.173  33.159  1.00  0.00           H
ATOM   2813  HB3 GLN   178      25.280  33.416  32.886  1.00  0.00           H
ATOM   2814  CG  GLN   178      25.740  31.445  33.410  1.00  0.00           C
ATOM   2815  HG2 GLN   178      26.605  30.784  33.422  1.00  0.00           H
ATOM   2816  HG3 GLN   178      25.452  31.773  34.409  1.00  0.00           H
ATOM   2817  CD  GLN   178      24.528  30.632  32.880  1.00  0.00           C
ATOM   2818  OE1 GLN   178      23.992  30.785  31.749  1.00  0.00           O
ATOM   2819  NE2 GLN   178      24.165  29.543  33.617  1.00  0.00           N
ATOM   2820 HE21 GLN   178      23.602  28.792  33.243  1.00  0.00           H
ATOM   2821 HE22 GLN   178      24.631  29.255  34.465  1.00  0.00           H
ATOM   2822  C   GLN   178      26.580  34.179  30.661  1.00  0.00           C
ATOM   2823  O   GLN   178      25.686  34.958  30.243  1.00  0.00           O
ATOM   2824  N   ILE   179      27.894  34.479  30.514  1.00  0.00           N
ATOM   2825  H   ILE   179      28.683  33.898  30.758  1.00  0.00           H
ATOM   2826  CA  ILE   179      28.363  35.765  29.830  1.00  0.00           C
ATOM   2827  HA  ILE   179      27.797  36.573  30.293  1.00  0.00           H
ATOM   2828  CB  ILE   179      29.916  35.908  29.965  1.00  0.00           C
ATOM   2829  HB  ILE   179      30.374  34.918  29.940  1.00  0.00           H
ATOM   2830  CG2 ILE   179      30.491  36.755  28.889  1.00  0.00           C
ATOM   2831 HG21 ILE   179      31.401  37.313  29.108  1.00  0.00           H
ATOM   2832 HG22 ILE   179      29.831  37.513  28.467  1.00  0.00           H
ATOM   2833 HG23 ILE   179      30.654  36.066  28.059  1.00  0.00           H
ATOM   2834  CG1 ILE   179      30.356  36.413  31.400  1.00  0.00           C
ATOM   2835 HG12 ILE   179      30.097  37.471  31.409  1.00  0.00           H
ATOM   2836 HG13 ILE   179      29.894  35.738  32.120  1.00  0.00           H
ATOM   2837  CD1 ILE   179      31.874  36.358  31.680  1.00  0.00           C
ATOM   2838 HD11 ILE   179      32.063  36.385  32.753  1.00  0.00           H
ATOM   2839 HD12 ILE   179      32.548  37.134  31.316  1.00  0.00           H
ATOM   2840 HD13 ILE   179      32.255  35.379  31.390  1.00  0.00           H
ATOM   2841  C   ILE   179      28.009  35.572  28.340  1.00  0.00           C
ATOM   2842  O   ILE   179      27.417  36.491  27.751  1.00  0.00           O
ATOM   2843  N   THR   180      28.444  34.434  27.777  1.00  0.00           N
ATOM   2844  H   THR   180      29.038  33.833  28.331  1.00  0.00           H
ATOM   2845  CA  THR   180      28.153  34.041  26.410  1.00  0.00           C
ATOM   2846  HA  THR   180      28.536  34.818  25.749  1.00  0.00           H
ATOM   2847  CB  THR   180      28.938  32.779  26.039  1.00  0.00           C
ATOM   2848  HB  THR   180      29.054  32.101  26.884  1.00  0.00           H
ATOM   2849  CG2 THR   180      28.328  32.042  24.896  1.00  0.00           C
ATOM   2850 HG21 THR   180      27.390  31.539  25.132  1.00  0.00           H
ATOM   2851 HG22 THR   180      29.089  31.312  24.623  1.00  0.00           H
ATOM   2852 HG23 THR   180      28.124  32.758  24.100  1.00  0.00           H
ATOM   2853  OG1 THR   180      30.261  33.147  25.726  1.00  0.00           O
ATOM   2854  HG1 THR   180      30.779  32.342  25.656  1.00  0.00           H
ATOM   2855  C   THR   180      26.642  34.066  26.000  1.00  0.00           C
ATOM   2856  O   THR   180      26.279  34.596  25.000  1.00  0.00           O
ATOM   2857  N   LYS   181      25.792  33.413  26.824  1.00  0.00           N
ATOM   2858  H   LYS   181      26.127  32.956  27.659  1.00  0.00           H
ATOM   2859  CA  LYS   181      24.333  33.489  26.663  1.00  0.00           C
ATOM   2860  HA  LYS   181      24.106  33.055  25.690  1.00  0.00           H
ATOM   2861  CB  LYS   181      23.713  32.797  27.880  1.00  0.00           C
ATOM   2862  HB2 LYS   181      24.197  31.854  28.130  1.00  0.00           H
ATOM   2863  HB3 LYS   181      23.869  33.497  28.700  1.00  0.00           H
ATOM   2864  CG  LYS   181      22.231  32.512  27.752  1.00  0.00           C
ATOM   2865  HG2 LYS   181      21.590  33.392  27.820  1.00  0.00           H
ATOM   2866  HG3 LYS   181      22.089  32.086  26.759  1.00  0.00           H
ATOM   2867  CD  LYS   181      21.590  31.580  28.753  1.00  0.00           C
ATOM   2868  HD2 LYS   181      20.849  31.043  28.163  1.00  0.00           H
ATOM   2869  HD3 LYS   181      22.354  30.854  29.027  1.00  0.00           H
ATOM   2870  CE  LYS   181      21.045  32.114  30.071  1.00  0.00           C
ATOM   2871  HE2 LYS   181      21.671  32.919  30.458  1.00  0.00           H
ATOM   2872  HE3 LYS   181      20.024  32.492  30.039  1.00  0.00           H
ATOM   2873  NZ  LYS   181      21.097  31.079  31.083  1.00  0.00           N
ATOM   2874  HZ1 LYS   181      20.615  30.242  30.789  1.00  0.00           H
ATOM   2875  HZ2 LYS   181      20.800  31.346  32.011  1.00  0.00           H
ATOM   2876  HZ3 LYS   181      22.030  30.757  31.299  1.00  0.00           H
ATOM   2877  C   LYS   181      23.872  34.941  26.410  1.00  0.00           C
ATOM   2878  O   LYS   181      22.984  35.110  25.604  1.00  0.00           O
ATOM   2879  N   ARG   182      24.369  35.929  27.201  1.00  0.00           N
ATOM   2880  H   ARG   182      25.071  35.682  27.884  1.00  0.00           H
ATOM   2881  CA  ARG   182      24.068  37.330  27.163  1.00  0.00           C
ATOM   2882  HA  ARG   182      22.984  37.398  27.071  1.00  0.00           H
ATOM   2883  CB  ARG   182      24.331  37.898  28.639  1.00  0.00           C
ATOM   2884  HB2 ARG   182      25.341  37.655  28.966  1.00  0.00           H
ATOM   2885  HB3 ARG   182      24.387  38.964  28.421  1.00  0.00           H
ATOM   2886  CG  ARG   182      23.250  37.393  29.687  1.00  0.00           C
ATOM   2887  HG2 ARG   182      22.294  37.875  29.480  1.00  0.00           H
ATOM   2888  HG3 ARG   182      23.155  36.336  29.436  1.00  0.00           H
ATOM   2889  CD  ARG   182      23.735  37.751  31.086  1.00  0.00           C
ATOM   2890  HD2 ARG   182      24.686  37.242  31.241  1.00  0.00           H
ATOM   2891  HD3 ARG   182      23.881  38.830  31.140  1.00  0.00           H
ATOM   2892  NE  ARG   182      22.887  37.216  32.149  1.00  0.00           N
ATOM   2893  HE  ARG   182      22.363  37.851  32.734  1.00  0.00           H
ATOM   2894  CZ  ARG   182      22.670  35.917  32.420  1.00  0.00           C
ATOM   2895  NH1 ARG   182      21.813  35.566  33.292  1.00  0.00           N
ATOM   2896 HH11 ARG   182      21.409  36.272  33.889  1.00  0.00           H
ATOM   2897 HH12 ARG   182      21.811  34.601  33.588  1.00  0.00           H
ATOM   2898  NH2 ARG   182      23.330  34.933  31.904  1.00  0.00           N
ATOM   2899 HH21 ARG   182      24.120  35.179  31.324  1.00  0.00           H
ATOM   2900 HH22 ARG   182      23.055  33.996  32.157  1.00  0.00           H
ATOM   2901  C   ARG   182      24.883  38.116  26.017  1.00  0.00           C
ATOM   2902  O   ARG   182      24.600  39.324  25.838  1.00  0.00           O
ATOM   2903  N   ASN   183      25.903  37.501  25.352  1.00  0.00           N
ATOM   2904  H   ASN   183      26.004  36.518  25.562  1.00  0.00           H
ATOM   2905  CA  ASN   183      26.698  38.117  24.279  1.00  0.00           C
ATOM   2906  HA  ASN   183      27.429  37.311  24.202  1.00  0.00           H
ATOM   2907  CB  ASN   183      25.970  38.139  22.926  1.00  0.00           C
ATOM   2908  HB2 ASN   183      25.300  38.994  22.845  1.00  0.00           H
ATOM   2909  HB3 ASN   183      26.664  38.431  22.138  1.00  0.00           H
ATOM   2910  CG  ASN   183      25.307  36.815  22.596  1.00  0.00           C
ATOM   2911  OD1 ASN   183      25.972  36.023  22.012  1.00  0.00           O
ATOM   2912  ND2 ASN   183      24.121  36.510  23.000  1.00  0.00           N
ATOM   2913 HD21 ASN   183      23.426  37.160  23.338  1.00  0.00           H
ATOM   2914 HD22 ASN   183      23.728  35.615  22.748  1.00  0.00           H
ATOM   2915  C   ASN   183      27.371  39.434  24.713  1.00  0.00           C
ATOM   2916  O   ASN   183      27.359  40.473  24.013  1.00  0.00           O
ATOM   2917  N   ILE   184      27.874  39.477  25.952  1.00  0.00           N
ATOM   2918  H   ILE   184      27.648  38.624  26.445  1.00  0.00           H
ATOM   2919  CA  ILE   184      28.556  40.579  26.597  1.00  0.00           C
ATOM   2920  HA  ILE   184      28.043  41.533  26.477  1.00  0.00           H
ATOM   2921  CB  ILE   184      28.738  40.341  28.126  1.00  0.00           C
ATOM   2922  HB  ILE   184      29.617  39.706  28.234  1.00  0.00           H
ATOM   2923  CG2 ILE   184      29.193  41.712  28.780  1.00  0.00           C
ATOM   2924 HG21 ILE   184      28.430  42.480  28.906  1.00  0.00           H
ATOM   2925 HG22 ILE   184      29.982  42.259  28.264  1.00  0.00           H
ATOM   2926 HG23 ILE   184      29.529  41.586  29.809  1.00  0.00           H
ATOM   2927  CG1 ILE   184      27.447  39.813  28.747  1.00  0.00           C
ATOM   2928 HG12 ILE   184      26.665  40.558  28.591  1.00  0.00           H
ATOM   2929 HG13 ILE   184      27.257  38.810  28.365  1.00  0.00           H
ATOM   2930  CD1 ILE   184      27.621  39.452  30.202  1.00  0.00           C
ATOM   2931 HD11 ILE   184      28.443  38.737  30.264  1.00  0.00           H
ATOM   2932 HD12 ILE   184      26.736  38.955  30.599  1.00  0.00           H
ATOM   2933 HD13 ILE   184      27.837  40.344  30.790  1.00  0.00           H
ATOM   2934  C   ILE   184      29.921  40.838  25.924  1.00  0.00           C
ATOM   2935  O   ILE   184      30.673  39.894  25.853  1.00  0.00           O
ATOM   2936  N   PRO   185      30.349  42.063  25.582  1.00  0.00           N
ATOM   2937  CD  PRO   185      29.522  43.200  25.405  1.00  0.00           C
ATOM   2938  HD2 PRO   185      29.581  43.737  26.352  1.00  0.00           H
ATOM   2939  HD3 PRO   185      28.534  42.919  25.043  1.00  0.00           H
ATOM   2940  CG  PRO   185      30.142  43.977  24.287  1.00  0.00           C
ATOM   2941  HG2 PRO   185      29.770  44.992  24.418  1.00  0.00           H
ATOM   2942  HG3 PRO   185      29.845  43.579  23.316  1.00  0.00           H
ATOM   2943  CB  PRO   185      31.638  43.727  24.405  1.00  0.00           C
ATOM   2944  HB2 PRO   185      32.153  44.507  24.966  1.00  0.00           H
ATOM   2945  HB3 PRO   185      32.177  43.665  23.460  1.00  0.00           H
ATOM   2946  CA  PRO   185      31.749  42.418  25.131  1.00  0.00           C
ATOM   2947  HA  PRO   185      31.949  41.663  24.372  1.00  0.00           H
ATOM   2948  C   PRO   185      32.738  42.342  26.384  1.00  0.00           C
ATOM   2949  O   PRO   185      33.189  43.317  26.995  1.00  0.00           O
ATOM   2950  N   ILE   186      33.134  41.136  26.719  1.00  0.00           N
ATOM   2951  H   ILE   186      32.863  40.341  26.159  1.00  0.00           H
ATOM   2952  CA  ILE   186      34.080  40.765  27.744  1.00  0.00           C
ATOM   2953  HA  ILE   186      34.727  41.613  27.970  1.00  0.00           H
ATOM   2954  CB  ILE   186      33.304  40.399  29.043  1.00  0.00           C
ATOM   2955  HB  ILE   186      32.458  39.764  28.780  1.00  0.00           H
ATOM   2956  CG2 ILE   186      34.258  39.577  29.969  1.00  0.00           C
ATOM   2957 HG21 ILE   186      34.112  38.506  29.827  1.00  0.00           H
ATOM   2958 HG22 ILE   186      33.930  39.761  30.993  1.00  0.00           H
ATOM   2959 HG23 ILE   186      35.270  39.978  29.946  1.00  0.00           H
ATOM   2960  CG1 ILE   186      32.825  41.652  29.767  1.00  0.00           C
ATOM   2961 HG12 ILE   186      33.606  42.355  30.059  1.00  0.00           H
ATOM   2962 HG13 ILE   186      32.293  42.340  29.110  1.00  0.00           H
ATOM   2963  CD1 ILE   186      31.947  41.327  30.963  1.00  0.00           C
ATOM   2964 HD11 ILE   186      31.372  40.403  30.894  1.00  0.00           H
ATOM   2965 HD12 ILE   186      31.240  42.144  31.107  1.00  0.00           H
ATOM   2966 HD13 ILE   186      32.520  41.207  31.883  1.00  0.00           H
ATOM   2967  C   ILE   186      34.948  39.675  27.151  1.00  0.00           C
ATOM   2968  O   ILE   186      34.439  38.738  26.630  1.00  0.00           O
ATOM   2969  N   GLU   187      36.256  39.696  27.478  1.00  0.00           N
ATOM   2970  H   GLU   187      36.597  40.458  28.047  1.00  0.00           H
ATOM   2971  CA  GLU   187      37.175  38.567  27.425  1.00  0.00           C
ATOM   2972  HA  GLU   187      36.725  37.694  26.954  1.00  0.00           H
ATOM   2973  CB  GLU   187      38.363  38.974  26.524  1.00  0.00           C
ATOM   2974  HB2 GLU   187      38.064  39.196  25.499  1.00  0.00           H
ATOM   2975  HB3 GLU   187      38.825  39.896  26.877  1.00  0.00           H
ATOM   2976  CG  GLU   187      39.466  37.864  26.474  1.00  0.00           C
ATOM   2977  HG2 GLU   187      40.265  38.300  25.874  1.00  0.00           H
ATOM   2978  HG3 GLU   187      39.833  37.727  27.491  1.00  0.00           H
ATOM   2979  CD  GLU   187      39.057  36.496  25.900  1.00  0.00           C
ATOM   2980  OE1 GLU   187      38.089  35.955  26.482  1.00  0.00           O
ATOM   2981  OE2 GLU   187      39.680  35.975  24.936  1.00  0.00           O
ATOM   2982  C   GLU   187      37.516  38.132  28.883  1.00  0.00           C
ATOM   2983  O   GLU   187      37.974  38.936  29.678  1.00  0.00           O
ATOM   2984  N   VAL   188      37.304  36.872  29.291  1.00  0.00           N
ATOM   2985  H   VAL   188      37.091  36.113  28.660  1.00  0.00           H
ATOM   2986  CA  VAL   188      37.809  36.427  30.566  1.00  0.00           C
ATOM   2987  HA  VAL   188      37.751  37.227  31.305  1.00  0.00           H
ATOM   2988  CB  VAL   188      36.910  35.372  31.302  1.00  0.00           C
ATOM   2989  HB  VAL   188      36.876  34.516  30.628  1.00  0.00           H
ATOM   2990  CG1 VAL   188      37.490  34.877  32.688  1.00  0.00           C
ATOM   2991 HG11 VAL   188      37.850  35.652  33.365  1.00  0.00           H
ATOM   2992 HG12 VAL   188      36.846  34.141  33.170  1.00  0.00           H
ATOM   2993 HG13 VAL   188      38.315  34.193  32.500  1.00  0.00           H
ATOM   2994  CG2 VAL   188      35.563  36.059  31.457  1.00  0.00           C
ATOM   2995 HG21 VAL   188      35.753  36.876  32.154  1.00  0.00           H
ATOM   2996 HG22 VAL   188      34.822  35.425  31.945  1.00  0.00           H
ATOM   2997 HG23 VAL   188      35.215  36.445  30.500  1.00  0.00           H
ATOM   2998  C   VAL   188      39.248  36.062  30.518  1.00  0.00           C
ATOM   2999  O   VAL   188      39.608  35.032  29.899  1.00  0.00           O
ATOM   3000  N   VAL   189      40.116  36.814  31.238  1.00  0.00           N
ATOM   3001  H   VAL   189      39.700  37.535  31.809  1.00  0.00           H
ATOM   3002  CA  VAL   189      41.588  36.693  31.322  1.00  0.00           C
ATOM   3003  HA  VAL   189      41.777  35.865  30.639  1.00  0.00           H
ATOM   3004  CB  VAL   189      42.221  37.991  30.913  1.00  0.00           C
ATOM   3005  HB  VAL   189      41.678  38.286  30.015  1.00  0.00           H
ATOM   3006  CG1 VAL   189      42.269  39.182  31.880  1.00  0.00           C
ATOM   3007 HG11 VAL   189      42.602  40.128  31.451  1.00  0.00           H
ATOM   3008 HG12 VAL   189      41.280  39.316  32.316  1.00  0.00           H
ATOM   3009 HG13 VAL   189      43.015  38.937  32.637  1.00  0.00           H
ATOM   3010  CG2 VAL   189      43.659  37.698  30.424  1.00  0.00           C
ATOM   3011 HG21 VAL   189      44.086  38.598  29.983  1.00  0.00           H
ATOM   3012 HG22 VAL   189      43.598  36.972  29.613  1.00  0.00           H
ATOM   3013 HG23 VAL   189      44.257  37.347  31.265  1.00  0.00           H
ATOM   3014  C   VAL   189      42.207  36.103  32.608  1.00  0.00           C
ATOM   3015  O   VAL   189      43.224  35.505  32.501  1.00  0.00           O
ATOM   3016  N   ALA   190      41.615  36.309  33.800  1.00  0.00           N
ATOM   3017  H   ALA   190      40.813  36.920  33.855  1.00  0.00           H
ATOM   3018  CA  ALA   190      42.239  35.933  35.035  1.00  0.00           C
ATOM   3019  HA  ALA   190      42.800  35.009  34.888  1.00  0.00           H
ATOM   3020  CB  ALA   190      43.107  37.147  35.509  1.00  0.00           C
ATOM   3021  HB1 ALA   190      42.467  38.020  35.633  1.00  0.00           H
ATOM   3022  HB2 ALA   190      43.894  37.391  34.794  1.00  0.00           H
ATOM   3023  HB3 ALA   190      43.481  37.041  36.527  1.00  0.00           H
ATOM   3024  C   ALA   190      41.295  35.496  36.152  1.00  0.00           C
ATOM   3025  O   ALA   190      40.103  35.810  36.176  1.00  0.00           O
ATOM   3026  N   LEU   191      41.894  34.859  37.179  1.00  0.00           N
ATOM   3027  H   LEU   191      42.845  34.558  37.018  1.00  0.00           H
ATOM   3028  CA  LEU   191      41.251  34.337  38.382  1.00  0.00           C
ATOM   3029  HA  LEU   191      40.346  34.925  38.534  1.00  0.00           H
ATOM   3030  CB  LEU   191      40.827  32.873  38.213  1.00  0.00           C
ATOM   3031  HB2 LEU   191      40.187  32.853  37.330  1.00  0.00           H
ATOM   3032  HB3 LEU   191      41.726  32.271  38.089  1.00  0.00           H
ATOM   3033  CG  LEU   191      39.813  32.278  39.211  1.00  0.00           C
ATOM   3034  HG  LEU   191      39.509  31.287  38.874  1.00  0.00           H
ATOM   3035  CD1 LEU   191      40.319  31.902  40.609  1.00  0.00           C
ATOM   3036 HD11 LEU   191      40.370  32.816  41.201  1.00  0.00           H
ATOM   3037 HD12 LEU   191      41.300  31.477  40.396  1.00  0.00           H
ATOM   3038 HD13 LEU   191      39.743  31.104  41.077  1.00  0.00           H
ATOM   3039  CD2 LEU   191      38.605  33.154  39.256  1.00  0.00           C
ATOM   3040 HD21 LEU   191      38.256  33.494  38.281  1.00  0.00           H
ATOM   3041 HD22 LEU   191      37.818  32.537  39.691  1.00  0.00           H
ATOM   3042 HD23 LEU   191      38.745  33.952  39.984  1.00  0.00           H
ATOM   3043  C   LEU   191      42.166  34.502  39.559  1.00  0.00           C
ATOM   3044  O   LEU   191      43.201  33.878  39.608  1.00  0.00           O
ATOM   3045  N   ILE   192      41.834  35.300  40.630  1.00  0.00           N
ATOM   3046  H   ILE   192      40.872  35.608  40.641  1.00  0.00           H
ATOM   3047  CA  ILE   192      42.759  35.621  41.732  1.00  0.00           C
ATOM   3048  HA  ILE   192      43.553  34.876  41.685  1.00  0.00           H
ATOM   3049  CB  ILE   192      43.463  37.002  41.543  1.00  0.00           C
ATOM   3050  HB  ILE   192      44.284  36.997  42.260  1.00  0.00           H
ATOM   3051  CG2 ILE   192      44.009  37.120  40.142  1.00  0.00           C
ATOM   3052 HG21 ILE   192      44.666  37.989  40.188  1.00  0.00           H
ATOM   3053 HG22 ILE   192      43.150  37.217  39.478  1.00  0.00           H
ATOM   3054 HG23 ILE   192      44.534  36.182  39.962  1.00  0.00           H
ATOM   3055  CG1 ILE   192      42.493  38.202  41.776  1.00  0.00           C
ATOM   3056 HG12 ILE   192      41.872  38.355  40.893  1.00  0.00           H
ATOM   3057 HG13 ILE   192      41.722  37.853  42.462  1.00  0.00           H
ATOM   3058  CD1 ILE   192      43.086  39.486  42.340  1.00  0.00           C
ATOM   3059 HD11 ILE   192      42.343  40.247  42.575  1.00  0.00           H
ATOM   3060 HD12 ILE   192      43.869  39.844  41.672  1.00  0.00           H
ATOM   3061 HD13 ILE   192      43.682  39.189  43.205  1.00  0.00           H
ATOM   3062  C   ILE   192      42.144  35.592  43.084  1.00  0.00           C
ATOM   3063  O   ILE   192      40.908  35.589  43.232  1.00  0.00           O
ATOM   3064  N   ASN   193      42.972  35.588  44.168  1.00  0.00           N
ATOM   3065  H   ASN   193      43.966  35.463  44.044  1.00  0.00           H
ATOM   3066  CA  ASN   193      42.652  35.907  45.547  1.00  0.00           C
ATOM   3067  HA  ASN   193      41.577  35.922  45.726  1.00  0.00           H
ATOM   3068  CB  ASN   193      43.290  34.845  46.429  1.00  0.00           C
ATOM   3069  HB2 ASN   193      43.003  33.826  46.169  1.00  0.00           H
ATOM   3070  HB3 ASN   193      44.367  34.823  46.266  1.00  0.00           H
ATOM   3071  CG  ASN   193      42.963  34.987  47.884  1.00  0.00           C
ATOM   3072  OD1 ASN   193      43.191  36.038  48.497  1.00  0.00           O
ATOM   3073  ND2 ASN   193      42.442  33.942  48.499  1.00  0.00           N
ATOM   3074 HD21 ASN   193      42.470  32.991  48.160  1.00  0.00           H
ATOM   3075 HD22 ASN   193      42.325  33.951  49.502  1.00  0.00           H
ATOM   3076  C   ASN   193      43.195  37.295  45.781  1.00  0.00           C
ATOM   3077  O   ASN   193      44.314  37.673  45.337  1.00  0.00           O
ATOM   3078  N   ASP   194      42.483  38.095  46.545  1.00  0.00           N
ATOM   3079  H   ASP   194      41.625  37.617  46.780  1.00  0.00           H
ATOM   3080  CA  ASP   194      42.624  39.518  46.820  1.00  0.00           C
ATOM   3081  HA  ASP   194      42.718  40.011  45.852  1.00  0.00           H
ATOM   3082  CB  ASP   194      41.325  40.034  47.501  1.00  0.00           C
ATOM   3083  HB2 ASP   194      41.439  41.099  47.703  1.00  0.00           H
ATOM   3084  HB3 ASP   194      40.440  40.010  46.865  1.00  0.00           H
ATOM   3085  CG  ASP   194      40.913  39.391  48.915  1.00  0.00           C
ATOM   3086  OD1 ASP   194      41.382  38.282  49.244  1.00  0.00           O
ATOM   3087  OD2 ASP   194      40.185  40.042  49.647  1.00  0.00           O
ATOM   3088  C   ASP   194      43.867  39.674  47.674  1.00  0.00           C
ATOM   3089  O   ASP   194      44.436  40.741  47.529  1.00  0.00           O
ATOM   3090  N   THR   195      44.424  38.749  48.421  1.00  0.00           N
ATOM   3091  H   THR   195      43.944  37.862  48.397  1.00  0.00           H
ATOM   3092  CA  THR   195      45.803  38.813  48.924  1.00  0.00           C
ATOM   3093  HA  THR   195      45.854  39.759  49.464  1.00  0.00           H
ATOM   3094  CB  THR   195      45.904  37.577  49.920  1.00  0.00           C
ATOM   3095  HB  THR   195      46.234  36.739  49.307  1.00  0.00           H
ATOM   3096  CG2 THR   195      47.097  37.720  50.838  1.00  0.00           C
ATOM   3097 HG21 THR   195      48.006  37.906  50.265  1.00  0.00           H
ATOM   3098 HG22 THR   195      47.292  36.798  51.386  1.00  0.00           H
ATOM   3099 HG23 THR   195      46.920  38.617  51.431  1.00  0.00           H
ATOM   3100  OG1 THR   195      44.755  37.262  50.701  1.00  0.00           O
ATOM   3101  HG1 THR   195      44.238  36.800  50.037  1.00  0.00           H
ATOM   3102  C   THR   195      46.892  38.750  47.958  1.00  0.00           C
ATOM   3103  O   THR   195      47.939  39.360  48.112  1.00  0.00           O
ATOM   3104  N   THR   196      46.720  38.046  46.813  1.00  0.00           N
ATOM   3105  H   THR   196      45.877  37.493  46.770  1.00  0.00           H
ATOM   3106  CA  THR   196      47.731  38.064  45.742  1.00  0.00           C
ATOM   3107  HA  THR   196      48.754  38.252  46.068  1.00  0.00           H
ATOM   3108  CB  THR   196      47.544  36.898  44.766  1.00  0.00           C
ATOM   3109  HB  THR   196      46.674  37.127  44.150  1.00  0.00           H
ATOM   3110  CG2 THR   196      48.807  36.789  43.878  1.00  0.00           C
ATOM   3111 HG21 THR   196      48.802  37.554  43.103  1.00  0.00           H
ATOM   3112 HG22 THR   196      48.869  35.790  43.447  1.00  0.00           H
ATOM   3113 HG23 THR   196      49.712  36.713  44.482  1.00  0.00           H
ATOM   3114  OG1 THR   196      47.392  35.671  45.468  1.00  0.00           O
ATOM   3115  HG1 THR   196      46.834  35.104  44.930  1.00  0.00           H
ATOM   3116  C   THR   196      47.499  39.403  44.963  1.00  0.00           C
ATOM   3117  O   THR   196      48.320  39.900  44.286  1.00  0.00           O
ATOM   3118  N   GLY   197      46.223  39.921  44.913  1.00  0.00           N
ATOM   3119  H   GLY   197      45.519  39.337  45.338  1.00  0.00           H
ATOM   3120  CA  GLY   197      45.853  41.195  44.255  1.00  0.00           C
ATOM   3121  HA2 GLY   197      46.343  41.176  43.281  1.00  0.00           H
ATOM   3122  HA3 GLY   197      44.765  41.127  44.264  1.00  0.00           H
ATOM   3123  C   GLY   197      46.517  42.328  45.089  1.00  0.00           C
ATOM   3124  O   GLY   197      47.102  43.274  44.572  1.00  0.00           O
ATOM   3125  N   THR   198      46.471  42.224  46.393  1.00  0.00           N
ATOM   3126  H   THR   198      45.784  41.555  46.709  1.00  0.00           H
ATOM   3127  CA  THR   198      47.117  43.100  47.440  1.00  0.00           C
ATOM   3128  HA  THR   198      46.696  44.103  47.358  1.00  0.00           H
ATOM   3129  CB  THR   198      46.843  42.503  48.788  1.00  0.00           C
ATOM   3130  HB  THR   198      47.019  41.433  48.661  1.00  0.00           H
ATOM   3131  CG2 THR   198      47.591  42.994  49.974  1.00  0.00           C
ATOM   3132 HG21 THR   198      47.405  44.064  50.074  1.00  0.00           H
ATOM   3133 HG22 THR   198      48.658  42.809  49.840  1.00  0.00           H
ATOM   3134 HG23 THR   198      47.118  42.484  50.813  1.00  0.00           H
ATOM   3135  OG1 THR   198      45.480  42.746  49.024  1.00  0.00           O
ATOM   3136  HG1 THR   198      45.053  42.007  48.584  1.00  0.00           H
ATOM   3137  C   THR   198      48.606  43.263  47.013  1.00  0.00           C
ATOM   3138  O   THR   198      49.087  44.378  47.039  1.00  0.00           O
ATOM   3139  N   LEU   199      49.319  42.183  46.786  1.00  0.00           N
ATOM   3140  H   LEU   199      48.851  41.346  47.104  1.00  0.00           H
ATOM   3141  CA  LEU   199      50.770  42.205  46.486  1.00  0.00           C
ATOM   3142  HA  LEU   199      51.364  42.735  47.230  1.00  0.00           H
ATOM   3143  CB  LEU   199      51.205  40.711  46.502  1.00  0.00           C
ATOM   3144  HB2 LEU   199      51.114  40.365  47.532  1.00  0.00           H
ATOM   3145  HB3 LEU   199      50.414  40.104  46.060  1.00  0.00           H
ATOM   3146  CG  LEU   199      52.440  40.164  45.890  1.00  0.00           C
ATOM   3147  HG  LEU   199      52.687  40.596  44.920  1.00  0.00           H
ATOM   3148  CD1 LEU   199      53.569  40.474  46.836  1.00  0.00           C
ATOM   3149 HD11 LEU   199      54.526  40.571  46.324  1.00  0.00           H
ATOM   3150 HD12 LEU   199      53.564  39.661  47.561  1.00  0.00           H
ATOM   3151 HD13 LEU   199      53.370  41.417  47.345  1.00  0.00           H
ATOM   3152  CD2 LEU   199      52.361  38.637  45.735  1.00  0.00           C
ATOM   3153 HD21 LEU   199      52.277  38.126  46.693  1.00  0.00           H
ATOM   3154 HD22 LEU   199      51.490  38.418  45.116  1.00  0.00           H
ATOM   3155 HD23 LEU   199      53.238  38.250  45.216  1.00  0.00           H
ATOM   3156  C   LEU   199      51.110  42.796  45.077  1.00  0.00           C
ATOM   3157  O   LEU   199      51.957  43.698  45.066  1.00  0.00           O
ATOM   3158  N   VAL   200      50.376  42.482  44.037  1.00  0.00           N
ATOM   3159  H   VAL   200      49.609  41.828  44.095  1.00  0.00           H
ATOM   3160  CA  VAL   200      50.670  42.934  42.675  1.00  0.00           C
ATOM   3161  HA  VAL   200      51.744  42.968  42.497  1.00  0.00           H
ATOM   3162  CB  VAL   200      50.203  41.896  41.772  1.00  0.00           C
ATOM   3163  HB  VAL   200      49.152  41.690  41.974  1.00  0.00           H
ATOM   3164  CG1 VAL   200      50.237  42.243  40.287  1.00  0.00           C
ATOM   3165 HG11 VAL   200      49.951  41.378  39.687  1.00  0.00           H
ATOM   3166 HG12 VAL   200      49.606  43.103  40.061  1.00  0.00           H
ATOM   3167 HG13 VAL   200      51.277  42.465  40.049  1.00  0.00           H
ATOM   3168  CG2 VAL   200      50.896  40.585  41.934  1.00  0.00           C
ATOM   3169 HG21 VAL   200      51.963  40.721  41.762  1.00  0.00           H
ATOM   3170 HG22 VAL   200      50.463  39.808  41.303  1.00  0.00           H
ATOM   3171 HG23 VAL   200      50.787  40.218  42.954  1.00  0.00           H
ATOM   3172  C   VAL   200      50.208  44.414  42.474  1.00  0.00           C
ATOM   3173  O   VAL   200      50.986  45.240  41.888  1.00  0.00           O
ATOM   3174  N   ALA   201      49.069  44.928  42.956  1.00  0.00           N
ATOM   3175  H   ALA   201      48.422  44.367  43.491  1.00  0.00           H
ATOM   3176  CA  ALA   201      48.699  46.332  42.880  1.00  0.00           C
ATOM   3177  HA  ALA   201      48.899  46.763  41.900  1.00  0.00           H
ATOM   3178  CB  ALA   201      47.194  46.499  43.030  1.00  0.00           C
ATOM   3179  HB1 ALA   201      46.891  47.532  43.200  1.00  0.00           H
ATOM   3180  HB2 ALA   201      46.828  45.806  43.787  1.00  0.00           H
ATOM   3181  HB3 ALA   201      46.804  46.334  42.026  1.00  0.00           H
ATOM   3182  C   ALA   201      49.514  47.300  43.798  1.00  0.00           C
ATOM   3183  O   ALA   201      49.926  48.382  43.358  1.00  0.00           O
ATOM   3184  N   SER   202      49.903  46.772  44.968  1.00  0.00           N
ATOM   3185  H   SER   202      49.677  45.825  45.235  1.00  0.00           H
ATOM   3186  CA  SER   202      50.854  47.549  45.790  1.00  0.00           C
ATOM   3187  HA  SER   202      50.520  48.586  45.743  1.00  0.00           H
ATOM   3188  CB  SER   202      50.806  47.080  47.247  1.00  0.00           C
ATOM   3189  HB2 SER   202      51.110  46.037  47.337  1.00  0.00           H
ATOM   3190  HB3 SER   202      51.532  47.726  47.739  1.00  0.00           H
ATOM   3191  OG  SER   202      49.511  47.278  47.847  1.00  0.00           O
ATOM   3192  HG  SER   202      49.113  46.410  47.742  1.00  0.00           H
ATOM   3193  C   SER   202      52.368  47.523  45.315  1.00  0.00           C
ATOM   3194  O   SER   202      53.041  48.504  45.576  1.00  0.00           O
ATOM   3195  N   TYR   203      52.874  46.507  44.655  1.00  0.00           N
ATOM   3196  H   TYR   203      52.361  45.637  44.622  1.00  0.00           H
ATOM   3197  CA  TYR   203      54.034  46.574  43.792  1.00  0.00           C
ATOM   3198  HA  TYR   203      54.821  46.969  44.435  1.00  0.00           H
ATOM   3199  CB  TYR   203      54.434  45.112  43.422  1.00  0.00           C
ATOM   3200  HB2 TYR   203      54.178  44.597  44.349  1.00  0.00           H
ATOM   3201  HB3 TYR   203      53.939  44.691  42.548  1.00  0.00           H
ATOM   3202  CG  TYR   203      55.916  44.989  43.189  1.00  0.00           C
ATOM   3203  CD1 TYR   203      56.845  44.709  44.269  1.00  0.00           C
ATOM   3204  HD1 TYR   203      56.475  44.523  45.267  1.00  0.00           H
ATOM   3205  CE1 TYR   203      58.227  44.635  44.008  1.00  0.00           C
ATOM   3206  HE1 TYR   203      58.976  44.315  44.716  1.00  0.00           H
ATOM   3207  CZ  TYR   203      58.653  44.988  42.707  1.00  0.00           C
ATOM   3208  OH  TYR   203      59.898  44.858  42.360  1.00  0.00           O
ATOM   3209  HH  TYR   203      60.211  45.612  41.854  1.00  0.00           H
ATOM   3210  CE2 TYR   203      57.812  45.223  41.617  1.00  0.00           C
ATOM   3211  HE2 TYR   203      58.242  45.369  40.637  1.00  0.00           H
ATOM   3212  CD2 TYR   203      56.387  45.216  41.863  1.00  0.00           C
ATOM   3213  HD2 TYR   203      55.742  45.480  41.038  1.00  0.00           H
ATOM   3214  C   TYR   203      53.862  47.520  42.586  1.00  0.00           C
ATOM   3215  O   TYR   203      54.836  48.110  42.096  1.00  0.00           O
ATOM   3216  N   TYR   204      52.684  47.736  42.039  1.00  0.00           N
ATOM   3217  H   TYR   204      51.887  47.211  42.371  1.00  0.00           H
ATOM   3218  CA  TYR   204      52.426  48.707  40.972  1.00  0.00           C
ATOM   3219  HA  TYR   204      53.211  48.539  40.235  1.00  0.00           H
ATOM   3220  CB  TYR   204      51.021  48.483  40.418  1.00  0.00           C
ATOM   3221  HB2 TYR   204      50.866  47.465  40.061  1.00  0.00           H
ATOM   3222  HB3 TYR   204      50.295  48.823  41.156  1.00  0.00           H
ATOM   3223  CG  TYR   204      50.673  49.321  39.150  1.00  0.00           C
ATOM   3224  CD1 TYR   204      51.297  48.984  37.924  1.00  0.00           C
ATOM   3225  HD1 TYR   204      52.005  48.173  37.834  1.00  0.00           H
ATOM   3226  CE1 TYR   204      51.065  49.800  36.786  1.00  0.00           C
ATOM   3227  HE1 TYR   204      51.614  49.590  35.880  1.00  0.00           H
ATOM   3228  CZ  TYR   204      50.257  50.928  36.830  1.00  0.00           C
ATOM   3229  OH  TYR   204      49.951  51.626  35.741  1.00  0.00           O
ATOM   3230  HH  TYR   204      50.044  51.012  35.009  1.00  0.00           H
ATOM   3231  CE2 TYR   204      49.589  51.243  38.042  1.00  0.00           C
ATOM   3232  HE2 TYR   204      48.788  51.963  37.966  1.00  0.00           H
ATOM   3233  CD2 TYR   204      49.732  50.402  39.171  1.00  0.00           C
ATOM   3234  HD2 TYR   204      49.098  50.556  40.031  1.00  0.00           H
ATOM   3235  C   TYR   204      52.581  50.154  41.556  1.00  0.00           C
ATOM   3236  O   TYR   204      53.176  50.993  40.858  1.00  0.00           O
ATOM   3237  N   THR   205      52.100  50.461  42.781  1.00  0.00           N
ATOM   3238  H   THR   205      51.842  49.660  43.340  1.00  0.00           H
ATOM   3239  CA  THR   205      52.259  51.769  43.474  1.00  0.00           C
ATOM   3240  HA  THR   205      52.266  52.656  42.840  1.00  0.00           H
ATOM   3241  CB  THR   205      51.173  51.939  44.545  1.00  0.00           C
ATOM   3242  HB  THR   205      51.256  52.953  44.939  1.00  0.00           H
ATOM   3243  CG2 THR   205      49.898  51.869  43.858  1.00  0.00           C
ATOM   3244 HG21 THR   205      49.922  52.378  42.895  1.00  0.00           H
ATOM   3245 HG22 THR   205      49.121  52.309  44.484  1.00  0.00           H
ATOM   3246 HG23 THR   205      49.657  50.806  43.847  1.00  0.00           H
ATOM   3247  OG1 THR   205      51.280  50.891  45.578  1.00  0.00           O
ATOM   3248  HG1 THR   205      50.445  50.880  46.054  1.00  0.00           H
ATOM   3249  C   THR   205      53.641  51.923  44.113  1.00  0.00           C
ATOM   3250  O   THR   205      54.055  53.047  44.333  1.00  0.00           O
ATOM   3251  N   ASP   206      54.363  50.876  44.425  1.00  0.00           N
ATOM   3252  H   ASP   206      53.940  49.967  44.310  1.00  0.00           H
ATOM   3253  CA  ASP   206      55.481  50.878  45.356  1.00  0.00           C
ATOM   3254  HA  ASP   206      56.078  51.732  45.033  1.00  0.00           H
ATOM   3255  CB  ASP   206      54.951  51.076  46.804  1.00  0.00           C
ATOM   3256  HB2 ASP   206      54.631  52.106  46.965  1.00  0.00           H
ATOM   3257  HB3 ASP   206      54.101  50.463  47.098  1.00  0.00           H
ATOM   3258  CG  ASP   206      56.149  50.813  47.745  1.00  0.00           C
ATOM   3259  OD1 ASP   206      57.336  51.188  47.456  1.00  0.00           O
ATOM   3260  OD2 ASP   206      55.876  50.273  48.848  1.00  0.00           O
ATOM   3261  C   ASP   206      56.308  49.551  45.344  1.00  0.00           C
ATOM   3262  O   ASP   206      55.957  48.560  46.020  1.00  0.00           O
ATOM   3263  N   PRO   207      57.479  49.595  44.658  1.00  0.00           N
ATOM   3264  CD  PRO   207      57.897  50.604  43.640  1.00  0.00           C
ATOM   3265  HD2 PRO   207      57.850  51.675  43.834  1.00  0.00           H
ATOM   3266  HD3 PRO   207      57.170  50.610  42.829  1.00  0.00           H
ATOM   3267  CG  PRO   207      59.214  50.163  43.102  1.00  0.00           C
ATOM   3268  HG2 PRO   207      60.000  50.828  43.458  1.00  0.00           H
ATOM   3269  HG3 PRO   207      59.089  50.038  42.027  1.00  0.00           H
ATOM   3270  CB  PRO   207      59.476  48.759  43.564  1.00  0.00           C
ATOM   3271  HB2 PRO   207      60.504  48.768  43.928  1.00  0.00           H
ATOM   3272  HB3 PRO   207      59.495  48.063  42.726  1.00  0.00           H
ATOM   3273  CA  PRO   207      58.435  48.454  44.597  1.00  0.00           C
ATOM   3274  HA  PRO   207      57.799  47.637  44.258  1.00  0.00           H
ATOM   3275  C   PRO   207      58.985  47.902  45.939  1.00  0.00           C
ATOM   3276  O   PRO   207      59.702  46.898  45.908  1.00  0.00           O
ATOM   3277  N   GLU   208      58.608  48.483  47.067  1.00  0.00           N
ATOM   3278  H   GLU   208      57.901  49.204  47.052  1.00  0.00           H
ATOM   3279  CA  GLU   208      58.969  47.902  48.400  1.00  0.00           C
ATOM   3280  HA  GLU   208      59.908  47.350  48.360  1.00  0.00           H
ATOM   3281  CB  GLU   208      59.259  49.103  49.372  1.00  0.00           C
ATOM   3282  HB2 GLU   208      58.315  49.545  49.687  1.00  0.00           H
ATOM   3283  HB3 GLU   208      59.594  48.665  50.313  1.00  0.00           H
ATOM   3284  CG  GLU   208      60.329  50.102  48.912  1.00  0.00           C
ATOM   3285  HG2 GLU   208      59.960  50.640  48.039  1.00  0.00           H
ATOM   3286  HG3 GLU   208      60.319  50.832  49.722  1.00  0.00           H
ATOM   3287  CD  GLU   208      61.669  49.398  48.717  1.00  0.00           C
ATOM   3288  OE1 GLU   208      62.470  49.862  47.876  1.00  0.00           O
ATOM   3289  OE2 GLU   208      61.942  48.393  49.436  1.00  0.00           O
ATOM   3290  C   GLU   208      57.941  46.932  49.002  1.00  0.00           C
ATOM   3291  O   GLU   208      58.159  46.357  50.057  1.00  0.00           O
ATOM   3292  N   THR   209      56.902  46.598  48.226  1.00  0.00           N
ATOM   3293  H   THR   209      56.765  47.173  47.408  1.00  0.00           H
ATOM   3294  CA  THR   209      56.001  45.514  48.641  1.00  0.00           C
ATOM   3295  HA  THR   209      55.693  45.685  49.671  1.00  0.00           H
ATOM   3296  CB  THR   209      54.774  45.511  47.651  1.00  0.00           C
ATOM   3297  HB  THR   209      55.102  45.220  46.653  1.00  0.00           H
ATOM   3298  CG2 THR   209      53.787  44.476  48.051  1.00  0.00           C
ATOM   3299 HG21 THR   209      53.544  44.444  49.114  1.00  0.00           H
ATOM   3300 HG22 THR   209      54.220  43.506  47.808  1.00  0.00           H
ATOM   3301 HG23 THR   209      52.891  44.665  47.458  1.00  0.00           H
ATOM   3302  OG1 THR   209      54.158  46.814  47.683  1.00  0.00           O
ATOM   3303  HG1 THR   209      54.368  47.352  46.917  1.00  0.00           H
ATOM   3304  C   THR   209      56.659  44.114  48.568  1.00  0.00           C
ATOM   3305  O   THR   209      56.743  43.445  47.504  1.00  0.00           O
ATOM   3306  N   LYS   210      57.144  43.578  49.707  1.00  0.00           N
ATOM   3307  H   LYS   210      56.999  44.193  50.495  1.00  0.00           H
ATOM   3308  CA  LYS   210      57.862  42.266  49.817  1.00  0.00           C
ATOM   3309  HA  LYS   210      58.279  42.142  48.817  1.00  0.00           H
ATOM   3310  CB  LYS   210      58.911  42.252  50.930  1.00  0.00           C
ATOM   3311  HB2 LYS   210      58.475  42.498  51.899  1.00  0.00           H
ATOM   3312  HB3 LYS   210      59.309  41.261  51.152  1.00  0.00           H
ATOM   3313  CG  LYS   210      60.088  43.245  50.631  1.00  0.00           C
ATOM   3314  HG2 LYS   210      59.772  44.283  50.736  1.00  0.00           H
ATOM   3315  HG3 LYS   210      60.854  43.087  51.390  1.00  0.00           H
ATOM   3316  CD  LYS   210      60.741  42.990  49.326  1.00  0.00           C
ATOM   3317  HD2 LYS   210      61.202  42.006  49.240  1.00  0.00           H
ATOM   3318  HD3 LYS   210      60.121  43.147  48.444  1.00  0.00           H
ATOM   3319  CE  LYS   210      62.009  43.910  49.027  1.00  0.00           C
ATOM   3320  HE2 LYS   210      61.669  44.925  49.229  1.00  0.00           H
ATOM   3321  HE3 LYS   210      62.873  43.775  49.677  1.00  0.00           H
ATOM   3322  NZ  LYS   210      62.520  43.798  47.609  1.00  0.00           N
ATOM   3323  HZ1 LYS   210      61.849  43.575  46.889  1.00  0.00           H
ATOM   3324  HZ2 LYS   210      63.299  43.162  47.512  1.00  0.00           H
ATOM   3325  HZ3 LYS   210      62.950  44.684  47.381  1.00  0.00           H
ATOM   3326  C   LYS   210      56.807  41.116  50.032  1.00  0.00           C
ATOM   3327  O   LYS   210      57.147  39.983  49.655  1.00  0.00           O
ATOM   3328  N   MET   211      55.592  41.346  50.557  1.00  0.00           N
ATOM   3329  H   MET   211      55.330  42.247  50.930  1.00  0.00           H
ATOM   3330  CA  MET   211      54.501  40.305  50.776  1.00  0.00           C
ATOM   3331  HA  MET   211      54.545  39.603  49.944  1.00  0.00           H
ATOM   3332  CB  MET   211      54.880  39.461  52.007  1.00  0.00           C
ATOM   3333  HB2 MET   211      55.838  39.020  51.730  1.00  0.00           H
ATOM   3334  HB3 MET   211      54.929  40.184  52.820  1.00  0.00           H
ATOM   3335  CG  MET   211      53.897  38.400  52.418  1.00  0.00           C
ATOM   3336  HG2 MET   211      52.957  38.908  52.634  1.00  0.00           H
ATOM   3337  HG3 MET   211      53.677  37.735  51.582  1.00  0.00           H
ATOM   3338  SD  MET   211      54.295  37.441  53.892  1.00  0.00           S
ATOM   3339  CE  MET   211      52.827  36.374  53.951  1.00  0.00           C
ATOM   3340  HE1 MET   211      52.877  35.852  54.905  1.00  0.00           H
ATOM   3341  HE2 MET   211      51.929  36.982  54.069  1.00  0.00           H
ATOM   3342  HE3 MET   211      52.822  35.660  53.127  1.00  0.00           H
ATOM   3343  C   MET   211      53.200  40.982  50.947  1.00  0.00           C
ATOM   3344  O   MET   211      53.142  42.117  51.547  1.00  0.00           O
ATOM   3345  N   GLY   212      52.142  40.385  50.379  1.00  0.00           N
ATOM   3346  H   GLY   212      52.297  39.513  49.891  1.00  0.00           H
ATOM   3347  CA  GLY   212      50.766  40.664  50.681  1.00  0.00           C
ATOM   3348  HA2 GLY   212      50.600  41.730  50.837  1.00  0.00           H
ATOM   3349  HA3 GLY   212      50.156  40.302  49.852  1.00  0.00           H
ATOM   3350  C   GLY   212      50.238  39.848  51.867  1.00  0.00           C
ATOM   3351  O   GLY   212      50.748  38.720  52.073  1.00  0.00           O
ATOM   3352  N   VAL   213      49.422  40.390  52.775  1.00  0.00           N
ATOM   3353  H   VAL   213      49.282  41.389  52.768  1.00  0.00           H
ATOM   3354  CA  VAL   213      48.824  39.639  53.879  1.00  0.00           C
ATOM   3355  HA  VAL   213      48.629  38.628  53.522  1.00  0.00           H
ATOM   3356  CB  VAL   213      49.792  39.482  55.037  1.00  0.00           C
ATOM   3357  HB  VAL   213      50.637  38.908  54.659  1.00  0.00           H
ATOM   3358  CG1 VAL   213      50.295  40.829  55.578  1.00  0.00           C
ATOM   3359 HG11 VAL   213      49.459  41.528  55.610  1.00  0.00           H
ATOM   3360 HG12 VAL   213      50.742  40.585  56.542  1.00  0.00           H
ATOM   3361 HG13 VAL   213      51.021  41.096  54.810  1.00  0.00           H
ATOM   3362  CG2 VAL   213      49.147  38.741  56.239  1.00  0.00           C
ATOM   3363 HG21 VAL   213      49.845  38.602  57.064  1.00  0.00           H
ATOM   3364 HG22 VAL   213      48.667  37.810  55.939  1.00  0.00           H
ATOM   3365 HG23 VAL   213      48.387  39.332  56.748  1.00  0.00           H
ATOM   3366  C   VAL   213      47.413  40.286  54.288  1.00  0.00           C
ATOM   3367  O   VAL   213      47.135  41.503  54.078  1.00  0.00           O
ATOM   3368  N   ILE   214      46.416  39.477  54.619  1.00  0.00           N
ATOM   3369  H   ILE   214      46.587  38.481  54.587  1.00  0.00           H
ATOM   3370  CA  ILE   214      45.018  39.844  54.883  1.00  0.00           C
ATOM   3371  HA  ILE   214      44.938  40.925  54.988  1.00  0.00           H
ATOM   3372  CB  ILE   214      43.963  39.497  53.778  1.00  0.00           C
ATOM   3373  HB  ILE   214      43.976  38.438  53.518  1.00  0.00           H
ATOM   3374  CG2 ILE   214      42.515  39.733  54.278  1.00  0.00           C
ATOM   3375 HG21 ILE   214      42.438  39.105  55.166  1.00  0.00           H
ATOM   3376 HG22 ILE   214      41.878  39.300  53.507  1.00  0.00           H
ATOM   3377 HG23 ILE   214      42.361  40.808  54.365  1.00  0.00           H
ATOM   3378  CG1 ILE   214      44.158  40.342  52.450  1.00  0.00           C
ATOM   3379 HG12 ILE   214      44.195  41.413  52.644  1.00  0.00           H
ATOM   3380 HG13 ILE   214      45.141  40.204  52.001  1.00  0.00           H
ATOM   3381  CD1 ILE   214      43.103  40.117  51.385  1.00  0.00           C
ATOM   3382 HD11 ILE   214      42.104  40.420  51.703  1.00  0.00           H
ATOM   3383 HD12 ILE   214      42.954  39.074  51.105  1.00  0.00           H
ATOM   3384 HD13 ILE   214      43.337  40.766  50.541  1.00  0.00           H
ATOM   3385  C   ILE   214      44.615  39.273  56.211  1.00  0.00           C
ATOM   3386  O   ILE   214      44.670  38.069  56.476  1.00  0.00           O
ATOM   3387  N   PHE   215      44.237  40.179  57.118  1.00  0.00           N
ATOM   3388  H   PHE   215      44.293  41.154  56.860  1.00  0.00           H
ATOM   3389  CA  PHE   215      43.688  39.803  58.435  1.00  0.00           C
ATOM   3390  HA  PHE   215      43.900  38.755  58.649  1.00  0.00           H
ATOM   3391  CB  PHE   215      44.432  40.575  59.489  1.00  0.00           C
ATOM   3392  HB2 PHE   215      44.093  41.611  59.482  1.00  0.00           H
ATOM   3393  HB3 PHE   215      44.172  40.215  60.485  1.00  0.00           H
ATOM   3394  CG  PHE   215      45.932  40.574  59.496  1.00  0.00           C
ATOM   3395  CD1 PHE   215      46.623  39.553  60.164  1.00  0.00           C
ATOM   3396  HD1 PHE   215      46.130  38.695  60.597  1.00  0.00           H
ATOM   3397  CE1 PHE   215      48.028  39.566  60.048  1.00  0.00           C
ATOM   3398  HE1 PHE   215      48.602  38.801  60.550  1.00  0.00           H
ATOM   3399  CZ  PHE   215      48.698  40.630  59.473  1.00  0.00           C
ATOM   3400  HZ  PHE   215      49.776  40.611  59.420  1.00  0.00           H
ATOM   3401  CE2 PHE   215      48.015  41.639  58.785  1.00  0.00           C
ATOM   3402  HE2 PHE   215      48.546  42.381  58.208  1.00  0.00           H
ATOM   3403  CD2 PHE   215      46.620  41.658  58.787  1.00  0.00           C
ATOM   3404  HD2 PHE   215      46.128  42.455  58.249  1.00  0.00           H
ATOM   3405  C   PHE   215      42.189  39.895  58.459  1.00  0.00           C
ATOM   3406  O   PHE   215      41.705  41.003  58.639  1.00  0.00           O
ATOM   3407  N   GLY   216      41.461  38.850  58.310  1.00  0.00           N
ATOM   3408  H   GLY   216      41.946  37.973  58.181  1.00  0.00           H
ATOM   3409  CA  GLY   216      39.988  38.855  58.369  1.00  0.00           C
ATOM   3410  HA2 GLY   216      39.559  39.792  58.722  1.00  0.00           H
ATOM   3411  HA3 GLY   216      39.537  38.750  57.381  1.00  0.00           H
ATOM   3412  C   GLY   216      39.432  37.872  59.406  1.00  0.00           C
ATOM   3413  O   GLY   216      40.104  37.733  60.401  1.00  0.00           O
ATOM   3414  N   THR   217      38.257  37.239  59.110  1.00  0.00           N
ATOM   3415  H   THR   217      37.783  37.578  58.285  1.00  0.00           H
ATOM   3416  CA  THR   217      37.919  35.933  59.746  1.00  0.00           C
ATOM   3417  HA  THR   217      37.846  36.088  60.823  1.00  0.00           H
ATOM   3418  CB  THR   217      36.521  35.522  59.336  1.00  0.00           C
ATOM   3419  HB  THR   217      36.441  34.490  59.675  1.00  0.00           H
ATOM   3420  CG2 THR   217      35.435  36.310  60.022  1.00  0.00           C
ATOM   3421 HG21 THR   217      35.131  35.876  60.975  1.00  0.00           H
ATOM   3422 HG22 THR   217      34.540  36.303  59.399  1.00  0.00           H
ATOM   3423 HG23 THR   217      35.604  37.383  60.119  1.00  0.00           H
ATOM   3424  OG1 THR   217      36.461  35.504  58.039  1.00  0.00           O
ATOM   3425  HG1 THR   217      36.979  34.770  57.701  1.00  0.00           H
ATOM   3426  C   THR   217      38.889  34.775  59.470  1.00  0.00           C
ATOM   3427  O   THR   217      38.834  33.797  60.216  1.00  0.00           O
ATOM   3428  N   GLY   218      39.780  34.887  58.471  1.00  0.00           N
ATOM   3429  H   GLY   218      39.870  35.788  58.025  1.00  0.00           H
ATOM   3430  CA  GLY   218      40.948  33.984  58.378  1.00  0.00           C
ATOM   3431  HA2 GLY   218      40.924  33.189  59.124  1.00  0.00           H
ATOM   3432  HA3 GLY   218      41.001  33.520  57.393  1.00  0.00           H
ATOM   3433  C   GLY   218      42.207  34.722  58.592  1.00  0.00           C
ATOM   3434  O   GLY   218      42.232  35.922  59.056  1.00  0.00           O
ATOM   3435  N   VAL   219      43.358  34.091  58.295  1.00  0.00           N
ATOM   3436  H   VAL   219      43.374  33.140  57.954  1.00  0.00           H
ATOM   3437  CA  VAL   219      44.748  34.615  58.324  1.00  0.00           C
ATOM   3438  HA  VAL   219      44.726  35.695  58.173  1.00  0.00           H
ATOM   3439  CB  VAL   219      45.449  34.396  59.711  1.00  0.00           C
ATOM   3440  HB  VAL   219      46.494  34.577  59.458  1.00  0.00           H
ATOM   3441  CG1 VAL   219      44.986  35.317  60.775  1.00  0.00           C
ATOM   3442 HG11 VAL   219      45.668  35.178  61.614  1.00  0.00           H
ATOM   3443 HG12 VAL   219      45.104  36.335  60.404  1.00  0.00           H
ATOM   3444 HG13 VAL   219      43.917  35.174  60.937  1.00  0.00           H
ATOM   3445  CG2 VAL   219      45.207  32.959  60.181  1.00  0.00           C
ATOM   3446 HG21 VAL   219      45.175  32.204  59.395  1.00  0.00           H
ATOM   3447 HG22 VAL   219      44.284  32.929  60.759  1.00  0.00           H
ATOM   3448 HG23 VAL   219      45.962  32.660  60.909  1.00  0.00           H
ATOM   3449  C   VAL   219      45.454  34.023  57.125  1.00  0.00           C
ATOM   3450  O   VAL   219      45.826  32.882  57.105  1.00  0.00           O
ATOM   3451  N   ASN   220      45.616  34.895  56.090  1.00  0.00           N
ATOM   3452  H   ASN   220      45.323  35.854  56.209  1.00  0.00           H
ATOM   3453  CA  ASN   220      46.268  34.527  54.815  1.00  0.00           C
ATOM   3454  HA  ASN   220      46.999  33.749  55.035  1.00  0.00           H
ATOM   3455  CB  ASN   220      45.282  34.028  53.713  1.00  0.00           C
ATOM   3456  HB2 ASN   220      44.563  33.409  54.249  1.00  0.00           H
ATOM   3457  HB3 ASN   220      44.855  34.957  53.336  1.00  0.00           H
ATOM   3458  CG  ASN   220      45.920  33.331  52.568  1.00  0.00           C
ATOM   3459  OD1 ASN   220      47.053  32.954  52.678  1.00  0.00           O
ATOM   3460  ND2 ASN   220      45.278  33.225  51.416  1.00  0.00           N
ATOM   3461 HD21 ASN   220      44.295  33.435  51.320  1.00  0.00           H
ATOM   3462 HD22 ASN   220      45.881  32.989  50.640  1.00  0.00           H
ATOM   3463  C   ASN   220      47.297  35.631  54.316  1.00  0.00           C
ATOM   3464  O   ASN   220      47.129  36.797  54.479  1.00  0.00           O
ATOM   3465  N   GLY   221      48.352  35.113  53.647  1.00  0.00           N
ATOM   3466  H   GLY   221      48.336  34.118  53.474  1.00  0.00           H
ATOM   3467  CA  GLY   221      49.500  35.791  52.990  1.00  0.00           C
ATOM   3468  HA2 GLY   221      49.424  36.878  53.005  1.00  0.00           H
ATOM   3469  HA3 GLY   221      50.307  35.474  53.651  1.00  0.00           H
ATOM   3470  C   GLY   221      49.817  35.303  51.574  1.00  0.00           C
ATOM   3471  O   GLY   221      49.540  34.169  51.210  1.00  0.00           O
ATOM   3472  N   ALA   222      50.557  36.140  50.804  1.00  0.00           N
ATOM   3473  H   ALA   222      50.654  37.093  51.123  1.00  0.00           H
ATOM   3474  CA  ALA   222      50.927  35.845  49.432  1.00  0.00           C
ATOM   3475  HA  ALA   222      51.058  34.765  49.373  1.00  0.00           H
ATOM   3476  CB  ALA   222      49.802  36.133  48.443  1.00  0.00           C
ATOM   3477  HB1 ALA   222      48.796  35.941  48.814  1.00  0.00           H
ATOM   3478  HB2 ALA   222      49.791  35.329  47.707  1.00  0.00           H
ATOM   3479  HB3 ALA   222      49.828  37.168  48.104  1.00  0.00           H
ATOM   3480  C   ALA   222      52.296  36.483  49.070  1.00  0.00           C
ATOM   3481  O   ALA   222      52.446  37.679  49.438  1.00  0.00           O
ATOM   3482  N   TYR   223      53.164  35.802  48.360  1.00  0.00           N
ATOM   3483  H   TYR   223      52.905  34.868  48.073  1.00  0.00           H
ATOM   3484  CA  TYR   223      54.539  36.207  47.886  1.00  0.00           C
ATOM   3485  HA  TYR   223      54.413  37.214  47.489  1.00  0.00           H
ATOM   3486  CB  TYR   223      55.526  36.156  49.081  1.00  0.00           C
ATOM   3487  HB2 TYR   223      56.450  36.581  48.689  1.00  0.00           H
ATOM   3488  HB3 TYR   223      55.246  36.655  50.008  1.00  0.00           H
ATOM   3489  CG  TYR   223      55.920  34.705  49.440  1.00  0.00           C
ATOM   3490  CD1 TYR   223      55.048  33.772  49.962  1.00  0.00           C
ATOM   3491  HD1 TYR   223      54.028  34.050  50.181  1.00  0.00           H
ATOM   3492  CE1 TYR   223      55.233  32.383  49.901  1.00  0.00           C
ATOM   3493  HE1 TYR   223      54.480  31.741  50.332  1.00  0.00           H
ATOM   3494  CZ  TYR   223      56.445  31.927  49.325  1.00  0.00           C
ATOM   3495  OH  TYR   223      56.716  30.541  49.205  1.00  0.00           O
ATOM   3496  HH  TYR   223      57.497  30.389  48.667  1.00  0.00           H
ATOM   3497  CE2 TYR   223      57.278  32.839  48.695  1.00  0.00           C
ATOM   3498  HE2 TYR   223      58.126  32.417  48.176  1.00  0.00           H
ATOM   3499  CD2 TYR   223      57.132  34.243  48.897  1.00  0.00           C
ATOM   3500  HD2 TYR   223      57.824  34.960  48.482  1.00  0.00           H
ATOM   3501  C   TYR   223      55.104  35.440  46.635  1.00  0.00           C
ATOM   3502  O   TYR   223      54.713  34.314  46.372  1.00  0.00           O
ATOM   3503  N   TYR   224      56.025  36.084  45.887  1.00  0.00           N
ATOM   3504  H   TYR   224      56.404  36.902  46.342  1.00  0.00           H
ATOM   3505  CA  TYR   224      56.748  35.527  44.723  1.00  0.00           C
ATOM   3506  HA  TYR   224      56.057  35.016  44.052  1.00  0.00           H
ATOM   3507  CB  TYR   224      57.446  36.661  43.992  1.00  0.00           C
ATOM   3508  HB2 TYR   224      57.945  37.263  44.752  1.00  0.00           H
ATOM   3509  HB3 TYR   224      58.094  36.091  43.325  1.00  0.00           H
ATOM   3510  CG  TYR   224      56.569  37.535  43.109  1.00  0.00           C
ATOM   3511  CD1 TYR   224      56.244  37.203  41.803  1.00  0.00           C
ATOM   3512  HD1 TYR   224      56.492  36.242  41.376  1.00  0.00           H
ATOM   3513  CE1 TYR   224      55.635  38.205  40.988  1.00  0.00           C
ATOM   3514  HE1 TYR   224      55.455  38.098  39.929  1.00  0.00           H
ATOM   3515  CZ  TYR   224      55.043  39.352  41.587  1.00  0.00           C
ATOM   3516  OH  TYR   224      54.581  40.384  40.786  1.00  0.00           O
ATOM   3517  HH  TYR   224      54.645  40.095  39.872  1.00  0.00           H
ATOM   3518  CE2 TYR   224      55.184  39.589  42.943  1.00  0.00           C
ATOM   3519  HE2 TYR   224      54.782  40.491  43.381  1.00  0.00           H
ATOM   3520  CD2 TYR   224      55.963  38.697  43.720  1.00  0.00           C
ATOM   3521  HD2 TYR   224      56.181  38.959  44.745  1.00  0.00           H
ATOM   3522  C   TYR   224      57.841  34.579  45.184  1.00  0.00           C
ATOM   3523  O   TYR   224      58.748  34.922  46.018  1.00  0.00           O
ATOM   3524  N   ASP   225      57.796  33.324  44.721  1.00  0.00           N
ATOM   3525  H   ASP   225      57.107  33.208  43.990  1.00  0.00           H
ATOM   3526  CA  ASP   225      58.798  32.347  44.867  1.00  0.00           C
ATOM   3527  HA  ASP   225      59.639  32.774  45.413  1.00  0.00           H
ATOM   3528  CB  ASP   225      58.258  31.180  45.683  1.00  0.00           C
ATOM   3529  HB2 ASP   225      57.363  31.419  46.258  1.00  0.00           H
ATOM   3530  HB3 ASP   225      57.850  30.538  44.902  1.00  0.00           H
ATOM   3531  CG  ASP   225      59.301  30.599  46.636  1.00  0.00           C
ATOM   3532  OD1 ASP   225      60.566  30.793  46.566  1.00  0.00           O
ATOM   3533  OD2 ASP   225      58.896  29.922  47.628  1.00  0.00           O
ATOM   3534  C   ASP   225      59.362  32.054  43.481  1.00  0.00           C
ATOM   3535  O   ASP   225      58.951  32.760  42.507  1.00  0.00           O
ATOM   3536  N   VAL   226      60.305  31.190  43.427  1.00  0.00           N
ATOM   3537  H   VAL   226      60.492  30.696  44.288  1.00  0.00           H
ATOM   3538  CA  VAL   226      60.876  30.864  42.094  1.00  0.00           C
ATOM   3539  HA  VAL   226      60.281  31.372  41.336  1.00  0.00           H
ATOM   3540  CB  VAL   226      62.375  31.376  42.087  1.00  0.00           C
ATOM   3541  HB  VAL   226      62.756  31.092  41.106  1.00  0.00           H
ATOM   3542  CG1 VAL   226      62.439  32.905  42.044  1.00  0.00           C
ATOM   3543 HG11 VAL   226      63.346  33.419  42.361  1.00  0.00           H
ATOM   3544 HG12 VAL   226      62.013  33.309  41.126  1.00  0.00           H
ATOM   3545 HG13 VAL   226      61.798  33.183  42.881  1.00  0.00           H
ATOM   3546  CG2 VAL   226      63.232  30.829  43.290  1.00  0.00           C
ATOM   3547 HG21 VAL   226      64.118  31.464  43.305  1.00  0.00           H
ATOM   3548 HG22 VAL   226      63.591  29.837  43.016  1.00  0.00           H
ATOM   3549 HG23 VAL   226      62.751  30.820  44.268  1.00  0.00           H
ATOM   3550  C   VAL   226      60.705  29.441  41.751  1.00  0.00           C
ATOM   3551  O   VAL   226      60.612  28.593  42.564  1.00  0.00           O
ATOM   3552  N   CYS   227      60.781  29.151  40.494  1.00  0.00           N
ATOM   3553  H   CYS   227      60.887  29.878  39.801  1.00  0.00           H
ATOM   3554  CA  CYS   227      60.377  27.786  40.035  1.00  0.00           C
ATOM   3555  HA  CYS   227      59.443  27.420  40.463  1.00  0.00           H
ATOM   3556  CB  CYS   227      60.250  27.807  38.531  1.00  0.00           C
ATOM   3557  HB2 CYS   227      61.153  28.268  38.134  1.00  0.00           H
ATOM   3558  HB3 CYS   227      60.301  26.756  38.246  1.00  0.00           H
ATOM   3559  SG  CYS   227      58.746  28.656  38.016  1.00  0.00           S
ATOM   3560  HG  CYS   227      59.174  29.863  38.397  1.00  0.00           H
ATOM   3561  C   CYS   227      61.384  26.672  40.561  1.00  0.00           C
ATOM   3562  O   CYS   227      60.973  25.594  40.851  1.00  0.00           O
ATOM   3563  N   SER   228      62.677  26.899  40.868  1.00  0.00           N
ATOM   3564  H   SER   228      63.045  27.768  40.508  1.00  0.00           H
ATOM   3565  CA  SER   228      63.627  26.046  41.629  1.00  0.00           C
ATOM   3566  HA  SER   228      63.669  25.106  41.081  1.00  0.00           H
ATOM   3567  CB  SER   228      65.012  26.626  41.594  1.00  0.00           C
ATOM   3568  HB2 SER   228      65.822  26.106  42.105  1.00  0.00           H
ATOM   3569  HB3 SER   228      65.275  26.867  40.565  1.00  0.00           H
ATOM   3570  OG  SER   228      64.959  27.832  42.356  1.00  0.00           O
ATOM   3571  HG  SER   228      64.576  27.619  43.210  1.00  0.00           H
ATOM   3572  C   SER   228      63.199  25.774  43.033  1.00  0.00           C
ATOM   3573  O   SER   228      63.807  24.854  43.601  1.00  0.00           O
ATOM   3574  N   ASP   229      62.193  26.419  43.540  1.00  0.00           N
ATOM   3575  H   ASP   229      61.867  27.210  43.005  1.00  0.00           H
ATOM   3576  CA  ASP   229      61.531  26.192  44.794  1.00  0.00           C
ATOM   3577  HA  ASP   229      62.032  25.359  45.289  1.00  0.00           H
ATOM   3578  CB  ASP   229      61.788  27.423  45.625  1.00  0.00           C
ATOM   3579  HB2 ASP   229      61.313  28.307  45.201  1.00  0.00           H
ATOM   3580  HB3 ASP   229      61.307  27.280  46.593  1.00  0.00           H
ATOM   3581  CG  ASP   229      63.246  27.801  45.913  1.00  0.00           C
ATOM   3582  OD1 ASP   229      64.131  27.569  45.114  1.00  0.00           O
ATOM   3583  OD2 ASP   229      63.522  28.345  47.019  1.00  0.00           O
ATOM   3584  C   ASP   229      60.080  25.773  44.766  1.00  0.00           C
ATOM   3585  O   ASP   229      59.559  25.207  45.744  1.00  0.00           O
ATOM   3586  N   ILE   230      59.466  26.016  43.610  1.00  0.00           N
ATOM   3587  H   ILE   230      60.024  26.459  42.895  1.00  0.00           H
ATOM   3588  CA  ILE   230      58.107  25.563  43.318  1.00  0.00           C
ATOM   3589  HA  ILE   230      57.500  25.363  44.201  1.00  0.00           H
ATOM   3590  CB  ILE   230      57.298  26.597  42.472  1.00  0.00           C
ATOM   3591  HB  ILE   230      57.792  26.685  41.505  1.00  0.00           H
ATOM   3592  CG2 ILE   230      55.798  26.192  42.376  1.00  0.00           C
ATOM   3593 HG21 ILE   230      55.670  25.282  41.789  1.00  0.00           H
ATOM   3594 HG22 ILE   230      55.292  26.948  41.775  1.00  0.00           H
ATOM   3595 HG23 ILE   230      55.358  26.137  43.372  1.00  0.00           H
ATOM   3596  CG1 ILE   230      57.257  27.986  43.180  1.00  0.00           C
ATOM   3597 HG12 ILE   230      56.551  27.983  44.010  1.00  0.00           H
ATOM   3598 HG13 ILE   230      58.237  28.289  43.549  1.00  0.00           H
ATOM   3599  CD1 ILE   230      56.879  29.083  42.143  1.00  0.00           C
ATOM   3600 HD11 ILE   230      55.793  29.164  42.101  1.00  0.00           H
ATOM   3601 HD12 ILE   230      57.294  28.955  41.143  1.00  0.00           H
ATOM   3602 HD13 ILE   230      57.229  30.000  42.619  1.00  0.00           H
ATOM   3603  C   ILE   230      58.268  24.139  42.707  1.00  0.00           C
ATOM   3604  O   ILE   230      57.905  23.860  41.582  1.00  0.00           O
ATOM   3605  N   GLU   231      58.730  23.145  43.597  1.00  0.00           N
ATOM   3606  H   GLU   231      58.973  23.475  44.521  1.00  0.00           H
ATOM   3607  CA  GLU   231      58.987  21.784  43.146  1.00  0.00           C
ATOM   3608  HA  GLU   231      59.758  21.892  42.383  1.00  0.00           H
ATOM   3609  CB  GLU   231      59.530  21.041  44.387  1.00  0.00           C
ATOM   3610  HB2 GLU   231      58.799  21.175  45.185  1.00  0.00           H
ATOM   3611  HB3 GLU   231      59.611  19.971  44.198  1.00  0.00           H
ATOM   3612  CG  GLU   231      60.952  21.556  44.738  1.00  0.00           C
ATOM   3613  HG2 GLU   231      61.551  21.178  43.910  1.00  0.00           H
ATOM   3614  HG3 GLU   231      60.962  22.642  44.831  1.00  0.00           H
ATOM   3615  CD  GLU   231      61.455  21.041  46.151  1.00  0.00           C
ATOM   3616  OE1 GLU   231      62.553  21.541  46.554  1.00  0.00           O
ATOM   3617  OE2 GLU   231      60.641  20.488  46.918  1.00  0.00           O
ATOM   3618  C   GLU   231      57.824  21.025  42.495  1.00  0.00           C
ATOM   3619  O   GLU   231      58.051  20.291  41.534  1.00  0.00           O
ATOM   3620  N   LYS   232      56.602  21.106  43.062  1.00  0.00           N
ATOM   3621  H   LYS   232      56.450  21.647  43.902  1.00  0.00           H
ATOM   3622  CA  LYS   232      55.399  20.430  42.546  1.00  0.00           C
ATOM   3623  HA  LYS   232      55.595  19.362  42.456  1.00  0.00           H
ATOM   3624  CB  LYS   232      54.283  20.527  43.555  1.00  0.00           C
ATOM   3625  HB2 LYS   232      53.497  19.864  43.197  1.00  0.00           H
ATOM   3626  HB3 LYS   232      54.563  20.273  44.577  1.00  0.00           H
ATOM   3627  CG  LYS   232      53.781  21.979  43.773  1.00  0.00           C
ATOM   3628  HG2 LYS   232      54.600  22.661  44.000  1.00  0.00           H
ATOM   3629  HG3 LYS   232      53.391  22.452  42.872  1.00  0.00           H
ATOM   3630  CD  LYS   232      52.757  21.957  44.890  1.00  0.00           C
ATOM   3631  HD2 LYS   232      51.968  21.269  44.587  1.00  0.00           H
ATOM   3632  HD3 LYS   232      53.187  21.630  45.837  1.00  0.00           H
ATOM   3633  CE  LYS   232      52.261  23.329  45.127  1.00  0.00           C
ATOM   3634  HE2 LYS   232      53.031  23.936  45.603  1.00  0.00           H
ATOM   3635  HE3 LYS   232      52.106  23.844  44.180  1.00  0.00           H
ATOM   3636  NZ  LYS   232      51.027  23.270  45.964  1.00  0.00           N
ATOM   3637  HZ1 LYS   232      51.239  22.932  46.892  1.00  0.00           H
ATOM   3638  HZ2 LYS   232      50.332  22.713  45.489  1.00  0.00           H
ATOM   3639  HZ3 LYS   232      50.681  24.219  45.975  1.00  0.00           H
ATOM   3640  C   LYS   232      54.922  20.823  41.120  1.00  0.00           C
ATOM   3641  O   LYS   232      53.970  20.224  40.632  1.00  0.00           O
ATOM   3642  N   LEU   233      55.520  21.871  40.523  1.00  0.00           N
ATOM   3643  H   LEU   233      56.341  22.248  40.973  1.00  0.00           H
ATOM   3644  CA  LEU   233      55.295  22.270  39.118  1.00  0.00           C
ATOM   3645  HA  LEU   233      54.469  21.671  38.734  1.00  0.00           H
ATOM   3646  CB  LEU   233      54.901  23.757  38.984  1.00  0.00           C
ATOM   3647  HB2 LEU   233      55.711  24.310  39.460  1.00  0.00           H
ATOM   3648  HB3 LEU   233      54.761  24.076  37.951  1.00  0.00           H
ATOM   3649  CG  LEU   233      53.686  24.086  39.891  1.00  0.00           C
ATOM   3650  HG  LEU   233      54.013  23.747  40.874  1.00  0.00           H
ATOM   3651  CD1 LEU   233      53.436  25.631  39.769  1.00  0.00           C
ATOM   3652 HD11 LEU   233      52.812  25.869  40.629  1.00  0.00           H
ATOM   3653 HD12 LEU   233      52.892  25.850  38.849  1.00  0.00           H
ATOM   3654 HD13 LEU   233      54.347  26.229  39.794  1.00  0.00           H
ATOM   3655  CD2 LEU   233      52.391  23.305  39.498  1.00  0.00           C
ATOM   3656 HD21 LEU   233      51.626  23.791  40.102  1.00  0.00           H
ATOM   3657 HD22 LEU   233      52.148  23.509  38.453  1.00  0.00           H
ATOM   3658 HD23 LEU   233      52.453  22.283  39.870  1.00  0.00           H
ATOM   3659  C   LEU   233      56.460  22.016  38.163  1.00  0.00           C
ATOM   3660  O   LEU   233      56.289  21.925  36.946  1.00  0.00           O
ATOM   3661  N   GLN   234      57.639  21.796  38.705  1.00  0.00           N
ATOM   3662  H   GLN   234      57.746  21.666  39.700  1.00  0.00           H
ATOM   3663  CA  GLN   234      58.791  21.249  37.841  1.00  0.00           C
ATOM   3664  HA  GLN   234      59.160  21.950  37.091  1.00  0.00           H
ATOM   3665  CB  GLN   234      59.969  20.961  38.691  1.00  0.00           C
ATOM   3666  HB2 GLN   234      59.810  20.203  39.457  1.00  0.00           H
ATOM   3667  HB3 GLN   234      60.755  20.537  38.066  1.00  0.00           H
ATOM   3668  CG  GLN   234      60.512  22.269  39.326  1.00  0.00           C
ATOM   3669  HG2 GLN   234      60.747  23.035  38.586  1.00  0.00           H
ATOM   3670  HG3 GLN   234      59.738  22.639  39.998  1.00  0.00           H
ATOM   3671  CD  GLN   234      61.832  22.040  40.161  1.00  0.00           C
ATOM   3672  OE1 GLN   234      62.519  21.083  40.130  1.00  0.00           O
ATOM   3673  NE2 GLN   234      62.195  22.954  41.045  1.00  0.00           N
ATOM   3674 HE21 GLN   234      62.911  22.617  41.672  1.00  0.00           H
ATOM   3675 HE22 GLN   234      61.723  23.838  41.172  1.00  0.00           H
ATOM   3676  C   GLN   234      58.397  19.997  37.036  1.00  0.00           C
ATOM   3677  O   GLN   234      57.510  19.250  37.450  1.00  0.00           O
ATOM   3678  N   GLY   235      58.841  19.871  35.779  1.00  0.00           N
ATOM   3679  H   GLY   235      59.593  20.424  35.392  1.00  0.00           H
ATOM   3680  CA  GLY   235      58.300  18.825  34.876  1.00  0.00           C
ATOM   3681  HA2 GLY   235      58.881  18.997  33.969  1.00  0.00           H
ATOM   3682  HA3 GLY   235      58.227  17.876  35.408  1.00  0.00           H
ATOM   3683  C   GLY   235      56.853  19.183  34.444  1.00  0.00           C
ATOM   3684  O   GLY   235      56.580  18.942  33.287  1.00  0.00           O
ATOM   3685  N   LYS   236      55.963  19.809  35.222  1.00  0.00           N
ATOM   3686  H   LYS   236      56.244  19.990  36.175  1.00  0.00           H
ATOM   3687  CA  LYS   236      54.624  20.239  34.716  1.00  0.00           C
ATOM   3688  HA  LYS   236      54.236  19.470  34.047  1.00  0.00           H
ATOM   3689  CB  LYS   236      53.656  20.403  36.006  1.00  0.00           C
ATOM   3690  HB2 LYS   236      53.838  21.412  36.376  1.00  0.00           H
ATOM   3691  HB3 LYS   236      52.601  20.360  35.737  1.00  0.00           H
ATOM   3692  CG  LYS   236      53.673  19.253  37.055  1.00  0.00           C
ATOM   3693  HG2 LYS   236      53.664  18.303  36.523  1.00  0.00           H
ATOM   3694  HG3 LYS   236      54.566  19.519  37.620  1.00  0.00           H
ATOM   3695  CD  LYS   236      52.526  19.426  37.983  1.00  0.00           C
ATOM   3696  HD2 LYS   236      52.580  20.405  38.459  1.00  0.00           H
ATOM   3697  HD3 LYS   236      51.599  19.251  37.436  1.00  0.00           H
ATOM   3698  CE  LYS   236      52.479  18.411  39.073  1.00  0.00           C
ATOM   3699  HE2 LYS   236      52.453  17.441  38.575  1.00  0.00           H
ATOM   3700  HE3 LYS   236      53.418  18.441  39.626  1.00  0.00           H
ATOM   3701  NZ  LYS   236      51.325  18.765  39.897  1.00  0.00           N
ATOM   3702  HZ1 LYS   236      50.429  18.961  39.477  1.00  0.00           H
ATOM   3703  HZ2 LYS   236      51.417  19.593  40.467  1.00  0.00           H
ATOM   3704  HZ3 LYS   236      51.062  17.979  40.473  1.00  0.00           H
ATOM   3705  C   LYS   236      54.748  21.498  33.864  1.00  0.00           C
ATOM   3706  O   LYS   236      53.940  21.761  32.942  1.00  0.00           O
ATOM   3707  N   LEU   237      55.748  22.401  34.162  1.00  0.00           N
ATOM   3708  H   LEU   237      56.303  22.236  34.988  1.00  0.00           H
ATOM   3709  CA  LEU   237      55.978  23.599  33.434  1.00  0.00           C
ATOM   3710  HA  LEU   237      55.060  24.013  33.018  1.00  0.00           H
ATOM   3711  CB  LEU   237      56.726  24.605  34.301  1.00  0.00           C
ATOM   3712  HB2 LEU   237      57.564  24.040  34.709  1.00  0.00           H
ATOM   3713  HB3 LEU   237      57.170  25.341  33.628  1.00  0.00           H
ATOM   3714  CG  LEU   237      55.965  25.308  35.339  1.00  0.00           C
ATOM   3715  HG  LEU   237      55.814  24.651  36.196  1.00  0.00           H
ATOM   3716  CD1 LEU   237      56.662  26.523  35.923  1.00  0.00           C
ATOM   3717 HD11 LEU   237      57.702  26.371  36.207  1.00  0.00           H
ATOM   3718 HD12 LEU   237      56.173  26.841  36.843  1.00  0.00           H
ATOM   3719 HD13 LEU   237      56.518  27.355  35.232  1.00  0.00           H
ATOM   3720  CD2 LEU   237      54.599  25.804  34.917  1.00  0.00           C
ATOM   3721 HD21 LEU   237      54.587  26.281  33.937  1.00  0.00           H
ATOM   3722 HD22 LEU   237      53.942  24.936  34.862  1.00  0.00           H
ATOM   3723 HD23 LEU   237      54.278  26.617  35.566  1.00  0.00           H
ATOM   3724  C   LEU   237      56.828  23.230  32.166  1.00  0.00           C
ATOM   3725  O   LEU   237      57.611  22.260  32.225  1.00  0.00           O
ATOM   3726  N   SER   238      56.958  24.040  31.053  1.00  0.00           N
ATOM   3727  H   SER   238      56.383  24.865  31.147  1.00  0.00           H
ATOM   3728  CA  SER   238      57.922  23.798  29.979  1.00  0.00           C
ATOM   3729  HA  SER   238      57.732  22.834  29.506  1.00  0.00           H
ATOM   3730  CB  SER   238      57.653  24.884  28.885  1.00  0.00           C
ATOM   3731  HB2 SER   238      56.652  24.653  28.523  1.00  0.00           H
ATOM   3732  HB3 SER   238      57.817  25.876  29.309  1.00  0.00           H
ATOM   3733  OG  SER   238      58.495  24.768  27.814  1.00  0.00           O
ATOM   3734  HG  SER   238      58.530  25.583  27.308  1.00  0.00           H
ATOM   3735  C   SER   238      59.409  23.938  30.396  1.00  0.00           C
ATOM   3736  O   SER   238      59.730  24.699  31.252  1.00  0.00           O
ATOM   3737  N   ASP   239      60.282  23.160  29.666  1.00  0.00           N
ATOM   3738  H   ASP   239      59.968  22.722  28.812  1.00  0.00           H
ATOM   3739  CA  ASP   239      61.771  23.251  29.946  1.00  0.00           C
ATOM   3740  HA  ASP   239      61.916  23.288  31.025  1.00  0.00           H
ATOM   3741  CB  ASP   239      62.574  22.075  29.390  1.00  0.00           C
ATOM   3742  HB2 ASP   239      62.452  21.943  28.314  1.00  0.00           H
ATOM   3743  HB3 ASP   239      63.644  22.211  29.542  1.00  0.00           H
ATOM   3744  CG  ASP   239      62.120  20.782  30.083  1.00  0.00           C
ATOM   3745  OD1 ASP   239      62.377  19.669  29.572  1.00  0.00           O
ATOM   3746  OD2 ASP   239      61.688  20.966  31.232  1.00  0.00           O
ATOM   3747  C   ASP   239      62.314  24.665  29.469  1.00  0.00           C
ATOM   3748  O   ASP   239      63.400  25.036  30.000  1.00  0.00           O
ATOM   3749  N   ASP   240      61.581  25.316  28.620  1.00  0.00           N
ATOM   3750  H   ASP   240      60.659  25.011  28.343  1.00  0.00           H
ATOM   3751  CA  ASP   240      61.926  26.709  28.230  1.00  0.00           C
ATOM   3752  HA  ASP   240      62.980  26.718  27.952  1.00  0.00           H
ATOM   3753  CB  ASP   240      60.855  27.081  27.099  1.00  0.00           C
ATOM   3754  HB2 ASP   240      59.842  27.006  27.495  1.00  0.00           H
ATOM   3755  HB3 ASP   240      60.928  28.145  26.874  1.00  0.00           H
ATOM   3756  CG  ASP   240      61.088  26.225  25.862  1.00  0.00           C
ATOM   3757  OD1 ASP   240      60.085  25.981  25.111  1.00  0.00           O
ATOM   3758  OD2 ASP   240      62.191  25.607  25.676  1.00  0.00           O
ATOM   3759  C   ASP   240      61.865  27.799  29.297  1.00  0.00           C
ATOM   3760  O   ASP   240      62.517  28.776  29.160  1.00  0.00           O
ATOM   3761  N   ILE   241      61.067  27.546  30.375  1.00  0.00           N
ATOM   3762  H   ILE   241      60.826  26.580  30.542  1.00  0.00           H
ATOM   3763  CA  ILE   241      60.960  28.537  31.401  1.00  0.00           C
ATOM   3764  HA  ILE   241      60.820  29.525  30.963  1.00  0.00           H
ATOM   3765  CB  ILE   241      59.583  28.316  32.155  1.00  0.00           C
ATOM   3766  HB  ILE   241      59.620  27.262  32.435  1.00  0.00           H
ATOM   3767  CG2 ILE   241      59.508  29.026  33.558  1.00  0.00           C
ATOM   3768 HG21 ILE   241      59.296  30.084  33.402  1.00  0.00           H
ATOM   3769 HG22 ILE   241      60.481  29.049  34.048  1.00  0.00           H
ATOM   3770 HG23 ILE   241      58.779  28.606  34.251  1.00  0.00           H
ATOM   3771  CG1 ILE   241      58.308  28.626  31.288  1.00  0.00           C
ATOM   3772 HG12 ILE   241      58.258  29.713  31.365  1.00  0.00           H
ATOM   3773 HG13 ILE   241      58.524  28.229  30.296  1.00  0.00           H
ATOM   3774  CD1 ILE   241      57.037  27.877  31.712  1.00  0.00           C
ATOM   3775 HD11 ILE   241      56.823  27.815  32.779  1.00  0.00           H
ATOM   3776 HD12 ILE   241      57.133  26.844  31.378  1.00  0.00           H
ATOM   3777 HD13 ILE   241      56.147  28.209  31.177  1.00  0.00           H
ATOM   3778  C   ILE   241      62.219  28.320  32.352  1.00  0.00           C
ATOM   3779  O   ILE   241      62.348  27.229  32.946  1.00  0.00           O
ATOM   3780  N   PRO   242      63.071  29.351  32.624  1.00  0.00           N
ATOM   3781  CD  PRO   242      62.935  30.738  32.061  1.00  0.00           C
ATOM   3782  HD2 PRO   242      62.151  31.219  32.646  1.00  0.00           H
ATOM   3783  HD3 PRO   242      62.656  30.639  31.011  1.00  0.00           H
ATOM   3784  CG  PRO   242      64.321  31.352  32.259  1.00  0.00           C
ATOM   3785  HG2 PRO   242      64.251  32.435  32.354  1.00  0.00           H
ATOM   3786  HG3 PRO   242      64.938  31.119  31.390  1.00  0.00           H
ATOM   3787  CB  PRO   242      64.853  30.674  33.528  1.00  0.00           C
ATOM   3788  HB2 PRO   242      64.519  31.182  34.432  1.00  0.00           H
ATOM   3789  HB3 PRO   242      65.933  30.674  33.672  1.00  0.00           H
ATOM   3790  CA  PRO   242      64.195  29.244  33.481  1.00  0.00           C
ATOM   3791  HA  PRO   242      64.880  28.524  33.036  1.00  0.00           H
ATOM   3792  C   PRO   242      63.868  28.911  35.000  1.00  0.00           C
ATOM   3793  O   PRO   242      62.845  29.398  35.454  1.00  0.00           O
ATOM   3794  N   PRO   243      64.710  28.171  35.700  1.00  0.00           N
ATOM   3795  CD  PRO   243      65.768  27.363  35.098  1.00  0.00           C
ATOM   3796  HD2 PRO   243      66.607  28.044  34.952  1.00  0.00           H
ATOM   3797  HD3 PRO   243      65.375  26.753  34.285  1.00  0.00           H
ATOM   3798  CG  PRO   243      66.148  26.260  36.013  1.00  0.00           C
ATOM   3799  HG2 PRO   243      67.212  26.034  35.950  1.00  0.00           H
ATOM   3800  HG3 PRO   243      65.492  25.410  35.823  1.00  0.00           H
ATOM   3801  CB  PRO   243      65.802  26.835  37.406  1.00  0.00           C
ATOM   3802  HB2 PRO   243      66.619  27.405  37.850  1.00  0.00           H
ATOM   3803  HB3 PRO   243      65.394  26.062  38.060  1.00  0.00           H
ATOM   3804  CA  PRO   243      64.554  27.786  37.090  1.00  0.00           C
ATOM   3805  HA  PRO   243      63.639  27.195  37.119  1.00  0.00           H
ATOM   3806  C   PRO   243      64.574  29.063  37.993  1.00  0.00           C
ATOM   3807  O   PRO   243      64.029  28.921  39.051  1.00  0.00           O
ATOM   3808  N   SER   244      65.159  30.218  37.595  1.00  0.00           N
ATOM   3809  H   SER   244      65.457  30.357  36.639  1.00  0.00           H
ATOM   3810  CA  SER   244      65.033  31.384  38.413  1.00  0.00           C
ATOM   3811  HA  SER   244      65.037  31.169  39.482  1.00  0.00           H
ATOM   3812  CB  SER   244      66.286  32.239  38.129  1.00  0.00           C
ATOM   3813  HB2 SER   244      66.429  33.063  38.827  1.00  0.00           H
ATOM   3814  HB3 SER   244      67.122  31.538  38.117  1.00  0.00           H
ATOM   3815  OG  SER   244      66.218  32.777  36.795  1.00  0.00           O
ATOM   3816  HG  SER   244      67.110  33.010  36.526  1.00  0.00           H
ATOM   3817  C   SER   244      63.769  32.174  38.255  1.00  0.00           C
ATOM   3818  O   SER   244      63.555  33.112  39.005  1.00  0.00           O
ATOM   3819  N   ALA   245      62.877  31.825  37.308  1.00  0.00           N
ATOM   3820  H   ALA   245      63.144  31.140  36.615  1.00  0.00           H
ATOM   3821  CA  ALA   245      61.587  32.463  37.053  1.00  0.00           C
ATOM   3822  HA  ALA   245      61.794  33.439  36.615  1.00  0.00           H
ATOM   3823  CB  ALA   245      60.850  31.600  35.951  1.00  0.00           C
ATOM   3824  HB1 ALA   245      59.818  31.911  35.788  1.00  0.00           H
ATOM   3825  HB2 ALA   245      60.865  30.561  36.279  1.00  0.00           H
ATOM   3826  HB3 ALA   245      61.379  31.547  35.000  1.00  0.00           H
ATOM   3827  C   ALA   245      60.647  32.525  38.304  1.00  0.00           C
ATOM   3828  O   ALA   245      60.391  31.452  38.888  1.00  0.00           O
ATOM   3829  N   PRO   246      60.270  33.740  38.696  1.00  0.00           N
ATOM   3830  CD  PRO   246      60.789  35.023  38.255  1.00  0.00           C
ATOM   3831  HD2 PRO   246      60.921  35.195  37.186  1.00  0.00           H
ATOM   3832  HD3 PRO   246      61.712  35.254  38.787  1.00  0.00           H
ATOM   3833  CG  PRO   246      59.744  36.048  38.766  1.00  0.00           C
ATOM   3834  HG2 PRO   246      58.850  35.935  38.151  1.00  0.00           H
ATOM   3835  HG3 PRO   246      60.002  37.102  38.862  1.00  0.00           H
ATOM   3836  CB  PRO   246      59.375  35.436  40.064  1.00  0.00           C
ATOM   3837  HB2 PRO   246      58.379  35.723  40.401  1.00  0.00           H
ATOM   3838  HB3 PRO   246      60.264  35.651  40.656  1.00  0.00           H
ATOM   3839  CA  PRO   246      59.353  33.933  39.759  1.00  0.00           C
ATOM   3840  HA  PRO   246      59.726  33.309  40.569  1.00  0.00           H
ATOM   3841  C   PRO   246      57.884  33.590  39.432  1.00  0.00           C
ATOM   3842  O   PRO   246      57.451  33.909  38.334  1.00  0.00           O
ATOM   3843  N   MET   247      57.140  33.074  40.425  1.00  0.00           N
ATOM   3844  H   MET   247      57.602  33.116  41.323  1.00  0.00           H
ATOM   3845  CA  MET   247      55.681  33.053  40.365  1.00  0.00           C
ATOM   3846  HA  MET   247      55.430  33.839  39.654  1.00  0.00           H
ATOM   3847  CB  MET   247      55.239  31.679  39.816  1.00  0.00           C
ATOM   3848  HB2 MET   247      55.654  31.517  38.821  1.00  0.00           H
ATOM   3849  HB3 MET   247      55.543  31.023  40.631  1.00  0.00           H
ATOM   3850  CG  MET   247      53.711  31.602  39.655  1.00  0.00           C
ATOM   3851  HG2 MET   247      53.183  32.169  40.423  1.00  0.00           H
ATOM   3852  HG3 MET   247      53.457  32.168  38.759  1.00  0.00           H
ATOM   3853  SD  MET   247      53.062  29.961  39.488  1.00  0.00           S
ATOM   3854  CE  MET   247      53.806  29.368  37.903  1.00  0.00           C
ATOM   3855  HE1 MET   247      53.560  28.309  37.835  1.00  0.00           H
ATOM   3856  HE2 MET   247      53.387  29.914  37.056  1.00  0.00           H
ATOM   3857  HE3 MET   247      54.887  29.492  37.951  1.00  0.00           H
ATOM   3858  C   MET   247      55.110  33.381  41.676  1.00  0.00           C
ATOM   3859  O   MET   247      55.672  33.044  42.729  1.00  0.00           O
ATOM   3860  N   ALA   248      54.011  34.157  41.823  1.00  0.00           N
ATOM   3861  H   ALA   248      53.672  34.613  40.987  1.00  0.00           H
ATOM   3862  CA  ALA   248      53.378  34.555  43.069  1.00  0.00           C
ATOM   3863  HA  ALA   248      54.112  34.840  43.822  1.00  0.00           H
ATOM   3864  CB  ALA   248      52.619  35.806  42.782  1.00  0.00           C
ATOM   3865  HB1 ALA   248      52.005  36.113  43.629  1.00  0.00           H
ATOM   3866  HB2 ALA   248      51.926  35.575  41.973  1.00  0.00           H
ATOM   3867  HB3 ALA   248      53.324  36.607  42.561  1.00  0.00           H
ATOM   3868  C   ALA   248      52.534  33.408  43.580  1.00  0.00           C
ATOM   3869  O   ALA   248      51.808  32.769  42.800  1.00  0.00           O
ATOM   3870  N   ILE   249      52.659  33.046  44.891  1.00  0.00           N
ATOM   3871  H   ILE   249      53.313  33.536  45.485  1.00  0.00           H
ATOM   3872  CA  ILE   249      52.129  31.898  45.596  1.00  0.00           C
ATOM   3873  HA  ILE   249      51.554  31.240  44.942  1.00  0.00           H
ATOM   3874  CB  ILE   249      53.341  31.069  46.178  1.00  0.00           C
ATOM   3875  HB  ILE   249      53.943  31.786  46.734  1.00  0.00           H
ATOM   3876  CG2 ILE   249      52.899  30.024  47.187  1.00  0.00           C
ATOM   3877 HG21 ILE   249      53.799  29.488  47.486  1.00  0.00           H
ATOM   3878 HG22 ILE   249      52.119  29.362  46.809  1.00  0.00           H
ATOM   3879 HG23 ILE   249      52.495  30.459  48.101  1.00  0.00           H
ATOM   3880  CG1 ILE   249      54.250  30.343  45.091  1.00  0.00           C
ATOM   3881 HG12 ILE   249      54.640  31.116  44.428  1.00  0.00           H
ATOM   3882 HG13 ILE   249      55.153  30.039  45.622  1.00  0.00           H
ATOM   3883  CD1 ILE   249      53.646  29.313  44.218  1.00  0.00           C
ATOM   3884 HD11 ILE   249      53.002  28.667  44.817  1.00  0.00           H
ATOM   3885 HD12 ILE   249      54.357  28.693  43.671  1.00  0.00           H
ATOM   3886 HD13 ILE   249      53.011  29.832  43.500  1.00  0.00           H
ATOM   3887  C   ILE   249      51.228  32.328  46.769  1.00  0.00           C
ATOM   3888  O   ILE   249      51.609  33.266  47.454  1.00  0.00           O
ATOM   3889  N   ASN   250      49.948  31.811  46.838  1.00  0.00           N
ATOM   3890  H   ASN   250      49.816  31.070  46.163  1.00  0.00           H
ATOM   3891  CA  ASN   250      48.935  32.066  47.848  1.00  0.00           C
ATOM   3892  HA  ASN   250      49.028  33.095  48.195  1.00  0.00           H
ATOM   3893  CB  ASN   250      47.615  32.029  47.103  1.00  0.00           C
ATOM   3894  HB2 ASN   250      47.636  32.907  46.458  1.00  0.00           H
ATOM   3895  HB3 ASN   250      47.523  31.207  46.393  1.00  0.00           H
ATOM   3896  CG  ASN   250      46.398  32.114  48.029  1.00  0.00           C
ATOM   3897  OD1 ASN   250      46.458  32.305  49.251  1.00  0.00           O
ATOM   3898  ND2 ASN   250      45.256  31.861  47.524  1.00  0.00           N
ATOM   3899 HD21 ASN   250      45.253  31.787  46.516  1.00  0.00           H
ATOM   3900 HD22 ASN   250      44.512  31.745  48.198  1.00  0.00           H
ATOM   3901  C   ASN   250      49.097  30.990  48.955  1.00  0.00           C
ATOM   3902  O   ASN   250      48.870  29.758  48.645  1.00  0.00           O
ATOM   3903  N   CYS   251      49.542  31.357  50.136  1.00  0.00           N
ATOM   3904  H   CYS   251      49.543  32.336  50.381  1.00  0.00           H
ATOM   3905  CA  CYS   251      49.887  30.332  51.147  1.00  0.00           C
ATOM   3906  HA  CYS   251      50.619  29.637  50.736  1.00  0.00           H
ATOM   3907  CB  CYS   251      50.455  31.101  52.298  1.00  0.00           C
ATOM   3908  HB2 CYS   251      49.712  31.746  52.768  1.00  0.00           H
ATOM   3909  HB3 CYS   251      50.785  30.358  53.024  1.00  0.00           H
ATOM   3910  SG  CYS   251      52.036  31.832  51.868  1.00  0.00           S
ATOM   3911  HG  CYS   251      51.498  32.931  51.329  1.00  0.00           H
ATOM   3912  C   CYS   251      48.647  29.512  51.528  1.00  0.00           C
ATOM   3913  O   CYS   251      48.758  28.246  51.528  1.00  0.00           O
ATOM   3914  N   GLU   252      47.584  30.221  51.967  1.00  0.00           N
ATOM   3915  H   GLU   252      47.681  31.199  51.736  1.00  0.00           H
ATOM   3916  CA  GLU   252      46.459  29.683  52.790  1.00  0.00           C
ATOM   3917  HA  GLU   252      45.789  30.493  53.079  1.00  0.00           H
ATOM   3918  CB  GLU   252      45.623  28.653  52.026  1.00  0.00           C
ATOM   3919  HB2 GLU   252      46.333  27.965  51.567  1.00  0.00           H
ATOM   3920  HB3 GLU   252      45.030  28.194  52.816  1.00  0.00           H
ATOM   3921  CG  GLU   252      44.751  29.349  50.969  1.00  0.00           C
ATOM   3922  HG2 GLU   252      45.360  29.868  50.228  1.00  0.00           H
ATOM   3923  HG3 GLU   252      44.371  28.496  50.406  1.00  0.00           H
ATOM   3924  CD  GLU   252      43.598  30.140  51.613  1.00  0.00           C
ATOM   3925  OE1 GLU   252      43.383  30.160  52.846  1.00  0.00           O
ATOM   3926  OE2 GLU   252      42.910  30.733  50.798  1.00  0.00           O
ATOM   3927  C   GLU   252      47.109  29.101  54.054  1.00  0.00           C
ATOM   3928  O   GLU   252      46.915  27.896  54.317  1.00  0.00           O
ATOM   3929  N   TYR   253      47.911  29.820  54.799  1.00  0.00           N
ATOM   3930  H   TYR   253      48.022  30.788  54.532  1.00  0.00           H
ATOM   3931  CA  TYR   253      48.483  29.308  56.036  1.00  0.00           C
ATOM   3932  HA  TYR   253      48.855  28.295  55.884  1.00  0.00           H
ATOM   3933  CB  TYR   253      49.824  29.965  56.178  1.00  0.00           C
ATOM   3934  HB2 TYR   253      50.266  29.804  57.161  1.00  0.00           H
ATOM   3935  HB3 TYR   253      50.434  29.508  55.399  1.00  0.00           H
ATOM   3936  CG  TYR   253      50.004  31.447  56.006  1.00  0.00           C
ATOM   3937  CD1 TYR   253      48.987  32.394  56.516  1.00  0.00           C
ATOM   3938  HD1 TYR   253      48.121  32.013  57.037  1.00  0.00           H
ATOM   3939  CE1 TYR   253      49.228  33.794  56.535  1.00  0.00           C
ATOM   3940  HE1 TYR   253      48.513  34.459  56.996  1.00  0.00           H
ATOM   3941  CZ  TYR   253      50.542  34.304  56.093  1.00  0.00           C
ATOM   3942  OH  TYR   253      50.856  35.636  56.196  1.00  0.00           O
ATOM   3943  HH  TYR   253      50.324  36.056  56.876  1.00  0.00           H
ATOM   3944  CE2 TYR   253      51.533  33.416  55.645  1.00  0.00           C
ATOM   3945  HE2 TYR   253      52.468  33.806  55.271  1.00  0.00           H
ATOM   3946  CD2 TYR   253      51.257  32.019  55.552  1.00  0.00           C
ATOM   3947  HD2 TYR   253      52.064  31.384  55.217  1.00  0.00           H
ATOM   3948  C   TYR   253      47.629  29.174  57.288  1.00  0.00           C
ATOM   3949  O   TYR   253      48.158  28.708  58.290  1.00  0.00           O
ATOM   3950  N   GLY   254      46.381  29.355  57.250  1.00  0.00           N
ATOM   3951  H   GLY   254      45.963  29.541  56.349  1.00  0.00           H
ATOM   3952  CA  GLY   254      45.544  29.236  58.439  1.00  0.00           C
ATOM   3953  HA2 GLY   254      45.708  29.933  59.261  1.00  0.00           H
ATOM   3954  HA3 GLY   254      44.517  29.529  58.224  1.00  0.00           H
ATOM   3955  C   GLY   254      45.360  27.734  58.837  1.00  0.00           C
ATOM   3956  O   GLY   254      44.914  27.484  59.971  1.00  0.00           O
ATOM   3957  N   SER   255      45.757  26.752  57.941  1.00  0.00           N
ATOM   3958  H   SER   255      46.161  27.111  57.089  1.00  0.00           H
ATOM   3959  CA  SER   255      45.882  25.347  58.332  1.00  0.00           C
ATOM   3960  HA  SER   255      45.129  25.130  59.089  1.00  0.00           H
ATOM   3961  CB  SER   255      45.482  24.464  57.089  1.00  0.00           C
ATOM   3962  HB2 SER   255      45.523  23.406  57.344  1.00  0.00           H
ATOM   3963  HB3 SER   255      44.464  24.803  56.890  1.00  0.00           H
ATOM   3964  OG  SER   255      46.307  24.716  55.980  1.00  0.00           O
ATOM   3965  HG  SER   255      46.523  23.846  55.637  1.00  0.00           H
ATOM   3966  C   SER   255      47.252  24.963  59.006  1.00  0.00           C
ATOM   3967  O   SER   255      47.505  23.832  59.220  1.00  0.00           O
ATOM   3968  N   PHE   256      48.128  25.977  59.237  1.00  0.00           N
ATOM   3969  H   PHE   256      47.944  26.942  59.001  1.00  0.00           H
ATOM   3970  CA  PHE   256      49.455  25.658  59.783  1.00  0.00           C
ATOM   3971  HA  PHE   256      49.961  24.879  59.214  1.00  0.00           H
ATOM   3972  CB  PHE   256      50.319  26.857  59.830  1.00  0.00           C
ATOM   3973  HB2 PHE   256      50.707  26.923  58.814  1.00  0.00           H
ATOM   3974  HB3 PHE   256      49.680  27.717  60.026  1.00  0.00           H
ATOM   3975  CG  PHE   256      51.521  26.828  60.722  1.00  0.00           C
ATOM   3976  CD1 PHE   256      52.676  26.114  60.309  1.00  0.00           C
ATOM   3977  HD1 PHE   256      52.677  25.436  59.468  1.00  0.00           H
ATOM   3978  CE1 PHE   256      53.835  26.165  61.071  1.00  0.00           C
ATOM   3979  HE1 PHE   256      54.704  25.571  60.835  1.00  0.00           H
ATOM   3980  CZ  PHE   256      53.962  27.152  62.022  1.00  0.00           C
ATOM   3981  HZ  PHE   256      54.917  27.391  62.469  1.00  0.00           H
ATOM   3982  CE2 PHE   256      52.850  27.796  62.572  1.00  0.00           C
ATOM   3983  HE2 PHE   256      52.790  28.389  63.473  1.00  0.00           H
ATOM   3984  CD2 PHE   256      51.650  27.597  61.904  1.00  0.00           C
ATOM   3985  HD2 PHE   256      50.843  28.214  62.270  1.00  0.00           H
ATOM   3986  C   PHE   256      49.222  25.017  61.179  1.00  0.00           C
ATOM   3987  O   PHE   256      48.369  25.426  61.992  1.00  0.00           O
ATOM   3988  N   ASP   257      50.046  23.983  61.383  1.00  0.00           N
ATOM   3989  H   ASP   257      50.670  23.680  60.649  1.00  0.00           H
ATOM   3990  CA  ASP   257      50.077  23.204  62.578  1.00  0.00           C
ATOM   3991  HA  ASP   257      50.860  22.455  62.462  1.00  0.00           H
ATOM   3992  CB  ASP   257      50.561  24.045  63.789  1.00  0.00           C
ATOM   3993  HB2 ASP   257      51.310  24.757  63.443  1.00  0.00           H
ATOM   3994  HB3 ASP   257      49.689  24.630  64.087  1.00  0.00           H
ATOM   3995  CG  ASP   257      51.065  23.083  64.955  1.00  0.00           C
ATOM   3996  OD1 ASP   257      51.741  22.112  64.620  1.00  0.00           O
ATOM   3997  OD2 ASP   257      51.008  23.429  66.154  1.00  0.00           O
ATOM   3998  C   ASP   257      48.790  22.325  62.793  1.00  0.00           C
ATOM   3999  O   ASP   257      48.519  21.903  63.897  1.00  0.00           O
ATOM   4000  N   ASN   258      47.982  21.934  61.791  1.00  0.00           N
ATOM   4001  H   ASN   258      48.068  22.396  60.898  1.00  0.00           H
ATOM   4002  CA  ASN   258      46.899  20.963  61.815  1.00  0.00           C
ATOM   4003  HA  ASN   258      46.084  21.214  62.494  1.00  0.00           H
ATOM   4004  CB  ASN   258      46.328  20.856  60.452  1.00  0.00           C
ATOM   4005  HB2 ASN   258      47.049  21.045  59.658  1.00  0.00           H
ATOM   4006  HB3 ASN   258      45.964  19.843  60.272  1.00  0.00           H
ATOM   4007  CG  ASN   258      45.180  21.899  60.170  1.00  0.00           C
ATOM   4008  OD1 ASN   258      44.921  22.765  60.904  1.00  0.00           O
ATOM   4009  ND2 ASN   258      44.471  21.699  59.036  1.00  0.00           N
ATOM   4010 HD21 ASN   258      44.680  20.885  58.476  1.00  0.00           H
ATOM   4011 HD22 ASN   258      43.836  22.423  58.730  1.00  0.00           H
ATOM   4012  C   ASN   258      47.356  19.495  62.298  1.00  0.00           C
ATOM   4013  O   ASN   258      46.512  18.689  62.662  1.00  0.00           O
ATOM   4014  N   GLU   259      48.655  19.277  62.369  1.00  0.00           N
ATOM   4015  H   GLU   259      49.331  19.980  62.107  1.00  0.00           H
ATOM   4016  CA  GLU   259      49.263  18.098  63.043  1.00  0.00           C
ATOM   4017  HA  GLU   259      48.577  17.254  62.972  1.00  0.00           H
ATOM   4018  CB  GLU   259      50.580  17.676  62.431  1.00  0.00           C
ATOM   4019  HB2 GLU   259      51.067  16.972  63.106  1.00  0.00           H
ATOM   4020  HB3 GLU   259      50.436  17.178  61.472  1.00  0.00           H
ATOM   4021  CG  GLU   259      51.617  18.790  62.289  1.00  0.00           C
ATOM   4022  HG2 GLU   259      51.314  19.580  62.976  1.00  0.00           H
ATOM   4023  HG3 GLU   259      52.637  18.480  62.514  1.00  0.00           H
ATOM   4024  CD  GLU   259      51.471  19.361  60.851  1.00  0.00           C
ATOM   4025  OE1 GLU   259      50.688  20.308  60.621  1.00  0.00           O
ATOM   4026  OE2 GLU   259      52.149  18.869  59.951  1.00  0.00           O
ATOM   4027  C   GLU   259      49.614  18.310  64.558  1.00  0.00           C
ATOM   4028  O   GLU   259      49.985  17.364  65.248  1.00  0.00           O
ATOM   4029  N   HID   260      49.447  19.561  65.084  1.00  0.00           N
ATOM   4030  H   HID   260      49.156  20.200  64.358  1.00  0.00           H
ATOM   4031  CA  HID   260      49.579  20.045  66.453  1.00  0.00           C
ATOM   4032  HA  HID   260      49.631  21.129  66.346  1.00  0.00           H
ATOM   4033  CB  HID   260      48.381  19.638  67.398  1.00  0.00           C
ATOM   4034  HB2 HID   260      48.493  18.564  67.544  1.00  0.00           H
ATOM   4035  HB3 HID   260      48.426  20.029  68.413  1.00  0.00           H
ATOM   4036  CG  HID   260      47.009  19.719  66.829  1.00  0.00           C
ATOM   4037  ND1 HID   260      46.697  20.547  65.793  1.00  0.00           N
ATOM   4038  HD1 HID   260      47.409  21.027  65.262  1.00  0.00           H
ATOM   4039  CE1 HID   260      45.363  20.486  65.646  1.00  0.00           C
ATOM   4040  HE1 HID   260      44.911  21.136  64.911  1.00  0.00           H
ATOM   4041  NE2 HID   260      44.792  19.637  66.501  1.00  0.00           N
ATOM   4042  CD2 HID   260      45.818  19.169  67.283  1.00  0.00           C
ATOM   4043  HD2 HID   260      45.711  18.491  68.116  1.00  0.00           H
ATOM   4044  C   HID   260      50.979  19.744  67.112  1.00  0.00           C
ATOM   4045  O   HID   260      51.059  19.371  68.293  1.00  0.00           O
ATOM   4046  N   VAL   261      51.951  19.903  66.281  1.00  0.00           N
ATOM   4047  H   VAL   261      51.705  20.379  65.425  1.00  0.00           H
ATOM   4048  CA  VAL   261      53.385  19.747  66.649  1.00  0.00           C
ATOM   4049  HA  VAL   261      53.387  18.853  67.273  1.00  0.00           H
ATOM   4050  CB  VAL   261      54.186  19.432  65.389  1.00  0.00           C
ATOM   4051  HB  VAL   261      53.805  20.119  64.634  1.00  0.00           H
ATOM   4052  CG1 VAL   261      55.734  19.737  65.545  1.00  0.00           C
ATOM   4053 HG11 VAL   261      56.251  19.303  66.401  1.00  0.00           H
ATOM   4054 HG12 VAL   261      56.159  19.237  64.675  1.00  0.00           H
ATOM   4055 HG13 VAL   261      55.983  20.798  65.543  1.00  0.00           H
ATOM   4056  CG2 VAL   261      53.898  17.910  65.111  1.00  0.00           C
ATOM   4057 HG21 VAL   261      54.147  17.284  65.967  1.00  0.00           H
ATOM   4058 HG22 VAL   261      54.442  17.567  64.230  1.00  0.00           H
ATOM   4059 HG23 VAL   261      52.830  17.820  64.907  1.00  0.00           H
ATOM   4060  C   VAL   261      53.803  21.014  67.495  1.00  0.00           C
ATOM   4061  O   VAL   261      54.404  20.792  68.530  1.00  0.00           O
ATOM   4062  N   VAL   262      53.508  22.301  67.207  1.00  0.00           N
ATOM   4063  H   VAL   262      52.785  22.508  66.532  1.00  0.00           H
ATOM   4064  CA  VAL   262      54.411  23.446  67.433  1.00  0.00           C
ATOM   4065  HA  VAL   262      55.149  23.068  68.140  1.00  0.00           H
ATOM   4066  CB  VAL   262      55.147  23.954  66.157  1.00  0.00           C
ATOM   4067  HB  VAL   262      55.217  23.019  65.601  1.00  0.00           H
ATOM   4068  CG1 VAL   262      54.359  24.865  65.313  1.00  0.00           C
ATOM   4069 HG11 VAL   262      53.397  24.384  65.134  1.00  0.00           H
ATOM   4070 HG12 VAL   262      54.311  25.860  65.756  1.00  0.00           H
ATOM   4071 HG13 VAL   262      54.925  24.868  64.383  1.00  0.00           H
ATOM   4072  CG2 VAL   262      56.516  24.522  66.380  1.00  0.00           C
ATOM   4073 HG21 VAL   262      56.841  24.973  65.443  1.00  0.00           H
ATOM   4074 HG22 VAL   262      57.231  23.720  66.564  1.00  0.00           H
ATOM   4075 HG23 VAL   262      56.513  25.232  67.207  1.00  0.00           H
ATOM   4076  C   VAL   262      53.825  24.605  68.182  1.00  0.00           C
ATOM   4077  O   VAL   262      54.573  25.242  68.916  1.00  0.00           O
ATOM   4078  N   LEU   263      52.556  24.986  67.927  1.00  0.00           N
ATOM   4079  H   LEU   263      51.912  24.324  67.520  1.00  0.00           H
ATOM   4080  CA  LEU   263      51.900  25.939  68.864  1.00  0.00           C
ATOM   4081  HA  LEU   263      52.610  26.757  68.979  1.00  0.00           H
ATOM   4082  CB  LEU   263      50.559  26.398  68.120  1.00  0.00           C
ATOM   4083  HB2 LEU   263      49.847  25.575  68.075  1.00  0.00           H
ATOM   4084  HB3 LEU   263      50.015  27.122  68.727  1.00  0.00           H
ATOM   4085  CG  LEU   263      50.727  26.879  66.688  1.00  0.00           C
ATOM   4086  HG  LEU   263      51.126  26.141  65.992  1.00  0.00           H
ATOM   4087  CD1 LEU   263      49.379  27.295  66.052  1.00  0.00           C
ATOM   4088 HD11 LEU   263      48.620  26.513  66.069  1.00  0.00           H
ATOM   4089 HD12 LEU   263      49.487  27.560  65.000  1.00  0.00           H
ATOM   4090 HD13 LEU   263      48.973  28.113  66.648  1.00  0.00           H
ATOM   4091  CD2 LEU   263      51.571  28.185  66.583  1.00  0.00           C
ATOM   4092 HD21 LEU   263      52.561  28.002  67.000  1.00  0.00           H
ATOM   4093 HD22 LEU   263      51.643  28.493  65.541  1.00  0.00           H
ATOM   4094 HD23 LEU   263      51.118  28.927  67.241  1.00  0.00           H
ATOM   4095  C   LEU   263      51.536  25.196  70.183  1.00  0.00           C
ATOM   4096  O   LEU   263      51.119  24.019  70.108  1.00  0.00           O
ATOM   4097  N   PRO   264      51.933  25.718  71.370  1.00  0.00           N
ATOM   4098  CD  PRO   264      52.421  27.050  71.556  1.00  0.00           C
ATOM   4099  HD2 PRO   264      51.805  27.842  71.133  1.00  0.00           H
ATOM   4100  HD3 PRO   264      53.406  27.138  71.099  1.00  0.00           H
ATOM   4101  CG  PRO   264      52.625  27.317  73.052  1.00  0.00           C
ATOM   4102  HG2 PRO   264      51.931  28.065  73.433  1.00  0.00           H
ATOM   4103  HG3 PRO   264      53.664  27.596  73.227  1.00  0.00           H
ATOM   4104  CB  PRO   264      52.242  26.001  73.654  1.00  0.00           C
ATOM   4105  HB2 PRO   264      51.686  26.181  74.575  1.00  0.00           H
ATOM   4106  HB3 PRO   264      53.144  25.446  73.908  1.00  0.00           H
ATOM   4107  CA  PRO   264      51.378  25.275  72.646  1.00  0.00           C
ATOM   4108  HA  PRO   264      51.459  24.196  72.776  1.00  0.00           H
ATOM   4109  C   PRO   264      49.847  25.592  72.631  1.00  0.00           C
ATOM   4110  O   PRO   264      49.514  26.728  72.115  1.00  0.00           O
ATOM   4111  N   ARG   265      49.024  24.729  73.155  1.00  0.00           N
ATOM   4112  H   ARG   265      49.298  23.789  73.406  1.00  0.00           H
ATOM   4113  CA  ARG   265      47.578  24.976  73.279  1.00  0.00           C
ATOM   4114  HA  ARG   265      47.259  25.939  72.879  1.00  0.00           H
ATOM   4115  CB  ARG   265      46.839  23.888  72.506  1.00  0.00           C
ATOM   4116  HB2 ARG   265      47.208  22.881  72.695  1.00  0.00           H
ATOM   4117  HB3 ARG   265      45.789  23.961  72.791  1.00  0.00           H
ATOM   4118  CG  ARG   265      46.945  24.208  70.983  1.00  0.00           C
ATOM   4119  HG2 ARG   265      46.519  25.208  70.901  1.00  0.00           H
ATOM   4120  HG3 ARG   265      47.984  24.207  70.652  1.00  0.00           H
ATOM   4121  CD  ARG   265      46.067  23.356  70.060  1.00  0.00           C
ATOM   4122  HD2 ARG   265      45.057  23.760  70.126  1.00  0.00           H
ATOM   4123  HD3 ARG   265      46.279  23.559  69.010  1.00  0.00           H
ATOM   4124  NE  ARG   265      46.053  21.897  70.318  1.00  0.00           N
ATOM   4125  HE  ARG   265      46.704  21.556  71.012  1.00  0.00           H
ATOM   4126  CZ  ARG   265      45.052  21.140  69.939  1.00  0.00           C
ATOM   4127  NH1 ARG   265      44.067  21.525  69.179  1.00  0.00           N
ATOM   4128 HH11 ARG   265      44.141  22.448  68.776  1.00  0.00           H
ATOM   4129 HH12 ARG   265      43.434  20.803  68.864  1.00  0.00           H
ATOM   4130  NH2 ARG   265      45.090  19.880  70.224  1.00  0.00           N
ATOM   4131 HH21 ARG   265      45.818  19.414  70.746  1.00  0.00           H
ATOM   4132 HH22 ARG   265      44.254  19.331  70.083  1.00  0.00           H
ATOM   4133  C   ARG   265      47.152  25.029  74.740  1.00  0.00           C
ATOM   4134  O   ARG   265      47.623  24.293  75.577  1.00  0.00           O
ATOM   4135  N   THR   266      46.230  25.950  75.110  1.00  0.00           N
ATOM   4136  H   THR   266      45.756  26.542  74.442  1.00  0.00           H
ATOM   4137  CA  THR   266      45.550  26.034  76.400  1.00  0.00           C
ATOM   4138  HA  THR   266      46.224  25.682  77.181  1.00  0.00           H
ATOM   4139  CB  THR   266      45.167  27.527  76.651  1.00  0.00           C
ATOM   4140  HB  THR   266      44.801  27.485  77.677  1.00  0.00           H
ATOM   4141  CG2 THR   266      46.292  28.442  76.769  1.00  0.00           C
ATOM   4142 HG21 THR   266      46.012  29.479  76.945  1.00  0.00           H
ATOM   4143 HG22 THR   266      46.791  28.512  75.804  1.00  0.00           H
ATOM   4144 HG23 THR   266      46.970  28.030  77.515  1.00  0.00           H
ATOM   4145  OG1 THR   266      44.084  28.006  75.839  1.00  0.00           O
ATOM   4146  HG1 THR   266      44.493  28.371  75.051  1.00  0.00           H
ATOM   4147  C   THR   266      44.322  25.170  76.408  1.00  0.00           C
ATOM   4148  O   THR   266      43.950  24.609  75.333  1.00  0.00           O
ATOM   4149  N   LYS   267      43.692  24.862  77.582  1.00  0.00           N
ATOM   4150  H   LYS   267      44.056  25.292  78.420  1.00  0.00           H
ATOM   4151  CA  LYS   267      42.449  24.011  77.659  1.00  0.00           C
ATOM   4152  HA  LYS   267      42.689  23.093  77.124  1.00  0.00           H
ATOM   4153  CB  LYS   267      42.003  23.678  79.128  1.00  0.00           C
ATOM   4154  HB2 LYS   267      41.246  22.895  79.085  1.00  0.00           H
ATOM   4155  HB3 LYS   267      42.878  23.259  79.624  1.00  0.00           H
ATOM   4156  CG  LYS   267      41.568  24.905  79.941  1.00  0.00           C
ATOM   4157  HG2 LYS   267      42.469  25.365  80.347  1.00  0.00           H
ATOM   4158  HG3 LYS   267      40.904  25.546  79.360  1.00  0.00           H
ATOM   4159  CD  LYS   267      40.821  24.399  81.176  1.00  0.00           C
ATOM   4160  HD2 LYS   267      39.887  23.960  80.826  1.00  0.00           H
ATOM   4161  HD3 LYS   267      41.414  23.606  81.629  1.00  0.00           H
ATOM   4162  CE  LYS   267      40.625  25.414  82.326  1.00  0.00           C
ATOM   4163  HE2 LYS   267      41.636  25.776  82.516  1.00  0.00           H
ATOM   4164  HE3 LYS   267      40.054  26.215  81.855  1.00  0.00           H
ATOM   4165  NZ  LYS   267      39.903  24.770  83.496  1.00  0.00           N
ATOM   4166  HZ1 LYS   267      40.649  24.604  84.157  1.00  0.00           H
ATOM   4167  HZ2 LYS   267      39.372  23.964  83.203  1.00  0.00           H
ATOM   4168  HZ3 LYS   267      39.212  25.358  83.942  1.00  0.00           H
ATOM   4169  C   LYS   267      41.309  24.604  76.872  1.00  0.00           C
ATOM   4170  O   LYS   267      40.491  23.910  76.250  1.00  0.00           O
ATOM   4171  N   TYR   268      41.292  25.941  76.676  1.00  0.00           N
ATOM   4172  H   TYR   268      42.092  26.424  77.058  1.00  0.00           H
ATOM   4173  CA  TYR   268      40.408  26.770  75.850  1.00  0.00           C
ATOM   4174  HA  TYR   268      39.375  26.545  76.117  1.00  0.00           H
ATOM   4175  CB  TYR   268      40.650  28.322  76.152  1.00  0.00           C
ATOM   4176  HB2 TYR   268      41.521  28.696  75.615  1.00  0.00           H
ATOM   4177  HB3 TYR   268      39.766  28.877  75.843  1.00  0.00           H
ATOM   4178  CG  TYR   268      40.807  28.582  77.623  1.00  0.00           C
ATOM   4179  CD1 TYR   268      39.830  28.107  78.532  1.00  0.00           C
ATOM   4180  HD1 TYR   268      39.027  27.488  78.161  1.00  0.00           H
ATOM   4181  CE1 TYR   268      39.969  28.259  79.902  1.00  0.00           C
ATOM   4182  HE1 TYR   268      39.169  27.797  80.460  1.00  0.00           H
ATOM   4183  CZ  TYR   268      41.069  28.953  80.447  1.00  0.00           C
ATOM   4184  OH  TYR   268      41.196  29.066  81.861  1.00  0.00           O
ATOM   4185  HH  TYR   268      40.620  28.495  82.377  1.00  0.00           H
ATOM   4186  CE2 TYR   268      42.116  29.410  79.531  1.00  0.00           C
ATOM   4187  HE2 TYR   268      42.967  29.923  79.953  1.00  0.00           H
ATOM   4188  CD2 TYR   268      41.940  29.261  78.102  1.00  0.00           C
ATOM   4189  HD2 TYR   268      42.713  29.504  77.388  1.00  0.00           H
ATOM   4190  C   TYR   268      40.547  26.499  74.367  1.00  0.00           C
ATOM   4191  O   TYR   268      39.560  26.084  73.794  1.00  0.00           O
ATOM   4192  N   ASP   269      41.753  26.619  73.874  1.00  0.00           N
ATOM   4193  H   ASP   269      42.516  26.985  74.425  1.00  0.00           H
ATOM   4194  CA  ASP   269      42.110  26.371  72.506  1.00  0.00           C
ATOM   4195  HA  ASP   269      41.634  27.047  71.797  1.00  0.00           H
ATOM   4196  CB  ASP   269      43.611  26.587  72.330  1.00  0.00           C
ATOM   4197  HB2 ASP   269      44.075  25.869  73.006  1.00  0.00           H
ATOM   4198  HB3 ASP   269      43.875  26.381  71.293  1.00  0.00           H
ATOM   4199  CG  ASP   269      44.188  27.955  72.753  1.00  0.00           C
ATOM   4200  OD1 ASP   269      43.552  28.965  72.413  1.00  0.00           O
ATOM   4201  OD2 ASP   269      45.186  28.067  73.443  1.00  0.00           O
ATOM   4202  C   ASP   269      41.787  24.910  72.079  1.00  0.00           C
ATOM   4203  O   ASP   269      41.332  24.700  70.981  1.00  0.00           O
ATOM   4204  N   ILE   270      41.848  23.921  73.020  1.00  0.00           N
ATOM   4205  H   ILE   270      42.249  24.211  73.900  1.00  0.00           H
ATOM   4206  CA  ILE   270      41.539  22.479  72.831  1.00  0.00           C
ATOM   4207  HA  ILE   270      41.934  22.125  71.879  1.00  0.00           H
ATOM   4208  CB  ILE   270      42.261  21.638  73.923  1.00  0.00           C
ATOM   4209  HB  ILE   270      41.979  22.182  74.824  1.00  0.00           H
ATOM   4210  CG2 ILE   270      41.735  20.228  73.965  1.00  0.00           C
ATOM   4211 HG21 ILE   270      42.111  19.562  74.740  1.00  0.00           H
ATOM   4212 HG22 ILE   270      42.010  19.786  73.007  1.00  0.00           H
ATOM   4213 HG23 ILE   270      40.651  20.189  74.079  1.00  0.00           H
ATOM   4214  CG1 ILE   270      43.853  21.544  73.638  1.00  0.00           C
ATOM   4215 HG12 ILE   270      44.094  20.761  72.919  1.00  0.00           H
ATOM   4216 HG13 ILE   270      44.319  22.489  73.361  1.00  0.00           H
ATOM   4217  CD1 ILE   270      44.522  21.235  74.953  1.00  0.00           C
ATOM   4218 HD11 ILE   270      44.106  20.287  75.296  1.00  0.00           H
ATOM   4219 HD12 ILE   270      44.302  22.020  75.677  1.00  0.00           H
ATOM   4220 HD13 ILE   270      45.596  21.218  74.770  1.00  0.00           H
ATOM   4221  C   ILE   270      40.008  22.408  72.785  1.00  0.00           C
ATOM   4222  O   ILE   270      39.416  21.745  71.952  1.00  0.00           O
ATOM   4223  N   THR   271      39.351  22.965  73.811  1.00  0.00           N
ATOM   4224  H   THR   271      39.965  23.567  74.341  1.00  0.00           H
ATOM   4225  CA  THR   271      37.840  23.059  73.895  1.00  0.00           C
ATOM   4226  HA  THR   271      37.509  22.023  73.814  1.00  0.00           H
ATOM   4227  CB  THR   271      37.286  23.716  75.169  1.00  0.00           C
ATOM   4228  HB  THR   271      37.367  24.802  75.128  1.00  0.00           H
ATOM   4229  CG2 THR   271      35.806  23.409  75.341  1.00  0.00           C
ATOM   4230 HG21 THR   271      35.274  23.759  74.457  1.00  0.00           H
ATOM   4231 HG22 THR   271      35.487  23.999  76.201  1.00  0.00           H
ATOM   4232 HG23 THR   271      35.605  22.353  75.524  1.00  0.00           H
ATOM   4233  OG1 THR   271      37.894  23.139  76.264  1.00  0.00           O
ATOM   4234  HG1 THR   271      38.830  23.312  76.143  1.00  0.00           H
ATOM   4235  C   THR   271      37.212  23.787  72.711  1.00  0.00           C
ATOM   4236  O   THR   271      36.213  23.228  72.151  1.00  0.00           O
ATOM   4237  N   ILE   272      37.887  24.722  72.015  1.00  0.00           N
ATOM   4238  H   ILE   272      38.789  25.010  72.365  1.00  0.00           H
ATOM   4239  CA  ILE   272      37.586  25.317  70.754  1.00  0.00           C
ATOM   4240  HA  ILE   272      36.576  25.710  70.864  1.00  0.00           H
ATOM   4241  CB  ILE   272      38.438  26.544  70.652  1.00  0.00           C
ATOM   4242  HB  ILE   272      39.406  26.344  71.113  1.00  0.00           H
ATOM   4243  CG2 ILE   272      38.612  27.063  69.178  1.00  0.00           C
ATOM   4244 HG21 ILE   272      39.221  27.950  69.009  1.00  0.00           H
ATOM   4245 HG22 ILE   272      37.611  27.225  68.776  1.00  0.00           H
ATOM   4246 HG23 ILE   272      39.200  26.377  68.568  1.00  0.00           H
ATOM   4247  CG1 ILE   272      37.792  27.643  71.495  1.00  0.00           C
ATOM   4248 HG12 ILE   272      37.043  28.083  70.836  1.00  0.00           H
ATOM   4249 HG13 ILE   272      37.254  27.109  72.278  1.00  0.00           H
ATOM   4250  CD1 ILE   272      38.764  28.742  71.939  1.00  0.00           C
ATOM   4251 HD11 ILE   272      38.697  29.077  72.974  1.00  0.00           H
ATOM   4252 HD12 ILE   272      38.721  29.542  71.199  1.00  0.00           H
ATOM   4253 HD13 ILE   272      39.742  28.265  71.878  1.00  0.00           H
ATOM   4254  C   ILE   272      37.761  24.422  69.520  1.00  0.00           C
ATOM   4255  O   ILE   272      36.966  24.594  68.585  1.00  0.00           O
ATOM   4256  N   ASP   273      38.707  23.458  69.602  1.00  0.00           N
ATOM   4257  H   ASP   273      39.262  23.444  70.446  1.00  0.00           H
ATOM   4258  CA  ASP   273      38.998  22.463  68.626  1.00  0.00           C
ATOM   4259  HA  ASP   273      38.831  23.028  67.709  1.00  0.00           H
ATOM   4260  CB  ASP   273      40.444  21.952  68.737  1.00  0.00           C
ATOM   4261  HB2 ASP   273      41.236  22.686  68.893  1.00  0.00           H
ATOM   4262  HB3 ASP   273      40.528  21.362  69.649  1.00  0.00           H
ATOM   4263  CG  ASP   273      40.893  21.240  67.451  1.00  0.00           C
ATOM   4264  OD1 ASP   273      40.553  21.670  66.333  1.00  0.00           O
ATOM   4265  OD2 ASP   273      41.661  20.240  67.671  1.00  0.00           O
ATOM   4266  C   ASP   273      38.029  21.300  68.551  1.00  0.00           C
ATOM   4267  O   ASP   273      37.412  20.954  67.557  1.00  0.00           O
ATOM   4268  N   GLU   274      37.739  20.782  69.738  1.00  0.00           N
ATOM   4269  H   GLU   274      38.323  21.193  70.451  1.00  0.00           H
ATOM   4270  CA  GLU   274      36.736  19.793  70.093  1.00  0.00           C
ATOM   4271  HA  GLU   274      36.898  18.889  69.507  1.00  0.00           H
ATOM   4272  CB  GLU   274      36.853  19.303  71.505  1.00  0.00           C
ATOM   4273  HB2 GLU   274      37.831  18.826  71.561  1.00  0.00           H
ATOM   4274  HB3 GLU   274      36.848  20.186  72.145  1.00  0.00           H
ATOM   4275  CG  GLU   274      35.692  18.390  72.070  1.00  0.00           C
ATOM   4276  HG2 GLU   274      36.002  18.286  73.111  1.00  0.00           H
ATOM   4277  HG3 GLU   274      34.693  18.816  71.993  1.00  0.00           H
ATOM   4278  CD  GLU   274      35.608  17.085  71.246  1.00  0.00           C
ATOM   4279  OE1 GLU   274      34.477  16.717  70.962  1.00  0.00           O
ATOM   4280  OE2 GLU   274      36.674  16.468  70.910  1.00  0.00           O
ATOM   4281  C   GLU   274      35.260  20.211  69.787  1.00  0.00           C
ATOM   4282  O   GLU   274      34.473  19.416  69.255  1.00  0.00           O
ATOM   4283  N   GLU   275      34.843  21.470  70.020  1.00  0.00           N
ATOM   4284  H   GLU   275      35.580  22.055  70.388  1.00  0.00           H
ATOM   4285  CA  GLU   275      33.527  22.025  69.714  1.00  0.00           C
ATOM   4286  HA  GLU   275      32.740  21.317  69.976  1.00  0.00           H
ATOM   4287  CB  GLU   275      33.322  23.300  70.575  1.00  0.00           C
ATOM   4288  HB2 GLU   275      33.598  23.099  71.610  1.00  0.00           H
ATOM   4289  HB3 GLU   275      34.046  24.031  70.215  1.00  0.00           H
ATOM   4290  CG  GLU   275      31.871  23.827  70.599  1.00  0.00           C
ATOM   4291  HG2 GLU   275      31.934  24.790  71.107  1.00  0.00           H
ATOM   4292  HG3 GLU   275      31.482  24.029  69.601  1.00  0.00           H
ATOM   4293  CD  GLU   275      31.070  22.825  71.396  1.00  0.00           C
ATOM   4294  OE1 GLU   275      31.599  22.375  72.425  1.00  0.00           O
ATOM   4295  OE2 GLU   275      29.888  22.504  71.146  1.00  0.00           O
ATOM   4296  C   GLU   275      33.277  22.381  68.294  1.00  0.00           C
ATOM   4297  O   GLU   275      32.128  22.453  67.880  1.00  0.00           O
ATOM   4298  N   SER   276      34.368  22.623  67.501  1.00  0.00           N
ATOM   4299  H   SER   276      35.261  22.491  67.954  1.00  0.00           H
ATOM   4300  CA  SER   276      34.225  22.945  66.047  1.00  0.00           C
ATOM   4301  HA  SER   276      33.675  23.871  65.877  1.00  0.00           H
ATOM   4302  CB  SER   276      35.690  23.134  65.414  1.00  0.00           C
ATOM   4303  HB2 SER   276      35.633  23.754  64.519  1.00  0.00           H
ATOM   4304  HB3 SER   276      36.328  23.754  66.043  1.00  0.00           H
ATOM   4305  OG  SER   276      36.495  22.000  65.159  1.00  0.00           O
ATOM   4306  HG  SER   276      36.582  21.447  65.939  1.00  0.00           H
ATOM   4307  C   SER   276      33.546  21.774  65.274  1.00  0.00           C
ATOM   4308  O   SER   276      33.660  20.674  65.716  1.00  0.00           O
ATOM   4309  N   PRO   277      32.823  21.993  64.166  1.00  0.00           N
ATOM   4310  CD  PRO   277      32.374  23.222  63.551  1.00  0.00           C
ATOM   4311  HD2 PRO   277      33.188  23.709  63.013  1.00  0.00           H
ATOM   4312  HD3 PRO   277      32.057  23.935  64.313  1.00  0.00           H
ATOM   4313  CG  PRO   277      31.255  22.847  62.575  1.00  0.00           C
ATOM   4314  HG2 PRO   277      31.106  23.486  61.705  1.00  0.00           H
ATOM   4315  HG3 PRO   277      30.346  22.838  63.175  1.00  0.00           H
ATOM   4316  CB  PRO   277      31.523  21.393  62.158  1.00  0.00           C
ATOM   4317  HB2 PRO   277      32.138  21.454  61.261  1.00  0.00           H
ATOM   4318  HB3 PRO   277      30.619  20.810  61.981  1.00  0.00           H
ATOM   4319  CA  PRO   277      32.345  20.867  63.350  1.00  0.00           C
ATOM   4320  HA  PRO   277      31.722  20.229  63.978  1.00  0.00           H
ATOM   4321  C   PRO   277      33.472  19.946  62.820  1.00  0.00           C
ATOM   4322  O   PRO   277      33.113  18.785  62.513  1.00  0.00           O
ATOM   4323  N   ARG   278      34.697  20.328  62.732  1.00  0.00           N
ATOM   4324  H   ARG   278      34.942  21.259  63.037  1.00  0.00           H
ATOM   4325  CA  ARG   278      35.798  19.496  62.179  1.00  0.00           C
ATOM   4326  HA  ARG   278      35.452  18.476  62.345  1.00  0.00           H
ATOM   4327  CB  ARG   278      36.075  19.754  60.671  1.00  0.00           C
ATOM   4328  HB2 ARG   278      36.422  20.784  60.585  1.00  0.00           H
ATOM   4329  HB3 ARG   278      36.923  19.199  60.271  1.00  0.00           H
ATOM   4330  CG  ARG   278      34.815  19.650  59.718  1.00  0.00           C
ATOM   4331  HG2 ARG   278      33.999  20.211  60.174  1.00  0.00           H
ATOM   4332  HG3 ARG   278      35.108  20.045  58.745  1.00  0.00           H
ATOM   4333  CD  ARG   278      34.279  18.295  59.586  1.00  0.00           C
ATOM   4334  HD2 ARG   278      34.931  17.767  58.890  1.00  0.00           H
ATOM   4335  HD3 ARG   278      34.365  17.815  60.561  1.00  0.00           H
ATOM   4336  NE  ARG   278      32.883  18.418  59.136  1.00  0.00           N
ATOM   4337  HE  ARG   278      32.501  19.327  58.920  1.00  0.00           H
ATOM   4338  CZ  ARG   278      32.110  17.361  58.878  1.00  0.00           C
ATOM   4339  NH1 ARG   278      32.489  16.133  59.107  1.00  0.00           N
ATOM   4340 HH11 ARG   278      33.346  15.973  59.618  1.00  0.00           H
ATOM   4341 HH12 ARG   278      31.913  15.332  58.893  1.00  0.00           H
ATOM   4342  NH2 ARG   278      30.873  17.632  58.462  1.00  0.00           N
ATOM   4343 HH21 ARG   278      30.643  18.591  58.241  1.00  0.00           H
ATOM   4344 HH22 ARG   278      30.280  16.827  58.315  1.00  0.00           H
ATOM   4345  C   ARG   278      37.068  19.741  63.006  1.00  0.00           C
ATOM   4346  O   ARG   278      37.972  20.523  62.654  1.00  0.00           O
ATOM   4347  N   PRO   279      37.155  19.115  64.210  1.00  0.00           N
ATOM   4348  CD  PRO   279      36.045  18.376  64.838  1.00  0.00           C
ATOM   4349  HD2 PRO   279      36.025  17.545  64.135  1.00  0.00           H
ATOM   4350  HD3 PRO   279      35.030  18.773  64.802  1.00  0.00           H
ATOM   4351  CG  PRO   279      36.553  18.032  66.217  1.00  0.00           C
ATOM   4352  HG2 PRO   279      36.159  17.069  66.541  1.00  0.00           H
ATOM   4353  HG3 PRO   279      36.399  18.838  66.933  1.00  0.00           H
ATOM   4354  CB  PRO   279      38.128  18.047  66.028  1.00  0.00           C
ATOM   4355  HB2 PRO   279      38.427  17.003  65.938  1.00  0.00           H
ATOM   4356  HB3 PRO   279      38.554  18.328  66.991  1.00  0.00           H
ATOM   4357  CA  PRO   279      38.400  19.054  64.910  1.00  0.00           C
ATOM   4358  HA  PRO   279      38.577  20.030  65.362  1.00  0.00           H
ATOM   4359  C   PRO   279      39.699  18.729  64.146  1.00  0.00           C
ATOM   4360  O   PRO   279      39.560  17.882  63.222  1.00  0.00           O
ATOM   4361  N   GLY   280      40.809  19.489  64.438  1.00  0.00           N
ATOM   4362  H   GLY   280      40.811  20.045  65.281  1.00  0.00           H
ATOM   4363  CA  GLY   280      42.046  19.322  63.605  1.00  0.00           C
ATOM   4364  HA2 GLY   280      42.855  19.550  64.300  1.00  0.00           H
ATOM   4365  HA3 GLY   280      42.052  18.293  63.245  1.00  0.00           H
ATOM   4366  C   GLY   280      42.185  20.158  62.417  1.00  0.00           C
ATOM   4367  O   GLY   280      43.247  20.264  61.843  1.00  0.00           O
ATOM   4368  N   GLN   281      41.086  20.727  61.988  1.00  0.00           N
ATOM   4369  H   GLN   281      40.265  20.640  62.570  1.00  0.00           H
ATOM   4370  CA  GLN   281      41.212  21.673  60.872  1.00  0.00           C
ATOM   4371  HA  GLN   281      41.977  21.423  60.137  1.00  0.00           H
ATOM   4372  CB  GLN   281      39.887  21.754  60.087  1.00  0.00           C
ATOM   4373  HB2 GLN   281      39.133  22.131  60.779  1.00  0.00           H
ATOM   4374  HB3 GLN   281      39.909  22.518  59.310  1.00  0.00           H
ATOM   4375  CG  GLN   281      39.426  20.416  59.445  1.00  0.00           C
ATOM   4376  HG2 GLN   281      39.292  19.660  60.219  1.00  0.00           H
ATOM   4377  HG3 GLN   281      38.442  20.516  58.989  1.00  0.00           H
ATOM   4378  CD  GLN   281      40.453  20.083  58.279  1.00  0.00           C
ATOM   4379  OE1 GLN   281      40.652  20.910  57.361  1.00  0.00           O
ATOM   4380  NE2 GLN   281      41.134  18.964  58.255  1.00  0.00           N
ATOM   4381 HE21 GLN   281      41.508  18.654  57.370  1.00  0.00           H
ATOM   4382 HE22 GLN   281      41.052  18.353  59.054  1.00  0.00           H
ATOM   4383  C   GLN   281      41.563  23.113  61.348  1.00  0.00           C
ATOM   4384  O   GLN   281      41.396  23.423  62.552  1.00  0.00           O
ATOM   4385  N   GLN   282      42.003  24.064  60.512  1.00  0.00           N
ATOM   4386  H   GLN   282      42.139  23.696  59.581  1.00  0.00           H
ATOM   4387  CA  GLN   282      41.979  25.524  60.830  1.00  0.00           C
ATOM   4388  HA  GLN   282      42.537  26.049  60.054  1.00  0.00           H
ATOM   4389  CB  GLN   282      40.617  26.126  60.715  1.00  0.00           C
ATOM   4390  HB2 GLN   282      39.989  25.894  61.575  1.00  0.00           H
ATOM   4391  HB3 GLN   282      40.703  27.213  60.723  1.00  0.00           H
ATOM   4392  CG  GLN   282      39.884  25.948  59.387  1.00  0.00           C
ATOM   4393  HG2 GLN   282      40.044  26.818  58.749  1.00  0.00           H
ATOM   4394  HG3 GLN   282      40.227  25.160  58.718  1.00  0.00           H
ATOM   4395  CD  GLN   282      38.397  25.788  59.486  1.00  0.00           C
ATOM   4396  OE1 GLN   282      37.873  24.683  59.568  1.00  0.00           O
ATOM   4397  NE2 GLN   282      37.713  26.917  59.505  1.00  0.00           N
ATOM   4398 HE21 GLN   282      36.825  26.891  59.987  1.00  0.00           H
ATOM   4399 HE22 GLN   282      38.256  27.769  59.501  1.00  0.00           H
ATOM   4400  C   GLN   282      42.764  25.917  62.127  1.00  0.00           C
ATOM   4401  O   GLN   282      42.451  26.937  62.800  1.00  0.00           O
ATOM   4402  N   THR   283      43.848  25.221  62.353  1.00  0.00           N
ATOM   4403  H   THR   283      44.123  24.537  61.663  1.00  0.00           H
ATOM   4404  CA  THR   283      44.667  25.370  63.570  1.00  0.00           C
ATOM   4405  HA  THR   283      44.022  25.362  64.449  1.00  0.00           H
ATOM   4406  CB  THR   283      45.612  24.188  63.822  1.00  0.00           C
ATOM   4407  HB  THR   283      46.420  24.108  63.096  1.00  0.00           H
ATOM   4408  CG2 THR   283      46.179  24.206  65.268  1.00  0.00           C
ATOM   4409 HG21 THR   283      45.339  24.211  65.962  1.00  0.00           H
ATOM   4410 HG22 THR   283      46.891  25.012  65.444  1.00  0.00           H
ATOM   4411 HG23 THR   283      46.767  23.311  65.472  1.00  0.00           H
ATOM   4412  OG1 THR   283      44.851  23.026  63.709  1.00  0.00           O
ATOM   4413  HG1 THR   283      44.477  22.875  62.838  1.00  0.00           H
ATOM   4414  C   THR   283      45.412  26.738  63.722  1.00  0.00           C
ATOM   4415  O   THR   283      45.274  27.296  64.827  1.00  0.00           O
ATOM   4416  N   PHE   284      46.182  27.152  62.795  1.00  0.00           N
ATOM   4417  H   PHE   284      46.226  26.591  61.956  1.00  0.00           H
ATOM   4418  CA  PHE   284      46.813  28.518  62.905  1.00  0.00           C
ATOM   4419  HA  PHE   284      47.322  28.786  63.830  1.00  0.00           H
ATOM   4420  CB  PHE   284      47.782  28.742  61.745  1.00  0.00           C
ATOM   4421  HB2 PHE   284      48.499  27.927  61.657  1.00  0.00           H
ATOM   4422  HB3 PHE   284      47.165  28.795  60.847  1.00  0.00           H
ATOM   4423  CG  PHE   284      48.573  30.047  61.840  1.00  0.00           C
ATOM   4424  CD1 PHE   284      49.310  30.335  62.978  1.00  0.00           C
ATOM   4425  HD1 PHE   284      49.366  29.667  63.825  1.00  0.00           H
ATOM   4426  CE1 PHE   284      50.084  31.553  62.992  1.00  0.00           C
ATOM   4427  HE1 PHE   284      50.806  31.745  63.771  1.00  0.00           H
ATOM   4428  CZ  PHE   284      50.113  32.406  61.879  1.00  0.00           C
ATOM   4429  HZ  PHE   284      50.556  33.377  62.047  1.00  0.00           H
ATOM   4430  CE2 PHE   284      49.471  32.044  60.666  1.00  0.00           C
ATOM   4431  HE2 PHE   284      49.458  32.738  59.838  1.00  0.00           H
ATOM   4432  CD2 PHE   284      48.720  30.885  60.671  1.00  0.00           C
ATOM   4433  HD2 PHE   284      48.220  30.555  59.773  1.00  0.00           H
ATOM   4434  C   PHE   284      45.706  29.586  62.922  1.00  0.00           C
ATOM   4435  O   PHE   284      45.828  30.565  63.705  1.00  0.00           O
ATOM   4436  N   GLU   285      44.587  29.402  62.220  1.00  0.00           N
ATOM   4437  H   GLU   285      44.492  28.507  61.760  1.00  0.00           H
ATOM   4438  CA  GLU   285      43.385  30.255  62.202  1.00  0.00           C
ATOM   4439  HA  GLU   285      43.736  31.271  62.023  1.00  0.00           H
ATOM   4440  CB  GLU   285      42.415  29.877  60.975  1.00  0.00           C
ATOM   4441  HB2 GLU   285      42.936  30.310  60.121  1.00  0.00           H
ATOM   4442  HB3 GLU   285      42.388  28.788  60.915  1.00  0.00           H
ATOM   4443  CG  GLU   285      41.046  30.433  61.061  1.00  0.00           C
ATOM   4444  HG2 GLU   285      40.603  30.240  62.038  1.00  0.00           H
ATOM   4445  HG3 GLU   285      41.115  31.519  61.020  1.00  0.00           H
ATOM   4446  CD  GLU   285      40.196  29.891  59.966  1.00  0.00           C
ATOM   4447  OE1 GLU   285      40.706  29.920  58.824  1.00  0.00           O
ATOM   4448  OE2 GLU   285      39.103  29.356  60.254  1.00  0.00           O
ATOM   4449  C   GLU   285      42.691  30.438  63.538  1.00  0.00           C
ATOM   4450  O   GLU   285      42.365  31.570  63.877  1.00  0.00           O
ATOM   4451  N   LYS   286      42.391  29.339  64.253  1.00  0.00           N
ATOM   4452  H   LYS   286      42.572  28.511  63.704  1.00  0.00           H
ATOM   4453  CA  LYS   286      41.815  29.421  65.572  1.00  0.00           C
ATOM   4454  HA  LYS   286      40.921  30.019  65.393  1.00  0.00           H
ATOM   4455  CB  LYS   286      41.467  27.958  66.073  1.00  0.00           C
ATOM   4456  HB2 LYS   286      42.278  27.277  65.815  1.00  0.00           H
ATOM   4457  HB3 LYS   286      41.398  28.087  67.152  1.00  0.00           H
ATOM   4458  CG  LYS   286      40.179  27.246  65.555  1.00  0.00           C
ATOM   4459  HG2 LYS   286      39.401  27.369  66.309  1.00  0.00           H
ATOM   4460  HG3 LYS   286      39.890  27.561  64.552  1.00  0.00           H
ATOM   4461  CD  LYS   286      40.483  25.749  65.376  1.00  0.00           C
ATOM   4462  HD2 LYS   286      41.313  25.593  64.687  1.00  0.00           H
ATOM   4463  HD3 LYS   286      40.770  25.324  66.339  1.00  0.00           H
ATOM   4464  CE  LYS   286      39.275  24.939  64.910  1.00  0.00           C
ATOM   4465  HE2 LYS   286      38.483  25.027  65.654  1.00  0.00           H
ATOM   4466  HE3 LYS   286      38.893  25.423  64.011  1.00  0.00           H
ATOM   4467  NZ  LYS   286      39.504  23.516  64.619  1.00  0.00           N
ATOM   4468  HZ1 LYS   286      40.297  23.437  64.000  1.00  0.00           H
ATOM   4469  HZ2 LYS   286      38.651  23.134  64.236  1.00  0.00           H
ATOM   4470  HZ3 LYS   286      39.669  22.942  65.434  1.00  0.00           H
ATOM   4471  C   LYS   286      42.838  30.098  66.478  1.00  0.00           C
ATOM   4472  O   LYS   286      42.423  30.906  67.331  1.00  0.00           O
ATOM   4473  N   MET   287      44.134  29.921  66.356  1.00  0.00           N
ATOM   4474  H   MET   287      44.540  29.466  65.551  1.00  0.00           H
ATOM   4475  CA  MET   287      45.103  30.502  67.291  1.00  0.00           C
ATOM   4476  HA  MET   287      44.649  30.448  68.281  1.00  0.00           H
ATOM   4477  CB  MET   287      46.362  29.608  67.281  1.00  0.00           C
ATOM   4478  HB2 MET   287      46.726  29.394  66.276  1.00  0.00           H
ATOM   4479  HB3 MET   287      47.195  30.100  67.786  1.00  0.00           H
ATOM   4480  CG  MET   287      46.061  28.265  67.910  1.00  0.00           C
ATOM   4481  HG2 MET   287      45.272  27.742  67.370  1.00  0.00           H
ATOM   4482  HG3 MET   287      46.905  27.579  67.981  1.00  0.00           H
ATOM   4483  SD  MET   287      45.579  28.308  69.673  1.00  0.00           S
ATOM   4484  CE  MET   287      47.101  28.673  70.500  1.00  0.00           C
ATOM   4485  HE1 MET   287      47.889  28.161  69.949  1.00  0.00           H
ATOM   4486  HE2 MET   287      47.410  29.716  70.425  1.00  0.00           H
ATOM   4487  HE3 MET   287      47.088  28.312  71.528  1.00  0.00           H
ATOM   4488  C   MET   287      45.495  31.992  66.982  1.00  0.00           C
ATOM   4489  O   MET   287      46.064  32.652  67.834  1.00  0.00           O
ATOM   4490  N   SER   288      45.191  32.577  65.775  1.00  0.00           N
ATOM   4491  H   SER   288      44.922  31.965  65.017  1.00  0.00           H
ATOM   4492  CA  SER   288      45.648  33.950  65.401  1.00  0.00           C
ATOM   4493  HA  SER   288      45.774  34.447  66.362  1.00  0.00           H
ATOM   4494  CB  SER   288      47.053  33.870  64.788  1.00  0.00           C
ATOM   4495  HB2 SER   288      47.466  34.879  64.777  1.00  0.00           H
ATOM   4496  HB3 SER   288      47.664  33.189  65.381  1.00  0.00           H
ATOM   4497  OG  SER   288      47.230  33.380  63.462  1.00  0.00           O
ATOM   4498  HG  SER   288      47.042  32.440  63.515  1.00  0.00           H
ATOM   4499  C   SER   288      44.683  34.754  64.533  1.00  0.00           C
ATOM   4500  O   SER   288      44.942  35.897  64.207  1.00  0.00           O
ATOM   4501  N   SER   289      43.525  34.158  64.048  1.00  0.00           N
ATOM   4502  H   SER   289      43.291  33.212  64.312  1.00  0.00           H
ATOM   4503  CA  SER   289      42.358  34.986  63.624  1.00  0.00           C
ATOM   4504  HA  SER   289      42.712  35.877  63.107  1.00  0.00           H
ATOM   4505  CB  SER   289      41.537  34.206  62.647  1.00  0.00           C
ATOM   4506  HB2 SER   289      42.277  33.881  61.916  1.00  0.00           H
ATOM   4507  HB3 SER   289      41.033  33.420  63.208  1.00  0.00           H
ATOM   4508  OG  SER   289      40.635  35.078  62.067  1.00  0.00           O
ATOM   4509  HG  SER   289      39.823  34.671  61.757  1.00  0.00           H
ATOM   4510  C   SER   289      41.496  35.562  64.735  1.00  0.00           C
ATOM   4511  O   SER   289      41.127  34.862  65.685  1.00  0.00           O
ATOM   4512  N   GLY   290      41.085  36.812  64.416  1.00  0.00           N
ATOM   4513  H   GLY   290      41.401  37.161  63.522  1.00  0.00           H
ATOM   4514  CA  GLY   290      40.145  37.642  65.166  1.00  0.00           C
ATOM   4515  HA2 GLY   290      40.476  37.942  66.161  1.00  0.00           H
ATOM   4516  HA3 GLY   290      40.005  38.598  64.663  1.00  0.00           H
ATOM   4517  C   GLY   290      38.814  36.937  65.582  1.00  0.00           C
ATOM   4518  O   GLY   290      38.309  37.132  66.723  1.00  0.00           O
ATOM   4519  N   TYR   291      38.298  36.045  64.777  1.00  0.00           N
ATOM   4520  H   TYR   291      38.598  36.106  63.815  1.00  0.00           H
ATOM   4521  CA  TYR   291      37.024  35.439  64.970  1.00  0.00           C
ATOM   4522  HA  TYR   291      36.297  36.251  64.982  1.00  0.00           H
ATOM   4523  CB  TYR   291      36.702  34.484  63.801  1.00  0.00           C
ATOM   4524  HB2 TYR   291      36.606  34.990  62.840  1.00  0.00           H
ATOM   4525  HB3 TYR   291      37.453  33.696  63.752  1.00  0.00           H
ATOM   4526  CG  TYR   291      35.342  33.730  63.986  1.00  0.00           C
ATOM   4527  CD1 TYR   291      34.125  34.449  63.933  1.00  0.00           C
ATOM   4528  HD1 TYR   291      34.249  35.505  63.744  1.00  0.00           H
ATOM   4529  CE1 TYR   291      32.867  33.900  64.227  1.00  0.00           C
ATOM   4530  HE1 TYR   291      31.983  34.520  64.177  1.00  0.00           H
ATOM   4531  CZ  TYR   291      32.884  32.539  64.584  1.00  0.00           C
ATOM   4532  OH  TYR   291      31.658  31.955  64.765  1.00  0.00           O
ATOM   4533  HH  TYR   291      30.939  32.579  64.894  1.00  0.00           H
ATOM   4534  CE2 TYR   291      34.035  31.812  64.685  1.00  0.00           C
ATOM   4535  HE2 TYR   291      33.911  30.797  65.033  1.00  0.00           H
ATOM   4536  CD2 TYR   291      35.329  32.355  64.316  1.00  0.00           C
ATOM   4537  HD2 TYR   291      36.202  31.855  64.710  1.00  0.00           H
ATOM   4538  C   TYR   291      36.824  34.644  66.218  1.00  0.00           C
ATOM   4539  O   TYR   291      35.694  34.676  66.786  1.00  0.00           O
ATOM   4540  N   TYR   292      37.894  33.995  66.631  1.00  0.00           N
ATOM   4541  H   TYR   292      38.801  34.248  66.265  1.00  0.00           H
ATOM   4542  CA  TYR   292      37.944  32.957  67.724  1.00  0.00           C
ATOM   4543  HA  TYR   292      36.966  32.500  67.867  1.00  0.00           H
ATOM   4544  CB  TYR   292      38.950  31.874  67.349  1.00  0.00           C
ATOM   4545  HB2 TYR   292      39.923  32.327  67.162  1.00  0.00           H
ATOM   4546  HB3 TYR   292      39.011  31.189  68.193  1.00  0.00           H
ATOM   4547  CG  TYR   292      38.639  31.032  66.098  1.00  0.00           C
ATOM   4548  CD1 TYR   292      37.843  29.839  66.170  1.00  0.00           C
ATOM   4549  HD1 TYR   292      37.525  29.506  67.147  1.00  0.00           H
ATOM   4550  CE1 TYR   292      37.463  29.113  65.018  1.00  0.00           C
ATOM   4551  HE1 TYR   292      36.813  28.255  65.096  1.00  0.00           H
ATOM   4552  CZ  TYR   292      37.863  29.581  63.751  1.00  0.00           C
ATOM   4553  OH  TYR   292      37.637  28.912  62.598  1.00  0.00           O
ATOM   4554  HH  TYR   292      38.296  29.144  61.940  1.00  0.00           H
ATOM   4555  CE2 TYR   292      38.555  30.779  63.710  1.00  0.00           C
ATOM   4556  HE2 TYR   292      38.788  31.165  62.728  1.00  0.00           H
ATOM   4557  CD2 TYR   292      38.893  31.526  64.855  1.00  0.00           C
ATOM   4558  HD2 TYR   292      39.309  32.507  64.669  1.00  0.00           H
ATOM   4559  C   TYR   292      38.364  33.495  69.062  1.00  0.00           C
ATOM   4560  O   TYR   292      38.282  32.791  70.064  1.00  0.00           O
ATOM   4561  N   LEU   293      38.676  34.774  69.151  1.00  0.00           N
ATOM   4562  H   LEU   293      38.579  35.320  68.307  1.00  0.00           H
ATOM   4563  CA  LEU   293      38.963  35.504  70.374  1.00  0.00           C
ATOM   4564  HA  LEU   293      39.795  34.966  70.829  1.00  0.00           H
ATOM   4565  CB  LEU   293      39.382  36.908  70.003  1.00  0.00           C
ATOM   4566  HB2 LEU   293      38.512  37.222  69.425  1.00  0.00           H
ATOM   4567  HB3 LEU   293      39.513  37.563  70.864  1.00  0.00           H
ATOM   4568  CG  LEU   293      40.648  36.970  69.148  1.00  0.00           C
ATOM   4569  HG  LEU   293      40.607  36.336  68.262  1.00  0.00           H
ATOM   4570  CD1 LEU   293      40.661  38.420  68.635  1.00  0.00           C
ATOM   4571 HD11 LEU   293      40.630  39.168  69.427  1.00  0.00           H
ATOM   4572 HD12 LEU   293      39.897  38.600  67.879  1.00  0.00           H
ATOM   4573 HD13 LEU   293      41.593  38.714  68.151  1.00  0.00           H
ATOM   4574  CD2 LEU   293      41.901  36.746  69.904  1.00  0.00           C
ATOM   4575 HD21 LEU   293      41.933  37.431  70.750  1.00  0.00           H
ATOM   4576 HD22 LEU   293      41.922  35.684  70.152  1.00  0.00           H
ATOM   4577 HD23 LEU   293      42.712  36.875  69.188  1.00  0.00           H
ATOM   4578  C   LEU   293      37.816  35.610  71.320  1.00  0.00           C
ATOM   4579  O   LEU   293      37.944  35.416  72.563  1.00  0.00           O
ATOM   4580  N   GLY   294      36.578  35.628  70.767  1.00  0.00           N
ATOM   4581  H   GLY   294      36.596  35.768  69.767  1.00  0.00           H
ATOM   4582  CA  GLY   294      35.396  35.464  71.506  1.00  0.00           C
ATOM   4583  HA2 GLY   294      35.334  36.308  72.192  1.00  0.00           H
ATOM   4584  HA3 GLY   294      34.564  35.476  70.802  1.00  0.00           H
ATOM   4585  C   GLY   294      35.265  34.218  72.321  1.00  0.00           C
ATOM   4586  O   GLY   294      34.977  34.323  73.495  1.00  0.00           O
ATOM   4587  N   GLU   295      35.562  33.068  71.722  1.00  0.00           N
ATOM   4588  H   GLU   295      35.794  32.997  70.742  1.00  0.00           H
ATOM   4589  CA  GLU   295      35.308  31.847  72.380  1.00  0.00           C
ATOM   4590  HA  GLU   295      34.366  31.803  72.926  1.00  0.00           H
ATOM   4591  CB  GLU   295      35.237  30.733  71.359  1.00  0.00           C
ATOM   4592  HB2 GLU   295      34.460  31.056  70.667  1.00  0.00           H
ATOM   4593  HB3 GLU   295      36.186  30.709  70.822  1.00  0.00           H
ATOM   4594  CG  GLU   295      34.818  29.300  71.871  1.00  0.00           C
ATOM   4595  HG2 GLU   295      34.902  28.567  71.069  1.00  0.00           H
ATOM   4596  HG3 GLU   295      35.574  29.062  72.619  1.00  0.00           H
ATOM   4597  CD  GLU   295      33.398  29.167  72.555  1.00  0.00           C
ATOM   4598  OE1 GLU   295      32.632  30.173  72.510  1.00  0.00           O
ATOM   4599  OE2 GLU   295      33.010  28.046  72.923  1.00  0.00           O
ATOM   4600  C   GLU   295      36.376  31.573  73.462  1.00  0.00           C
ATOM   4601  O   GLU   295      35.995  31.124  74.525  1.00  0.00           O
ATOM   4602  N   ILE   296      37.618  32.054  73.258  1.00  0.00           N
ATOM   4603  H   ILE   296      37.773  32.662  72.467  1.00  0.00           H
ATOM   4604  CA  ILE   296      38.658  31.811  74.283  1.00  0.00           C
ATOM   4605  HA  ILE   296      38.590  30.800  74.686  1.00  0.00           H
ATOM   4606  CB  ILE   296      40.026  32.190  73.781  1.00  0.00           C
ATOM   4607  HB  ILE   296      40.004  33.271  73.639  1.00  0.00           H
ATOM   4608  CG2 ILE   296      41.136  31.925  74.779  1.00  0.00           C
ATOM   4609 HG21 ILE   296      42.049  32.335  74.345  1.00  0.00           H
ATOM   4610 HG22 ILE   296      41.177  30.842  74.899  1.00  0.00           H
ATOM   4611 HG23 ILE   296      41.081  32.360  75.776  1.00  0.00           H
ATOM   4612  CG1 ILE   296      40.466  31.564  72.438  1.00  0.00           C
ATOM   4613 HG12 ILE   296      40.792  30.529  72.547  1.00  0.00           H
ATOM   4614 HG13 ILE   296      39.550  31.434  71.860  1.00  0.00           H
ATOM   4615  CD1 ILE   296      41.382  32.359  71.654  1.00  0.00           C
ATOM   4616 HD11 ILE   296      42.152  31.808  71.115  1.00  0.00           H
ATOM   4617 HD12 ILE   296      41.985  33.046  72.251  1.00  0.00           H
ATOM   4618 HD13 ILE   296      40.791  32.819  70.862  1.00  0.00           H
ATOM   4619  C   ILE   296      38.301  32.657  75.526  1.00  0.00           C
ATOM   4620  O   ILE   296      38.476  32.232  76.685  1.00  0.00           O
ATOM   4621  N   LEU   297      37.847  33.867  75.300  1.00  0.00           N
ATOM   4622  H   LEU   297      37.617  34.099  74.345  1.00  0.00           H
ATOM   4623  CA  LEU   297      37.351  34.743  76.433  1.00  0.00           C
ATOM   4624  HA  LEU   297      38.091  34.762  77.233  1.00  0.00           H
ATOM   4625  CB  LEU   297      37.046  36.138  75.879  1.00  0.00           C
ATOM   4626  HB2 LEU   297      37.986  36.478  75.445  1.00  0.00           H
ATOM   4627  HB3 LEU   297      36.297  36.116  75.088  1.00  0.00           H
ATOM   4628  CG  LEU   297      36.573  37.152  76.971  1.00  0.00           C
ATOM   4629  HG  LEU   297      35.638  36.819  77.422  1.00  0.00           H
ATOM   4630  CD1 LEU   297      37.707  37.481  77.948  1.00  0.00           C
ATOM   4631 HD11 LEU   297      38.607  37.770  77.404  1.00  0.00           H
ATOM   4632 HD12 LEU   297      38.023  36.644  78.571  1.00  0.00           H
ATOM   4633 HD13 LEU   297      37.421  38.301  78.606  1.00  0.00           H
ATOM   4634  CD2 LEU   297      36.185  38.450  76.337  1.00  0.00           C
ATOM   4635 HD21 LEU   297      36.985  38.964  75.805  1.00  0.00           H
ATOM   4636 HD22 LEU   297      35.258  38.310  75.782  1.00  0.00           H
ATOM   4637 HD23 LEU   297      35.869  39.142  77.117  1.00  0.00           H
ATOM   4638  C   LEU   297      36.099  34.120  77.104  1.00  0.00           C
ATOM   4639  O   LEU   297      36.030  34.084  78.295  1.00  0.00           O
ATOM   4640  N   ARG   298      35.059  33.659  76.386  1.00  0.00           N
ATOM   4641  H   ARG   298      35.037  33.851  75.394  1.00  0.00           H
ATOM   4642  CA  ARG   298      33.857  32.981  77.004  1.00  0.00           C
ATOM   4643  HA  ARG   298      33.352  33.739  77.604  1.00  0.00           H
ATOM   4644  CB  ARG   298      32.838  32.603  75.920  1.00  0.00           C
ATOM   4645  HB2 ARG   298      32.802  33.436  75.216  1.00  0.00           H
ATOM   4646  HB3 ARG   298      33.189  31.824  75.242  1.00  0.00           H
ATOM   4647  CG  ARG   298      31.403  32.363  76.419  1.00  0.00           C
ATOM   4648  HG2 ARG   298      31.450  31.761  77.326  1.00  0.00           H
ATOM   4649  HG3 ARG   298      30.983  33.326  76.706  1.00  0.00           H
ATOM   4650  CD  ARG   298      30.680  31.774  75.218  1.00  0.00           C
ATOM   4651  HD2 ARG   298      29.609  31.763  75.424  1.00  0.00           H
ATOM   4652  HD3 ARG   298      30.737  32.430  74.349  1.00  0.00           H
ATOM   4653  NE  ARG   298      31.063  30.424  74.792  1.00  0.00           N
ATOM   4654  HE  ARG   298      31.463  30.263  73.879  1.00  0.00           H
ATOM   4655  CZ  ARG   298      30.925  29.355  75.608  1.00  0.00           C
ATOM   4656  NH1 ARG   298      30.388  29.434  76.781  1.00  0.00           N
ATOM   4657 HH11 ARG   298      29.989  30.296  77.124  1.00  0.00           H
ATOM   4658 HH12 ARG   298      30.418  28.620  77.376  1.00  0.00           H
ATOM   4659  NH2 ARG   298      31.418  28.233  75.148  1.00  0.00           N
ATOM   4660 HH21 ARG   298      31.995  28.164  74.322  1.00  0.00           H
ATOM   4661 HH22 ARG   298      31.285  27.414  75.723  1.00  0.00           H
ATOM   4662  C   ARG   298      34.300  31.831  77.822  1.00  0.00           C
ATOM   4663  O   ARG   298      33.963  31.718  79.020  1.00  0.00           O
ATOM   4664  N   LEU   299      35.160  30.927  77.330  1.00  0.00           N
ATOM   4665  H   LEU   299      35.403  30.920  76.350  1.00  0.00           H
ATOM   4666  CA  LEU   299      35.527  29.763  78.183  1.00  0.00           C
ATOM   4667  HA  LEU   299      34.665  29.213  78.563  1.00  0.00           H
ATOM   4668  CB  LEU   299      36.336  28.734  77.388  1.00  0.00           C
ATOM   4669  HB2 LEU   299      37.310  29.174  77.177  1.00  0.00           H
ATOM   4670  HB3 LEU   299      36.483  27.924  78.103  1.00  0.00           H
ATOM   4671  CG  LEU   299      35.517  28.301  76.141  1.00  0.00           C
ATOM   4672  HG  LEU   299      35.050  29.114  75.586  1.00  0.00           H
ATOM   4673  CD1 LEU   299      36.494  27.618  75.243  1.00  0.00           C
ATOM   4674 HD11 LEU   299      37.151  28.354  74.780  1.00  0.00           H
ATOM   4675 HD12 LEU   299      35.986  27.081  74.441  1.00  0.00           H
ATOM   4676 HD13 LEU   299      37.087  26.961  75.878  1.00  0.00           H
ATOM   4677  CD2 LEU   299      34.377  27.292  76.505  1.00  0.00           C
ATOM   4678 HD21 LEU   299      33.766  27.813  77.242  1.00  0.00           H
ATOM   4679 HD22 LEU   299      33.983  27.040  75.520  1.00  0.00           H
ATOM   4680 HD23 LEU   299      34.801  26.364  76.887  1.00  0.00           H
ATOM   4681  C   LEU   299      36.398  30.203  79.319  1.00  0.00           C
ATOM   4682  O   LEU   299      36.238  29.665  80.384  1.00  0.00           O
ATOM   4683  N   ALA   300      37.233  31.181  79.047  1.00  0.00           N
ATOM   4684  H   ALA   300      37.433  31.522  78.119  1.00  0.00           H
ATOM   4685  CA  ALA   300      38.117  31.694  80.161  1.00  0.00           C
ATOM   4686  HA  ALA   300      38.567  30.870  80.717  1.00  0.00           H
ATOM   4687  CB  ALA   300      39.149  32.568  79.671  1.00  0.00           C
ATOM   4688  HB1 ALA   300      39.758  32.985  80.472  1.00  0.00           H
ATOM   4689  HB2 ALA   300      38.707  33.286  78.979  1.00  0.00           H
ATOM   4690  HB3 ALA   300      39.860  31.929  79.146  1.00  0.00           H
ATOM   4691  C   ALA   300      37.360  32.467  81.249  1.00  0.00           C
ATOM   4692  O   ALA   300      37.718  32.337  82.464  1.00  0.00           O
ATOM   4693  N   LEU   301      36.303  33.185  80.923  1.00  0.00           N
ATOM   4694  H   LEU   301      36.108  33.313  79.941  1.00  0.00           H
ATOM   4695  CA  LEU   301      35.357  33.747  81.830  1.00  0.00           C
ATOM   4696  HA  LEU   301      35.977  34.203  82.602  1.00  0.00           H
ATOM   4697  CB  LEU   301      34.506  34.819  81.137  1.00  0.00           C
ATOM   4698  HB2 LEU   301      33.995  34.324  80.312  1.00  0.00           H
ATOM   4699  HB3 LEU   301      33.813  35.094  81.932  1.00  0.00           H
ATOM   4700  CG  LEU   301      35.184  36.172  80.812  1.00  0.00           C
ATOM   4701  HG  LEU   301      36.156  35.940  80.376  1.00  0.00           H
ATOM   4702  CD1 LEU   301      34.335  36.948  79.761  1.00  0.00           C
ATOM   4703 HD11 LEU   301      34.814  37.797  79.272  1.00  0.00           H
ATOM   4704 HD12 LEU   301      33.380  37.234  80.204  1.00  0.00           H
ATOM   4705 HD13 LEU   301      34.159  36.252  78.941  1.00  0.00           H
ATOM   4706  CD2 LEU   301      35.471  37.085  82.020  1.00  0.00           C
ATOM   4707 HD21 LEU   301      36.010  36.507  82.770  1.00  0.00           H
ATOM   4708 HD22 LEU   301      36.006  37.945  81.617  1.00  0.00           H
ATOM   4709 HD23 LEU   301      34.531  37.409  82.465  1.00  0.00           H
ATOM   4710  C   LEU   301      34.502  32.664  82.488  1.00  0.00           C
ATOM   4711  O   LEU   301      34.332  32.831  83.689  1.00  0.00           O
ATOM   4712  N   MET   302      33.936  31.710  81.763  1.00  0.00           N
ATOM   4713  H   MET   302      34.134  31.602  80.778  1.00  0.00           H
ATOM   4714  CA  MET   302      33.194  30.575  82.401  1.00  0.00           C
ATOM   4715  HA  MET   302      32.276  30.899  82.891  1.00  0.00           H
ATOM   4716  CB  MET   302      32.790  29.622  81.213  1.00  0.00           C
ATOM   4717  HB2 MET   302      32.138  30.186  80.546  1.00  0.00           H
ATOM   4718  HB3 MET   302      33.652  29.271  80.645  1.00  0.00           H
ATOM   4719  CG  MET   302      31.944  28.503  81.829  1.00  0.00           C
ATOM   4720  HG2 MET   302      31.757  27.832  80.990  1.00  0.00           H
ATOM   4721  HG3 MET   302      32.387  27.972  82.672  1.00  0.00           H
ATOM   4722  SD  MET   302      30.285  28.853  82.422  1.00  0.00           S
ATOM   4723  CE  MET   302      29.379  29.134  80.904  1.00  0.00           C
ATOM   4724  HE1 MET   302      29.978  29.699  80.189  1.00  0.00           H
ATOM   4725  HE2 MET   302      29.123  28.167  80.472  1.00  0.00           H
ATOM   4726  HE3 MET   302      28.494  29.765  80.972  1.00  0.00           H
ATOM   4727  C   MET   302      34.053  29.869  83.403  1.00  0.00           C
ATOM   4728  O   MET   302      33.586  29.564  84.529  1.00  0.00           O
ATOM   4729  N   ASP   303      35.355  29.601  83.081  1.00  0.00           N
ATOM   4730  H   ASP   303      35.728  29.922  82.198  1.00  0.00           H
ATOM   4731  CA  ASP   303      36.249  28.858  84.024  1.00  0.00           C
ATOM   4732  HA  ASP   303      35.773  27.903  84.244  1.00  0.00           H
ATOM   4733  CB  ASP   303      37.694  28.712  83.521  1.00  0.00           C
ATOM   4734  HB2 ASP   303      37.625  28.399  82.479  1.00  0.00           H
ATOM   4735  HB3 ASP   303      38.201  29.676  83.488  1.00  0.00           H
ATOM   4736  CG  ASP   303      38.598  27.628  84.000  1.00  0.00           C
ATOM   4737  OD1 ASP   303      37.971  26.609  84.383  1.00  0.00           O
ATOM   4738  OD2 ASP   303      39.867  27.822  83.848  1.00  0.00           O
ATOM   4739  C   ASP   303      36.367  29.697  85.368  1.00  0.00           C
ATOM   4740  O   ASP   303      36.563  29.077  86.461  1.00  0.00           O
ATOM   4741  N   MET   304      36.516  31.027  85.366  1.00  0.00           N
ATOM   4742  H   MET   304      36.330  31.379  84.438  1.00  0.00           H
ATOM   4743  CA  MET   304      36.484  31.842  86.536  1.00  0.00           C
ATOM   4744  HA  MET   304      37.245  31.503  87.238  1.00  0.00           H
ATOM   4745  CB  MET   304      36.847  33.262  86.318  1.00  0.00           C
ATOM   4746  HB2 MET   304      36.236  33.681  85.517  1.00  0.00           H
ATOM   4747  HB3 MET   304      36.563  33.800  87.222  1.00  0.00           H
ATOM   4748  CG  MET   304      38.252  33.616  85.901  1.00  0.00           C
ATOM   4749  HG2 MET   304      38.509  32.941  85.084  1.00  0.00           H
ATOM   4750  HG3 MET   304      38.221  34.649  85.553  1.00  0.00           H
ATOM   4751  SD  MET   304      39.481  33.392  87.240  1.00  0.00           S
ATOM   4752  CE  MET   304      40.082  31.711  86.953  1.00  0.00           C
ATOM   4753  HE1 MET   304      40.914  31.774  86.254  1.00  0.00           H
ATOM   4754  HE2 MET   304      40.350  31.366  87.952  1.00  0.00           H
ATOM   4755  HE3 MET   304      39.340  31.000  86.588  1.00  0.00           H
ATOM   4756  C   MET   304      35.165  31.683  87.302  1.00  0.00           C
ATOM   4757  O   MET   304      35.248  31.571  88.566  1.00  0.00           O
ATOM   4758  N   TYR   305      34.006  31.598  86.625  1.00  0.00           N
ATOM   4759  H   TYR   305      34.051  31.809  85.638  1.00  0.00           H
ATOM   4760  CA  TYR   305      32.701  31.440  87.231  1.00  0.00           C
ATOM   4761  HA  TYR   305      32.564  32.252  87.944  1.00  0.00           H
ATOM   4762  CB  TYR   305      31.511  31.569  86.214  1.00  0.00           C
ATOM   4763  HB2 TYR   305      31.378  32.641  86.069  1.00  0.00           H
ATOM   4764  HB3 TYR   305      31.808  31.108  85.272  1.00  0.00           H
ATOM   4765  CG  TYR   305      30.183  31.068  86.695  1.00  0.00           C
ATOM   4766  CD1 TYR   305      29.322  31.781  87.555  1.00  0.00           C
ATOM   4767  HD1 TYR   305      29.625  32.729  87.975  1.00  0.00           H
ATOM   4768  CE1 TYR   305      28.009  31.306  87.851  1.00  0.00           C
ATOM   4769  HE1 TYR   305      27.414  32.010  88.414  1.00  0.00           H
ATOM   4770  CZ  TYR   305      27.688  30.012  87.417  1.00  0.00           C
ATOM   4771  OH  TYR   305      26.436  29.468  87.751  1.00  0.00           O
ATOM   4772  HH  TYR   305      25.803  30.095  88.109  1.00  0.00           H
ATOM   4773  CE2 TYR   305      28.524  29.329  86.539  1.00  0.00           C
ATOM   4774  HE2 TYR   305      28.222  28.361  86.168  1.00  0.00           H
ATOM   4775  CD2 TYR   305      29.740  29.865  86.101  1.00  0.00           C
ATOM   4776  HD2 TYR   305      30.310  29.289  85.387  1.00  0.00           H
ATOM   4777  C   TYR   305      32.611  30.123  87.957  1.00  0.00           C
ATOM   4778  O   TYR   305      32.114  30.045  89.097  1.00  0.00           O
ATOM   4779  N   LYS   306      33.064  29.027  87.346  1.00  0.00           N
ATOM   4780  H   LYS   306      33.202  29.158  86.354  1.00  0.00           H
ATOM   4781  CA  LYS   306      33.194  27.683  87.990  1.00  0.00           C
ATOM   4782  HA  LYS   306      32.194  27.457  88.361  1.00  0.00           H
ATOM   4783  CB  LYS   306      33.691  26.623  87.006  1.00  0.00           C
ATOM   4784  HB2 LYS   306      34.502  27.008  86.387  1.00  0.00           H
ATOM   4785  HB3 LYS   306      34.104  25.731  87.477  1.00  0.00           H
ATOM   4786  CG  LYS   306      32.572  26.250  85.915  1.00  0.00           C
ATOM   4787  HG2 LYS   306      31.618  25.982  86.367  1.00  0.00           H
ATOM   4788  HG3 LYS   306      32.403  27.194  85.397  1.00  0.00           H
ATOM   4789  CD  LYS   306      33.177  25.155  85.064  1.00  0.00           C
ATOM   4790  HD2 LYS   306      34.218  25.408  84.862  1.00  0.00           H
ATOM   4791  HD3 LYS   306      33.273  24.264  85.684  1.00  0.00           H
ATOM   4792  CE  LYS   306      32.317  24.776  83.850  1.00  0.00           C
ATOM   4793  HE2 LYS   306      32.079  25.731  83.383  1.00  0.00           H
ATOM   4794  HE3 LYS   306      32.925  24.168  83.180  1.00  0.00           H
ATOM   4795  NZ  LYS   306      31.163  23.940  84.113  1.00  0.00           N
ATOM   4796  HZ1 LYS   306      30.724  23.677  83.242  1.00  0.00           H
ATOM   4797  HZ2 LYS   306      30.405  24.399  84.599  1.00  0.00           H
ATOM   4798  HZ3 LYS   306      31.512  23.095  84.542  1.00  0.00           H
ATOM   4799  C   LYS   306      34.121  27.673  89.169  1.00  0.00           C
ATOM   4800  O   LYS   306      33.803  26.998  90.120  1.00  0.00           O
ATOM   4801  N   GLN   307      35.282  28.407  89.240  1.00  0.00           N
ATOM   4802  H   GLN   307      35.450  28.922  88.387  1.00  0.00           H
ATOM   4803  CA  GLN   307      36.076  28.579  90.437  1.00  0.00           C
ATOM   4804  HA  GLN   307      36.025  27.600  90.913  1.00  0.00           H
ATOM   4805  CB  GLN   307      37.452  29.016  90.019  1.00  0.00           C
ATOM   4806  HB2 GLN   307      37.421  29.846  89.316  1.00  0.00           H
ATOM   4807  HB3 GLN   307      38.042  29.249  90.905  1.00  0.00           H
ATOM   4808  CG  GLN   307      38.150  27.800  89.321  1.00  0.00           C
ATOM   4809  HG2 GLN   307      38.355  26.968  89.997  1.00  0.00           H
ATOM   4810  HG3 GLN   307      37.559  27.452  88.474  1.00  0.00           H
ATOM   4811  CD  GLN   307      39.391  28.156  88.551  1.00  0.00           C
ATOM   4812  OE1 GLN   307      40.365  28.454  89.175  1.00  0.00           O
ATOM   4813  NE2 GLN   307      39.285  28.100  87.218  1.00  0.00           N
ATOM   4814 HE21 GLN   307      40.019  28.513  86.661  1.00  0.00           H
ATOM   4815 HE22 GLN   307      38.374  27.903  86.828  1.00  0.00           H
ATOM   4816  C   GLN   307      35.363  29.636  91.415  1.00  0.00           C
ATOM   4817  O   GLN   307      35.969  29.929  92.450  1.00  0.00           O
ATOM   4818  N   GLY   308      34.230  30.277  91.027  1.00  0.00           N
ATOM   4819  H   GLY   308      33.883  30.001  90.119  1.00  0.00           H
ATOM   4820  CA  GLY   308      33.297  31.120  91.895  1.00  0.00           C
ATOM   4821  HA2 GLY   308      32.301  31.139  91.454  1.00  0.00           H
ATOM   4822  HA3 GLY   308      33.286  30.707  92.903  1.00  0.00           H
ATOM   4823  C   GLY   308      33.785  32.522  91.950  1.00  0.00           C
ATOM   4824  O   GLY   308      33.324  33.244  92.836  1.00  0.00           O
ATOM   4825  N   PHE   309      34.702  33.022  91.077  1.00  0.00           N
ATOM   4826  H   PHE   309      35.059  32.357  90.406  1.00  0.00           H
ATOM   4827  CA  PHE   309      35.387  34.323  91.210  1.00  0.00           C
ATOM   4828  HA  PHE   309      35.532  34.553  92.266  1.00  0.00           H
ATOM   4829  CB  PHE   309      36.780  34.329  90.602  1.00  0.00           C
ATOM   4830  HB2 PHE   309      36.710  34.120  89.534  1.00  0.00           H
ATOM   4831  HB3 PHE   309      37.156  35.351  90.638  1.00  0.00           H
ATOM   4832  CG  PHE   309      37.739  33.322  91.174  1.00  0.00           C
ATOM   4833  CD1 PHE   309      38.264  33.573  92.462  1.00  0.00           C
ATOM   4834  HD1 PHE   309      37.755  34.340  93.027  1.00  0.00           H
ATOM   4835  CE1 PHE   309      39.272  32.776  93.016  1.00  0.00           C
ATOM   4836  HE1 PHE   309      39.578  32.944  94.038  1.00  0.00           H
ATOM   4837  CZ  PHE   309      39.785  31.687  92.345  1.00  0.00           C
ATOM   4838  HZ  PHE   309      40.615  31.124  92.743  1.00  0.00           H
ATOM   4839  CE2 PHE   309      39.386  31.489  91.031  1.00  0.00           C
ATOM   4840  HE2 PHE   309      40.003  30.869  90.398  1.00  0.00           H
ATOM   4841  CD2 PHE   309      38.397  32.271  90.430  1.00  0.00           C
ATOM   4842  HD2 PHE   309      38.143  32.254  89.381  1.00  0.00           H
ATOM   4843  C   PHE   309      34.496  35.336  90.602  1.00  0.00           C
ATOM   4844  O   PHE   309      34.489  36.448  91.062  1.00  0.00           O
ATOM   4845  N   ILE   310      33.662  34.992  89.673  1.00  0.00           N
ATOM   4846  H   ILE   310      33.628  34.044  89.326  1.00  0.00           H
ATOM   4847  CA  ILE   310      32.868  35.985  88.895  1.00  0.00           C
ATOM   4848  HA  ILE   310      32.650  36.847  89.528  1.00  0.00           H
ATOM   4849  CB  ILE   310      33.640  36.593  87.698  1.00  0.00           C
ATOM   4850  HB  ILE   310      32.958  37.301  87.227  1.00  0.00           H
ATOM   4851  CG2 ILE   310      34.990  37.242  88.204  1.00  0.00           C
ATOM   4852 HG21 ILE   310      34.883  37.855  89.098  1.00  0.00           H
ATOM   4853 HG22 ILE   310      35.321  37.778  87.314  1.00  0.00           H
ATOM   4854 HG23 ILE   310      35.650  36.412  88.452  1.00  0.00           H
ATOM   4855  CG1 ILE   310      33.892  35.517  86.677  1.00  0.00           C
ATOM   4856 HG12 ILE   310      34.722  34.844  86.891  1.00  0.00           H
ATOM   4857 HG13 ILE   310      33.047  34.833  86.592  1.00  0.00           H
ATOM   4858  CD1 ILE   310      34.184  35.961  85.250  1.00  0.00           C
ATOM   4859 HD11 ILE   310      35.242  36.211  85.153  1.00  0.00           H
ATOM   4860 HD12 ILE   310      33.562  36.793  84.922  1.00  0.00           H
ATOM   4861 HD13 ILE   310      34.025  35.135  84.557  1.00  0.00           H
ATOM   4862  C   ILE   310      31.475  35.514  88.469  1.00  0.00           C
ATOM   4863  O   ILE   310      31.149  34.312  88.682  1.00  0.00           O
ATOM   4864  N   PHE   311      30.660  36.402  87.967  1.00  0.00           N
ATOM   4865  H   PHE   311      31.072  37.308  87.795  1.00  0.00           H
ATOM   4866  CA  PHE   311      29.185  36.245  87.534  1.00  0.00           C
ATOM   4867  HA  PHE   311      28.844  37.279  87.575  1.00  0.00           H
ATOM   4868  CB  PHE   311      29.092  35.637  86.127  1.00  0.00           C
ATOM   4869  HB2 PHE   311      29.412  34.597  86.184  1.00  0.00           H
ATOM   4870  HB3 PHE   311      28.074  35.646  85.738  1.00  0.00           H
ATOM   4871  CG  PHE   311      29.941  36.254  85.037  1.00  0.00           C
ATOM   4872  CD1 PHE   311      30.166  37.602  85.055  1.00  0.00           C
ATOM   4873  HD1 PHE   311      29.836  38.189  85.899  1.00  0.00           H
ATOM   4874  CE1 PHE   311      30.990  38.254  84.134  1.00  0.00           C
ATOM   4875  HE1 PHE   311      31.258  39.291  84.276  1.00  0.00           H
ATOM   4876  CZ  PHE   311      31.516  37.508  83.056  1.00  0.00           C
ATOM   4877  HZ  PHE   311      32.126  38.022  82.328  1.00  0.00           H
ATOM   4878  CE2 PHE   311      31.205  36.135  82.942  1.00  0.00           C
ATOM   4879  HE2 PHE   311      31.496  35.602  82.050  1.00  0.00           H
ATOM   4880  CD2 PHE   311      30.499  35.487  83.949  1.00  0.00           C
ATOM   4881  HD2 PHE   311      30.316  34.424  83.965  1.00  0.00           H
ATOM   4882  C   PHE   311      28.334  35.431  88.518  1.00  0.00           C
ATOM   4883  O   PHE   311      27.267  34.900  88.210  1.00  0.00           O
ATOM   4884  N   LYS   312      28.710  35.323  89.822  1.00  0.00           N
ATOM   4885  H   LYS   312      29.554  35.809  90.089  1.00  0.00           H
ATOM   4886  CA  LYS   312      27.909  34.755  90.923  1.00  0.00           C
ATOM   4887  HA  LYS   312      27.713  33.686  90.840  1.00  0.00           H
ATOM   4888  CB  LYS   312      28.483  35.103  92.316  1.00  0.00           C
ATOM   4889  HB2 LYS   312      28.379  36.177  92.470  1.00  0.00           H
ATOM   4890  HB3 LYS   312      27.832  34.682  93.082  1.00  0.00           H
ATOM   4891  CG  LYS   312      30.060  34.776  92.542  1.00  0.00           C
ATOM   4892  HG2 LYS   312      30.295  33.715  92.618  1.00  0.00           H
ATOM   4893  HG3 LYS   312      30.548  35.180  91.655  1.00  0.00           H
ATOM   4894  CD  LYS   312      30.548  35.355  93.870  1.00  0.00           C
ATOM   4895  HD2 LYS   312      31.635  35.282  93.896  1.00  0.00           H
ATOM   4896  HD3 LYS   312      30.230  36.396  93.944  1.00  0.00           H
ATOM   4897  CE  LYS   312      29.981  34.568  95.020  1.00  0.00           C
ATOM   4898  HE2 LYS   312      28.965  34.840  95.306  1.00  0.00           H
ATOM   4899  HE3 LYS   312      29.861  33.521  94.743  1.00  0.00           H
ATOM   4900  NZ  LYS   312      30.844  34.762  96.261  1.00  0.00           N
ATOM   4901  HZ1 LYS   312      30.670  34.164  97.056  1.00  0.00           H
ATOM   4902  HZ2 LYS   312      30.625  35.660  96.666  1.00  0.00           H
ATOM   4903  HZ3 LYS   312      31.821  34.640  96.032  1.00  0.00           H
ATOM   4904  C   LYS   312      26.436  35.336  90.953  1.00  0.00           C
ATOM   4905  O   LYS   312      26.294  36.573  90.762  1.00  0.00           O
ATOM   4906  N   ASN   313      25.519  34.446  91.127  1.00  0.00           N
ATOM   4907  H   ASN   313      25.821  33.483  91.168  1.00  0.00           H
ATOM   4908  CA  ASN   313      24.061  34.706  91.191  1.00  0.00           C
ATOM   4909  HA  ASN   313      23.627  33.708  91.251  1.00  0.00           H
ATOM   4910  CB  ASN   313      23.649  35.605  92.379  1.00  0.00           C
ATOM   4911  HB2 ASN   313      23.940  36.626  92.132  1.00  0.00           H
ATOM   4912  HB3 ASN   313      22.576  35.453  92.495  1.00  0.00           H
ATOM   4913  CG  ASN   313      24.245  35.070  93.697  1.00  0.00           C
ATOM   4914  OD1 ASN   313      23.663  34.285  94.438  1.00  0.00           O
ATOM   4915  ND2 ASN   313      25.347  35.565  94.113  1.00  0.00           N
ATOM   4916 HD21 ASN   313      25.633  36.436  93.689  1.00  0.00           H
ATOM   4917 HD22 ASN   313      25.674  35.247  95.014  1.00  0.00           H
ATOM   4918  C   ASN   313      23.393  35.303  89.884  1.00  0.00           C
ATOM   4919  O   ASN   313      22.191  35.686  89.952  1.00  0.00           O
ATOM   4920  N   GLN   314      24.069  35.303  88.736  1.00  0.00           N
ATOM   4921  H   GLN   314      24.959  34.841  88.867  1.00  0.00           H
ATOM   4922  CA  GLN   314      23.655  35.717  87.460  1.00  0.00           C
ATOM   4923  HA  GLN   314      22.774  36.351  87.550  1.00  0.00           H
ATOM   4924  CB  GLN   314      24.790  36.573  86.813  1.00  0.00           C
ATOM   4925  HB2 GLN   314      25.552  35.903  86.416  1.00  0.00           H
ATOM   4926  HB3 GLN   314      24.340  37.008  85.921  1.00  0.00           H
ATOM   4927  CG  GLN   314      25.341  37.777  87.684  1.00  0.00           C
ATOM   4928  HG2 GLN   314      25.956  37.371  88.488  1.00  0.00           H
ATOM   4929  HG3 GLN   314      25.897  38.421  87.002  1.00  0.00           H
ATOM   4930  CD  GLN   314      24.211  38.673  88.106  1.00  0.00           C
ATOM   4931  OE1 GLN   314      23.501  39.291  87.330  1.00  0.00           O
ATOM   4932  NE2 GLN   314      23.896  38.783  89.395  1.00  0.00           N
ATOM   4933 HE21 GLN   314      23.190  39.466  89.628  1.00  0.00           H
ATOM   4934 HE22 GLN   314      24.556  38.581  90.132  1.00  0.00           H
ATOM   4935  C   GLN   314      23.296  34.609  86.595  1.00  0.00           C
ATOM   4936  O   GLN   314      23.874  33.507  86.847  1.00  0.00           O
ATOM   4937  N   ASP   315      22.427  34.828  85.637  1.00  0.00           N
ATOM   4938  H   ASP   315      21.942  35.714  85.652  1.00  0.00           H
ATOM   4939  CA  ASP   315      21.915  33.822  84.752  1.00  0.00           C
ATOM   4940  HA  ASP   315      22.004  32.884  85.300  1.00  0.00           H
ATOM   4941  CB  ASP   315      20.425  33.965  84.347  1.00  0.00           C
ATOM   4942  HB2 ASP   315      19.839  33.669  85.216  1.00  0.00           H
ATOM   4943  HB3 ASP   315      20.216  35.033  84.280  1.00  0.00           H
ATOM   4944  CG  ASP   315      20.153  33.176  83.093  1.00  0.00           C
ATOM   4945  OD1 ASP   315      19.859  33.778  82.034  1.00  0.00           O
ATOM   4946  OD2 ASP   315      20.009  31.938  83.173  1.00  0.00           O
ATOM   4947  C   ASP   315      22.900  33.796  83.515  1.00  0.00           C
ATOM   4948  O   ASP   315      23.151  34.764  82.804  1.00  0.00           O
ATOM   4949  N   LEU   316      23.284  32.569  83.144  1.00  0.00           N
ATOM   4950  H   LEU   316      22.962  31.760  83.655  1.00  0.00           H
ATOM   4951  CA  LEU   316      24.213  32.249  82.079  1.00  0.00           C
ATOM   4952  HA  LEU   316      24.619  33.198  81.725  1.00  0.00           H
ATOM   4953  CB  LEU   316      25.461  31.500  82.696  1.00  0.00           C
ATOM   4954  HB2 LEU   316      25.095  30.495  82.903  1.00  0.00           H
ATOM   4955  HB3 LEU   316      26.200  31.380  81.904  1.00  0.00           H
ATOM   4956  CG  LEU   316      26.221  32.144  83.891  1.00  0.00           C
ATOM   4957  HG  LEU   316      25.696  31.978  84.832  1.00  0.00           H
ATOM   4958  CD1 LEU   316      27.657  31.428  83.956  1.00  0.00           C
ATOM   4959 HD11 LEU   316      28.200  32.018  84.693  1.00  0.00           H
ATOM   4960 HD12 LEU   316      28.127  31.643  82.996  1.00  0.00           H
ATOM   4961 HD13 LEU   316      27.708  30.339  83.981  1.00  0.00           H
ATOM   4962  CD2 LEU   316      26.534  33.624  83.898  1.00  0.00           C
ATOM   4963 HD21 LEU   316      26.963  33.902  84.861  1.00  0.00           H
ATOM   4964 HD22 LEU   316      27.177  33.899  83.062  1.00  0.00           H
ATOM   4965 HD23 LEU   316      25.649  34.259  83.870  1.00  0.00           H
ATOM   4966  C   LEU   316      23.675  31.596  80.820  1.00  0.00           C
ATOM   4967  O   LEU   316      24.425  31.166  79.951  1.00  0.00           O
ATOM   4968  N   SER   317      22.351  31.421  80.742  1.00  0.00           N
ATOM   4969  H   SER   317      21.739  31.905  81.383  1.00  0.00           H
ATOM   4970  CA  SER   317      21.762  30.424  79.869  1.00  0.00           C
ATOM   4971  HA  SER   317      22.184  29.487  80.233  1.00  0.00           H
ATOM   4972  CB  SER   317      20.280  30.411  80.196  1.00  0.00           C
ATOM   4973  HB2 SER   317      20.192  30.622  81.262  1.00  0.00           H
ATOM   4974  HB3 SER   317      19.679  31.183  79.716  1.00  0.00           H
ATOM   4975  OG  SER   317      19.741  29.173  79.975  1.00  0.00           O
ATOM   4976  HG  SER   317      18.792  29.290  79.898  1.00  0.00           H
ATOM   4977  C   SER   317      22.127  30.557  78.384  1.00  0.00           C
ATOM   4978  O   SER   317      22.386  29.545  77.731  1.00  0.00           O
ATOM   4979  N   LYS   318      22.188  31.745  77.799  1.00  0.00           N
ATOM   4980  H   LYS   318      21.958  32.551  78.363  1.00  0.00           H
ATOM   4981  CA  LYS   318      22.720  32.120  76.405  1.00  0.00           C
ATOM   4982  HA  LYS   318      22.545  31.262  75.755  1.00  0.00           H
ATOM   4983  CB  LYS   318      21.879  33.242  75.818  1.00  0.00           C
ATOM   4984  HB2 LYS   318      22.179  33.274  74.772  1.00  0.00           H
ATOM   4985  HB3 LYS   318      20.809  33.062  75.923  1.00  0.00           H
ATOM   4986  CG  LYS   318      22.270  34.623  76.342  1.00  0.00           C
ATOM   4987  HG2 LYS   318      22.147  34.589  77.424  1.00  0.00           H
ATOM   4988  HG3 LYS   318      23.302  34.901  76.126  1.00  0.00           H
ATOM   4989  CD  LYS   318      21.306  35.739  75.860  1.00  0.00           C
ATOM   4990  HD2 LYS   318      20.230  35.614  75.981  1.00  0.00           H
ATOM   4991  HD3 LYS   318      21.560  36.610  76.463  1.00  0.00           H
ATOM   4992  CE  LYS   318      21.650  36.175  74.448  1.00  0.00           C
ATOM   4993  HE2 LYS   318      22.738  36.115  74.460  1.00  0.00           H
ATOM   4994  HE3 LYS   318      21.196  35.469  73.751  1.00  0.00           H
ATOM   4995  NZ  LYS   318      20.963  37.468  74.204  1.00  0.00           N
ATOM   4996  HZ1 LYS   318      21.119  37.743  73.246  1.00  0.00           H
ATOM   4997  HZ2 LYS   318      21.190  38.286  74.752  1.00  0.00           H
ATOM   4998  HZ3 LYS   318      19.990  37.365  74.454  1.00  0.00           H
ATOM   4999  C   LYS   318      24.197  32.455  76.421  1.00  0.00           C
ATOM   5000  O   LYS   318      24.802  32.390  75.367  1.00  0.00           O
ATOM   5001  N   PHE   319      24.756  32.770  77.599  1.00  0.00           N
ATOM   5002  H   PHE   319      24.141  32.770  78.401  1.00  0.00           H
ATOM   5003  CA  PHE   319      26.192  33.050  77.676  1.00  0.00           C
ATOM   5004  HA  PHE   319      26.541  33.692  76.868  1.00  0.00           H
ATOM   5005  CB  PHE   319      26.562  33.828  78.886  1.00  0.00           C
ATOM   5006  HB2 PHE   319      26.268  34.874  78.784  1.00  0.00           H
ATOM   5007  HB3 PHE   319      26.066  33.411  79.763  1.00  0.00           H
ATOM   5008  CG  PHE   319      28.003  33.844  79.257  1.00  0.00           C
ATOM   5009  CD1 PHE   319      28.789  34.739  78.426  1.00  0.00           C
ATOM   5010  HD1 PHE   319      28.407  35.279  77.573  1.00  0.00           H
ATOM   5011  CE1 PHE   319      30.165  34.827  78.744  1.00  0.00           C
ATOM   5012  HE1 PHE   319      30.770  35.424  78.077  1.00  0.00           H
ATOM   5013  CZ  PHE   319      30.762  34.004  79.722  1.00  0.00           C
ATOM   5014  HZ  PHE   319      31.814  34.160  79.908  1.00  0.00           H
ATOM   5015  CE2 PHE   319      29.971  33.133  80.499  1.00  0.00           C
ATOM   5016  HE2 PHE   319      30.431  32.443  81.190  1.00  0.00           H
ATOM   5017  CD2 PHE   319      28.608  33.058  80.326  1.00  0.00           C
ATOM   5018  HD2 PHE   319      28.029  32.230  80.705  1.00  0.00           H
ATOM   5019  C   PHE   319      26.967  31.653  77.682  1.00  0.00           C
ATOM   5020  O   PHE   319      28.129  31.554  77.287  1.00  0.00           O
ATOM   5021  N   ASP   320      26.323  30.566  78.161  1.00  0.00           N
ATOM   5022  H   ASP   320      25.415  30.631  78.599  1.00  0.00           H
ATOM   5023  CA  ASP   320      26.762  29.161  78.151  1.00  0.00           C
ATOM   5024  HA  ASP   320      27.821  29.122  78.408  1.00  0.00           H
ATOM   5025  CB  ASP   320      26.020  28.397  79.243  1.00  0.00           C
ATOM   5026  HB2 ASP   320      25.836  29.013  80.124  1.00  0.00           H
ATOM   5027  HB3 ASP   320      25.070  28.120  78.786  1.00  0.00           H
ATOM   5028  CG  ASP   320      26.722  27.077  79.562  1.00  0.00           C
ATOM   5029  OD1 ASP   320      26.004  26.168  80.065  1.00  0.00           O
ATOM   5030  OD2 ASP   320      27.878  26.781  79.170  1.00  0.00           O
ATOM   5031  C   ASP   320      26.646  28.516  76.728  1.00  0.00           C
ATOM   5032  O   ASP   320      26.378  27.334  76.485  1.00  0.00           O
ATOM   5033  N   LYS   321      26.863  29.323  75.612  1.00  0.00           N
ATOM   5034  H   LYS   321      27.151  30.268  75.822  1.00  0.00           H
ATOM   5035  CA  LYS   321      26.661  28.991  74.178  1.00  0.00           C
ATOM   5036  HA  LYS   321      26.302  27.962  74.183  1.00  0.00           H
ATOM   5037  CB  LYS   321      25.522  29.899  73.637  1.00  0.00           C
ATOM   5038  HB2 LYS   321      24.734  29.917  74.391  1.00  0.00           H
ATOM   5039  HB3 LYS   321      25.886  30.922  73.546  1.00  0.00           H
[truncated: 179,098 more chars]
