# Supplementary material for: Worth the Weight: Sub-Pocket EXplorer (SubPEx), a Weighted Ensemble Method to Enhance Binding-Pocket Conformational Sampling
Source: J Chem Theory Comput. 2023 Aug 16;19(17):5677–89. doi: 10.1021/acs.jctc.3c00478 (PMC10500992; doi:10.1021/acs.jctc.3c00478)
Supplement: Supplementary file 2 — ct3c00478_si_002.zip [file ct3c00478_si_002.zip › clustered_structures/HXK2/subpex/rep.c1.aligned.pdb]

HELIX    1   1 LYS      4  PHE     17  1                                  14
HELIX    2   2 THR     21  GLY     38  1                                  18
HELIX    3   3 MET    101  THR    103  1                                   3
HELIX    4   4 GLU    109  GLN    125  1                                  17
HELIX    5   5 VAL    171  ARG    182  1                                  12
HELIX    6   6 ASP    194  THR    205  1                                  12
HELIX    7   7 GLU    231  LEU    233  1                                   3
HELIX    8   8 TYR    253  SER    255  1                                   3
HELIX    9   9 LYS    267  GLU    274  1                                   8
HELIX   10  10 THR    283  SER    288  1                                   6
HELIX   11  11 GLY    290  GLN    307  1                                  18
HELIX   12  12 SER    328  GLU    334  1                                   7
HELIX   13  13 GLU    342  PHE    352  1                                  11
HELIX   14  14 VAL    358  LYS    389  1                                  32
HELIX   15  15 PHE    410  TYR    422  1                                  13
HELIX   16  16 GLY    442  ALA    459  1                                  18
SHEET    1   1 1 ILE    49  VAL    53  0
SHEET    2   2 1 SER    62  LEU    70  0
SHEET    3   3 1 ASN    74  GLY    83  0
SHEET    4   4 1 PHE    88  ARG    96  0
SHEET    5   5 1 LEU   136  THR   139  0
SHEET    6   6 1 ALA   190  ILE   192  0
SHEET    7   7 1 THR   209  PHE   215  0
SHEET    8   8 1 VAL   219  VAL   226  0
SHEET    9   9 1 PRO   246  ASN   250  0
SHEET   10  10 1 GLY   395  ASP   400  0
SHEET   11  11 1 ILE   434  PRO   438  0
CRYST1   79.713   70.706  109.531  90.00  90.00  90.00               1
ATOM      1  N   ASP     1      40.809  48.280  94.173  1.00  0.00           N
ATOM      2  H1  ASP     1      40.779  47.781  95.051  1.00  0.00           H
ATOM      3  H2  ASP     1      41.282  49.164  94.298  1.00  0.00           H
ATOM      4  H3  ASP     1      39.870  48.478  93.862  1.00  0.00           H
ATOM      5  CA  ASP     1      41.563  47.497  93.167  1.00  0.00           C
ATOM      6  HA  ASP     1      41.748  48.205  92.359  1.00  0.00           H
ATOM      7  CB  ASP     1      42.981  47.213  93.738  1.00  0.00           C
ATOM      8  HB2 ASP     1      43.740  46.765  93.097  1.00  0.00           H
ATOM      9  HB3 ASP     1      43.495  48.165  93.876  1.00  0.00           H
ATOM     10  CG  ASP     1      43.084  46.532  95.160  1.00  0.00           C
ATOM     11  OD1 ASP     1      42.027  46.579  95.853  1.00  0.00           O
ATOM     12  OD2 ASP     1      44.122  45.955  95.508  1.00  0.00           O
ATOM     13  C   ASP     1      40.833  46.235  92.721  1.00  0.00           C
ATOM     14  O   ASP     1      39.819  45.921  93.352  1.00  0.00           O
ATOM     15  N   VAL     2      41.351  45.458  91.754  1.00  0.00           N
ATOM     16  H   VAL     2      42.203  45.772  91.313  1.00  0.00           H
ATOM     17  CA  VAL     2      40.965  44.027  91.764  1.00  0.00           C
ATOM     18  HA  VAL     2      39.890  44.180  91.673  1.00  0.00           H
ATOM     19  CB  VAL     2      41.425  43.380  90.470  1.00  0.00           C
ATOM     20  HB  VAL     2      42.500  43.559  90.466  1.00  0.00           H
ATOM     21  CG1 VAL     2      41.139  41.844  90.329  1.00  0.00           C
ATOM     22 HG11 VAL     2      41.659  41.547  89.418  1.00  0.00           H
ATOM     23 HG12 VAL     2      41.503  41.321  91.214  1.00  0.00           H
ATOM     24 HG13 VAL     2      40.065  41.684  90.229  1.00  0.00           H
ATOM     25  CG2 VAL     2      40.739  44.034  89.289  1.00  0.00           C
ATOM     26 HG21 VAL     2      41.134  43.673  88.339  1.00  0.00           H
ATOM     27 HG22 VAL     2      41.066  45.066  89.157  1.00  0.00           H
ATOM     28 HG23 VAL     2      39.671  43.830  89.367  1.00  0.00           H
ATOM     29  C   VAL     2      41.504  43.374  93.022  1.00  0.00           C
ATOM     30  O   VAL     2      42.681  43.546  93.324  1.00  0.00           O
ATOM     31  N   PRO     3      40.732  42.638  93.886  1.00  0.00           N
ATOM     32  CD  PRO     3      39.303  42.482  93.779  1.00  0.00           C
ATOM     33  HD2 PRO     3      39.067  42.380  92.720  1.00  0.00           H
ATOM     34  HD3 PRO     3      38.769  43.360  94.144  1.00  0.00           H
ATOM     35  CG  PRO     3      38.915  41.259  94.669  1.00  0.00           C
ATOM     36  HG2 PRO     3      39.102  40.344  94.107  1.00  0.00           H
ATOM     37  HG3 PRO     3      37.861  41.400  94.909  1.00  0.00           H
ATOM     38  CB  PRO     3      39.945  41.474  95.838  1.00  0.00           C
ATOM     39  HB2 PRO     3      40.139  40.687  96.567  1.00  0.00           H
ATOM     40  HB3 PRO     3      39.537  42.324  96.383  1.00  0.00           H
ATOM     41  CA  PRO     3      41.193  41.997  95.091  1.00  0.00           C
ATOM     42  HA  PRO     3      41.694  42.746  95.704  1.00  0.00           H
ATOM     43  C   PRO     3      42.190  40.932  94.735  1.00  0.00           C
ATOM     44  O   PRO     3      42.210  40.351  93.649  1.00  0.00           O
ATOM     45  N   LYS     4      43.085  40.561  95.606  1.00  0.00           N
ATOM     46  H   LYS     4      42.897  40.976  96.506  1.00  0.00           H
ATOM     47  CA  LYS     4      44.244  39.647  95.554  1.00  0.00           C
ATOM     48  HA  LYS     4      45.101  40.126  95.078  1.00  0.00           H
ATOM     49  CB  LYS     4      44.649  39.398  97.003  1.00  0.00           C
ATOM     50  HB2 LYS     4      45.079  40.309  97.419  1.00  0.00           H
ATOM     51  HB3 LYS     4      43.790  39.145  97.625  1.00  0.00           H
ATOM     52  CG  LYS     4      45.709  38.194  97.223  1.00  0.00           C
ATOM     53  HG2 LYS     4      45.420  37.330  96.627  1.00  0.00           H
ATOM     54  HG3 LYS     4      46.701  38.619  97.070  1.00  0.00           H
ATOM     55  CD  LYS     4      45.691  37.824  98.708  1.00  0.00           C
ATOM     56  HD2 LYS     4      45.836  38.746  99.273  1.00  0.00           H
ATOM     57  HD3 LYS     4      44.659  37.504  98.848  1.00  0.00           H
ATOM     58  CE  LYS     4      46.745  36.793  99.101  1.00  0.00           C
ATOM     59  HE2 LYS     4      46.632  35.962  98.405  1.00  0.00           H
ATOM     60  HE3 LYS     4      47.724  37.232  98.913  1.00  0.00           H
ATOM     61  NZ  LYS     4      46.535  36.298 100.473  1.00  0.00           N
ATOM     62  HZ1 LYS     4      47.316  35.866 100.945  1.00  0.00           H
ATOM     63  HZ2 LYS     4      45.833  35.573 100.499  1.00  0.00           H
ATOM     64  HZ3 LYS     4      46.259  37.025 101.118  1.00  0.00           H
ATOM     65  C   LYS     4      44.012  38.380  94.773  1.00  0.00           C
ATOM     66  O   LYS     4      44.751  38.113  93.853  1.00  0.00           O
ATOM     67  N   GLU     5      43.029  37.617  95.185  1.00  0.00           N
ATOM     68  H   GLU     5      42.504  37.911  95.996  1.00  0.00           H
ATOM     69  CA  GLU     5      42.619  36.427  94.512  1.00  0.00           C
ATOM     70  HA  GLU     5      43.503  35.792  94.572  1.00  0.00           H
ATOM     71  CB  GLU     5      41.542  35.797  95.374  1.00  0.00           C
ATOM     72  HB2 GLU     5      41.962  35.570  96.354  1.00  0.00           H
ATOM     73  HB3 GLU     5      40.623  36.378  95.455  1.00  0.00           H
ATOM     74  CG  GLU     5      41.136  34.405  94.855  1.00  0.00           C
ATOM     75  HG2 GLU     5      40.342  33.911  95.415  1.00  0.00           H
ATOM     76  HG3 GLU     5      40.743  34.434  93.838  1.00  0.00           H
ATOM     77  CD  GLU     5      42.354  33.450  94.740  1.00  0.00           C
ATOM     78  OE1 GLU     5      43.342  33.500  95.597  1.00  0.00           O
ATOM     79  OE2 GLU     5      42.375  32.482  93.900  1.00  0.00           O
ATOM     80  C   GLU     5      42.252  36.587  93.077  1.00  0.00           C
ATOM     81  O   GLU     5      42.800  35.903  92.202  1.00  0.00           O
ATOM     82  N   LEU     6      41.331  37.493  92.681  1.00  0.00           N
ATOM     83  H   LEU     6      41.010  38.097  93.424  1.00  0.00           H
ATOM     84  CA  LEU     6      41.056  37.751  91.279  1.00  0.00           C
ATOM     85  HA  LEU     6      40.802  36.849  90.722  1.00  0.00           H
ATOM     86  CB  LEU     6      39.837  38.671  91.084  1.00  0.00           C
ATOM     87  HB2 LEU     6      39.971  39.660  91.523  1.00  0.00           H
ATOM     88  HB3 LEU     6      39.793  38.942  90.030  1.00  0.00           H
ATOM     89  CG  LEU     6      38.483  38.124  91.440  1.00  0.00           C
ATOM     90  HG  LEU     6      38.474  38.034  92.525  1.00  0.00           H
ATOM     91  CD1 LEU     6      37.333  39.150  91.093  1.00  0.00           C
ATOM     92 HD11 LEU     6      37.456  40.212  91.305  1.00  0.00           H
ATOM     93 HD12 LEU     6      36.356  38.799  91.425  1.00  0.00           H
ATOM     94 HD13 LEU     6      37.171  39.060  90.019  1.00  0.00           H
ATOM     95  CD2 LEU     6      38.162  36.741  90.819  1.00  0.00           C
ATOM     96 HD21 LEU     6      38.502  35.997  91.540  1.00  0.00           H
ATOM     97 HD22 LEU     6      37.074  36.731  90.742  1.00  0.00           H
ATOM     98 HD23 LEU     6      38.727  36.559  89.906  1.00  0.00           H
ATOM     99  C   LEU     6      42.310  38.317  90.609  1.00  0.00           C
ATOM    100  O   LEU     6      42.540  38.061  89.439  1.00  0.00           O
ATOM    101  N   MET     7      43.166  39.151  91.276  1.00  0.00           N
ATOM    102  H   MET     7      42.952  39.361  92.241  1.00  0.00           H
ATOM    103  CA  MET     7      44.439  39.622  90.663  1.00  0.00           C
ATOM    104  HA  MET     7      44.300  40.094  89.691  1.00  0.00           H
ATOM    105  CB  MET     7      44.980  40.785  91.494  1.00  0.00           C
ATOM    106  HB2 MET     7      44.248  41.576  91.656  1.00  0.00           H
ATOM    107  HB3 MET     7      45.130  40.303  92.460  1.00  0.00           H
ATOM    108  CG  MET     7      46.329  41.305  90.965  1.00  0.00           C
ATOM    109  HG2 MET     7      46.741  42.124  91.556  1.00  0.00           H
ATOM    110  HG3 MET     7      47.098  40.539  91.051  1.00  0.00           H
ATOM    111  SD  MET     7      46.163  41.801  89.271  1.00  0.00           S
ATOM    112  CE  MET     7      45.230  43.273  89.597  1.00  0.00           C
ATOM    113  HE1 MET     7      45.038  43.397  90.663  1.00  0.00           H
ATOM    114  HE2 MET     7      45.932  44.096  89.458  1.00  0.00           H
ATOM    115  HE3 MET     7      44.285  43.436  89.079  1.00  0.00           H
ATOM    116  C   MET     7      45.500  38.527  90.458  1.00  0.00           C
ATOM    117  O   MET     7      46.079  38.459  89.354  1.00  0.00           O
ATOM    118  N   GLN     8      45.504  37.474  91.299  1.00  0.00           N
ATOM    119  H   GLN     8      44.853  37.473  92.071  1.00  0.00           H
ATOM    120  CA  GLN     8      46.280  36.277  91.081  1.00  0.00           C
ATOM    121  HA  GLN     8      47.295  36.629  90.895  1.00  0.00           H
ATOM    122  CB  GLN     8      46.278  35.255  92.231  1.00  0.00           C
ATOM    123  HB2 GLN     8      46.595  35.738  93.155  1.00  0.00           H
ATOM    124  HB3 GLN     8      45.230  34.973  92.327  1.00  0.00           H
ATOM    125  CG  GLN     8      47.078  34.016  92.034  1.00  0.00           C
ATOM    126  HG2 GLN     8      46.925  33.543  93.004  1.00  0.00           H
ATOM    127  HG3 GLN     8      46.714  33.301  91.295  1.00  0.00           H
ATOM    128  CD  GLN     8      48.535  34.425  91.744  1.00  0.00           C
ATOM    129  OE1 GLN     8      49.228  35.088  92.481  1.00  0.00           O
ATOM    130  NE2 GLN     8      49.105  34.092  90.543  1.00  0.00           N
ATOM    131 HE21 GLN     8      50.092  34.305  90.503  1.00  0.00           H
ATOM    132 HE22 GLN     8      48.592  33.548  89.863  1.00  0.00           H
ATOM    133  C   GLN     8      45.617  35.546  89.864  1.00  0.00           C
ATOM    134  O   GLN     8      46.358  34.992  89.074  1.00  0.00           O
ATOM    135  N   GLN     9      44.308  35.538  89.613  1.00  0.00           N
ATOM    136  H   GLN     9      43.677  35.931  90.296  1.00  0.00           H
ATOM    137  CA  GLN     9      43.650  35.021  88.365  1.00  0.00           C
ATOM    138  HA  GLN     9      44.076  34.041  88.153  1.00  0.00           H
ATOM    139  CB  GLN     9      42.179  34.752  88.483  1.00  0.00           C
ATOM    140  HB2 GLN     9      41.570  35.615  88.756  1.00  0.00           H
ATOM    141  HB3 GLN     9      41.867  34.403  87.498  1.00  0.00           H
ATOM    142  CG  GLN     9      41.706  33.858  89.671  1.00  0.00           C
ATOM    143  HG2 GLN     9      41.914  34.388  90.600  1.00  0.00           H
ATOM    144  HG3 GLN     9      40.623  33.731  89.663  1.00  0.00           H
ATOM    145  CD  GLN     9      42.360  32.417  89.762  1.00  0.00           C
ATOM    146  OE1 GLN     9      42.714  31.936  88.654  1.00  0.00           O
ATOM    147  NE2 GLN     9      42.539  31.810  90.879  1.00  0.00           N
ATOM    148 HE21 GLN     9      43.114  30.982  90.943  1.00  0.00           H
ATOM    149 HE22 GLN     9      42.460  32.342  91.733  1.00  0.00           H
ATOM    150  C   GLN     9      43.986  35.822  87.024  1.00  0.00           C
ATOM    151  O   GLN     9      44.144  35.240  86.001  1.00  0.00           O
ATOM    152  N   ILE    10      44.261  37.126  87.114  1.00  0.00           N
ATOM    153  H   ILE    10      44.072  37.593  87.989  1.00  0.00           H
ATOM    154  CA  ILE    10      44.916  37.904  86.049  1.00  0.00           C
ATOM    155  HA  ILE    10      44.422  37.629  85.117  1.00  0.00           H
ATOM    156  CB  ILE    10      44.800  39.422  86.259  1.00  0.00           C
ATOM    157  HB  ILE    10      45.199  39.748  87.219  1.00  0.00           H
ATOM    158  CG2 ILE    10      45.600  40.161  85.174  1.00  0.00           C
ATOM    159 HG21 ILE    10      46.599  39.738  85.062  1.00  0.00           H
ATOM    160 HG22 ILE    10      45.680  41.226  85.394  1.00  0.00           H
ATOM    161 HG23 ILE    10      44.911  40.014  84.342  1.00  0.00           H
ATOM    162  CG1 ILE    10      43.311  39.893  86.177  1.00  0.00           C
ATOM    163 HG12 ILE    10      42.863  39.757  85.193  1.00  0.00           H
ATOM    164 HG13 ILE    10      42.753  39.305  86.907  1.00  0.00           H
ATOM    165  CD1 ILE    10      43.078  41.400  86.673  1.00  0.00           C
ATOM    166 HD11 ILE    10      42.019  41.659  86.677  1.00  0.00           H
ATOM    167 HD12 ILE    10      43.622  42.087  86.026  1.00  0.00           H
ATOM    168 HD13 ILE    10      43.347  41.530  87.721  1.00  0.00           H
ATOM    169  C   ILE    10      46.347  37.404  85.830  1.00  0.00           C
ATOM    170  O   ILE    10      46.732  37.118  84.726  1.00  0.00           O
ATOM    171  N   GLU    11      47.248  37.373  86.808  1.00  0.00           N
ATOM    172  H   GLU    11      46.870  37.649  87.702  1.00  0.00           H
ATOM    173  CA  GLU    11      48.704  36.974  86.693  1.00  0.00           C
ATOM    174  HA  GLU    11      49.191  37.569  85.921  1.00  0.00           H
ATOM    175  CB  GLU    11      49.392  37.188  88.069  1.00  0.00           C
ATOM    176  HB2 GLU    11      48.889  36.621  88.854  1.00  0.00           H
ATOM    177  HB3 GLU    11      50.422  36.842  88.145  1.00  0.00           H
ATOM    178  CG  GLU    11      49.394  38.692  88.393  1.00  0.00           C
ATOM    179  HG2 GLU    11      48.455  39.211  88.201  1.00  0.00           H
ATOM    180  HG3 GLU    11      49.674  38.936  89.418  1.00  0.00           H
ATOM    181  CD  GLU    11      50.452  39.410  87.525  1.00  0.00           C
ATOM    182  OE1 GLU    11      50.508  40.641  87.561  1.00  0.00           O
ATOM    183  OE2 GLU    11      51.415  38.774  87.028  1.00  0.00           O
ATOM    184  C   GLU    11      48.886  35.469  86.240  1.00  0.00           C
ATOM    185  O   GLU    11      49.869  35.142  85.551  1.00  0.00           O
ATOM    186  N   ASN    12      47.853  34.668  86.561  1.00  0.00           N
ATOM    187  H   ASN    12      47.232  34.975  87.295  1.00  0.00           H
ATOM    188  CA  ASN    12      47.679  33.373  86.001  1.00  0.00           C
ATOM    189  HA  ASN    12      48.650  32.887  86.093  1.00  0.00           H
ATOM    190  CB  ASN    12      46.694  32.628  86.921  1.00  0.00           C
ATOM    191  HB2 ASN    12      45.825  33.232  87.188  1.00  0.00           H
ATOM    192  HB3 ASN    12      46.409  31.706  86.416  1.00  0.00           H
ATOM    193  CG  ASN    12      47.335  32.044  88.185  1.00  0.00           C
ATOM    194  OD1 ASN    12      48.409  32.393  88.569  1.00  0.00           O
ATOM    195  ND2 ASN    12      46.655  31.200  88.856  1.00  0.00           N
ATOM    196 HD21 ASN    12      45.750  30.939  88.490  1.00  0.00           H
ATOM    197 HD22 ASN    12      47.087  30.797  89.676  1.00  0.00           H
ATOM    198  C   ASN    12      47.257  33.436  84.530  1.00  0.00           C
ATOM    199  O   ASN    12      47.925  32.785  83.661  1.00  0.00           O
ATOM    200  N   PHE    13      46.293  34.294  84.205  1.00  0.00           N
ATOM    201  H   PHE    13      45.786  34.762  84.942  1.00  0.00           H
ATOM    202  CA  PHE    13      45.886  34.487  82.807  1.00  0.00           C
ATOM    203  HA  PHE    13      45.659  33.553  82.295  1.00  0.00           H
ATOM    204  CB  PHE    13      44.614  35.346  82.655  1.00  0.00           C
ATOM    205  HB2 PHE    13      44.661  36.020  83.510  1.00  0.00           H
ATOM    206  HB3 PHE    13      44.657  35.989  81.775  1.00  0.00           H
ATOM    207  CG  PHE    13      43.266  34.737  82.803  1.00  0.00           C
ATOM    208  CD1 PHE    13      42.843  33.555  82.077  1.00  0.00           C
ATOM    209  HD1 PHE    13      43.486  33.044  81.377  1.00  0.00           H
ATOM    210  CE1 PHE    13      41.470  33.011  82.194  1.00  0.00           C
ATOM    211  HE1 PHE    13      41.232  32.146  81.593  1.00  0.00           H
ATOM    212  CZ  PHE    13      40.593  33.662  83.040  1.00  0.00           C
ATOM    213  HZ  PHE    13      39.547  33.397  83.082  1.00  0.00           H
ATOM    214  CE2 PHE    13      40.997  34.809  83.790  1.00  0.00           C
ATOM    215  HE2 PHE    13      40.305  35.350  84.418  1.00  0.00           H
ATOM    216  CD2 PHE    13      42.349  35.351  83.723  1.00  0.00           C
ATOM    217  HD2 PHE    13      42.558  36.148  84.421  1.00  0.00           H
ATOM    218  C   PHE    13      46.993  35.148  82.014  1.00  0.00           C
ATOM    219  O   PHE    13      47.080  34.748  80.844  1.00  0.00           O
ATOM    220  N   GLU    14      47.945  35.885  82.575  1.00  0.00           N
ATOM    221  H   GLU    14      47.791  36.273  83.495  1.00  0.00           H
ATOM    222  CA  GLU    14      49.156  36.362  81.812  1.00  0.00           C
ATOM    223  HA  GLU    14      48.793  36.735  80.855  1.00  0.00           H
ATOM    224  CB  GLU    14      49.563  37.666  82.536  1.00  0.00           C
ATOM    225  HB2 GLU    14      48.759  38.401  82.577  1.00  0.00           H
ATOM    226  HB3 GLU    14      49.812  37.395  83.563  1.00  0.00           H
ATOM    227  CG  GLU    14      50.791  38.416  81.974  1.00  0.00           C
ATOM    228  HG2 GLU    14      51.569  37.708  81.687  1.00  0.00           H
ATOM    229  HG3 GLU    14      50.359  38.959  81.134  1.00  0.00           H
ATOM    230  CD  GLU    14      51.369  39.258  83.157  1.00  0.00           C
ATOM    231  OE1 GLU    14      50.613  40.006  83.900  1.00  0.00           O
ATOM    232  OE2 GLU    14      52.586  39.098  83.433  1.00  0.00           O
ATOM    233  C   GLU    14      50.243  35.306  81.535  1.00  0.00           C
ATOM    234  O   GLU    14      50.806  35.256  80.447  1.00  0.00           O
ATOM    235  N   LYS    15      50.397  34.368  82.483  1.00  0.00           N
ATOM    236  H   LYS    15      49.874  34.426  83.346  1.00  0.00           H
ATOM    237  CA  LYS    15      51.087  33.093  82.258  1.00  0.00           C
ATOM    238  HA  LYS    15      52.048  33.373  81.827  1.00  0.00           H
ATOM    239  CB  LYS    15      51.362  32.437  83.620  1.00  0.00           C
ATOM    240  HB2 LYS    15      51.609  33.301  84.237  1.00  0.00           H
ATOM    241  HB3 LYS    15      50.453  32.102  84.119  1.00  0.00           H
ATOM    242  CG  LYS    15      52.515  31.486  83.415  1.00  0.00           C
ATOM    243  HG2 LYS    15      52.135  30.587  82.931  1.00  0.00           H
ATOM    244  HG3 LYS    15      53.400  31.954  82.982  1.00  0.00           H
ATOM    245  CD  LYS    15      52.892  30.911  84.802  1.00  0.00           C
ATOM    246  HD2 LYS    15      53.224  31.686  85.491  1.00  0.00           H
ATOM    247  HD3 LYS    15      51.970  30.458  85.168  1.00  0.00           H
ATOM    248  CE  LYS    15      54.085  29.972  84.635  1.00  0.00           C
ATOM    249  HE2 LYS    15      53.924  29.536  83.649  1.00  0.00           H
ATOM    250  HE3 LYS    15      55.015  30.540  84.626  1.00  0.00           H
ATOM    251  NZ  LYS    15      54.202  28.961  85.735  1.00  0.00           N
ATOM    252  HZ1 LYS    15      54.617  29.453  86.513  1.00  0.00           H
ATOM    253  HZ2 LYS    15      54.854  28.357  85.254  1.00  0.00           H
ATOM    254  HZ3 LYS    15      53.433  28.371  86.019  1.00  0.00           H
ATOM    255  C   LYS    15      50.468  32.105  81.266  1.00  0.00           C
ATOM    256  O   LYS    15      51.236  31.436  80.554  1.00  0.00           O
ATOM    257  N   ILE    16      49.120  32.015  81.108  1.00  0.00           N
ATOM    258  H   ILE    16      48.585  32.535  81.789  1.00  0.00           H
ATOM    259  CA  ILE    16      48.381  31.438  79.989  1.00  0.00           C
ATOM    260  HA  ILE    16      48.904  30.484  79.920  1.00  0.00           H
ATOM    261  CB  ILE    16      46.860  31.301  80.186  1.00  0.00           C
ATOM    262  HB  ILE    16      46.413  32.279  80.358  1.00  0.00           H
ATOM    263  CG2 ILE    16      46.253  30.441  79.042  1.00  0.00           C
ATOM    264 HG21 ILE    16      46.450  30.851  78.050  1.00  0.00           H
ATOM    265 HG22 ILE    16      45.184  30.273  79.168  1.00  0.00           H
ATOM    266 HG23 ILE    16      46.756  29.479  79.125  1.00  0.00           H
ATOM    267  CG1 ILE    16      46.630  30.531  81.470  1.00  0.00           C
ATOM    268 HG12 ILE    16      47.066  29.532  81.476  1.00  0.00           H
ATOM    269 HG13 ILE    16      47.123  31.021  82.310  1.00  0.00           H
ATOM    270  CD1 ILE    16      45.196  30.302  81.998  1.00  0.00           C
ATOM    271 HD11 ILE    16      45.118  30.883  82.916  1.00  0.00           H
ATOM    272 HD12 ILE    16      44.924  29.257  82.147  1.00  0.00           H
ATOM    273 HD13 ILE    16      44.359  30.697  81.422  1.00  0.00           H
ATOM    274  C   ILE    16      48.746  32.153  78.630  1.00  0.00           C
ATOM    275  O   ILE    16      49.461  31.571  77.794  1.00  0.00           O
ATOM    276  N   PHE    17      48.341  33.403  78.413  1.00  0.00           N
ATOM    277  H   PHE    17      47.785  33.887  79.104  1.00  0.00           H
ATOM    278  CA  PHE    17      48.286  34.009  77.145  1.00  0.00           C
ATOM    279  HA  PHE    17      48.153  33.278  76.347  1.00  0.00           H
ATOM    280  CB  PHE    17      47.077  34.973  77.000  1.00  0.00           C
ATOM    281  HB2 PHE    17      47.336  35.680  77.788  1.00  0.00           H
ATOM    282  HB3 PHE    17      46.970  35.506  76.055  1.00  0.00           H
ATOM    283  CG  PHE    17      45.814  34.323  77.359  1.00  0.00           C
ATOM    284  CD1 PHE    17      45.270  33.391  76.369  1.00  0.00           C
ATOM    285  HD1 PHE    17      45.766  33.228  75.423  1.00  0.00           H
ATOM    286  CE1 PHE    17      44.017  32.792  76.635  1.00  0.00           C
ATOM    287  HE1 PHE    17      43.514  32.147  75.930  1.00  0.00           H
ATOM    288  CZ  PHE    17      43.250  33.166  77.772  1.00  0.00           C
ATOM    289  HZ  PHE    17      42.215  32.860  77.745  1.00  0.00           H
ATOM    290  CE2 PHE    17      43.787  34.109  78.677  1.00  0.00           C
ATOM    291  HE2 PHE    17      43.214  34.408  79.542  1.00  0.00           H
ATOM    292  CD2 PHE    17      45.038  34.625  78.502  1.00  0.00           C
ATOM    293  HD2 PHE    17      45.451  35.308  79.231  1.00  0.00           H
ATOM    294  C   PHE    17      49.641  34.667  76.669  1.00  0.00           C
ATOM    295  O   PHE    17      49.638  35.095  75.492  1.00  0.00           O
ATOM    296  N   THR    18      50.666  34.867  77.524  1.00  0.00           N
ATOM    297  H   THR    18      50.674  34.361  78.399  1.00  0.00           H
ATOM    298  CA  THR    18      51.926  35.532  77.099  1.00  0.00           C
ATOM    299  HA  THR    18      51.732  36.399  76.467  1.00  0.00           H
ATOM    300  CB  THR    18      52.777  36.138  78.192  1.00  0.00           C
ATOM    301  HB  THR    18      53.243  35.378  78.819  1.00  0.00           H
ATOM    302  CG2 THR    18      53.854  37.011  77.622  1.00  0.00           C
ATOM    303 HG21 THR    18      53.394  37.793  77.018  1.00  0.00           H
ATOM    304 HG22 THR    18      54.587  36.501  76.998  1.00  0.00           H
ATOM    305 HG23 THR    18      54.375  37.516  78.434  1.00  0.00           H
ATOM    306  OG1 THR    18      51.866  37.002  78.939  1.00  0.00           O
ATOM    307  HG1 THR    18      51.296  36.393  79.414  1.00  0.00           H
ATOM    308  C   THR    18      52.816  34.561  76.386  1.00  0.00           C
ATOM    309  O   THR    18      53.077  33.468  76.929  1.00  0.00           O
ATOM    310  N   VAL    19      53.373  34.945  75.227  1.00  0.00           N
ATOM    311  H   VAL    19      53.257  35.903  74.927  1.00  0.00           H
ATOM    312  CA  VAL    19      54.174  34.064  74.350  1.00  0.00           C
ATOM    313  HA  VAL    19      54.101  33.082  74.818  1.00  0.00           H
ATOM    314  CB  VAL    19      53.477  33.887  72.979  1.00  0.00           C
ATOM    315  HB  VAL    19      53.473  34.877  72.523  1.00  0.00           H
ATOM    316  CG1 VAL    19      54.309  32.803  72.153  1.00  0.00           C
ATOM    317 HG11 VAL    19      55.374  33.005  72.037  1.00  0.00           H
ATOM    318 HG12 VAL    19      54.316  31.813  72.611  1.00  0.00           H
ATOM    319 HG13 VAL    19      53.989  32.838  71.111  1.00  0.00           H
ATOM    320  CG2 VAL    19      52.112  33.306  73.042  1.00  0.00           C
ATOM    321 HG21 VAL    19      51.468  34.026  73.545  1.00  0.00           H
ATOM    322 HG22 VAL    19      52.186  32.493  73.764  1.00  0.00           H
ATOM    323 HG23 VAL    19      51.822  32.925  72.062  1.00  0.00           H
ATOM    324  C   VAL    19      55.570  34.451  74.203  1.00  0.00           C
ATOM    325  O   VAL    19      55.848  35.527  73.677  1.00  0.00           O
ATOM    326  N   PRO    20      56.568  33.625  74.581  1.00  0.00           N
ATOM    327  CD  PRO    20      56.490  32.241  75.070  1.00  0.00           C
ATOM    328  HD2 PRO    20      56.126  31.609  74.259  1.00  0.00           H
ATOM    329  HD3 PRO    20      55.807  32.156  75.914  1.00  0.00           H
ATOM    330  CG  PRO    20      57.876  31.763  75.373  1.00  0.00           C
ATOM    331  HG2 PRO    20      58.349  31.540  74.416  1.00  0.00           H
ATOM    332  HG3 PRO    20      57.956  31.041  76.186  1.00  0.00           H
ATOM    333  CB  PRO    20      58.545  33.114  75.797  1.00  0.00           C
ATOM    334  HB2 PRO    20      59.634  33.070  75.777  1.00  0.00           H
ATOM    335  HB3 PRO    20      58.339  33.458  76.811  1.00  0.00           H
ATOM    336  CA  PRO    20      57.929  34.106  74.824  1.00  0.00           C
ATOM    337  HA  PRO    20      57.966  35.050  75.368  1.00  0.00           H
ATOM    338  C   PRO    20      58.641  34.285  73.490  1.00  0.00           C
ATOM    339  O   PRO    20      58.339  33.641  72.429  1.00  0.00           O
ATOM    340  N   THR    21      59.779  34.946  73.584  1.00  0.00           N
ATOM    341  H   THR    21      60.011  35.426  74.443  1.00  0.00           H
ATOM    342  CA  THR    21      60.668  35.205  72.436  1.00  0.00           C
ATOM    343  HA  THR    21      60.058  35.759  71.722  1.00  0.00           H
ATOM    344  CB  THR    21      61.784  36.145  72.868  1.00  0.00           C
ATOM    345  HB  THR    21      62.489  35.689  73.563  1.00  0.00           H
ATOM    346  CG2 THR    21      62.668  36.520  71.573  1.00  0.00           C
ATOM    347 HG21 THR    21      61.991  36.970  70.848  1.00  0.00           H
ATOM    348 HG22 THR    21      63.248  35.619  71.370  1.00  0.00           H
ATOM    349 HG23 THR    21      63.242  37.391  71.891  1.00  0.00           H
ATOM    350  OG1 THR    21      61.304  37.358  73.446  1.00  0.00           O
ATOM    351  HG1 THR    21      60.891  37.147  74.287  1.00  0.00           H
ATOM    352  C   THR    21      61.226  33.957  71.736  1.00  0.00           C
ATOM    353  O   THR    21      61.141  33.748  70.532  1.00  0.00           O
ATOM    354  N   GLU    22      61.882  33.112  72.475  1.00  0.00           N
ATOM    355  H   GLU    22      61.874  33.235  73.478  1.00  0.00           H
ATOM    356  CA  GLU    22      62.320  31.808  71.929  1.00  0.00           C
ATOM    357  HA  GLU    22      63.077  31.971  71.161  1.00  0.00           H
ATOM    358  CB  GLU    22      63.122  31.056  73.036  1.00  0.00           C
ATOM    359  HB2 GLU    22      63.584  30.131  72.690  1.00  0.00           H
ATOM    360  HB3 GLU    22      63.948  31.678  73.379  1.00  0.00           H
ATOM    361  CG  GLU    22      62.332  30.705  74.354  1.00  0.00           C
ATOM    362  HG2 GLU    22      62.995  30.837  75.210  1.00  0.00           H
ATOM    363  HG3 GLU    22      61.508  31.392  74.548  1.00  0.00           H
ATOM    364  CD  GLU    22      61.792  29.222  74.202  1.00  0.00           C
ATOM    365  OE1 GLU    22      62.579  28.263  74.477  1.00  0.00           O
ATOM    366  OE2 GLU    22      60.609  29.060  73.852  1.00  0.00           O
ATOM    367  C   GLU    22      61.259  30.796  71.411  1.00  0.00           C
ATOM    368  O   GLU    22      61.682  29.865  70.696  1.00  0.00           O
ATOM    369  N   THR    23      59.959  31.014  71.636  1.00  0.00           N
ATOM    370  H   THR    23      59.656  31.795  72.200  1.00  0.00           H
ATOM    371  CA  THR    23      58.871  30.266  71.026  1.00  0.00           C
ATOM    372  HA  THR    23      59.178  29.244  70.809  1.00  0.00           H
ATOM    373  CB  THR    23      57.738  30.101  72.026  1.00  0.00           C
ATOM    374  HB  THR    23      57.605  31.076  72.495  1.00  0.00           H
ATOM    375  CG2 THR    23      56.445  29.582  71.376  1.00  0.00           C
ATOM    376 HG21 THR    23      56.434  28.561  70.998  1.00  0.00           H
ATOM    377 HG22 THR    23      56.134  30.328  70.642  1.00  0.00           H
ATOM    378 HG23 THR    23      55.715  29.638  72.184  1.00  0.00           H
ATOM    379  OG1 THR    23      58.136  29.165  72.995  1.00  0.00           O
ATOM    380  HG1 THR    23      59.037  29.416  73.212  1.00  0.00           H
ATOM    381  C   THR    23      58.455  30.914  69.748  1.00  0.00           C
ATOM    382  O   THR    23      58.315  30.244  68.717  1.00  0.00           O
ATOM    383  N   LEU    24      58.317  32.253  69.586  1.00  0.00           N
ATOM    384  H   LEU    24      58.715  32.797  70.338  1.00  0.00           H
ATOM    385  CA  LEU    24      57.959  32.920  68.253  1.00  0.00           C
ATOM    386  HA  LEU    24      57.029  32.548  67.821  1.00  0.00           H
ATOM    387  CB  LEU    24      57.821  34.413  68.432  1.00  0.00           C
ATOM    388  HB2 LEU    24      58.807  34.761  68.742  1.00  0.00           H
ATOM    389  HB3 LEU    24      57.571  34.845  67.462  1.00  0.00           H
ATOM    390  CG  LEU    24      56.574  34.849  69.340  1.00  0.00           C
ATOM    391  HG  LEU    24      56.802  34.692  70.394  1.00  0.00           H
ATOM    392  CD1 LEU    24      56.162  36.305  69.228  1.00  0.00           C
ATOM    393 HD11 LEU    24      57.012  36.980  69.329  1.00  0.00           H
ATOM    394 HD12 LEU    24      55.538  36.518  70.096  1.00  0.00           H
ATOM    395 HD13 LEU    24      55.822  36.504  68.211  1.00  0.00           H
ATOM    396  CD2 LEU    24      55.307  34.071  68.940  1.00  0.00           C
ATOM    397 HD21 LEU    24      55.290  33.002  69.158  1.00  0.00           H
ATOM    398 HD22 LEU    24      54.412  34.544  69.346  1.00  0.00           H
ATOM    399 HD23 LEU    24      55.122  34.127  67.868  1.00  0.00           H
ATOM    400  C   LEU    24      59.099  32.655  67.286  1.00  0.00           C
ATOM    401  O   LEU    24      58.805  32.528  66.121  1.00  0.00           O
ATOM    402  N   GLN    25      60.382  32.527  67.645  1.00  0.00           N
ATOM    403  H   GLN    25      60.610  32.808  68.588  1.00  0.00           H
ATOM    404  CA  GLN    25      61.466  32.030  66.794  1.00  0.00           C
ATOM    405  HA  GLN    25      61.520  32.583  65.857  1.00  0.00           H
ATOM    406  CB  GLN    25      62.729  32.388  67.622  1.00  0.00           C
ATOM    407  HB2 GLN    25      62.680  32.045  68.656  1.00  0.00           H
ATOM    408  HB3 GLN    25      63.591  31.916  67.152  1.00  0.00           H
ATOM    409  CG  GLN    25      62.962  33.901  67.584  1.00  0.00           C
ATOM    410  HG2 GLN    25      63.280  34.155  66.574  1.00  0.00           H
ATOM    411  HG3 GLN    25      62.090  34.483  67.882  1.00  0.00           H
ATOM    412  CD  GLN    25      64.247  34.350  68.455  1.00  0.00           C
ATOM    413  OE1 GLN    25      64.931  33.637  69.060  1.00  0.00           O
ATOM    414  NE2 GLN    25      64.594  35.639  68.346  1.00  0.00           N
ATOM    415 HE21 GLN    25      65.360  36.048  68.862  1.00  0.00           H
ATOM    416 HE22 GLN    25      63.959  36.224  67.822  1.00  0.00           H
ATOM    417  C   GLN    25      61.370  30.477  66.457  1.00  0.00           C
ATOM    418  O   GLN    25      61.690  30.074  65.346  1.00  0.00           O
ATOM    419  N   ALA    26      60.973  29.571  67.387  1.00  0.00           N
ATOM    420  H   ALA    26      60.551  29.921  68.235  1.00  0.00           H
ATOM    421  CA  ALA    26      60.708  28.159  67.123  1.00  0.00           C
ATOM    422  HA  ALA    26      61.494  27.620  66.596  1.00  0.00           H
ATOM    423  CB  ALA    26      60.746  27.316  68.442  1.00  0.00           C
ATOM    424  HB1 ALA    26      60.794  26.241  68.268  1.00  0.00           H
ATOM    425  HB2 ALA    26      59.909  27.475  69.121  1.00  0.00           H
ATOM    426  HB3 ALA    26      61.727  27.354  68.913  1.00  0.00           H
ATOM    427  C   ALA    26      59.479  27.967  66.202  1.00  0.00           C
ATOM    428  O   ALA    26      59.542  27.214  65.255  1.00  0.00           O
ATOM    429  N   VAL    27      58.381  28.742  66.315  1.00  0.00           N
ATOM    430  H   VAL    27      58.300  29.281  67.166  1.00  0.00           H
ATOM    431  CA  VAL    27      57.143  28.806  65.464  1.00  0.00           C
ATOM    432  HA  VAL    27      56.722  27.806  65.356  1.00  0.00           H
ATOM    433  CB  VAL    27      55.984  29.754  66.001  1.00  0.00           C
ATOM    434  HB  VAL    27      56.455  30.696  66.280  1.00  0.00           H
ATOM    435  CG1 VAL    27      55.018  30.015  64.902  1.00  0.00           C
ATOM    436 HG11 VAL    27      54.300  30.779  65.201  1.00  0.00           H
ATOM    437 HG12 VAL    27      55.496  30.427  64.012  1.00  0.00           H
ATOM    438 HG13 VAL    27      54.404  29.142  64.682  1.00  0.00           H
ATOM    439  CG2 VAL    27      55.342  29.149  67.292  1.00  0.00           C
ATOM    440 HG21 VAL    27      54.502  29.737  67.661  1.00  0.00           H
ATOM    441 HG22 VAL    27      56.038  28.890  68.090  1.00  0.00           H
ATOM    442 HG23 VAL    27      54.843  28.192  67.138  1.00  0.00           H
ATOM    443  C   VAL    27      57.651  29.156  64.070  1.00  0.00           C
ATOM    444  O   VAL    27      57.551  28.327  63.167  1.00  0.00           O
ATOM    445  N   THR    28      58.439  30.243  63.971  1.00  0.00           N
ATOM    446  H   THR    28      58.608  30.805  64.793  1.00  0.00           H
ATOM    447  CA  THR    28      58.893  30.835  62.747  1.00  0.00           C
ATOM    448  HA  THR    28      58.041  31.110  62.126  1.00  0.00           H
ATOM    449  CB  THR    28      59.592  32.175  62.949  1.00  0.00           C
ATOM    450  HB  THR    28      60.395  32.053  63.678  1.00  0.00           H
ATOM    451  CG2 THR    28      60.095  32.838  61.660  1.00  0.00           C
ATOM    452 HG21 THR    28      60.173  33.880  61.970  1.00  0.00           H
ATOM    453 HG22 THR    28      59.341  32.729  60.880  1.00  0.00           H
ATOM    454 HG23 THR    28      61.059  32.438  61.349  1.00  0.00           H
ATOM    455  OG1 THR    28      58.761  33.104  63.508  1.00  0.00           O
ATOM    456  HG1 THR    28      58.786  33.048  64.466  1.00  0.00           H
ATOM    457  C   THR    28      59.712  29.871  61.876  1.00  0.00           C
ATOM    458  O   THR    28      59.532  29.818  60.658  1.00  0.00           O
ATOM    459  N   LYS    29      60.668  29.185  62.501  1.00  0.00           N
ATOM    460  H   LYS    29      60.765  29.162  63.506  1.00  0.00           H
ATOM    461  CA  LYS    29      61.706  28.370  61.819  1.00  0.00           C
ATOM    462  HA  LYS    29      62.145  28.867  60.954  1.00  0.00           H
ATOM    463  CB  LYS    29      62.907  28.101  62.775  1.00  0.00           C
ATOM    464  HB2 LYS    29      63.037  28.914  63.488  1.00  0.00           H
ATOM    465  HB3 LYS    29      62.697  27.187  63.331  1.00  0.00           H
ATOM    466  CG  LYS    29      64.188  28.087  61.934  1.00  0.00           C
ATOM    467  HG2 LYS    29      64.186  27.347  61.134  1.00  0.00           H
ATOM    468  HG3 LYS    29      64.292  29.100  61.547  1.00  0.00           H
ATOM    469  CD  LYS    29      65.496  27.745  62.721  1.00  0.00           C
ATOM    470  HD2 LYS    29      65.432  26.700  63.026  1.00  0.00           H
ATOM    471  HD3 LYS    29      66.253  27.745  61.937  1.00  0.00           H
ATOM    472  CE  LYS    29      65.941  28.514  63.912  1.00  0.00           C
ATOM    473  HE2 LYS    29      65.177  28.498  64.690  1.00  0.00           H
ATOM    474  HE3 LYS    29      66.882  28.091  64.260  1.00  0.00           H
ATOM    475  NZ  LYS    29      66.175  29.915  63.581  1.00  0.00           N
ATOM    476  HZ1 LYS    29      66.756  30.448  64.211  1.00  0.00           H
ATOM    477  HZ2 LYS    29      65.376  30.533  63.608  1.00  0.00           H
ATOM    478  HZ3 LYS    29      66.633  29.980  62.683  1.00  0.00           H
ATOM    479  C   LYS    29      61.075  27.032  61.241  1.00  0.00           C
ATOM    480  O   LYS    29      61.447  26.556  60.212  1.00  0.00           O
ATOM    481  N   HIE    30      60.023  26.655  61.917  1.00  0.00           N
ATOM    482  H   HIE    30      60.005  26.924  62.890  1.00  0.00           H
ATOM    483  CA  HIE    30      59.256  25.478  61.462  1.00  0.00           C
ATOM    484  HA  HIE    30      59.941  24.722  61.075  1.00  0.00           H
ATOM    485  CB  HIE    30      58.625  24.907  62.730  1.00  0.00           C
ATOM    486  HB2 HIE    30      59.432  24.645  63.415  1.00  0.00           H
ATOM    487  HB3 HIE    30      58.041  25.724  63.154  1.00  0.00           H
ATOM    488  CG  HIE    30      57.681  23.788  62.518  1.00  0.00           C
ATOM    489  ND1 HIE    30      58.169  22.493  62.464  1.00  0.00           N
ATOM    490  CE1 HIE    30      57.099  21.715  62.278  1.00  0.00           C
ATOM    491  HE1 HIE    30      57.178  20.648  62.131  1.00  0.00           H
ATOM    492  NE2 HIE    30      56.007  22.469  62.095  1.00  0.00           N
ATOM    493  HE2 HIE    30      55.069  22.116  61.970  1.00  0.00           H
ATOM    494  CD2 HIE    30      56.363  23.765  62.387  1.00  0.00           C
ATOM    495  HD2 HIE    30      55.691  24.602  62.501  1.00  0.00           H
ATOM    496  C   HIE    30      58.171  25.862  60.434  1.00  0.00           C
ATOM    497  O   HIE    30      57.844  25.124  59.545  1.00  0.00           O
ATOM    498  N   PHE    31      57.684  27.098  60.542  1.00  0.00           N
ATOM    499  H   PHE    31      58.033  27.705  61.269  1.00  0.00           H
ATOM    500  CA  PHE    31      56.872  27.652  59.381  1.00  0.00           C
ATOM    501  HA  PHE    31      56.088  26.923  59.179  1.00  0.00           H
ATOM    502  CB  PHE    31      56.379  29.059  59.626  1.00  0.00           C
ATOM    503  HB2 PHE    31      56.606  29.308  60.663  1.00  0.00           H
ATOM    504  HB3 PHE    31      57.000  29.800  59.122  1.00  0.00           H
ATOM    505  CG  PHE    31      54.943  29.318  59.403  1.00  0.00           C
ATOM    506  CD1 PHE    31      54.338  29.179  58.107  1.00  0.00           C
ATOM    507  HD1 PHE    31      54.928  28.652  57.371  1.00  0.00           H
ATOM    508  CE1 PHE    31      53.004  29.605  57.883  1.00  0.00           C
ATOM    509  HE1 PHE    31      52.592  29.458  56.896  1.00  0.00           H
ATOM    510  CZ  PHE    31      52.230  30.164  58.975  1.00  0.00           C
ATOM    511  HZ  PHE    31      51.255  30.560  58.736  1.00  0.00           H
ATOM    512  CE2 PHE    31      52.953  30.536  60.097  1.00  0.00           C
ATOM    513  HE2 PHE    31      52.462  31.092  60.882  1.00  0.00           H
ATOM    514  CD2 PHE    31      54.283  30.126  60.349  1.00  0.00           C
ATOM    515  HD2 PHE    31      54.778  30.556  61.206  1.00  0.00           H
ATOM    516  C   PHE    31      57.690  27.677  58.069  1.00  0.00           C
ATOM    517  O   PHE    31      57.125  27.463  56.994  1.00  0.00           O
ATOM    518  N   ILE    32      59.020  27.960  58.107  1.00  0.00           N
ATOM    519  H   ILE    32      59.455  28.213  58.983  1.00  0.00           H
ATOM    520  CA  ILE    32      59.882  27.877  56.909  1.00  0.00           C
ATOM    521  HA  ILE    32      59.308  28.491  56.215  1.00  0.00           H
ATOM    522  CB  ILE    32      61.280  28.391  56.933  1.00  0.00           C
ATOM    523  HB  ILE    32      62.055  27.820  57.446  1.00  0.00           H
ATOM    524  CG2 ILE    32      61.805  28.638  55.532  1.00  0.00           C
ATOM    525 HG21 ILE    32      61.908  27.705  54.978  1.00  0.00           H
ATOM    526 HG22 ILE    32      62.854  28.932  55.563  1.00  0.00           H
ATOM    527 HG23 ILE    32      61.153  29.350  55.027  1.00  0.00           H
ATOM    528  CG1 ILE    32      61.320  29.816  57.591  1.00  0.00           C
ATOM    529 HG12 ILE    32      61.044  30.556  56.841  1.00  0.00           H
ATOM    530 HG13 ILE    32      60.607  29.886  58.411  1.00  0.00           H
ATOM    531  CD1 ILE    32      62.738  30.294  58.113  1.00  0.00           C
ATOM    532 HD11 ILE    32      62.738  31.186  58.739  1.00  0.00           H
ATOM    533 HD12 ILE    32      63.437  30.437  57.289  1.00  0.00           H
ATOM    534 HD13 ILE    32      63.280  29.635  58.793  1.00  0.00           H
ATOM    535  C   ILE    32      59.932  26.469  56.315  1.00  0.00           C
ATOM    536  O   ILE    32      59.578  26.228  55.182  1.00  0.00           O
ATOM    537  N   SER    33      60.246  25.415  57.102  1.00  0.00           N
ATOM    538  H   SER    33      60.377  25.577  58.090  1.00  0.00           H
ATOM    539  CA  SER    33      60.041  23.990  56.780  1.00  0.00           C
ATOM    540  HA  SER    33      60.817  23.737  56.058  1.00  0.00           H
ATOM    541  CB  SER    33      60.148  23.129  58.053  1.00  0.00           C
ATOM    542  HB2 SER    33      59.247  23.102  58.665  1.00  0.00           H
ATOM    543  HB3 SER    33      60.502  22.154  57.718  1.00  0.00           H
ATOM    544  OG  SER    33      61.154  23.672  58.971  1.00  0.00           O
ATOM    545  HG  SER    33      61.133  23.229  59.822  1.00  0.00           H
ATOM    546  C   SER    33      58.646  23.698  56.171  1.00  0.00           C
ATOM    547  O   SER    33      58.569  22.970  55.196  1.00  0.00           O
ATOM    548  N   GLU    34      57.540  24.230  56.706  1.00  0.00           N
ATOM    549  H   GLU    34      57.648  24.779  57.547  1.00  0.00           H
ATOM    550  CA  GLU    34      56.238  23.862  56.181  1.00  0.00           C
ATOM    551  HA  GLU    34      56.219  22.782  56.037  1.00  0.00           H
ATOM    552  CB  GLU    34      55.064  24.184  57.140  1.00  0.00           C
ATOM    553  HB2 GLU    34      55.261  25.144  57.617  1.00  0.00           H
ATOM    554  HB3 GLU    34      54.110  24.336  56.632  1.00  0.00           H
ATOM    555  CG  GLU    34      55.022  23.167  58.289  1.00  0.00           C
ATOM    556  HG2 GLU    34      56.020  22.989  58.689  1.00  0.00           H
ATOM    557  HG3 GLU    34      54.347  23.579  59.039  1.00  0.00           H
ATOM    558  CD  GLU    34      54.518  21.745  57.835  1.00  0.00           C
ATOM    559  OE1 GLU    34      53.492  21.600  57.163  1.00  0.00           O
ATOM    560  OE2 GLU    34      55.006  20.719  58.244  1.00  0.00           O
ATOM    561  C   GLU    34      55.955  24.629  54.898  1.00  0.00           C
ATOM    562  O   GLU    34      55.227  24.078  54.097  1.00  0.00           O
ATOM    563  N   LEU    35      56.465  25.865  54.589  1.00  0.00           N
ATOM    564  H   LEU    35      57.104  26.363  55.192  1.00  0.00           H
ATOM    565  CA  LEU    35      56.347  26.463  53.246  1.00  0.00           C
ATOM    566  HA  LEU    35      55.326  26.372  52.878  1.00  0.00           H
ATOM    567  CB  LEU    35      56.793  27.944  53.412  1.00  0.00           C
ATOM    568  HB2 LEU    35      57.765  27.897  53.904  1.00  0.00           H
ATOM    569  HB3 LEU    35      56.985  28.467  52.475  1.00  0.00           H
ATOM    570  CG  LEU    35      55.868  28.811  54.275  1.00  0.00           C
ATOM    571  HG  LEU    35      55.690  28.440  55.284  1.00  0.00           H
ATOM    572  CD1 LEU    35      56.503  30.200  54.557  1.00  0.00           C
ATOM    573 HD11 LEU    35      55.780  30.803  55.108  1.00  0.00           H
ATOM    574 HD12 LEU    35      56.871  30.757  53.696  1.00  0.00           H
ATOM    575 HD13 LEU    35      57.311  29.970  55.252  1.00  0.00           H
ATOM    576  CD2 LEU    35      54.537  29.008  53.711  1.00  0.00           C
ATOM    577 HD21 LEU    35      53.974  29.601  54.431  1.00  0.00           H
ATOM    578 HD22 LEU    35      54.568  29.534  52.757  1.00  0.00           H
ATOM    579 HD23 LEU    35      54.138  28.030  53.443  1.00  0.00           H
ATOM    580  C   LEU    35      57.221  25.785  52.184  1.00  0.00           C
ATOM    581  O   LEU    35      56.797  25.757  51.024  1.00  0.00           O
ATOM    582  N   GLU    36      58.422  25.286  52.483  1.00  0.00           N
ATOM    583  H   GLU    36      58.641  25.352  53.466  1.00  0.00           H
ATOM    584  CA  GLU    36      59.244  24.588  51.624  1.00  0.00           C
ATOM    585  HA  GLU    36      59.387  25.065  50.655  1.00  0.00           H
ATOM    586  CB  GLU    36      60.600  24.403  52.340  1.00  0.00           C
ATOM    587  HB2 GLU    36      61.225  25.296  52.325  1.00  0.00           H
ATOM    588  HB3 GLU    36      60.373  24.141  53.373  1.00  0.00           H
ATOM    589  CG  GLU    36      61.575  23.488  51.640  1.00  0.00           C
ATOM    590  HG2 GLU    36      62.058  22.946  52.454  1.00  0.00           H
ATOM    591  HG3 GLU    36      61.074  22.715  51.056  1.00  0.00           H
ATOM    592  CD  GLU    36      62.751  24.091  50.848  1.00  0.00           C
ATOM    593  OE1 GLU    36      63.797  23.429  50.629  1.00  0.00           O
ATOM    594  OE2 GLU    36      62.649  25.263  50.349  1.00  0.00           O
ATOM    595  C   GLU    36      58.609  23.238  51.243  1.00  0.00           C
ATOM    596  O   GLU    36      58.650  22.873  50.027  1.00  0.00           O
ATOM    597  N   LYS    37      57.952  22.631  52.262  1.00  0.00           N
ATOM    598  H   LYS    37      57.894  23.121  53.144  1.00  0.00           H
ATOM    599  CA  LYS    37      57.118  21.471  52.065  1.00  0.00           C
ATOM    600  HA  LYS    37      57.717  20.758  51.498  1.00  0.00           H
ATOM    601  CB  LYS    37      56.771  20.990  53.503  1.00  0.00           C
ATOM    602  HB2 LYS    37      57.694  21.060  54.081  1.00  0.00           H
ATOM    603  HB3 LYS    37      56.096  21.768  53.860  1.00  0.00           H
ATOM    604  CG  LYS    37      56.221  19.546  53.513  1.00  0.00           C
ATOM    605  HG2 LYS    37      55.497  19.509  52.699  1.00  0.00           H
ATOM    606  HG3 LYS    37      57.054  18.908  53.216  1.00  0.00           H
ATOM    607  CD  LYS    37      55.623  18.988  54.854  1.00  0.00           C
ATOM    608  HD2 LYS    37      54.935  19.744  55.231  1.00  0.00           H
ATOM    609  HD3 LYS    37      54.973  18.139  54.641  1.00  0.00           H
ATOM    610  CE  LYS    37      56.675  18.604  55.927  1.00  0.00           C
ATOM    611  HE2 LYS    37      57.356  17.780  55.711  1.00  0.00           H
ATOM    612  HE3 LYS    37      57.437  19.375  56.041  1.00  0.00           H
ATOM    613  NZ  LYS    37      56.090  18.306  57.252  1.00  0.00           N
ATOM    614  HZ1 LYS    37      55.375  17.618  57.065  1.00  0.00           H
ATOM    615  HZ2 LYS    37      55.646  19.121  57.651  1.00  0.00           H
ATOM    616  HZ3 LYS    37      56.778  18.018  57.933  1.00  0.00           H
ATOM    617  C   LYS    37      55.854  21.726  51.181  1.00  0.00           C
ATOM    618  O   LYS    37      55.530  20.891  50.300  1.00  0.00           O
ATOM    619  N   GLY    38      55.091  22.817  51.428  1.00  0.00           N
ATOM    620  H   GLY    38      55.435  23.438  52.147  1.00  0.00           H
ATOM    621  CA  GLY    38      53.877  23.180  50.679  1.00  0.00           C
ATOM    622  HA2 GLY    38      53.093  22.425  50.731  1.00  0.00           H
ATOM    623  HA3 GLY    38      53.412  24.069  51.106  1.00  0.00           H
ATOM    624  C   GLY    38      54.168  23.362  49.150  1.00  0.00           C
ATOM    625  O   GLY    38      53.293  23.261  48.336  1.00  0.00           O
ATOM    626  N   LEU    39      55.424  23.644  48.795  1.00  0.00           N
ATOM    627  H   LEU    39      56.005  23.801  49.606  1.00  0.00           H
ATOM    628  CA  LEU    39      55.931  23.731  47.452  1.00  0.00           C
ATOM    629  HA  LEU    39      55.089  23.919  46.785  1.00  0.00           H
ATOM    630  CB  LEU    39      56.886  24.961  47.510  1.00  0.00           C
ATOM    631  HB2 LEU    39      57.582  24.820  48.337  1.00  0.00           H
ATOM    632  HB3 LEU    39      57.467  24.977  46.587  1.00  0.00           H
ATOM    633  CG  LEU    39      56.345  26.425  47.665  1.00  0.00           C
ATOM    634  HG  LEU    39      55.661  26.493  48.512  1.00  0.00           H
ATOM    635  CD1 LEU    39      57.465  27.447  47.900  1.00  0.00           C
ATOM    636 HD11 LEU    39      57.032  28.448  47.910  1.00  0.00           H
ATOM    637 HD12 LEU    39      58.232  27.437  47.124  1.00  0.00           H
ATOM    638 HD13 LEU    39      57.807  27.231  48.912  1.00  0.00           H
ATOM    639  CD2 LEU    39      55.580  26.790  46.374  1.00  0.00           C
ATOM    640 HD21 LEU    39      55.549  27.876  46.456  1.00  0.00           H
ATOM    641 HD22 LEU    39      56.276  26.581  45.561  1.00  0.00           H
ATOM    642 HD23 LEU    39      54.707  26.143  46.294  1.00  0.00           H
ATOM    643  C   LEU    39      56.649  22.513  46.918  1.00  0.00           C
ATOM    644  O   LEU    39      57.153  22.618  45.773  1.00  0.00           O
ATOM    645  N   SER    40      56.601  21.350  47.630  1.00  0.00           N
ATOM    646  H   SER    40      56.149  21.326  48.533  1.00  0.00           H
ATOM    647  CA  SER    40      57.053  20.066  47.204  1.00  0.00           C
ATOM    648  HA  SER    40      57.962  20.272  46.640  1.00  0.00           H
ATOM    649  CB  SER    40      57.468  19.282  48.427  1.00  0.00           C
ATOM    650  HB2 SER    40      58.089  18.425  48.167  1.00  0.00           H
ATOM    651  HB3 SER    40      57.929  20.049  49.049  1.00  0.00           H
ATOM    652  OG  SER    40      56.354  18.737  49.065  1.00  0.00           O
ATOM    653  HG  SER    40      55.941  19.414  49.607  1.00  0.00           H
ATOM    654  C   SER    40      56.054  19.300  46.329  1.00  0.00           C
ATOM    655  O   SER    40      54.848  19.520  46.289  1.00  0.00           O
ATOM    656  N   LYS    41      56.520  18.180  45.674  1.00  0.00           N
ATOM    657  H   LYS    41      57.484  17.886  45.727  1.00  0.00           H
ATOM    658  CA  LYS    41      55.719  17.316  44.780  1.00  0.00           C
ATOM    659  HA  LYS    41      55.132  18.031  44.204  1.00  0.00           H
ATOM    660  CB  LYS    41      56.517  16.559  43.749  1.00  0.00           C
ATOM    661  HB2 LYS    41      57.100  15.782  44.246  1.00  0.00           H
ATOM    662  HB3 LYS    41      55.768  16.008  43.182  1.00  0.00           H
ATOM    663  CG  LYS    41      57.345  17.493  42.809  1.00  0.00           C
ATOM    664  HG2 LYS    41      56.609  18.219  42.466  1.00  0.00           H
ATOM    665  HG3 LYS    41      58.038  18.149  43.335  1.00  0.00           H
ATOM    666  CD  LYS    41      58.099  16.766  41.658  1.00  0.00           C
ATOM    667  HD2 LYS    41      58.842  16.052  42.013  1.00  0.00           H
ATOM    668  HD3 LYS    41      57.391  16.131  41.125  1.00  0.00           H
ATOM    669  CE  LYS    41      58.705  17.797  40.745  1.00  0.00           C
ATOM    670  HE2 LYS    41      57.982  18.235  40.057  1.00  0.00           H
ATOM    671  HE3 LYS    41      59.080  18.516  41.475  1.00  0.00           H
ATOM    672  NZ  LYS    41      59.888  17.297  40.017  1.00  0.00           N
ATOM    673  HZ1 LYS    41      60.726  17.669  40.440  1.00  0.00           H
ATOM    674  HZ2 LYS    41      59.981  17.633  39.068  1.00  0.00           H
ATOM    675  HZ3 LYS    41      59.796  16.295  39.937  1.00  0.00           H
ATOM    676  C   LYS    41      54.669  16.524  45.550  1.00  0.00           C
ATOM    677  O   LYS    41      53.602  16.171  45.025  1.00  0.00           O
ATOM    678  N   LYS    42      55.041  16.139  46.799  1.00  0.00           N
ATOM    679  H   LYS    42      55.963  16.363  47.144  1.00  0.00           H
ATOM    680  CA  LYS    42      54.043  15.565  47.759  1.00  0.00           C
ATOM    681  HA  LYS    42      53.373  14.935  47.175  1.00  0.00           H
ATOM    682  CB  LYS    42      54.731  14.682  48.840  1.00  0.00           C
ATOM    683  HB2 LYS    42      55.587  15.197  49.276  1.00  0.00           H
ATOM    684  HB3 LYS    42      53.878  14.457  49.482  1.00  0.00           H
ATOM    685  CG  LYS    42      55.128  13.309  48.338  1.00  0.00           C
ATOM    686  HG2 LYS    42      54.271  12.850  47.845  1.00  0.00           H
ATOM    687  HG3 LYS    42      55.874  13.504  47.568  1.00  0.00           H
ATOM    688  CD  LYS    42      55.803  12.391  49.363  1.00  0.00           C
ATOM    689  HD2 LYS    42      56.669  12.874  49.817  1.00  0.00           H
ATOM    690  HD3 LYS    42      55.137  12.258  50.217  1.00  0.00           H
ATOM    691  CE  LYS    42      56.100  11.019  48.869  1.00  0.00           C
ATOM    692  HE2 LYS    42      56.326  10.320  49.675  1.00  0.00           H
ATOM    693  HE3 LYS    42      55.208  10.570  48.430  1.00  0.00           H
ATOM    694  NZ  LYS    42      57.243  11.046  47.887  1.00  0.00           N
ATOM    695  HZ1 LYS    42      57.639  10.154  47.623  1.00  0.00           H
ATOM    696  HZ2 LYS    42      57.970  11.632  48.270  1.00  0.00           H
ATOM    697  HZ3 LYS    42      56.978  11.540  47.047  1.00  0.00           H
ATOM    698  C   LYS    42      53.218  16.562  48.479  1.00  0.00           C
ATOM    699  O   LYS    42      52.152  16.235  48.942  1.00  0.00           O
ATOM    700  N   GLY    43      53.721  17.782  48.506  1.00  0.00           N
ATOM    701  H   GLY    43      54.640  17.958  48.127  1.00  0.00           H
ATOM    702  CA  GLY    43      53.098  18.882  49.203  1.00  0.00           C
ATOM    703  HA2 GLY    43      53.390  19.894  48.915  1.00  0.00           H
ATOM    704  HA3 GLY    43      52.026  18.842  49.014  1.00  0.00           H
ATOM    705  C   GLY    43      53.117  18.676  50.710  1.00  0.00           C
ATOM    706  O   GLY    43      53.938  17.945  51.247  1.00  0.00           O
ATOM    707  N   GLY    44      52.170  19.319  51.446  1.00  0.00           N
ATOM    708  H   GLY    44      51.412  19.799  50.983  1.00  0.00           H
ATOM    709  CA  GLY    44      52.072  19.413  52.913  1.00  0.00           C
ATOM    710  HA2 GLY    44      52.272  18.443  53.366  1.00  0.00           H
ATOM    711  HA3 GLY    44      52.836  20.084  53.303  1.00  0.00           H
ATOM    712  C   GLY    44      50.638  19.888  53.364  1.00  0.00           C
ATOM    713  O   GLY    44      49.617  19.680  52.723  1.00  0.00           O
ATOM    714  N   ASN    45      50.506  20.526  54.534  1.00  0.00           N
ATOM    715  H   ASN    45      51.347  20.815  55.014  1.00  0.00           H
ATOM    716  CA  ASN    45      49.203  20.995  55.017  1.00  0.00           C
ATOM    717  HA  ASN    45      48.354  20.340  54.827  1.00  0.00           H
ATOM    718  CB  ASN    45      49.141  21.080  56.570  1.00  0.00           C
ATOM    719  HB2 ASN    45      49.819  21.882  56.861  1.00  0.00           H
ATOM    720  HB3 ASN    45      48.107  21.302  56.835  1.00  0.00           H
ATOM    721  CG  ASN    45      49.451  19.783  57.304  1.00  0.00           C
ATOM    722  OD1 ASN    45      48.665  18.852  57.307  1.00  0.00           O
ATOM    723  ND2 ASN    45      50.542  19.782  58.035  1.00  0.00           N
ATOM    724 HD21 ASN    45      51.137  20.597  58.009  1.00  0.00           H
ATOM    725 HD22 ASN    45      50.695  18.965  58.608  1.00  0.00           H
ATOM    726  C   ASN    45      48.889  22.411  54.375  1.00  0.00           C
ATOM    727  O   ASN    45      47.714  22.719  54.037  1.00  0.00           O
ATOM    728  N   ILE    46      49.894  23.247  54.115  1.00  0.00           N
ATOM    729  H   ILE    46      50.820  22.880  54.281  1.00  0.00           H
ATOM    730  CA  ILE    46      49.834  24.447  53.368  1.00  0.00           C
ATOM    731  HA  ILE    46      49.001  25.065  53.703  1.00  0.00           H
ATOM    732  CB  ILE    46      51.083  25.309  53.693  1.00  0.00           C
ATOM    733  HB  ILE    46      51.978  24.782  53.360  1.00  0.00           H
ATOM    734  CG2 ILE    46      51.005  26.679  53.044  1.00  0.00           C
ATOM    735 HG21 ILE    46      50.751  26.604  51.987  1.00  0.00           H
ATOM    736 HG22 ILE    46      51.974  27.176  53.098  1.00  0.00           H
ATOM    737 HG23 ILE    46      50.305  27.278  53.624  1.00  0.00           H
ATOM    738  CG1 ILE    46      51.266  25.548  55.196  1.00  0.00           C
ATOM    739 HG12 ILE    46      50.369  25.965  55.653  1.00  0.00           H
ATOM    740 HG13 ILE    46      51.438  24.560  55.624  1.00  0.00           H
ATOM    741  CD1 ILE    46      52.498  26.391  55.530  1.00  0.00           C
ATOM    742 HD11 ILE    46      52.396  27.416  55.171  1.00  0.00           H
ATOM    743 HD12 ILE    46      53.420  25.994  55.102  1.00  0.00           H
ATOM    744 HD13 ILE    46      52.641  26.316  56.607  1.00  0.00           H
ATOM    745  C   ILE    46      49.746  24.238  51.876  1.00  0.00           C
ATOM    746  O   ILE    46      50.703  23.728  51.301  1.00  0.00           O
ATOM    747  N   PRO    47      48.641  24.684  51.173  1.00  0.00           N
ATOM    748  CD  PRO    47      47.358  25.056  51.784  1.00  0.00           C
ATOM    749  HD2 PRO    47      47.458  26.140  51.840  1.00  0.00           H
ATOM    750  HD3 PRO    47      47.148  24.584  52.744  1.00  0.00           H
ATOM    751  CG  PRO    47      46.274  24.695  50.816  1.00  0.00           C
ATOM    752  HG2 PRO    47      45.412  25.357  50.899  1.00  0.00           H
ATOM    753  HG3 PRO    47      46.007  23.643  50.920  1.00  0.00           H
ATOM    754  CB  PRO    47      46.939  25.001  49.494  1.00  0.00           C
ATOM    755  HB2 PRO    47      47.014  26.074  49.319  1.00  0.00           H
ATOM    756  HB3 PRO    47      46.476  24.456  48.672  1.00  0.00           H
ATOM    757  CA  PRO    47      48.425  24.442  49.739  1.00  0.00           C
ATOM    758  HA  PRO    47      48.413  23.354  49.664  1.00  0.00           H
ATOM    759  C   PRO    47      49.417  25.044  48.728  1.00  0.00           C
ATOM    760  O   PRO    47      49.956  24.396  47.865  1.00  0.00           O
ATOM    761  N   MET    48      49.745  26.334  48.837  1.00  0.00           N
ATOM    762  H   MET    48      49.383  26.907  49.586  1.00  0.00           H
ATOM    763  CA  MET    48      50.671  26.983  47.907  1.00  0.00           C
ATOM    764  HA  MET    48      50.595  28.065  48.010  1.00  0.00           H
ATOM    765  CB  MET    48      52.153  26.640  48.111  1.00  0.00           C
ATOM    766  HB2 MET    48      52.163  25.592  47.811  1.00  0.00           H
ATOM    767  HB3 MET    48      52.725  27.209  47.379  1.00  0.00           H
ATOM    768  CG  MET    48      52.697  26.752  49.539  1.00  0.00           C
ATOM    769  HG2 MET    48      52.170  26.029  50.163  1.00  0.00           H
ATOM    770  HG3 MET    48      53.714  26.358  49.567  1.00  0.00           H
ATOM    771  SD  MET    48      52.754  28.408  50.346  1.00  0.00           S
ATOM    772  CE  MET    48      54.485  28.761  49.887  1.00  0.00           C
ATOM    773  HE1 MET    48      54.384  29.075  48.848  1.00  0.00           H
ATOM    774  HE2 MET    48      54.999  29.435  50.572  1.00  0.00           H
ATOM    775  HE3 MET    48      55.035  27.825  49.993  1.00  0.00           H
ATOM    776  C   MET    48      50.209  26.942  46.456  1.00  0.00           C
ATOM    777  O   MET    48      50.798  26.253  45.640  1.00  0.00           O
ATOM    778  N   ILE    49      49.089  27.534  46.197  1.00  0.00           N
ATOM    779  H   ILE    49      48.620  28.031  46.941  1.00  0.00           H
ATOM    780  CA  ILE    49      48.440  27.540  44.883  1.00  0.00           C
ATOM    781  HA  ILE    49      48.451  26.517  44.506  1.00  0.00           H
ATOM    782  CB  ILE    49      46.977  27.877  45.080  1.00  0.00           C
ATOM    783  HB  ILE    49      47.037  28.897  45.459  1.00  0.00           H
ATOM    784  CG2 ILE    49      46.296  27.883  43.714  1.00  0.00           C
ATOM    785 HG21 ILE    49      46.377  26.905  43.240  1.00  0.00           H
ATOM    786 HG22 ILE    49      46.676  28.646  43.036  1.00  0.00           H
ATOM    787 HG23 ILE    49      45.244  28.140  43.841  1.00  0.00           H
ATOM    788  CG1 ILE    49      46.214  26.978  46.041  1.00  0.00           C
ATOM    789 HG12 ILE    49      45.505  26.329  45.530  1.00  0.00           H
ATOM    790 HG13 ILE    49      46.929  26.305  46.514  1.00  0.00           H
ATOM    791  CD1 ILE    49      45.559  27.833  47.122  1.00  0.00           C
ATOM    792 HD11 ILE    49      46.234  28.580  47.538  1.00  0.00           H
ATOM    793 HD12 ILE    49      45.342  27.129  47.925  1.00  0.00           H
ATOM    794 HD13 ILE    49      44.668  28.348  46.761  1.00  0.00           H
ATOM    795  C   ILE    49      49.116  28.556  43.950  1.00  0.00           C
ATOM    796  O   ILE    49      49.102  29.718  44.362  1.00  0.00           O
ATOM    797  N   PRO    50      49.651  28.213  42.713  1.00  0.00           N
ATOM    798  CD  PRO    50      49.647  26.854  42.153  1.00  0.00           C
ATOM    799  HD2 PRO    50      48.629  26.484  42.280  1.00  0.00           H
ATOM    800  HD3 PRO    50      50.374  26.355  42.795  1.00  0.00           H
ATOM    801  CG  PRO    50      50.016  26.958  40.640  1.00  0.00           C
ATOM    802  HG2 PRO    50      49.053  26.947  40.128  1.00  0.00           H
ATOM    803  HG3 PRO    50      50.681  26.134  40.384  1.00  0.00           H
ATOM    804  CB  PRO    50      50.726  28.297  40.677  1.00  0.00           C
ATOM    805  HB2 PRO    50      50.573  28.745  39.696  1.00  0.00           H
ATOM    806  HB3 PRO    50      51.778  28.059  40.828  1.00  0.00           H
ATOM    807  CA  PRO    50      50.174  29.200  41.769  1.00  0.00           C
ATOM    808  HA  PRO    50      50.948  29.824  42.217  1.00  0.00           H
ATOM    809  C   PRO    50      49.045  30.067  41.205  1.00  0.00           C
ATOM    810  O   PRO    50      48.078  29.574  40.647  1.00  0.00           O
ATOM    811  N   GLY    51      49.221  31.411  41.429  1.00  0.00           N
ATOM    812  H   GLY    51      50.060  31.779  41.853  1.00  0.00           H
ATOM    813  CA  GLY    51      48.300  32.424  40.843  1.00  0.00           C
ATOM    814  HA2 GLY    51      47.238  32.178  40.806  1.00  0.00           H
ATOM    815  HA3 GLY    51      48.479  33.325  41.429  1.00  0.00           H
ATOM    816  C   GLY    51      48.571  32.831  39.398  1.00  0.00           C
ATOM    817  O   GLY    51      47.864  33.690  38.874  1.00  0.00           O
ATOM    818  N   TRP    52      49.623  32.242  38.826  1.00  0.00           N
ATOM    819  H   TRP    52      50.122  31.521  39.328  1.00  0.00           H
ATOM    820  CA  TRP    52      50.172  32.382  37.484  1.00  0.00           C
ATOM    821  HA  TRP    52      51.109  31.826  37.510  1.00  0.00           H
ATOM    822  CB  TRP    52      49.287  31.608  36.447  1.00  0.00           C
ATOM    823  HB2 TRP    52      48.301  32.049  36.581  1.00  0.00           H
ATOM    824  HB3 TRP    52      49.704  31.869  35.473  1.00  0.00           H
ATOM    825  CG  TRP    52      49.168  30.123  36.560  1.00  0.00           C
ATOM    826  CD1 TRP    52      48.392  29.515  37.452  1.00  0.00           C
ATOM    827  HD1 TRP    52      47.655  29.959  38.104  1.00  0.00           H
ATOM    828  NE1 TRP    52      48.708  28.076  37.484  1.00  0.00           N
ATOM    829  HE1 TRP    52      48.354  27.431  38.176  1.00  0.00           H
ATOM    830  CE2 TRP    52      49.796  27.891  36.702  1.00  0.00           C
ATOM    831  CZ2 TRP    52      50.564  26.726  36.446  1.00  0.00           C
ATOM    832  HZ2 TRP    52      50.263  25.758  36.818  1.00  0.00           H
ATOM    833  CH2 TRP    52      51.646  26.794  35.545  1.00  0.00           C
ATOM    834  HH2 TRP    52      52.145  25.885  35.245  1.00  0.00           H
ATOM    835  CZ3 TRP    52      52.066  28.033  34.975  1.00  0.00           C
ATOM    836  HZ3 TRP    52      52.893  28.070  34.281  1.00  0.00           H
ATOM    837  CE3 TRP    52      51.319  29.233  35.355  1.00  0.00           C
ATOM    838  HE3 TRP    52      51.694  30.148  34.920  1.00  0.00           H
ATOM    839  CD2 TRP    52      50.107  29.163  36.099  1.00  0.00           C
ATOM    840  C   TRP    52      50.441  33.849  36.971  1.00  0.00           C
ATOM    841  O   TRP    52      50.774  34.098  35.803  1.00  0.00           O
ATOM    842  N   VAL    53      50.658  34.677  37.926  1.00  0.00           N
ATOM    843  H   VAL    53      50.508  34.327  38.861  1.00  0.00           H
ATOM    844  CA  VAL    53      51.460  35.991  37.808  1.00  0.00           C
ATOM    845  HA  VAL    53      51.258  36.461  36.846  1.00  0.00           H
ATOM    846  CB  VAL    53      50.942  37.051  38.820  1.00  0.00           C
ATOM    847  HB  VAL    53      51.395  36.811  39.783  1.00  0.00           H
ATOM    848  CG1 VAL    53      51.530  38.422  38.387  1.00  0.00           C
ATOM    849 HG11 VAL    53      51.247  38.709  37.375  1.00  0.00           H
ATOM    850 HG12 VAL    53      51.363  39.269  39.053  1.00  0.00           H
ATOM    851 HG13 VAL    53      52.617  38.435  38.300  1.00  0.00           H
ATOM    852  CG2 VAL    53      49.478  37.154  39.047  1.00  0.00           C
ATOM    853 HG21 VAL    53      49.278  37.853  39.859  1.00  0.00           H
ATOM    854 HG22 VAL    53      49.121  36.215  39.468  1.00  0.00           H
ATOM    855 HG23 VAL    53      48.836  37.356  38.189  1.00  0.00           H
ATOM    856  C   VAL    53      52.996  35.775  37.858  1.00  0.00           C
ATOM    857  O   VAL    53      53.635  35.827  38.940  1.00  0.00           O
ATOM    858  N   MET    54      53.494  35.513  36.637  1.00  0.00           N
ATOM    859  H   MET    54      52.768  35.542  35.935  1.00  0.00           H
ATOM    860  CA  MET    54      54.900  35.241  36.315  1.00  0.00           C
ATOM    861  HA  MET    54      55.429  34.779  37.148  1.00  0.00           H
ATOM    862  CB  MET    54      54.861  34.260  35.200  1.00  0.00           C
ATOM    863  HB2 MET    54      54.369  34.661  34.315  1.00  0.00           H
ATOM    864  HB3 MET    54      55.865  33.915  34.953  1.00  0.00           H
ATOM    865  CG  MET    54      54.105  32.962  35.471  1.00  0.00           C
ATOM    866  HG2 MET    54      54.602  32.488  36.318  1.00  0.00           H
ATOM    867  HG3 MET    54      53.080  33.202  35.755  1.00  0.00           H
ATOM    868  SD  MET    54      54.039  31.726  34.034  1.00  0.00           S
ATOM    869  CE  MET    54      55.782  31.327  33.845  1.00  0.00           C
ATOM    870  HE1 MET    54      56.278  32.296  33.769  1.00  0.00           H
ATOM    871  HE2 MET    54      56.143  30.804  34.730  1.00  0.00           H
ATOM    872  HE3 MET    54      55.810  30.604  33.031  1.00  0.00           H
ATOM    873  C   MET    54      55.647  36.537  35.857  1.00  0.00           C
ATOM    874  O   MET    54      56.688  36.417  35.240  1.00  0.00           O
ATOM    875  N   ASP    55      55.043  37.717  36.121  1.00  0.00           N
ATOM    876  H   ASP    55      54.134  37.729  36.563  1.00  0.00           H
ATOM    877  CA  ASP    55      55.696  39.076  36.012  1.00  0.00           C
ATOM    878  HA  ASP    55      56.744  38.869  35.788  1.00  0.00           H
ATOM    879  CB  ASP    55      55.075  39.841  34.863  1.00  0.00           C
ATOM    880  HB2 ASP    55      54.038  40.141  35.010  1.00  0.00           H
ATOM    881  HB3 ASP    55      55.545  40.819  34.749  1.00  0.00           H
ATOM    882  CG  ASP    55      55.133  39.105  33.572  1.00  0.00           C
ATOM    883  OD1 ASP    55      56.254  38.862  33.087  1.00  0.00           O
ATOM    884  OD2 ASP    55      54.072  38.743  33.055  1.00  0.00           O
ATOM    885  C   ASP    55      55.632  39.801  37.291  1.00  0.00           C
ATOM    886  O   ASP    55      54.691  39.712  38.099  1.00  0.00           O
ATOM    887  N   PHE    56      56.550  40.795  37.411  1.00  0.00           N
ATOM    888  H   PHE    56      57.389  40.790  36.849  1.00  0.00           H
ATOM    889  CA  PHE    56      56.279  41.938  38.245  1.00  0.00           C
ATOM    890  HA  PHE    56      55.653  41.623  39.080  1.00  0.00           H
ATOM    891  CB  PHE    56      57.620  42.428  38.847  1.00  0.00           C
ATOM    892  HB2 PHE    56      58.367  42.708  38.104  1.00  0.00           H
ATOM    893  HB3 PHE    56      57.443  43.355  39.392  1.00  0.00           H
ATOM    894  CG  PHE    56      58.251  41.453  39.778  1.00  0.00           C
ATOM    895  CD1 PHE    56      57.788  41.363  41.050  1.00  0.00           C
ATOM    896  HD1 PHE    56      56.884  41.890  41.317  1.00  0.00           H
ATOM    897  CE1 PHE    56      58.418  40.456  41.938  1.00  0.00           C
ATOM    898  HE1 PHE    56      58.028  40.284  42.930  1.00  0.00           H
ATOM    899  CZ  PHE    56      59.529  39.651  41.576  1.00  0.00           C
ATOM    900  HZ  PHE    56      59.939  39.049  42.372  1.00  0.00           H
ATOM    901  CE2 PHE    56      59.963  39.697  40.238  1.00  0.00           C
ATOM    902  HE2 PHE    56      60.721  39.023  39.868  1.00  0.00           H
ATOM    903  CD2 PHE    56      59.281  40.571  39.349  1.00  0.00           C
ATOM    904  HD2 PHE    56      59.565  40.500  38.310  1.00  0.00           H
ATOM    905  C   PHE    56      55.660  43.172  37.492  1.00  0.00           C
ATOM    906  O   PHE    56      56.172  43.521  36.413  1.00  0.00           O
ATOM    907  N   PRO    57      54.663  43.941  37.966  1.00  0.00           N
ATOM    908  CD  PRO    57      53.854  43.616  39.106  1.00  0.00           C
ATOM    909  HD2 PRO    57      54.474  43.816  39.979  1.00  0.00           H
ATOM    910  HD3 PRO    57      53.623  42.551  39.050  1.00  0.00           H
ATOM    911  CG  PRO    57      52.590  44.472  39.008  1.00  0.00           C
ATOM    912  HG2 PRO    57      52.193  44.696  39.998  1.00  0.00           H
ATOM    913  HG3 PRO    57      51.820  44.007  38.392  1.00  0.00           H
ATOM    914  CB  PRO    57      53.065  45.736  38.285  1.00  0.00           C
ATOM    915  HB2 PRO    57      53.492  46.384  39.050  1.00  0.00           H
ATOM    916  HB3 PRO    57      52.335  46.216  37.633  1.00  0.00           H
ATOM    917  CA  PRO    57      54.267  45.230  37.427  1.00  0.00           C
ATOM    918  HA  PRO    57      53.861  45.078  36.427  1.00  0.00           H
ATOM    919  C   PRO    57      55.545  46.147  37.369  1.00  0.00           C
ATOM    920  O   PRO    57      56.400  46.079  38.198  1.00  0.00           O
ATOM    921  N   THR    58      55.668  46.857  36.283  1.00  0.00           N
ATOM    922  H   THR    58      54.884  46.849  35.645  1.00  0.00           H
ATOM    923  CA  THR    58      56.729  47.826  36.032  1.00  0.00           C
ATOM    924  HA  THR    58      57.625  47.659  36.631  1.00  0.00           H
ATOM    925  CB  THR    58      57.286  47.739  34.634  1.00  0.00           C
ATOM    926  HB  THR    58      57.942  48.609  34.631  1.00  0.00           H
ATOM    927  CG2 THR    58      57.979  46.497  34.241  1.00  0.00           C
ATOM    928 HG21 THR    58      57.365  45.639  34.514  1.00  0.00           H
ATOM    929 HG22 THR    58      58.848  46.571  34.896  1.00  0.00           H
ATOM    930 HG23 THR    58      58.248  46.642  33.194  1.00  0.00           H
ATOM    931  OG1 THR    58      56.321  48.081  33.709  1.00  0.00           O
ATOM    932  HG1 THR    58      55.656  47.389  33.690  1.00  0.00           H
ATOM    933  C   THR    58      56.349  49.288  36.420  1.00  0.00           C
ATOM    934  O   THR    58      57.089  50.217  36.131  1.00  0.00           O
ATOM    935  N   GLY    59      55.127  49.684  36.693  1.00  0.00           N
ATOM    936  H   GLY    59      54.481  48.913  36.778  1.00  0.00           H
ATOM    937  CA  GLY    59      54.632  51.073  36.795  1.00  0.00           C
ATOM    938  HA2 GLY    59      53.882  51.291  37.556  1.00  0.00           H
ATOM    939  HA3 GLY    59      55.441  51.771  37.014  1.00  0.00           H
ATOM    940  C   GLY    59      53.950  51.475  35.480  1.00  0.00           C
ATOM    941  O   GLY    59      53.007  52.224  35.431  1.00  0.00           O
ATOM    942  N   LYS    60      54.490  50.961  34.360  1.00  0.00           N
ATOM    943  H   LYS    60      55.093  50.153  34.412  1.00  0.00           H
ATOM    944  CA  LYS    60      53.940  51.176  32.960  1.00  0.00           C
ATOM    945  HA  LYS    60      53.745  52.248  32.981  1.00  0.00           H
ATOM    946  CB  LYS    60      55.135  51.020  31.973  1.00  0.00           C
ATOM    947  HB2 LYS    60      55.442  49.978  32.067  1.00  0.00           H
ATOM    948  HB3 LYS    60      54.699  51.231  30.997  1.00  0.00           H
ATOM    949  CG  LYS    60      56.323  51.948  32.274  1.00  0.00           C
ATOM    950  HG2 LYS    60      56.056  52.984  32.068  1.00  0.00           H
ATOM    951  HG3 LYS    60      56.754  51.904  33.274  1.00  0.00           H
ATOM    952  CD  LYS    60      57.292  51.497  31.232  1.00  0.00           C
ATOM    953  HD2 LYS    60      57.556  50.486  31.544  1.00  0.00           H
ATOM    954  HD3 LYS    60      56.709  51.573  30.314  1.00  0.00           H
ATOM    955  CE  LYS    60      58.513  52.408  31.285  1.00  0.00           C
ATOM    956  HE2 LYS    60      58.116  53.419  31.196  1.00  0.00           H
ATOM    957  HE3 LYS    60      59.076  52.285  32.211  1.00  0.00           H
ATOM    958  NZ  LYS    60      59.379  52.352  30.035  1.00  0.00           N
ATOM    959  HZ1 LYS    60      59.987  51.546  30.015  1.00  0.00           H
ATOM    960  HZ2 LYS    60      59.974  53.154  30.187  1.00  0.00           H
ATOM    961  HZ3 LYS    60      58.982  52.585  29.136  1.00  0.00           H
ATOM    962  C   LYS    60      52.660  50.540  32.525  1.00  0.00           C
ATOM    963  O   LYS    60      52.019  50.966  31.547  1.00  0.00           O
ATOM    964  N   GLU    61      52.209  49.534  33.215  1.00  0.00           N
ATOM    965  H   GLU    61      52.737  49.160  33.992  1.00  0.00           H
ATOM    966  CA  GLU    61      50.999  48.811  32.819  1.00  0.00           C
ATOM    967  HA  GLU    61      51.043  48.491  31.778  1.00  0.00           H
ATOM    968  CB  GLU    61      50.780  47.575  33.705  1.00  0.00           C
ATOM    969  HB2 GLU    61      50.644  47.962  34.716  1.00  0.00           H
ATOM    970  HB3 GLU    61      49.795  47.210  33.414  1.00  0.00           H
ATOM    971  CG  GLU    61      51.825  46.487  33.720  1.00  0.00           C
ATOM    972  HG2 GLU    61      51.605  45.781  34.520  1.00  0.00           H
ATOM    973  HG3 GLU    61      51.859  46.024  32.734  1.00  0.00           H
ATOM    974  CD  GLU    61      53.189  46.976  34.220  1.00  0.00           C
ATOM    975  OE1 GLU    61      53.278  47.720  35.164  1.00  0.00           O
ATOM    976  OE2 GLU    61      54.250  46.543  33.687  1.00  0.00           O
ATOM    977  C   GLU    61      49.801  49.778  32.901  1.00  0.00           C
ATOM    978  O   GLU    61      49.729  50.669  33.774  1.00  0.00           O
ATOM    979  N   SER    62      48.878  49.772  31.936  1.00  0.00           N
ATOM    980  H   SER    62      48.988  49.072  31.217  1.00  0.00           H
ATOM    981  CA  SER    62      48.028  50.905  31.701  1.00  0.00           C
ATOM    982  HA  SER    62      47.512  51.192  32.617  1.00  0.00           H
ATOM    983  CB  SER    62      48.970  52.112  31.189  1.00  0.00           C
ATOM    984  HB2 SER    62      49.749  52.420  31.886  1.00  0.00           H
ATOM    985  HB3 SER    62      49.548  51.786  30.324  1.00  0.00           H
ATOM    986  OG  SER    62      48.175  53.189  30.865  1.00  0.00           O
ATOM    987  HG  SER    62      48.711  53.888  30.481  1.00  0.00           H
ATOM    988  C   SER    62      46.904  50.627  30.667  1.00  0.00           C
ATOM    989  O   SER    62      47.110  49.995  29.644  1.00  0.00           O
ATOM    990  N   GLY    63      45.678  51.084  30.834  1.00  0.00           N
ATOM    991  H   GLY    63      45.427  51.565  31.685  1.00  0.00           H
ATOM    992  CA  GLY    63      44.529  50.615  30.090  1.00  0.00           C
ATOM    993  HA2 GLY    63      44.319  51.391  29.356  1.00  0.00           H
ATOM    994  HA3 GLY    63      44.498  49.713  29.479  1.00  0.00           H
ATOM    995  C   GLY    63      43.345  50.417  31.033  1.00  0.00           C
ATOM    996  O   GLY    63      43.495  50.302  32.272  1.00  0.00           O
ATOM    997  N   ASP    64      42.069  50.436  30.565  1.00  0.00           N
ATOM    998  H   ASP    64      41.860  50.439  29.577  1.00  0.00           H
ATOM    999  CA  ASP    64      41.000  50.010  31.408  1.00  0.00           C
ATOM   1000  HA  ASP    64      41.139  50.302  32.450  1.00  0.00           H
ATOM   1001  CB  ASP    64      39.703  50.743  31.047  1.00  0.00           C
ATOM   1002  HB2 ASP    64      39.516  50.615  29.981  1.00  0.00           H
ATOM   1003  HB3 ASP    64      38.862  50.312  31.589  1.00  0.00           H
ATOM   1004  CG  ASP    64      39.736  52.280  31.333  1.00  0.00           C
ATOM   1005  OD1 ASP    64      40.438  53.111  30.693  1.00  0.00           O
ATOM   1006  OD2 ASP    64      38.937  52.787  32.160  1.00  0.00           O
ATOM   1007  C   ASP    64      40.962  48.492  31.542  1.00  0.00           C
ATOM   1008  O   ASP    64      41.000  47.760  30.562  1.00  0.00           O
ATOM   1009  N   PHE    65      40.891  47.957  32.801  1.00  0.00           N
ATOM   1010  H   PHE    65      40.877  48.549  33.618  1.00  0.00           H
ATOM   1011  CA  PHE    65      40.505  46.505  33.025  1.00  0.00           C
ATOM   1012  HA  PHE    65      40.050  46.242  32.070  1.00  0.00           H
ATOM   1013  CB  PHE    65      41.817  45.645  33.197  1.00  0.00           C
ATOM   1014  HB2 PHE    65      42.063  45.757  34.253  1.00  0.00           H
ATOM   1015  HB3 PHE    65      41.538  44.596  33.106  1.00  0.00           H
ATOM   1016  CG  PHE    65      42.998  46.010  32.255  1.00  0.00           C
ATOM   1017  CD1 PHE    65      43.403  45.161  31.213  1.00  0.00           C
ATOM   1018  HD1 PHE    65      42.903  44.235  30.965  1.00  0.00           H
ATOM   1019  CE1 PHE    65      44.540  45.507  30.370  1.00  0.00           C
ATOM   1020  HE1 PHE    65      44.890  44.966  29.504  1.00  0.00           H
ATOM   1021  CZ  PHE    65      45.337  46.563  30.732  1.00  0.00           C
ATOM   1022  HZ  PHE    65      46.138  46.882  30.081  1.00  0.00           H
ATOM   1023  CE2 PHE    65      44.979  47.366  31.858  1.00  0.00           C
ATOM   1024  HE2 PHE    65      45.562  48.243  32.097  1.00  0.00           H
ATOM   1025  CD2 PHE    65      43.872  47.072  32.657  1.00  0.00           C
ATOM   1026  HD2 PHE    65      43.544  47.633  33.519  1.00  0.00           H
ATOM   1027  C   PHE    65      39.317  46.335  34.057  1.00  0.00           C
ATOM   1028  O   PHE    65      39.125  47.135  35.008  1.00  0.00           O
ATOM   1029  N   LEU    66      38.457  45.299  33.795  1.00  0.00           N
ATOM   1030  H   LEU    66      38.674  44.653  33.049  1.00  0.00           H
ATOM   1031  CA  LEU    66      37.299  44.940  34.611  1.00  0.00           C
ATOM   1032  HA  LEU    66      36.728  45.833  34.862  1.00  0.00           H
ATOM   1033  CB  LEU    66      36.314  44.157  33.731  1.00  0.00           C
ATOM   1034  HB2 LEU    66      36.950  43.533  33.104  1.00  0.00           H
ATOM   1035  HB3 LEU    66      35.892  43.367  34.352  1.00  0.00           H
ATOM   1036  CG  LEU    66      35.327  44.962  32.812  1.00  0.00           C
ATOM   1037  HG  LEU    66      35.839  45.794  32.329  1.00  0.00           H
ATOM   1038  CD1 LEU    66      34.831  44.056  31.628  1.00  0.00           C
ATOM   1039 HD11 LEU    66      34.472  43.109  32.029  1.00  0.00           H
ATOM   1040 HD12 LEU    66      35.690  43.859  30.986  1.00  0.00           H
ATOM   1041 HD13 LEU    66      34.036  44.513  31.038  1.00  0.00           H
ATOM   1042  CD2 LEU    66      34.103  45.378  33.709  1.00  0.00           C
ATOM   1043 HD21 LEU    66      33.343  46.031  33.279  1.00  0.00           H
ATOM   1044 HD22 LEU    66      33.690  44.468  34.144  1.00  0.00           H
ATOM   1045 HD23 LEU    66      34.461  45.993  34.536  1.00  0.00           H
ATOM   1046  C   LEU    66      37.665  43.998  35.796  1.00  0.00           C
ATOM   1047  O   LEU    66      38.568  43.147  35.663  1.00  0.00           O
ATOM   1048  N   ALA    67      36.892  44.001  36.902  1.00  0.00           N
ATOM   1049  H   ALA    67      36.239  44.760  37.031  1.00  0.00           H
ATOM   1050  CA  ALA    67      37.133  43.076  38.030  1.00  0.00           C
ATOM   1051  HA  ALA    67      37.580  42.208  37.546  1.00  0.00           H
ATOM   1052  CB  ALA    67      38.154  43.746  39.018  1.00  0.00           C
ATOM   1053  HB1 ALA    67      37.860  44.717  39.417  1.00  0.00           H
ATOM   1054  HB2 ALA    67      39.133  43.825  38.547  1.00  0.00           H
ATOM   1055  HB3 ALA    67      38.360  43.112  39.881  1.00  0.00           H
ATOM   1056  C   ALA    67      35.773  42.833  38.690  1.00  0.00           C
ATOM   1057  O   ALA    67      34.849  43.566  38.643  1.00  0.00           O
ATOM   1058  N   ILE    68      35.609  41.630  39.258  1.00  0.00           N
ATOM   1059  H   ILE    68      36.414  41.020  39.279  1.00  0.00           H
ATOM   1060  CA  ILE    68      34.382  41.307  39.977  1.00  0.00           C
ATOM   1061  HA  ILE    68      33.915  42.204  40.386  1.00  0.00           H
ATOM   1062  CB  ILE    68      33.311  40.514  39.185  1.00  0.00           C
ATOM   1063  HB  ILE    68      32.511  40.443  39.923  1.00  0.00           H
ATOM   1064  CG2 ILE    68      32.754  41.248  37.908  1.00  0.00           C
ATOM   1065 HG21 ILE    68      32.010  40.565  37.499  1.00  0.00           H
ATOM   1066 HG22 ILE    68      33.581  41.447  37.227  1.00  0.00           H
ATOM   1067 HG23 ILE    68      32.409  42.244  38.185  1.00  0.00           H
ATOM   1068  CG1 ILE    68      33.568  39.010  38.908  1.00  0.00           C
ATOM   1069 HG12 ILE    68      34.044  38.794  37.952  1.00  0.00           H
ATOM   1070 HG13 ILE    68      34.222  38.555  39.650  1.00  0.00           H
ATOM   1071  CD1 ILE    68      32.228  38.230  38.841  1.00  0.00           C
ATOM   1072 HD11 ILE    68      32.307  37.146  38.767  1.00  0.00           H
ATOM   1073 HD12 ILE    68      31.414  38.644  38.246  1.00  0.00           H
ATOM   1074 HD13 ILE    68      31.745  38.346  39.812  1.00  0.00           H
ATOM   1075  C   ILE    68      34.739  40.460  41.209  1.00  0.00           C
ATOM   1076  O   ILE    68      35.706  39.738  41.152  1.00  0.00           O
ATOM   1077  N   ASP    69      33.922  40.604  42.262  1.00  0.00           N
ATOM   1078  H   ASP    69      33.238  41.342  42.178  1.00  0.00           H
ATOM   1079  CA  ASP    69      34.074  39.776  43.456  1.00  0.00           C
ATOM   1080  HA  ASP    69      34.714  38.916  43.257  1.00  0.00           H
ATOM   1081  CB  ASP    69      34.844  40.588  44.446  1.00  0.00           C
ATOM   1082  HB2 ASP    69      35.730  40.941  43.919  1.00  0.00           H
ATOM   1083  HB3 ASP    69      34.280  41.469  44.753  1.00  0.00           H
ATOM   1084  CG  ASP    69      35.375  39.862  45.688  1.00  0.00           C
ATOM   1085  OD1 ASP    69      35.433  38.678  45.826  1.00  0.00           O
ATOM   1086  OD2 ASP    69      35.713  40.538  46.695  1.00  0.00           O
ATOM   1087  C   ASP    69      32.765  39.275  43.984  1.00  0.00           C
ATOM   1088  O   ASP    69      31.741  39.889  43.883  1.00  0.00           O
ATOM   1089  N   LEU    70      32.749  38.081  44.568  1.00  0.00           N
ATOM   1090  H   LEU    70      33.643  37.665  44.784  1.00  0.00           H
ATOM   1091  CA  LEU    70      31.520  37.348  44.849  1.00  0.00           C
ATOM   1092  HA  LEU    70      30.697  37.926  44.427  1.00  0.00           H
ATOM   1093  CB  LEU    70      31.716  36.115  43.932  1.00  0.00           C
ATOM   1094  HB2 LEU    70      31.608  36.434  42.895  1.00  0.00           H
ATOM   1095  HB3 LEU    70      32.649  35.601  44.163  1.00  0.00           H
ATOM   1096  CG  LEU    70      30.564  35.101  44.064  1.00  0.00           C
ATOM   1097  HG  LEU    70      30.516  34.620  45.040  1.00  0.00           H
ATOM   1098  CD1 LEU    70      29.188  35.665  43.695  1.00  0.00           C
ATOM   1099 HD11 LEU    70      28.404  34.908  43.692  1.00  0.00           H
ATOM   1100 HD12 LEU    70      29.460  36.210  42.792  1.00  0.00           H
ATOM   1101 HD13 LEU    70      28.957  36.514  44.338  1.00  0.00           H
ATOM   1102  CD2 LEU    70      30.800  33.927  43.140  1.00  0.00           C
ATOM   1103 HD21 LEU    70      30.632  34.223  42.105  1.00  0.00           H
ATOM   1104 HD22 LEU    70      31.845  33.629  43.208  1.00  0.00           H
ATOM   1105 HD23 LEU    70      30.101  33.140  43.422  1.00  0.00           H
ATOM   1106  C   LEU    70      31.350  37.031  46.316  1.00  0.00           C
ATOM   1107  O   LEU    70      31.709  35.944  46.843  1.00  0.00           O
ATOM   1108  N   GLY    71      30.850  38.066  46.995  1.00  0.00           N
ATOM   1109  H   GLY    71      30.666  38.890  46.440  1.00  0.00           H
ATOM   1110  CA  GLY    71      30.589  38.114  48.423  1.00  0.00           C
ATOM   1111  HA2 GLY    71      31.472  37.831  48.996  1.00  0.00           H
ATOM   1112  HA3 GLY    71      30.283  39.129  48.668  1.00  0.00           H
ATOM   1113  C   GLY    71      29.345  37.214  48.754  1.00  0.00           C
ATOM   1114  O   GLY    71      28.602  36.824  47.868  1.00  0.00           O
ATOM   1115  N   GLY    72      29.099  37.007  50.038  1.00  0.00           N
ATOM   1116  H   GLY    72      29.732  37.392  50.726  1.00  0.00           H
ATOM   1117  CA  GLY    72      27.850  36.301  50.489  1.00  0.00           C
ATOM   1118  HA2 GLY    72      27.562  35.606  49.701  1.00  0.00           H
ATOM   1119  HA3 GLY    72      27.988  35.867  51.480  1.00  0.00           H
ATOM   1120  C   GLY    72      26.632  37.131  50.650  1.00  0.00           C
ATOM   1121  O   GLY    72      25.554  36.600  50.904  1.00  0.00           O
ATOM   1122  N   THR    73      26.780  38.470  50.524  1.00  0.00           N
ATOM   1123  H   THR    73      27.701  38.848  50.353  1.00  0.00           H
ATOM   1124  CA  THR    73      25.671  39.380  50.720  1.00  0.00           C
ATOM   1125  HA  THR    73      24.769  38.787  50.873  1.00  0.00           H
ATOM   1126  CB  THR    73      25.888  40.239  52.027  1.00  0.00           C
ATOM   1127  HB  THR    73      26.733  40.915  51.888  1.00  0.00           H
ATOM   1128  CG2 THR    73      24.553  40.839  52.402  1.00  0.00           C
ATOM   1129 HG21 THR    73      24.298  41.515  51.586  1.00  0.00           H
ATOM   1130 HG22 THR    73      24.740  41.381  53.330  1.00  0.00           H
ATOM   1131 HG23 THR    73      23.802  40.063  52.547  1.00  0.00           H
ATOM   1132  OG1 THR    73      26.225  39.346  52.941  1.00  0.00           O
ATOM   1133  HG1 THR    73      27.119  39.040  52.769  1.00  0.00           H
ATOM   1134  C   THR    73      25.435  40.298  49.477  1.00  0.00           C
ATOM   1135  O   THR    73      24.262  40.684  49.127  1.00  0.00           O
ATOM   1136  N   ASN    74      26.530  40.738  48.772  1.00  0.00           N
ATOM   1137  H   ASN    74      27.447  40.613  49.177  1.00  0.00           H
ATOM   1138  CA  ASN    74      26.661  41.375  47.466  1.00  0.00           C
ATOM   1139  HA  ASN    74      25.746  41.159  46.916  1.00  0.00           H
ATOM   1140  CB  ASN    74      26.718  42.904  47.506  1.00  0.00           C
ATOM   1141  HB2 ASN    74      27.636  43.161  48.034  1.00  0.00           H
ATOM   1142  HB3 ASN    74      26.726  43.213  46.460  1.00  0.00           H
ATOM   1143  CG  ASN    74      25.452  43.527  48.133  1.00  0.00           C
ATOM   1144  OD1 ASN    74      24.490  43.614  47.400  1.00  0.00           O
ATOM   1145  ND2 ASN    74      25.462  43.970  49.370  1.00  0.00           N
ATOM   1146 HD21 ASN    74      26.330  43.966  49.888  1.00  0.00           H
ATOM   1147 HD22 ASN    74      24.630  44.242  49.874  1.00  0.00           H
ATOM   1148  C   ASN    74      27.723  40.807  46.550  1.00  0.00           C
ATOM   1149  O   ASN    74      28.804  40.302  46.825  1.00  0.00           O
ATOM   1150  N   LEU    75      27.492  40.964  45.215  1.00  0.00           N
ATOM   1151  H   LEU    75      26.604  41.377  44.969  1.00  0.00           H
ATOM   1152  CA  LEU    75      28.465  40.720  44.079  1.00  0.00           C
ATOM   1153  HA  LEU    75      29.202  39.981  44.396  1.00  0.00           H
ATOM   1154  CB  LEU    75      27.517  40.206  42.955  1.00  0.00           C
ATOM   1155  HB2 LEU    75      27.213  39.183  43.179  1.00  0.00           H
ATOM   1156  HB3 LEU    75      26.562  40.725  42.873  1.00  0.00           H
ATOM   1157  CG  LEU    75      28.289  40.267  41.539  1.00  0.00           C
ATOM   1158  HG  LEU    75      28.485  41.319  41.333  1.00  0.00           H
ATOM   1159  CD1 LEU    75      29.630  39.601  41.510  1.00  0.00           C
ATOM   1160 HD11 LEU    75      30.366  40.289  41.925  1.00  0.00           H
ATOM   1161 HD12 LEU    75      30.006  39.501  40.492  1.00  0.00           H
ATOM   1162 HD13 LEU    75      29.487  38.635  41.996  1.00  0.00           H
ATOM   1163  CD2 LEU    75      27.384  39.772  40.512  1.00  0.00           C
ATOM   1164 HD21 LEU    75      26.447  40.329  40.501  1.00  0.00           H
ATOM   1165 HD22 LEU    75      27.766  39.937  39.505  1.00  0.00           H
ATOM   1166 HD23 LEU    75      27.119  38.717  40.582  1.00  0.00           H
ATOM   1167  C   LEU    75      29.146  42.118  43.795  1.00  0.00           C
ATOM   1168  O   LEU    75      28.299  42.976  43.567  1.00  0.00           O
ATOM   1169  N   ARG    76      30.483  42.348  43.880  1.00  0.00           N
ATOM   1170  H   ARG    76      31.167  41.613  43.990  1.00  0.00           H
ATOM   1171  CA  ARG    76      31.032  43.675  43.542  1.00  0.00           C
ATOM   1172  HA  ARG    76      30.194  44.361  43.668  1.00  0.00           H
ATOM   1173  CB  ARG    76      32.186  44.002  44.467  1.00  0.00           C
ATOM   1174  HB2 ARG    76      31.686  44.222  45.410  1.00  0.00           H
ATOM   1175  HB3 ARG    76      32.802  43.103  44.477  1.00  0.00           H
ATOM   1176  CG  ARG    76      33.066  45.123  43.983  1.00  0.00           C
ATOM   1177  HG2 ARG    76      33.515  44.932  43.008  1.00  0.00           H
ATOM   1178  HG3 ARG    76      32.407  45.988  43.903  1.00  0.00           H
ATOM   1179  CD  ARG    76      34.219  45.297  45.078  1.00  0.00           C
ATOM   1180  HD2 ARG    76      33.687  45.322  46.029  1.00  0.00           H
ATOM   1181  HD3 ARG    76      34.843  44.405  45.015  1.00  0.00           H
ATOM   1182  NE  ARG    76      34.966  46.549  44.912  1.00  0.00           N
ATOM   1183  HE  ARG    76      34.480  47.324  44.482  1.00  0.00           H
ATOM   1184  CZ  ARG    76      36.194  46.838  45.262  1.00  0.00           C
ATOM   1185  NH1 ARG    76      37.068  46.037  45.717  1.00  0.00           N
ATOM   1186 HH11 ARG    76      36.861  45.061  45.874  1.00  0.00           H
ATOM   1187 HH12 ARG    76      37.984  46.449  45.819  1.00  0.00           H
ATOM   1188  NH2 ARG    76      36.637  48.019  45.009  1.00  0.00           N
ATOM   1189 HH21 ARG    76      35.981  48.733  44.724  1.00  0.00           H
ATOM   1190 HH22 ARG    76      37.548  48.257  45.372  1.00  0.00           H
ATOM   1191  C   ARG    76      31.383  43.582  42.035  1.00  0.00           C
ATOM   1192  O   ARG    76      31.908  42.549  41.598  1.00  0.00           O
ATOM   1193  N   VAL    77      31.205  44.651  41.225  1.00  0.00           N
ATOM   1194  H   VAL    77      30.533  45.373  41.442  1.00  0.00           H
ATOM   1195  CA  VAL    77      31.646  44.793  39.862  1.00  0.00           C
ATOM   1196  HA  VAL    77      32.246  43.902  39.673  1.00  0.00           H
ATOM   1197  CB  VAL    77      30.543  44.667  38.881  1.00  0.00           C
ATOM   1198  HB  VAL    77      29.948  45.570  39.015  1.00  0.00           H
ATOM   1199  CG1 VAL    77      31.018  44.685  37.470  1.00  0.00           C
ATOM   1200 HG11 VAL    77      31.399  45.687  37.271  1.00  0.00           H
ATOM   1201 HG12 VAL    77      31.876  44.033  37.305  1.00  0.00           H
ATOM   1202 HG13 VAL    77      30.267  44.325  36.766  1.00  0.00           H
ATOM   1203  CG2 VAL    77      29.689  43.405  39.013  1.00  0.00           C
ATOM   1204 HG21 VAL    77      29.166  43.429  39.968  1.00  0.00           H
ATOM   1205 HG22 VAL    77      30.348  42.537  39.042  1.00  0.00           H
ATOM   1206 HG23 VAL    77      28.981  43.384  38.185  1.00  0.00           H
ATOM   1207  C   VAL    77      32.304  46.160  39.766  1.00  0.00           C
ATOM   1208  O   VAL    77      31.837  47.209  40.332  1.00  0.00           O
ATOM   1209  N   VAL    78      33.494  46.139  39.193  1.00  0.00           N
ATOM   1210  H   VAL    78      33.919  45.243  39.003  1.00  0.00           H
ATOM   1211  CA  VAL    78      34.417  47.307  39.185  1.00  0.00           C
ATOM   1212  HA  VAL    78      33.825  48.187  39.433  1.00  0.00           H
ATOM   1213  CB  VAL    78      35.553  47.139  40.153  1.00  0.00           C
ATOM   1214  HB  VAL    78      36.304  46.468  39.736  1.00  0.00           H
ATOM   1215  CG1 VAL    78      36.339  48.433  40.399  1.00  0.00           C
ATOM   1216 HG11 VAL    78      37.246  48.259  40.978  1.00  0.00           H
ATOM   1217 HG12 VAL    78      36.629  49.075  39.568  1.00  0.00           H
ATOM   1218 HG13 VAL    78      35.711  49.036  41.054  1.00  0.00           H
ATOM   1219  CG2 VAL    78      35.147  46.685  41.632  1.00  0.00           C
ATOM   1220 HG21 VAL    78      34.325  47.339  41.924  1.00  0.00           H
ATOM   1221 HG22 VAL    78      35.920  46.755  42.397  1.00  0.00           H
ATOM   1222 HG23 VAL    78      34.876  45.631  41.557  1.00  0.00           H
ATOM   1223  C   VAL    78      35.086  47.562  37.804  1.00  0.00           C
ATOM   1224  O   VAL    78      35.831  46.695  37.316  1.00  0.00           O
ATOM   1225  N   LEU    79      34.836  48.728  37.177  1.00  0.00           N
ATOM   1226  H   LEU    79      34.296  49.392  37.715  1.00  0.00           H
ATOM   1227  CA  LEU    79      35.787  49.236  36.095  1.00  0.00           C
ATOM   1228  HA  LEU    79      36.172  48.333  35.620  1.00  0.00           H
ATOM   1229  CB  LEU    79      35.059  49.908  34.991  1.00  0.00           C
ATOM   1230  HB2 LEU    79      34.182  49.272  34.877  1.00  0.00           H
ATOM   1231  HB3 LEU    79      34.803  50.915  35.324  1.00  0.00           H
ATOM   1232  CG  LEU    79      35.839  50.019  33.693  1.00  0.00           C
ATOM   1233  HG  LEU    79      36.720  50.654  33.787  1.00  0.00           H
ATOM   1234  CD1 LEU    79      36.050  48.635  33.087  1.00  0.00           C
ATOM   1235 HD11 LEU    79      35.200  47.973  33.258  1.00  0.00           H
ATOM   1236 HD12 LEU    79      36.864  48.081  33.555  1.00  0.00           H
ATOM   1237 HD13 LEU    79      36.335  48.688  32.036  1.00  0.00           H
ATOM   1238  CD2 LEU    79      34.911  50.683  32.661  1.00  0.00           C
ATOM   1239 HD21 LEU    79      34.757  51.703  33.016  1.00  0.00           H
ATOM   1240 HD22 LEU    79      35.402  50.777  31.693  1.00  0.00           H
ATOM   1241 HD23 LEU    79      33.929  50.223  32.553  1.00  0.00           H
ATOM   1242  C   LEU    79      36.967  50.017  36.680  1.00  0.00           C
ATOM   1243  O   LEU    79      36.788  50.832  37.609  1.00  0.00           O
ATOM   1244  N   VAL    80      38.209  49.668  36.289  1.00  0.00           N
ATOM   1245  H   VAL    80      38.339  48.970  35.570  1.00  0.00           H
ATOM   1246  CA  VAL    80      39.515  50.236  36.820  1.00  0.00           C
ATOM   1247  HA  VAL    80      39.378  50.971  37.614  1.00  0.00           H
ATOM   1248  CB  VAL    80      40.446  49.159  37.400  1.00  0.00           C
ATOM   1249  HB  VAL    80      40.746  48.495  36.589  1.00  0.00           H
ATOM   1250  CG1 VAL    80      41.672  49.752  38.090  1.00  0.00           C
ATOM   1251 HG11 VAL    80      41.535  50.381  38.970  1.00  0.00           H
ATOM   1252 HG12 VAL    80      42.348  48.934  38.338  1.00  0.00           H
ATOM   1253 HG13 VAL    80      42.197  50.309  37.314  1.00  0.00           H
ATOM   1254  CG2 VAL    80      39.666  48.165  38.262  1.00  0.00           C
ATOM   1255 HG21 VAL    80      39.025  48.767  38.905  1.00  0.00           H
ATOM   1256 HG22 VAL    80      40.413  47.550  38.765  1.00  0.00           H
ATOM   1257 HG23 VAL    80      38.989  47.514  37.708  1.00  0.00           H
ATOM   1258  C   VAL    80      40.312  50.926  35.614  1.00  0.00           C
ATOM   1259  O   VAL    80      40.624  50.250  34.600  1.00  0.00           O
ATOM   1260  N   LYS    81      40.781  52.100  35.737  1.00  0.00           N
ATOM   1261  H   LYS    81      40.693  52.473  36.672  1.00  0.00           H
ATOM   1262  CA  LYS    81      41.631  52.824  34.739  1.00  0.00           C
ATOM   1263  HA  LYS    81      41.467  52.383  33.755  1.00  0.00           H
ATOM   1264  CB  LYS    81      41.049  54.191  34.633  1.00  0.00           C
ATOM   1265  HB2 LYS    81      40.021  54.147  34.273  1.00  0.00           H
ATOM   1266  HB3 LYS    81      40.991  54.646  35.621  1.00  0.00           H
ATOM   1267  CG  LYS    81      41.814  55.157  33.676  1.00  0.00           C
ATOM   1268  HG2 LYS    81      42.866  55.211  33.955  1.00  0.00           H
ATOM   1269  HG3 LYS    81      41.725  54.682  32.700  1.00  0.00           H
ATOM   1270  CD  LYS    81      41.042  56.439  33.562  1.00  0.00           C
ATOM   1271  HD2 LYS    81      41.025  56.874  34.560  1.00  0.00           H
ATOM   1272  HD3 LYS    81      41.604  56.997  32.812  1.00  0.00           H
ATOM   1273  CE  LYS    81      39.553  56.366  33.083  1.00  0.00           C
ATOM   1274  HE2 LYS    81      39.067  55.838  33.903  1.00  0.00           H
ATOM   1275  HE3 LYS    81      39.166  57.377  32.955  1.00  0.00           H
ATOM   1276  NZ  LYS    81      39.483  55.678  31.861  1.00  0.00           N
ATOM   1277  HZ1 LYS    81      40.362  55.712  31.366  1.00  0.00           H
ATOM   1278  HZ2 LYS    81      38.793  56.120  31.270  1.00  0.00           H
ATOM   1279  HZ3 LYS    81      39.269  54.717  32.083  1.00  0.00           H
ATOM   1280  C   LYS    81      43.069  52.921  35.353  1.00  0.00           C
ATOM   1281  O   LYS    81      43.280  53.492  36.431  1.00  0.00           O
ATOM   1282  N   LEU    82      43.954  52.088  34.796  1.00  0.00           N
ATOM   1283  H   LEU    82      43.758  51.594  33.938  1.00  0.00           H
ATOM   1284  CA  LEU    82      45.385  52.136  35.161  1.00  0.00           C
ATOM   1285  HA  LEU    82      45.472  52.461  36.198  1.00  0.00           H
ATOM   1286  CB  LEU    82      46.082  50.742  34.920  1.00  0.00           C
ATOM   1287  HB2 LEU    82      45.902  50.526  33.866  1.00  0.00           H
ATOM   1288  HB3 LEU    82      47.163  50.887  34.946  1.00  0.00           H
ATOM   1289  CG  LEU    82      45.594  49.606  35.796  1.00  0.00           C
ATOM   1290  HG  LEU    82      44.637  49.446  35.301  1.00  0.00           H
ATOM   1291  CD1 LEU    82      46.427  48.336  35.586  1.00  0.00           C
ATOM   1292 HD11 LEU    82      46.026  47.586  36.268  1.00  0.00           H
ATOM   1293 HD12 LEU    82      47.471  48.538  35.819  1.00  0.00           H
ATOM   1294 HD13 LEU    82      46.237  47.882  34.613  1.00  0.00           H
ATOM   1295  CD2 LEU    82      45.365  49.989  37.251  1.00  0.00           C
ATOM   1296 HD21 LEU    82      45.011  49.082  37.740  1.00  0.00           H
ATOM   1297 HD22 LEU    82      46.352  50.120  37.695  1.00  0.00           H
ATOM   1298 HD23 LEU    82      44.643  50.779  37.453  1.00  0.00           H
ATOM   1299  C   LEU    82      46.018  53.238  34.358  1.00  0.00           C
ATOM   1300  O   LEU    82      45.854  53.190  33.132  1.00  0.00           O
ATOM   1301  N   GLY    83      46.702  54.131  34.992  1.00  0.00           N
ATOM   1302  H   GLY    83      46.826  53.967  35.980  1.00  0.00           H
ATOM   1303  CA  GLY    83      47.271  55.381  34.432  1.00  0.00           C
ATOM   1304  HA2 GLY    83      46.494  55.694  33.735  1.00  0.00           H
ATOM   1305  HA3 GLY    83      47.249  55.984  35.339  1.00  0.00           H
ATOM   1306  C   GLY    83      48.649  55.296  33.754  1.00  0.00           C
ATOM   1307  O   GLY    83      49.154  56.239  33.147  1.00  0.00           O
ATOM   1308  N   GLY    84      49.369  54.153  34.005  1.00  0.00           N
ATOM   1309  H   GLY    84      48.976  53.412  34.568  1.00  0.00           H
ATOM   1310  CA  GLY    84      50.843  54.069  33.662  1.00  0.00           C
ATOM   1311  HA2 GLY    84      51.104  53.012  33.688  1.00  0.00           H
ATOM   1312  HA3 GLY    84      50.977  54.394  32.631  1.00  0.00           H
ATOM   1313  C   GLY    84      51.832  54.889  34.457  1.00  0.00           C
ATOM   1314  O   GLY    84      52.934  55.124  34.003  1.00  0.00           O
ATOM   1315  N   ASP    85      51.496  55.272  35.627  1.00  0.00           N
ATOM   1316  H   ASP    85      50.517  55.240  35.872  1.00  0.00           H
ATOM   1317  CA  ASP    85      52.266  56.265  36.434  1.00  0.00           C
ATOM   1318  HA  ASP    85      53.345  56.260  36.282  1.00  0.00           H
ATOM   1319  CB  ASP    85      51.791  57.645  36.110  1.00  0.00           C
ATOM   1320  HB2 ASP    85      52.112  58.362  36.867  1.00  0.00           H
ATOM   1321  HB3 ASP    85      52.081  57.876  35.085  1.00  0.00           H
ATOM   1322  CG  ASP    85      50.224  57.929  36.159  1.00  0.00           C
ATOM   1323  OD1 ASP    85      49.480  57.096  36.741  1.00  0.00           O
ATOM   1324  OD2 ASP    85      49.785  58.958  35.615  1.00  0.00           O
ATOM   1325  C   ASP    85      52.171  56.006  37.900  1.00  0.00           C
ATOM   1326  O   ASP    85      52.578  56.863  38.699  1.00  0.00           O
ATOM   1327  N   ARG    86      51.848  54.817  38.321  1.00  0.00           N
ATOM   1328  H   ARG    86      51.607  54.197  37.560  1.00  0.00           H
ATOM   1329  CA  ARG    86      51.467  54.388  39.699  1.00  0.00           C
ATOM   1330  HA  ARG    86      51.254  53.327  39.570  1.00  0.00           H
ATOM   1331  CB  ARG    86      52.659  54.511  40.597  1.00  0.00           C
ATOM   1332  HB2 ARG    86      52.922  55.552  40.790  1.00  0.00           H
ATOM   1333  HB3 ARG    86      52.407  54.038  41.546  1.00  0.00           H
ATOM   1334  CG  ARG    86      54.011  53.957  40.138  1.00  0.00           C
ATOM   1335  HG2 ARG    86      53.857  53.090  39.496  1.00  0.00           H
ATOM   1336  HG3 ARG    86      54.521  54.588  39.409  1.00  0.00           H
ATOM   1337  CD  ARG    86      54.918  53.772  41.295  1.00  0.00           C
ATOM   1338  HD2 ARG    86      54.957  54.646  41.944  1.00  0.00           H
ATOM   1339  HD3 ARG    86      54.653  52.961  41.974  1.00  0.00           H
ATOM   1340  NE  ARG    86      56.344  53.378  40.891  1.00  0.00           N
ATOM   1341  HE  ARG    86      57.032  54.101  41.045  1.00  0.00           H
ATOM   1342  CZ  ARG    86      56.785  52.283  40.308  1.00  0.00           C
ATOM   1343  NH1 ARG    86      55.961  51.314  40.130  1.00  0.00           N
ATOM   1344 HH11 ARG    86      54.962  51.346  40.276  1.00  0.00           H
ATOM   1345 HH12 ARG    86      56.351  50.516  39.649  1.00  0.00           H
ATOM   1346  NH2 ARG    86      57.999  52.109  39.983  1.00  0.00           N
ATOM   1347 HH21 ARG    86      58.678  52.852  40.056  1.00  0.00           H
ATOM   1348 HH22 ARG    86      58.338  51.396  39.352  1.00  0.00           H
ATOM   1349  C   ARG    86      50.196  54.983  40.322  1.00  0.00           C
ATOM   1350  O   ARG    86      49.864  54.673  41.484  1.00  0.00           O
ATOM   1351  N   THR    87      49.529  55.893  39.643  1.00  0.00           N
ATOM   1352  H   THR    87      49.877  56.285  38.780  1.00  0.00           H
ATOM   1353  CA  THR    87      48.044  56.099  39.924  1.00  0.00           C
ATOM   1354  HA  THR    87      47.936  56.125  41.008  1.00  0.00           H
ATOM   1355  CB  THR    87      47.638  57.524  39.537  1.00  0.00           C
ATOM   1356  HB  THR    87      46.809  57.856  40.162  1.00  0.00           H
ATOM   1357  CG2 THR    87      48.583  58.701  39.868  1.00  0.00           C
ATOM   1358 HG21 THR    87      48.942  58.677  40.896  1.00  0.00           H
ATOM   1359 HG22 THR    87      48.042  59.644  39.784  1.00  0.00           H
ATOM   1360 HG23 THR    87      49.463  58.783  39.228  1.00  0.00           H
ATOM   1361  OG1 THR    87      47.326  57.567  38.165  1.00  0.00           O
ATOM   1362  HG1 THR    87      48.127  57.334  37.690  1.00  0.00           H
ATOM   1363  C   THR    87      47.086  55.119  39.249  1.00  0.00           C
ATOM   1364  O   THR    87      47.381  54.560  38.203  1.00  0.00           O
ATOM   1365  N   PHE    88      46.007  54.809  39.877  1.00  0.00           N
ATOM   1366  H   PHE    88      45.809  55.168  40.801  1.00  0.00           H
ATOM   1367  CA  PHE    88      44.819  54.329  39.234  1.00  0.00           C
ATOM   1368  HA  PHE    88      44.820  54.560  38.169  1.00  0.00           H
ATOM   1369  CB  PHE    88      44.680  52.844  39.492  1.00  0.00           C
ATOM   1370  HB2 PHE    88      43.791  52.583  38.918  1.00  0.00           H
ATOM   1371  HB3 PHE    88      45.534  52.293  39.099  1.00  0.00           H
ATOM   1372  CG  PHE    88      44.517  52.352  40.882  1.00  0.00           C
ATOM   1373  CD1 PHE    88      43.239  52.268  41.489  1.00  0.00           C
ATOM   1374  HD1 PHE    88      42.367  52.797  41.135  1.00  0.00           H
ATOM   1375  CE1 PHE    88      43.178  51.612  42.748  1.00  0.00           C
ATOM   1376  HE1 PHE    88      42.217  51.461  43.219  1.00  0.00           H
ATOM   1377  CZ  PHE    88      44.325  51.189  43.393  1.00  0.00           C
ATOM   1378  HZ  PHE    88      44.312  50.684  44.348  1.00  0.00           H
ATOM   1379  CE2 PHE    88      45.577  51.412  42.870  1.00  0.00           C
ATOM   1380  HE2 PHE    88      46.403  51.201  43.533  1.00  0.00           H
ATOM   1381  CD2 PHE    88      45.627  51.880  41.581  1.00  0.00           C
ATOM   1382  HD2 PHE    88      46.609  51.896  41.132  1.00  0.00           H
ATOM   1383  C   PHE    88      43.598  55.081  39.770  1.00  0.00           C
ATOM   1384  O   PHE    88      43.613  55.821  40.717  1.00  0.00           O
ATOM   1385  N   ASP    89      42.507  54.714  39.095  1.00  0.00           N
ATOM   1386  H   ASP    89      42.651  54.121  38.290  1.00  0.00           H
ATOM   1387  CA  ASP    89      41.113  55.116  39.455  1.00  0.00           C
ATOM   1388  HA  ASP    89      41.046  55.413  40.501  1.00  0.00           H
ATOM   1389  CB  ASP    89      40.735  56.359  38.628  1.00  0.00           C
ATOM   1390  HB2 ASP    89      41.613  57.005  38.646  1.00  0.00           H
ATOM   1391  HB3 ASP    89      40.546  56.146  37.577  1.00  0.00           H
ATOM   1392  CG  ASP    89      39.536  57.119  39.103  1.00  0.00           C
ATOM   1393  OD1 ASP    89      39.089  57.044  40.265  1.00  0.00           O
ATOM   1394  OD2 ASP    89      39.061  58.039  38.359  1.00  0.00           O
ATOM   1395  C   ASP    89      40.098  54.014  39.184  1.00  0.00           C
ATOM   1396  O   ASP    89      40.097  53.251  38.176  1.00  0.00           O
ATOM   1397  N   THR    90      39.183  53.837  40.146  1.00  0.00           N
ATOM   1398  H   THR    90      39.013  54.593  40.793  1.00  0.00           H
ATOM   1399  CA  THR    90      38.150  52.763  39.992  1.00  0.00           C
ATOM   1400  HA  THR    90      38.228  52.041  39.179  1.00  0.00           H
ATOM   1401  CB  THR    90      38.084  51.884  41.223  1.00  0.00           C
ATOM   1402  HB  THR    90      37.294  51.134  41.158  1.00  0.00           H
ATOM   1403  CG2 THR    90      39.403  51.201  41.518  1.00  0.00           C
ATOM   1404 HG21 THR    90      40.134  52.006  41.462  1.00  0.00           H
ATOM   1405 HG22 THR    90      39.600  50.429  40.774  1.00  0.00           H
ATOM   1406 HG23 THR    90      39.326  50.673  42.469  1.00  0.00           H
ATOM   1407  OG1 THR    90      37.810  52.521  42.464  1.00  0.00           O
ATOM   1408  HG1 THR    90      37.828  51.870  43.169  1.00  0.00           H
ATOM   1409  C   THR    90      36.791  53.534  39.799  1.00  0.00           C
ATOM   1410  O   THR    90      36.610  54.637  40.337  1.00  0.00           O
ATOM   1411  N   THR    91      35.839  52.810  39.272  1.00  0.00           N
ATOM   1412  H   THR    91      36.018  51.855  38.996  1.00  0.00           H
ATOM   1413  CA  THR    91      34.415  53.045  39.162  1.00  0.00           C
ATOM   1414  HA  THR    91      34.162  53.648  40.034  1.00  0.00           H
ATOM   1415  CB  THR    91      34.025  53.754  37.867  1.00  0.00           C
ATOM   1416  HB  THR    91      34.205  53.080  37.029  1.00  0.00           H
ATOM   1417  CG2 THR    91      32.573  54.288  37.773  1.00  0.00           C
ATOM   1418 HG21 THR    91      32.336  54.396  36.714  1.00  0.00           H
ATOM   1419 HG22 THR    91      32.614  55.209  38.355  1.00  0.00           H
ATOM   1420 HG23 THR    91      31.920  53.520  38.188  1.00  0.00           H
ATOM   1421  OG1 THR    91      34.847  54.865  37.655  1.00  0.00           O
ATOM   1422  HG1 THR    91      35.727  54.495  37.547  1.00  0.00           H
ATOM   1423  C   THR    91      33.577  51.776  39.359  1.00  0.00           C
ATOM   1424  O   THR    91      33.828  50.749  38.723  1.00  0.00           O
ATOM   1425  N   GLN    92      32.532  51.795  40.215  1.00  0.00           N
ATOM   1426  H   GLN    92      32.217  52.617  40.710  1.00  0.00           H
ATOM   1427  CA  GLN    92      31.961  50.514  40.661  1.00  0.00           C
ATOM   1428  HA  GLN    92      32.107  49.740  39.907  1.00  0.00           H
ATOM   1429  CB  GLN    92      32.747  50.007  41.919  1.00  0.00           C
ATOM   1430  HB2 GLN    92      32.528  48.966  42.159  1.00  0.00           H
ATOM   1431  HB3 GLN    92      33.812  50.051  41.687  1.00  0.00           H
ATOM   1432  CG  GLN    92      32.551  50.939  43.144  1.00  0.00           C
ATOM   1433  HG2 GLN    92      32.774  51.973  42.882  1.00  0.00           H
ATOM   1434  HG3 GLN    92      31.522  50.986  43.498  1.00  0.00           H
ATOM   1435  CD  GLN    92      33.502  50.393  44.290  1.00  0.00           C
ATOM   1436  OE1 GLN    92      34.311  49.486  44.142  1.00  0.00           O
ATOM   1437  NE2 GLN    92      33.299  50.831  45.495  1.00  0.00           N
ATOM   1438 HE21 GLN    92      34.044  50.630  46.146  1.00  0.00           H
ATOM   1439 HE22 GLN    92      32.702  51.612  45.732  1.00  0.00           H
ATOM   1440  C   GLN    92      30.415  50.478  40.976  1.00  0.00           C
ATOM   1441  O   GLN    92      29.875  51.537  41.303  1.00  0.00           O
ATOM   1442  N   SER    93      29.746  49.333  40.861  1.00  0.00           N
ATOM   1443  H   SER    93      30.289  48.526  40.586  1.00  0.00           H
ATOM   1444  CA  SER    93      28.441  48.986  41.468  1.00  0.00           C
ATOM   1445  HA  SER    93      28.195  49.707  42.247  1.00  0.00           H
ATOM   1446  CB  SER    93      27.194  49.241  40.520  1.00  0.00           C
ATOM   1447  HB2 SER    93      27.272  48.588  39.651  1.00  0.00           H
ATOM   1448  HB3 SER    93      26.297  49.040  41.107  1.00  0.00           H
ATOM   1449  OG  SER    93      27.280  50.621  40.165  1.00  0.00           O
ATOM   1450  HG  SER    93      26.906  50.672  39.282  1.00  0.00           H
ATOM   1451  C   SER    93      28.384  47.634  42.051  1.00  0.00           C
ATOM   1452  O   SER    93      28.905  46.746  41.455  1.00  0.00           O
ATOM   1453  N   LYS    94      27.821  47.403  43.250  1.00  0.00           N
ATOM   1454  H   LYS    94      27.422  48.183  43.755  1.00  0.00           H
ATOM   1455  CA  LYS    94      27.479  46.097  43.790  1.00  0.00           C
ATOM   1456  HA  LYS    94      28.145  45.419  43.255  1.00  0.00           H
ATOM   1457  CB  LYS    94      27.830  45.982  45.304  1.00  0.00           C
ATOM   1458  HB2 LYS    94      28.076  44.958  45.586  1.00  0.00           H
ATOM   1459  HB3 LYS    94      28.721  46.601  45.406  1.00  0.00           H
ATOM   1460  CG  LYS    94      26.857  46.463  46.374  1.00  0.00           C
ATOM   1461  HG2 LYS    94      26.523  47.473  46.138  1.00  0.00           H
ATOM   1462  HG3 LYS    94      26.097  45.686  46.459  1.00  0.00           H
ATOM   1463  CD  LYS    94      27.551  46.480  47.726  1.00  0.00           C
ATOM   1464  HD2 LYS    94      27.809  45.470  48.047  1.00  0.00           H
ATOM   1465  HD3 LYS    94      28.414  47.146  47.741  1.00  0.00           H
ATOM   1466  CE  LYS    94      26.652  47.067  48.691  1.00  0.00           C
ATOM   1467  HE2 LYS    94      25.636  46.677  48.656  1.00  0.00           H
ATOM   1468  HE3 LYS    94      27.005  46.757  49.676  1.00  0.00           H
ATOM   1469  NZ  LYS    94      26.573  48.552  48.733  1.00  0.00           N
ATOM   1470  HZ1 LYS    94      25.914  48.972  48.093  1.00  0.00           H
ATOM   1471  HZ2 LYS    94      27.486  48.927  48.517  1.00  0.00           H
ATOM   1472  HZ3 LYS    94      26.322  48.915  49.642  1.00  0.00           H
ATOM   1473  C   LYS    94      25.995  45.799  43.565  1.00  0.00           C
ATOM   1474  O   LYS    94      25.143  46.630  43.530  1.00  0.00           O
ATOM   1475  N   TYR    95      25.779  44.517  43.511  1.00  0.00           N
ATOM   1476  H   TYR    95      26.625  43.965  43.517  1.00  0.00           H
ATOM   1477  CA  TYR    95      24.558  43.899  43.155  1.00  0.00           C
ATOM   1478  HA  TYR    95      23.747  44.625  43.075  1.00  0.00           H
ATOM   1479  CB  TYR    95      24.697  43.216  41.722  1.00  0.00           C
ATOM   1480  HB2 TYR    95      25.437  42.418  41.786  1.00  0.00           H
ATOM   1481  HB3 TYR    95      23.775  42.693  41.469  1.00  0.00           H
ATOM   1482  CG  TYR    95      25.014  44.162  40.615  1.00  0.00           C
ATOM   1483  CD1 TYR    95      23.898  44.979  40.274  1.00  0.00           C
ATOM   1484  HD1 TYR    95      22.947  44.704  40.706  1.00  0.00           H
ATOM   1485  CE1 TYR    95      24.118  46.092  39.339  1.00  0.00           C
ATOM   1486  HE1 TYR    95      23.309  46.741  39.032  1.00  0.00           H
ATOM   1487  CZ  TYR    95      25.394  46.189  38.686  1.00  0.00           C
ATOM   1488  OH  TYR    95      25.559  47.244  37.816  1.00  0.00           O
ATOM   1489  HH  TYR    95      24.702  47.609  37.584  1.00  0.00           H
ATOM   1490  CE2 TYR    95      26.431  45.323  39.057  1.00  0.00           C
ATOM   1491  HE2 TYR    95      27.317  45.363  38.442  1.00  0.00           H
ATOM   1492  CD2 TYR    95      26.238  44.314  40.024  1.00  0.00           C
ATOM   1493  HD2 TYR    95      27.030  43.652  40.341  1.00  0.00           H
ATOM   1494  C   TYR    95      24.161  42.935  44.278  1.00  0.00           C
ATOM   1495  O   TYR    95      24.936  42.007  44.623  1.00  0.00           O
ATOM   1496  N   ARG    96      22.853  42.969  44.736  1.00  0.00           N
ATOM   1497  H   ARG    96      22.257  43.702  44.378  1.00  0.00           H
ATOM   1498  CA  ARG    96      22.326  42.065  45.723  1.00  0.00           C
ATOM   1499  HA  ARG    96      22.845  42.311  46.649  1.00  0.00           H
ATOM   1500  CB  ARG    96      20.797  42.435  45.959  1.00  0.00           C
ATOM   1501  HB2 ARG    96      20.676  43.476  46.256  1.00  0.00           H
ATOM   1502  HB3 ARG    96      20.230  42.191  45.061  1.00  0.00           H
ATOM   1503  CG  ARG    96      20.129  41.598  47.006  1.00  0.00           C
ATOM   1504  HG2 ARG    96      19.117  41.991  47.114  1.00  0.00           H
ATOM   1505  HG3 ARG    96      20.089  40.564  46.663  1.00  0.00           H
ATOM   1506  CD  ARG    96      20.856  41.750  48.341  1.00  0.00           C
ATOM   1507  HD2 ARG    96      21.811  41.230  48.283  1.00  0.00           H
ATOM   1508  HD3 ARG    96      20.965  42.784  48.667  1.00  0.00           H
ATOM   1509  NE  ARG    96      20.063  40.904  49.315  1.00  0.00           N
ATOM   1510  HE  ARG    96      19.412  40.236  48.928  1.00  0.00           H
ATOM   1511  CZ  ARG    96      20.349  40.657  50.567  1.00  0.00           C
ATOM   1512  NH1 ARG    96      21.286  41.279  51.180  1.00  0.00           N
ATOM   1513 HH11 ARG    96      21.589  42.141  50.749  1.00  0.00           H
ATOM   1514 HH12 ARG    96      21.494  41.129  52.157  1.00  0.00           H
ATOM   1515  NH2 ARG    96      19.720  39.762  51.215  1.00  0.00           N
ATOM   1516 HH21 ARG    96      19.056  39.235  50.667  1.00  0.00           H
ATOM   1517 HH22 ARG    96      20.059  39.599  52.152  1.00  0.00           H
ATOM   1518  C   ARG    96      22.457  40.546  45.440  1.00  0.00           C
ATOM   1519  O   ARG    96      21.927  40.118  44.445  1.00  0.00           O
ATOM   1520  N   LEU    97      23.008  39.762  46.396  1.00  0.00           N
ATOM   1521  H   LEU    97      23.350  40.125  47.274  1.00  0.00           H
ATOM   1522  CA  LEU    97      22.822  38.319  46.300  1.00  0.00           C
ATOM   1523  HA  LEU    97      22.347  38.103  45.342  1.00  0.00           H
ATOM   1524  CB  LEU    97      24.221  37.661  46.420  1.00  0.00           C
ATOM   1525  HB2 LEU    97      24.766  37.930  45.516  1.00  0.00           H
ATOM   1526  HB3 LEU    97      24.767  38.027  47.289  1.00  0.00           H
ATOM   1527  CG  LEU    97      24.150  36.107  46.609  1.00  0.00           C
ATOM   1528  HG  LEU    97      23.563  35.930  47.510  1.00  0.00           H
ATOM   1529  CD1 LEU    97      23.317  35.398  45.463  1.00  0.00           C
ATOM   1530 HD11 LEU    97      23.841  35.307  44.511  1.00  0.00           H
ATOM   1531 HD12 LEU    97      22.356  35.897  45.340  1.00  0.00           H
ATOM   1532 HD13 LEU    97      23.095  34.358  45.705  1.00  0.00           H
ATOM   1533  CD2 LEU    97      25.510  35.400  46.772  1.00  0.00           C
ATOM   1534 HD21 LEU    97      26.198  35.459  45.929  1.00  0.00           H
ATOM   1535 HD22 LEU    97      26.079  35.860  47.580  1.00  0.00           H
ATOM   1536 HD23 LEU    97      25.416  34.344  47.030  1.00  0.00           H
ATOM   1537  C   LEU    97      21.836  38.019  47.414  1.00  0.00           C
ATOM   1538  O   LEU    97      22.298  38.035  48.551  1.00  0.00           O
ATOM   1539  N   PRO    98      20.557  37.580  47.120  1.00  0.00           N
ATOM   1540  CD  PRO    98      19.952  37.827  45.862  1.00  0.00           C
ATOM   1541  HD2 PRO    98      20.128  37.024  45.147  1.00  0.00           H
ATOM   1542  HD3 PRO    98      20.290  38.760  45.410  1.00  0.00           H
ATOM   1543  CG  PRO    98      18.480  37.938  46.248  1.00  0.00           C
ATOM   1544  HG2 PRO    98      17.817  37.654  45.428  1.00  0.00           H
ATOM   1545  HG3 PRO    98      18.189  38.909  46.648  1.00  0.00           H
ATOM   1546  CB  PRO    98      18.297  36.931  47.349  1.00  0.00           C
ATOM   1547  HB2 PRO    98      18.143  35.939  46.924  1.00  0.00           H
ATOM   1548  HB3 PRO    98      17.449  37.149  47.998  1.00  0.00           H
ATOM   1549  CA  PRO    98      19.620  37.025  48.101  1.00  0.00           C
ATOM   1550  HA  PRO    98      19.454  37.826  48.820  1.00  0.00           H
ATOM   1551  C   PRO    98      20.044  35.702  48.644  1.00  0.00           C
ATOM   1552  O   PRO    98      20.549  34.865  47.919  1.00  0.00           O
ATOM   1553  N   ASP    99      19.902  35.599  49.951  1.00  0.00           N
ATOM   1554  H   ASP    99      19.575  36.379  50.502  1.00  0.00           H
ATOM   1555  CA  ASP    99      20.498  34.477  50.704  1.00  0.00           C
ATOM   1556  HA  ASP    99      21.583  34.590  50.706  1.00  0.00           H
ATOM   1557  CB  ASP    99      20.050  34.603  52.195  1.00  0.00           C
ATOM   1558  HB2 ASP    99      19.936  35.658  52.445  1.00  0.00           H
ATOM   1559  HB3 ASP    99      19.083  34.109  52.289  1.00  0.00           H
ATOM   1560  CG  ASP    99      20.927  34.066  53.223  1.00  0.00           C
ATOM   1561  OD1 ASP    99      22.027  33.562  52.898  1.00  0.00           O
ATOM   1562  OD2 ASP    99      20.609  34.103  54.425  1.00  0.00           O
ATOM   1563  C   ASP    99      20.270  33.071  50.240  1.00  0.00           C
ATOM   1564  O   ASP    99      21.283  32.299  50.283  1.00  0.00           O
ATOM   1565  N   ALA   100      19.114  32.686  49.774  1.00  0.00           N
ATOM   1566  H   ALA   100      18.293  33.259  49.652  1.00  0.00           H
ATOM   1567  CA  ALA   100      18.933  31.266  49.326  1.00  0.00           C
ATOM   1568  HA  ALA   100      19.382  30.642  50.098  1.00  0.00           H
ATOM   1569  CB  ALA   100      17.353  31.009  49.240  1.00  0.00           C
ATOM   1570  HB1 ALA   100      16.840  31.602  48.483  1.00  0.00           H
ATOM   1571  HB2 ALA   100      16.952  31.030  50.254  1.00  0.00           H
ATOM   1572  HB3 ALA   100      17.166  29.994  48.891  1.00  0.00           H
ATOM   1573  C   ALA   100      19.514  30.945  47.986  1.00  0.00           C
ATOM   1574  O   ALA   100      19.584  29.753  47.652  1.00  0.00           O
ATOM   1575  N   MET   101      19.949  31.927  47.166  1.00  0.00           N
ATOM   1576  H   MET   101      19.700  32.884  47.368  1.00  0.00           H
ATOM   1577  CA  MET   101      20.527  31.582  45.874  1.00  0.00           C
ATOM   1578  HA  MET   101      19.916  30.796  45.429  1.00  0.00           H
ATOM   1579  CB  MET   101      20.543  32.834  44.917  1.00  0.00           C
ATOM   1580  HB2 MET   101      19.499  32.963  44.634  1.00  0.00           H
ATOM   1581  HB3 MET   101      21.030  33.707  45.349  1.00  0.00           H
ATOM   1582  CG  MET   101      21.213  32.699  43.516  1.00  0.00           C
ATOM   1583  HG2 MET   101      22.261  32.472  43.712  1.00  0.00           H
ATOM   1584  HG3 MET   101      20.844  31.805  43.014  1.00  0.00           H
ATOM   1585  SD  MET   101      21.211  34.182  42.469  1.00  0.00           S
ATOM   1586  CE  MET   101      19.488  34.418  42.023  1.00  0.00           C
ATOM   1587  HE1 MET   101      18.963  34.820  42.889  1.00  0.00           H
ATOM   1588  HE2 MET   101      19.435  35.202  41.268  1.00  0.00           H
ATOM   1589  HE3 MET   101      19.038  33.471  41.725  1.00  0.00           H
ATOM   1590  C   MET   101      21.887  30.908  46.058  1.00  0.00           C
ATOM   1591  O   MET   101      22.215  30.102  45.216  1.00  0.00           O
ATOM   1592  N   ARG   102      22.698  31.265  47.058  1.00  0.00           N
ATOM   1593  H   ARG   102      22.459  32.069  47.621  1.00  0.00           H
ATOM   1594  CA  ARG   102      23.978  30.530  47.367  1.00  0.00           C
ATOM   1595  HA  ARG   102      24.351  30.358  46.358  1.00  0.00           H
ATOM   1596  CB  ARG   102      24.949  31.381  48.164  1.00  0.00           C
ATOM   1597  HB2 ARG   102      25.737  30.729  48.542  1.00  0.00           H
ATOM   1598  HB3 ARG   102      25.422  32.125  47.523  1.00  0.00           H
ATOM   1599  CG  ARG   102      24.348  32.058  49.343  1.00  0.00           C
ATOM   1600  HG2 ARG   102      23.949  32.925  48.817  1.00  0.00           H
ATOM   1601  HG3 ARG   102      23.652  31.382  49.840  1.00  0.00           H
ATOM   1602  CD  ARG   102      25.363  32.559  50.431  1.00  0.00           C
ATOM   1603  HD2 ARG   102      25.862  31.655  50.783  1.00  0.00           H
ATOM   1604  HD3 ARG   102      26.186  33.123  49.993  1.00  0.00           H
ATOM   1605  NE  ARG   102      24.688  33.287  51.487  1.00  0.00           N
ATOM   1606  HE  ARG   102      23.705  33.058  51.505  1.00  0.00           H
ATOM   1607  CZ  ARG   102      25.261  33.872  52.539  1.00  0.00           C
ATOM   1608  NH1 ARG   102      26.528  33.886  52.746  1.00  0.00           N
ATOM   1609 HH11 ARG   102      27.198  33.298  52.272  1.00  0.00           H
ATOM   1610 HH12 ARG   102      26.787  34.436  53.552  1.00  0.00           H
ATOM   1611  NH2 ARG   102      24.557  34.410  53.493  1.00  0.00           N
ATOM   1612 HH21 ARG   102      23.557  34.268  53.503  1.00  0.00           H
ATOM   1613 HH22 ARG   102      25.002  34.607  54.378  1.00  0.00           H
ATOM   1614  C   ARG   102      23.851  29.102  47.897  1.00  0.00           C
ATOM   1615  O   ARG   102      24.902  28.497  48.110  1.00  0.00           O
ATOM   1616  N   THR   103      22.621  28.627  48.046  1.00  0.00           N
ATOM   1617  H   THR   103      21.859  29.271  47.891  1.00  0.00           H
ATOM   1618  CA  THR   103      22.366  27.167  48.293  1.00  0.00           C
ATOM   1619  HA  THR   103      23.266  26.587  48.090  1.00  0.00           H
ATOM   1620  CB  THR   103      21.966  26.835  49.803  1.00  0.00           C
ATOM   1621  HB  THR   103      21.645  25.801  49.929  1.00  0.00           H
ATOM   1622  CG2 THR   103      23.101  27.163  50.780  1.00  0.00           C
ATOM   1623 HG21 THR   103      22.709  27.170  51.797  1.00  0.00           H
ATOM   1624 HG22 THR   103      23.495  28.152  50.547  1.00  0.00           H
ATOM   1625 HG23 THR   103      23.921  26.488  50.535  1.00  0.00           H
ATOM   1626  OG1 THR   103      20.921  27.735  50.077  1.00  0.00           O
ATOM   1627  HG1 THR   103      21.330  28.410  50.622  1.00  0.00           H
ATOM   1628  C   THR   103      21.276  26.574  47.349  1.00  0.00           C
ATOM   1629  O   THR   103      20.764  25.464  47.521  1.00  0.00           O
ATOM   1630  N   THR   104      21.077  27.296  46.227  1.00  0.00           N
ATOM   1631  H   THR   104      21.703  28.081  46.115  1.00  0.00           H
ATOM   1632  CA  THR   104      20.310  26.736  45.076  1.00  0.00           C
ATOM   1633  HA  THR   104      19.264  26.729  45.381  1.00  0.00           H
ATOM   1634  CB  THR   104      20.366  27.720  43.894  1.00  0.00           C
ATOM   1635  HB  THR   104      19.987  28.711  44.145  1.00  0.00           H
ATOM   1636  CG2 THR   104      21.785  27.754  43.372  1.00  0.00           C
ATOM   1637 HG21 THR   104      21.905  28.661  42.779  1.00  0.00           H
ATOM   1638 HG22 THR   104      22.061  26.921  42.727  1.00  0.00           H
ATOM   1639 HG23 THR   104      22.460  27.931  44.209  1.00  0.00           H
ATOM   1640  OG1 THR   104      19.633  27.154  42.821  1.00  0.00           O
ATOM   1641  HG1 THR   104      18.678  27.194  42.907  1.00  0.00           H
ATOM   1642  C   THR   104      20.693  25.288  44.617  1.00  0.00           C
ATOM   1643  O   THR   104      21.872  24.839  44.745  1.00  0.00           O
ATOM   1644  N   GLN   105      19.664  24.547  44.182  1.00  0.00           N
ATOM   1645  H   GLN   105      18.751  24.969  44.279  1.00  0.00           H
ATOM   1646  CA  GLN   105      19.804  23.219  43.525  1.00  0.00           C
ATOM   1647  HA  GLN   105      20.617  22.671  44.002  1.00  0.00           H
ATOM   1648  CB  GLN   105      18.501  22.421  43.722  1.00  0.00           C
ATOM   1649  HB2 GLN   105      17.720  22.998  43.227  1.00  0.00           H
ATOM   1650  HB3 GLN   105      18.566  21.519  43.113  1.00  0.00           H
ATOM   1651  CG  GLN   105      18.275  21.947  45.203  1.00  0.00           C
ATOM   1652  HG2 GLN   105      19.116  21.312  45.483  1.00  0.00           H
ATOM   1653  HG3 GLN   105      18.163  22.810  45.858  1.00  0.00           H
ATOM   1654  CD  GLN   105      17.040  21.111  45.313  1.00  0.00           C
ATOM   1655  OE1 GLN   105      15.925  21.683  45.276  1.00  0.00           O
ATOM   1656  NE2 GLN   105      17.132  19.768  45.377  1.00  0.00           N
ATOM   1657 HE21 GLN   105      16.313  19.209  45.189  1.00  0.00           H
ATOM   1658 HE22 GLN   105      18.061  19.372  45.420  1.00  0.00           H
ATOM   1659  C   GLN   105      20.069  23.294  41.948  1.00  0.00           C
ATOM   1660  O   GLN   105      20.477  22.248  41.372  1.00  0.00           O
ATOM   1661  N   ASN   106      20.035  24.424  41.273  1.00  0.00           N
ATOM   1662  H   ASN   106      19.957  25.304  41.762  1.00  0.00           H
ATOM   1663  CA  ASN   106      20.565  24.484  39.888  1.00  0.00           C
ATOM   1664  HA  ASN   106      20.304  23.715  39.160  1.00  0.00           H
ATOM   1665  CB  ASN   106      19.644  25.553  39.283  1.00  0.00           C
ATOM   1666  HB2 ASN   106      19.751  26.487  39.833  1.00  0.00           H
ATOM   1667  HB3 ASN   106      19.954  25.772  38.261  1.00  0.00           H
ATOM   1668  CG  ASN   106      18.222  25.023  39.260  1.00  0.00           C
ATOM   1669  OD1 ASN   106      17.392  25.484  40.047  1.00  0.00           O
ATOM   1670  ND2 ASN   106      17.981  23.963  38.472  1.00  0.00           N
ATOM   1671 HD21 ASN   106      18.860  23.558  38.181  1.00  0.00           H
ATOM   1672 HD22 ASN   106      17.173  23.398  38.687  1.00  0.00           H
ATOM   1673  C   ASN   106      22.093  24.835  39.834  1.00  0.00           C
ATOM   1674  O   ASN   106      22.447  25.936  40.298  1.00  0.00           O
ATOM   1675  N   PRO   107      22.972  23.995  39.263  1.00  0.00           N
ATOM   1676  CD  PRO   107      22.725  22.596  38.859  1.00  0.00           C
ATOM   1677  HD2 PRO   107      22.596  22.481  37.783  1.00  0.00           H
ATOM   1678  HD3 PRO   107      21.884  22.122  39.366  1.00  0.00           H
ATOM   1679  CG  PRO   107      24.028  21.966  39.245  1.00  0.00           C
ATOM   1680  HG2 PRO   107      24.216  20.981  38.820  1.00  0.00           H
ATOM   1681  HG3 PRO   107      23.992  21.804  40.321  1.00  0.00           H
ATOM   1682  CB  PRO   107      25.141  22.991  38.835  1.00  0.00           C
ATOM   1683  HB2 PRO   107      25.317  22.920  37.761  1.00  0.00           H
ATOM   1684  HB3 PRO   107      26.069  22.878  39.395  1.00  0.00           H
ATOM   1685  CA  PRO   107      24.460  24.280  39.188  1.00  0.00           C
ATOM   1686  HA  PRO   107      24.812  24.430  40.210  1.00  0.00           H
ATOM   1687  C   PRO   107      24.851  25.539  38.307  1.00  0.00           C
ATOM   1688  O   PRO   107      26.001  26.020  38.394  1.00  0.00           O
ATOM   1689  N   ASP   108      23.966  26.086  37.447  1.00  0.00           N
ATOM   1690  H   ASP   108      23.159  25.504  37.274  1.00  0.00           H
ATOM   1691  CA  ASP   108      24.250  27.198  36.503  1.00  0.00           C
ATOM   1692  HA  ASP   108      25.327  27.269  36.355  1.00  0.00           H
ATOM   1693  CB  ASP   108      23.626  26.819  35.128  1.00  0.00           C
ATOM   1694  HB2 ASP   108      22.619  26.520  35.420  1.00  0.00           H
ATOM   1695  HB3 ASP   108      23.575  27.680  34.461  1.00  0.00           H
ATOM   1696  CG  ASP   108      24.260  25.699  34.402  1.00  0.00           C
ATOM   1697  OD1 ASP   108      23.519  24.851  33.949  1.00  0.00           O
ATOM   1698  OD2 ASP   108      25.502  25.594  34.339  1.00  0.00           O
ATOM   1699  C   ASP   108      23.729  28.579  36.954  1.00  0.00           C
ATOM   1700  O   ASP   108      24.186  29.619  36.500  1.00  0.00           O
ATOM   1701  N   GLU   109      22.794  28.604  37.881  1.00  0.00           N
ATOM   1702  H   GLU   109      22.685  27.712  38.342  1.00  0.00           H
ATOM   1703  CA  GLU   109      21.937  29.736  38.245  1.00  0.00           C
ATOM   1704  HA  GLU   109      21.469  30.009  37.301  1.00  0.00           H
ATOM   1705  CB  GLU   109      20.877  29.386  39.308  1.00  0.00           C
ATOM   1706  HB2 GLU   109      20.356  28.542  38.857  1.00  0.00           H
ATOM   1707  HB3 GLU   109      21.327  28.926  40.187  1.00  0.00           H
ATOM   1708  CG  GLU   109      19.770  30.341  39.743  1.00  0.00           C
ATOM   1709  HG2 GLU   109      19.284  29.791  40.549  1.00  0.00           H
ATOM   1710  HG3 GLU   109      20.188  31.297  40.060  1.00  0.00           H
ATOM   1711  CD  GLU   109      18.739  30.449  38.608  1.00  0.00           C
ATOM   1712  OE1 GLU   109      18.729  31.547  37.907  1.00  0.00           O
ATOM   1713  OE2 GLU   109      18.029  29.478  38.351  1.00  0.00           O
ATOM   1714  C   GLU   109      22.652  30.926  38.804  1.00  0.00           C
ATOM   1715  O   GLU   109      22.386  32.058  38.396  1.00  0.00           O
ATOM   1716  N   LEU   110      23.612  30.753  39.760  1.00  0.00           N
ATOM   1717  H   LEU   110      23.933  29.807  39.908  1.00  0.00           H
ATOM   1718  CA  LEU   110      24.400  31.890  40.186  1.00  0.00           C
ATOM   1719  HA  LEU   110      23.679  32.576  40.630  1.00  0.00           H
ATOM   1720  CB  LEU   110      25.371  31.349  41.216  1.00  0.00           C
ATOM   1721  HB2 LEU   110      24.815  30.846  42.007  1.00  0.00           H
ATOM   1722  HB3 LEU   110      26.005  30.571  40.791  1.00  0.00           H
ATOM   1723  CG  LEU   110      26.225  32.401  41.930  1.00  0.00           C
ATOM   1724  HG  LEU   110      26.386  33.201  41.208  1.00  0.00           H
ATOM   1725  CD1 LEU   110      25.438  33.041  43.072  1.00  0.00           C
ATOM   1726 HD11 LEU   110      24.398  33.328  42.917  1.00  0.00           H
ATOM   1727 HD12 LEU   110      26.026  33.887  43.430  1.00  0.00           H
ATOM   1728 HD13 LEU   110      25.234  32.384  43.918  1.00  0.00           H
ATOM   1729  CD2 LEU   110      27.582  31.806  42.408  1.00  0.00           C
ATOM   1730 HD21 LEU   110      28.146  32.526  43.001  1.00  0.00           H
ATOM   1731 HD22 LEU   110      27.313  30.889  42.933  1.00  0.00           H
ATOM   1732 HD23 LEU   110      28.202  31.534  41.554  1.00  0.00           H
ATOM   1733  C   LEU   110      25.086  32.621  39.031  1.00  0.00           C
ATOM   1734  O   LEU   110      24.936  33.826  38.899  1.00  0.00           O
ATOM   1735  N   TRP   111      25.815  31.819  38.194  1.00  0.00           N
ATOM   1736  H   TRP   111      25.819  30.811  38.259  1.00  0.00           H
ATOM   1737  CA  TRP   111      26.636  32.367  37.108  1.00  0.00           C
ATOM   1738  HA  TRP   111      27.303  33.164  37.436  1.00  0.00           H
ATOM   1739  CB  TRP   111      27.575  31.352  36.468  1.00  0.00           C
ATOM   1740  HB2 TRP   111      27.055  30.953  35.598  1.00  0.00           H
ATOM   1741  HB3 TRP   111      28.416  31.820  35.957  1.00  0.00           H
ATOM   1742  CG  TRP   111      27.906  30.249  37.409  1.00  0.00           C
ATOM   1743  CD1 TRP   111      27.208  29.144  37.580  1.00  0.00           C
ATOM   1744  HD1 TRP   111      26.407  28.966  36.879  1.00  0.00           H
ATOM   1745  NE1 TRP   111      27.750  28.326  38.538  1.00  0.00           N
ATOM   1746  HE1 TRP   111      27.313  27.444  38.768  1.00  0.00           H
ATOM   1747  CE2 TRP   111      28.795  28.993  39.136  1.00  0.00           C
ATOM   1748  CZ2 TRP   111      29.634  28.629  40.242  1.00  0.00           C
ATOM   1749  HZ2 TRP   111      29.559  27.667  40.728  1.00  0.00           H
ATOM   1750  CH2 TRP   111      30.555  29.561  40.709  1.00  0.00           C
ATOM   1751  HH2 TRP   111      31.318  29.384  41.453  1.00  0.00           H
ATOM   1752  CZ3 TRP   111      30.668  30.795  40.076  1.00  0.00           C
ATOM   1753  HZ3 TRP   111      31.354  31.476  40.556  1.00  0.00           H
ATOM   1754  CE3 TRP   111      29.845  31.163  38.993  1.00  0.00           C
ATOM   1755  HE3 TRP   111      29.929  32.127  38.514  1.00  0.00           H
ATOM   1756  CD2 TRP   111      28.905  30.242  38.458  1.00  0.00           C
ATOM   1757  C   TRP   111      25.820  33.232  36.088  1.00  0.00           C
ATOM   1758  O   TRP   111      26.285  34.233  35.563  1.00  0.00           O
ATOM   1759  N   GLU   112      24.508  32.924  35.884  1.00  0.00           N
ATOM   1760  H   GLU   112      24.197  32.050  36.284  1.00  0.00           H
ATOM   1761  CA  GLU   112      23.605  33.690  35.050  1.00  0.00           C
ATOM   1762  HA  GLU   112      23.915  33.936  34.034  1.00  0.00           H
ATOM   1763  CB  GLU   112      22.202  33.033  34.920  1.00  0.00           C
ATOM   1764  HB2 GLU   112      21.701  33.159  35.880  1.00  0.00           H
ATOM   1765  HB3 GLU   112      21.659  33.701  34.250  1.00  0.00           H
ATOM   1766  CG  GLU   112      22.095  31.620  34.304  1.00  0.00           C
ATOM   1767  HG2 GLU   112      22.886  30.954  34.648  1.00  0.00           H
ATOM   1768  HG3 GLU   112      21.211  31.148  34.734  1.00  0.00           H
ATOM   1769  CD  GLU   112      21.992  31.577  32.741  1.00  0.00           C
ATOM   1770  OE1 GLU   112      21.307  30.663  32.199  1.00  0.00           O
ATOM   1771  OE2 GLU   112      22.317  32.554  32.098  1.00  0.00           O
ATOM   1772  C   GLU   112      23.298  35.033  35.800  1.00  0.00           C
ATOM   1773  O   GLU   112      23.261  36.075  35.104  1.00  0.00           O
ATOM   1774  N   PHE   113      23.079  35.011  37.143  1.00  0.00           N
ATOM   1775  H   PHE   113      23.225  34.162  37.669  1.00  0.00           H
ATOM   1776  CA  PHE   113      22.878  36.221  37.926  1.00  0.00           C
ATOM   1777  HA  PHE   113      22.054  36.822  37.540  1.00  0.00           H
ATOM   1778  CB  PHE   113      22.515  35.961  39.432  1.00  0.00           C
ATOM   1779  HB2 PHE   113      21.453  35.854  39.645  1.00  0.00           H
ATOM   1780  HB3 PHE   113      22.983  35.027  39.748  1.00  0.00           H
ATOM   1781  CG  PHE   113      22.968  37.091  40.349  1.00  0.00           C
ATOM   1782  CD1 PHE   113      22.355  38.357  40.421  1.00  0.00           C
ATOM   1783  HD1 PHE   113      21.526  38.447  39.737  1.00  0.00           H
ATOM   1784  CE1 PHE   113      22.809  39.342  41.276  1.00  0.00           C
ATOM   1785  HE1 PHE   113      22.326  40.306  41.217  1.00  0.00           H
ATOM   1786  CZ  PHE   113      23.859  39.048  42.163  1.00  0.00           C
ATOM   1787  HZ  PHE   113      24.291  39.665  42.936  1.00  0.00           H
ATOM   1788  CE2 PHE   113      24.554  37.811  41.969  1.00  0.00           C
ATOM   1789  HE2 PHE   113      25.426  37.571  42.560  1.00  0.00           H
ATOM   1790  CD2 PHE   113      24.094  36.832  41.099  1.00  0.00           C
ATOM   1791  HD2 PHE   113      24.658  35.918  40.981  1.00  0.00           H
ATOM   1792  C   PHE   113      24.067  37.131  37.745  1.00  0.00           C
ATOM   1793  O   PHE   113      23.978  38.313  37.408  1.00  0.00           O
ATOM   1794  N   ILE   114      25.235  36.562  38.029  1.00  0.00           N
ATOM   1795  H   ILE   114      25.222  35.607  38.358  1.00  0.00           H
ATOM   1796  CA  ILE   114      26.521  37.279  37.884  1.00  0.00           C
ATOM   1797  HA  ILE   114      26.583  38.094  38.606  1.00  0.00           H
ATOM   1798  CB  ILE   114      27.660  36.312  38.282  1.00  0.00           C
ATOM   1799  HB  ILE   114      27.495  35.377  37.746  1.00  0.00           H
ATOM   1800  CG2 ILE   114      29.094  36.759  37.927  1.00  0.00           C
ATOM   1801 HG21 ILE   114      29.679  35.862  38.129  1.00  0.00           H
ATOM   1802 HG22 ILE   114      29.517  37.536  38.564  1.00  0.00           H
ATOM   1803 HG23 ILE   114      29.156  37.055  36.879  1.00  0.00           H
ATOM   1804  CG1 ILE   114      27.698  35.968  39.796  1.00  0.00           C
ATOM   1805 HG12 ILE   114      28.094  36.771  40.418  1.00  0.00           H
ATOM   1806 HG13 ILE   114      26.717  35.852  40.257  1.00  0.00           H
ATOM   1807  CD1 ILE   114      28.499  34.718  40.184  1.00  0.00           C
ATOM   1808 HD11 ILE   114      29.549  34.990  40.078  1.00  0.00           H
ATOM   1809 HD12 ILE   114      28.146  33.848  39.631  1.00  0.00           H
ATOM   1810 HD13 ILE   114      28.166  34.564  41.210  1.00  0.00           H
ATOM   1811  C   ILE   114      26.707  37.831  36.448  1.00  0.00           C
ATOM   1812  O   ILE   114      27.188  38.992  36.293  1.00  0.00           O
ATOM   1813  N   ALA   115      26.350  37.061  35.449  1.00  0.00           N
ATOM   1814  H   ALA   115      26.279  36.075  35.658  1.00  0.00           H
ATOM   1815  CA  ALA   115      26.377  37.547  34.050  1.00  0.00           C
ATOM   1816  HA  ALA   115      27.343  38.011  33.850  1.00  0.00           H
ATOM   1817  CB  ALA   115      26.178  36.326  33.089  1.00  0.00           C
ATOM   1818  HB1 ALA   115      26.620  36.558  32.119  1.00  0.00           H
ATOM   1819  HB2 ALA   115      25.127  36.132  32.871  1.00  0.00           H
ATOM   1820  HB3 ALA   115      26.666  35.482  33.574  1.00  0.00           H
ATOM   1821  C   ALA   115      25.332  38.628  33.713  1.00  0.00           C
ATOM   1822  O   ALA   115      25.658  39.555  33.002  1.00  0.00           O
ATOM   1823  N   ASP   116      24.146  38.694  34.331  1.00  0.00           N
ATOM   1824  H   ASP   116      23.825  37.980  34.968  1.00  0.00           H
ATOM   1825  CA  ASP   116      23.124  39.735  34.140  1.00  0.00           C
ATOM   1826  HA  ASP   116      22.882  40.004  33.113  1.00  0.00           H
ATOM   1827  CB  ASP   116      21.775  39.334  34.810  1.00  0.00           C
ATOM   1828  HB2 ASP   116      21.898  39.200  35.884  1.00  0.00           H
ATOM   1829  HB3 ASP   116      20.971  40.067  34.748  1.00  0.00           H
ATOM   1830  CG  ASP   116      21.184  38.085  34.168  1.00  0.00           C
ATOM   1831  OD1 ASP   116      21.359  37.809  33.017  1.00  0.00           O
ATOM   1832  OD2 ASP   116      20.420  37.465  34.905  1.00  0.00           O
ATOM   1833  C   ASP   116      23.525  40.947  34.895  1.00  0.00           C
ATOM   1834  O   ASP   116      23.351  42.124  34.492  1.00  0.00           O
ATOM   1835  N   SER   117      24.234  40.822  36.054  1.00  0.00           N
ATOM   1836  H   SER   117      24.300  39.850  36.318  1.00  0.00           H
ATOM   1837  CA  SER   117      24.974  41.874  36.783  1.00  0.00           C
ATOM   1838  HA  SER   117      24.218  42.640  36.955  1.00  0.00           H
ATOM   1839  CB  SER   117      25.494  41.239  38.096  1.00  0.00           C
ATOM   1840  HB2 SER   117      26.265  40.476  37.986  1.00  0.00           H
ATOM   1841  HB3 SER   117      26.102  41.984  38.609  1.00  0.00           H
ATOM   1842  OG  SER   117      24.424  40.764  38.814  1.00  0.00           O
ATOM   1843  HG  SER   117      24.141  39.877  38.584  1.00  0.00           H
ATOM   1844  C   SER   117      26.090  42.499  35.907  1.00  0.00           C
ATOM   1845  O   SER   117      26.226  43.740  35.857  1.00  0.00           O
ATOM   1846  N   LEU   118      26.910  41.674  35.160  1.00  0.00           N
ATOM   1847  H   LEU   118      26.712  40.695  35.307  1.00  0.00           H
ATOM   1848  CA  LEU   118      27.933  42.109  34.252  1.00  0.00           C
ATOM   1849  HA  LEU   118      28.624  42.798  34.738  1.00  0.00           H
ATOM   1850  CB  LEU   118      28.721  40.853  33.803  1.00  0.00           C
ATOM   1851  HB2 LEU   118      28.067  40.009  33.583  1.00  0.00           H
ATOM   1852  HB3 LEU   118      28.978  41.130  32.781  1.00  0.00           H
ATOM   1853  CG  LEU   118      29.961  40.361  34.558  1.00  0.00           C
ATOM   1854  HG  LEU   118      29.680  39.945  35.524  1.00  0.00           H
ATOM   1855  CD1 LEU   118      30.679  39.256  33.820  1.00  0.00           C
ATOM   1856 HD11 LEU   118      31.255  39.578  32.952  1.00  0.00           H
ATOM   1857 HD12 LEU   118      29.992  38.506  33.426  1.00  0.00           H
ATOM   1858 HD13 LEU   118      31.212  38.608  34.515  1.00  0.00           H
ATOM   1859  CD2 LEU   118      30.997  41.460  34.761  1.00  0.00           C
ATOM   1860 HD21 LEU   118      31.916  41.021  35.150  1.00  0.00           H
ATOM   1861 HD22 LEU   118      31.212  42.009  33.844  1.00  0.00           H
ATOM   1862 HD23 LEU   118      30.683  42.155  35.540  1.00  0.00           H
ATOM   1863  C   LEU   118      27.201  42.874  33.119  1.00  0.00           C
ATOM   1864  O   LEU   118      27.648  43.962  32.727  1.00  0.00           O
ATOM   1865  N   LYS   119      26.107  42.340  32.553  1.00  0.00           N
ATOM   1866  H   LYS   119      25.788  41.419  32.815  1.00  0.00           H
ATOM   1867  CA  LYS   119      25.354  42.974  31.492  1.00  0.00           C
ATOM   1868  HA  LYS   119      26.028  43.237  30.677  1.00  0.00           H
ATOM   1869  CB  LYS   119      24.276  41.928  30.989  1.00  0.00           C
ATOM   1870  HB2 LYS   119      24.771  40.967  30.849  1.00  0.00           H
ATOM   1871  HB3 LYS   119      23.474  41.833  31.722  1.00  0.00           H
ATOM   1872  CG  LYS   119      23.709  42.322  29.632  1.00  0.00           C
ATOM   1873  HG2 LYS   119      24.582  42.614  29.048  1.00  0.00           H
ATOM   1874  HG3 LYS   119      23.143  41.489  29.214  1.00  0.00           H
ATOM   1875  CD  LYS   119      22.612  43.336  29.607  1.00  0.00           C
ATOM   1876  HD2 LYS   119      21.863  42.859  30.238  1.00  0.00           H
ATOM   1877  HD3 LYS   119      22.995  44.258  30.045  1.00  0.00           H
ATOM   1878  CE  LYS   119      21.949  43.578  28.304  1.00  0.00           C
ATOM   1879  HE2 LYS   119      22.683  44.093  27.683  1.00  0.00           H
ATOM   1880  HE3 LYS   119      21.610  42.635  27.875  1.00  0.00           H
ATOM   1881  NZ  LYS   119      20.850  44.498  28.416  1.00  0.00           N
ATOM   1882  HZ1 LYS   119      20.231  44.311  27.640  1.00  0.00           H
ATOM   1883  HZ2 LYS   119      21.193  45.429  28.608  1.00  0.00           H
ATOM   1884  HZ3 LYS   119      20.219  44.279  29.173  1.00  0.00           H
ATOM   1885  C   LYS   119      24.801  44.352  31.893  1.00  0.00           C
ATOM   1886  O   LYS   119      24.955  45.332  31.146  1.00  0.00           O
ATOM   1887  N   ALA   120      24.226  44.427  33.073  1.00  0.00           N
ATOM   1888  H   ALA   120      24.219  43.600  33.655  1.00  0.00           H
ATOM   1889  CA  ALA   120      23.707  45.741  33.599  1.00  0.00           C
ATOM   1890  HA  ALA   120      22.954  46.090  32.891  1.00  0.00           H
ATOM   1891  CB  ALA   120      22.900  45.434  34.868  1.00  0.00           C
ATOM   1892  HB1 ALA   120      22.585  46.285  35.471  1.00  0.00           H
ATOM   1893  HB2 ALA   120      23.377  44.755  35.576  1.00  0.00           H
ATOM   1894  HB3 ALA   120      21.946  45.022  34.540  1.00  0.00           H
ATOM   1895  C   ALA   120      24.795  46.725  33.749  1.00  0.00           C
ATOM   1896  O   ALA   120      24.721  47.883  33.229  1.00  0.00           O
ATOM   1897  N   PHE   121      25.944  46.345  34.344  1.00  0.00           N
ATOM   1898  H   PHE   121      26.063  45.428  34.750  1.00  0.00           H
ATOM   1899  CA  PHE   121      27.151  47.084  34.453  1.00  0.00           C
ATOM   1900  HA  PHE   121      26.901  48.027  34.940  1.00  0.00           H
ATOM   1901  CB  PHE   121      28.254  46.400  35.355  1.00  0.00           C
ATOM   1902  HB2 PHE   121      27.731  45.996  36.223  1.00  0.00           H
ATOM   1903  HB3 PHE   121      28.679  45.487  34.939  1.00  0.00           H
ATOM   1904  CG  PHE   121      29.320  47.429  35.724  1.00  0.00           C
ATOM   1905  CD1 PHE   121      29.207  48.390  36.723  1.00  0.00           C
ATOM   1906  HD1 PHE   121      28.273  48.482  37.258  1.00  0.00           H
ATOM   1907  CE1 PHE   121      30.215  49.364  36.932  1.00  0.00           C
ATOM   1908  HE1 PHE   121      30.082  50.181  37.626  1.00  0.00           H
ATOM   1909  CZ  PHE   121      31.420  49.250  36.258  1.00  0.00           C
ATOM   1910  HZ  PHE   121      32.281  49.865  36.473  1.00  0.00           H
ATOM   1911  CE2 PHE   121      31.567  48.189  35.283  1.00  0.00           C
ATOM   1912  HE2 PHE   121      32.522  48.039  34.800  1.00  0.00           H
ATOM   1913  CD2 PHE   121      30.506  47.340  34.965  1.00  0.00           C
ATOM   1914  HD2 PHE   121      30.681  46.536  34.266  1.00  0.00           H
ATOM   1915  C   PHE   121      27.777  47.551  33.115  1.00  0.00           C
ATOM   1916  O   PHE   121      28.047  48.737  33.038  1.00  0.00           O
ATOM   1917  N   ILE   122      27.820  46.765  32.029  1.00  0.00           N
ATOM   1918  H   ILE   122      27.677  45.784  32.219  1.00  0.00           H
ATOM   1919  CA  ILE   122      28.309  47.207  30.695  1.00  0.00           C
ATOM   1920  HA  ILE   122      29.263  47.709  30.854  1.00  0.00           H
ATOM   1921  CB  ILE   122      28.699  46.020  29.875  1.00  0.00           C
ATOM   1922  HB  ILE   122      27.866  45.321  29.939  1.00  0.00           H
ATOM   1923  CG2 ILE   122      28.870  46.174  28.387  1.00  0.00           C
ATOM   1924 HG21 ILE   122      28.184  46.855  27.882  1.00  0.00           H
ATOM   1925 HG22 ILE   122      28.706  45.206  27.914  1.00  0.00           H
ATOM   1926 HG23 ILE   122      29.885  46.504  28.170  1.00  0.00           H
ATOM   1927  CG1 ILE   122      30.019  45.299  30.359  1.00  0.00           C
ATOM   1928 HG12 ILE   122      29.784  44.772  31.283  1.00  0.00           H
ATOM   1929 HG13 ILE   122      30.288  44.580  29.584  1.00  0.00           H
ATOM   1930  CD1 ILE   122      31.253  46.213  30.568  1.00  0.00           C
ATOM   1931 HD11 ILE   122      31.157  46.686  31.545  1.00  0.00           H
ATOM   1932 HD12 ILE   122      31.390  46.951  29.778  1.00  0.00           H
ATOM   1933 HD13 ILE   122      32.190  45.677  30.723  1.00  0.00           H
ATOM   1934  C   ILE   122      27.328  48.172  30.035  1.00  0.00           C
ATOM   1935  O   ILE   122      27.784  49.178  29.535  1.00  0.00           O
ATOM   1936  N   ASP   123      25.987  48.044  30.198  1.00  0.00           N
ATOM   1937  H   ASP   123      25.664  47.117  30.433  1.00  0.00           H
ATOM   1938  CA  ASP   123      24.909  48.970  29.814  1.00  0.00           C
ATOM   1939  HA  ASP   123      25.157  49.259  28.792  1.00  0.00           H
ATOM   1940  CB  ASP   123      23.475  48.339  29.847  1.00  0.00           C
ATOM   1941  HB2 ASP   123      23.361  47.879  30.828  1.00  0.00           H
ATOM   1942  HB3 ASP   123      22.692  49.099  29.844  1.00  0.00           H
ATOM   1943  CG  ASP   123      23.228  47.418  28.634  1.00  0.00           C
ATOM   1944  OD1 ASP   123      22.015  47.177  28.361  1.00  0.00           O
ATOM   1945  OD2 ASP   123      24.027  47.148  27.765  1.00  0.00           O
ATOM   1946  C   ASP   123      24.886  50.302  30.660  1.00  0.00           C
ATOM   1947  O   ASP   123      24.320  51.280  30.165  1.00  0.00           O
ATOM   1948  N   GLU   124      25.449  50.347  31.824  1.00  0.00           N
ATOM   1949  H   GLU   124      25.674  49.458  32.248  1.00  0.00           H
ATOM   1950  CA  GLU   124      25.594  51.595  32.539  1.00  0.00           C
ATOM   1951  HA  GLU   124      24.698  52.213  32.483  1.00  0.00           H
ATOM   1952  CB  GLU   124      25.735  51.343  34.042  1.00  0.00           C
ATOM   1953  HB2 GLU   124      26.628  50.741  34.219  1.00  0.00           H
ATOM   1954  HB3 GLU   124      25.907  52.342  34.442  1.00  0.00           H
ATOM   1955  CG  GLU   124      24.507  50.792  34.766  1.00  0.00           C
ATOM   1956  HG2 GLU   124      23.711  50.494  34.082  1.00  0.00           H
ATOM   1957  HG3 GLU   124      24.803  49.903  35.325  1.00  0.00           H
ATOM   1958  CD  GLU   124      23.881  51.776  35.712  1.00  0.00           C
ATOM   1959  OE1 GLU   124      23.558  51.316  36.845  1.00  0.00           O
ATOM   1960  OE2 GLU   124      23.690  52.959  35.367  1.00  0.00           O
ATOM   1961  C   GLU   124      26.778  52.370  31.976  1.00  0.00           C
ATOM   1962  O   GLU   124      26.664  53.491  31.533  1.00  0.00           O
ATOM   1963  N   GLN   125      27.972  51.720  31.984  1.00  0.00           N
ATOM   1964  H   GLN   125      28.062  50.850  32.489  1.00  0.00           H
ATOM   1965  CA  GLN   125      29.194  52.392  31.479  1.00  0.00           C
ATOM   1966  HA  GLN   125      29.276  53.286  32.098  1.00  0.00           H
ATOM   1967  CB  GLN   125      30.474  51.547  31.673  1.00  0.00           C
ATOM   1968  HB2 GLN   125      30.299  50.703  31.006  1.00  0.00           H
ATOM   1969  HB3 GLN   125      31.362  52.027  31.261  1.00  0.00           H
ATOM   1970  CG  GLN   125      30.632  51.046  33.124  1.00  0.00           C
ATOM   1971  HG2 GLN   125      29.854  50.311  33.331  1.00  0.00           H
ATOM   1972  HG3 GLN   125      31.550  50.461  33.156  1.00  0.00           H
ATOM   1973  CD  GLN   125      30.614  52.150  34.175  1.00  0.00           C
ATOM   1974  OE1 GLN   125      31.221  53.263  33.988  1.00  0.00           O
ATOM   1975  NE2 GLN   125      29.909  52.037  35.237  1.00  0.00           N
ATOM   1976 HE21 GLN   125      29.886  52.876  35.799  1.00  0.00           H
ATOM   1977 HE22 GLN   125      29.493  51.145  35.465  1.00  0.00           H
ATOM   1978  C   GLN   125      29.163  52.823  30.015  1.00  0.00           C
ATOM   1979  O   GLN   125      29.628  53.929  29.696  1.00  0.00           O
ATOM   1980  N   PHE   126      28.574  51.995  29.095  1.00  0.00           N
ATOM   1981  H   PHE   126      28.164  51.156  29.482  1.00  0.00           H
ATOM   1982  CA  PHE   126      28.624  52.160  27.630  1.00  0.00           C
ATOM   1983  HA  PHE   126      28.699  53.230  27.429  1.00  0.00           H
ATOM   1984  CB  PHE   126      29.739  51.327  27.049  1.00  0.00           C
ATOM   1985  HB2 PHE   126      29.505  50.263  27.010  1.00  0.00           H
ATOM   1986  HB3 PHE   126      29.984  51.559  26.014  1.00  0.00           H
ATOM   1987  CG  PHE   126      31.072  51.518  27.763  1.00  0.00           C
ATOM   1988  CD1 PHE   126      31.579  50.372  28.457  1.00  0.00           C
ATOM   1989  HD1 PHE   126      31.039  49.438  28.502  1.00  0.00           H
ATOM   1990  CE1 PHE   126      32.839  50.592  29.094  1.00  0.00           C
ATOM   1991  HE1 PHE   126      33.250  49.773  29.665  1.00  0.00           H
ATOM   1992  CZ  PHE   126      33.589  51.762  29.077  1.00  0.00           C
ATOM   1993  HZ  PHE   126      34.475  51.965  29.660  1.00  0.00           H
ATOM   1994  CE2 PHE   126      33.067  52.849  28.302  1.00  0.00           C
ATOM   1995  HE2 PHE   126      33.571  53.803  28.327  1.00  0.00           H
ATOM   1996  CD2 PHE   126      31.846  52.699  27.621  1.00  0.00           C
ATOM   1997  HD2 PHE   126      31.522  53.435  26.899  1.00  0.00           H
ATOM   1998  C   PHE   126      27.208  51.851  27.015  1.00  0.00           C
ATOM   1999  O   PHE   126      26.954  50.770  26.498  1.00  0.00           O
ATOM   2000  N   PRO   127      26.321  52.867  26.974  1.00  0.00           N
ATOM   2001  CD  PRO   127      26.413  54.128  27.714  1.00  0.00           C
ATOM   2002  HD2 PRO   127      27.079  54.774  27.143  1.00  0.00           H
ATOM   2003  HD3 PRO   127      26.892  53.996  28.685  1.00  0.00           H
ATOM   2004  CG  PRO   127      24.974  54.612  27.908  1.00  0.00           C
ATOM   2005  HG2 PRO   127      24.932  55.701  27.852  1.00  0.00           H
ATOM   2006  HG3 PRO   127      24.494  54.084  28.732  1.00  0.00           H
ATOM   2007  CB  PRO   127      24.257  53.982  26.605  1.00  0.00           C
ATOM   2008  HB2 PRO   127      24.313  54.684  25.773  1.00  0.00           H
ATOM   2009  HB3 PRO   127      23.260  53.606  26.833  1.00  0.00           H
ATOM   2010  CA  PRO   127      25.072  52.777  26.330  1.00  0.00           C
ATOM   2011  HA  PRO   127      24.487  51.980  26.790  1.00  0.00           H
ATOM   2012  C   PRO   127      25.188  52.564  24.825  1.00  0.00           C
ATOM   2013  O   PRO   127      24.136  52.252  24.246  1.00  0.00           O
ATOM   2014  N   GLN   128      26.394  52.693  24.232  1.00  0.00           N
ATOM   2015  H   GLN   128      27.114  53.039  24.849  1.00  0.00           H
ATOM   2016  CA  GLN   128      26.600  52.461  22.815  1.00  0.00           C
ATOM   2017  HA  GLN   128      25.741  52.778  22.223  1.00  0.00           H
ATOM   2018  CB  GLN   128      27.837  53.296  22.415  1.00  0.00           C
ATOM   2019  HB2 GLN   128      28.730  53.054  22.991  1.00  0.00           H
ATOM   2020  HB3 GLN   128      27.902  53.103  21.345  1.00  0.00           H
ATOM   2021  CG  GLN   128      27.457  54.789  22.463  1.00  0.00           C
ATOM   2022  HG2 GLN   128      28.180  55.326  21.847  1.00  0.00           H
ATOM   2023  HG3 GLN   128      26.443  54.940  22.093  1.00  0.00           H
ATOM   2024  CD  GLN   128      27.494  55.318  23.882  1.00  0.00           C
ATOM   2025  OE1 GLN   128      28.298  55.014  24.768  1.00  0.00           O
ATOM   2026  NE2 GLN   128      26.560  56.111  24.340  1.00  0.00           N
ATOM   2027 HE21 GLN   128      26.525  56.414  25.303  1.00  0.00           H
ATOM   2028 HE22 GLN   128      25.790  56.301  23.716  1.00  0.00           H
ATOM   2029  C   GLN   128      26.902  50.971  22.452  1.00  0.00           C
ATOM   2030  O   GLN   128      26.932  50.666  21.275  1.00  0.00           O
ATOM   2031  N   GLY   129      27.297  50.174  23.439  1.00  0.00           N
ATOM   2032  H   GLY   129      27.301  50.423  24.418  1.00  0.00           H
ATOM   2033  CA  GLY   129      27.868  48.842  23.194  1.00  0.00           C
ATOM   2034  HA2 GLY   129      27.514  48.182  23.987  1.00  0.00           H
ATOM   2035  HA3 GLY   129      27.527  48.412  22.252  1.00  0.00           H
ATOM   2036  C   GLY   129      29.448  48.927  23.115  1.00  0.00           C
ATOM   2037  O   GLY   129      30.022  50.010  23.205  1.00  0.00           O
ATOM   2038  N   ILE   130      30.163  47.802  22.885  1.00  0.00           N
ATOM   2039  H   ILE   130      29.672  46.932  22.732  1.00  0.00           H
ATOM   2040  CA  ILE   130      31.666  47.866  22.703  1.00  0.00           C
ATOM   2041  HA  ILE   130      32.008  48.815  22.289  1.00  0.00           H
ATOM   2042  CB  ILE   130      32.491  47.536  23.984  1.00  0.00           C
ATOM   2043  HB  ILE   130      32.504  46.453  24.113  1.00  0.00           H
ATOM   2044  CG2 ILE   130      33.888  48.176  23.937  1.00  0.00           C
ATOM   2045 HG21 ILE   130      34.442  47.767  24.782  1.00  0.00           H
ATOM   2046 HG22 ILE   130      33.920  49.262  23.845  1.00  0.00           H
ATOM   2047 HG23 ILE   130      34.306  47.620  23.098  1.00  0.00           H
ATOM   2048  CG1 ILE   130      31.770  47.992  25.345  1.00  0.00           C
ATOM   2049 HG12 ILE   130      31.656  49.073  25.273  1.00  0.00           H
ATOM   2050 HG13 ILE   130      30.737  47.649  25.291  1.00  0.00           H
ATOM   2051  CD1 ILE   130      32.423  47.421  26.618  1.00  0.00           C
ATOM   2052 HD11 ILE   130      31.840  47.487  27.537  1.00  0.00           H
ATOM   2053 HD12 ILE   130      33.321  47.994  26.848  1.00  0.00           H
ATOM   2054 HD13 ILE   130      32.485  46.373  26.329  1.00  0.00           H
ATOM   2055  C   ILE   130      32.095  46.781  21.671  1.00  0.00           C
ATOM   2056  O   ILE   130      31.741  45.556  21.656  1.00  0.00           O
ATOM   2057  N   SER   131      32.895  47.308  20.737  1.00  0.00           N
ATOM   2058  H   SER   131      33.132  48.285  20.822  1.00  0.00           H
ATOM   2059  CA  SER   131      33.494  46.631  19.581  1.00  0.00           C
ATOM   2060  HA  SER   131      32.630  46.313  18.998  1.00  0.00           H
ATOM   2061  CB  SER   131      34.368  47.570  18.739  1.00  0.00           C
ATOM   2062  HB2 SER   131      34.719  47.021  17.865  1.00  0.00           H
ATOM   2063  HB3 SER   131      33.814  48.465  18.456  1.00  0.00           H
ATOM   2064  OG  SER   131      35.578  47.980  19.308  1.00  0.00           O
ATOM   2065  HG  SER   131      35.724  48.808  18.845  1.00  0.00           H
ATOM   2066  C   SER   131      34.371  45.399  19.972  1.00  0.00           C
ATOM   2067  O   SER   131      34.110  44.326  19.395  1.00  0.00           O
ATOM   2068  N   GLU   132      35.344  45.495  20.872  1.00  0.00           N
ATOM   2069  H   GLU   132      35.480  46.444  21.191  1.00  0.00           H
ATOM   2070  CA  GLU   132      36.321  44.486  21.292  1.00  0.00           C
ATOM   2071  HA  GLU   132      36.186  43.547  20.756  1.00  0.00           H
ATOM   2072  CB  GLU   132      37.747  44.888  21.139  1.00  0.00           C
ATOM   2073  HB2 GLU   132      37.758  45.900  21.544  1.00  0.00           H
ATOM   2074  HB3 GLU   132      38.449  44.246  21.671  1.00  0.00           H
ATOM   2075  CG  GLU   132      38.195  44.838  19.656  1.00  0.00           C
ATOM   2076  HG2 GLU   132      37.695  45.458  18.912  1.00  0.00           H
ATOM   2077  HG3 GLU   132      39.202  45.255  19.674  1.00  0.00           H
ATOM   2078  CD  GLU   132      38.378  43.439  19.104  1.00  0.00           C
ATOM   2079  OE1 GLU   132      39.144  42.764  19.765  1.00  0.00           O
ATOM   2080  OE2 GLU   132      37.806  43.072  18.053  1.00  0.00           O
ATOM   2081  C   GLU   132      36.022  44.258  22.781  1.00  0.00           C
ATOM   2082  O   GLU   132      35.953  45.232  23.556  1.00  0.00           O
ATOM   2083  N   PRO   133      36.013  42.961  23.170  1.00  0.00           N
ATOM   2084  CD  PRO   133      36.438  41.758  22.481  1.00  0.00           C
ATOM   2085  HD2 PRO   133      37.349  41.905  21.900  1.00  0.00           H
ATOM   2086  HD3 PRO   133      35.545  41.401  21.968  1.00  0.00           H
ATOM   2087  CG  PRO   133      36.710  40.732  23.589  1.00  0.00           C
ATOM   2088  HG2 PRO   133      37.756  40.783  23.893  1.00  0.00           H
ATOM   2089  HG3 PRO   133      36.393  39.753  23.231  1.00  0.00           H
ATOM   2090  CB  PRO   133      35.761  41.135  24.805  1.00  0.00           C
ATOM   2091  HB2 PRO   133      36.179  40.807  25.756  1.00  0.00           H
ATOM   2092  HB3 PRO   133      34.773  40.749  24.553  1.00  0.00           H
ATOM   2093  CA  PRO   133      35.789  42.710  24.642  1.00  0.00           C
ATOM   2094  HA  PRO   133      34.803  43.114  24.870  1.00  0.00           H
ATOM   2095  C   PRO   133      36.883  43.277  25.618  1.00  0.00           C
ATOM   2096  O   PRO   133      38.071  43.176  25.234  1.00  0.00           O
ATOM   2097  N   ILE   134      36.543  43.922  26.757  1.00  0.00           N
ATOM   2098  H   ILE   134      35.553  43.891  26.953  1.00  0.00           H
ATOM   2099  CA  ILE   134      37.502  44.362  27.791  1.00  0.00           C
ATOM   2100  HA  ILE   134      38.296  44.837  27.213  1.00  0.00           H
ATOM   2101  CB  ILE   134      36.892  45.438  28.767  1.00  0.00           C
ATOM   2102  HB  ILE   134      36.033  45.023  29.294  1.00  0.00           H
ATOM   2103  CG2 ILE   134      38.032  45.920  29.726  1.00  0.00           C
ATOM   2104 HG21 ILE   134      38.439  44.970  30.074  1.00  0.00           H
ATOM   2105 HG22 ILE   134      37.524  46.367  30.579  1.00  0.00           H
ATOM   2106 HG23 ILE   134      38.815  46.517  29.258  1.00  0.00           H
ATOM   2107  CG1 ILE   134      36.350  46.622  27.964  1.00  0.00           C
ATOM   2108 HG12 ILE   134      37.004  46.864  27.127  1.00  0.00           H
ATOM   2109 HG13 ILE   134      35.457  46.272  27.445  1.00  0.00           H
ATOM   2110  CD1 ILE   134      36.144  47.931  28.727  1.00  0.00           C
ATOM   2111 HD11 ILE   134      35.618  48.587  28.034  1.00  0.00           H
ATOM   2112 HD12 ILE   134      37.107  48.318  29.063  1.00  0.00           H
ATOM   2113 HD13 ILE   134      35.420  47.729  29.516  1.00  0.00           H
ATOM   2114  C   ILE   134      37.947  43.084  28.520  1.00  0.00           C
ATOM   2115  O   ILE   134      37.090  42.273  28.930  1.00  0.00           O
ATOM   2116  N   PRO   135      39.267  42.908  28.782  1.00  0.00           N
ATOM   2117  CD  PRO   135      40.362  43.746  28.305  1.00  0.00           C
ATOM   2118  HD2 PRO   135      40.449  44.664  28.888  1.00  0.00           H
ATOM   2119  HD3 PRO   135      40.251  44.062  27.267  1.00  0.00           H
ATOM   2120  CG  PRO   135      41.575  42.928  28.514  1.00  0.00           C
ATOM   2121  HG2 PRO   135      42.401  43.528  28.899  1.00  0.00           H
ATOM   2122  HG3 PRO   135      41.953  42.465  27.602  1.00  0.00           H
ATOM   2123  CB  PRO   135      41.216  41.814  29.560  1.00  0.00           C
ATOM   2124  HB2 PRO   135      41.739  41.836  30.516  1.00  0.00           H
ATOM   2125  HB3 PRO   135      41.537  40.843  29.182  1.00  0.00           H
ATOM   2126  CA  PRO   135      39.736  41.825  29.693  1.00  0.00           C
ATOM   2127  HA  PRO   135      39.159  40.933  29.452  1.00  0.00           H
ATOM   2128  C   PRO   135      39.391  42.022  31.173  1.00  0.00           C
ATOM   2129  O   PRO   135      39.461  43.156  31.758  1.00  0.00           O
ATOM   2130  N   LEU   136      38.944  40.956  31.804  1.00  0.00           N
ATOM   2131  H   LEU   136      38.812  40.148  31.215  1.00  0.00           H
ATOM   2132  CA  LEU   136      38.325  40.724  33.143  1.00  0.00           C
ATOM   2133  HA  LEU   136      38.230  41.725  33.565  1.00  0.00           H
ATOM   2134  CB  LEU   136      36.754  40.305  32.999  1.00  0.00           C
ATOM   2135  HB2 LEU   136      36.201  41.161  32.613  1.00  0.00           H
ATOM   2136  HB3 LEU   136      36.792  39.475  32.292  1.00  0.00           H
ATOM   2137  CG  LEU   136      36.120  39.735  34.350  1.00  0.00           C
ATOM   2138  HG  LEU   136      36.794  38.935  34.656  1.00  0.00           H
ATOM   2139  CD1 LEU   136      36.161  40.711  35.481  1.00  0.00           C
ATOM   2140 HD11 LEU   136      37.071  41.310  35.450  1.00  0.00           H
ATOM   2141 HD12 LEU   136      36.269  40.074  36.359  1.00  0.00           H
ATOM   2142 HD13 LEU   136      35.321  41.399  35.575  1.00  0.00           H
ATOM   2143  CD2 LEU   136      34.747  39.157  34.171  1.00  0.00           C
ATOM   2144 HD21 LEU   136      34.688  38.453  33.340  1.00  0.00           H
ATOM   2145 HD22 LEU   136      34.673  38.554  35.075  1.00  0.00           H
ATOM   2146 HD23 LEU   136      33.949  39.877  33.990  1.00  0.00           H
ATOM   2147  C   LEU   136      39.198  39.873  34.063  1.00  0.00           C
ATOM   2148  O   LEU   136      39.624  38.800  33.630  1.00  0.00           O
ATOM   2149  N   GLY   137      39.361  40.347  35.336  1.00  0.00           N
ATOM   2150  H   GLY   137      39.008  41.280  35.492  1.00  0.00           H
ATOM   2151  CA  GLY   137      39.832  39.543  36.456  1.00  0.00           C
ATOM   2152  HA2 GLY   137      40.252  38.619  36.060  1.00  0.00           H
ATOM   2153  HA3 GLY   137      40.630  39.976  37.060  1.00  0.00           H
ATOM   2154  C   GLY   137      38.722  39.016  37.409  1.00  0.00           C
ATOM   2155  O   GLY   137      38.107  39.756  38.152  1.00  0.00           O
ATOM   2156  N   PHE   138      38.537  37.666  37.450  1.00  0.00           N
ATOM   2157  H   PHE   138      39.299  37.092  37.115  1.00  0.00           H
ATOM   2158  CA  PHE   138      37.519  37.063  38.380  1.00  0.00           C
ATOM   2159  HA  PHE   138      36.742  37.818  38.503  1.00  0.00           H
ATOM   2160  CB  PHE   138      36.897  35.843  37.696  1.00  0.00           C
ATOM   2161  HB2 PHE   138      36.713  36.140  36.663  1.00  0.00           H
ATOM   2162  HB3 PHE   138      37.676  35.083  37.763  1.00  0.00           H
ATOM   2163  CG  PHE   138      35.671  35.198  38.121  1.00  0.00           C
ATOM   2164  CD1 PHE   138      34.912  35.605  39.229  1.00  0.00           C
ATOM   2165  HD1 PHE   138      35.218  36.378  39.919  1.00  0.00           H
ATOM   2166  CE1 PHE   138      33.684  34.973  39.544  1.00  0.00           C
ATOM   2167  HE1 PHE   138      33.060  35.225  40.388  1.00  0.00           H
ATOM   2168  CZ  PHE   138      33.232  33.849  38.780  1.00  0.00           C
ATOM   2169  HZ  PHE   138      32.408  33.275  39.177  1.00  0.00           H
ATOM   2170  CE2 PHE   138      34.040  33.334  37.743  1.00  0.00           C
ATOM   2171  HE2 PHE   138      33.849  32.410  37.217  1.00  0.00           H
ATOM   2172  CD2 PHE   138      35.192  34.061  37.359  1.00  0.00           C
ATOM   2173  HD2 PHE   138      35.826  33.596  36.618  1.00  0.00           H
ATOM   2174  C   PHE   138      38.113  36.914  39.816  1.00  0.00           C
ATOM   2175  O   PHE   138      39.118  36.167  39.967  1.00  0.00           O
ATOM   2176  N   THR   139      37.609  37.661  40.835  1.00  0.00           N
ATOM   2177  H   THR   139      36.802  38.241  40.653  1.00  0.00           H
ATOM   2178  CA  THR   139      38.008  37.450  42.206  1.00  0.00           C
ATOM   2179  HA  THR   139      39.012  37.029  42.228  1.00  0.00           H
ATOM   2180  CB  THR   139      38.102  38.737  43.108  1.00  0.00           C
ATOM   2181  HB  THR   139      37.123  39.005  43.505  1.00  0.00           H
ATOM   2182  CG2 THR   139      38.981  38.535  44.275  1.00  0.00           C
ATOM   2183 HG21 THR   139      40.036  38.459  44.012  1.00  0.00           H
ATOM   2184 HG22 THR   139      38.793  37.558  44.721  1.00  0.00           H
ATOM   2185 HG23 THR   139      38.739  39.306  45.008  1.00  0.00           H
ATOM   2186  OG1 THR   139      38.515  39.824  42.414  1.00  0.00           O
ATOM   2187  HG1 THR   139      37.783  40.083  41.850  1.00  0.00           H
ATOM   2188  C   THR   139      37.164  36.389  42.798  1.00  0.00           C
ATOM   2189  O   THR   139      35.978  36.623  43.069  1.00  0.00           O
ATOM   2190  N   PHE   140      37.757  35.259  43.070  1.00  0.00           N
ATOM   2191  H   PHE   140      38.764  35.171  43.087  1.00  0.00           H
ATOM   2192  CA  PHE   140      37.091  34.010  43.477  1.00  0.00           C
ATOM   2193  HA  PHE   140      36.058  34.179  43.781  1.00  0.00           H
ATOM   2194  CB  PHE   140      36.885  33.070  42.264  1.00  0.00           C
ATOM   2195  HB2 PHE   140      36.484  33.572  41.383  1.00  0.00           H
ATOM   2196  HB3 PHE   140      37.869  32.722  41.949  1.00  0.00           H
ATOM   2197  CG  PHE   140      35.877  32.001  42.513  1.00  0.00           C
ATOM   2198  CD1 PHE   140      34.477  32.355  42.560  1.00  0.00           C
ATOM   2199  HD1 PHE   140      34.100  33.366  42.508  1.00  0.00           H
ATOM   2200  CE1 PHE   140      33.460  31.390  42.876  1.00  0.00           C
ATOM   2201  HE1 PHE   140      32.418  31.667  42.913  1.00  0.00           H
ATOM   2202  CZ  PHE   140      33.948  30.107  43.258  1.00  0.00           C
ATOM   2203  HZ  PHE   140      33.204  29.398  43.587  1.00  0.00           H
ATOM   2204  CE2 PHE   140      35.279  29.810  43.340  1.00  0.00           C
ATOM   2205  HE2 PHE   140      35.544  28.777  43.516  1.00  0.00           H
ATOM   2206  CD2 PHE   140      36.240  30.714  42.975  1.00  0.00           C
ATOM   2207  HD2 PHE   140      37.263  30.369  42.973  1.00  0.00           H
ATOM   2208  C   PHE   140      37.876  33.432  44.637  1.00  0.00           C
ATOM   2209  O   PHE   140      38.620  32.448  44.446  1.00  0.00           O
ATOM   2210  N   SER   141      37.782  34.131  45.820  1.00  0.00           N
ATOM   2211  H   SER   141      37.185  34.946  45.818  1.00  0.00           H
ATOM   2212  CA  SER   141      38.581  33.820  46.964  1.00  0.00           C
ATOM   2213  HA  SER   141      39.568  33.569  46.574  1.00  0.00           H
ATOM   2214  CB  SER   141      38.690  35.044  47.926  1.00  0.00           C
ATOM   2215  HB2 SER   141      37.721  35.286  48.364  1.00  0.00           H
ATOM   2216  HB3 SER   141      39.417  34.720  48.670  1.00  0.00           H
ATOM   2217  OG  SER   141      39.198  36.188  47.204  1.00  0.00           O
ATOM   2218  HG  SER   141      39.667  36.705  47.863  1.00  0.00           H
ATOM   2219  C   SER   141      38.181  32.590  47.706  1.00  0.00           C
ATOM   2220  O   SER   141      38.728  32.294  48.779  1.00  0.00           O
ATOM   2221  N   PHE   142      37.267  31.805  47.265  1.00  0.00           N
ATOM   2222  H   PHE   142      36.804  32.072  46.408  1.00  0.00           H
ATOM   2223  CA  PHE   142      36.887  30.548  47.853  1.00  0.00           C
ATOM   2224  HA  PHE   142      36.626  30.588  48.910  1.00  0.00           H
ATOM   2225  CB  PHE   142      35.606  30.003  47.251  1.00  0.00           C
ATOM   2226  HB2 PHE   142      35.761  29.893  46.178  1.00  0.00           H
ATOM   2227  HB3 PHE   142      35.411  29.024  47.689  1.00  0.00           H
ATOM   2228  CG  PHE   142      34.452  30.946  47.454  1.00  0.00           C
ATOM   2229  CD1 PHE   142      34.095  31.903  46.455  1.00  0.00           C
ATOM   2230  HD1 PHE   142      34.639  31.936  45.524  1.00  0.00           H
ATOM   2231  CE1 PHE   142      32.929  32.727  46.653  1.00  0.00           C
ATOM   2232  HE1 PHE   142      32.583  33.387  45.871  1.00  0.00           H
ATOM   2233  CZ  PHE   142      32.249  32.650  47.870  1.00  0.00           C
ATOM   2234  HZ  PHE   142      31.361  33.254  47.987  1.00  0.00           H
ATOM   2235  CE2 PHE   142      32.574  31.668  48.844  1.00  0.00           C
ATOM   2236  HE2 PHE   142      31.948  31.444  49.695  1.00  0.00           H
ATOM   2237  CD2 PHE   142      33.642  30.781  48.594  1.00  0.00           C
ATOM   2238  HD2 PHE   142      33.759  29.978  49.307  1.00  0.00           H
ATOM   2239  C   PHE   142      38.082  29.529  47.670  1.00  0.00           C
ATOM   2240  O   PHE   142      38.825  29.723  46.752  1.00  0.00           O
ATOM   2241  N   PRO   143      38.169  28.426  48.442  1.00  0.00           N
ATOM   2242  CD  PRO   143      37.225  28.074  49.539  1.00  0.00           C
ATOM   2243  HD2 PRO   143      36.286  27.722  49.110  1.00  0.00           H
ATOM   2244  HD3 PRO   143      37.068  28.942  50.179  1.00  0.00           H
ATOM   2245  CG  PRO   143      37.869  26.906  50.383  1.00  0.00           C
ATOM   2246  HG2 PRO   143      37.062  26.243  50.695  1.00  0.00           H
ATOM   2247  HG3 PRO   143      38.336  27.355  51.260  1.00  0.00           H
ATOM   2248  CB  PRO   143      38.771  26.198  49.385  1.00  0.00           C
ATOM   2249  HB2 PRO   143      38.285  25.409  48.809  1.00  0.00           H
ATOM   2250  HB3 PRO   143      39.639  25.698  49.816  1.00  0.00           H
ATOM   2251  CA  PRO   143      39.147  27.279  48.379  1.00  0.00           C
ATOM   2252  HA  PRO   143      40.092  27.737  48.669  1.00  0.00           H
ATOM   2253  C   PRO   143      39.215  26.733  46.910  1.00  0.00           C
ATOM   2254  O   PRO   143      38.205  26.147  46.364  1.00  0.00           O
ATOM   2255  N   ALA   144      40.360  26.973  46.185  1.00  0.00           N
ATOM   2256  H   ALA   144      40.942  27.733  46.507  1.00  0.00           H
ATOM   2257  CA  ALA   144      40.583  26.555  44.881  1.00  0.00           C
ATOM   2258  HA  ALA   144      40.002  25.661  44.655  1.00  0.00           H
ATOM   2259  CB  ALA   144      40.015  27.587  43.904  1.00  0.00           C
ATOM   2260  HB1 ALA   144      38.929  27.628  43.981  1.00  0.00           H
ATOM   2261  HB2 ALA   144      40.163  27.317  42.859  1.00  0.00           H
ATOM   2262  HB3 ALA   144      40.338  28.610  44.096  1.00  0.00           H
ATOM   2263  C   ALA   144      42.031  26.121  44.448  1.00  0.00           C
ATOM   2264  O   ALA   144      42.969  26.424  45.156  1.00  0.00           O
ATOM   2265  N   SER   145      42.199  25.478  43.239  1.00  0.00           N
ATOM   2266  H   SER   145      41.331  25.267  42.768  1.00  0.00           H
ATOM   2267  CA  SER   145      43.454  25.319  42.469  1.00  0.00           C
ATOM   2268  HA  SER   145      44.070  26.182  42.719  1.00  0.00           H
ATOM   2269  CB  SER   145      44.257  24.131  43.007  1.00  0.00           C
ATOM   2270  HB2 SER   145      44.369  24.237  44.086  1.00  0.00           H
ATOM   2271  HB3 SER   145      43.726  23.219  42.732  1.00  0.00           H
ATOM   2272  OG  SER   145      45.488  24.154  42.455  1.00  0.00           O
ATOM   2273  HG  SER   145      46.023  23.371  42.603  1.00  0.00           H
ATOM   2274  C   SER   145      43.371  25.353  40.962  1.00  0.00           C
ATOM   2275  O   SER   145      42.367  24.950  40.353  1.00  0.00           O
ATOM   2276  N   GLN   146      44.429  25.883  40.357  1.00  0.00           N
ATOM   2277  H   GLN   146      45.313  25.925  40.843  1.00  0.00           H
ATOM   2278  CA  GLN   146      44.620  26.165  38.908  1.00  0.00           C
ATOM   2279  HA  GLN   146      43.786  25.705  38.377  1.00  0.00           H
ATOM   2280  CB  GLN   146      44.349  27.625  38.747  1.00  0.00           C
ATOM   2281  HB2 GLN   146      44.184  27.777  37.681  1.00  0.00           H
ATOM   2282  HB3 GLN   146      43.371  27.839  39.178  1.00  0.00           H
ATOM   2283  CG  GLN   146      45.327  28.619  39.341  1.00  0.00           C
ATOM   2284  HG2 GLN   146      45.646  28.431  40.366  1.00  0.00           H
ATOM   2285  HG3 GLN   146      46.208  28.446  38.722  1.00  0.00           H
ATOM   2286  CD  GLN   146      44.954  30.079  39.355  1.00  0.00           C
ATOM   2287  OE1 GLN   146      45.161  30.844  40.257  1.00  0.00           O
ATOM   2288  NE2 GLN   146      44.394  30.595  38.277  1.00  0.00           N
ATOM   2289 HE21 GLN   146      44.120  31.558  38.405  1.00  0.00           H
ATOM   2290 HE22 GLN   146      44.050  30.075  37.483  1.00  0.00           H
ATOM   2291  C   GLN   146      45.975  25.724  38.319  1.00  0.00           C
ATOM   2292  O   GLN   146      47.046  25.820  38.917  1.00  0.00           O
ATOM   2293  N   ASN   147      45.853  25.105  37.102  1.00  0.00           N
ATOM   2294  H   ASN   147      44.923  24.839  36.814  1.00  0.00           H
ATOM   2295  CA  ASN   147      46.927  24.680  36.191  1.00  0.00           C
ATOM   2296  HA  ASN   147      47.740  24.545  36.905  1.00  0.00           H
ATOM   2297  CB  ASN   147      46.636  23.371  35.370  1.00  0.00           C
ATOM   2298  HB2 ASN   147      45.663  23.455  34.887  1.00  0.00           H
ATOM   2299  HB3 ASN   147      47.413  23.321  34.607  1.00  0.00           H
ATOM   2300  CG  ASN   147      46.546  22.146  36.275  1.00  0.00           C
ATOM   2301  OD1 ASN   147      47.476  21.554  36.770  1.00  0.00           O
ATOM   2302  ND2 ASN   147      45.298  21.869  36.564  1.00  0.00           N
ATOM   2303 HD21 ASN   147      44.603  22.564  36.333  1.00  0.00           H
ATOM   2304 HD22 ASN   147      45.018  21.021  37.036  1.00  0.00           H
ATOM   2305  C   ASN   147      47.380  25.727  35.154  1.00  0.00           C
ATOM   2306  O   ASN   147      48.373  25.543  34.463  1.00  0.00           O
ATOM   2307  N   LYS   148      46.582  26.851  35.094  1.00  0.00           N
ATOM   2308  H   LYS   148      45.831  26.870  35.769  1.00  0.00           H
ATOM   2309  CA  LYS   148      46.756  28.086  34.248  1.00  0.00           C
ATOM   2310  HA  LYS   148      47.813  28.353  34.239  1.00  0.00           H
ATOM   2311  CB  LYS   148      46.325  27.689  32.812  1.00  0.00           C
ATOM   2312  HB2 LYS   148      46.491  28.460  32.060  1.00  0.00           H
ATOM   2313  HB3 LYS   148      46.800  26.751  32.526  1.00  0.00           H
ATOM   2314  CG  LYS   148      44.826  27.413  32.705  1.00  0.00           C
ATOM   2315  HG2 LYS   148      44.647  26.502  33.276  1.00  0.00           H
ATOM   2316  HG3 LYS   148      44.228  28.162  33.224  1.00  0.00           H
ATOM   2317  CD  LYS   148      44.341  27.181  31.256  1.00  0.00           C
ATOM   2318  HD2 LYS   148      44.554  28.107  30.722  1.00  0.00           H
ATOM   2319  HD3 LYS   148      44.980  26.444  30.771  1.00  0.00           H
ATOM   2320  CE  LYS   148      42.826  26.790  31.136  1.00  0.00           C
ATOM   2321  HE2 LYS   148      42.223  27.630  31.481  1.00  0.00           H
ATOM   2322  HE3 LYS   148      42.473  26.740  30.106  1.00  0.00           H
ATOM   2323  NZ  LYS   148      42.558  25.426  31.738  1.00  0.00           N
ATOM   2324  HZ1 LYS   148      43.042  25.169  32.587  1.00  0.00           H
ATOM   2325  HZ2 LYS   148      42.798  24.662  31.123  1.00  0.00           H
ATOM   2326  HZ3 LYS   148      41.581  25.344  31.980  1.00  0.00           H
ATOM   2327  C   LYS   148      45.987  29.272  34.880  1.00  0.00           C
ATOM   2328  O   LYS   148      45.069  29.151  35.753  1.00  0.00           O
ATOM   2329  N   ILE   149      46.368  30.502  34.528  1.00  0.00           N
ATOM   2330  H   ILE   149      47.126  30.561  33.863  1.00  0.00           H
ATOM   2331  CA  ILE   149      45.696  31.772  35.002  1.00  0.00           C
ATOM   2332  HA  ILE   149      46.012  31.934  36.033  1.00  0.00           H
ATOM   2333  CB  ILE   149      46.335  32.951  34.199  1.00  0.00           C
ATOM   2334  HB  ILE   149      47.404  32.746  34.206  1.00  0.00           H
ATOM   2335  CG2 ILE   149      46.103  32.990  32.702  1.00  0.00           C
ATOM   2336 HG21 ILE   149      46.450  32.066  32.242  1.00  0.00           H
ATOM   2337 HG22 ILE   149      46.679  33.687  32.094  1.00  0.00           H
ATOM   2338 HG23 ILE   149      45.037  33.170  32.558  1.00  0.00           H
ATOM   2339  CG1 ILE   149      45.939  34.362  34.769  1.00  0.00           C
ATOM   2340 HG12 ILE   149      45.831  35.103  33.977  1.00  0.00           H
ATOM   2341 HG13 ILE   149      45.010  34.365  35.339  1.00  0.00           H
ATOM   2342  CD1 ILE   149      47.013  34.928  35.664  1.00  0.00           C
ATOM   2343 HD11 ILE   149      46.935  34.406  36.617  1.00  0.00           H
ATOM   2344 HD12 ILE   149      46.860  35.983  35.889  1.00  0.00           H
ATOM   2345 HD13 ILE   149      48.016  34.755  35.275  1.00  0.00           H
ATOM   2346  C   ILE   149      44.213  31.866  34.946  1.00  0.00           C
ATOM   2347  O   ILE   149      43.573  32.346  35.891  1.00  0.00           O
ATOM   2348  N   ASN   150      43.555  31.514  33.842  1.00  0.00           N
ATOM   2349  H   ASN   150      44.087  31.233  33.029  1.00  0.00           H
ATOM   2350  CA  ASN   150      42.092  31.390  33.628  1.00  0.00           C
ATOM   2351  HA  ASN   150      41.600  32.017  34.371  1.00  0.00           H
ATOM   2352  CB  ASN   150      41.846  32.113  32.294  1.00  0.00           C
ATOM   2353  HB2 ASN   150      40.763  32.194  32.197  1.00  0.00           H
ATOM   2354  HB3 ASN   150      42.275  33.115  32.303  1.00  0.00           H
ATOM   2355  CG  ASN   150      42.414  31.458  31.012  1.00  0.00           C
ATOM   2356  OD1 ASN   150      43.483  30.793  31.072  1.00  0.00           O
ATOM   2357  ND2 ASN   150      41.694  31.509  29.909  1.00  0.00           N
ATOM   2358 HD21 ASN   150      40.828  32.020  29.806  1.00  0.00           H
ATOM   2359 HD22 ASN   150      41.909  30.873  29.156  1.00  0.00           H
ATOM   2360  C   ASN   150      41.460  29.986  33.785  1.00  0.00           C
ATOM   2361  O   ASN   150      40.719  29.504  32.950  1.00  0.00           O
ATOM   2362  N   GLU   151      41.839  29.428  34.921  1.00  0.00           N
ATOM   2363  H   GLU   151      42.576  29.891  35.433  1.00  0.00           H
ATOM   2364  CA  GLU   151      41.260  28.190  35.605  1.00  0.00           C
ATOM   2365  HA  GLU   151      40.304  28.002  35.116  1.00  0.00           H
ATOM   2366  CB  GLU   151      42.149  26.967  35.267  1.00  0.00           C
ATOM   2367  HB2 GLU   151      42.124  26.862  34.182  1.00  0.00           H
ATOM   2368  HB3 GLU   151      43.207  27.157  35.441  1.00  0.00           H
ATOM   2369  CG  GLU   151      41.798  25.661  35.967  1.00  0.00           C
ATOM   2370  HG2 GLU   151      41.758  25.807  37.046  1.00  0.00           H
ATOM   2371  HG3 GLU   151      40.793  25.369  35.660  1.00  0.00           H
ATOM   2372  CD  GLU   151      42.781  24.574  35.574  1.00  0.00           C
ATOM   2373  OE1 GLU   151      43.115  24.403  34.346  1.00  0.00           O
ATOM   2374  OE2 GLU   151      43.267  23.928  36.448  1.00  0.00           O
ATOM   2375  C   GLU   151      41.039  28.405  37.106  1.00  0.00           C
ATOM   2376  O   GLU   151      41.782  29.163  37.709  1.00  0.00           O
ATOM   2377  N   GLY   152      40.090  27.712  37.787  1.00  0.00           N
ATOM   2378  H   GLY   152      39.430  27.195  37.224  1.00  0.00           H
ATOM   2379  CA  GLY   152      39.853  27.754  39.249  1.00  0.00           C
ATOM   2380  HA2 GLY   152      40.787  27.900  39.792  1.00  0.00           H
ATOM   2381  HA3 GLY   152      39.307  28.695  39.303  1.00  0.00           H
ATOM   2382  C   GLY   152      38.990  26.615  39.724  1.00  0.00           C
ATOM   2383  O   GLY   152      37.753  26.803  39.812  1.00  0.00           O
ATOM   2384  N   ILE   153      39.550  25.481  40.057  1.00  0.00           N
ATOM   2385  H   ILE   153      40.531  25.396  39.832  1.00  0.00           H
ATOM   2386  CA  ILE   153      38.870  24.279  40.454  1.00  0.00           C
ATOM   2387  HA  ILE   153      37.928  24.064  39.949  1.00  0.00           H
ATOM   2388  CB  ILE   153      39.719  22.980  40.297  1.00  0.00           C
ATOM   2389  HB  ILE   153      40.551  23.098  40.990  1.00  0.00           H
ATOM   2390  CG2 ILE   153      38.950  21.726  40.613  1.00  0.00           C
ATOM   2391 HG21 ILE   153      38.652  21.576  41.650  1.00  0.00           H
ATOM   2392 HG22 ILE   153      39.648  20.892  40.555  1.00  0.00           H
ATOM   2393 HG23 ILE   153      38.128  21.681  39.899  1.00  0.00           H
ATOM   2394  CG1 ILE   153      40.269  22.966  38.767  1.00  0.00           C
ATOM   2395 HG12 ILE   153      39.339  22.950  38.199  1.00  0.00           H
ATOM   2396 HG13 ILE   153      40.864  23.850  38.538  1.00  0.00           H
ATOM   2397  CD1 ILE   153      41.007  21.718  38.422  1.00  0.00           C
ATOM   2398 HD11 ILE   153      41.681  21.468  39.240  1.00  0.00           H
ATOM   2399 HD12 ILE   153      41.726  21.978  37.646  1.00  0.00           H
ATOM   2400 HD13 ILE   153      40.256  20.971  38.167  1.00  0.00           H
ATOM   2401  C   ILE   153      38.454  24.481  41.922  1.00  0.00           C
ATOM   2402  O   ILE   153      39.366  24.455  42.739  1.00  0.00           O
ATOM   2403  N   LEU   154      37.116  24.658  42.258  1.00  0.00           N
ATOM   2404  H   LEU   154      36.423  24.688  41.523  1.00  0.00           H
ATOM   2405  CA  LEU   154      36.579  24.850  43.564  1.00  0.00           C
ATOM   2406  HA  LEU   154      37.049  25.696  44.066  1.00  0.00           H
ATOM   2407  CB  LEU   154      35.043  24.946  43.406  1.00  0.00           C
ATOM   2408  HB2 LEU   154      34.801  25.867  42.875  1.00  0.00           H
ATOM   2409  HB3 LEU   154      34.645  24.069  42.893  1.00  0.00           H
ATOM   2410  CG  LEU   154      34.385  25.057  44.839  1.00  0.00           C
ATOM   2411  HG  LEU   154      34.828  24.363  45.554  1.00  0.00           H
ATOM   2412  CD1 LEU   154      34.620  26.398  45.482  1.00  0.00           C
ATOM   2413 HD11 LEU   154      34.344  26.302  46.533  1.00  0.00           H
ATOM   2414 HD12 LEU   154      34.053  27.211  45.029  1.00  0.00           H
ATOM   2415 HD13 LEU   154      35.653  26.730  45.371  1.00  0.00           H
ATOM   2416  CD2 LEU   154      32.841  24.824  45.048  1.00  0.00           C
ATOM   2417 HD21 LEU   154      32.320  25.547  44.421  1.00  0.00           H
ATOM   2418 HD22 LEU   154      32.543  23.872  44.606  1.00  0.00           H
ATOM   2419 HD23 LEU   154      32.538  25.014  46.078  1.00  0.00           H
ATOM   2420  C   LEU   154      36.940  23.543  44.308  1.00  0.00           C
ATOM   2421  O   LEU   154      36.519  22.466  43.923  1.00  0.00           O
ATOM   2422  N   GLN   155      37.689  23.571  45.403  1.00  0.00           N
ATOM   2423  H   GLN   155      37.887  24.470  45.816  1.00  0.00           H
ATOM   2424  CA  GLN   155      37.996  22.468  46.316  1.00  0.00           C
ATOM   2425  HA  GLN   155      38.295  21.591  45.741  1.00  0.00           H
ATOM   2426  CB  GLN   155      39.181  22.822  47.231  1.00  0.00           C
ATOM   2427  HB2 GLN   155      38.892  23.716  47.783  1.00  0.00           H
ATOM   2428  HB3 GLN   155      39.456  22.051  47.951  1.00  0.00           H
ATOM   2429  CG  GLN   155      40.438  23.382  46.595  1.00  0.00           C
ATOM   2430  HG2 GLN   155      40.294  24.287  46.004  1.00  0.00           H
ATOM   2431  HG3 GLN   155      41.141  23.658  47.381  1.00  0.00           H
ATOM   2432  CD  GLN   155      41.129  22.359  45.681  1.00  0.00           C
ATOM   2433  OE1 GLN   155      41.892  21.564  46.157  1.00  0.00           O
ATOM   2434  NE2 GLN   155      40.788  22.380  44.387  1.00  0.00           N
ATOM   2435 HE21 GLN   155      41.317  21.750  43.800  1.00  0.00           H
ATOM   2436 HE22 GLN   155      40.208  23.141  44.062  1.00  0.00           H
ATOM   2437  C   GLN   155      36.702  22.051  47.070  1.00  0.00           C
ATOM   2438  O   GLN   155      36.418  20.870  47.199  1.00  0.00           O
ATOM   2439  N   ARG   156      36.028  22.997  47.703  1.00  0.00           N
ATOM   2440  H   ARG   156      36.249  23.959  47.492  1.00  0.00           H
ATOM   2441  CA  ARG   156      35.038  22.971  48.732  1.00  0.00           C
ATOM   2442  HA  ARG   156      34.203  22.340  48.429  1.00  0.00           H
ATOM   2443  CB  ARG   156      35.717  22.504  50.073  1.00  0.00           C
ATOM   2444  HB2 ARG   156      36.668  23.028  50.172  1.00  0.00           H
ATOM   2445  HB3 ARG   156      35.119  22.787  50.939  1.00  0.00           H
ATOM   2446  CG  ARG   156      36.079  21.041  50.331  1.00  0.00           C
ATOM   2447  HG2 ARG   156      36.845  20.796  49.596  1.00  0.00           H
ATOM   2448  HG3 ARG   156      36.518  20.918  51.322  1.00  0.00           H
ATOM   2449  CD  ARG   156      34.863  20.167  50.096  1.00  0.00           C
ATOM   2450  HD2 ARG   156      34.167  20.505  50.864  1.00  0.00           H
ATOM   2451  HD3 ARG   156      34.373  20.337  49.137  1.00  0.00           H
ATOM   2452  NE  ARG   156      35.158  18.766  50.353  1.00  0.00           N
ATOM   2453  HE  ARG   156      35.206  18.491  51.324  1.00  0.00           H
ATOM   2454  CZ  ARG   156      35.608  17.835  49.464  1.00  0.00           C
ATOM   2455  NH1 ARG   156      35.907  18.045  48.225  1.00  0.00           N
ATOM   2456 HH11 ARG   156      36.066  18.965  47.843  1.00  0.00           H
ATOM   2457 HH12 ARG   156      36.424  17.310  47.764  1.00  0.00           H
ATOM   2458  NH2 ARG   156      35.895  16.650  49.828  1.00  0.00           N
ATOM   2459 HH21 ARG   156      35.562  16.396  50.746  1.00  0.00           H
ATOM   2460 HH22 ARG   156      35.668  16.000  49.089  1.00  0.00           H
ATOM   2461  C   ARG   156      34.513  24.447  48.878  1.00  0.00           C
ATOM   2462  O   ARG   156      35.283  25.409  48.715  1.00  0.00           O
ATOM   2463  N   TRP   157      33.218  24.545  49.152  1.00  0.00           N
ATOM   2464  H   TRP   157      32.791  23.728  49.566  1.00  0.00           H
ATOM   2465  CA  TRP   157      32.598  25.804  49.538  1.00  0.00           C
ATOM   2466  HA  TRP   157      32.955  26.530  48.808  1.00  0.00           H
ATOM   2467  CB  TRP   157      31.052  25.733  49.237  1.00  0.00           C
ATOM   2468  HB2 TRP   157      30.684  24.802  49.669  1.00  0.00           H
ATOM   2469  HB3 TRP   157      30.617  26.545  49.821  1.00  0.00           H
ATOM   2470  CG  TRP   157      30.536  25.824  47.806  1.00  0.00           C
ATOM   2471  CD1 TRP   157      29.832  24.874  47.199  1.00  0.00           C
ATOM   2472  HD1 TRP   157      29.693  23.870  47.569  1.00  0.00           H
ATOM   2473  NE1 TRP   157      29.326  25.305  46.042  1.00  0.00           N
ATOM   2474  HE1 TRP   157      28.660  24.704  45.579  1.00  0.00           H
ATOM   2475  CE2 TRP   157      29.855  26.504  45.682  1.00  0.00           C
ATOM   2476  CZ2 TRP   157      29.736  27.286  44.570  1.00  0.00           C
ATOM   2477  HZ2 TRP   157      29.031  26.946  43.824  1.00  0.00           H
ATOM   2478  CH2 TRP   157      30.378  28.539  44.483  1.00  0.00           C
ATOM   2479  HH2 TRP   157      30.155  29.198  43.657  1.00  0.00           H
ATOM   2480  CZ3 TRP   157      31.093  28.952  45.599  1.00  0.00           C
ATOM   2481  HZ3 TRP   157      31.538  29.936  45.605  1.00  0.00           H
ATOM   2482  CE3 TRP   157      31.223  28.224  46.793  1.00  0.00           C
ATOM   2483  HE3 TRP   157      31.826  28.563  47.622  1.00  0.00           H
ATOM   2484  CD2 TRP   157      30.579  26.921  46.848  1.00  0.00           C
ATOM   2485  C   TRP   157      32.889  26.270  50.979  1.00  0.00           C
ATOM   2486  O   TRP   157      33.090  25.505  51.955  1.00  0.00           O
ATOM   2487  N   THR   158      32.696  27.550  51.122  1.00  0.00           N
ATOM   2488  H   THR   158      32.485  28.069  50.282  1.00  0.00           H
ATOM   2489  CA  THR   158      32.786  28.389  52.308  1.00  0.00           C
ATOM   2490  HA  THR   158      32.458  27.818  53.177  1.00  0.00           H
ATOM   2491  CB  THR   158      34.255  28.745  52.565  1.00  0.00           C
ATOM   2492  HB  THR   158      34.322  29.471  53.376  1.00  0.00           H
ATOM   2493  CG2 THR   158      35.015  27.539  53.123  1.00  0.00           C
ATOM   2494 HG21 THR   158      34.587  27.140  54.043  1.00  0.00           H
ATOM   2495 HG22 THR   158      35.995  27.876  53.461  1.00  0.00           H
ATOM   2496 HG23 THR   158      35.125  26.768  52.361  1.00  0.00           H
ATOM   2497  OG1 THR   158      34.961  29.326  51.458  1.00  0.00           O
ATOM   2498  HG1 THR   158      35.502  30.097  51.644  1.00  0.00           H
ATOM   2499  C   THR   158      31.853  29.577  52.186  1.00  0.00           C
ATOM   2500  O   THR   158      31.164  29.703  51.149  1.00  0.00           O
ATOM   2501  N   LYS   159      31.758  30.450  53.226  1.00  0.00           N
ATOM   2502  H   LYS   159      32.159  30.251  54.131  1.00  0.00           H
ATOM   2503  CA  LYS   159      30.970  31.685  53.316  1.00  0.00           C
ATOM   2504  HA  LYS   159      30.808  32.123  54.301  1.00  0.00           H
ATOM   2505  CB  LYS   159      31.595  32.828  52.444  1.00  0.00           C
ATOM   2506  HB2 LYS   159      31.483  32.599  51.385  1.00  0.00           H
ATOM   2507  HB3 LYS   159      30.994  33.695  52.719  1.00  0.00           H
ATOM   2508  CG  LYS   159      33.138  33.033  52.674  1.00  0.00           C
ATOM   2509  HG2 LYS   159      33.362  32.861  53.728  1.00  0.00           H
ATOM   2510  HG3 LYS   159      33.577  32.247  52.059  1.00  0.00           H
ATOM   2511  CD  LYS   159      33.696  34.394  52.241  1.00  0.00           C
ATOM   2512  HD2 LYS   159      33.620  34.504  51.158  1.00  0.00           H
ATOM   2513  HD3 LYS   159      32.991  35.142  52.601  1.00  0.00           H
ATOM   2514  CE  LYS   159      35.140  34.566  52.619  1.00  0.00           C
ATOM   2515  HE2 LYS   159      35.237  34.445  53.697  1.00  0.00           H
ATOM   2516  HE3 LYS   159      35.683  33.742  52.154  1.00  0.00           H
ATOM   2517  NZ  LYS   159      35.587  35.927  52.234  1.00  0.00           N
ATOM   2518  HZ1 LYS   159      35.512  36.135  51.250  1.00  0.00           H
ATOM   2519  HZ2 LYS   159      36.587  35.987  52.366  1.00  0.00           H
ATOM   2520  HZ3 LYS   159      35.090  36.677  52.694  1.00  0.00           H
ATOM   2521  C   LYS   159      29.515  31.397  53.026  1.00  0.00           C
ATOM   2522  O   LYS   159      28.881  32.151  52.314  1.00  0.00           O
ATOM   2523  N   GLY   160      28.876  30.351  53.617  1.00  0.00           N
ATOM   2524  H   GLY   160      29.430  29.647  54.082  1.00  0.00           H
ATOM   2525  CA  GLY   160      27.483  30.022  53.580  1.00  0.00           C
ATOM   2526  HA2 GLY   160      27.159  29.245  54.273  1.00  0.00           H
ATOM   2527  HA3 GLY   160      26.863  30.916  53.649  1.00  0.00           H
ATOM   2528  C   GLY   160      27.040  29.471  52.171  1.00  0.00           C
ATOM   2529  O   GLY   160      25.875  29.097  52.019  1.00  0.00           O
ATOM   2530  N   PHE   161      28.014  29.197  51.297  1.00  0.00           N
ATOM   2531  H   PHE   161      28.963  29.362  51.599  1.00  0.00           H
ATOM   2532  CA  PHE   161      27.726  28.508  50.002  1.00  0.00           C
ATOM   2533  HA  PHE   161      26.736  28.876  49.729  1.00  0.00           H
ATOM   2534  CB  PHE   161      28.620  28.769  48.814  1.00  0.00           C
ATOM   2535  HB2 PHE   161      29.596  28.545  49.242  1.00  0.00           H
ATOM   2536  HB3 PHE   161      28.336  27.979  48.118  1.00  0.00           H
ATOM   2537  CG  PHE   161      28.608  30.206  48.275  1.00  0.00           C
ATOM   2538  CD1 PHE   161      28.878  31.321  49.079  1.00  0.00           C
ATOM   2539  HD1 PHE   161      29.194  31.184  50.103  1.00  0.00           H
ATOM   2540  CE1 PHE   161      28.681  32.623  48.498  1.00  0.00           C
ATOM   2541  HE1 PHE   161      28.710  33.517  49.104  1.00  0.00           H
ATOM   2542  CZ  PHE   161      28.293  32.777  47.144  1.00  0.00           C
ATOM   2543  HZ  PHE   161      28.166  33.788  46.786  1.00  0.00           H
ATOM   2544  CE2 PHE   161      28.096  31.656  46.356  1.00  0.00           C
ATOM   2545  HE2 PHE   161      27.910  31.796  45.301  1.00  0.00           H
ATOM   2546  CD2 PHE   161      28.248  30.357  46.933  1.00  0.00           C
ATOM   2547  HD2 PHE   161      28.191  29.428  46.386  1.00  0.00           H
ATOM   2548  C   PHE   161      27.490  26.993  50.224  1.00  0.00           C
ATOM   2549  O   PHE   161      28.204  26.407  51.076  1.00  0.00           O
ATOM   2550  N   ASP   162      26.552  26.406  49.474  1.00  0.00           N
ATOM   2551  H   ASP   162      25.967  27.049  48.960  1.00  0.00           H
ATOM   2552  CA  ASP   162      26.365  24.980  49.397  1.00  0.00           C
ATOM   2553  HA  ASP   162      27.358  24.535  49.348  1.00  0.00           H
ATOM   2554  CB  ASP   162      25.553  24.356  50.585  1.00  0.00           C
ATOM   2555  HB2 ASP   162      25.898  24.819  51.510  1.00  0.00           H
ATOM   2556  HB3 ASP   162      24.471  24.345  50.455  1.00  0.00           H
ATOM   2557  CG  ASP   162      25.897  22.852  50.630  1.00  0.00           C
ATOM   2558  OD1 ASP   162      27.062  22.425  50.568  1.00  0.00           O
ATOM   2559  OD2 ASP   162      24.937  22.063  50.819  1.00  0.00           O
ATOM   2560  C   ASP   162      25.649  24.563  48.097  1.00  0.00           C
ATOM   2561  O   ASP   162      24.625  23.873  48.103  1.00  0.00           O
ATOM   2562  N   ILE   163      26.122  25.048  46.966  1.00  0.00           N
ATOM   2563  H   ILE   163      26.720  25.861  47.000  1.00  0.00           H
ATOM   2564  CA  ILE   163      25.589  24.722  45.617  1.00  0.00           C
ATOM   2565  HA  ILE   163      24.503  24.697  45.543  1.00  0.00           H
ATOM   2566  CB  ILE   163      25.917  25.845  44.552  1.00  0.00           C
ATOM   2567  HB  ILE   163      26.969  25.756  44.278  1.00  0.00           H
ATOM   2568  CG2 ILE   163      25.090  25.656  43.275  1.00  0.00           C
ATOM   2569 HG21 ILE   163      24.038  25.800  43.523  1.00  0.00           H
ATOM   2570 HG22 ILE   163      25.220  24.687  42.793  1.00  0.00           H
ATOM   2571 HG23 ILE   163      25.369  26.391  42.522  1.00  0.00           H
ATOM   2572  CG1 ILE   163      25.816  27.249  45.169  1.00  0.00           C
ATOM   2573 HG12 ILE   163      24.765  27.297  45.452  1.00  0.00           H
ATOM   2574 HG13 ILE   163      26.536  27.280  45.986  1.00  0.00           H
ATOM   2575  CD1 ILE   163      26.243  28.334  44.135  1.00  0.00           C
ATOM   2576 HD11 ILE   163      25.495  28.373  43.343  1.00  0.00           H
ATOM   2577 HD12 ILE   163      27.155  27.983  43.652  1.00  0.00           H
ATOM   2578 HD13 ILE   163      26.385  29.304  44.611  1.00  0.00           H
ATOM   2579  C   ILE   163      26.190  23.369  45.149  1.00  0.00           C
ATOM   2580  O   ILE   163      27.422  23.259  45.072  1.00  0.00           O
ATOM   2581  N   PRO   164      25.322  22.423  44.700  1.00  0.00           N
ATOM   2582  CD  PRO   164      23.843  22.471  44.675  1.00  0.00           C
ATOM   2583  HD2 PRO   164      23.406  22.819  43.740  1.00  0.00           H
ATOM   2584  HD3 PRO   164      23.554  23.172  45.458  1.00  0.00           H
ATOM   2585  CG  PRO   164      23.309  21.097  44.919  1.00  0.00           C
ATOM   2586  HG2 PRO   164      22.245  21.005  44.697  1.00  0.00           H
ATOM   2587  HG3 PRO   164      23.434  20.899  45.983  1.00  0.00           H
ATOM   2588  CB  PRO   164      24.316  20.317  44.054  1.00  0.00           C
ATOM   2589  HB2 PRO   164      23.933  20.236  43.037  1.00  0.00           H
ATOM   2590  HB3 PRO   164      24.589  19.400  44.577  1.00  0.00           H
ATOM   2591  CA  PRO   164      25.668  21.057  44.161  1.00  0.00           C
ATOM   2592  HA  PRO   164      26.391  20.619  44.849  1.00  0.00           H
ATOM   2593  C   PRO   164      26.299  21.153  42.736  1.00  0.00           C
ATOM   2594  O   PRO   164      26.099  22.150  42.015  1.00  0.00           O
ATOM   2595  N   ASN   165      26.953  20.099  42.331  1.00  0.00           N
ATOM   2596  H   ASN   165      27.209  19.472  43.080  1.00  0.00           H
ATOM   2597  CA  ASN   165      27.806  19.829  41.190  1.00  0.00           C
ATOM   2598  HA  ASN   165      28.330  18.896  41.395  1.00  0.00           H
ATOM   2599  CB  ASN   165      26.980  19.825  39.863  1.00  0.00           C
ATOM   2600  HB2 ASN   165      26.349  20.708  39.962  1.00  0.00           H
ATOM   2601  HB3 ASN   165      27.653  19.996  39.024  1.00  0.00           H
ATOM   2602  CG  ASN   165      26.156  18.602  39.652  1.00  0.00           C
ATOM   2603  OD1 ASN   165      26.043  17.698  40.430  1.00  0.00           O
ATOM   2604  ND2 ASN   165      25.491  18.500  38.562  1.00  0.00           N
ATOM   2605 HD21 ASN   165      25.655  19.058  37.737  1.00  0.00           H
ATOM   2606 HD22 ASN   165      24.860  17.710  38.547  1.00  0.00           H
ATOM   2607  C   ASN   165      29.065  20.759  41.035  1.00  0.00           C
ATOM   2608  O   ASN   165      29.946  20.472  40.215  1.00  0.00           O
ATOM   2609  N   ILE   166      29.120  21.924  41.660  1.00  0.00           N
ATOM   2610  H   ILE   166      28.248  22.206  42.084  1.00  0.00           H
ATOM   2611  CA  ILE   166      30.313  22.806  41.648  1.00  0.00           C
ATOM   2612  HA  ILE   166      30.563  22.996  40.603  1.00  0.00           H
ATOM   2613  CB  ILE   166      29.953  24.159  42.331  1.00  0.00           C
ATOM   2614  HB  ILE   166      29.826  24.095  43.412  1.00  0.00           H
ATOM   2615  CG2 ILE   166      30.984  25.167  41.954  1.00  0.00           C
ATOM   2616 HG21 ILE   166      30.963  25.335  40.877  1.00  0.00           H
ATOM   2617 HG22 ILE   166      31.963  24.807  42.268  1.00  0.00           H
ATOM   2618 HG23 ILE   166      30.773  26.094  42.487  1.00  0.00           H
ATOM   2619  CG1 ILE   166      28.543  24.737  41.960  1.00  0.00           C
ATOM   2620 HG12 ILE   166      27.854  24.023  42.413  1.00  0.00           H
ATOM   2621 HG13 ILE   166      28.414  25.692  42.470  1.00  0.00           H
ATOM   2622  CD1 ILE   166      28.086  24.993  40.563  1.00  0.00           C
ATOM   2623 HD11 ILE   166      28.772  25.528  39.904  1.00  0.00           H
ATOM   2624 HD12 ILE   166      27.231  25.643  40.751  1.00  0.00           H
ATOM   2625 HD13 ILE   166      27.875  23.992  40.187  1.00  0.00           H
ATOM   2626  C   ILE   166      31.555  22.179  42.288  1.00  0.00           C
ATOM   2627  O   ILE   166      32.641  22.314  41.732  1.00  0.00           O
ATOM   2628  N   GLU   167      31.396  21.391  43.408  1.00  0.00           N
ATOM   2629  H   GLU   167      30.559  21.633  43.918  1.00  0.00           H
ATOM   2630  CA  GLU   167      32.503  20.754  44.083  1.00  0.00           C
ATOM   2631  HA  GLU   167      33.158  21.564  44.404  1.00  0.00           H
ATOM   2632  CB  GLU   167      32.128  19.807  45.257  1.00  0.00           C
ATOM   2633  HB2 GLU   167      31.261  20.142  45.828  1.00  0.00           H
ATOM   2634  HB3 GLU   167      31.839  18.896  44.732  1.00  0.00           H
ATOM   2635  CG  GLU   167      33.232  19.429  46.323  1.00  0.00           C
ATOM   2636  HG2 GLU   167      34.016  18.834  45.855  1.00  0.00           H
ATOM   2637  HG3 GLU   167      33.576  20.412  46.647  1.00  0.00           H
ATOM   2638  CD  GLU   167      32.642  18.635  47.395  1.00  0.00           C
ATOM   2639  OE1 GLU   167      32.828  17.422  47.378  1.00  0.00           O
ATOM   2640  OE2 GLU   167      31.835  19.180  48.149  1.00  0.00           O
ATOM   2641  C   GLU   167      33.448  19.950  43.121  1.00  0.00           C
ATOM   2642  O   GLU   167      32.885  19.307  42.211  1.00  0.00           O
ATOM   2643  N   ASN   168      34.815  19.993  43.152  1.00  0.00           N
ATOM   2644  H   ASN   168      35.146  20.550  43.927  1.00  0.00           H
ATOM   2645  CA  ASN   168      35.756  19.380  42.222  1.00  0.00           C
ATOM   2646  HA  ASN   168      36.758  19.678  42.534  1.00  0.00           H
ATOM   2647  CB  ASN   168      35.735  17.846  42.379  1.00  0.00           C
ATOM   2648  HB2 ASN   168      34.917  17.383  41.827  1.00  0.00           H
ATOM   2649  HB3 ASN   168      36.592  17.411  41.863  1.00  0.00           H
ATOM   2650  CG  ASN   168      35.840  17.271  43.801  1.00  0.00           C
ATOM   2651  OD1 ASN   168      34.883  16.564  44.122  1.00  0.00           O
ATOM   2652  ND2 ASN   168      36.963  17.292  44.484  1.00  0.00           N
ATOM   2653 HD21 ASN   168      37.892  17.484  44.139  1.00  0.00           H
ATOM   2654 HD22 ASN   168      36.898  16.813  45.371  1.00  0.00           H
ATOM   2655  C   ASN   168      35.785  19.862  40.773  1.00  0.00           C
ATOM   2656  O   ASN   168      36.238  19.143  39.829  1.00  0.00           O
ATOM   2657  N   HID   169      35.228  21.014  40.434  1.00  0.00           N
ATOM   2658  H   HID   169      34.919  21.695  41.113  1.00  0.00           H
ATOM   2659  CA  HID   169      35.185  21.569  39.043  1.00  0.00           C
ATOM   2660  HA  HID   169      35.827  20.977  38.390  1.00  0.00           H
ATOM   2661  CB  HID   169      33.709  21.394  38.497  1.00  0.00           C
ATOM   2662  HB2 HID   169      33.059  21.931  39.187  1.00  0.00           H
ATOM   2663  HB3 HID   169      33.598  21.907  37.541  1.00  0.00           H
ATOM   2664  CG  HID   169      33.251  19.960  38.478  1.00  0.00           C
ATOM   2665  ND1 HID   169      32.723  19.183  39.495  1.00  0.00           N
ATOM   2666  HD1 HID   169      32.470  19.500  40.421  1.00  0.00           H
ATOM   2667  CE1 HID   169      32.396  17.978  39.047  1.00  0.00           C
ATOM   2668  HE1 HID   169      31.721  17.289  39.530  1.00  0.00           H
ATOM   2669  NE2 HID   169      32.611  17.970  37.699  1.00  0.00           N
ATOM   2670  CD2 HID   169      33.234  19.179  37.361  1.00  0.00           C
ATOM   2671  HD2 HID   169      33.548  19.472  36.370  1.00  0.00           H
ATOM   2672  C   HID   169      35.646  23.004  38.942  1.00  0.00           C
ATOM   2673  O   HID   169      35.728  23.704  39.977  1.00  0.00           O
ATOM   2674  N   ASP   170      35.903  23.466  37.742  1.00  0.00           N
ATOM   2675  H   ASP   170      35.576  22.938  36.945  1.00  0.00           H
ATOM   2676  CA  ASP   170      36.442  24.815  37.480  1.00  0.00           C
ATOM   2677  HA  ASP   170      37.152  25.170  38.228  1.00  0.00           H
ATOM   2678  CB  ASP   170      37.391  24.604  36.213  1.00  0.00           C
ATOM   2679  HB2 ASP   170      38.204  23.940  36.503  1.00  0.00           H
ATOM   2680  HB3 ASP   170      36.916  23.959  35.475  1.00  0.00           H
ATOM   2681  CG  ASP   170      37.865  25.860  35.565  1.00  0.00           C
ATOM   2682  OD1 ASP   170      37.741  26.983  36.099  1.00  0.00           O
ATOM   2683  OD2 ASP   170      38.334  25.642  34.439  1.00  0.00           O
ATOM   2684  C   ASP   170      35.350  25.895  37.217  1.00  0.00           C
ATOM   2685  O   ASP   170      34.504  25.596  36.288  1.00  0.00           O
ATOM   2686  N   VAL   171      35.266  26.914  37.987  1.00  0.00           N
ATOM   2687  H   VAL   171      36.040  27.029  38.624  1.00  0.00           H
ATOM   2688  CA  VAL   171      34.224  27.989  37.973  1.00  0.00           C
ATOM   2689  HA  VAL   171      33.315  27.393  38.059  1.00  0.00           H
ATOM   2690  CB  VAL   171      34.357  28.829  39.272  1.00  0.00           C
ATOM   2691  HB  VAL   171      33.459  29.446  39.226  1.00  0.00           H
ATOM   2692  CG1 VAL   171      34.245  27.962  40.500  1.00  0.00           C
ATOM   2693 HG11 VAL   171      33.785  28.475  41.344  1.00  0.00           H
ATOM   2694 HG12 VAL   171      33.544  27.139  40.362  1.00  0.00           H
ATOM   2695 HG13 VAL   171      35.182  27.451  40.718  1.00  0.00           H
ATOM   2696  CG2 VAL   171      35.655  29.620  39.358  1.00  0.00           C
ATOM   2697 HG21 VAL   171      35.862  30.283  38.518  1.00  0.00           H
ATOM   2698 HG22 VAL   171      36.543  28.993  39.445  1.00  0.00           H
ATOM   2699 HG23 VAL   171      35.495  30.279  40.211  1.00  0.00           H
ATOM   2700  C   VAL   171      34.373  28.910  36.792  1.00  0.00           C
ATOM   2701  O   VAL   171      33.342  29.537  36.517  1.00  0.00           O
ATOM   2702  N   VAL   172      35.465  29.015  36.051  1.00  0.00           N
ATOM   2703  H   VAL   172      36.338  28.558  36.276  1.00  0.00           H
ATOM   2704  CA  VAL   172      35.530  29.957  34.962  1.00  0.00           C
ATOM   2705  HA  VAL   172      35.050  30.875  35.299  1.00  0.00           H
ATOM   2706  CB  VAL   172      37.039  30.268  34.611  1.00  0.00           C
ATOM   2707  HB  VAL   172      37.473  29.290  34.404  1.00  0.00           H
ATOM   2708  CG1 VAL   172      37.196  31.272  33.473  1.00  0.00           C
ATOM   2709 HG11 VAL   172      36.582  32.166  33.585  1.00  0.00           H
ATOM   2710 HG12 VAL   172      38.232  31.588  33.352  1.00  0.00           H
ATOM   2711 HG13 VAL   172      36.901  30.923  32.485  1.00  0.00           H
ATOM   2712  CG2 VAL   172      37.834  30.844  35.810  1.00  0.00           C
ATOM   2713 HG21 VAL   172      38.887  30.766  35.541  1.00  0.00           H
ATOM   2714 HG22 VAL   172      37.680  30.250  36.712  1.00  0.00           H
ATOM   2715 HG23 VAL   172      37.645  31.895  36.030  1.00  0.00           H
ATOM   2716  C   VAL   172      34.706  29.623  33.730  1.00  0.00           C
ATOM   2717  O   VAL   172      34.018  30.548  33.305  1.00  0.00           O
ATOM   2718  N   PRO   173      34.632  28.398  33.182  1.00  0.00           N
ATOM   2719  CD  PRO   173      35.495  27.241  33.444  1.00  0.00           C
ATOM   2720  HD2 PRO   173      35.174  26.766  34.371  1.00  0.00           H
ATOM   2721  HD3 PRO   173      36.551  27.507  33.502  1.00  0.00           H
ATOM   2722  CG  PRO   173      35.266  26.313  32.240  1.00  0.00           C
ATOM   2723  HG2 PRO   173      35.627  25.292  32.373  1.00  0.00           H
ATOM   2724  HG3 PRO   173      35.916  26.557  31.399  1.00  0.00           H
ATOM   2725  CB  PRO   173      33.789  26.513  31.847  1.00  0.00           C
ATOM   2726  HB2 PRO   173      33.120  25.872  32.420  1.00  0.00           H
ATOM   2727  HB3 PRO   173      33.724  26.409  30.764  1.00  0.00           H
ATOM   2728  CA  PRO   173      33.641  27.973  32.227  1.00  0.00           C
ATOM   2729  HA  PRO   173      33.794  28.585  31.338  1.00  0.00           H
ATOM   2730  C   PRO   173      32.183  28.257  32.617  1.00  0.00           C
ATOM   2731  O   PRO   173      31.250  28.487  31.842  1.00  0.00           O
ATOM   2732  N   MET   174      31.881  28.137  33.928  1.00  0.00           N
ATOM   2733  H   MET   174      32.668  27.867  34.501  1.00  0.00           H
ATOM   2734  CA  MET   174      30.509  28.302  34.526  1.00  0.00           C
ATOM   2735  HA  MET   174      29.846  27.629  33.981  1.00  0.00           H
ATOM   2736  CB  MET   174      30.448  27.923  35.998  1.00  0.00           C
ATOM   2737  HB2 MET   174      31.018  28.607  36.630  1.00  0.00           H
ATOM   2738  HB3 MET   174      29.409  27.948  36.326  1.00  0.00           H
ATOM   2739  CG  MET   174      30.967  26.474  36.286  1.00  0.00           C
ATOM   2740  HG2 MET   174      30.224  25.805  35.852  1.00  0.00           H
ATOM   2741  HG3 MET   174      31.955  26.377  35.836  1.00  0.00           H
ATOM   2742  SD  MET   174      31.072  26.037  38.036  1.00  0.00           S
ATOM   2743  CE  MET   174      31.399  24.248  37.945  1.00  0.00           C
ATOM   2744  HE1 MET   174      32.033  23.931  38.773  1.00  0.00           H
ATOM   2745  HE2 MET   174      30.440  23.736  38.000  1.00  0.00           H
ATOM   2746  HE3 MET   174      31.999  24.018  37.064  1.00  0.00           H
ATOM   2747  C   MET   174      30.105  29.719  34.325  1.00  0.00           C
ATOM   2748  O   MET   174      28.988  29.897  33.838  1.00  0.00           O
ATOM   2749  N   LEU   175      30.965  30.723  34.299  1.00  0.00           N
ATOM   2750  H   LEU   175      31.945  30.597  34.507  1.00  0.00           H
ATOM   2751  CA  LEU   175      30.672  32.145  33.997  1.00  0.00           C
ATOM   2752  HA  LEU   175      29.591  32.284  34.027  1.00  0.00           H
ATOM   2753  CB  LEU   175      31.407  33.057  34.983  1.00  0.00           C
ATOM   2754  HB2 LEU   175      31.000  33.092  35.994  1.00  0.00           H
ATOM   2755  HB3 LEU   175      32.440  32.706  34.969  1.00  0.00           H
ATOM   2756  CG  LEU   175      31.404  34.537  34.594  1.00  0.00           C
ATOM   2757  HG  LEU   175      31.834  34.511  33.592  1.00  0.00           H
ATOM   2758  CD1 LEU   175      30.015  35.097  34.763  1.00  0.00           C
ATOM   2759 HD11 LEU   175      29.394  34.498  34.099  1.00  0.00           H
ATOM   2760 HD12 LEU   175      29.979  36.107  34.353  1.00  0.00           H
ATOM   2761 HD13 LEU   175      29.604  34.950  35.762  1.00  0.00           H
ATOM   2762  CD2 LEU   175      32.340  35.324  35.512  1.00  0.00           C
ATOM   2763 HD21 LEU   175      32.511  36.319  35.102  1.00  0.00           H
ATOM   2764 HD22 LEU   175      32.037  35.372  36.557  1.00  0.00           H
ATOM   2765 HD23 LEU   175      33.274  34.762  35.531  1.00  0.00           H
ATOM   2766  C   LEU   175      30.839  32.500  32.529  1.00  0.00           C
ATOM   2767  O   LEU   175      30.012  33.204  31.885  1.00  0.00           O
ATOM   2768  N   GLN   176      31.932  31.912  31.914  1.00  0.00           N
ATOM   2769  H   GLN   176      32.522  31.339  32.500  1.00  0.00           H
ATOM   2770  CA  GLN   176      32.254  32.186  30.503  1.00  0.00           C
ATOM   2771  HA  GLN   176      32.357  33.271  30.489  1.00  0.00           H
ATOM   2772  CB  GLN   176      33.538  31.544  30.118  1.00  0.00           C
ATOM   2773  HB2 GLN   176      34.203  31.804  30.942  1.00  0.00           H
ATOM   2774  HB3 GLN   176      33.454  30.457  30.110  1.00  0.00           H
ATOM   2775  CG  GLN   176      34.094  31.872  28.668  1.00  0.00           C
ATOM   2776  HG2 GLN   176      33.978  31.035  27.979  1.00  0.00           H
ATOM   2777  HG3 GLN   176      33.478  32.627  28.178  1.00  0.00           H
ATOM   2778  CD  GLN   176      35.527  32.419  28.751  1.00  0.00           C
ATOM   2779  OE1 GLN   176      36.432  32.016  29.529  1.00  0.00           O
ATOM   2780  NE2 GLN   176      35.889  33.325  27.870  1.00  0.00           N
ATOM   2781 HE21 GLN   176      36.848  33.637  27.905  1.00  0.00           H
ATOM   2782 HE22 GLN   176      35.376  33.399  27.001  1.00  0.00           H
ATOM   2783  C   GLN   176      31.121  31.745  29.585  1.00  0.00           C
ATOM   2784  O   GLN   176      30.737  32.557  28.721  1.00  0.00           O
ATOM   2785  N   LYS   177      30.468  30.550  29.760  1.00  0.00           N
ATOM   2786  H   LYS   177      30.737  29.983  30.553  1.00  0.00           H
ATOM   2787  CA  LYS   177      29.277  30.130  28.873  1.00  0.00           C
ATOM   2788  HA  LYS   177      29.696  30.188  27.868  1.00  0.00           H
ATOM   2789  CB  LYS   177      28.827  28.691  29.168  1.00  0.00           C
ATOM   2790  HB2 LYS   177      28.245  28.272  28.348  1.00  0.00           H
ATOM   2791  HB3 LYS   177      29.789  28.192  29.291  1.00  0.00           H
ATOM   2792  CG  LYS   177      28.078  28.599  30.499  1.00  0.00           C
ATOM   2793  HG2 LYS   177      28.633  29.079  31.304  1.00  0.00           H
ATOM   2794  HG3 LYS   177      27.040  28.823  30.253  1.00  0.00           H
ATOM   2795  CD  LYS   177      27.962  27.150  30.846  1.00  0.00           C
ATOM   2796  HD2 LYS   177      27.317  26.616  30.147  1.00  0.00           H
ATOM   2797  HD3 LYS   177      28.959  26.708  30.798  1.00  0.00           H
ATOM   2798  CE  LYS   177      27.476  27.069  32.276  1.00  0.00           C
ATOM   2799  HE2 LYS   177      28.219  27.737  32.712  1.00  0.00           H
ATOM   2800  HE3 LYS   177      26.495  27.538  32.351  1.00  0.00           H
ATOM   2801  NZ  LYS   177      27.789  25.765  32.927  1.00  0.00           N
ATOM   2802  HZ1 LYS   177      27.387  24.989  32.420  1.00  0.00           H
ATOM   2803  HZ2 LYS   177      27.322  25.588  33.805  1.00  0.00           H
ATOM   2804  HZ3 LYS   177      28.764  25.534  33.045  1.00  0.00           H
ATOM   2805  C   LYS   177      28.095  31.105  28.947  1.00  0.00           C
ATOM   2806  O   LYS   177      27.435  31.381  27.952  1.00  0.00           O
ATOM   2807  N   GLN   178      27.881  31.799  30.049  1.00  0.00           N
ATOM   2808  H   GLN   178      28.425  31.457  30.829  1.00  0.00           H
ATOM   2809  CA  GLN   178      26.810  32.807  30.250  1.00  0.00           C
ATOM   2810  HA  GLN   178      25.955  32.459  29.668  1.00  0.00           H
ATOM   2811  CB  GLN   178      26.454  32.894  31.773  1.00  0.00           C
ATOM   2812  HB2 GLN   178      27.281  33.406  32.265  1.00  0.00           H
ATOM   2813  HB3 GLN   178      25.571  33.529  31.843  1.00  0.00           H
ATOM   2814  CG  GLN   178      26.197  31.487  32.451  1.00  0.00           C
ATOM   2815  HG2 GLN   178      27.113  30.946  32.215  1.00  0.00           H
ATOM   2816  HG3 GLN   178      26.059  31.638  33.521  1.00  0.00           H
ATOM   2817  CD  GLN   178      25.071  30.620  31.961  1.00  0.00           C
ATOM   2818  OE1 GLN   178      24.559  30.854  30.887  1.00  0.00           O
ATOM   2819  NE2 GLN   178      24.669  29.607  32.673  1.00  0.00           N
ATOM   2820 HE21 GLN   178      23.927  29.033  32.300  1.00  0.00           H
ATOM   2821 HE22 GLN   178      25.005  29.383  33.598  1.00  0.00           H
ATOM   2822  C   GLN   178      27.155  34.278  29.738  1.00  0.00           C
ATOM   2823  O   GLN   178      26.278  34.826  29.114  1.00  0.00           O
ATOM   2824  N   ILE   179      28.411  34.753  29.870  1.00  0.00           N
ATOM   2825  H   ILE   179      29.037  34.128  30.358  1.00  0.00           H
ATOM   2826  CA  ILE   179      28.949  35.938  29.155  1.00  0.00           C
ATOM   2827  HA  ILE   179      28.273  36.747  29.433  1.00  0.00           H
ATOM   2828  CB  ILE   179      30.376  36.287  29.567  1.00  0.00           C
ATOM   2829  HB  ILE   179      30.984  35.392  29.435  1.00  0.00           H
ATOM   2830  CG2 ILE   179      30.846  37.475  28.655  1.00  0.00           C
ATOM   2831 HG21 ILE   179      31.902  37.642  28.868  1.00  0.00           H
ATOM   2832 HG22 ILE   179      30.270  38.400  28.644  1.00  0.00           H
ATOM   2833 HG23 ILE   179      30.839  37.075  27.641  1.00  0.00           H
ATOM   2834  CG1 ILE   179      30.443  36.644  31.096  1.00  0.00           C
ATOM   2835 HG12 ILE   179      30.060  37.640  31.317  1.00  0.00           H
ATOM   2836 HG13 ILE   179      29.804  35.930  31.615  1.00  0.00           H
ATOM   2837  CD1 ILE   179      31.902  36.678  31.541  1.00  0.00           C
ATOM   2838 HD11 ILE   179      32.372  37.531  31.049  1.00  0.00           H
ATOM   2839 HD12 ILE   179      32.349  35.739  31.213  1.00  0.00           H
ATOM   2840 HD13 ILE   179      32.019  36.839  32.612  1.00  0.00           H
ATOM   2841  C   ILE   179      28.672  35.666  27.630  1.00  0.00           C
ATOM   2842  O   ILE   179      27.847  36.271  26.971  1.00  0.00           O
ATOM   2843  N   THR   180      29.283  34.561  27.104  1.00  0.00           N
ATOM   2844  H   THR   180      29.912  34.046  27.703  1.00  0.00           H
ATOM   2845  CA  THR   180      29.162  33.939  25.736  1.00  0.00           C
ATOM   2846  HA  THR   180      29.665  34.608  25.037  1.00  0.00           H
ATOM   2847  CB  THR   180      29.903  32.637  25.501  1.00  0.00           C
ATOM   2848  HB  THR   180      29.338  31.922  26.098  1.00  0.00           H
ATOM   2849  CG2 THR   180      30.073  32.150  24.091  1.00  0.00           C
ATOM   2850 HG21 THR   180      30.688  31.260  23.959  1.00  0.00           H
ATOM   2851 HG22 THR   180      30.513  32.832  23.363  1.00  0.00           H
ATOM   2852 HG23 THR   180      29.067  31.886  23.763  1.00  0.00           H
ATOM   2853  OG1 THR   180      31.196  32.723  26.024  1.00  0.00           O
ATOM   2854  HG1 THR   180      31.049  32.585  26.962  1.00  0.00           H
ATOM   2855  C   THR   180      27.698  33.922  25.237  1.00  0.00           C
ATOM   2856  O   THR   180      27.304  34.458  24.198  1.00  0.00           O
ATOM   2857  N   LYS   181      26.782  33.332  25.972  1.00  0.00           N
ATOM   2858  H   LYS   181      27.107  32.888  26.819  1.00  0.00           H
ATOM   2859  CA  LYS   181      25.338  33.353  25.664  1.00  0.00           C
ATOM   2860  HA  LYS   181      25.185  32.839  24.714  1.00  0.00           H
ATOM   2861  CB  LYS   181      24.492  32.508  26.702  1.00  0.00           C
ATOM   2862  HB2 LYS   181      24.837  31.478  26.782  1.00  0.00           H
ATOM   2863  HB3 LYS   181      24.684  32.832  27.725  1.00  0.00           H
ATOM   2864  CG  LYS   181      23.028  32.663  26.388  1.00  0.00           C
ATOM   2865  HG2 LYS   181      22.607  33.637  26.641  1.00  0.00           H
ATOM   2866  HG3 LYS   181      22.860  32.235  25.400  1.00  0.00           H
ATOM   2867  CD  LYS   181      22.213  31.688  27.207  1.00  0.00           C
ATOM   2868  HD2 LYS   181      21.142  31.738  27.008  1.00  0.00           H
ATOM   2869  HD3 LYS   181      22.595  30.693  26.979  1.00  0.00           H
ATOM   2870  CE  LYS   181      22.412  31.992  28.695  1.00  0.00           C
ATOM   2871  HE2 LYS   181      23.466  31.941  28.971  1.00  0.00           H
ATOM   2872  HE3 LYS   181      22.085  33.024  28.816  1.00  0.00           H
ATOM   2873  NZ  LYS   181      21.576  31.037  29.502  1.00  0.00           N
ATOM   2874  HZ1 LYS   181      21.714  30.062  29.277  1.00  0.00           H
ATOM   2875  HZ2 LYS   181      20.596  31.284  29.525  1.00  0.00           H
ATOM   2876  HZ3 LYS   181      21.816  31.134  30.478  1.00  0.00           H
ATOM   2877  C   LYS   181      24.739  34.778  25.411  1.00  0.00           C
ATOM   2878  O   LYS   181      23.960  34.907  24.502  1.00  0.00           O
ATOM   2879  N   ARG   182      24.869  35.765  26.283  1.00  0.00           N
ATOM   2880  H   ARG   182      25.398  35.602  27.128  1.00  0.00           H
ATOM   2881  CA  ARG   182      24.514  37.178  26.142  1.00  0.00           C
ATOM   2882  HA  ARG   182      23.439  37.192  25.961  1.00  0.00           H
ATOM   2883  CB  ARG   182      24.740  37.721  27.631  1.00  0.00           C
ATOM   2884  HB2 ARG   182      25.726  37.421  27.985  1.00  0.00           H
ATOM   2885  HB3 ARG   182      24.568  38.798  27.618  1.00  0.00           H
ATOM   2886  CG  ARG   182      23.678  37.173  28.620  1.00  0.00           C
ATOM   2887  HG2 ARG   182      22.744  37.700  28.424  1.00  0.00           H
ATOM   2888  HG3 ARG   182      23.431  36.135  28.398  1.00  0.00           H
ATOM   2889  CD  ARG   182      23.983  37.428  30.025  1.00  0.00           C
ATOM   2890  HD2 ARG   182      24.972  36.996  30.178  1.00  0.00           H
ATOM   2891  HD3 ARG   182      24.057  38.501  30.204  1.00  0.00           H
ATOM   2892  NE  ARG   182      23.070  36.847  30.963  1.00  0.00           N
ATOM   2893  HE  ARG   182      22.570  37.517  31.530  1.00  0.00           H
ATOM   2894  CZ  ARG   182      23.019  35.593  31.308  1.00  0.00           C
ATOM   2895  NH1 ARG   182      22.224  35.296  32.307  1.00  0.00           N
ATOM   2896 HH11 ARG   182      21.788  36.011  32.872  1.00  0.00           H
ATOM   2897 HH12 ARG   182      22.073  34.326  32.547  1.00  0.00           H
ATOM   2898  NH2 ARG   182      23.669  34.611  30.779  1.00  0.00           N
ATOM   2899 HH21 ARG   182      24.380  34.787  30.084  1.00  0.00           H
ATOM   2900 HH22 ARG   182      23.608  33.692  31.193  1.00  0.00           H
ATOM   2901  C   ARG   182      25.311  38.089  25.194  1.00  0.00           C
ATOM   2902  O   ARG   182      24.991  39.251  24.898  1.00  0.00           O
ATOM   2903  N   ASN   183      26.382  37.468  24.643  1.00  0.00           N
ATOM   2904  H   ASN   183      26.665  36.617  25.107  1.00  0.00           H
ATOM   2905  CA  ASN   183      27.344  38.053  23.769  1.00  0.00           C
ATOM   2906  HA  ASN   183      28.106  37.283  23.652  1.00  0.00           H
ATOM   2907  CB  ASN   183      26.869  38.247  22.313  1.00  0.00           C
ATOM   2908  HB2 ASN   183      26.224  39.115  22.177  1.00  0.00           H
ATOM   2909  HB3 ASN   183      27.766  38.526  21.759  1.00  0.00           H
ATOM   2910  CG  ASN   183      26.211  37.140  21.561  1.00  0.00           C
ATOM   2911  OD1 ASN   183      25.413  37.325  20.589  1.00  0.00           O
ATOM   2912  ND2 ASN   183      26.465  35.860  21.771  1.00  0.00           N
ATOM   2913 HD21 ASN   183      26.972  35.544  22.586  1.00  0.00           H
ATOM   2914 HD22 ASN   183      26.256  35.292  20.963  1.00  0.00           H
ATOM   2915  C   ASN   183      27.983  39.232  24.470  1.00  0.00           C
ATOM   2916  O   ASN   183      28.342  40.161  23.698  1.00  0.00           O
ATOM   2917  N   ILE   184      28.130  39.277  25.845  1.00  0.00           N
ATOM   2918  H   ILE   184      27.932  38.434  26.364  1.00  0.00           H
ATOM   2919  CA  ILE   184      28.685  40.475  26.490  1.00  0.00           C
ATOM   2920  HA  ILE   184      28.097  41.303  26.091  1.00  0.00           H
ATOM   2921  CB  ILE   184      28.594  40.611  28.027  1.00  0.00           C
ATOM   2922  HB  ILE   184      29.582  40.400  28.437  1.00  0.00           H
ATOM   2923  CG2 ILE   184      28.400  42.103  28.470  1.00  0.00           C
ATOM   2924 HG21 ILE   184      28.470  42.284  29.542  1.00  0.00           H
ATOM   2925 HG22 ILE   184      27.471  42.444  28.015  1.00  0.00           H
ATOM   2926 HG23 ILE   184      29.224  42.637  27.997  1.00  0.00           H
ATOM   2927  CG1 ILE   184      27.558  39.716  28.635  1.00  0.00           C
ATOM   2928 HG12 ILE   184      26.614  39.882  28.116  1.00  0.00           H
ATOM   2929 HG13 ILE   184      27.737  38.654  28.468  1.00  0.00           H
ATOM   2930  CD1 ILE   184      27.350  39.721  30.180  1.00  0.00           C
ATOM   2931 HD11 ILE   184      28.315  39.525  30.647  1.00  0.00           H
ATOM   2932 HD12 ILE   184      26.661  38.943  30.509  1.00  0.00           H
ATOM   2933 HD13 ILE   184      26.890  40.632  30.561  1.00  0.00           H
ATOM   2934  C   ILE   184      30.127  40.769  26.022  1.00  0.00           C
ATOM   2935  O   ILE   184      30.946  39.891  26.016  1.00  0.00           O
ATOM   2936  N   PRO   185      30.535  41.986  25.576  1.00  0.00           N
ATOM   2937  CD  PRO   185      29.690  43.112  25.190  1.00  0.00           C
ATOM   2938  HD2 PRO   185      28.877  43.391  25.861  1.00  0.00           H
ATOM   2939  HD3 PRO   185      29.264  42.893  24.211  1.00  0.00           H
ATOM   2940  CG  PRO   185      30.643  44.232  25.061  1.00  0.00           C
ATOM   2941  HG2 PRO   185      30.995  44.740  25.958  1.00  0.00           H
ATOM   2942  HG3 PRO   185      30.249  44.997  24.392  1.00  0.00           H
ATOM   2943  CB  PRO   185      31.862  43.639  24.513  1.00  0.00           C
ATOM   2944  HB2 PRO   185      32.754  44.265  24.507  1.00  0.00           H
ATOM   2945  HB3 PRO   185      31.641  43.332  23.491  1.00  0.00           H
ATOM   2946  CA  PRO   185      32.004  42.360  25.253  1.00  0.00           C
ATOM   2947  HA  PRO   185      32.275  41.543  24.585  1.00  0.00           H
ATOM   2948  C   PRO   185      32.909  42.343  26.468  1.00  0.00           C
ATOM   2949  O   PRO   185      33.415  43.388  26.964  1.00  0.00           O
ATOM   2950  N   ILE   186      33.044  41.185  27.067  1.00  0.00           N
ATOM   2951  H   ILE   186      32.524  40.408  26.687  1.00  0.00           H
ATOM   2952  CA  ILE   186      33.892  40.854  28.275  1.00  0.00           C
ATOM   2953  HA  ILE   186      34.682  41.592  28.412  1.00  0.00           H
ATOM   2954  CB  ILE   186      32.947  40.750  29.501  1.00  0.00           C
ATOM   2955  HB  ILE   186      32.273  39.900  29.391  1.00  0.00           H
ATOM   2956  CG2 ILE   186      33.837  40.394  30.683  1.00  0.00           C
ATOM   2957 HG21 ILE   186      34.240  39.383  30.722  1.00  0.00           H
ATOM   2958 HG22 ILE   186      33.220  40.416  31.581  1.00  0.00           H
ATOM   2959 HG23 ILE   186      34.746  40.995  30.728  1.00  0.00           H
ATOM   2960  CG1 ILE   186      32.077  42.016  29.702  1.00  0.00           C
ATOM   2961 HG12 ILE   186      32.661  42.924  29.547  1.00  0.00           H
ATOM   2962 HG13 ILE   186      31.210  42.053  29.043  1.00  0.00           H
ATOM   2963  CD1 ILE   186      31.436  41.963  31.046  1.00  0.00           C
ATOM   2964 HD11 ILE   186      30.733  42.782  31.191  1.00  0.00           H
ATOM   2965 HD12 ILE   186      32.184  42.122  31.823  1.00  0.00           H
ATOM   2966 HD13 ILE   186      30.902  41.017  31.140  1.00  0.00           H
ATOM   2967  C   ILE   186      34.659  39.523  28.040  1.00  0.00           C
ATOM   2968  O   ILE   186      34.053  38.619  27.434  1.00  0.00           O
ATOM   2969  N   GLU   187      35.918  39.446  28.638  1.00  0.00           N
ATOM   2970  H   GLU   187      36.236  40.251  29.158  1.00  0.00           H
ATOM   2971  CA  GLU   187      36.667  38.128  28.591  1.00  0.00           C
ATOM   2972  HA  GLU   187      35.845  37.416  28.647  1.00  0.00           H
ATOM   2973  CB  GLU   187      37.562  38.074  27.361  1.00  0.00           C
ATOM   2974  HB2 GLU   187      36.855  37.968  26.539  1.00  0.00           H
ATOM   2975  HB3 GLU   187      37.981  39.068  27.203  1.00  0.00           H
ATOM   2976  CG  GLU   187      38.619  37.069  27.120  1.00  0.00           C
ATOM   2977  HG2 GLU   187      39.145  37.264  26.186  1.00  0.00           H
ATOM   2978  HG3 GLU   187      39.385  37.133  27.892  1.00  0.00           H
ATOM   2979  CD  GLU   187      37.987  35.666  26.990  1.00  0.00           C
ATOM   2980  OE1 GLU   187      38.041  34.905  27.985  1.00  0.00           O
ATOM   2981  OE2 GLU   187      37.438  35.382  25.931  1.00  0.00           O
ATOM   2982  C   GLU   187      37.523  37.855  29.863  1.00  0.00           C
ATOM   2983  O   GLU   187      38.368  38.769  30.181  1.00  0.00           O
ATOM   2984  N   VAL   188      37.256  36.723  30.523  1.00  0.00           N
ATOM   2985  H   VAL   188      36.828  35.924  30.079  1.00  0.00           H
ATOM   2986  CA  VAL   188      37.761  36.359  31.861  1.00  0.00           C
ATOM   2987  HA  VAL   188      37.719  37.234  32.510  1.00  0.00           H
ATOM   2988  CB  VAL   188      36.873  35.236  32.510  1.00  0.00           C
ATOM   2989  HB  VAL   188      37.007  34.274  32.016  1.00  0.00           H
ATOM   2990  CG1 VAL   188      37.124  35.224  34.005  1.00  0.00           C
ATOM   2991 HG11 VAL   188      38.143  34.936  34.265  1.00  0.00           H
ATOM   2992 HG12 VAL   188      37.062  36.266  34.319  1.00  0.00           H
ATOM   2993 HG13 VAL   188      36.516  34.436  34.450  1.00  0.00           H
ATOM   2994  CG2 VAL   188      35.346  35.530  32.318  1.00  0.00           C
ATOM   2995 HG21 VAL   188      35.077  35.579  31.264  1.00  0.00           H
ATOM   2996 HG22 VAL   188      35.033  36.517  32.659  1.00  0.00           H
ATOM   2997 HG23 VAL   188      34.655  34.837  32.796  1.00  0.00           H
ATOM   2998  C   VAL   188      39.204  35.895  31.682  1.00  0.00           C
ATOM   2999  O   VAL   188      39.565  34.722  31.810  1.00  0.00           O
ATOM   3000  N   VAL   189      40.086  36.854  31.343  1.00  0.00           N
ATOM   3001  H   VAL   189      39.717  37.786  31.217  1.00  0.00           H
ATOM   3002  CA  VAL   189      41.555  36.640  31.201  1.00  0.00           C
ATOM   3003  HA  VAL   189      41.734  35.792  30.540  1.00  0.00           H
ATOM   3004  CB  VAL   189      42.227  37.880  30.540  1.00  0.00           C
ATOM   3005  HB  VAL   189      41.477  38.330  29.889  1.00  0.00           H
ATOM   3006  CG1 VAL   189      42.588  38.881  31.631  1.00  0.00           C
ATOM   3007 HG11 VAL   189      42.954  39.799  31.170  1.00  0.00           H
ATOM   3008 HG12 VAL   189      41.687  39.115  32.200  1.00  0.00           H
ATOM   3009 HG13 VAL   189      43.269  38.503  32.394  1.00  0.00           H
ATOM   3010  CG2 VAL   189      43.536  37.528  29.808  1.00  0.00           C
ATOM   3011 HG21 VAL   189      44.411  37.396  30.444  1.00  0.00           H
ATOM   3012 HG22 VAL   189      43.750  38.450  29.266  1.00  0.00           H
ATOM   3013 HG23 VAL   189      43.372  36.645  29.191  1.00  0.00           H
ATOM   3014  C   VAL   189      42.285  36.183  32.471  1.00  0.00           C
ATOM   3015  O   VAL   189      43.377  35.651  32.418  1.00  0.00           O
ATOM   3016  N   ALA   190      41.680  36.294  33.671  1.00  0.00           N
ATOM   3017  H   ALA   190      40.802  36.786  33.589  1.00  0.00           H
ATOM   3018  CA  ALA   190      42.290  35.733  34.980  1.00  0.00           C
ATOM   3019  HA  ALA   190      42.843  34.825  34.738  1.00  0.00           H
ATOM   3020  CB  ALA   190      43.196  36.827  35.563  1.00  0.00           C
ATOM   3021  HB1 ALA   190      43.965  37.233  34.907  1.00  0.00           H
ATOM   3022  HB2 ALA   190      43.711  36.430  36.438  1.00  0.00           H
ATOM   3023  HB3 ALA   190      42.501  37.646  35.750  1.00  0.00           H
ATOM   3024  C   ALA   190      41.338  35.235  36.065  1.00  0.00           C
ATOM   3025  O   ALA   190      40.262  35.704  36.243  1.00  0.00           O
ATOM   3026  N   LEU   191      41.711  34.221  36.887  1.00  0.00           N
ATOM   3027  H   LEU   191      42.583  33.732  36.734  1.00  0.00           H
ATOM   3028  CA  LEU   191      41.101  33.799  38.101  1.00  0.00           C
ATOM   3029  HA  LEU   191      40.198  34.374  38.301  1.00  0.00           H
ATOM   3030  CB  LEU   191      40.663  32.314  37.921  1.00  0.00           C
ATOM   3031  HB2 LEU   191      40.134  32.192  36.975  1.00  0.00           H
ATOM   3032  HB3 LEU   191      41.618  31.790  37.922  1.00  0.00           H
ATOM   3033  CG  LEU   191      39.723  31.721  38.974  1.00  0.00           C
ATOM   3034  HG  LEU   191      39.380  30.810  38.485  1.00  0.00           H
ATOM   3035  CD1 LEU   191      40.540  31.267  40.152  1.00  0.00           C
ATOM   3036 HD11 LEU   191      40.058  30.460  40.704  1.00  0.00           H
ATOM   3037 HD12 LEU   191      40.530  32.079  40.880  1.00  0.00           H
ATOM   3038 HD13 LEU   191      41.493  30.816  39.879  1.00  0.00           H
ATOM   3039  CD2 LEU   191      38.510  32.608  39.163  1.00  0.00           C
ATOM   3040 HD21 LEU   191      38.085  32.860  38.192  1.00  0.00           H
ATOM   3041 HD22 LEU   191      37.743  32.035  39.684  1.00  0.00           H
ATOM   3042 HD23 LEU   191      38.768  33.505  39.726  1.00  0.00           H
ATOM   3043  C   LEU   191      42.100  34.032  39.284  1.00  0.00           C
ATOM   3044  O   LEU   191      43.199  33.557  39.232  1.00  0.00           O
ATOM   3045  N   ILE   192      41.628  34.749  40.296  1.00  0.00           N
ATOM   3046  H   ILE   192      40.684  35.110  40.263  1.00  0.00           H
ATOM   3047  CA  ILE   192      42.538  35.279  41.393  1.00  0.00           C
ATOM   3048  HA  ILE   192      43.429  34.652  41.394  1.00  0.00           H
ATOM   3049  CB  ILE   192      42.953  36.774  41.172  1.00  0.00           C
ATOM   3050  HB  ILE   192      43.870  36.766  41.762  1.00  0.00           H
ATOM   3051  CG2 ILE   192      43.405  37.056  39.678  1.00  0.00           C
ATOM   3052 HG21 ILE   192      44.240  36.438  39.347  1.00  0.00           H
ATOM   3053 HG22 ILE   192      43.786  38.053  39.460  1.00  0.00           H
ATOM   3054 HG23 ILE   192      42.564  37.014  38.985  1.00  0.00           H
ATOM   3055  CG1 ILE   192      41.998  37.859  41.576  1.00  0.00           C
ATOM   3056 HG12 ILE   192      41.837  38.439  40.666  1.00  0.00           H
ATOM   3057 HG13 ILE   192      41.046  37.456  41.921  1.00  0.00           H
ATOM   3058  CD1 ILE   192      42.626  38.820  42.577  1.00  0.00           C
ATOM   3059 HD11 ILE   192      42.714  38.281  43.519  1.00  0.00           H
ATOM   3060 HD12 ILE   192      42.013  39.699  42.779  1.00  0.00           H
ATOM   3061 HD13 ILE   192      43.674  38.988  42.328  1.00  0.00           H
ATOM   3062  C   ILE   192      41.917  35.214  42.771  1.00  0.00           C
ATOM   3063  O   ILE   192      40.721  35.145  42.928  1.00  0.00           O
ATOM   3064  N   ASN   193      42.810  35.110  43.785  1.00  0.00           N
ATOM   3065  H   ASN   193      43.797  35.154  43.579  1.00  0.00           H
ATOM   3066  CA  ASN   193      42.388  35.274  45.158  1.00  0.00           C
ATOM   3067  HA  ASN   193      41.303  35.356  45.227  1.00  0.00           H
ATOM   3068  CB  ASN   193      42.997  34.179  46.040  1.00  0.00           C
ATOM   3069  HB2 ASN   193      42.814  33.208  45.580  1.00  0.00           H
ATOM   3070  HB3 ASN   193      44.072  34.334  45.950  1.00  0.00           H
ATOM   3071  CG  ASN   193      42.538  34.296  47.482  1.00  0.00           C
ATOM   3072  OD1 ASN   193      42.905  35.145  48.189  1.00  0.00           O
ATOM   3073  ND2 ASN   193      41.800  33.379  47.954  1.00  0.00           N
ATOM   3074 HD21 ASN   193      41.653  32.536  47.418  1.00  0.00           H
ATOM   3075 HD22 ASN   193      41.592  33.494  48.936  1.00  0.00           H
ATOM   3076  C   ASN   193      42.803  36.713  45.640  1.00  0.00           C
ATOM   3077  O   ASN   193      43.919  37.099  45.387  1.00  0.00           O
ATOM   3078  N   ASP   194      41.922  37.482  46.236  1.00  0.00           N
ATOM   3079  H   ASP   194      40.989  37.105  46.323  1.00  0.00           H
ATOM   3080  CA  ASP   194      42.286  38.893  46.694  1.00  0.00           C
ATOM   3081  HA  ASP   194      42.587  39.427  45.794  1.00  0.00           H
ATOM   3082  CB  ASP   194      41.050  39.661  47.298  1.00  0.00           C
ATOM   3083  HB2 ASP   194      41.453  40.580  47.725  1.00  0.00           H
ATOM   3084  HB3 ASP   194      40.390  39.922  46.470  1.00  0.00           H
ATOM   3085  CG  ASP   194      40.229  38.883  48.295  1.00  0.00           C
ATOM   3086  OD1 ASP   194      40.598  37.746  48.715  1.00  0.00           O
ATOM   3087  OD2 ASP   194      39.172  39.367  48.636  1.00  0.00           O
ATOM   3088  C   ASP   194      43.611  39.160  47.506  1.00  0.00           C
ATOM   3089  O   ASP   194      44.244  40.202  47.410  1.00  0.00           O
ATOM   3090  N   THR   195      44.124  38.108  48.066  1.00  0.00           N
ATOM   3091  H   THR   195      43.615  37.240  47.977  1.00  0.00           H
ATOM   3092  CA  THR   195      45.444  38.062  48.728  1.00  0.00           C
ATOM   3093  HA  THR   195      45.532  38.747  49.572  1.00  0.00           H
ATOM   3094  CB  THR   195      45.758  36.669  49.340  1.00  0.00           C
ATOM   3095  HB  THR   195      45.999  35.962  48.546  1.00  0.00           H
ATOM   3096  CG2 THR   195      46.698  36.730  50.532  1.00  0.00           C
ATOM   3097 HG21 THR   195      47.076  35.734  50.763  1.00  0.00           H
ATOM   3098 HG22 THR   195      46.352  37.182  51.461  1.00  0.00           H
ATOM   3099 HG23 THR   195      47.513  37.319  50.111  1.00  0.00           H
ATOM   3100  OG1 THR   195      44.599  36.162  49.941  1.00  0.00           O
ATOM   3101  HG1 THR   195      44.021  35.779  49.277  1.00  0.00           H
ATOM   3102  C   THR   195      46.542  38.404  47.665  1.00  0.00           C
ATOM   3103  O   THR   195      47.389  39.227  47.864  1.00  0.00           O
ATOM   3104  N   THR   196      46.529  37.804  46.488  1.00  0.00           N
ATOM   3105  H   THR   196      45.812  37.105  46.359  1.00  0.00           H
ATOM   3106  CA  THR   196      47.390  38.123  45.310  1.00  0.00           C
ATOM   3107  HA  THR   196      48.443  38.218  45.576  1.00  0.00           H
ATOM   3108  CB  THR   196      47.360  37.077  44.192  1.00  0.00           C
ATOM   3109  HB  THR   196      46.433  37.168  43.627  1.00  0.00           H
ATOM   3110  CG2 THR   196      48.487  37.225  43.181  1.00  0.00           C
ATOM   3111 HG21 THR   196      49.500  36.960  43.480  1.00  0.00           H
ATOM   3112 HG22 THR   196      48.637  38.221  42.764  1.00  0.00           H
ATOM   3113 HG23 THR   196      48.351  36.646  42.267  1.00  0.00           H
ATOM   3114  OG1 THR   196      47.378  35.752  44.647  1.00  0.00           O
ATOM   3115  HG1 THR   196      46.870  35.239  44.015  1.00  0.00           H
ATOM   3116  C   THR   196      47.125  39.538  44.682  1.00  0.00           C
ATOM   3117  O   THR   196      48.076  40.276  44.361  1.00  0.00           O
ATOM   3118  N   GLY   197      45.855  40.036  44.711  1.00  0.00           N
ATOM   3119  H   GLY   197      45.140  39.403  45.038  1.00  0.00           H
ATOM   3120  CA  GLY   197      45.461  41.382  44.278  1.00  0.00           C
ATOM   3121  HA2 GLY   197      45.841  41.589  43.277  1.00  0.00           H
ATOM   3122  HA3 GLY   197      44.375  41.463  44.290  1.00  0.00           H
ATOM   3123  C   GLY   197      46.113  42.440  45.184  1.00  0.00           C
ATOM   3124  O   GLY   197      46.525  43.486  44.721  1.00  0.00           O
ATOM   3125  N   THR   198      46.182  42.183  46.506  1.00  0.00           N
ATOM   3126  H   THR   198      45.824  41.314  46.876  1.00  0.00           H
ATOM   3127  CA  THR   198      46.740  42.983  47.571  1.00  0.00           C
ATOM   3128  HA  THR   198      46.444  44.031  47.511  1.00  0.00           H
ATOM   3129  CB  THR   198      46.317  42.387  48.948  1.00  0.00           C
ATOM   3130  HB  THR   198      46.741  41.383  48.911  1.00  0.00           H
ATOM   3131  CG2 THR   198      46.719  43.103  50.227  1.00  0.00           C
ATOM   3132 HG21 THR   198      46.110  44.007  50.249  1.00  0.00           H
ATOM   3133 HG22 THR   198      47.796  43.281  50.249  1.00  0.00           H
ATOM   3134 HG23 THR   198      46.468  42.414  51.033  1.00  0.00           H
ATOM   3135  OG1 THR   198      44.873  42.274  48.979  1.00  0.00           O
ATOM   3136  HG1 THR   198      44.640  41.676  48.266  1.00  0.00           H
ATOM   3137  C   THR   198      48.245  43.046  47.387  1.00  0.00           C
ATOM   3138  O   THR   198      48.764  44.189  47.393  1.00  0.00           O
ATOM   3139  N   LEU   199      49.007  41.916  47.019  1.00  0.00           N
ATOM   3140  H   LEU   199      48.543  41.099  46.646  1.00  0.00           H
ATOM   3141  CA  LEU   199      50.397  41.916  46.680  1.00  0.00           C
ATOM   3142  HA  LEU   199      50.862  42.226  47.616  1.00  0.00           H
ATOM   3143  CB  LEU   199      50.728  40.407  46.383  1.00  0.00           C
ATOM   3144  HB2 LEU   199      50.657  39.820  47.299  1.00  0.00           H
ATOM   3145  HB3 LEU   199      50.058  39.892  45.696  1.00  0.00           H
ATOM   3146  CG  LEU   199      52.179  40.203  45.848  1.00  0.00           C
ATOM   3147  HG  LEU   199      52.281  40.844  44.972  1.00  0.00           H
ATOM   3148  CD1 LEU   199      53.265  40.572  46.831  1.00  0.00           C
ATOM   3149 HD11 LEU   199      53.113  39.764  47.547  1.00  0.00           H
ATOM   3150 HD12 LEU   199      52.989  41.489  47.352  1.00  0.00           H
ATOM   3151 HD13 LEU   199      54.280  40.507  46.436  1.00  0.00           H
ATOM   3152  CD2 LEU   199      52.415  38.848  45.271  1.00  0.00           C
ATOM   3153 HD21 LEU   199      52.521  38.113  46.069  1.00  0.00           H
ATOM   3154 HD22 LEU   199      51.609  38.631  44.571  1.00  0.00           H
ATOM   3155 HD23 LEU   199      53.381  38.687  44.791  1.00  0.00           H
ATOM   3156  C   LEU   199      50.793  42.778  45.434  1.00  0.00           C
ATOM   3157  O   LEU   199      51.772  43.506  45.386  1.00  0.00           O
ATOM   3158  N   VAL   200      49.974  42.600  44.344  1.00  0.00           N
ATOM   3159  H   VAL   200      49.230  41.924  44.446  1.00  0.00           H
ATOM   3160  CA  VAL   200      50.414  43.074  43.024  1.00  0.00           C
ATOM   3161  HA  VAL   200      51.499  42.965  43.028  1.00  0.00           H
ATOM   3162  CB  VAL   200      49.992  42.044  41.908  1.00  0.00           C
ATOM   3163  HB  VAL   200      48.906  41.992  41.839  1.00  0.00           H
ATOM   3164  CG1 VAL   200      50.486  42.373  40.508  1.00  0.00           C
ATOM   3165 HG11 VAL   200      49.966  43.286  40.218  1.00  0.00           H
ATOM   3166 HG12 VAL   200      51.547  42.624  40.475  1.00  0.00           H
ATOM   3167 HG13 VAL   200      50.037  41.659  39.818  1.00  0.00           H
ATOM   3168  CG2 VAL   200      50.489  40.611  42.139  1.00  0.00           C
ATOM   3169 HG21 VAL   200      50.094  39.970  41.351  1.00  0.00           H
ATOM   3170 HG22 VAL   200      50.121  40.266  43.106  1.00  0.00           H
ATOM   3171 HG23 VAL   200      51.578  40.566  42.162  1.00  0.00           H
ATOM   3172  C   VAL   200      50.026  44.487  42.649  1.00  0.00           C
ATOM   3173  O   VAL   200      50.835  45.193  42.020  1.00  0.00           O
ATOM   3174  N   ALA   201      48.827  44.957  43.054  1.00  0.00           N
ATOM   3175  H   ALA   201      48.224  44.396  43.638  1.00  0.00           H
ATOM   3176  CA  ALA   201      48.532  46.404  42.978  1.00  0.00           C
ATOM   3177  HA  ALA   201      48.799  46.732  41.974  1.00  0.00           H
ATOM   3178  CB  ALA   201      47.034  46.592  43.210  1.00  0.00           C
ATOM   3179  HB1 ALA   201      46.470  46.275  42.332  1.00  0.00           H
ATOM   3180  HB2 ALA   201      46.701  47.616  43.376  1.00  0.00           H
ATOM   3181  HB3 ALA   201      46.676  46.085  44.106  1.00  0.00           H
ATOM   3182  C   ALA   201      49.431  47.209  43.912  1.00  0.00           C
ATOM   3183  O   ALA   201      49.837  48.306  43.525  1.00  0.00           O
ATOM   3184  N   SER   202      49.811  46.587  45.030  1.00  0.00           N
ATOM   3185  H   SER   202      49.361  45.697  45.186  1.00  0.00           H
ATOM   3186  CA  SER   202      50.775  47.148  45.976  1.00  0.00           C
ATOM   3187  HA  SER   202      50.506  48.189  46.153  1.00  0.00           H
ATOM   3188  CB  SER   202      50.719  46.582  47.446  1.00  0.00           C
ATOM   3189  HB2 SER   202      51.096  45.567  47.574  1.00  0.00           H
ATOM   3190  HB3 SER   202      51.291  47.219  48.121  1.00  0.00           H
ATOM   3191  OG  SER   202      49.341  46.654  47.741  1.00  0.00           O
ATOM   3192  HG  SER   202      49.044  45.742  47.686  1.00  0.00           H
ATOM   3193  C   SER   202      52.208  47.200  45.432  1.00  0.00           C
ATOM   3194  O   SER   202      52.937  48.134  45.848  1.00  0.00           O
ATOM   3195  N   TYR   203      52.618  46.358  44.472  1.00  0.00           N
ATOM   3196  H   TYR   203      52.113  45.484  44.423  1.00  0.00           H
ATOM   3197  CA  TYR   203      53.899  46.409  43.782  1.00  0.00           C
ATOM   3198  HA  TYR   203      54.651  46.801  44.466  1.00  0.00           H
ATOM   3199  CB  TYR   203      54.365  45.014  43.332  1.00  0.00           C
ATOM   3200  HB2 TYR   203      54.195  44.294  44.132  1.00  0.00           H
ATOM   3201  HB3 TYR   203      53.754  44.668  42.497  1.00  0.00           H
ATOM   3202  CG  TYR   203      55.835  44.852  42.942  1.00  0.00           C
ATOM   3203  CD1 TYR   203      56.334  45.479  41.722  1.00  0.00           C
ATOM   3204  HD1 TYR   203      55.560  45.847  41.064  1.00  0.00           H
ATOM   3205  CE1 TYR   203      57.687  45.461  41.362  1.00  0.00           C
ATOM   3206  HE1 TYR   203      58.001  45.747  40.369  1.00  0.00           H
ATOM   3207  CZ  TYR   203      58.538  44.675  42.100  1.00  0.00           C
ATOM   3208  OH  TYR   203      59.753  44.499  41.598  1.00  0.00           O
ATOM   3209  HH  TYR   203      60.333  44.044  42.213  1.00  0.00           H
ATOM   3210  CE2 TYR   203      58.128  44.085  43.361  1.00  0.00           C
ATOM   3211  HE2 TYR   203      58.835  43.522  43.952  1.00  0.00           H
ATOM   3212  CD2 TYR   203      56.769  44.208  43.781  1.00  0.00           C
ATOM   3213  HD2 TYR   203      56.473  43.882  44.767  1.00  0.00           H
ATOM   3214  C   TYR   203      53.871  47.402  42.554  1.00  0.00           C
ATOM   3215  O   TYR   203      54.900  47.941  42.173  1.00  0.00           O
ATOM   3216  N   TYR   204      52.720  47.659  41.885  1.00  0.00           N
ATOM   3217  H   TYR   204      51.957  47.081  42.205  1.00  0.00           H
ATOM   3218  CA  TYR   204      52.401  48.659  40.861  1.00  0.00           C
ATOM   3219  HA  TYR   204      53.058  48.567  39.995  1.00  0.00           H
ATOM   3220  CB  TYR   204      51.021  48.301  40.223  1.00  0.00           C
ATOM   3221  HB2 TYR   204      51.040  47.301  39.791  1.00  0.00           H
ATOM   3222  HB3 TYR   204      50.261  48.190  40.996  1.00  0.00           H
ATOM   3223  CG  TYR   204      50.624  49.308  39.181  1.00  0.00           C
ATOM   3224  CD1 TYR   204      51.041  49.187  37.858  1.00  0.00           C
ATOM   3225  HD1 TYR   204      51.672  48.382  37.510  1.00  0.00           H
ATOM   3226  CE1 TYR   204      50.637  50.110  36.862  1.00  0.00           C
ATOM   3227  HE1 TYR   204      51.076  50.001  35.881  1.00  0.00           H
ATOM   3228  CZ  TYR   204      49.769  51.153  37.142  1.00  0.00           C
ATOM   3229  OH  TYR   204      49.367  52.036  36.164  1.00  0.00           O
ATOM   3230  HH  TYR   204      49.755  51.699  35.354  1.00  0.00           H
ATOM   3231  CE2 TYR   204      49.271  51.231  38.520  1.00  0.00           C
ATOM   3232  HE2 TYR   204      48.559  52.027  38.688  1.00  0.00           H
ATOM   3233  CD2 TYR   204      49.691  50.303  39.538  1.00  0.00           C
ATOM   3234  HD2 TYR   204      49.214  50.177  40.498  1.00  0.00           H
ATOM   3235  C   TYR   204      52.526  50.074  41.472  1.00  0.00           C
ATOM   3236  O   TYR   204      53.181  50.912  40.833  1.00  0.00           O
ATOM   3237  N   THR   205      52.096  50.296  42.760  1.00  0.00           N
ATOM   3238  H   THR   205      51.538  49.541  43.131  1.00  0.00           H
ATOM   3239  CA  THR   205      52.172  51.552  43.563  1.00  0.00           C
ATOM   3240  HA  THR   205      52.185  52.354  42.823  1.00  0.00           H
ATOM   3241  CB  THR   205      50.863  51.885  44.337  1.00  0.00           C
ATOM   3242  HB  THR   205      50.954  52.910  44.697  1.00  0.00           H
ATOM   3243  CG2 THR   205      49.567  51.882  43.523  1.00  0.00           C
ATOM   3244 HG21 THR   205      48.768  52.294  44.141  1.00  0.00           H
ATOM   3245 HG22 THR   205      49.200  50.911  43.188  1.00  0.00           H
ATOM   3246 HG23 THR   205      49.690  52.544  42.666  1.00  0.00           H
ATOM   3247  OG1 THR   205      50.588  51.034  45.441  1.00  0.00           O
ATOM   3248  HG1 THR   205      50.261  50.200  45.093  1.00  0.00           H
ATOM   3249  C   THR   205      53.453  51.749  44.470  1.00  0.00           C
ATOM   3250  O   THR   205      53.854  52.890  44.734  1.00  0.00           O
ATOM   3251  N   ASP   206      54.112  50.666  44.842  1.00  0.00           N
ATOM   3252  H   ASP   206      53.686  49.750  44.812  1.00  0.00           H
ATOM   3253  CA  ASP   206      55.448  50.581  45.476  1.00  0.00           C
ATOM   3254  HA  ASP   206      55.973  51.442  45.061  1.00  0.00           H
ATOM   3255  CB  ASP   206      55.301  50.885  47.003  1.00  0.00           C
ATOM   3256  HB2 ASP   206      54.923  51.907  47.039  1.00  0.00           H
ATOM   3257  HB3 ASP   206      54.599  50.192  47.466  1.00  0.00           H
ATOM   3258  CG  ASP   206      56.686  50.775  47.731  1.00  0.00           C
ATOM   3259  OD1 ASP   206      57.792  50.848  47.041  1.00  0.00           O
ATOM   3260  OD2 ASP   206      56.632  50.934  48.988  1.00  0.00           O
ATOM   3261  C   ASP   206      56.206  49.335  45.265  1.00  0.00           C
ATOM   3262  O   ASP   206      55.958  48.357  45.925  1.00  0.00           O
ATOM   3263  N   PRO   207      57.168  49.275  44.370  1.00  0.00           N
ATOM   3264  CD  PRO   207      57.354  50.303  43.233  1.00  0.00           C
ATOM   3265  HD2 PRO   207      57.894  51.158  43.637  1.00  0.00           H
ATOM   3266  HD3 PRO   207      56.473  50.848  42.893  1.00  0.00           H
ATOM   3267  CG  PRO   207      58.221  49.664  42.111  1.00  0.00           C
ATOM   3268  HG2 PRO   207      58.953  50.342  41.669  1.00  0.00           H
ATOM   3269  HG3 PRO   207      57.521  49.095  41.498  1.00  0.00           H
ATOM   3270  CB  PRO   207      58.974  48.586  42.924  1.00  0.00           C
ATOM   3271  HB2 PRO   207      59.886  49.028  43.324  1.00  0.00           H
ATOM   3272  HB3 PRO   207      59.214  47.712  42.317  1.00  0.00           H
ATOM   3273  CA  PRO   207      58.050  48.114  44.077  1.00  0.00           C
ATOM   3274  HA  PRO   207      57.366  47.435  43.570  1.00  0.00           H
ATOM   3275  C   PRO   207      58.887  47.497  45.252  1.00  0.00           C
ATOM   3276  O   PRO   207      59.280  46.350  45.204  1.00  0.00           O
ATOM   3277  N   GLU   208      59.058  48.166  46.391  1.00  0.00           N
ATOM   3278  H   GLU   208      58.549  49.037  46.442  1.00  0.00           H
ATOM   3279  CA  GLU   208      59.453  47.607  47.707  1.00  0.00           C
ATOM   3280  HA  GLU   208      60.398  47.082  47.563  1.00  0.00           H
ATOM   3281  CB  GLU   208      59.705  48.765  48.645  1.00  0.00           C
ATOM   3282  HB2 GLU   208      60.291  49.536  48.145  1.00  0.00           H
ATOM   3283  HB3 GLU   208      58.767  49.101  49.087  1.00  0.00           H
ATOM   3284  CG  GLU   208      60.478  48.336  49.988  1.00  0.00           C
ATOM   3285  HG2 GLU   208      59.705  47.992  50.676  1.00  0.00           H
ATOM   3286  HG3 GLU   208      61.124  47.485  49.767  1.00  0.00           H
ATOM   3287  CD  GLU   208      61.307  49.442  50.514  1.00  0.00           C
ATOM   3288  OE1 GLU   208      62.271  49.160  51.251  1.00  0.00           O
ATOM   3289  OE2 GLU   208      61.123  50.600  50.162  1.00  0.00           O
ATOM   3290  C   GLU   208      58.545  46.548  48.353  1.00  0.00           C
ATOM   3291  O   GLU   208      58.797  46.101  49.432  1.00  0.00           O
ATOM   3292  N   THR   209      57.464  46.190  47.668  1.00  0.00           N
ATOM   3293  H   THR   209      57.262  46.785  46.876  1.00  0.00           H
ATOM   3294  CA  THR   209      56.484  45.324  48.173  1.00  0.00           C
ATOM   3295  HA  THR   209      56.185  45.658  49.167  1.00  0.00           H
ATOM   3296  CB  THR   209      55.238  45.458  47.302  1.00  0.00           C
ATOM   3297  HB  THR   209      55.673  45.419  46.303  1.00  0.00           H
ATOM   3298  CG2 THR   209      54.108  44.433  47.408  1.00  0.00           C
ATOM   3299 HG21 THR   209      54.435  43.401  47.275  1.00  0.00           H
ATOM   3300 HG22 THR   209      53.218  44.646  46.814  1.00  0.00           H
ATOM   3301 HG23 THR   209      53.810  44.326  48.451  1.00  0.00           H
ATOM   3302  OG1 THR   209      54.701  46.694  47.674  1.00  0.00           O
ATOM   3303  HG1 THR   209      55.089  47.250  46.995  1.00  0.00           H
ATOM   3304  C   THR   209      56.938  43.861  48.208  1.00  0.00           C
ATOM   3305  O   THR   209      57.388  43.349  47.229  1.00  0.00           O
ATOM   3306  N   LYS   210      57.110  43.275  49.369  1.00  0.00           N
ATOM   3307  H   LYS   210      56.720  43.699  50.198  1.00  0.00           H
ATOM   3308  CA  LYS   210      57.757  41.976  49.567  1.00  0.00           C
ATOM   3309  HA  LYS   210      58.246  41.746  48.620  1.00  0.00           H
ATOM   3310  CB  LYS   210      58.710  41.998  50.882  1.00  0.00           C
ATOM   3311  HB2 LYS   210      58.083  42.120  51.766  1.00  0.00           H
ATOM   3312  HB3 LYS   210      59.155  41.004  50.879  1.00  0.00           H
ATOM   3313  CG  LYS   210      59.808  43.115  50.830  1.00  0.00           C
ATOM   3314  HG2 LYS   210      59.415  44.130  50.890  1.00  0.00           H
ATOM   3315  HG3 LYS   210      60.521  42.946  51.637  1.00  0.00           H
ATOM   3316  CD  LYS   210      60.742  43.026  49.594  1.00  0.00           C
ATOM   3317  HD2 LYS   210      61.378  42.154  49.743  1.00  0.00           H
ATOM   3318  HD3 LYS   210      60.144  42.828  48.704  1.00  0.00           H
ATOM   3319  CE  LYS   210      61.620  44.246  49.378  1.00  0.00           C
ATOM   3320  HE2 LYS   210      61.026  45.148  49.520  1.00  0.00           H
ATOM   3321  HE3 LYS   210      62.387  44.228  50.152  1.00  0.00           H
ATOM   3322  NZ  LYS   210      62.179  44.365  48.005  1.00  0.00           N
ATOM   3323  HZ1 LYS   210      62.880  43.674  47.780  1.00  0.00           H
ATOM   3324  HZ2 LYS   210      62.590  45.245  47.732  1.00  0.00           H
ATOM   3325  HZ3 LYS   210      61.508  44.298  47.253  1.00  0.00           H
ATOM   3326  C   LYS   210      56.669  40.877  49.839  1.00  0.00           C
ATOM   3327  O   LYS   210      56.855  39.764  49.273  1.00  0.00           O
ATOM   3328  N   MET   211      55.521  41.151  50.419  1.00  0.00           N
ATOM   3329  H   MET   211      55.514  41.945  51.043  1.00  0.00           H
ATOM   3330  CA  MET   211      54.361  40.331  50.489  1.00  0.00           C
ATOM   3331  HA  MET   211      54.353  39.702  49.598  1.00  0.00           H
ATOM   3332  CB  MET   211      54.532  39.496  51.749  1.00  0.00           C
ATOM   3333  HB2 MET   211      55.356  38.811  51.547  1.00  0.00           H
ATOM   3334  HB3 MET   211      54.904  40.108  52.571  1.00  0.00           H
ATOM   3335  CG  MET   211      53.396  38.687  52.329  1.00  0.00           C
ATOM   3336  HG2 MET   211      52.511  39.295  52.517  1.00  0.00           H
ATOM   3337  HG3 MET   211      53.032  37.917  51.649  1.00  0.00           H
ATOM   3338  SD  MET   211      53.924  37.952  53.880  1.00  0.00           S
ATOM   3339  CE  MET   211      52.432  36.962  54.122  1.00  0.00           C
ATOM   3340  HE1 MET   211      51.569  37.328  53.565  1.00  0.00           H
ATOM   3341  HE2 MET   211      52.589  35.974  53.690  1.00  0.00           H
ATOM   3342  HE3 MET   211      52.255  37.014  55.197  1.00  0.00           H
ATOM   3343  C   MET   211      53.054  41.126  50.593  1.00  0.00           C
ATOM   3344  O   MET   211      53.025  42.310  50.914  1.00  0.00           O
ATOM   3345  N   GLY   212      51.981  40.441  50.306  1.00  0.00           N
ATOM   3346  H   GLY   212      52.053  39.443  50.167  1.00  0.00           H
ATOM   3347  CA  GLY   212      50.594  40.991  50.642  1.00  0.00           C
ATOM   3348  HA2 GLY   212      50.677  41.891  51.250  1.00  0.00           H
ATOM   3349  HA3 GLY   212      50.017  41.239  49.751  1.00  0.00           H
ATOM   3350  C   GLY   212      49.781  39.978  51.526  1.00  0.00           C
ATOM   3351  O   GLY   212      49.924  38.798  51.397  1.00  0.00           O
ATOM   3352  N   VAL   213      49.010  40.535  52.410  1.00  0.00           N
ATOM   3353  H   VAL   213      48.841  41.531  52.370  1.00  0.00           H
ATOM   3354  CA  VAL   213      48.442  39.734  53.483  1.00  0.00           C
ATOM   3355  HA  VAL   213      48.192  38.731  53.140  1.00  0.00           H
ATOM   3356  CB  VAL   213      49.480  39.655  54.687  1.00  0.00           C
ATOM   3357  HB  VAL   213      50.407  39.239  54.292  1.00  0.00           H
ATOM   3358  CG1 VAL   213      49.793  40.999  55.307  1.00  0.00           C
ATOM   3359 HG11 VAL   213      50.515  40.731  56.078  1.00  0.00           H
ATOM   3360 HG12 VAL   213      50.343  41.601  54.583  1.00  0.00           H
ATOM   3361 HG13 VAL   213      48.922  41.578  55.611  1.00  0.00           H
ATOM   3362  CG2 VAL   213      48.925  38.732  55.827  1.00  0.00           C
ATOM   3363 HG21 VAL   213      49.617  38.759  56.670  1.00  0.00           H
ATOM   3364 HG22 VAL   213      48.727  37.728  55.450  1.00  0.00           H
ATOM   3365 HG23 VAL   213      47.946  39.043  56.187  1.00  0.00           H
ATOM   3366  C   VAL   213      47.033  40.242  53.958  1.00  0.00           C
ATOM   3367  O   VAL   213      46.705  41.418  53.781  1.00  0.00           O
ATOM   3368  N   ILE   214      46.212  39.378  54.348  1.00  0.00           N
ATOM   3369  H   ILE   214      46.596  38.442  54.350  1.00  0.00           H
ATOM   3370  CA  ILE   214      44.809  39.603  54.766  1.00  0.00           C
ATOM   3371  HA  ILE   214      44.625  40.677  54.798  1.00  0.00           H
ATOM   3372  CB  ILE   214      43.811  39.006  53.794  1.00  0.00           C
ATOM   3373  HB  ILE   214      44.198  38.001  53.626  1.00  0.00           H
ATOM   3374  CG2 ILE   214      42.348  38.955  54.239  1.00  0.00           C
ATOM   3375 HG21 ILE   214      41.644  38.473  53.561  1.00  0.00           H
ATOM   3376 HG22 ILE   214      42.143  40.008  54.430  1.00  0.00           H
ATOM   3377 HG23 ILE   214      42.249  38.580  55.257  1.00  0.00           H
ATOM   3378  CG1 ILE   214      43.843  39.774  52.438  1.00  0.00           C
ATOM   3379 HG12 ILE   214      43.742  40.834  52.672  1.00  0.00           H
ATOM   3380 HG13 ILE   214      44.813  39.693  51.949  1.00  0.00           H
ATOM   3381  CD1 ILE   214      42.708  39.414  51.351  1.00  0.00           C
ATOM   3382 HD11 ILE   214      42.732  38.329  51.253  1.00  0.00           H
ATOM   3383 HD12 ILE   214      42.910  39.879  50.386  1.00  0.00           H
ATOM   3384 HD13 ILE   214      41.743  39.766  51.717  1.00  0.00           H
ATOM   3385  C   ILE   214      44.563  39.085  56.189  1.00  0.00           C
ATOM   3386  O   ILE   214      44.849  37.879  56.421  1.00  0.00           O
ATOM   3387  N   PHE   215      44.203  39.995  57.033  1.00  0.00           N
ATOM   3388  H   PHE   215      44.108  40.942  56.695  1.00  0.00           H
ATOM   3389  CA  PHE   215      43.821  39.708  58.396  1.00  0.00           C
ATOM   3390  HA  PHE   215      43.951  38.665  58.687  1.00  0.00           H
ATOM   3391  CB  PHE   215      44.651  40.561  59.315  1.00  0.00           C
ATOM   3392  HB2 PHE   215      44.572  41.625  59.090  1.00  0.00           H
ATOM   3393  HB3 PHE   215      44.292  40.428  60.334  1.00  0.00           H
ATOM   3394  CG  PHE   215      46.084  40.265  59.347  1.00  0.00           C
ATOM   3395  CD1 PHE   215      46.569  39.038  59.866  1.00  0.00           C
ATOM   3396  HD1 PHE   215      45.797  38.350  60.176  1.00  0.00           H
ATOM   3397  CE1 PHE   215      47.915  38.703  59.942  1.00  0.00           C
ATOM   3398  HE1 PHE   215      48.312  37.804  60.389  1.00  0.00           H
ATOM   3399  CZ  PHE   215      48.875  39.601  59.427  1.00  0.00           C
ATOM   3400  HZ  PHE   215      49.922  39.354  59.333  1.00  0.00           H
ATOM   3401  CE2 PHE   215      48.403  40.813  58.879  1.00  0.00           C
ATOM   3402  HE2 PHE   215      49.163  41.381  58.364  1.00  0.00           H
ATOM   3403  CD2 PHE   215      47.024  41.179  58.837  1.00  0.00           C
ATOM   3404  HD2 PHE   215      46.846  42.112  58.322  1.00  0.00           H
ATOM   3405  C   PHE   215      42.363  40.029  58.486  1.00  0.00           C
ATOM   3406  O   PHE   215      41.969  41.113  59.022  1.00  0.00           O
ATOM   3407  N   GLY   216      41.510  39.143  57.972  1.00  0.00           N
ATOM   3408  H   GLY   216      41.907  38.253  57.706  1.00  0.00           H
ATOM   3409  CA  GLY   216      40.029  39.336  58.037  1.00  0.00           C
ATOM   3410  HA2 GLY   216      39.738  40.335  58.363  1.00  0.00           H
ATOM   3411  HA3 GLY   216      39.536  39.077  57.099  1.00  0.00           H
ATOM   3412  C   GLY   216      39.388  38.323  59.004  1.00  0.00           C
ATOM   3413  O   GLY   216      39.834  38.177  60.101  1.00  0.00           O
ATOM   3414  N   THR   217      38.256  37.720  58.611  1.00  0.00           N
ATOM   3415  H   THR   217      37.759  37.992  57.775  1.00  0.00           H
ATOM   3416  CA  THR   217      37.698  36.540  59.366  1.00  0.00           C
ATOM   3417  HA  THR   217      37.761  36.778  60.428  1.00  0.00           H
ATOM   3418  CB  THR   217      36.244  36.361  59.071  1.00  0.00           C
ATOM   3419  HB  THR   217      35.920  35.358  59.351  1.00  0.00           H
ATOM   3420  CG2 THR   217      35.351  37.407  59.755  1.00  0.00           C
ATOM   3421 HG21 THR   217      35.803  38.398  59.716  1.00  0.00           H
ATOM   3422 HG22 THR   217      35.177  37.115  60.791  1.00  0.00           H
ATOM   3423 HG23 THR   217      34.351  37.294  59.335  1.00  0.00           H
ATOM   3424  OG1 THR   217      35.921  36.561  57.740  1.00  0.00           O
ATOM   3425  HG1 THR   217      34.977  36.714  57.656  1.00  0.00           H
ATOM   3426  C   THR   217      38.466  35.189  59.120  1.00  0.00           C
ATOM   3427  O   THR   217      38.079  34.194  59.769  1.00  0.00           O
ATOM   3428  N   GLY   218      39.468  35.274  58.256  1.00  0.00           N
ATOM   3429  H   GLY   218      39.579  36.137  57.743  1.00  0.00           H
ATOM   3430  CA  GLY   218      40.419  34.158  57.978  1.00  0.00           C
ATOM   3431  HA2 GLY   218      40.390  33.332  58.689  1.00  0.00           H
ATOM   3432  HA3 GLY   218      40.256  33.781  56.969  1.00  0.00           H
ATOM   3433  C   GLY   218      41.819  34.728  58.024  1.00  0.00           C
ATOM   3434  O   GLY   218      41.998  35.863  58.464  1.00  0.00           O
ATOM   3435  N   VAL   219      42.804  33.954  57.636  1.00  0.00           N
ATOM   3436  H   VAL   219      42.552  33.012  57.374  1.00  0.00           H
ATOM   3437  CA  VAL   219      44.204  34.326  57.494  1.00  0.00           C
ATOM   3438  HA  VAL   219      44.248  35.411  57.391  1.00  0.00           H
ATOM   3439  CB  VAL   219      45.056  34.000  58.661  1.00  0.00           C
ATOM   3440  HB  VAL   219      46.057  34.291  58.343  1.00  0.00           H
ATOM   3441  CG1 VAL   219      44.640  34.807  59.875  1.00  0.00           C
ATOM   3442 HG11 VAL   219      45.284  34.608  60.732  1.00  0.00           H
ATOM   3443 HG12 VAL   219      44.854  35.831  59.574  1.00  0.00           H
ATOM   3444 HG13 VAL   219      43.586  34.713  60.135  1.00  0.00           H
ATOM   3445  CG2 VAL   219      44.971  32.551  59.098  1.00  0.00           C
ATOM   3446 HG21 VAL   219      43.942  32.315  59.373  1.00  0.00           H
ATOM   3447 HG22 VAL   219      45.531  32.441  60.027  1.00  0.00           H
ATOM   3448 HG23 VAL   219      45.424  31.851  58.396  1.00  0.00           H
ATOM   3449  C   VAL   219      44.840  33.843  56.168  1.00  0.00           C
ATOM   3450  O   VAL   219      44.893  32.620  55.897  1.00  0.00           O
ATOM   3451  N   ASN   220      45.354  34.785  55.360  1.00  0.00           N
ATOM   3452  H   ASN   220      45.430  35.725  55.720  1.00  0.00           H
ATOM   3453  CA  ASN   220      46.163  34.477  54.189  1.00  0.00           C
ATOM   3454  HA  ASN   220      46.474  33.434  54.236  1.00  0.00           H
ATOM   3455  CB  ASN   220      45.151  34.468  53.083  1.00  0.00           C
ATOM   3456  HB2 ASN   220      44.218  34.139  53.542  1.00  0.00           H
ATOM   3457  HB3 ASN   220      44.962  35.473  52.704  1.00  0.00           H
ATOM   3458  CG  ASN   220      45.527  33.582  51.981  1.00  0.00           C
ATOM   3459  OD1 ASN   220      46.520  32.871  51.951  1.00  0.00           O
ATOM   3460  ND2 ASN   220      44.653  33.545  51.003  1.00  0.00           N
ATOM   3461 HD21 ASN   220      44.128  34.402  50.899  1.00  0.00           H
ATOM   3462 HD22 ASN   220      45.123  33.131  50.211  1.00  0.00           H
ATOM   3463  C   ASN   220      47.351  35.387  53.844  1.00  0.00           C
ATOM   3464  O   ASN   220      47.330  36.530  54.098  1.00  0.00           O
ATOM   3465  N   GLY   221      48.268  34.949  52.987  1.00  0.00           N
ATOM   3466  H   GLY   221      48.288  33.985  52.686  1.00  0.00           H
ATOM   3467  CA  GLY   221      49.412  35.720  52.452  1.00  0.00           C
ATOM   3468  HA2 GLY   221      49.079  36.758  52.473  1.00  0.00           H
ATOM   3469  HA3 GLY   221      50.269  35.660  53.124  1.00  0.00           H
ATOM   3470  C   GLY   221      49.831  35.380  51.014  1.00  0.00           C
ATOM   3471  O   GLY   221      49.797  34.219  50.577  1.00  0.00           O
ATOM   3472  N   ALA   222      50.236  36.352  50.205  1.00  0.00           N
ATOM   3473  H   ALA   222      50.391  37.301  50.512  1.00  0.00           H
ATOM   3474  CA  ALA   222      50.768  36.094  48.847  1.00  0.00           C
ATOM   3475  HA  ALA   222      50.855  35.024  48.657  1.00  0.00           H
ATOM   3476  CB  ALA   222      49.720  36.600  47.870  1.00  0.00           C
ATOM   3477  HB1 ALA   222      50.144  36.729  46.874  1.00  0.00           H
ATOM   3478  HB2 ALA   222      49.520  37.621  48.199  1.00  0.00           H
ATOM   3479  HB3 ALA   222      48.829  35.975  47.931  1.00  0.00           H
ATOM   3480  C   ALA   222      52.189  36.691  48.554  1.00  0.00           C
ATOM   3481  O   ALA   222      52.483  37.753  49.081  1.00  0.00           O
ATOM   3482  N   TYR   223      53.048  36.041  47.846  1.00  0.00           N
ATOM   3483  H   TYR   223      52.777  35.139  47.482  1.00  0.00           H
ATOM   3484  CA  TYR   223      54.413  36.533  47.528  1.00  0.00           C
ATOM   3485  HA  TYR   223      54.400  37.606  47.332  1.00  0.00           H
ATOM   3486  CB  TYR   223      55.354  36.398  48.801  1.00  0.00           C
ATOM   3487  HB2 TYR   223      56.245  37.000  48.626  1.00  0.00           H
ATOM   3488  HB3 TYR   223      54.834  36.845  49.649  1.00  0.00           H
ATOM   3489  CG  TYR   223      55.842  34.901  49.021  1.00  0.00           C
ATOM   3490  CD1 TYR   223      55.041  34.003  49.787  1.00  0.00           C
ATOM   3491  HD1 TYR   223      54.075  34.235  50.213  1.00  0.00           H
ATOM   3492  CE1 TYR   223      55.522  32.658  49.838  1.00  0.00           C
ATOM   3493  HE1 TYR   223      54.932  31.996  50.456  1.00  0.00           H
ATOM   3494  CZ  TYR   223      56.694  32.269  49.288  1.00  0.00           C
ATOM   3495  OH  TYR   223      57.127  31.023  49.354  1.00  0.00           O
ATOM   3496  HH  TYR   223      57.831  30.895  48.715  1.00  0.00           H
ATOM   3497  CE2 TYR   223      57.447  33.168  48.461  1.00  0.00           C
ATOM   3498  HE2 TYR   223      58.369  32.877  47.982  1.00  0.00           H
ATOM   3499  CD2 TYR   223      57.001  34.493  48.393  1.00  0.00           C
ATOM   3500  HD2 TYR   223      57.525  35.148  47.713  1.00  0.00           H
ATOM   3501  C   TYR   223      54.989  35.791  46.347  1.00  0.00           C
ATOM   3502  O   TYR   223      54.433  34.722  46.050  1.00  0.00           O
ATOM   3503  N   TYR   224      55.895  36.436  45.663  1.00  0.00           N
ATOM   3504  H   TYR   224      56.189  37.290  46.114  1.00  0.00           H
ATOM   3505  CA  TYR   224      56.705  35.939  44.584  1.00  0.00           C
ATOM   3506  HA  TYR   224      55.945  35.521  43.922  1.00  0.00           H
ATOM   3507  CB  TYR   224      57.279  37.181  43.859  1.00  0.00           C
ATOM   3508  HB2 TYR   224      57.746  37.778  44.643  1.00  0.00           H
ATOM   3509  HB3 TYR   224      58.083  36.739  43.272  1.00  0.00           H
ATOM   3510  CG  TYR   224      56.361  38.013  43.070  1.00  0.00           C
ATOM   3511  CD1 TYR   224      55.959  37.667  41.724  1.00  0.00           C
ATOM   3512  HD1 TYR   224      56.378  36.801  41.234  1.00  0.00           H
ATOM   3513  CE1 TYR   224      55.033  38.362  40.982  1.00  0.00           C
ATOM   3514  HE1 TYR   224      54.678  37.953  40.048  1.00  0.00           H
ATOM   3515  CZ  TYR   224      54.528  39.557  41.512  1.00  0.00           C
ATOM   3516  OH  TYR   224      53.777  40.328  40.713  1.00  0.00           O
ATOM   3517  HH  TYR   224      53.879  40.039  39.803  1.00  0.00           H
ATOM   3518  CE2 TYR   224      54.925  40.031  42.734  1.00  0.00           C
ATOM   3519  HE2 TYR   224      54.697  41.044  43.031  1.00  0.00           H
ATOM   3520  CD2 TYR   224      55.798  39.201  43.506  1.00  0.00           C
ATOM   3521  HD2 TYR   224      56.172  39.481  44.480  1.00  0.00           H
ATOM   3522  C   TYR   224      57.842  35.006  45.064  1.00  0.00           C
ATOM   3523  O   TYR   224      58.833  35.361  45.614  1.00  0.00           O
ATOM   3524  N   ASP   225      57.799  33.737  44.639  1.00  0.00           N
ATOM   3525  H   ASP   225      56.961  33.620  44.088  1.00  0.00           H
ATOM   3526  CA  ASP   225      58.866  32.664  44.817  1.00  0.00           C
ATOM   3527  HA  ASP   225      59.744  33.093  45.301  1.00  0.00           H
ATOM   3528  CB  ASP   225      58.467  31.489  45.672  1.00  0.00           C
ATOM   3529  HB2 ASP   225      57.657  31.867  46.295  1.00  0.00           H
ATOM   3530  HB3 ASP   225      58.047  30.636  45.138  1.00  0.00           H
ATOM   3531  CG  ASP   225      59.581  30.988  46.577  1.00  0.00           C
ATOM   3532  OD1 ASP   225      60.786  31.209  46.340  1.00  0.00           O
ATOM   3533  OD2 ASP   225      59.257  30.395  47.586  1.00  0.00           O
ATOM   3534  C   ASP   225      59.498  32.259  43.467  1.00  0.00           C
ATOM   3535  O   ASP   225      59.107  32.700  42.429  1.00  0.00           O
ATOM   3536  N   VAL   226      60.592  31.531  43.351  1.00  0.00           N
ATOM   3537  H   VAL   226      61.083  31.161  44.151  1.00  0.00           H
ATOM   3538  CA  VAL   226      61.280  31.119  42.114  1.00  0.00           C
ATOM   3539  HA  VAL   226      60.892  31.730  41.300  1.00  0.00           H
ATOM   3540  CB  VAL   226      62.785  31.388  42.161  1.00  0.00           C
ATOM   3541  HB  VAL   226      63.148  30.920  41.246  1.00  0.00           H
ATOM   3542  CG1 VAL   226      63.070  32.923  42.027  1.00  0.00           C
ATOM   3543 HG11 VAL   226      62.650  33.416  42.903  1.00  0.00           H
ATOM   3544 HG12 VAL   226      64.128  33.173  41.943  1.00  0.00           H
ATOM   3545 HG13 VAL   226      62.568  33.349  41.159  1.00  0.00           H
ATOM   3546  CG2 VAL   226      63.394  30.829  43.476  1.00  0.00           C
ATOM   3547 HG21 VAL   226      63.085  31.271  44.423  1.00  0.00           H
ATOM   3548 HG22 VAL   226      64.484  30.806  43.475  1.00  0.00           H
ATOM   3549 HG23 VAL   226      63.103  29.783  43.582  1.00  0.00           H
ATOM   3550  C   VAL   226      60.947  29.694  41.654  1.00  0.00           C
ATOM   3551  O   VAL   226      60.648  28.841  42.451  1.00  0.00           O
ATOM   3552  N   CYS   227      60.893  29.421  40.306  1.00  0.00           N
ATOM   3553  H   CYS   227      61.004  30.209  39.682  1.00  0.00           H
ATOM   3554  CA  CYS   227      60.573  28.075  39.668  1.00  0.00           C
ATOM   3555  HA  CYS   227      59.581  27.829  40.048  1.00  0.00           H
ATOM   3556  CB  CYS   227      60.680  28.223  38.192  1.00  0.00           C
ATOM   3557  HB2 CYS   227      61.325  29.044  37.881  1.00  0.00           H
ATOM   3558  HB3 CYS   227      61.049  27.239  37.900  1.00  0.00           H
ATOM   3559  SG  CYS   227      59.001  28.497  37.649  1.00  0.00           S
ATOM   3560  HG  CYS   227      59.127  29.813  37.838  1.00  0.00           H
ATOM   3561  C   CYS   227      61.512  26.987  40.242  1.00  0.00           C
ATOM   3562  O   CYS   227      61.128  25.830  40.285  1.00  0.00           O
ATOM   3563  N   SER   228      62.663  27.404  40.801  1.00  0.00           N
ATOM   3564  H   SER   228      62.983  28.359  40.725  1.00  0.00           H
ATOM   3565  CA  SER   228      63.590  26.520  41.380  1.00  0.00           C
ATOM   3566  HA  SER   228      63.659  25.636  40.747  1.00  0.00           H
ATOM   3567  CB  SER   228      64.971  27.116  41.511  1.00  0.00           C
ATOM   3568  HB2 SER   228      65.450  26.554  42.313  1.00  0.00           H
ATOM   3569  HB3 SER   228      65.579  27.037  40.610  1.00  0.00           H
ATOM   3570  OG  SER   228      65.032  28.509  41.895  1.00  0.00           O
ATOM   3571  HG  SER   228      65.450  28.974  41.167  1.00  0.00           H
ATOM   3572  C   SER   228      63.159  25.979  42.759  1.00  0.00           C
ATOM   3573  O   SER   228      63.547  24.911  43.240  1.00  0.00           O
ATOM   3574  N   ASP   229      62.349  26.793  43.488  1.00  0.00           N
ATOM   3575  H   ASP   229      61.884  27.567  43.034  1.00  0.00           H
ATOM   3576  CA  ASP   229      61.768  26.487  44.799  1.00  0.00           C
ATOM   3577  HA  ASP   229      62.141  25.554  45.222  1.00  0.00           H
ATOM   3578  CB  ASP   229      61.941  27.709  45.703  1.00  0.00           C
ATOM   3579  HB2 ASP   229      61.557  28.630  45.261  1.00  0.00           H
ATOM   3580  HB3 ASP   229      61.440  27.545  46.658  1.00  0.00           H
ATOM   3581  CG  ASP   229      63.403  27.853  46.182  1.00  0.00           C
ATOM   3582  OD1 ASP   229      64.002  28.909  46.081  1.00  0.00           O
ATOM   3583  OD2 ASP   229      63.942  26.842  46.734  1.00  0.00           O
ATOM   3584  C   ASP   229      60.283  26.018  44.769  1.00  0.00           C
ATOM   3585  O   ASP   229      59.877  25.131  45.566  1.00  0.00           O
ATOM   3586  N   ILE   230      59.591  26.495  43.730  1.00  0.00           N
ATOM   3587  H   ILE   230      59.979  27.260  43.197  1.00  0.00           H
ATOM   3588  CA  ILE   230      58.263  25.970  43.371  1.00  0.00           C
ATOM   3589  HA  ILE   230      57.766  25.672  44.294  1.00  0.00           H
ATOM   3590  CB  ILE   230      57.482  27.044  42.576  1.00  0.00           C
ATOM   3591  HB  ILE   230      57.940  27.257  41.610  1.00  0.00           H
ATOM   3592  CG2 ILE   230      56.119  26.514  42.408  1.00  0.00           C
ATOM   3593 HG21 ILE   230      56.055  25.435  42.266  1.00  0.00           H
ATOM   3594 HG22 ILE   230      55.742  27.065  41.546  1.00  0.00           H
ATOM   3595 HG23 ILE   230      55.558  26.744  43.314  1.00  0.00           H
ATOM   3596  CG1 ILE   230      57.366  28.431  43.285  1.00  0.00           C
ATOM   3597 HG12 ILE   230      56.689  28.417  44.139  1.00  0.00           H
ATOM   3598 HG13 ILE   230      58.377  28.607  43.654  1.00  0.00           H
ATOM   3599  CD1 ILE   230      57.056  29.578  42.202  1.00  0.00           C
ATOM   3600 HD11 ILE   230      56.347  29.175  41.479  1.00  0.00           H
ATOM   3601 HD12 ILE   230      57.997  29.679  41.660  1.00  0.00           H
ATOM   3602 HD13 ILE   230      56.737  30.491  42.703  1.00  0.00           H
ATOM   3603  C   ILE   230      58.378  24.559  42.752  1.00  0.00           C
ATOM   3604  O   ILE   230      58.069  24.333  41.571  1.00  0.00           O
ATOM   3605  N   GLU   231      58.849  23.522  43.440  1.00  0.00           N
ATOM   3606  H   GLU   231      59.047  23.700  44.414  1.00  0.00           H
ATOM   3607  CA  GLU   231      59.193  22.243  42.892  1.00  0.00           C
ATOM   3608  HA  GLU   231      59.905  22.432  42.088  1.00  0.00           H
ATOM   3609  CB  GLU   231      60.024  21.338  43.850  1.00  0.00           C
ATOM   3610  HB2 GLU   231      59.505  20.975  44.735  1.00  0.00           H
ATOM   3611  HB3 GLU   231      60.157  20.449  43.234  1.00  0.00           H
ATOM   3612  CG  GLU   231      61.325  21.972  44.291  1.00  0.00           C
ATOM   3613  HG2 GLU   231      61.781  22.651  43.571  1.00  0.00           H
ATOM   3614  HG3 GLU   231      61.076  22.618  45.131  1.00  0.00           H
ATOM   3615  CD  GLU   231      62.401  20.978  44.703  1.00  0.00           C
ATOM   3616  OE1 GLU   231      62.169  19.899  45.305  1.00  0.00           O
ATOM   3617  OE2 GLU   231      63.585  21.247  44.341  1.00  0.00           O
ATOM   3618  C   GLU   231      58.013  21.424  42.335  1.00  0.00           C
ATOM   3619  O   GLU   231      58.123  20.602  41.427  1.00  0.00           O
ATOM   3620  N   LYS   232      56.849  21.745  42.931  1.00  0.00           N
ATOM   3621  H   LYS   232      56.881  22.296  43.777  1.00  0.00           H
ATOM   3622  CA  LYS   232      55.515  21.191  42.497  1.00  0.00           C
ATOM   3623  HA  LYS   232      55.648  20.111  42.429  1.00  0.00           H
ATOM   3624  CB  LYS   232      54.375  21.597  43.410  1.00  0.00           C
ATOM   3625  HB2 LYS   232      53.519  20.964  43.180  1.00  0.00           H
ATOM   3626  HB3 LYS   232      54.612  21.312  44.435  1.00  0.00           H
ATOM   3627  CG  LYS   232      54.016  23.100  43.290  1.00  0.00           C
ATOM   3628  HG2 LYS   232      54.841  23.811  43.326  1.00  0.00           H
ATOM   3629  HG3 LYS   232      53.539  23.287  42.328  1.00  0.00           H
ATOM   3630  CD  LYS   232      53.089  23.506  44.423  1.00  0.00           C
ATOM   3631  HD2 LYS   232      53.410  23.288  45.442  1.00  0.00           H
ATOM   3632  HD3 LYS   232      53.097  24.594  44.419  1.00  0.00           H
ATOM   3633  CE  LYS   232      51.687  23.043  44.218  1.00  0.00           C
ATOM   3634  HE2 LYS   232      51.384  23.224  43.185  1.00  0.00           H
ATOM   3635  HE3 LYS   232      51.701  21.954  44.182  1.00  0.00           H
ATOM   3636  NZ  LYS   232      50.727  23.595  45.241  1.00  0.00           N
ATOM   3637  HZ1 LYS   232      50.672  24.603  45.281  1.00  0.00           H
ATOM   3638  HZ2 LYS   232      51.002  23.356  46.183  1.00  0.00           H
ATOM   3639  HZ3 LYS   232      49.830  23.219  44.966  1.00  0.00           H
ATOM   3640  C   LYS   232      55.142  21.479  41.047  1.00  0.00           C
ATOM   3641  O   LYS   232      54.060  21.080  40.572  1.00  0.00           O
ATOM   3642  N   LEU   233      55.879  22.402  40.368  1.00  0.00           N
ATOM   3643  H   LEU   233      56.656  22.774  40.895  1.00  0.00           H
ATOM   3644  CA  LEU   233      55.717  22.706  38.971  1.00  0.00           C
ATOM   3645  HA  LEU   233      54.719  22.366  38.692  1.00  0.00           H
ATOM   3646  CB  LEU   233      55.734  24.202  38.685  1.00  0.00           C
ATOM   3647  HB2 LEU   233      56.695  24.614  38.992  1.00  0.00           H
ATOM   3648  HB3 LEU   233      55.760  24.355  37.607  1.00  0.00           H
ATOM   3649  CG  LEU   233      54.744  25.066  39.401  1.00  0.00           C
ATOM   3650  HG  LEU   233      54.779  24.954  40.484  1.00  0.00           H
ATOM   3651  CD1 LEU   233      54.905  26.496  38.818  1.00  0.00           C
ATOM   3652 HD11 LEU   233      54.368  27.240  39.407  1.00  0.00           H
ATOM   3653 HD12 LEU   233      54.521  26.647  37.809  1.00  0.00           H
ATOM   3654 HD13 LEU   233      55.975  26.696  38.746  1.00  0.00           H
ATOM   3655  CD2 LEU   233      53.335  24.579  39.063  1.00  0.00           C
ATOM   3656 HD21 LEU   233      52.539  25.280  39.311  1.00  0.00           H
ATOM   3657 HD22 LEU   233      53.270  24.222  38.035  1.00  0.00           H
ATOM   3658 HD23 LEU   233      53.068  23.739  39.705  1.00  0.00           H
ATOM   3659  C   LEU   233      56.724  22.028  37.983  1.00  0.00           C
ATOM   3660  O   LEU   233      56.574  21.976  36.739  1.00  0.00           O
ATOM   3661  N   GLN   234      57.815  21.494  38.600  1.00  0.00           N
ATOM   3662  H   GLN   234      57.826  21.426  39.607  1.00  0.00           H
ATOM   3663  CA  GLN   234      58.896  20.917  37.815  1.00  0.00           C
ATOM   3664  HA  GLN   234      59.104  21.563  36.962  1.00  0.00           H
ATOM   3665  CB  GLN   234      60.167  20.846  38.698  1.00  0.00           C
ATOM   3666  HB2 GLN   234      59.966  20.162  39.522  1.00  0.00           H
ATOM   3667  HB3 GLN   234      61.043  20.566  38.113  1.00  0.00           H
ATOM   3668  CG  GLN   234      60.543  22.176  39.319  1.00  0.00           C
ATOM   3669  HG2 GLN   234      60.860  22.845  38.520  1.00  0.00           H
ATOM   3670  HG3 GLN   234      59.711  22.634  39.853  1.00  0.00           H
ATOM   3671  CD  GLN   234      61.707  22.168  40.334  1.00  0.00           C
ATOM   3672  OE1 GLN   234      62.332  21.154  40.725  1.00  0.00           O
ATOM   3673  NE2 GLN   234      62.013  23.317  40.997  1.00  0.00           N
ATOM   3674 HE21 GLN   234      62.783  23.199  41.640  1.00  0.00           H
ATOM   3675 HE22 GLN   234      61.515  24.172  40.787  1.00  0.00           H
ATOM   3676  C   GLN   234      58.563  19.544  37.313  1.00  0.00           C
ATOM   3677  O   GLN   234      57.702  18.771  37.869  1.00  0.00           O
ATOM   3678  N   GLY   235      58.988  19.338  36.095  1.00  0.00           N
ATOM   3679  H   GLY   235      59.567  20.065  35.697  1.00  0.00           H
ATOM   3680  CA  GLY   235      58.542  18.292  35.131  1.00  0.00           C
ATOM   3681  HA2 GLY   235      59.432  18.189  34.511  1.00  0.00           H
ATOM   3682  HA3 GLY   235      58.247  17.452  35.761  1.00  0.00           H
ATOM   3683  C   GLY   235      57.272  18.613  34.279  1.00  0.00           C
ATOM   3684  O   GLY   235      56.881  17.859  33.480  1.00  0.00           O
ATOM   3685  N   LYS   236      56.500  19.664  34.661  1.00  0.00           N
ATOM   3686  H   LYS   236      56.910  20.285  35.344  1.00  0.00           H
ATOM   3687  CA  LYS   236      55.175  20.026  34.104  1.00  0.00           C
ATOM   3688  HA  LYS   236      54.902  19.257  33.381  1.00  0.00           H
ATOM   3689  CB  LYS   236      54.100  20.098  35.241  1.00  0.00           C
ATOM   3690  HB2 LYS   236      54.378  20.850  35.980  1.00  0.00           H
ATOM   3691  HB3 LYS   236      53.146  20.404  34.815  1.00  0.00           H
ATOM   3692  CG  LYS   236      53.861  18.687  35.909  1.00  0.00           C
ATOM   3693  HG2 LYS   236      53.540  17.987  35.137  1.00  0.00           H
ATOM   3694  HG3 LYS   236      54.809  18.334  36.314  1.00  0.00           H
ATOM   3695  CD  LYS   236      52.828  18.651  37.089  1.00  0.00           C
ATOM   3696  HD2 LYS   236      53.085  19.382  37.856  1.00  0.00           H
ATOM   3697  HD3 LYS   236      51.866  18.955  36.677  1.00  0.00           H
ATOM   3698  CE  LYS   236      52.697  17.383  37.851  1.00  0.00           C
ATOM   3699  HE2 LYS   236      53.662  16.977  38.155  1.00  0.00           H
ATOM   3700  HE3 LYS   236      52.089  17.676  38.707  1.00  0.00           H
ATOM   3701  NZ  LYS   236      52.139  16.341  37.071  1.00  0.00           N
ATOM   3702  HZ1 LYS   236      52.009  15.478  37.580  1.00  0.00           H
ATOM   3703  HZ2 LYS   236      52.605  16.062  36.220  1.00  0.00           H
ATOM   3704  HZ3 LYS   236      51.220  16.630  36.765  1.00  0.00           H
ATOM   3705  C   LYS   236      55.233  21.406  33.411  1.00  0.00           C
ATOM   3706  O   LYS   236      54.498  21.595  32.473  1.00  0.00           O
ATOM   3707  N   LEU   237      56.202  22.274  33.795  1.00  0.00           N
ATOM   3708  H   LEU   237      56.657  21.897  34.614  1.00  0.00           H
ATOM   3709  CA  LEU   237      56.690  23.434  33.020  1.00  0.00           C
ATOM   3710  HA  LEU   237      55.915  23.950  32.453  1.00  0.00           H
ATOM   3711  CB  LEU   237      57.480  24.454  33.857  1.00  0.00           C
ATOM   3712  HB2 LEU   237      58.305  23.822  34.186  1.00  0.00           H
ATOM   3713  HB3 LEU   237      57.845  25.204  33.154  1.00  0.00           H
ATOM   3714  CG  LEU   237      56.662  25.079  35.058  1.00  0.00           C
ATOM   3715  HG  LEU   237      55.996  24.336  35.497  1.00  0.00           H
ATOM   3716  CD1 LEU   237      57.664  25.656  36.081  1.00  0.00           C
ATOM   3717 HD11 LEU   237      58.479  26.123  35.528  1.00  0.00           H
ATOM   3718 HD12 LEU   237      58.037  24.831  36.688  1.00  0.00           H
ATOM   3719 HD13 LEU   237      57.070  26.310  36.717  1.00  0.00           H
ATOM   3720  CD2 LEU   237      55.770  26.232  34.455  1.00  0.00           C
ATOM   3721 HD21 LEU   237      54.847  26.383  35.014  1.00  0.00           H
ATOM   3722 HD22 LEU   237      56.429  27.095  34.370  1.00  0.00           H
ATOM   3723 HD23 LEU   237      55.406  26.029  33.446  1.00  0.00           H
ATOM   3724  C   LEU   237      57.657  22.973  31.893  1.00  0.00           C
ATOM   3725  O   LEU   237      58.480  21.998  32.135  1.00  0.00           O
ATOM   3726  N   SER   238      57.770  23.775  30.819  1.00  0.00           N
ATOM   3727  H   SER   238      57.245  24.632  30.721  1.00  0.00           H
ATOM   3728  CA  SER   238      58.722  23.578  29.810  1.00  0.00           C
ATOM   3729  HA  SER   238      58.660  22.631  29.273  1.00  0.00           H
ATOM   3730  CB  SER   238      58.385  24.467  28.596  1.00  0.00           C
ATOM   3731  HB2 SER   238      57.318  24.445  28.371  1.00  0.00           H
ATOM   3732  HB3 SER   238      58.594  25.489  28.913  1.00  0.00           H
ATOM   3733  OG  SER   238      59.137  24.180  27.471  1.00  0.00           O
ATOM   3734  HG  SER   238      59.782  24.888  27.528  1.00  0.00           H
ATOM   3735  C   SER   238      60.061  23.842  30.336  1.00  0.00           C
ATOM   3736  O   SER   238      60.355  24.729  31.193  1.00  0.00           O
ATOM   3737  N   ASP   239      61.074  23.194  29.819  1.00  0.00           N
ATOM   3738  H   ASP   239      60.804  22.517  29.120  1.00  0.00           H
ATOM   3739  CA  ASP   239      62.492  23.279  30.256  1.00  0.00           C
ATOM   3740  HA  ASP   239      62.639  23.214  31.334  1.00  0.00           H
ATOM   3741  CB  ASP   239      63.349  22.141  29.581  1.00  0.00           C
ATOM   3742  HB2 ASP   239      63.146  22.074  28.512  1.00  0.00           H
ATOM   3743  HB3 ASP   239      64.409  22.361  29.454  1.00  0.00           H
ATOM   3744  CG  ASP   239      63.022  20.696  30.041  1.00  0.00           C
ATOM   3745  OD1 ASP   239      63.387  19.785  29.247  1.00  0.00           O
ATOM   3746  OD2 ASP   239      62.213  20.492  30.969  1.00  0.00           O
ATOM   3747  C   ASP   239      63.119  24.649  29.881  1.00  0.00           C
ATOM   3748  O   ASP   239      63.977  25.079  30.580  1.00  0.00           O
ATOM   3749  N   ASP   240      62.573  25.376  28.909  1.00  0.00           N
ATOM   3750  H   ASP   240      61.733  25.029  28.467  1.00  0.00           H
ATOM   3751  CA  ASP   240      63.118  26.663  28.505  1.00  0.00           C
ATOM   3752  HA  ASP   240      64.203  26.639  28.613  1.00  0.00           H
ATOM   3753  CB  ASP   240      62.763  26.996  27.073  1.00  0.00           C
ATOM   3754  HB2 ASP   240      63.198  27.959  26.803  1.00  0.00           H
ATOM   3755  HB3 ASP   240      63.217  26.312  26.356  1.00  0.00           H
ATOM   3756  CG  ASP   240      61.249  27.111  26.809  1.00  0.00           C
ATOM   3757  OD1 ASP   240      60.839  28.037  26.032  1.00  0.00           O
ATOM   3758  OD2 ASP   240      60.496  26.351  27.389  1.00  0.00           O
ATOM   3759  C   ASP   240      62.663  27.816  29.385  1.00  0.00           C
ATOM   3760  O   ASP   240      63.152  28.905  29.189  1.00  0.00           O
ATOM   3761  N   ILE   241      61.816  27.604  30.395  1.00  0.00           N
ATOM   3762  H   ILE   241      61.419  26.677  30.332  1.00  0.00           H
ATOM   3763  CA  ILE   241      61.632  28.483  31.630  1.00  0.00           C
ATOM   3764  HA  ILE   241      61.527  29.450  31.138  1.00  0.00           H
ATOM   3765  CB  ILE   241      60.268  28.219  32.302  1.00  0.00           C
ATOM   3766  HB  ILE   241      60.225  27.155  32.537  1.00  0.00           H
ATOM   3767  CG2 ILE   241      60.168  28.924  33.620  1.00  0.00           C
ATOM   3768 HG21 ILE   241      60.208  29.997  33.428  1.00  0.00           H
ATOM   3769 HG22 ILE   241      60.920  28.476  34.270  1.00  0.00           H
ATOM   3770 HG23 ILE   241      59.259  28.714  34.185  1.00  0.00           H
ATOM   3771  CG1 ILE   241      59.049  28.515  31.340  1.00  0.00           C
ATOM   3772 HG12 ILE   241      59.076  29.409  30.718  1.00  0.00           H
ATOM   3773 HG13 ILE   241      59.123  27.849  30.480  1.00  0.00           H
ATOM   3774  CD1 ILE   241      57.657  28.345  31.925  1.00  0.00           C
ATOM   3775 HD11 ILE   241      57.606  29.090  32.717  1.00  0.00           H
ATOM   3776 HD12 ILE   241      57.358  27.349  32.252  1.00  0.00           H
ATOM   3777 HD13 ILE   241      56.925  28.510  31.133  1.00  0.00           H
ATOM   3778  C   ILE   241      62.791  28.232  32.581  1.00  0.00           C
ATOM   3779  O   ILE   241      62.983  27.110  33.085  1.00  0.00           O
ATOM   3780  N   PRO   242      63.612  29.215  32.983  1.00  0.00           N
ATOM   3781  CD  PRO   242      63.538  30.594  32.596  1.00  0.00           C
ATOM   3782  HD2 PRO   242      62.528  31.000  32.647  1.00  0.00           H
ATOM   3783  HD3 PRO   242      63.867  30.534  31.559  1.00  0.00           H
ATOM   3784  CG  PRO   242      64.573  31.375  33.359  1.00  0.00           C
ATOM   3785  HG2 PRO   242      64.110  31.861  34.218  1.00  0.00           H
ATOM   3786  HG3 PRO   242      65.160  32.148  32.863  1.00  0.00           H
ATOM   3787  CB  PRO   242      65.536  30.293  33.834  1.00  0.00           C
ATOM   3788  HB2 PRO   242      66.103  30.493  34.742  1.00  0.00           H
ATOM   3789  HB3 PRO   242      66.361  30.267  33.122  1.00  0.00           H
ATOM   3790  CA  PRO   242      64.722  28.999  33.874  1.00  0.00           C
ATOM   3791  HA  PRO   242      65.429  28.297  33.429  1.00  0.00           H
ATOM   3792  C   PRO   242      64.328  28.731  35.272  1.00  0.00           C
ATOM   3793  O   PRO   242      63.286  29.184  35.712  1.00  0.00           O
ATOM   3794  N   PRO   243      65.210  28.123  36.105  1.00  0.00           N
ATOM   3795  CD  PRO   243      66.437  27.469  35.756  1.00  0.00           C
ATOM   3796  HD2 PRO   243      67.228  28.212  35.871  1.00  0.00           H
ATOM   3797  HD3 PRO   243      66.438  26.996  34.774  1.00  0.00           H
ATOM   3798  CG  PRO   243      66.596  26.382  36.810  1.00  0.00           C
ATOM   3799  HG2 PRO   243      67.650  26.117  36.894  1.00  0.00           H
ATOM   3800  HG3 PRO   243      66.009  25.523  36.484  1.00  0.00           H
ATOM   3801  CB  PRO   243      65.964  27.060  38.035  1.00  0.00           C
ATOM   3802  HB2 PRO   243      66.784  27.688  38.384  1.00  0.00           H
ATOM   3803  HB3 PRO   243      65.700  26.331  38.804  1.00  0.00           H
ATOM   3804  CA  PRO   243      64.819  27.900  37.498  1.00  0.00           C
ATOM   3805  HA  PRO   243      63.935  27.262  37.469  1.00  0.00           H
ATOM   3806  C   PRO   243      64.684  29.212  38.269  1.00  0.00           C
ATOM   3807  O   PRO   243      63.923  29.314  39.221  1.00  0.00           O
ATOM   3808  N   SER   244      65.392  30.322  37.847  1.00  0.00           N
ATOM   3809  H   SER   244      65.980  30.124  37.051  1.00  0.00           H
ATOM   3810  CA  SER   244      65.219  31.678  38.460  1.00  0.00           C
ATOM   3811  HA  SER   244      65.211  31.556  39.543  1.00  0.00           H
ATOM   3812  CB  SER   244      66.487  32.577  38.221  1.00  0.00           C
ATOM   3813  HB2 SER   244      66.353  33.590  38.600  1.00  0.00           H
ATOM   3814  HB3 SER   244      67.368  32.166  38.715  1.00  0.00           H
ATOM   3815  OG  SER   244      66.803  32.748  36.828  1.00  0.00           O
ATOM   3816  HG  SER   244      67.760  32.685  36.787  1.00  0.00           H
ATOM   3817  C   SER   244      63.966  32.523  38.045  1.00  0.00           C
ATOM   3818  O   SER   244      63.899  33.673  38.427  1.00  0.00           O
ATOM   3819  N   ALA   245      63.017  31.959  37.291  1.00  0.00           N
ATOM   3820  H   ALA   245      63.200  31.018  36.974  1.00  0.00           H
ATOM   3821  CA  ALA   245      61.737  32.562  36.881  1.00  0.00           C
ATOM   3822  HA  ALA   245      62.162  33.522  36.590  1.00  0.00           H
ATOM   3823  CB  ALA   245      61.145  31.678  35.802  1.00  0.00           C
ATOM   3824  HB1 ALA   245      60.193  32.046  35.417  1.00  0.00           H
ATOM   3825  HB2 ALA   245      61.012  30.705  36.276  1.00  0.00           H
ATOM   3826  HB3 ALA   245      61.871  31.763  34.993  1.00  0.00           H
ATOM   3827  C   ALA   245      60.800  32.756  38.125  1.00  0.00           C
ATOM   3828  O   ALA   245      60.508  31.707  38.716  1.00  0.00           O
ATOM   3829  N   PRO   246      60.413  33.979  38.566  1.00  0.00           N
ATOM   3830  CD  PRO   246      60.758  35.254  37.932  1.00  0.00           C
ATOM   3831  HD2 PRO   246      60.491  35.252  36.876  1.00  0.00           H
ATOM   3832  HD3 PRO   246      61.788  35.444  38.231  1.00  0.00           H
ATOM   3833  CG  PRO   246      59.892  36.272  38.655  1.00  0.00           C
ATOM   3834  HG2 PRO   246      58.993  36.463  38.068  1.00  0.00           H
ATOM   3835  HG3 PRO   246      60.431  37.173  38.949  1.00  0.00           H
ATOM   3836  CB  PRO   246      59.561  35.688  39.969  1.00  0.00           C
ATOM   3837  HB2 PRO   246      58.623  36.067  40.374  1.00  0.00           H
ATOM   3838  HB3 PRO   246      60.407  35.717  40.656  1.00  0.00           H
ATOM   3839  CA  PRO   246      59.426  34.250  39.592  1.00  0.00           C
ATOM   3840  HA  PRO   246      59.749  33.660  40.449  1.00  0.00           H
ATOM   3841  C   PRO   246      58.015  33.891  39.174  1.00  0.00           C
ATOM   3842  O   PRO   246      57.651  33.922  37.999  1.00  0.00           O
ATOM   3843  N   MET   247      57.224  33.613  40.174  1.00  0.00           N
ATOM   3844  H   MET   247      57.685  33.613  41.073  1.00  0.00           H
ATOM   3845  CA  MET   247      55.712  33.676  40.162  1.00  0.00           C
ATOM   3846  HA  MET   247      55.434  34.360  39.360  1.00  0.00           H
ATOM   3847  CB  MET   247      55.203  32.263  39.939  1.00  0.00           C
ATOM   3848  HB2 MET   247      55.733  31.774  39.122  1.00  0.00           H
ATOM   3849  HB3 MET   247      55.296  31.633  40.823  1.00  0.00           H
ATOM   3850  CG  MET   247      53.722  32.251  39.700  1.00  0.00           C
ATOM   3851  HG2 MET   247      53.157  32.857  40.408  1.00  0.00           H
ATOM   3852  HG3 MET   247      53.564  32.680  38.710  1.00  0.00           H
ATOM   3853  SD  MET   247      52.998  30.657  39.529  1.00  0.00           S
ATOM   3854  CE  MET   247      53.791  29.938  38.126  1.00  0.00           C
ATOM   3855  HE1 MET   247      53.259  29.049  37.788  1.00  0.00           H
ATOM   3856  HE2 MET   247      53.820  30.674  37.323  1.00  0.00           H
ATOM   3857  HE3 MET   247      54.838  29.673  38.270  1.00  0.00           H
ATOM   3858  C   MET   247      55.164  34.125  41.573  1.00  0.00           C
ATOM   3859  O   MET   247      55.567  33.518  42.513  1.00  0.00           O
ATOM   3860  N   ALA   248      54.137  35.047  41.607  1.00  0.00           N
ATOM   3861  H   ALA   248      53.808  35.465  40.749  1.00  0.00           H
ATOM   3862  CA  ALA   248      53.309  35.127  42.882  1.00  0.00           C
ATOM   3863  HA  ALA   248      53.980  35.208  43.737  1.00  0.00           H
ATOM   3864  CB  ALA   248      52.554  36.460  42.850  1.00  0.00           C
ATOM   3865  HB1 ALA   248      53.269  37.282  42.803  1.00  0.00           H
ATOM   3866  HB2 ALA   248      51.896  36.635  43.703  1.00  0.00           H
ATOM   3867  HB3 ALA   248      51.805  36.482  42.058  1.00  0.00           H
ATOM   3868  C   ALA   248      52.533  33.784  43.157  1.00  0.00           C
ATOM   3869  O   ALA   248      51.651  33.307  42.435  1.00  0.00           O
ATOM   3870  N   ILE   249      52.692  33.335  44.439  1.00  0.00           N
ATOM   3871  H   ILE   249      53.136  34.046  45.002  1.00  0.00           H
ATOM   3872  CA  ILE   249      51.919  32.224  45.055  1.00  0.00           C
ATOM   3873  HA  ILE   249      51.448  31.716  44.213  1.00  0.00           H
ATOM   3874  CB  ILE   249      52.926  31.325  45.873  1.00  0.00           C
ATOM   3875  HB  ILE   249      53.690  31.970  46.306  1.00  0.00           H
ATOM   3876  CG2 ILE   249      52.228  30.533  46.962  1.00  0.00           C
ATOM   3877 HG21 ILE   249      51.363  30.031  46.532  1.00  0.00           H
ATOM   3878 HG22 ILE   249      52.088  31.252  47.771  1.00  0.00           H
ATOM   3879 HG23 ILE   249      52.890  29.767  47.365  1.00  0.00           H
ATOM   3880  CG1 ILE   249      53.803  30.337  45.040  1.00  0.00           C
ATOM   3881 HG12 ILE   249      54.266  30.967  44.280  1.00  0.00           H
ATOM   3882 HG13 ILE   249      54.633  30.129  45.716  1.00  0.00           H
ATOM   3883  CD1 ILE   249      53.243  29.032  44.502  1.00  0.00           C
ATOM   3884 HD11 ILE   249      52.303  29.256  43.999  1.00  0.00           H
ATOM   3885 HD12 ILE   249      52.995  28.489  45.414  1.00  0.00           H
ATOM   3886 HD13 ILE   249      53.908  28.484  43.834  1.00  0.00           H
ATOM   3887  C   ILE   249      50.856  32.791  46.023  1.00  0.00           C
ATOM   3888  O   ILE   249      51.173  33.733  46.833  1.00  0.00           O
ATOM   3889  N   ASN   250      49.644  32.211  46.045  1.00  0.00           N
ATOM   3890  H   ASN   250      49.519  31.381  45.483  1.00  0.00           H
ATOM   3891  CA  ASN   250      48.739  32.264  47.184  1.00  0.00           C
ATOM   3892  HA  ASN   250      48.916  33.182  47.744  1.00  0.00           H
ATOM   3893  CB  ASN   250      47.255  32.301  46.604  1.00  0.00           C
ATOM   3894  HB2 ASN   250      46.950  33.274  46.217  1.00  0.00           H
ATOM   3895  HB3 ASN   250      47.048  31.597  45.798  1.00  0.00           H
ATOM   3896  CG  ASN   250      46.258  32.108  47.765  1.00  0.00           C
ATOM   3897  OD1 ASN   250      46.291  32.639  48.894  1.00  0.00           O
ATOM   3898  ND2 ASN   250      45.258  31.294  47.563  1.00  0.00           N
ATOM   3899 HD21 ASN   250      45.108  30.899  46.645  1.00  0.00           H
ATOM   3900 HD22 ASN   250      44.756  30.959  48.373  1.00  0.00           H
ATOM   3901  C   ASN   250      49.012  31.133  48.147  1.00  0.00           C
ATOM   3902  O   ASN   250      49.011  29.957  47.762  1.00  0.00           O
ATOM   3903  N   CYS   251      49.201  31.463  49.416  1.00  0.00           N
ATOM   3904  H   CYS   251      49.082  32.416  49.730  1.00  0.00           H
ATOM   3905  CA  CYS   251      49.647  30.551  50.376  1.00  0.00           C
ATOM   3906  HA  CYS   251      50.224  29.779  49.868  1.00  0.00           H
ATOM   3907  CB  CYS   251      50.582  31.264  51.348  1.00  0.00           C
ATOM   3908  HB2 CYS   251      49.945  32.086  51.679  1.00  0.00           H
ATOM   3909  HB3 CYS   251      50.889  30.547  52.109  1.00  0.00           H
ATOM   3910  SG  CYS   251      51.952  32.094  50.598  1.00  0.00           S
ATOM   3911  HG  CYS   251      51.215  33.110  50.142  1.00  0.00           H
ATOM   3912  C   CYS   251      48.571  29.702  51.118  1.00  0.00           C
ATOM   3913  O   CYS   251      48.765  28.545  51.445  1.00  0.00           O
ATOM   3914  N   GLU   252      47.447  30.357  51.427  1.00  0.00           N
ATOM   3915  H   GLU   252      47.354  31.323  51.151  1.00  0.00           H
ATOM   3916  CA  GLU   252      46.345  29.722  52.172  1.00  0.00           C
ATOM   3917  HA  GLU   252      45.679  30.525  52.487  1.00  0.00           H
ATOM   3918  CB  GLU   252      45.495  28.832  51.251  1.00  0.00           C
ATOM   3919  HB2 GLU   252      46.147  28.340  50.528  1.00  0.00           H
ATOM   3920  HB3 GLU   252      44.896  28.095  51.785  1.00  0.00           H
ATOM   3921  CG  GLU   252      44.536  29.648  50.400  1.00  0.00           C
ATOM   3922  HG2 GLU   252      45.151  30.468  50.027  1.00  0.00           H
ATOM   3923  HG3 GLU   252      44.083  29.081  49.588  1.00  0.00           H
ATOM   3924  CD  GLU   252      43.361  30.289  51.174  1.00  0.00           C
ATOM   3925  OE1 GLU   252      42.290  30.445  50.528  1.00  0.00           O
ATOM   3926  OE2 GLU   252      43.450  30.524  52.384  1.00  0.00           O
ATOM   3927  C   GLU   252      46.767  29.022  53.491  1.00  0.00           C
ATOM   3928  O   GLU   252      46.277  28.013  53.820  1.00  0.00           O
ATOM   3929  N   TYR   253      47.756  29.567  54.173  1.00  0.00           N
ATOM   3930  H   TYR   253      48.149  30.434  53.837  1.00  0.00           H
ATOM   3931  CA  TYR   253      48.375  28.967  55.351  1.00  0.00           C
ATOM   3932  HA  TYR   253      48.489  27.959  54.953  1.00  0.00           H
ATOM   3933  CB  TYR   253      49.813  29.695  55.580  1.00  0.00           C
ATOM   3934  HB2 TYR   253      50.220  29.239  56.483  1.00  0.00           H
ATOM   3935  HB3 TYR   253      50.449  29.412  54.741  1.00  0.00           H
ATOM   3936  CG  TYR   253      49.823  31.182  55.749  1.00  0.00           C
ATOM   3937  CD1 TYR   253      48.897  31.840  56.574  1.00  0.00           C
ATOM   3938  HD1 TYR   253      48.155  31.281  57.123  1.00  0.00           H
ATOM   3939  CE1 TYR   253      48.927  33.240  56.629  1.00  0.00           C
ATOM   3940  HE1 TYR   253      48.267  33.798  57.276  1.00  0.00           H
ATOM   3941  CZ  TYR   253      49.958  33.963  56.046  1.00  0.00           C
ATOM   3942  OH  TYR   253      50.041  35.353  56.160  1.00  0.00           O
ATOM   3943  HH  TYR   253      49.325  35.709  56.690  1.00  0.00           H
ATOM   3944  CE2 TYR   253      50.952  33.313  55.256  1.00  0.00           C
ATOM   3945  HE2 TYR   253      51.835  33.865  54.970  1.00  0.00           H
ATOM   3946  CD2 TYR   253      50.833  31.894  55.104  1.00  0.00           C
ATOM   3947  HD2 TYR   253      51.569  31.385  54.498  1.00  0.00           H
ATOM   3948  C   TYR   253      47.514  28.823  56.654  1.00  0.00           C
ATOM   3949  O   TYR   253      48.135  28.504  57.679  1.00  0.00           O
ATOM   3950  N   GLY   254      46.199  29.038  56.612  1.00  0.00           N
ATOM   3951  H   GLY   254      45.704  29.306  55.773  1.00  0.00           H
ATOM   3952  CA  GLY   254      45.253  28.594  57.686  1.00  0.00           C
ATOM   3953  HA2 GLY   254      45.431  29.216  58.563  1.00  0.00           H
ATOM   3954  HA3 GLY   254      44.205  28.638  57.392  1.00  0.00           H
ATOM   3955  C   GLY   254      45.491  27.247  58.289  1.00  0.00           C
ATOM   3956  O   GLY   254      45.432  27.158  59.522  1.00  0.00           O
ATOM   3957  N   SER   255      45.892  26.281  57.498  1.00  0.00           N
ATOM   3958  H   SER   255      45.691  26.425  56.518  1.00  0.00           H
ATOM   3959  CA  SER   255      46.302  24.887  57.895  1.00  0.00           C
ATOM   3960  HA  SER   255      45.575  24.490  58.603  1.00  0.00           H
ATOM   3961  CB  SER   255      46.337  24.107  56.569  1.00  0.00           C
ATOM   3962  HB2 SER   255      46.557  23.066  56.808  1.00  0.00           H
ATOM   3963  HB3 SER   255      45.328  24.062  56.159  1.00  0.00           H
ATOM   3964  OG  SER   255      47.103  24.720  55.629  1.00  0.00           O
ATOM   3965  HG  SER   255      47.362  24.087  54.956  1.00  0.00           H
ATOM   3966  C   SER   255      47.660  24.561  58.516  1.00  0.00           C
ATOM   3967  O   SER   255      48.030  23.416  58.702  1.00  0.00           O
ATOM   3968  N   PHE   256      48.516  25.581  58.745  1.00  0.00           N
ATOM   3969  H   PHE   256      48.291  26.444  58.270  1.00  0.00           H
ATOM   3970  CA  PHE   256      49.823  25.452  59.411  1.00  0.00           C
ATOM   3971  HA  PHE   256      50.447  24.766  58.838  1.00  0.00           H
ATOM   3972  CB  PHE   256      50.604  26.784  59.403  1.00  0.00           C
ATOM   3973  HB2 PHE   256      50.874  27.074  58.388  1.00  0.00           H
ATOM   3974  HB3 PHE   256      49.910  27.583  59.664  1.00  0.00           H
ATOM   3975  CG  PHE   256      51.885  26.810  60.225  1.00  0.00           C
ATOM   3976  CD1 PHE   256      52.941  25.975  59.850  1.00  0.00           C
ATOM   3977  HD1 PHE   256      52.834  25.549  58.863  1.00  0.00           H
ATOM   3978  CE1 PHE   256      54.020  25.812  60.734  1.00  0.00           C
ATOM   3979  HE1 PHE   256      54.674  24.977  60.534  1.00  0.00           H
ATOM   3980  CZ  PHE   256      54.168  26.642  61.874  1.00  0.00           C
ATOM   3981  HZ  PHE   256      54.964  26.632  62.603  1.00  0.00           H
ATOM   3982  CE2 PHE   256      53.118  27.533  62.186  1.00  0.00           C
ATOM   3983  HE2 PHE   256      53.064  28.094  63.107  1.00  0.00           H
ATOM   3984  CD2 PHE   256      52.029  27.621  61.340  1.00  0.00           C
ATOM   3985  HD2 PHE   256      51.200  28.283  61.537  1.00  0.00           H
ATOM   3986  C   PHE   256      49.649  24.856  60.851  1.00  0.00           C
ATOM   3987  O   PHE   256      48.831  25.322  61.619  1.00  0.00           O
ATOM   3988  N   ASP   257      50.472  23.853  61.251  1.00  0.00           N
ATOM   3989  H   ASP   257      51.168  23.466  60.629  1.00  0.00           H
ATOM   3990  CA  ASP   257      50.398  23.032  62.471  1.00  0.00           C
ATOM   3991  HA  ASP   257      51.102  22.208  62.354  1.00  0.00           H
ATOM   3992  CB  ASP   257      50.826  23.805  63.717  1.00  0.00           C
ATOM   3993  HB2 ASP   257      51.387  24.684  63.399  1.00  0.00           H
ATOM   3994  HB3 ASP   257      49.915  24.150  64.205  1.00  0.00           H
ATOM   3995  CG  ASP   257      51.609  23.068  64.718  1.00  0.00           C
ATOM   3996  OD1 ASP   257      52.350  22.100  64.340  1.00  0.00           O
ATOM   3997  OD2 ASP   257      51.599  23.437  65.913  1.00  0.00           O
ATOM   3998  C   ASP   257      49.167  22.103  62.695  1.00  0.00           C
ATOM   3999  O   ASP   257      48.870  21.751  63.820  1.00  0.00           O
ATOM   4000  N   ASN   258      48.630  21.578  61.616  1.00  0.00           N
ATOM   4001  H   ASN   258      49.015  21.784  60.706  1.00  0.00           H
ATOM   4002  CA  ASN   258      47.586  20.559  61.514  1.00  0.00           C
ATOM   4003  HA  ASN   258      46.782  20.892  62.171  1.00  0.00           H
ATOM   4004  CB  ASN   258      47.057  20.593  60.102  1.00  0.00           C
ATOM   4005  HB2 ASN   258      47.899  20.725  59.422  1.00  0.00           H
ATOM   4006  HB3 ASN   258      46.621  19.602  59.978  1.00  0.00           H
ATOM   4007  CG  ASN   258      45.983  21.588  59.752  1.00  0.00           C
ATOM   4008  OD1 ASN   258      45.704  22.614  60.394  1.00  0.00           O
ATOM   4009  ND2 ASN   258      45.414  21.374  58.611  1.00  0.00           N
ATOM   4010 HD21 ASN   258      45.504  20.568  58.011  1.00  0.00           H
ATOM   4011 HD22 ASN   258      44.733  22.047  58.289  1.00  0.00           H
ATOM   4012  C   ASN   258      47.974  19.178  62.139  1.00  0.00           C
ATOM   4013  O   ASN   258      47.050  18.473  62.437  1.00  0.00           O
ATOM   4014  N   GLU   259      49.223  18.858  62.332  1.00  0.00           N
ATOM   4015  H   GLU   259      49.992  19.401  61.967  1.00  0.00           H
ATOM   4016  CA  GLU   259      49.676  17.629  63.179  1.00  0.00           C
ATOM   4017  HA  GLU   259      48.766  17.033  63.248  1.00  0.00           H
ATOM   4018  CB  GLU   259      50.735  16.823  62.461  1.00  0.00           C
ATOM   4019  HB2 GLU   259      50.934  15.845  62.900  1.00  0.00           H
ATOM   4020  HB3 GLU   259      50.282  16.459  61.539  1.00  0.00           H
ATOM   4021  CG  GLU   259      52.027  17.550  62.126  1.00  0.00           C
ATOM   4022  HG2 GLU   259      52.426  18.170  62.930  1.00  0.00           H
ATOM   4023  HG3 GLU   259      52.917  16.940  61.964  1.00  0.00           H
ATOM   4024  CD  GLU   259      51.961  18.337  60.755  1.00  0.00           C
ATOM   4025  OE1 GLU   259      51.667  19.590  60.789  1.00  0.00           O
ATOM   4026  OE2 GLU   259      51.928  17.723  59.686  1.00  0.00           O
ATOM   4027  C   GLU   259      50.076  17.975  64.638  1.00  0.00           C
ATOM   4028  O   GLU   259      50.581  17.123  65.397  1.00  0.00           O
ATOM   4029  N   HID   260      49.991  19.284  65.043  1.00  0.00           N
ATOM   4030  H   HID   260      49.679  19.931  64.332  1.00  0.00           H
ATOM   4031  CA  HID   260      50.176  19.814  66.417  1.00  0.00           C
ATOM   4032  HA  HID   260      50.038  20.896  66.418  1.00  0.00           H
ATOM   4033  CB  HID   260      49.008  19.409  67.311  1.00  0.00           C
ATOM   4034  HB2 HID   260      49.245  18.349  67.414  1.00  0.00           H
ATOM   4035  HB3 HID   260      49.105  19.891  68.284  1.00  0.00           H
ATOM   4036  CG  HID   260      47.599  19.584  66.808  1.00  0.00           C
ATOM   4037  ND1 HID   260      47.139  20.659  66.099  1.00  0.00           N
ATOM   4038  HD1 HID   260      47.644  21.450  65.726  1.00  0.00           H
ATOM   4039  CE1 HID   260      45.823  20.501  66.013  1.00  0.00           C
ATOM   4040  HE1 HID   260      45.186  21.241  65.551  1.00  0.00           H
ATOM   4041  NE2 HID   260      45.414  19.440  66.725  1.00  0.00           N
ATOM   4042  CD2 HID   260      46.584  18.757  67.084  1.00  0.00           C
ATOM   4043  HD2 HID   260      46.721  17.828  67.619  1.00  0.00           H
ATOM   4044  C   HID   260      51.617  19.551  67.039  1.00  0.00           C
ATOM   4045  O   HID   260      51.863  18.704  67.912  1.00  0.00           O
ATOM   4046  N   VAL   261      52.586  20.451  66.647  1.00  0.00           N
ATOM   4047  H   VAL   261      52.276  21.228  66.081  1.00  0.00           H
ATOM   4048  CA  VAL   261      54.022  20.289  67.019  1.00  0.00           C
ATOM   4049  HA  VAL   261      53.999  19.652  67.903  1.00  0.00           H
ATOM   4050  CB  VAL   261      54.890  19.655  65.940  1.00  0.00           C
ATOM   4051  HB  VAL   261      54.777  20.215  65.012  1.00  0.00           H
ATOM   4052  CG1 VAL   261      56.374  19.804  66.258  1.00  0.00           C
ATOM   4053 HG11 VAL   261      56.623  20.865  66.230  1.00  0.00           H
ATOM   4054 HG12 VAL   261      56.639  19.487  67.267  1.00  0.00           H
ATOM   4055 HG13 VAL   261      56.953  19.262  65.511  1.00  0.00           H
ATOM   4056  CG2 VAL   261      54.586  18.146  65.720  1.00  0.00           C
ATOM   4057 HG21 VAL   261      53.559  18.250  65.370  1.00  0.00           H
ATOM   4058 HG22 VAL   261      54.651  17.600  66.662  1.00  0.00           H
ATOM   4059 HG23 VAL   261      55.211  17.723  64.935  1.00  0.00           H
ATOM   4060  C   VAL   261      54.571  21.599  67.575  1.00  0.00           C
ATOM   4061  O   VAL   261      55.359  21.574  68.490  1.00  0.00           O
ATOM   4062  N   VAL   262      54.053  22.782  67.132  1.00  0.00           N
ATOM   4063  H   VAL   262      53.425  22.778  66.341  1.00  0.00           H
ATOM   4064  CA  VAL   262      54.632  24.076  67.503  1.00  0.00           C
ATOM   4065  HA  VAL   262      55.372  23.838  68.267  1.00  0.00           H
ATOM   4066  CB  VAL   262      55.241  24.895  66.343  1.00  0.00           C
ATOM   4067  HB  VAL   262      55.412  25.887  66.760  1.00  0.00           H
ATOM   4068  CG1 VAL   262      56.513  24.163  65.841  1.00  0.00           C
ATOM   4069 HG11 VAL   262      56.983  23.873  66.781  1.00  0.00           H
ATOM   4070 HG12 VAL   262      56.207  23.415  65.110  1.00  0.00           H
ATOM   4071 HG13 VAL   262      57.307  24.850  65.550  1.00  0.00           H
ATOM   4072  CG2 VAL   262      54.383  25.102  65.122  1.00  0.00           C
ATOM   4073 HG21 VAL   262      53.460  25.594  65.429  1.00  0.00           H
ATOM   4074 HG22 VAL   262      54.099  24.130  64.719  1.00  0.00           H
ATOM   4075 HG23 VAL   262      54.948  25.691  64.399  1.00  0.00           H
ATOM   4076  C   VAL   262      53.645  25.091  68.191  1.00  0.00           C
ATOM   4077  O   VAL   262      54.047  25.701  69.184  1.00  0.00           O
ATOM   4078  N   LEU   263      52.366  25.209  67.841  1.00  0.00           N
ATOM   4079  H   LEU   263      52.045  24.780  66.984  1.00  0.00           H
ATOM   4080  CA  LEU   263      51.588  26.359  68.315  1.00  0.00           C
ATOM   4081  HA  LEU   263      52.156  27.286  68.392  1.00  0.00           H
ATOM   4082  CB  LEU   263      50.406  26.681  67.349  1.00  0.00           C
ATOM   4083  HB2 LEU   263      49.976  25.748  66.985  1.00  0.00           H
ATOM   4084  HB3 LEU   263      49.676  27.303  67.864  1.00  0.00           H
ATOM   4085  CG  LEU   263      50.792  27.315  66.022  1.00  0.00           C
ATOM   4086  HG  LEU   263      51.584  26.737  65.546  1.00  0.00           H
ATOM   4087  CD1 LEU   263      49.576  27.312  65.036  1.00  0.00           C
ATOM   4088 HD11 LEU   263      49.859  27.948  64.197  1.00  0.00           H
ATOM   4089 HD12 LEU   263      48.611  27.540  65.490  1.00  0.00           H
ATOM   4090 HD13 LEU   263      49.499  26.252  64.799  1.00  0.00           H
ATOM   4091  CD2 LEU   263      51.215  28.790  66.157  1.00  0.00           C
ATOM   4092 HD21 LEU   263      50.400  29.364  66.597  1.00  0.00           H
ATOM   4093 HD22 LEU   263      51.972  28.909  66.933  1.00  0.00           H
ATOM   4094 HD23 LEU   263      51.532  29.191  65.195  1.00  0.00           H
ATOM   4095  C   LEU   263      51.074  26.055  69.738  1.00  0.00           C
ATOM   4096  O   LEU   263      50.242  25.143  69.899  1.00  0.00           O
ATOM   4097  N   PRO   264      51.380  26.914  70.736  1.00  0.00           N
ATOM   4098  CD  PRO   264      51.783  28.324  70.588  1.00  0.00           C
ATOM   4099  HD2 PRO   264      51.184  28.772  69.796  1.00  0.00           H
ATOM   4100  HD3 PRO   264      52.747  28.328  70.079  1.00  0.00           H
ATOM   4101  CG  PRO   264      51.788  29.125  71.904  1.00  0.00           C
ATOM   4102  HG2 PRO   264      50.921  29.704  72.224  1.00  0.00           H
ATOM   4103  HG3 PRO   264      52.731  29.667  71.958  1.00  0.00           H
ATOM   4104  CB  PRO   264      52.029  27.964  72.849  1.00  0.00           C
ATOM   4105  HB2 PRO   264      51.738  28.157  73.881  1.00  0.00           H
ATOM   4106  HB3 PRO   264      53.078  27.704  72.704  1.00  0.00           H
ATOM   4107  CA  PRO   264      51.099  26.834  72.194  1.00  0.00           C
ATOM   4108  HA  PRO   264      51.508  25.897  72.573  1.00  0.00           H
ATOM   4109  C   PRO   264      49.606  26.940  72.529  1.00  0.00           C
ATOM   4110  O   PRO   264      49.062  27.929  73.091  1.00  0.00           O
ATOM   4111  N   ARG   265      48.882  25.923  72.087  1.00  0.00           N
ATOM   4112  H   ARG   265      49.329  25.241  71.491  1.00  0.00           H
ATOM   4113  CA  ARG   265      47.434  25.764  72.428  1.00  0.00           C
ATOM   4114  HA  ARG   265      46.932  26.666  72.080  1.00  0.00           H
ATOM   4115  CB  ARG   265      46.686  24.614  71.677  1.00  0.00           C
ATOM   4116  HB2 ARG   265      46.711  23.649  72.184  1.00  0.00           H
ATOM   4117  HB3 ARG   265      45.616  24.809  71.626  1.00  0.00           H
ATOM   4118  CG  ARG   265      47.304  24.252  70.247  1.00  0.00           C
ATOM   4119  HG2 ARG   265      47.580  25.218  69.823  1.00  0.00           H
ATOM   4120  HG3 ARG   265      48.218  23.671  70.366  1.00  0.00           H
ATOM   4121  CD  ARG   265      46.269  23.544  69.355  1.00  0.00           C
ATOM   4122  HD2 ARG   265      45.248  23.921  69.414  1.00  0.00           H
ATOM   4123  HD3 ARG   265      46.595  23.576  68.315  1.00  0.00           H
ATOM   4124  NE  ARG   265      46.245  22.175  69.643  1.00  0.00           N
ATOM   4125  HE  ARG   265      46.898  21.894  70.359  1.00  0.00           H
ATOM   4126  CZ  ARG   265      45.307  21.296  69.288  1.00  0.00           C
ATOM   4127  NH1 ARG   265      44.333  21.595  68.495  1.00  0.00           N
ATOM   4128 HH11 ARG   265      44.370  22.541  68.142  1.00  0.00           H
ATOM   4129 HH12 ARG   265      43.842  20.812  68.088  1.00  0.00           H
ATOM   4130  NH2 ARG   265      45.247  20.106  69.851  1.00  0.00           N
ATOM   4131 HH21 ARG   265      46.039  19.772  70.382  1.00  0.00           H
ATOM   4132 HH22 ARG   265      44.369  19.608  69.865  1.00  0.00           H
ATOM   4133  C   ARG   265      47.017  25.718  73.910  1.00  0.00           C
ATOM   4134  O   ARG   265      47.619  24.909  74.657  1.00  0.00           O
ATOM   4135  N   THR   266      46.006  26.505  74.350  1.00  0.00           N
ATOM   4136  H   THR   266      45.516  27.035  73.644  1.00  0.00           H
ATOM   4137  CA  THR   266      45.353  26.515  75.690  1.00  0.00           C
ATOM   4138  HA  THR   266      46.077  26.185  76.435  1.00  0.00           H
ATOM   4139  CB  THR   266      44.774  27.902  76.026  1.00  0.00           C
ATOM   4140  HB  THR   266      44.509  27.839  77.082  1.00  0.00           H
ATOM   4141  CG2 THR   266      45.747  29.057  75.985  1.00  0.00           C
ATOM   4142 HG21 THR   266      46.638  28.739  76.527  1.00  0.00           H
ATOM   4143 HG22 THR   266      45.243  29.933  76.394  1.00  0.00           H
ATOM   4144 HG23 THR   266      46.043  29.166  74.941  1.00  0.00           H
ATOM   4145  OG1 THR   266      43.652  28.268  75.332  1.00  0.00           O
ATOM   4146  HG1 THR   266      43.960  28.411  74.434  1.00  0.00           H
ATOM   4147  C   THR   266      44.217  25.513  75.666  1.00  0.00           C
ATOM   4148  O   THR   266      43.583  25.252  74.665  1.00  0.00           O
ATOM   4149  N   LYS   267      43.836  25.193  76.878  1.00  0.00           N
ATOM   4150  H   LYS   267      44.221  25.543  77.743  1.00  0.00           H
ATOM   4151  CA  LYS   267      42.637  24.398  77.079  1.00  0.00           C
ATOM   4152  HA  LYS   267      42.788  23.418  76.628  1.00  0.00           H
ATOM   4153  CB  LYS   267      42.503  24.215  78.624  1.00  0.00           C
ATOM   4154  HB2 LYS   267      41.766  23.451  78.870  1.00  0.00           H
ATOM   4155  HB3 LYS   267      43.409  23.721  78.973  1.00  0.00           H
ATOM   4156  CG  LYS   267      42.184  25.465  79.482  1.00  0.00           C
ATOM   4157  HG2 LYS   267      42.682  26.337  79.057  1.00  0.00           H
ATOM   4158  HG3 LYS   267      41.110  25.642  79.447  1.00  0.00           H
ATOM   4159  CD  LYS   267      42.604  25.369  80.941  1.00  0.00           C
ATOM   4160  HD2 LYS   267      42.178  24.508  81.455  1.00  0.00           H
ATOM   4161  HD3 LYS   267      43.672  25.162  81.017  1.00  0.00           H
ATOM   4162  CE  LYS   267      42.422  26.665  81.818  1.00  0.00           C
ATOM   4163  HE2 LYS   267      42.955  27.431  81.255  1.00  0.00           H
ATOM   4164  HE3 LYS   267      41.407  27.062  81.832  1.00  0.00           H
ATOM   4165  NZ  LYS   267      42.953  26.626  83.147  1.00  0.00           N
ATOM   4166  HZ1 LYS   267      43.933  26.383  83.177  1.00  0.00           H
ATOM   4167  HZ2 LYS   267      42.406  26.047  83.767  1.00  0.00           H
ATOM   4168  HZ3 LYS   267      42.845  27.552  83.537  1.00  0.00           H
ATOM   4169  C   LYS   267      41.337  24.997  76.471  1.00  0.00           C
ATOM   4170  O   LYS   267      40.515  24.295  75.898  1.00  0.00           O
ATOM   4171  N   TYR   268      41.275  26.326  76.501  1.00  0.00           N
ATOM   4172  H   TYR   268      42.094  26.835  76.802  1.00  0.00           H
ATOM   4173  CA  TYR   268      40.300  27.121  75.732  1.00  0.00           C
ATOM   4174  HA  TYR   268      39.341  26.758  76.104  1.00  0.00           H
ATOM   4175  CB  TYR   268      40.377  28.642  76.087  1.00  0.00           C
ATOM   4176  HB2 TYR   268      41.288  29.014  75.617  1.00  0.00           H
ATOM   4177  HB3 TYR   268      39.480  29.111  75.681  1.00  0.00           H
ATOM   4178  CG  TYR   268      40.509  28.911  77.574  1.00  0.00           C
ATOM   4179  CD1 TYR   268      39.437  28.737  78.464  1.00  0.00           C
ATOM   4180  HD1 TYR   268      38.461  28.497  78.069  1.00  0.00           H
ATOM   4181  CE1 TYR   268      39.572  28.913  79.855  1.00  0.00           C
ATOM   4182  HE1 TYR   268      38.783  28.592  80.519  1.00  0.00           H
ATOM   4183  CZ  TYR   268      40.812  29.329  80.292  1.00  0.00           C
ATOM   4184  OH  TYR   268      41.009  29.498  81.632  1.00  0.00           O
ATOM   4185  HH  TYR   268      40.176  29.360  82.088  1.00  0.00           H
ATOM   4186  CE2 TYR   268      41.908  29.555  79.473  1.00  0.00           C
ATOM   4187  HE2 TYR   268      42.845  29.865  79.911  1.00  0.00           H
ATOM   4188  CD2 TYR   268      41.808  29.265  78.105  1.00  0.00           C
ATOM   4189  HD2 TYR   268      42.639  29.337  77.419  1.00  0.00           H
ATOM   4190  C   TYR   268      40.294  26.904  74.217  1.00  0.00           C
ATOM   4191  O   TYR   268      39.197  26.871  73.618  1.00  0.00           O
ATOM   4192  N   ASP   269      41.480  26.857  73.552  1.00  0.00           N
ATOM   4193  H   ASP   269      42.390  26.979  73.970  1.00  0.00           H
ATOM   4194  CA  ASP   269      41.615  26.691  72.182  1.00  0.00           C
ATOM   4195  HA  ASP   269      40.928  27.288  71.583  1.00  0.00           H
ATOM   4196  CB  ASP   269      43.125  26.979  71.746  1.00  0.00           C
ATOM   4197  HB2 ASP   269      43.830  26.148  71.721  1.00  0.00           H
ATOM   4198  HB3 ASP   269      43.096  27.056  70.659  1.00  0.00           H
ATOM   4199  CG  ASP   269      43.586  28.403  72.133  1.00  0.00           C
ATOM   4200  OD1 ASP   269      43.099  29.407  71.561  1.00  0.00           O
ATOM   4201  OD2 ASP   269      44.530  28.523  72.922  1.00  0.00           O
ATOM   4202  C   ASP   269      41.443  25.225  71.835  1.00  0.00           C
ATOM   4203  O   ASP   269      40.848  24.972  70.808  1.00  0.00           O
ATOM   4204  N   ILE   270      41.969  24.224  72.562  1.00  0.00           N
ATOM   4205  H   ILE   270      42.553  24.352  73.377  1.00  0.00           H
ATOM   4206  CA  ILE   270      41.609  22.796  72.342  1.00  0.00           C
ATOM   4207  HA  ILE   270      41.921  22.579  71.319  1.00  0.00           H
ATOM   4208  CB  ILE   270      42.536  21.909  73.244  1.00  0.00           C
ATOM   4209  HB  ILE   270      42.570  22.322  74.253  1.00  0.00           H
ATOM   4210  CG2 ILE   270      42.018  20.442  73.292  1.00  0.00           C
ATOM   4211 HG21 ILE   270      42.656  19.818  73.917  1.00  0.00           H
ATOM   4212 HG22 ILE   270      42.222  20.084  72.284  1.00  0.00           H
ATOM   4213 HG23 ILE   270      40.971  20.365  73.589  1.00  0.00           H
ATOM   4214  CG1 ILE   270      43.974  22.081  72.741  1.00  0.00           C
ATOM   4215 HG12 ILE   270      43.917  21.706  71.719  1.00  0.00           H
ATOM   4216 HG13 ILE   270      44.310  23.109  72.597  1.00  0.00           H
ATOM   4217  CD1 ILE   270      45.074  21.445  73.534  1.00  0.00           C
ATOM   4218 HD11 ILE   270      44.979  20.363  73.450  1.00  0.00           H
ATOM   4219 HD12 ILE   270      45.145  21.768  74.572  1.00  0.00           H
ATOM   4220 HD13 ILE   270      46.010  21.785  73.090  1.00  0.00           H
ATOM   4221  C   ILE   270      40.091  22.588  72.497  1.00  0.00           C
ATOM   4222  O   ILE   270      39.531  21.778  71.757  1.00  0.00           O
ATOM   4223  N   THR   271      39.412  23.293  73.454  1.00  0.00           N
ATOM   4224  H   THR   271      40.013  23.858  74.037  1.00  0.00           H
ATOM   4225  CA  THR   271      37.911  23.219  73.548  1.00  0.00           C
ATOM   4226  HA  THR   271      37.719  22.147  73.526  1.00  0.00           H
ATOM   4227  CB  THR   271      37.440  23.890  74.905  1.00  0.00           C
ATOM   4228  HB  THR   271      37.658  24.945  75.079  1.00  0.00           H
ATOM   4229  CG2 THR   271      35.992  23.721  75.211  1.00  0.00           C
ATOM   4230 HG21 THR   271      35.645  22.711  75.430  1.00  0.00           H
ATOM   4231 HG22 THR   271      35.495  24.121  74.326  1.00  0.00           H
ATOM   4232 HG23 THR   271      35.707  24.373  76.035  1.00  0.00           H
ATOM   4233  OG1 THR   271      38.166  23.242  75.957  1.00  0.00           O
ATOM   4234  HG1 THR   271      38.951  23.761  75.769  1.00  0.00           H
ATOM   4235  C   THR   271      37.224  23.835  72.361  1.00  0.00           C
ATOM   4236  O   THR   271      36.194  23.322  71.881  1.00  0.00           O
ATOM   4237  N   ILE   272      37.748  24.923  71.724  1.00  0.00           N
ATOM   4238  H   ILE   272      38.372  25.559  72.200  1.00  0.00           H
ATOM   4239  CA  ILE   272      37.321  25.388  70.378  1.00  0.00           C
ATOM   4240  HA  ILE   272      36.250  25.563  70.471  1.00  0.00           H
ATOM   4241  CB  ILE   272      37.852  26.834  69.997  1.00  0.00           C
ATOM   4242  HB  ILE   272      38.902  26.842  70.292  1.00  0.00           H
ATOM   4243  CG2 ILE   272      37.858  27.185  68.507  1.00  0.00           C
ATOM   4244 HG21 ILE   272      38.291  26.401  67.885  1.00  0.00           H
ATOM   4245 HG22 ILE   272      38.379  28.129  68.351  1.00  0.00           H
ATOM   4246 HG23 ILE   272      36.808  27.274  68.232  1.00  0.00           H
ATOM   4247  CG1 ILE   272      37.068  27.972  70.652  1.00  0.00           C
ATOM   4248 HG12 ILE   272      36.153  28.236  70.123  1.00  0.00           H
ATOM   4249 HG13 ILE   272      36.893  27.672  71.684  1.00  0.00           H
ATOM   4250  CD1 ILE   272      37.828  29.355  70.760  1.00  0.00           C
ATOM   4251 HD11 ILE   272      38.378  29.492  69.831  1.00  0.00           H
ATOM   4252 HD12 ILE   272      38.584  29.295  71.544  1.00  0.00           H
ATOM   4253 HD13 ILE   272      37.094  30.156  70.843  1.00  0.00           H
ATOM   4254  C   ILE   272      37.612  24.305  69.284  1.00  0.00           C
ATOM   4255  O   ILE   272      36.723  24.176  68.465  1.00  0.00           O
ATOM   4256  N   ASP   273      38.823  23.797  69.198  1.00  0.00           N
ATOM   4257  H   ASP   273      39.474  24.098  69.909  1.00  0.00           H
ATOM   4258  CA  ASP   273      39.227  22.839  68.178  1.00  0.00           C
ATOM   4259  HA  ASP   273      39.124  23.341  67.216  1.00  0.00           H
ATOM   4260  CB  ASP   273      40.671  22.359  68.362  1.00  0.00           C
ATOM   4261  HB2 ASP   273      41.203  23.310  68.377  1.00  0.00           H
ATOM   4262  HB3 ASP   273      40.850  21.839  69.303  1.00  0.00           H
ATOM   4263  CG  ASP   273      41.258  21.422  67.232  1.00  0.00           C
ATOM   4264  OD1 ASP   273      41.032  21.634  65.986  1.00  0.00           O
ATOM   4265  OD2 ASP   273      41.926  20.458  67.577  1.00  0.00           O
ATOM   4266  C   ASP   273      38.302  21.618  68.115  1.00  0.00           C
ATOM   4267  O   ASP   273      37.846  21.308  67.033  1.00  0.00           O
ATOM   4268  N   GLU   274      38.140  20.916  69.253  1.00  0.00           N
ATOM   4269  H   GLU   274      38.582  21.236  70.103  1.00  0.00           H
ATOM   4270  CA  GLU   274      37.277  19.745  69.289  1.00  0.00           C
ATOM   4271  HA  GLU   274      37.669  19.032  68.562  1.00  0.00           H
ATOM   4272  CB  GLU   274      37.348  19.122  70.713  1.00  0.00           C
ATOM   4273  HB2 GLU   274      37.038  19.873  71.439  1.00  0.00           H
ATOM   4274  HB3 GLU   274      36.571  18.357  70.730  1.00  0.00           H
ATOM   4275  CG  GLU   274      38.691  18.497  71.185  1.00  0.00           C
ATOM   4276  HG2 GLU   274      39.458  19.214  71.479  1.00  0.00           H
ATOM   4277  HG3 GLU   274      38.431  17.896  72.056  1.00  0.00           H
ATOM   4278  CD  GLU   274      39.228  17.434  70.277  1.00  0.00           C
ATOM   4279  OE1 GLU   274      40.440  17.342  70.048  1.00  0.00           O
ATOM   4280  OE2 GLU   274      38.505  16.629  69.683  1.00  0.00           O
ATOM   4281  C   GLU   274      35.816  19.909  68.834  1.00  0.00           C
ATOM   4282  O   GLU   274      35.379  19.057  68.056  1.00  0.00           O
ATOM   4283  N   GLU   275      35.157  21.009  69.250  1.00  0.00           N
ATOM   4284  H   GLU   275      35.718  21.552  69.891  1.00  0.00           H
ATOM   4285  CA  GLU   275      33.875  21.473  68.858  1.00  0.00           C
ATOM   4286  HA  GLU   275      33.124  20.691  68.974  1.00  0.00           H
ATOM   4287  CB  GLU   275      33.536  22.589  69.856  1.00  0.00           C
ATOM   4288  HB2 GLU   275      33.776  22.225  70.855  1.00  0.00           H
ATOM   4289  HB3 GLU   275      34.178  23.465  69.754  1.00  0.00           H
ATOM   4290  CG  GLU   275      32.125  23.174  69.795  1.00  0.00           C
ATOM   4291  HG2 GLU   275      32.137  23.945  70.564  1.00  0.00           H
ATOM   4292  HG3 GLU   275      31.980  23.552  68.783  1.00  0.00           H
ATOM   4293  CD  GLU   275      31.095  22.093  70.145  1.00  0.00           C
ATOM   4294  OE1 GLU   275      30.315  21.758  69.277  1.00  0.00           O
ATOM   4295  OE2 GLU   275      31.096  21.544  71.290  1.00  0.00           O
ATOM   4296  C   GLU   275      33.763  22.125  67.410  1.00  0.00           C
ATOM   4297  O   GLU   275      32.730  22.378  66.762  1.00  0.00           O
ATOM   4298  N   SER   276      34.944  22.243  66.681  1.00  0.00           N
ATOM   4299  H   SER   276      35.807  21.935  67.108  1.00  0.00           H
ATOM   4300  CA  SER   276      35.048  22.901  65.368  1.00  0.00           C
ATOM   4301  HA  SER   276      34.472  23.825  65.406  1.00  0.00           H
ATOM   4302  CB  SER   276      36.526  23.265  65.049  1.00  0.00           C
ATOM   4303  HB2 SER   276      36.468  23.955  64.209  1.00  0.00           H
ATOM   4304  HB3 SER   276      36.952  23.691  65.957  1.00  0.00           H
ATOM   4305  OG  SER   276      37.325  22.117  64.577  1.00  0.00           O
ATOM   4306  HG  SER   276      37.431  21.657  65.412  1.00  0.00           H
ATOM   4307  C   SER   276      34.511  22.044  64.236  1.00  0.00           C
ATOM   4308  O   SER   276      34.423  20.855  64.387  1.00  0.00           O
ATOM   4309  N   PRO   277      34.056  22.596  63.133  1.00  0.00           N
ATOM   4310  CD  PRO   277      33.885  24.006  62.743  1.00  0.00           C
ATOM   4311  HD2 PRO   277      34.898  24.406  62.784  1.00  0.00           H
ATOM   4312  HD3 PRO   277      33.327  24.513  63.530  1.00  0.00           H
ATOM   4313  CG  PRO   277      33.030  23.963  61.421  1.00  0.00           C
ATOM   4314  HG2 PRO   277      33.257  24.787  60.744  1.00  0.00           H
ATOM   4315  HG3 PRO   277      31.990  23.942  61.744  1.00  0.00           H
ATOM   4316  CB  PRO   277      33.455  22.682  60.779  1.00  0.00           C
ATOM   4317  HB2 PRO   277      34.397  22.900  60.275  1.00  0.00           H
ATOM   4318  HB3 PRO   277      32.752  22.234  60.078  1.00  0.00           H
ATOM   4319  CA  PRO   277      33.795  21.816  61.904  1.00  0.00           C
ATOM   4320  HA  PRO   277      32.981  21.149  62.186  1.00  0.00           H
ATOM   4321  C   PRO   277      34.894  20.798  61.429  1.00  0.00           C
ATOM   4322  O   PRO   277      34.495  19.731  60.906  1.00  0.00           O
ATOM   4323  N   ARG   278      36.169  21.038  61.583  1.00  0.00           N
ATOM   4324  H   ARG   278      36.429  21.991  61.792  1.00  0.00           H
ATOM   4325  CA  ARG   278      37.326  20.127  61.283  1.00  0.00           C
ATOM   4326  HA  ARG   278      36.927  19.123  61.138  1.00  0.00           H
ATOM   4327  CB  ARG   278      37.912  20.530  59.894  1.00  0.00           C
ATOM   4328  HB2 ARG   278      38.517  21.433  59.986  1.00  0.00           H
ATOM   4329  HB3 ARG   278      38.579  19.750  59.529  1.00  0.00           H
ATOM   4330  CG  ARG   278      36.907  20.764  58.684  1.00  0.00           C
ATOM   4331  HG2 ARG   278      36.179  21.473  59.082  1.00  0.00           H
ATOM   4332  HG3 ARG   278      37.522  21.249  57.926  1.00  0.00           H
ATOM   4333  CD  ARG   278      36.287  19.472  58.163  1.00  0.00           C
ATOM   4334  HD2 ARG   278      37.097  19.029  57.584  1.00  0.00           H
ATOM   4335  HD3 ARG   278      35.892  18.801  58.926  1.00  0.00           H
ATOM   4336  NE  ARG   278      35.180  19.864  57.298  1.00  0.00           N
ATOM   4337  HE  ARG   278      35.348  20.377  56.444  1.00  0.00           H
ATOM   4338  CZ  ARG   278      33.888  19.800  57.435  1.00  0.00           C
ATOM   4339  NH1 ARG   278      33.341  19.140  58.463  1.00  0.00           N
ATOM   4340 HH11 ARG   278      33.972  19.075  59.248  1.00  0.00           H
ATOM   4341 HH12 ARG   278      32.334  19.081  58.517  1.00  0.00           H
ATOM   4342  NH2 ARG   278      33.106  20.267  56.526  1.00  0.00           N
ATOM   4343 HH21 ARG   278      33.485  20.890  55.829  1.00  0.00           H
ATOM   4344 HH22 ARG   278      32.125  20.029  56.569  1.00  0.00           H
ATOM   4345  C   ARG   278      38.392  20.092  62.346  1.00  0.00           C
ATOM   4346  O   ARG   278      39.344  20.890  62.286  1.00  0.00           O
ATOM   4347  N   PRO   279      38.212  19.214  63.361  1.00  0.00           N
ATOM   4348  CD  PRO   279      36.928  18.761  63.821  1.00  0.00           C
ATOM   4349  HD2 PRO   279      36.790  17.757  63.417  1.00  0.00           H
ATOM   4350  HD3 PRO   279      36.145  19.454  63.519  1.00  0.00           H
ATOM   4351  CG  PRO   279      36.931  18.639  65.342  1.00  0.00           C
ATOM   4352  HG2 PRO   279      36.293  17.860  65.758  1.00  0.00           H
ATOM   4353  HG3 PRO   279      36.689  19.605  65.787  1.00  0.00           H
ATOM   4354  CB  PRO   279      38.493  18.444  65.614  1.00  0.00           C
ATOM   4355  HB2 PRO   279      38.761  17.396  65.471  1.00  0.00           H
ATOM   4356  HB3 PRO   279      38.811  18.878  66.563  1.00  0.00           H
ATOM   4357  CA  PRO   279      39.210  19.161  64.488  1.00  0.00           C
ATOM   4358  HA  PRO   279      39.463  20.118  64.944  1.00  0.00           H
ATOM   4359  C   PRO   279      40.594  18.519  64.074  1.00  0.00           C
ATOM   4360  O   PRO   279      40.770  17.610  63.276  1.00  0.00           O
ATOM   4361  N   GLY   280      41.665  19.242  64.454  1.00  0.00           N
ATOM   4362  H   GLY   280      41.570  19.919  65.197  1.00  0.00           H
ATOM   4363  CA  GLY   280      43.036  18.990  63.967  1.00  0.00           C
ATOM   4364  HA2 GLY   280      43.833  19.387  64.594  1.00  0.00           H
ATOM   4365  HA3 GLY   280      43.143  17.909  63.896  1.00  0.00           H
ATOM   4366  C   GLY   280      43.329  19.606  62.630  1.00  0.00           C
ATOM   4367  O   GLY   280      44.408  19.500  62.057  1.00  0.00           O
ATOM   4368  N   GLN   281      42.498  20.513  62.125  1.00  0.00           N
ATOM   4369  H   GLN   281      41.577  20.631  62.526  1.00  0.00           H
ATOM   4370  CA  GLN   281      42.625  21.292  60.859  1.00  0.00           C
ATOM   4371  HA  GLN   281      43.623  21.152  60.442  1.00  0.00           H
ATOM   4372  CB  GLN   281      41.632  20.651  59.825  1.00  0.00           C
ATOM   4373  HB2 GLN   281      40.667  20.788  60.313  1.00  0.00           H
ATOM   4374  HB3 GLN   281      41.623  21.161  58.862  1.00  0.00           H
ATOM   4375  CG  GLN   281      41.674  19.114  59.591  1.00  0.00           C
ATOM   4376  HG2 GLN   281      41.356  18.554  60.470  1.00  0.00           H
ATOM   4377  HG3 GLN   281      40.881  18.916  58.870  1.00  0.00           H
ATOM   4378  CD  GLN   281      42.892  18.481  58.928  1.00  0.00           C
ATOM   4379  OE1 GLN   281      43.568  17.597  59.461  1.00  0.00           O
ATOM   4380  NE2 GLN   281      43.168  18.953  57.737  1.00  0.00           N
ATOM   4381 HE21 GLN   281      43.885  18.513  57.178  1.00  0.00           H
ATOM   4382 HE22 GLN   281      42.626  19.639  57.232  1.00  0.00           H
ATOM   4383  C   GLN   281      42.286  22.779  61.139  1.00  0.00           C
ATOM   4384  O   GLN   281      41.722  23.135  62.147  1.00  0.00           O
ATOM   4385  N   GLN   282      42.687  23.642  60.172  1.00  0.00           N
ATOM   4386  H   GLN   282      43.153  23.267  59.357  1.00  0.00           H
ATOM   4387  CA  GLN   282      42.682  25.071  60.335  1.00  0.00           C
ATOM   4388  HA  GLN   282      43.134  25.432  59.410  1.00  0.00           H
ATOM   4389  CB  GLN   282      41.247  25.683  60.294  1.00  0.00           C
ATOM   4390  HB2 GLN   282      40.804  25.709  61.290  1.00  0.00           H
ATOM   4391  HB3 GLN   282      41.320  26.730  60.005  1.00  0.00           H
ATOM   4392  CG  GLN   282      40.260  25.040  59.305  1.00  0.00           C
ATOM   4393  HG2 GLN   282      40.704  24.819  58.334  1.00  0.00           H
ATOM   4394  HG3 GLN   282      40.119  24.036  59.707  1.00  0.00           H
ATOM   4395  CD  GLN   282      38.873  25.688  59.244  1.00  0.00           C
ATOM   4396  OE1 GLN   282      37.833  25.092  59.305  1.00  0.00           O
ATOM   4397  NE2 GLN   282      38.805  26.983  59.431  1.00  0.00           N
ATOM   4398 HE21 GLN   282      37.925  27.454  59.584  1.00  0.00           H
ATOM   4399 HE22 GLN   282      39.593  27.599  59.291  1.00  0.00           H
ATOM   4400  C   GLN   282      43.416  25.601  61.602  1.00  0.00           C
ATOM   4401  O   GLN   282      43.066  26.619  62.308  1.00  0.00           O
ATOM   4402  N   THR   283      44.568  24.939  61.980  1.00  0.00           N
ATOM   4403  H   THR   283      44.794  24.155  61.384  1.00  0.00           H
ATOM   4404  CA  THR   283      45.213  25.057  63.239  1.00  0.00           C
ATOM   4405  HA  THR   283      44.438  24.852  63.979  1.00  0.00           H
ATOM   4406  CB  THR   283      46.305  24.032  63.566  1.00  0.00           C
ATOM   4407  HB  THR   283      47.077  24.174  62.809  1.00  0.00           H
ATOM   4408  CG2 THR   283      46.813  24.017  65.056  1.00  0.00           C
ATOM   4409 HG21 THR   283      47.272  24.965  65.337  1.00  0.00           H
ATOM   4410 HG22 THR   283      47.610  23.276  65.115  1.00  0.00           H
ATOM   4411 HG23 THR   283      46.005  23.750  65.736  1.00  0.00           H
ATOM   4412  OG1 THR   283      45.829  22.716  63.256  1.00  0.00           O
ATOM   4413  HG1 THR   283      45.817  22.759  62.297  1.00  0.00           H
ATOM   4414  C   THR   283      45.762  26.490  63.454  1.00  0.00           C
ATOM   4415  O   THR   283      45.537  27.187  64.478  1.00  0.00           O
ATOM   4416  N   PHE   284      46.523  27.069  62.459  1.00  0.00           N
ATOM   4417  H   PHE   284      46.967  26.446  61.800  1.00  0.00           H
ATOM   4418  CA  PHE   284      47.056  28.454  62.507  1.00  0.00           C
ATOM   4419  HA  PHE   284      47.548  28.533  63.476  1.00  0.00           H
ATOM   4420  CB  PHE   284      48.159  28.684  61.458  1.00  0.00           C
ATOM   4421  HB2 PHE   284      48.912  27.901  61.536  1.00  0.00           H
ATOM   4422  HB3 PHE   284      47.776  28.608  60.440  1.00  0.00           H
ATOM   4423  CG  PHE   284      48.734  30.049  61.309  1.00  0.00           C
ATOM   4424  CD1 PHE   284      49.267  30.582  62.484  1.00  0.00           C
ATOM   4425  HD1 PHE   284      49.179  30.064  63.427  1.00  0.00           H
ATOM   4426  CE1 PHE   284      49.885  31.817  62.454  1.00  0.00           C
ATOM   4427  HE1 PHE   284      50.115  32.236  63.423  1.00  0.00           H
ATOM   4428  CZ  PHE   284      50.062  32.479  61.231  1.00  0.00           C
ATOM   4429  HZ  PHE   284      50.574  33.427  61.156  1.00  0.00           H
ATOM   4430  CE2 PHE   284      49.563  31.975  60.027  1.00  0.00           C
ATOM   4431  HE2 PHE   284      49.590  32.472  59.068  1.00  0.00           H
ATOM   4432  CD2 PHE   284      48.856  30.757  60.135  1.00  0.00           C
ATOM   4433  HD2 PHE   284      48.532  30.252  59.237  1.00  0.00           H
ATOM   4434  C   PHE   284      45.898  29.531  62.496  1.00  0.00           C
ATOM   4435  O   PHE   284      45.801  30.433  63.360  1.00  0.00           O
ATOM   4436  N   GLU   285      44.865  29.328  61.683  1.00  0.00           N
ATOM   4437  H   GLU   285      45.126  28.608  61.026  1.00  0.00           H
ATOM   4438  CA  GLU   285      43.620  30.116  61.672  1.00  0.00           C
ATOM   4439  HA  GLU   285      43.968  31.148  61.627  1.00  0.00           H
ATOM   4440  CB  GLU   285      42.678  29.791  60.542  1.00  0.00           C
ATOM   4441  HB2 GLU   285      43.239  29.766  59.607  1.00  0.00           H
ATOM   4442  HB3 GLU   285      42.306  28.767  60.544  1.00  0.00           H
ATOM   4443  CG  GLU   285      41.551  30.834  60.278  1.00  0.00           C
ATOM   4444  HG2 GLU   285      41.238  31.365  61.177  1.00  0.00           H
ATOM   4445  HG3 GLU   285      41.843  31.634  59.599  1.00  0.00           H
ATOM   4446  CD  GLU   285      40.267  30.172  59.679  1.00  0.00           C
ATOM   4447  OE1 GLU   285      39.251  29.990  60.378  1.00  0.00           O
ATOM   4448  OE2 GLU   285      40.249  29.800  58.502  1.00  0.00           O
ATOM   4449  C   GLU   285      42.876  30.036  63.042  1.00  0.00           C
ATOM   4450  O   GLU   285      42.358  31.100  63.411  1.00  0.00           O
ATOM   4451  N   LYS   286      42.956  28.937  63.824  1.00  0.00           N
ATOM   4452  H   LYS   286      43.356  28.135  63.357  1.00  0.00           H
ATOM   4453  CA  LYS   286      42.208  28.892  65.032  1.00  0.00           C
ATOM   4454  HA  LYS   286      41.256  29.397  64.868  1.00  0.00           H
ATOM   4455  CB  LYS   286      41.899  27.464  65.391  1.00  0.00           C
ATOM   4456  HB2 LYS   286      42.833  26.901  65.389  1.00  0.00           H
ATOM   4457  HB3 LYS   286      41.570  27.475  66.430  1.00  0.00           H
ATOM   4458  CG  LYS   286      40.747  26.839  64.590  1.00  0.00           C
ATOM   4459  HG2 LYS   286      39.819  27.194  65.040  1.00  0.00           H
ATOM   4460  HG3 LYS   286      40.775  27.143  63.545  1.00  0.00           H
ATOM   4461  CD  LYS   286      40.758  25.301  64.803  1.00  0.00           C
ATOM   4462  HD2 LYS   286      41.712  24.893  64.471  1.00  0.00           H
ATOM   4463  HD3 LYS   286      40.739  25.166  65.885  1.00  0.00           H
ATOM   4464  CE  LYS   286      39.512  24.664  64.184  1.00  0.00           C
ATOM   4465  HE2 LYS   286      38.578  25.072  64.571  1.00  0.00           H
ATOM   4466  HE3 LYS   286      39.611  24.920  63.129  1.00  0.00           H
ATOM   4467  NZ  LYS   286      39.719  23.203  64.186  1.00  0.00           N
ATOM   4468  HZ1 LYS   286      39.973  22.809  65.081  1.00  0.00           H
ATOM   4469  HZ2 LYS   286      40.359  22.838  63.495  1.00  0.00           H
ATOM   4470  HZ3 LYS   286      38.848  22.765  63.925  1.00  0.00           H
ATOM   4471  C   LYS   286      43.011  29.717  66.060  1.00  0.00           C
ATOM   4472  O   LYS   286      42.419  30.474  66.866  1.00  0.00           O
ATOM   4473  N   MET   287      44.396  29.490  66.121  1.00  0.00           N
ATOM   4474  H   MET   287      44.801  28.868  65.437  1.00  0.00           H
ATOM   4475  CA  MET   287      45.301  30.249  66.991  1.00  0.00           C
ATOM   4476  HA  MET   287      44.881  30.287  67.996  1.00  0.00           H
ATOM   4477  CB  MET   287      46.572  29.422  67.062  1.00  0.00           C
ATOM   4478  HB2 MET   287      47.080  29.301  66.106  1.00  0.00           H
ATOM   4479  HB3 MET   287      47.356  29.933  67.621  1.00  0.00           H
ATOM   4480  CG  MET   287      46.512  27.988  67.607  1.00  0.00           C
ATOM   4481  HG2 MET   287      45.924  27.355  66.942  1.00  0.00           H
ATOM   4482  HG3 MET   287      47.551  27.681  67.485  1.00  0.00           H
ATOM   4483  SD  MET   287      45.952  27.803  69.387  1.00  0.00           S
ATOM   4484  CE  MET   287      47.372  28.711  70.169  1.00  0.00           C
ATOM   4485  HE1 MET   287      47.155  28.585  71.230  1.00  0.00           H
ATOM   4486  HE2 MET   287      48.304  28.249  69.843  1.00  0.00           H
ATOM   4487  HE3 MET   287      47.323  29.754  69.856  1.00  0.00           H
ATOM   4488  C   MET   287      45.607  31.709  66.698  1.00  0.00           C
ATOM   4489  O   MET   287      46.005  32.384  67.628  1.00  0.00           O
ATOM   4490  N   SER   288      45.367  32.218  65.526  1.00  0.00           N
ATOM   4491  H   SER   288      45.113  31.633  64.742  1.00  0.00           H
ATOM   4492  CA  SER   288      45.559  33.570  65.045  1.00  0.00           C
ATOM   4493  HA  SER   288      45.692  34.278  65.862  1.00  0.00           H
ATOM   4494  CB  SER   288      46.988  33.696  64.387  1.00  0.00           C
ATOM   4495  HB2 SER   288      47.291  34.743  64.386  1.00  0.00           H
ATOM   4496  HB3 SER   288      47.630  33.043  64.978  1.00  0.00           H
ATOM   4497  OG  SER   288      47.072  33.249  63.121  1.00  0.00           O
ATOM   4498  HG  SER   288      46.704  32.362  63.119  1.00  0.00           H
ATOM   4499  C   SER   288      44.498  34.395  64.204  1.00  0.00           C
ATOM   4500  O   SER   288      44.857  35.531  63.890  1.00  0.00           O
ATOM   4501  N   SER   289      43.329  33.895  63.755  1.00  0.00           N
ATOM   4502  H   SER   289      43.148  32.916  63.923  1.00  0.00           H
ATOM   4503  CA  SER   289      42.172  34.726  63.206  1.00  0.00           C
ATOM   4504  HA  SER   289      42.544  35.429  62.459  1.00  0.00           H
ATOM   4505  CB  SER   289      41.179  33.898  62.437  1.00  0.00           C
ATOM   4506  HB2 SER   289      41.687  33.418  61.600  1.00  0.00           H
ATOM   4507  HB3 SER   289      40.813  33.080  63.058  1.00  0.00           H
ATOM   4508  OG  SER   289      40.181  34.694  61.920  1.00  0.00           O
ATOM   4509  HG  SER   289      39.645  34.125  61.363  1.00  0.00           H
ATOM   4510  C   SER   289      41.497  35.480  64.344  1.00  0.00           C
ATOM   4511  O   SER   289      41.313  34.988  65.480  1.00  0.00           O
ATOM   4512  N   GLY   290      41.112  36.762  64.075  1.00  0.00           N
ATOM   4513  H   GLY   290      41.301  37.055  63.128  1.00  0.00           H
ATOM   4514  CA  GLY   290      40.274  37.507  64.949  1.00  0.00           C
ATOM   4515  HA2 GLY   290      40.812  37.799  65.851  1.00  0.00           H
ATOM   4516  HA3 GLY   290      40.041  38.472  64.500  1.00  0.00           H
ATOM   4517  C   GLY   290      38.898  36.856  65.273  1.00  0.00           C
ATOM   4518  O   GLY   290      38.252  37.256  66.269  1.00  0.00           O
ATOM   4519  N   TYR   291      38.382  35.894  64.461  1.00  0.00           N
ATOM   4520  H   TYR   291      38.849  35.689  63.589  1.00  0.00           H
ATOM   4521  CA  TYR   291      36.939  35.469  64.532  1.00  0.00           C
ATOM   4522  HA  TYR   291      36.321  36.367  64.537  1.00  0.00           H
ATOM   4523  CB  TYR   291      36.624  34.652  63.190  1.00  0.00           C
ATOM   4524  HB2 TYR   291      36.759  35.345  62.359  1.00  0.00           H
ATOM   4525  HB3 TYR   291      37.407  33.911  63.027  1.00  0.00           H
ATOM   4526  CG  TYR   291      35.265  33.968  63.238  1.00  0.00           C
ATOM   4527  CD1 TYR   291      34.286  34.375  62.367  1.00  0.00           C
ATOM   4528  HD1 TYR   291      34.453  35.247  61.753  1.00  0.00           H
ATOM   4529  CE1 TYR   291      33.026  33.724  62.370  1.00  0.00           C
ATOM   4530  HE1 TYR   291      32.263  34.058  61.681  1.00  0.00           H
ATOM   4531  CZ  TYR   291      32.805  32.639  63.241  1.00  0.00           C
ATOM   4532  OH  TYR   291      31.589  32.015  63.197  1.00  0.00           O
ATOM   4533  HH  TYR   291      31.657  31.180  63.664  1.00  0.00           H
ATOM   4534  CE2 TYR   291      33.868  32.158  64.090  1.00  0.00           C
ATOM   4535  HE2 TYR   291      33.714  31.312  64.744  1.00  0.00           H
ATOM   4536  CD2 TYR   291      35.129  32.787  63.988  1.00  0.00           C
ATOM   4537  HD2 TYR   291      35.886  32.358  64.627  1.00  0.00           H
ATOM   4538  C   TYR   291      36.650  34.645  65.721  1.00  0.00           C
ATOM   4539  O   TYR   291      35.509  34.583  66.218  1.00  0.00           O
ATOM   4540  N   TYR   292      37.681  34.048  66.348  1.00  0.00           N
ATOM   4541  H   TYR   292      38.631  34.215  66.045  1.00  0.00           H
ATOM   4542  CA  TYR   292      37.469  33.124  67.497  1.00  0.00           C
ATOM   4543  HA  TYR   292      36.487  32.669  67.365  1.00  0.00           H
ATOM   4544  CB  TYR   292      38.631  32.091  67.310  1.00  0.00           C
ATOM   4545  HB2 TYR   292      39.585  32.607  67.419  1.00  0.00           H
ATOM   4546  HB3 TYR   292      38.608  31.429  68.176  1.00  0.00           H
ATOM   4547  CG  TYR   292      38.578  31.235  66.086  1.00  0.00           C
ATOM   4548  CD1 TYR   292      37.992  29.952  66.195  1.00  0.00           C
ATOM   4549  HD1 TYR   292      37.406  29.628  67.043  1.00  0.00           H
ATOM   4550  CE1 TYR   292      38.006  29.068  65.051  1.00  0.00           C
ATOM   4551  HE1 TYR   292      37.491  28.119  65.032  1.00  0.00           H
ATOM   4552  CZ  TYR   292      38.647  29.428  63.823  1.00  0.00           C
ATOM   4553  OH  TYR   292      38.584  28.669  62.719  1.00  0.00           O
ATOM   4554  HH  TYR   292      38.762  29.228  61.959  1.00  0.00           H
ATOM   4555  CE2 TYR   292      39.237  30.730  63.762  1.00  0.00           C
ATOM   4556  HE2 TYR   292      39.658  31.180  62.875  1.00  0.00           H
ATOM   4557  CD2 TYR   292      39.236  31.577  64.880  1.00  0.00           C
ATOM   4558  HD2 TYR   292      39.848  32.463  64.792  1.00  0.00           H
ATOM   4559  C   TYR   292      37.536  33.786  68.907  1.00  0.00           C
ATOM   4560  O   TYR   292      37.112  33.208  69.856  1.00  0.00           O
ATOM   4561  N   LEU   293      37.968  35.037  68.951  1.00  0.00           N
ATOM   4562  H   LEU   293      38.275  35.418  68.068  1.00  0.00           H
ATOM   4563  CA  LEU   293      38.392  35.797  70.137  1.00  0.00           C
ATOM   4564  HA  LEU   293      39.189  35.217  70.602  1.00  0.00           H
ATOM   4565  CB  LEU   293      38.895  37.182  69.759  1.00  0.00           C
ATOM   4566  HB2 LEU   293      38.147  37.606  69.090  1.00  0.00           H
ATOM   4567  HB3 LEU   293      38.980  37.852  70.614  1.00  0.00           H
ATOM   4568  CG  LEU   293      40.150  37.206  68.844  1.00  0.00           C
ATOM   4569  HG  LEU   293      39.962  36.522  68.016  1.00  0.00           H
ATOM   4570  CD1 LEU   293      40.488  38.617  68.413  1.00  0.00           C
ATOM   4571 HD11 LEU   293      41.331  38.598  67.721  1.00  0.00           H
ATOM   4572 HD12 LEU   293      40.764  39.190  69.297  1.00  0.00           H
ATOM   4573 HD13 LEU   293      39.584  39.129  68.081  1.00  0.00           H
ATOM   4574  CD2 LEU   293      41.334  36.556  69.474  1.00  0.00           C
ATOM   4575 HD21 LEU   293      41.190  35.568  69.913  1.00  0.00           H
ATOM   4576 HD22 LEU   293      42.065  36.597  68.666  1.00  0.00           H
ATOM   4577 HD23 LEU   293      41.762  37.263  70.185  1.00  0.00           H
ATOM   4578  C   LEU   293      37.303  35.743  71.205  1.00  0.00           C
ATOM   4579  O   LEU   293      37.592  35.460  72.324  1.00  0.00           O
ATOM   4580  N   GLY   294      36.122  36.075  70.764  1.00  0.00           N
ATOM   4581  H   GLY   294      35.965  36.146  69.769  1.00  0.00           H
ATOM   4582  CA  GLY   294      34.899  36.149  71.580  1.00  0.00           C
ATOM   4583  HA2 GLY   294      34.995  36.942  72.320  1.00  0.00           H
ATOM   4584  HA3 GLY   294      34.026  36.416  70.984  1.00  0.00           H
ATOM   4585  C   GLY   294      34.562  34.755  72.096  1.00  0.00           C
ATOM   4586  O   GLY   294      33.990  34.666  73.137  1.00  0.00           O
ATOM   4587  N   GLU   295      34.947  33.681  71.446  1.00  0.00           N
ATOM   4588  H   GLU   295      35.405  33.799  70.553  1.00  0.00           H
ATOM   4589  CA  GLU   295      34.734  32.270  71.926  1.00  0.00           C
ATOM   4590  HA  GLU   295      33.878  32.388  72.591  1.00  0.00           H
ATOM   4591  CB  GLU   295      34.343  31.216  70.893  1.00  0.00           C
ATOM   4592  HB2 GLU   295      33.494  31.498  70.270  1.00  0.00           H
ATOM   4593  HB3 GLU   295      35.215  31.159  70.240  1.00  0.00           H
ATOM   4594  CG  GLU   295      33.895  29.916  71.567  1.00  0.00           C
ATOM   4595  HG2 GLU   295      33.877  29.090  70.856  1.00  0.00           H
ATOM   4596  HG3 GLU   295      34.626  29.594  72.309  1.00  0.00           H
ATOM   4597  CD  GLU   295      32.570  30.044  72.271  1.00  0.00           C
ATOM   4598  OE1 GLU   295      31.931  31.126  72.366  1.00  0.00           O
ATOM   4599  OE2 GLU   295      32.078  28.996  72.770  1.00  0.00           O
ATOM   4600  C   GLU   295      35.876  31.862  72.907  1.00  0.00           C
ATOM   4601  O   GLU   295      35.509  31.306  73.981  1.00  0.00           O
ATOM   4602  N   ILE   296      37.105  32.243  72.698  1.00  0.00           N
ATOM   4603  H   ILE   296      37.392  32.683  71.835  1.00  0.00           H
ATOM   4604  CA  ILE   296      38.155  32.190  73.697  1.00  0.00           C
ATOM   4605  HA  ILE   296      38.257  31.138  73.962  1.00  0.00           H
ATOM   4606  CB  ILE   296      39.559  32.608  73.158  1.00  0.00           C
ATOM   4607  HB  ILE   296      39.621  33.695  73.225  1.00  0.00           H
ATOM   4608  CG2 ILE   296      40.713  32.186  74.098  1.00  0.00           C
ATOM   4609 HG21 ILE   296      40.386  32.440  75.106  1.00  0.00           H
ATOM   4610 HG22 ILE   296      41.657  32.676  73.859  1.00  0.00           H
ATOM   4611 HG23 ILE   296      40.796  31.118  73.895  1.00  0.00           H
ATOM   4612  CG1 ILE   296      39.711  32.008  71.746  1.00  0.00           C
ATOM   4613 HG12 ILE   296      39.813  30.926  71.826  1.00  0.00           H
ATOM   4614 HG13 ILE   296      38.904  32.041  71.015  1.00  0.00           H
ATOM   4615  CD1 ILE   296      40.907  32.522  70.953  1.00  0.00           C
ATOM   4616 HD11 ILE   296      40.792  33.604  70.877  1.00  0.00           H
ATOM   4617 HD12 ILE   296      41.019  32.156  69.933  1.00  0.00           H
ATOM   4618 HD13 ILE   296      41.688  32.046  71.547  1.00  0.00           H
ATOM   4619  C   ILE   296      37.700  32.903  75.002  1.00  0.00           C
ATOM   4620  O   ILE   296      37.685  32.378  76.161  1.00  0.00           O
ATOM   4621  N   LEU   297      37.262  34.179  74.821  1.00  0.00           N
ATOM   4622  H   LEU   297      37.139  34.514  73.876  1.00  0.00           H
ATOM   4623  CA  LEU   297      36.799  34.978  75.967  1.00  0.00           C
ATOM   4624  HA  LEU   297      37.565  34.905  76.738  1.00  0.00           H
ATOM   4625  CB  LEU   297      36.771  36.403  75.359  1.00  0.00           C
ATOM   4626  HB2 LEU   297      37.759  36.641  74.964  1.00  0.00           H
ATOM   4627  HB3 LEU   297      36.071  36.297  74.529  1.00  0.00           H
ATOM   4628  CG  LEU   297      36.222  37.473  76.319  1.00  0.00           C
ATOM   4629  HG  LEU   297      35.214  37.268  76.679  1.00  0.00           H
ATOM   4630  CD1 LEU   297      37.006  37.660  77.593  1.00  0.00           C
ATOM   4631 HD11 LEU   297      38.032  38.011  77.491  1.00  0.00           H
ATOM   4632 HD12 LEU   297      36.900  36.780  78.228  1.00  0.00           H
ATOM   4633 HD13 LEU   297      36.493  38.481  78.094  1.00  0.00           H
ATOM   4634  CD2 LEU   297      36.006  38.713  75.520  1.00  0.00           C
ATOM   4635 HD21 LEU   297      35.489  38.468  74.592  1.00  0.00           H
ATOM   4636 HD22 LEU   297      35.449  39.421  76.133  1.00  0.00           H
ATOM   4637 HD23 LEU   297      36.893  39.301  75.280  1.00  0.00           H
ATOM   4638  C   LEU   297      35.494  34.424  76.538  1.00  0.00           C
ATOM   4639  O   LEU   297      35.363  34.453  77.805  1.00  0.00           O
ATOM   4640  N   ARG   298      34.495  33.890  75.826  1.00  0.00           N
ATOM   4641  H   ARG   298      34.501  33.863  74.816  1.00  0.00           H
ATOM   4642  CA  ARG   298      33.329  33.381  76.413  1.00  0.00           C
ATOM   4643  HA  ARG   298      32.938  34.148  77.083  1.00  0.00           H
ATOM   4644  CB  ARG   298      32.331  32.934  75.358  1.00  0.00           C
ATOM   4645  HB2 ARG   298      32.205  33.549  74.467  1.00  0.00           H
ATOM   4646  HB3 ARG   298      32.704  32.000  74.938  1.00  0.00           H
ATOM   4647  CG  ARG   298      30.964  32.770  76.013  1.00  0.00           C
ATOM   4648  HG2 ARG   298      30.984  32.135  76.900  1.00  0.00           H
ATOM   4649  HG3 ARG   298      30.460  33.662  76.387  1.00  0.00           H
ATOM   4650  CD  ARG   298      29.964  32.096  75.042  1.00  0.00           C
ATOM   4651  HD2 ARG   298      28.985  32.128  75.520  1.00  0.00           H
ATOM   4652  HD3 ARG   298      29.967  32.685  74.125  1.00  0.00           H
ATOM   4653  NE  ARG   298      30.488  30.721  74.720  1.00  0.00           N
ATOM   4654  HE  ARG   298      31.090  30.606  73.918  1.00  0.00           H
ATOM   4655  CZ  ARG   298      29.960  29.675  75.345  1.00  0.00           C
ATOM   4656  NH1 ARG   298      29.034  29.752  76.280  1.00  0.00           N
ATOM   4657 HH11 ARG   298      28.575  30.632  76.466  1.00  0.00           H
ATOM   4658 HH12 ARG   298      28.724  28.909  76.743  1.00  0.00           H
ATOM   4659  NH2 ARG   298      30.463  28.468  75.074  1.00  0.00           N
ATOM   4660 HH21 ARG   298      31.204  28.503  74.389  1.00  0.00           H
ATOM   4661 HH22 ARG   298      30.236  27.650  75.620  1.00  0.00           H
ATOM   4662  C   ARG   298      33.764  32.151  77.354  1.00  0.00           C
ATOM   4663  O   ARG   298      33.363  32.129  78.513  1.00  0.00           O
ATOM   4664  N   LEU   299      34.416  31.122  76.782  1.00  0.00           N
ATOM   4665  H   LEU   299      34.912  31.221  75.908  1.00  0.00           H
ATOM   4666  CA  LEU   299      35.004  30.035  77.612  1.00  0.00           C
ATOM   4667  HA  LEU   299      34.103  29.616  78.058  1.00  0.00           H
ATOM   4668  CB  LEU   299      35.707  28.906  76.774  1.00  0.00           C
ATOM   4669  HB2 LEU   299      36.538  29.338  76.215  1.00  0.00           H
ATOM   4670  HB3 LEU   299      35.935  28.059  77.422  1.00  0.00           H
ATOM   4671  CG  LEU   299      34.876  28.317  75.623  1.00  0.00           C
ATOM   4672  HG  LEU   299      34.406  29.114  75.047  1.00  0.00           H
ATOM   4673  CD1 LEU   299      35.806  27.484  74.721  1.00  0.00           C
ATOM   4674 HD11 LEU   299      36.604  28.108  74.322  1.00  0.00           H
ATOM   4675 HD12 LEU   299      35.258  26.923  73.964  1.00  0.00           H
ATOM   4676 HD13 LEU   299      36.248  26.701  75.338  1.00  0.00           H
ATOM   4677  CD2 LEU   299      33.826  27.338  76.160  1.00  0.00           C
ATOM   4678 HD21 LEU   299      33.440  26.623  75.434  1.00  0.00           H
ATOM   4679 HD22 LEU   299      34.285  26.793  76.985  1.00  0.00           H
ATOM   4680 HD23 LEU   299      33.041  28.010  76.509  1.00  0.00           H
ATOM   4681  C   LEU   299      35.892  30.443  78.835  1.00  0.00           C
ATOM   4682  O   LEU   299      35.752  29.768  79.869  1.00  0.00           O
ATOM   4683  N   ALA   300      36.700  31.446  78.802  1.00  0.00           N
ATOM   4684  H   ALA   300      36.826  31.912  77.914  1.00  0.00           H
ATOM   4685  CA  ALA   300      37.496  31.961  79.989  1.00  0.00           C
ATOM   4686  HA  ALA   300      37.944  31.132  80.536  1.00  0.00           H
ATOM   4687  CB  ALA   300      38.657  32.703  79.395  1.00  0.00           C
ATOM   4688  HB1 ALA   300      38.208  33.613  78.995  1.00  0.00           H
ATOM   4689  HB2 ALA   300      39.152  32.162  78.589  1.00  0.00           H
ATOM   4690  HB3 ALA   300      39.376  33.000  80.159  1.00  0.00           H
ATOM   4691  C   ALA   300      36.522  32.713  80.989  1.00  0.00           C
ATOM   4692  O   ALA   300      36.742  32.756  82.232  1.00  0.00           O
ATOM   4693  N   LEU   301      35.333  33.253  80.548  1.00  0.00           N
ATOM   4694  H   LEU   301      35.110  33.245  79.563  1.00  0.00           H
ATOM   4695  CA  LEU   301      34.349  33.719  81.539  1.00  0.00           C
ATOM   4696  HA  LEU   301      34.880  34.298  82.294  1.00  0.00           H
ATOM   4697  CB  LEU   301      33.452  34.771  80.850  1.00  0.00           C
ATOM   4698  HB2 LEU   301      33.017  34.335  79.951  1.00  0.00           H
ATOM   4699  HB3 LEU   301      32.549  34.922  81.443  1.00  0.00           H
ATOM   4700  CG  LEU   301      34.091  36.121  80.495  1.00  0.00           C
ATOM   4701  HG  LEU   301      35.113  36.037  80.123  1.00  0.00           H
ATOM   4702  CD1 LEU   301      33.329  36.958  79.420  1.00  0.00           C
ATOM   4703 HD11 LEU   301      32.305  37.077  79.775  1.00  0.00           H
ATOM   4704 HD12 LEU   301      33.286  36.321  78.537  1.00  0.00           H
ATOM   4705 HD13 LEU   301      33.780  37.909  79.135  1.00  0.00           H
ATOM   4706  CD2 LEU   301      34.336  37.049  81.689  1.00  0.00           C
ATOM   4707 HD21 LEU   301      34.987  37.870  81.384  1.00  0.00           H
ATOM   4708 HD22 LEU   301      33.347  37.315  82.062  1.00  0.00           H
ATOM   4709 HD23 LEU   301      34.838  36.440  82.442  1.00  0.00           H
ATOM   4710  C   LEU   301      33.590  32.552  82.123  1.00  0.00           C
ATOM   4711  O   LEU   301      33.298  32.558  83.374  1.00  0.00           O
ATOM   4712  N   MET   302      33.164  31.625  81.292  1.00  0.00           N
ATOM   4713  H   MET   302      33.280  31.904  80.328  1.00  0.00           H
ATOM   4714  CA  MET   302      32.377  30.520  81.849  1.00  0.00           C
ATOM   4715  HA  MET   302      31.569  30.893  82.477  1.00  0.00           H
ATOM   4716  CB  MET   302      31.811  29.637  80.778  1.00  0.00           C
ATOM   4717  HB2 MET   302      31.160  30.299  80.207  1.00  0.00           H
ATOM   4718  HB3 MET   302      32.534  29.246  80.062  1.00  0.00           H
ATOM   4719  CG  MET   302      30.973  28.442  81.262  1.00  0.00           C
ATOM   4720  HG2 MET   302      30.622  27.810  80.446  1.00  0.00           H
ATOM   4721  HG3 MET   302      31.509  27.759  81.921  1.00  0.00           H
ATOM   4722  SD  MET   302      29.409  28.852  82.090  1.00  0.00           S
ATOM   4723  CE  MET   302      28.406  29.426  80.603  1.00  0.00           C
ATOM   4724  HE1 MET   302      28.931  30.190  80.031  1.00  0.00           H
ATOM   4725  HE2 MET   302      28.226  28.554  79.974  1.00  0.00           H
ATOM   4726  HE3 MET   302      27.439  29.723  81.008  1.00  0.00           H
ATOM   4727  C   MET   302      33.161  29.612  82.794  1.00  0.00           C
ATOM   4728  O   MET   302      32.615  29.159  83.722  1.00  0.00           O
ATOM   4729  N   ASP   303      34.471  29.471  82.579  1.00  0.00           N
ATOM   4730  H   ASP   303      34.724  29.883  81.692  1.00  0.00           H
ATOM   4731  CA  ASP   303      35.437  28.882  83.450  1.00  0.00           C
ATOM   4732  HA  ASP   303      35.257  27.823  83.633  1.00  0.00           H
ATOM   4733  CB  ASP   303      36.816  28.827  82.728  1.00  0.00           C
ATOM   4734  HB2 ASP   303      36.786  28.039  81.975  1.00  0.00           H
ATOM   4735  HB3 ASP   303      36.973  29.833  82.340  1.00  0.00           H
ATOM   4736  CG  ASP   303      38.078  28.530  83.687  1.00  0.00           C
ATOM   4737  OD1 ASP   303      38.092  27.709  84.627  1.00  0.00           O
ATOM   4738  OD2 ASP   303      39.051  29.105  83.263  1.00  0.00           O
ATOM   4739  C   ASP   303      35.493  29.630  84.759  1.00  0.00           C
ATOM   4740  O   ASP   303      35.444  29.005  85.825  1.00  0.00           O
ATOM   4741  N   MET   304      35.683  30.950  84.767  1.00  0.00           N
ATOM   4742  H   MET   304      35.620  31.495  83.918  1.00  0.00           H
ATOM   4743  CA  MET   304      35.805  31.719  86.030  1.00  0.00           C
ATOM   4744  HA  MET   304      36.467  31.124  86.659  1.00  0.00           H
ATOM   4745  CB  MET   304      36.545  33.046  85.832  1.00  0.00           C
ATOM   4746  HB2 MET   304      35.904  33.729  85.275  1.00  0.00           H
ATOM   4747  HB3 MET   304      36.663  33.465  86.833  1.00  0.00           H
ATOM   4748  CG  MET   304      37.901  33.034  85.209  1.00  0.00           C
ATOM   4749  HG2 MET   304      38.051  32.297  84.421  1.00  0.00           H
ATOM   4750  HG3 MET   304      37.958  33.986  84.680  1.00  0.00           H
ATOM   4751  SD  MET   304      39.304  33.063  86.367  1.00  0.00           S
ATOM   4752  CE  MET   304      39.480  31.260  86.721  1.00  0.00           C
ATOM   4753  HE1 MET   304      40.317  31.096  87.400  1.00  0.00           H
ATOM   4754  HE2 MET   304      38.553  30.848  87.119  1.00  0.00           H
ATOM   4755  HE3 MET   304      39.717  30.867  85.732  1.00  0.00           H
ATOM   4756  C   MET   304      34.553  31.816  86.833  1.00  0.00           C
ATOM   4757  O   MET   304      34.553  31.848  88.091  1.00  0.00           O
ATOM   4758  N   TYR   305      33.415  31.667  86.243  1.00  0.00           N
ATOM   4759  H   TYR   305      33.341  31.711  85.236  1.00  0.00           H
ATOM   4760  CA  TYR   305      32.017  31.502  86.903  1.00  0.00           C
ATOM   4761  HA  TYR   305      31.948  32.007  87.866  1.00  0.00           H
ATOM   4762  CB  TYR   305      30.877  32.019  85.982  1.00  0.00           C
ATOM   4763  HB2 TYR   305      30.862  33.101  85.853  1.00  0.00           H
ATOM   4764  HB3 TYR   305      31.180  31.729  84.976  1.00  0.00           H
ATOM   4765  CG  TYR   305      29.470  31.537  86.221  1.00  0.00           C
ATOM   4766  CD1 TYR   305      28.597  32.294  87.030  1.00  0.00           C
ATOM   4767  HD1 TYR   305      28.890  33.228  87.487  1.00  0.00           H
ATOM   4768  CE1 TYR   305      27.306  31.822  87.239  1.00  0.00           C
ATOM   4769  HE1 TYR   305      26.641  32.423  87.842  1.00  0.00           H
ATOM   4770  CZ  TYR   305      26.774  30.710  86.557  1.00  0.00           C
ATOM   4771  OH  TYR   305      25.541  30.339  86.766  1.00  0.00           O
ATOM   4772  HH  TYR   305      25.115  30.727  87.535  1.00  0.00           H
ATOM   4773  CE2 TYR   305      27.652  29.985  85.736  1.00  0.00           C
ATOM   4774  HE2 TYR   305      27.252  29.276  85.027  1.00  0.00           H
ATOM   4775  CD2 TYR   305      28.980  30.448  85.484  1.00  0.00           C
ATOM   4776  HD2 TYR   305      29.581  30.078  84.667  1.00  0.00           H
ATOM   4777  C   TYR   305      31.714  29.999  87.396  1.00  0.00           C
ATOM   4778  O   TYR   305      31.041  29.790  88.431  1.00  0.00           O
ATOM   4779  N   LYS   306      32.279  28.951  86.787  1.00  0.00           N
ATOM   4780  H   LYS   306      32.915  29.080  86.014  1.00  0.00           H
ATOM   4781  CA  LYS   306      32.170  27.505  87.243  1.00  0.00           C
ATOM   4782  HA  LYS   306      31.135  27.361  87.554  1.00  0.00           H
ATOM   4783  CB  LYS   306      32.516  26.424  86.240  1.00  0.00           C
ATOM   4784  HB2 LYS   306      33.541  26.660  85.957  1.00  0.00           H
ATOM   4785  HB3 LYS   306      32.508  25.422  86.671  1.00  0.00           H
ATOM   4786  CG  LYS   306      31.484  26.413  85.046  1.00  0.00           C
ATOM   4787  HG2 LYS   306      31.102  27.396  84.768  1.00  0.00           H
ATOM   4788  HG3 LYS   306      31.963  25.976  84.170  1.00  0.00           H
ATOM   4789  CD  LYS   306      30.243  25.577  85.216  1.00  0.00           C
ATOM   4790  HD2 LYS   306      30.609  24.552  85.233  1.00  0.00           H
ATOM   4791  HD3 LYS   306      29.687  25.940  86.081  1.00  0.00           H
ATOM   4792  CE  LYS   306      29.336  25.862  83.952  1.00  0.00           C
ATOM   4793  HE2 LYS   306      28.977  26.890  83.960  1.00  0.00           H
ATOM   4794  HE3 LYS   306      29.965  25.695  83.076  1.00  0.00           H
ATOM   4795  NZ  LYS   306      28.107  24.964  83.894  1.00  0.00           N
ATOM   4796  HZ1 LYS   306      28.335  23.982  83.955  1.00  0.00           H
ATOM   4797  HZ2 LYS   306      27.558  25.020  83.049  1.00  0.00           H
ATOM   4798  HZ3 LYS   306      27.485  25.161  84.665  1.00  0.00           H
ATOM   4799  C   LYS   306      32.986  27.236  88.576  1.00  0.00           C
ATOM   4800  O   LYS   306      32.466  26.704  89.516  1.00  0.00           O
ATOM   4801  N   GLN   307      34.201  27.796  88.705  1.00  0.00           N
ATOM   4802  H   GLN   307      34.642  28.062  87.836  1.00  0.00           H
ATOM   4803  CA  GLN   307      34.961  27.891  89.925  1.00  0.00           C
ATOM   4804  HA  GLN   307      34.926  26.895  90.367  1.00  0.00           H
ATOM   4805  CB  GLN   307      36.328  28.381  89.510  1.00  0.00           C
ATOM   4806  HB2 GLN   307      36.257  29.346  89.005  1.00  0.00           H
ATOM   4807  HB3 GLN   307      36.897  28.526  90.428  1.00  0.00           H
ATOM   4808  CG  GLN   307      37.042  27.307  88.594  1.00  0.00           C
ATOM   4809  HG2 GLN   307      36.904  26.344  89.085  1.00  0.00           H
ATOM   4810  HG3 GLN   307      36.539  27.239  87.629  1.00  0.00           H
ATOM   4811  CD  GLN   307      38.513  27.571  88.614  1.00  0.00           C
ATOM   4812  OE1 GLN   307      39.130  27.428  89.689  1.00  0.00           O
ATOM   4813  NE2 GLN   307      39.057  27.961  87.466  1.00  0.00           N
ATOM   4814 HE21 GLN   307      40.046  28.160  87.402  1.00  0.00           H
ATOM   4815 HE22 GLN   307      38.460  27.933  86.653  1.00  0.00           H
ATOM   4816  C   GLN   307      34.501  28.860  90.995  1.00  0.00           C
ATOM   4817  O   GLN   307      34.872  28.714  92.132  1.00  0.00           O
ATOM   4818  N   GLY   308      33.626  29.787  90.690  1.00  0.00           N
ATOM   4819  H   GLY   308      33.447  29.937  89.707  1.00  0.00           H
ATOM   4820  CA  GLY   308      32.849  30.699  91.521  1.00  0.00           C
ATOM   4821  HA2 GLY   308      31.787  30.674  91.273  1.00  0.00           H
ATOM   4822  HA3 GLY   308      32.982  30.270  92.514  1.00  0.00           H
ATOM   4823  C   GLY   308      33.297  32.162  91.630  1.00  0.00           C
ATOM   4824  O   GLY   308      32.710  32.986  92.364  1.00  0.00           O
ATOM   4825  N   PHE   309      34.330  32.543  90.940  1.00  0.00           N
ATOM   4826  H   PHE   309      34.768  31.788  90.432  1.00  0.00           H
ATOM   4827  CA  PHE   309      34.911  33.858  91.072  1.00  0.00           C
ATOM   4828  HA  PHE   309      35.199  34.004  92.114  1.00  0.00           H
ATOM   4829  CB  PHE   309      36.167  33.839  90.170  1.00  0.00           C
ATOM   4830  HB2 PHE   309      35.834  33.635  89.153  1.00  0.00           H
ATOM   4831  HB3 PHE   309      36.525  34.861  90.041  1.00  0.00           H
ATOM   4832  CG  PHE   309      37.240  32.890  90.557  1.00  0.00           C
ATOM   4833  CD1 PHE   309      37.881  33.003  91.797  1.00  0.00           C
ATOM   4834  HD1 PHE   309      37.493  33.743  92.480  1.00  0.00           H
ATOM   4835  CE1 PHE   309      38.910  32.112  92.190  1.00  0.00           C
ATOM   4836  HE1 PHE   309      39.462  32.210  93.113  1.00  0.00           H
ATOM   4837  CZ  PHE   309      39.260  31.126  91.274  1.00  0.00           C
ATOM   4838  HZ  PHE   309      40.060  30.412  91.410  1.00  0.00           H
ATOM   4839  CE2 PHE   309      38.547  30.932  90.091  1.00  0.00           C
ATOM   4840  HE2 PHE   309      38.819  30.109  89.447  1.00  0.00           H
ATOM   4841  CD2 PHE   309      37.528  31.808  89.726  1.00  0.00           C
ATOM   4842  HD2 PHE   309      36.972  31.635  88.816  1.00  0.00           H
ATOM   4843  C   PHE   309      34.054  35.131  90.672  1.00  0.00           C
ATOM   4844  O   PHE   309      34.093  36.108  91.392  1.00  0.00           O
ATOM   4845  N   ILE   310      33.353  35.026  89.570  1.00  0.00           N
ATOM   4846  H   ILE   310      33.304  34.095  89.182  1.00  0.00           H
ATOM   4847  CA  ILE   310      32.720  36.149  88.829  1.00  0.00           C
ATOM   4848  HA  ILE   310      32.728  36.940  89.579  1.00  0.00           H
ATOM   4849  CB  ILE   310      33.423  36.609  87.562  1.00  0.00           C
ATOM   4850  HB  ILE   310      32.935  37.527  87.235  1.00  0.00           H
ATOM   4851  CG2 ILE   310      34.959  36.908  87.741  1.00  0.00           C
ATOM   4852 HG21 ILE   310      35.415  36.000  88.137  1.00  0.00           H
ATOM   4853 HG22 ILE   310      35.111  37.693  88.481  1.00  0.00           H
ATOM   4854 HG23 ILE   310      35.382  37.271  86.804  1.00  0.00           H
ATOM   4855  CG1 ILE   310      33.117  35.576  86.451  1.00  0.00           C
ATOM   4856 HG12 ILE   310      33.628  34.629  86.626  1.00  0.00           H
ATOM   4857 HG13 ILE   310      32.087  35.222  86.407  1.00  0.00           H
ATOM   4858  CD1 ILE   310      33.459  36.014  84.981  1.00  0.00           C
ATOM   4859 HD11 ILE   310      34.416  36.535  84.981  1.00  0.00           H
ATOM   4860 HD12 ILE   310      32.668  36.617  84.533  1.00  0.00           H
ATOM   4861 HD13 ILE   310      33.503  35.165  84.299  1.00  0.00           H
ATOM   4862  C   ILE   310      31.230  35.749  88.667  1.00  0.00           C
ATOM   4863  O   ILE   310      30.825  34.611  88.895  1.00  0.00           O
ATOM   4864  N   PHE   311      30.348  36.707  88.305  1.00  0.00           N
ATOM   4865  H   PHE   311      30.736  37.640  88.311  1.00  0.00           H
ATOM   4866  CA  PHE   311      28.880  36.544  88.055  1.00  0.00           C
ATOM   4867  HA  PHE   311      28.509  37.569  88.091  1.00  0.00           H
ATOM   4868  CB  PHE   311      28.720  36.086  86.591  1.00  0.00           C
ATOM   4869  HB2 PHE   311      28.802  35.000  86.560  1.00  0.00           H
ATOM   4870  HB3 PHE   311      27.680  36.306  86.351  1.00  0.00           H
ATOM   4871  CG  PHE   311      29.482  36.837  85.443  1.00  0.00           C
ATOM   4872  CD1 PHE   311      29.562  38.217  85.497  1.00  0.00           C
ATOM   4873  HD1 PHE   311      29.235  38.734  86.386  1.00  0.00           H
ATOM   4874  CE1 PHE   311      30.202  38.944  84.464  1.00  0.00           C
ATOM   4875  HE1 PHE   311      30.346  40.014  84.497  1.00  0.00           H
ATOM   4876  CZ  PHE   311      30.721  38.303  83.355  1.00  0.00           C
ATOM   4877  HZ  PHE   311      31.325  38.809  82.616  1.00  0.00           H
ATOM   4878  CE2 PHE   311      30.485  36.914  83.235  1.00  0.00           C
ATOM   4879  HE2 PHE   311      30.896  36.450  82.351  1.00  0.00           H
ATOM   4880  CD2 PHE   311      29.878  36.185  84.278  1.00  0.00           C
ATOM   4881  HD2 PHE   311      29.563  35.165  84.111  1.00  0.00           H
ATOM   4882  C   PHE   311      28.013  35.761  89.028  1.00  0.00           C
ATOM   4883  O   PHE   311      27.033  35.133  88.747  1.00  0.00           O
ATOM   4884  N   LYS   312      28.313  35.909  90.267  1.00  0.00           N
ATOM   4885  H   LYS   312      29.101  36.518  90.431  1.00  0.00           H
ATOM   4886  CA  LYS   312      27.477  35.365  91.391  1.00  0.00           C
ATOM   4887  HA  LYS   312      27.615  34.284  91.418  1.00  0.00           H
ATOM   4888  CB  LYS   312      28.056  35.844  92.747  1.00  0.00           C
ATOM   4889  HB2 LYS   312      28.262  36.913  92.706  1.00  0.00           H
ATOM   4890  HB3 LYS   312      27.255  35.733  93.478  1.00  0.00           H
ATOM   4891  CG  LYS   312      29.314  35.045  93.130  1.00  0.00           C
ATOM   4892  HG2 LYS   312      28.954  34.017  93.190  1.00  0.00           H
ATOM   4893  HG3 LYS   312      30.014  35.174  92.305  1.00  0.00           H
ATOM   4894  CD  LYS   312      29.723  35.430  94.573  1.00  0.00           C
ATOM   4895  HD2 LYS   312      29.653  36.515  94.657  1.00  0.00           H
ATOM   4896  HD3 LYS   312      29.090  34.865  95.257  1.00  0.00           H
ATOM   4897  CE  LYS   312      31.160  35.009  94.962  1.00  0.00           C
ATOM   4898  HE2 LYS   312      31.827  35.667  94.404  1.00  0.00           H
ATOM   4899  HE3 LYS   312      31.323  35.297  96.002  1.00  0.00           H
ATOM   4900  NZ  LYS   312      31.605  33.641  94.701  1.00  0.00           N
ATOM   4901  HZ1 LYS   312      31.437  33.251  93.784  1.00  0.00           H
ATOM   4902  HZ2 LYS   312      31.220  33.178  95.513  1.00  0.00           H
ATOM   4903  HZ3 LYS   312      32.590  33.533  94.897  1.00  0.00           H
ATOM   4904  C   LYS   312      26.006  35.772  91.220  1.00  0.00           C
ATOM   4905  O   LYS   312      25.621  36.921  91.268  1.00  0.00           O
ATOM   4906  N   ASN   313      25.156  34.733  91.074  1.00  0.00           N
ATOM   4907  H   ASN   313      25.718  33.894  91.106  1.00  0.00           H
ATOM   4908  CA  ASN   313      23.682  34.717  90.971  1.00  0.00           C
ATOM   4909  HA  ASN   313      23.455  33.680  90.726  1.00  0.00           H
ATOM   4910  CB  ASN   313      22.977  34.990  92.354  1.00  0.00           C
ATOM   4911  HB2 ASN   313      22.901  36.056  92.574  1.00  0.00           H
ATOM   4912  HB3 ASN   313      21.949  34.636  92.284  1.00  0.00           H
ATOM   4913  CG  ASN   313      23.512  34.131  93.465  1.00  0.00           C
ATOM   4914  OD1 ASN   313      23.743  32.873  93.367  1.00  0.00           O
ATOM   4915  ND2 ASN   313      23.892  34.836  94.522  1.00  0.00           N
ATOM   4916 HD21 ASN   313      23.792  35.840  94.484  1.00  0.00           H
ATOM   4917 HD22 ASN   313      24.299  34.377  95.325  1.00  0.00           H
ATOM   4918  C   ASN   313      23.168  35.569  89.789  1.00  0.00           C
ATOM   4919  O   ASN   313      21.965  35.913  89.805  1.00  0.00           O
ATOM   4920  N   GLN   314      23.934  35.854  88.721  1.00  0.00           N
ATOM   4921  H   GLN   314      24.894  35.551  88.810  1.00  0.00           H
ATOM   4922  CA  GLN   314      23.443  36.381  87.431  1.00  0.00           C
ATOM   4923  HA  GLN   314      22.669  37.120  87.637  1.00  0.00           H
ATOM   4924  CB  GLN   314      24.522  37.244  86.744  1.00  0.00           C
ATOM   4925  HB2 GLN   314      25.387  36.580  86.753  1.00  0.00           H
ATOM   4926  HB3 GLN   314      24.328  37.557  85.719  1.00  0.00           H
ATOM   4927  CG  GLN   314      24.909  38.522  87.630  1.00  0.00           C
ATOM   4928  HG2 GLN   314      25.197  38.125  88.604  1.00  0.00           H
ATOM   4929  HG3 GLN   314      25.683  39.167  87.217  1.00  0.00           H
ATOM   4930  CD  GLN   314      23.757  39.468  87.592  1.00  0.00           C
ATOM   4931  OE1 GLN   314      23.373  39.879  86.476  1.00  0.00           O
ATOM   4932  NE2 GLN   314      23.172  39.862  88.715  1.00  0.00           N
ATOM   4933 HE21 GLN   314      22.532  40.639  88.790  1.00  0.00           H
ATOM   4934 HE22 GLN   314      23.456  39.373  89.552  1.00  0.00           H
ATOM   4935  C   GLN   314      22.894  35.267  86.601  1.00  0.00           C
ATOM   4936  O   GLN   314      23.179  34.110  86.920  1.00  0.00           O
ATOM   4937  N   ASP   315      22.110  35.534  85.550  1.00  0.00           N
ATOM   4938  H   ASP   315      21.962  36.468  85.195  1.00  0.00           H
ATOM   4939  CA  ASP   315      21.641  34.470  84.694  1.00  0.00           C
ATOM   4940  HA  ASP   315      21.600  33.468  85.124  1.00  0.00           H
ATOM   4941  CB  ASP   315      20.202  34.791  84.287  1.00  0.00           C
ATOM   4942  HB2 ASP   315      19.662  34.852  85.233  1.00  0.00           H
ATOM   4943  HB3 ASP   315      20.149  35.723  83.726  1.00  0.00           H
ATOM   4944  CG  ASP   315      19.490  33.691  83.562  1.00  0.00           C
ATOM   4945  OD1 ASP   315      18.783  34.116  82.704  1.00  0.00           O
ATOM   4946  OD2 ASP   315      19.962  32.543  83.444  1.00  0.00           O
ATOM   4947  C   ASP   315      22.581  34.303  83.433  1.00  0.00           C
ATOM   4948  O   ASP   315      22.687  35.158  82.561  1.00  0.00           O
ATOM   4949  N   LEU   316      23.257  33.123  83.339  1.00  0.00           N
ATOM   4950  H   LEU   316      23.073  32.500  84.113  1.00  0.00           H
ATOM   4951  CA  LEU   316      24.137  32.782  82.235  1.00  0.00           C
ATOM   4952  HA  LEU   316      24.178  33.709  81.660  1.00  0.00           H
ATOM   4953  CB  LEU   316      25.584  32.291  82.670  1.00  0.00           C
ATOM   4954  HB2 LEU   316      25.564  31.909  83.692  1.00  0.00           H
ATOM   4955  HB3 LEU   316      25.978  31.531  81.996  1.00  0.00           H
ATOM   4956  CG  LEU   316      26.652  33.427  82.559  1.00  0.00           C
ATOM   4957  HG  LEU   316      26.579  33.872  81.567  1.00  0.00           H
ATOM   4958  CD1 LEU   316      26.419  34.523  83.662  1.00  0.00           C
ATOM   4959 HD11 LEU   316      27.302  35.159  83.729  1.00  0.00           H
ATOM   4960 HD12 LEU   316      26.273  33.995  84.605  1.00  0.00           H
ATOM   4961 HD13 LEU   316      25.561  35.152  83.429  1.00  0.00           H
ATOM   4962  CD2 LEU   316      27.994  32.692  82.864  1.00  0.00           C
ATOM   4963 HD21 LEU   316      27.854  32.244  83.847  1.00  0.00           H
ATOM   4964 HD22 LEU   316      28.260  31.924  82.138  1.00  0.00           H
ATOM   4965 HD23 LEU   316      28.726  33.499  82.891  1.00  0.00           H
ATOM   4966  C   LEU   316      23.530  31.734  81.281  1.00  0.00           C
ATOM   4967  O   LEU   316      24.170  31.021  80.504  1.00  0.00           O
ATOM   4968  N   SER   317      22.157  31.631  81.248  1.00  0.00           N
ATOM   4969  H   SER   317      21.513  32.074  81.887  1.00  0.00           H
ATOM   4970  CA  SER   317      21.439  30.695  80.316  1.00  0.00           C
ATOM   4971  HA  SER   317      22.039  29.785  80.344  1.00  0.00           H
ATOM   4972  CB  SER   317      19.970  30.520  80.834  1.00  0.00           C
ATOM   4973  HB2 SER   317      19.971  30.050  81.818  1.00  0.00           H
ATOM   4974  HB3 SER   317      19.493  31.497  80.909  1.00  0.00           H
ATOM   4975  OG  SER   317      19.270  29.780  79.818  1.00  0.00           O
ATOM   4976  HG  SER   317      19.601  28.889  79.682  1.00  0.00           H
ATOM   4977  C   SER   317      21.576  31.145  78.844  1.00  0.00           C
ATOM   4978  O   SER   317      21.885  30.277  77.976  1.00  0.00           O
ATOM   4979  N   LYS   318      21.297  32.437  78.490  1.00  0.00           N
ATOM   4980  H   LYS   318      20.921  33.097  79.156  1.00  0.00           H
ATOM   4981  CA  LYS   318      21.579  32.959  77.047  1.00  0.00           C
ATOM   4982  HA  LYS   318      21.069  32.372  76.284  1.00  0.00           H
ATOM   4983  CB  LYS   318      21.062  34.416  77.032  1.00  0.00           C
ATOM   4984  HB2 LYS   318      20.028  34.518  77.361  1.00  0.00           H
ATOM   4985  HB3 LYS   318      21.661  35.054  77.682  1.00  0.00           H
ATOM   4986  CG  LYS   318      21.160  35.194  75.634  1.00  0.00           C
ATOM   4987  HG2 LYS   318      22.234  35.250  75.453  1.00  0.00           H
ATOM   4988  HG3 LYS   318      20.615  34.645  74.867  1.00  0.00           H
ATOM   4989  CD  LYS   318      20.548  36.621  75.681  1.00  0.00           C
ATOM   4990  HD2 LYS   318      19.501  36.588  75.983  1.00  0.00           H
ATOM   4991  HD3 LYS   318      21.096  37.118  76.481  1.00  0.00           H
ATOM   4992  CE  LYS   318      20.744  37.385  74.365  1.00  0.00           C
ATOM   4993  HE2 LYS   318      21.697  37.113  73.913  1.00  0.00           H
ATOM   4994  HE3 LYS   318      20.083  36.900  73.647  1.00  0.00           H
ATOM   4995  NZ  LYS   318      20.508  38.806  74.564  1.00  0.00           N
ATOM   4996  HZ1 LYS   318      20.568  39.240  73.653  1.00  0.00           H
ATOM   4997  HZ2 LYS   318      21.334  39.140  75.038  1.00  0.00           H
ATOM   4998  HZ3 LYS   318      19.690  38.884  75.152  1.00  0.00           H
ATOM   4999  C   LYS   318      23.044  32.828  76.757  1.00  0.00           C
ATOM   5000  O   LYS   318      23.444  32.334  75.721  1.00  0.00           O
ATOM   5001  N   PHE   319      23.862  33.211  77.645  1.00  0.00           N
ATOM   5002  H   PHE   319      23.434  33.832  78.317  1.00  0.00           H
ATOM   5003  CA  PHE   319      25.319  33.216  77.630  1.00  0.00           C
ATOM   5004  HA  PHE   319      25.651  33.764  76.748  1.00  0.00           H
ATOM   5005  CB  PHE   319      25.804  33.940  78.856  1.00  0.00           C
ATOM   5006  HB2 PHE   319      25.266  34.887  78.803  1.00  0.00           H
ATOM   5007  HB3 PHE   319      25.601  33.315  79.725  1.00  0.00           H
ATOM   5008  CG  PHE   319      27.346  34.203  78.813  1.00  0.00           C
ATOM   5009  CD1 PHE   319      27.710  35.506  78.517  1.00  0.00           C
ATOM   5010  HD1 PHE   319      26.961  36.255  78.311  1.00  0.00           H
ATOM   5011  CE1 PHE   319      29.053  35.825  78.680  1.00  0.00           C
ATOM   5012  HE1 PHE   319      29.368  36.857  78.712  1.00  0.00           H
ATOM   5013  CZ  PHE   319      30.041  34.834  78.997  1.00  0.00           C
ATOM   5014  HZ  PHE   319      31.064  35.168  79.089  1.00  0.00           H
ATOM   5015  CE2 PHE   319      29.678  33.470  79.103  1.00  0.00           C
ATOM   5016  HE2 PHE   319      30.439  32.704  79.142  1.00  0.00           H
ATOM   5017  CD2 PHE   319      28.288  33.212  79.138  1.00  0.00           C
ATOM   5018  HD2 PHE   319      27.959  32.184  79.132  1.00  0.00           H
ATOM   5019  C   PHE   319      25.907  31.791  77.391  1.00  0.00           C
ATOM   5020  O   PHE   319      26.959  31.726  76.846  1.00  0.00           O
ATOM   5021  N   ASP   320      25.355  30.646  77.813  1.00  0.00           N
ATOM   5022  H   ASP   320      24.588  30.722  78.465  1.00  0.00           H
ATOM   5023  CA  ASP   320      25.820  29.272  77.669  1.00  0.00           C
ATOM   5024  HA  ASP   320      26.839  29.102  78.015  1.00  0.00           H
ATOM   5025  CB  ASP   320      24.863  28.299  78.442  1.00  0.00           C
ATOM   5026  HB2 ASP   320      24.788  28.628  79.479  1.00  0.00           H
ATOM   5027  HB3 ASP   320      23.845  28.580  78.174  1.00  0.00           H
ATOM   5028  CG  ASP   320      25.226  26.844  78.208  1.00  0.00           C
ATOM   5029  OD1 ASP   320      24.266  26.039  78.057  1.00  0.00           O
ATOM   5030  OD2 ASP   320      26.415  26.446  78.329  1.00  0.00           O
ATOM   5031  C   ASP   320      25.839  28.885  76.202  1.00  0.00           C
ATOM   5032  O   ASP   320      26.467  27.829  75.902  1.00  0.00           O
ATOM   5033  N   LYS   321      25.117  29.508  75.288  1.00  0.00           N
ATOM   5034  H   LYS   321      24.768  30.411  75.576  1.00  0.00           H
ATOM   5035  CA  LYS   321      25.156  29.270  73.801  1.00  0.00           C
ATOM   5036  HA  LYS   321      24.886  28.231  73.617  1.00  0.00           H
ATOM   5037  CB  LYS   321      24.014  30.083  73.164  1.00  0.00           C
ATOM   5038  HB2 LYS   321      23.104  29.822  73.704  1.00  0.00           H
ATOM   5039  HB3 LYS   321      24.303  31.119  73.336  1.00  0.00           H
ATOM   5040  CG  LYS   321      23.977  29.732  71.626  1.00  0.00           C
ATOM   5041  HG2 LYS   321      24.875  30.097  71.127  1.00  0.00           H
[truncated: 178,940 more chars]
