# Supplementary material for: Worth the Weight: Sub-Pocket EXplorer (SubPEx), a Weighted Ensemble Method to Enhance Binding-Pocket Conformational Sampling
Source: J Chem Theory Comput. 2023 Aug 16;19(17):5677–89. doi: 10.1021/acs.jctc.3c00478 (PMC10500992; doi:10.1021/acs.jctc.3c00478)
Supplement: Supplementary file 2 — ct3c00478_si_002.zip [file ct3c00478_si_002.zip › clustered_structures/HXK2/subpex/rep.c4.aligned.pdb]

HELIX    1   1 LYS      4  PHE     17  1                                  14
HELIX    2   2 THR     21  LEU     39  1                                  19
HELIX    3   3 MET    101  THR    103  1                                   3
HELIX    4   4 GLU    109  GLN    125  1                                  17
HELIX    5   5 VAL    171  LYS    181  1                                  11
HELIX    6   6 ASP    194  THR    205  1                                  12
HELIX    7   7 CYS    227  ASP    229  1                                   3
HELIX    8   8 GLU    231  LEU    233  1                                   3
HELIX    9   9 TYR    253  SER    255  1                                   3
HELIX   10  10 LYS    267  ILE    272  1                                   6
HELIX   11  11 THR    283  SER    288  1                                   6
HELIX   12  12 GLY    290  LYS    306  1                                  17
HELIX   13  13 SER    328  GLU    334  1                                   7
HELIX   14  14 GLU    342  PHE    352  1                                  11
HELIX   15  15 VAL    358  SER    379  1                                  22
HELIX   16  16 ILE    383  LYS    389  1                                   7
HELIX   17  17 SER    402  ARG    406  1                                   5
HELIX   18  18 PHE    410  TYR    422  1                                  13
HELIX   19  19 GLY    442  GLU    460  1                                  19
SHEET    1   1 1 GLY    63  LEU    70  0
SHEET    2   2 1 ASN    74  LEU    82  0
SHEET    3   3 1 PHE    88  ARG    96  0
SHEET    4   4 1 ILE   134  THR   139  0
SHEET    5   5 1 ILE   186  ILE   192  0
SHEET    6   6 1 THR   209  PHE   215  0
SHEET    7   7 1 VAL   219  VAL   226  0
SHEET    8   8 1 PRO   246  ASN   250  0
SHEET    9   9 1 GLY   395  ASP   400  0
SHEET   10  10 1 ILE   434  PRO   438  0
CRYST1   79.706   70.699  109.522  90.00  90.00  90.00               1
ATOM      1  N   ASP     1      45.211  49.067  90.222  1.00  0.00           N
ATOM      2  H1  ASP     1      45.251  48.476  89.403  1.00  0.00           H
ATOM      3  H2  ASP     1      44.459  49.730  90.109  1.00  0.00           H
ATOM      4  H3  ASP     1      46.081  49.570  90.130  1.00  0.00           H
ATOM      5  CA  ASP     1      45.123  48.275  91.501  1.00  0.00           C
ATOM      6  HA  ASP     1      45.880  47.492  91.479  1.00  0.00           H
ATOM      7  CB  ASP     1      45.400  49.155  92.767  1.00  0.00           C
ATOM      8  HB2 ASP     1      44.780  50.051  92.752  1.00  0.00           H
ATOM      9  HB3 ASP     1      45.257  48.534  93.651  1.00  0.00           H
ATOM     10  CG  ASP     1      46.866  49.502  92.820  1.00  0.00           C
ATOM     11  OD1 ASP     1      47.530  49.352  91.765  1.00  0.00           O
ATOM     12  OD2 ASP     1      47.335  50.050  93.853  1.00  0.00           O
ATOM     13  C   ASP     1      43.807  47.655  91.614  1.00  0.00           C
ATOM     14  O   ASP     1      42.768  48.095  91.166  1.00  0.00           O
ATOM     15  N   VAL     2      43.759  46.468  92.259  1.00  0.00           N
ATOM     16  H   VAL     2      44.585  46.270  92.805  1.00  0.00           H
ATOM     17  CA  VAL     2      42.616  45.564  92.342  1.00  0.00           C
ATOM     18  HA  VAL     2      41.722  46.173  92.483  1.00  0.00           H
ATOM     19  CB  VAL     2      42.446  44.805  90.965  1.00  0.00           C
ATOM     20  HB  VAL     2      42.703  45.517  90.180  1.00  0.00           H
ATOM     21  CG1 VAL     2      43.593  43.772  90.720  1.00  0.00           C
ATOM     22 HG11 VAL     2      43.469  42.887  91.343  1.00  0.00           H
ATOM     23 HG12 VAL     2      43.505  43.412  89.695  1.00  0.00           H
ATOM     24 HG13 VAL     2      44.547  44.268  90.900  1.00  0.00           H
ATOM     25  CG2 VAL     2      41.097  44.165  90.587  1.00  0.00           C
ATOM     26 HG21 VAL     2      41.026  43.375  91.334  1.00  0.00           H
ATOM     27 HG22 VAL     2      41.206  43.687  89.615  1.00  0.00           H
ATOM     28 HG23 VAL     2      40.271  44.868  90.706  1.00  0.00           H
ATOM     29  C   VAL     2      42.767  44.666  93.539  1.00  0.00           C
ATOM     30  O   VAL     2      43.932  44.387  93.852  1.00  0.00           O
ATOM     31  N   PRO     3      41.744  43.968  94.079  1.00  0.00           N
ATOM     32  CD  PRO     3      40.290  44.097  93.829  1.00  0.00           C
ATOM     33  HD2 PRO     3      40.015  43.303  93.134  1.00  0.00           H
ATOM     34  HD3 PRO     3      39.996  45.102  93.527  1.00  0.00           H
ATOM     35  CG  PRO     3      39.728  43.982  95.252  1.00  0.00           C
ATOM     36  HG2 PRO     3      38.662  43.753  95.220  1.00  0.00           H
ATOM     37  HG3 PRO     3      39.899  44.926  95.769  1.00  0.00           H
ATOM     38  CB  PRO     3      40.595  42.862  95.848  1.00  0.00           C
ATOM     39  HB2 PRO     3      40.265  41.913  95.427  1.00  0.00           H
ATOM     40  HB3 PRO     3      40.615  42.850  96.938  1.00  0.00           H
ATOM     41  CA  PRO     3      41.964  43.205  95.354  1.00  0.00           C
ATOM     42  HA  PRO     3      42.445  43.827  96.110  1.00  0.00           H
ATOM     43  C   PRO     3      42.832  41.984  95.121  1.00  0.00           C
ATOM     44  O   PRO     3      42.718  41.326  94.047  1.00  0.00           O
ATOM     45  N   LYS     4      43.625  41.553  96.089  1.00  0.00           N
ATOM     46  H   LYS     4      43.616  42.105  96.935  1.00  0.00           H
ATOM     47  CA  LYS     4      44.727  40.555  96.067  1.00  0.00           C
ATOM     48  HA  LYS     4      45.483  40.937  95.381  1.00  0.00           H
ATOM     49  CB  LYS     4      45.312  40.382  97.469  1.00  0.00           C
ATOM     50  HB2 LYS     4      45.429  41.371  97.915  1.00  0.00           H
ATOM     51  HB3 LYS     4      44.611  39.701  97.951  1.00  0.00           H
ATOM     52  CG  LYS     4      46.642  39.615  97.366  1.00  0.00           C
ATOM     53  HG2 LYS     4      46.423  38.629  96.956  1.00  0.00           H
ATOM     54  HG3 LYS     4      47.424  40.011  96.719  1.00  0.00           H
ATOM     55  CD  LYS     4      47.357  39.603  98.730  1.00  0.00           C
ATOM     56  HD2 LYS     4      47.734  40.559  99.096  1.00  0.00           H
ATOM     57  HD3 LYS     4      46.701  39.200  99.502  1.00  0.00           H
ATOM     58  CE  LYS     4      48.610  38.654  98.696  1.00  0.00           C
ATOM     59  HE2 LYS     4      48.386  37.607  98.487  1.00  0.00           H
ATOM     60  HE3 LYS     4      49.203  38.903  97.817  1.00  0.00           H
ATOM     61  NZ  LYS     4      49.391  38.714  99.940  1.00  0.00           N
ATOM     62  HZ1 LYS     4      48.739  38.320 100.602  1.00  0.00           H
ATOM     63  HZ2 LYS     4      49.656  39.654 100.201  1.00  0.00           H
ATOM     64  HZ3 LYS     4      50.209  38.153  99.743  1.00  0.00           H
ATOM     65  C   LYS     4      44.284  39.290  95.397  1.00  0.00           C
ATOM     66  O   LYS     4      44.975  38.672  94.571  1.00  0.00           O
ATOM     67  N   GLU     5      43.157  38.769  95.764  1.00  0.00           N
ATOM     68  H   GLU     5      42.551  39.237  96.422  1.00  0.00           H
ATOM     69  CA  GLU     5      42.716  37.517  95.256  1.00  0.00           C
ATOM     70  HA  GLU     5      43.581  36.861  95.363  1.00  0.00           H
ATOM     71  CB  GLU     5      41.700  36.912  96.191  1.00  0.00           C
ATOM     72  HB2 GLU     5      41.643  35.851  95.949  1.00  0.00           H
ATOM     73  HB3 GLU     5      42.097  36.968  97.204  1.00  0.00           H
ATOM     74  CG  GLU     5      40.244  37.489  96.145  1.00  0.00           C
ATOM     75  HG2 GLU     5      40.071  37.833  95.124  1.00  0.00           H
ATOM     76  HG3 GLU     5      39.465  36.744  96.314  1.00  0.00           H
ATOM     77  CD  GLU     5      40.049  38.683  97.118  1.00  0.00           C
ATOM     78  OE1 GLU     5      38.944  38.820  97.682  1.00  0.00           O
ATOM     79  OE2 GLU     5      41.004  39.528  97.216  1.00  0.00           O
ATOM     80  C   GLU     5      42.349  37.498  93.782  1.00  0.00           C
ATOM     81  O   GLU     5      42.636  36.489  93.180  1.00  0.00           O
ATOM     82  N   LEU     6      41.745  38.537  93.254  1.00  0.00           N
ATOM     83  H   LEU     6      41.654  39.305  93.902  1.00  0.00           H
ATOM     84  CA  LEU     6      41.604  38.806  91.786  1.00  0.00           C
ATOM     85  HA  LEU     6      41.268  37.879  91.322  1.00  0.00           H
ATOM     86  CB  LEU     6      40.480  39.813  91.615  1.00  0.00           C
ATOM     87  HB2 LEU     6      40.784  40.752  92.078  1.00  0.00           H
ATOM     88  HB3 LEU     6      40.401  40.033  90.550  1.00  0.00           H
ATOM     89  CG  LEU     6      39.127  39.265  92.140  1.00  0.00           C
ATOM     90  HG  LEU     6      39.102  38.216  92.440  1.00  0.00           H
ATOM     91  CD1 LEU     6      38.701  40.052  93.412  1.00  0.00           C
ATOM     92 HD11 LEU     6      38.221  40.957  93.041  1.00  0.00           H
ATOM     93 HD12 LEU     6      39.605  40.129  94.016  1.00  0.00           H
ATOM     94 HD13 LEU     6      37.944  39.451  93.917  1.00  0.00           H
ATOM     95  CD2 LEU     6      37.931  39.353  91.178  1.00  0.00           C
ATOM     96 HD21 LEU     6      37.010  39.537  91.732  1.00  0.00           H
ATOM     97 HD22 LEU     6      37.983  40.209  90.504  1.00  0.00           H
ATOM     98 HD23 LEU     6      37.951  38.466  90.543  1.00  0.00           H
ATOM     99  C   LEU     6      42.992  39.176  91.138  1.00  0.00           C
ATOM    100  O   LEU     6      43.315  38.720  90.074  1.00  0.00           O
ATOM    101  N   MET     7      43.861  39.857  91.777  1.00  0.00           N
ATOM    102  H   MET     7      43.542  40.201  92.672  1.00  0.00           H
ATOM    103  CA  MET     7      45.215  40.216  91.261  1.00  0.00           C
ATOM    104  HA  MET     7      45.047  40.620  90.262  1.00  0.00           H
ATOM    105  CB  MET     7      45.855  41.315  92.137  1.00  0.00           C
ATOM    106  HB2 MET     7      45.291  42.246  92.177  1.00  0.00           H
ATOM    107  HB3 MET     7      45.848  41.009  93.182  1.00  0.00           H
ATOM    108  CG  MET     7      47.322  41.679  91.711  1.00  0.00           C
ATOM    109  HG2 MET     7      47.213  41.631  90.627  1.00  0.00           H
ATOM    110  HG3 MET     7      47.511  42.662  92.142  1.00  0.00           H
ATOM    111  SD  MET     7      48.771  40.671  92.179  1.00  0.00           S
ATOM    112  CE  MET     7      48.727  40.540  94.055  1.00  0.00           C
ATOM    113  HE1 MET     7      47.879  39.933  94.371  1.00  0.00           H
ATOM    114  HE2 MET     7      49.510  39.871  94.412  1.00  0.00           H
ATOM    115  HE3 MET     7      48.826  41.448  94.651  1.00  0.00           H
ATOM    116  C   MET     7      46.081  38.928  91.091  1.00  0.00           C
ATOM    117  O   MET     7      46.638  38.823  90.007  1.00  0.00           O
ATOM    118  N   GLN     8      46.045  37.974  92.011  1.00  0.00           N
ATOM    119  H   GLN     8      45.565  38.212  92.867  1.00  0.00           H
ATOM    120  CA  GLN     8      46.742  36.671  91.939  1.00  0.00           C
ATOM    121  HA  GLN     8      47.812  36.794  91.774  1.00  0.00           H
ATOM    122  CB  GLN     8      46.531  35.859  93.237  1.00  0.00           C
ATOM    123  HB2 GLN     8      45.475  35.976  93.479  1.00  0.00           H
ATOM    124  HB3 GLN     8      46.636  34.798  93.010  1.00  0.00           H
ATOM    125  CG  GLN     8      47.595  36.271  94.247  1.00  0.00           C
ATOM    126  HG2 GLN     8      48.584  36.066  93.836  1.00  0.00           H
ATOM    127  HG3 GLN     8      47.688  37.355  94.318  1.00  0.00           H
ATOM    128  CD  GLN     8      47.388  35.839  95.634  1.00  0.00           C
ATOM    129  OE1 GLN     8      46.205  35.556  95.979  1.00  0.00           O
ATOM    130  NE2 GLN     8      48.385  35.928  96.454  1.00  0.00           N
ATOM    131 HE21 GLN     8      48.283  35.560  97.390  1.00  0.00           H
ATOM    132 HE22 GLN     8      49.308  36.191  96.142  1.00  0.00           H
ATOM    133  C   GLN     8      46.271  35.892  90.707  1.00  0.00           C
ATOM    134  O   GLN     8      47.054  35.071  90.146  1.00  0.00           O
ATOM    135  N   GLN     9      45.032  36.097  90.197  1.00  0.00           N
ATOM    136  H   GLN     9      44.421  36.781  90.620  1.00  0.00           H
ATOM    137  CA  GLN     9      44.543  35.363  89.028  1.00  0.00           C
ATOM    138  HA  GLN     9      45.062  34.415  88.881  1.00  0.00           H
ATOM    139  CB  GLN     9      43.051  35.024  89.022  1.00  0.00           C
ATOM    140  HB2 GLN     9      42.487  35.882  88.658  1.00  0.00           H
ATOM    141  HB3 GLN     9      42.836  34.152  88.403  1.00  0.00           H
ATOM    142  CG  GLN     9      42.413  34.673  90.401  1.00  0.00           C
ATOM    143  HG2 GLN     9      42.058  35.605  90.839  1.00  0.00           H
ATOM    144  HG3 GLN     9      41.453  34.195  90.206  1.00  0.00           H
ATOM    145  CD  GLN     9      43.371  33.771  91.210  1.00  0.00           C
ATOM    146  OE1 GLN     9      43.630  32.663  90.757  1.00  0.00           O
ATOM    147  NE2 GLN     9      43.801  34.057  92.398  1.00  0.00           N
ATOM    148 HE21 GLN     9      44.232  33.345  92.971  1.00  0.00           H
ATOM    149 HE22 GLN     9      43.552  34.924  92.853  1.00  0.00           H
ATOM    150  C   GLN     9      44.890  36.154  87.743  1.00  0.00           C
ATOM    151  O   GLN     9      45.211  35.550  86.701  1.00  0.00           O
ATOM    152  N   ILE    10      44.819  37.491  87.732  1.00  0.00           N
ATOM    153  H   ILE    10      44.619  37.861  88.649  1.00  0.00           H
ATOM    154  CA  ILE    10      45.324  38.287  86.616  1.00  0.00           C
ATOM    155  HA  ILE    10      44.722  37.996  85.755  1.00  0.00           H
ATOM    156  CB  ILE    10      45.021  39.774  86.866  1.00  0.00           C
ATOM    157  HB  ILE    10      45.411  40.088  87.834  1.00  0.00           H
ATOM    158  CG2 ILE    10      45.703  40.666  85.846  1.00  0.00           C
ATOM    159 HG21 ILE    10      45.040  40.614  84.983  1.00  0.00           H
ATOM    160 HG22 ILE    10      46.666  40.281  85.511  1.00  0.00           H
ATOM    161 HG23 ILE    10      45.747  41.696  86.201  1.00  0.00           H
ATOM    162  CG1 ILE    10      43.530  40.124  87.025  1.00  0.00           C
ATOM    163 HG12 ILE    10      42.924  39.796  86.179  1.00  0.00           H
ATOM    164 HG13 ILE    10      43.130  39.621  87.904  1.00  0.00           H
ATOM    165  CD1 ILE    10      43.245  41.626  87.165  1.00  0.00           C
ATOM    166 HD11 ILE    10      43.336  42.125  86.201  1.00  0.00           H
ATOM    167 HD12 ILE    10      43.989  42.108  87.798  1.00  0.00           H
ATOM    168 HD13 ILE    10      42.269  42.009  87.467  1.00  0.00           H
ATOM    169  C   ILE    10      46.764  37.920  86.298  1.00  0.00           C
ATOM    170  O   ILE    10      47.078  37.628  85.174  1.00  0.00           O
ATOM    171  N   GLU    11      47.641  37.864  87.330  1.00  0.00           N
ATOM    172  H   GLU    11      47.246  38.187  88.201  1.00  0.00           H
ATOM    173  CA  GLU    11      49.045  37.300  87.225  1.00  0.00           C
ATOM    174  HA  GLU    11      49.525  37.889  86.444  1.00  0.00           H
ATOM    175  CB  GLU    11      49.884  37.377  88.585  1.00  0.00           C
ATOM    176  HB2 GLU    11      49.330  36.759  89.292  1.00  0.00           H
ATOM    177  HB3 GLU    11      50.816  36.827  88.444  1.00  0.00           H
ATOM    178  CG  GLU    11      50.011  38.800  89.070  1.00  0.00           C
ATOM    179  HG2 GLU    11      49.080  39.321  88.846  1.00  0.00           H
ATOM    180  HG3 GLU    11      50.035  38.748  90.158  1.00  0.00           H
ATOM    181  CD  GLU    11      51.223  39.481  88.487  1.00  0.00           C
ATOM    182  OE1 GLU    11      52.237  38.818  88.183  1.00  0.00           O
ATOM    183  OE2 GLU    11      51.050  40.688  88.185  1.00  0.00           O
ATOM    184  C   GLU    11      49.122  35.853  86.636  1.00  0.00           C
ATOM    185  O   GLU    11      49.938  35.621  85.713  1.00  0.00           O
ATOM    186  N   ASN    12      48.295  34.860  87.095  1.00  0.00           N
ATOM    187  H   ASN    12      47.659  35.198  87.802  1.00  0.00           H
ATOM    188  CA  ASN    12      48.301  33.478  86.548  1.00  0.00           C
ATOM    189  HA  ASN    12      49.304  33.057  86.485  1.00  0.00           H
ATOM    190  CB  ASN    12      47.572  32.598  87.551  1.00  0.00           C
ATOM    191  HB2 ASN    12      47.828  32.839  88.583  1.00  0.00           H
ATOM    192  HB3 ASN    12      46.491  32.740  87.535  1.00  0.00           H
ATOM    193  CG  ASN    12      47.670  31.086  87.390  1.00  0.00           C
ATOM    194  OD1 ASN    12      48.747  30.521  87.515  1.00  0.00           O
ATOM    195  ND2 ASN    12      46.615  30.433  86.900  1.00  0.00           N
ATOM    196 HD21 ASN    12      45.744  30.912  86.719  1.00  0.00           H
ATOM    197 HD22 ASN    12      46.793  29.461  86.692  1.00  0.00           H
ATOM    198  C   ASN    12      47.757  33.452  85.087  1.00  0.00           C
ATOM    199  O   ASN    12      48.357  32.796  84.243  1.00  0.00           O
ATOM    200  N   PHE    13      46.747  34.260  84.706  1.00  0.00           N
ATOM    201  H   PHE    13      46.213  34.828  85.348  1.00  0.00           H
ATOM    202  CA  PHE    13      46.425  34.403  83.308  1.00  0.00           C
ATOM    203  HA  PHE    13      46.137  33.469  82.827  1.00  0.00           H
ATOM    204  CB  PHE    13      45.213  35.275  83.207  1.00  0.00           C
ATOM    205  HB2 PHE    13      45.280  36.107  83.907  1.00  0.00           H
ATOM    206  HB3 PHE    13      45.267  35.721  82.214  1.00  0.00           H
ATOM    207  CG  PHE    13      43.936  34.472  83.288  1.00  0.00           C
ATOM    208  CD1 PHE    13      43.662  33.514  82.321  1.00  0.00           C
ATOM    209  HD1 PHE    13      44.400  33.344  81.550  1.00  0.00           H
ATOM    210  CE1 PHE    13      42.503  32.774  82.440  1.00  0.00           C
ATOM    211  HE1 PHE    13      42.234  32.076  81.661  1.00  0.00           H
ATOM    212  CZ  PHE    13      41.634  32.984  83.466  1.00  0.00           C
ATOM    213  HZ  PHE    13      40.732  32.388  83.494  1.00  0.00           H
ATOM    214  CE2 PHE    13      41.873  33.929  84.392  1.00  0.00           C
ATOM    215  HE2 PHE    13      41.102  34.205  85.096  1.00  0.00           H
ATOM    216  CD2 PHE    13      43.010  34.697  84.346  1.00  0.00           C
ATOM    217  HD2 PHE    13      43.229  35.515  85.018  1.00  0.00           H
ATOM    218  C   PHE    13      47.571  35.043  82.504  1.00  0.00           C
ATOM    219  O   PHE    13      47.780  34.758  81.343  1.00  0.00           O
ATOM    220  N   GLU    14      48.311  36.056  82.993  1.00  0.00           N
ATOM    221  H   GLU    14      47.998  36.342  83.910  1.00  0.00           H
ATOM    222  CA  GLU    14      49.528  36.632  82.404  1.00  0.00           C
ATOM    223  HA  GLU    14      49.167  37.056  81.467  1.00  0.00           H
ATOM    224  CB  GLU    14      50.077  37.766  83.283  1.00  0.00           C
ATOM    225  HB2 GLU    14      49.483  38.680  83.273  1.00  0.00           H
ATOM    226  HB3 GLU    14      50.156  37.513  84.341  1.00  0.00           H
ATOM    227  CG  GLU    14      51.472  38.103  82.894  1.00  0.00           C
ATOM    228  HG2 GLU    14      52.195  37.361  83.234  1.00  0.00           H
ATOM    229  HG3 GLU    14      51.464  38.172  81.807  1.00  0.00           H
ATOM    230  CD  GLU    14      51.958  39.401  83.502  1.00  0.00           C
ATOM    231  OE1 GLU    14      51.666  39.791  84.659  1.00  0.00           O
ATOM    232  OE2 GLU    14      52.822  40.048  82.839  1.00  0.00           O
ATOM    233  C   GLU    14      50.598  35.547  82.151  1.00  0.00           C
ATOM    234  O   GLU    14      51.018  35.362  81.003  1.00  0.00           O
ATOM    235  N   LYS    15      50.930  34.712  83.122  1.00  0.00           N
ATOM    236  H   LYS    15      50.362  34.820  83.951  1.00  0.00           H
ATOM    237  CA  LYS    15      51.781  33.577  82.971  1.00  0.00           C
ATOM    238  HA  LYS    15      52.759  33.884  82.597  1.00  0.00           H
ATOM    239  CB  LYS    15      51.950  32.963  84.338  1.00  0.00           C
ATOM    240  HB2 LYS    15      51.039  32.569  84.788  1.00  0.00           H
ATOM    241  HB3 LYS    15      52.579  32.084  84.202  1.00  0.00           H
ATOM    242  CG  LYS    15      52.701  33.966  85.231  1.00  0.00           C
ATOM    243  HG2 LYS    15      53.707  34.047  84.821  1.00  0.00           H
ATOM    244  HG3 LYS    15      52.403  35.015  85.239  1.00  0.00           H
ATOM    245  CD  LYS    15      52.704  33.423  86.619  1.00  0.00           C
ATOM    246  HD2 LYS    15      51.689  33.218  86.959  1.00  0.00           H
ATOM    247  HD3 LYS    15      53.272  32.496  86.696  1.00  0.00           H
ATOM    248  CE  LYS    15      53.251  34.552  87.566  1.00  0.00           C
ATOM    249  HE2 LYS    15      52.608  35.431  87.603  1.00  0.00           H
ATOM    250  HE3 LYS    15      53.205  34.109  88.561  1.00  0.00           H
ATOM    251  NZ  LYS    15      54.574  35.029  87.237  1.00  0.00           N
ATOM    252  HZ1 LYS    15      55.317  34.358  87.100  1.00  0.00           H
ATOM    253  HZ2 LYS    15      54.949  35.630  87.956  1.00  0.00           H
ATOM    254  HZ3 LYS    15      54.582  35.558  86.376  1.00  0.00           H
ATOM    255  C   LYS    15      51.261  32.519  82.008  1.00  0.00           C
ATOM    256  O   LYS    15      52.009  31.935  81.230  1.00  0.00           O
ATOM    257  N   ILE    16      49.933  32.371  81.894  1.00  0.00           N
ATOM    258  H   ILE    16      49.445  33.067  82.442  1.00  0.00           H
ATOM    259  CA  ILE    16      49.237  31.545  80.877  1.00  0.00           C
ATOM    260  HA  ILE    16      49.639  30.533  80.929  1.00  0.00           H
ATOM    261  CB  ILE    16      47.755  31.378  81.149  1.00  0.00           C
ATOM    262  HB  ILE    16      47.376  32.343  81.485  1.00  0.00           H
ATOM    263  CG2 ILE    16      46.948  30.947  79.925  1.00  0.00           C
ATOM    264 HG21 ILE    16      47.456  30.150  79.381  1.00  0.00           H
ATOM    265 HG22 ILE    16      46.815  31.791  79.248  1.00  0.00           H
ATOM    266 HG23 ILE    16      45.910  30.686  80.131  1.00  0.00           H
ATOM    267  CG1 ILE    16      47.529  30.253  82.191  1.00  0.00           C
ATOM    268 HG12 ILE    16      47.613  29.296  81.678  1.00  0.00           H
ATOM    269 HG13 ILE    16      48.159  30.297  83.080  1.00  0.00           H
ATOM    270  CD1 ILE    16      46.151  30.423  82.727  1.00  0.00           C
ATOM    271 HD11 ILE    16      45.960  31.495  82.769  1.00  0.00           H
ATOM    272 HD12 ILE    16      46.051  30.067  83.752  1.00  0.00           H
ATOM    273 HD13 ILE    16      45.366  30.047  82.070  1.00  0.00           H
ATOM    274  C   ILE    16      49.489  32.107  79.527  1.00  0.00           C
ATOM    275  O   ILE    16      49.963  31.420  78.677  1.00  0.00           O
ATOM    276  N   PHE    17      49.147  33.374  79.232  1.00  0.00           N
ATOM    277  H   PHE    17      48.740  33.930  79.969  1.00  0.00           H
ATOM    278  CA  PHE    17      49.039  33.917  77.908  1.00  0.00           C
ATOM    279  HA  PHE    17      48.810  33.114  77.208  1.00  0.00           H
ATOM    280  CB  PHE    17      47.780  34.858  77.843  1.00  0.00           C
ATOM    281  HB2 PHE    17      47.961  35.617  78.605  1.00  0.00           H
ATOM    282  HB3 PHE    17      47.811  35.355  76.873  1.00  0.00           H
ATOM    283  CG  PHE    17      46.360  34.194  77.797  1.00  0.00           C
ATOM    284  CD1 PHE    17      46.084  33.110  76.918  1.00  0.00           C
ATOM    285  HD1 PHE    17      46.849  32.811  76.218  1.00  0.00           H
ATOM    286  CE1 PHE    17      44.836  32.454  76.899  1.00  0.00           C
ATOM    287  HE1 PHE    17      44.743  31.707  76.125  1.00  0.00           H
ATOM    288  CZ  PHE    17      43.779  32.912  77.717  1.00  0.00           C
ATOM    289  HZ  PHE    17      42.830  32.398  77.695  1.00  0.00           H
ATOM    290  CE2 PHE    17      44.071  33.911  78.632  1.00  0.00           C
ATOM    291  HE2 PHE    17      43.285  34.116  79.342  1.00  0.00           H
ATOM    292  CD2 PHE    17      45.321  34.527  78.685  1.00  0.00           C
ATOM    293  HD2 PHE    17      45.533  35.278  79.432  1.00  0.00           H
ATOM    294  C   PHE    17      50.270  34.551  77.405  1.00  0.00           C
ATOM    295  O   PHE    17      50.293  34.949  76.202  1.00  0.00           O
ATOM    296  N   THR    18      51.294  34.847  78.194  1.00  0.00           N
ATOM    297  H   THR    18      51.129  34.742  79.185  1.00  0.00           H
ATOM    298  CA  THR    18      52.615  35.420  77.696  1.00  0.00           C
ATOM    299  HA  THR    18      52.415  36.416  77.302  1.00  0.00           H
ATOM    300  CB  THR    18      53.622  35.604  78.851  1.00  0.00           C
ATOM    301  HB  THR    18      53.757  34.663  79.384  1.00  0.00           H
ATOM    302  CG2 THR    18      55.032  36.048  78.377  1.00  0.00           C
ATOM    303 HG21 THR    18      54.978  36.924  77.731  1.00  0.00           H
ATOM    304 HG22 THR    18      55.617  35.242  77.932  1.00  0.00           H
ATOM    305 HG23 THR    18      55.485  36.311  79.333  1.00  0.00           H
ATOM    306  OG1 THR    18      53.126  36.374  79.910  1.00  0.00           O
ATOM    307  HG1 THR    18      52.307  35.929  80.142  1.00  0.00           H
ATOM    308  C   THR    18      53.184  34.521  76.638  1.00  0.00           C
ATOM    309  O   THR    18      53.127  33.291  76.817  1.00  0.00           O
ATOM    310  N   VAL    19      53.688  35.074  75.526  1.00  0.00           N
ATOM    311  H   VAL    19      53.832  36.073  75.553  1.00  0.00           H
ATOM    312  CA  VAL    19      54.561  34.250  74.586  1.00  0.00           C
ATOM    313  HA  VAL    19      54.708  33.249  74.992  1.00  0.00           H
ATOM    314  CB  VAL    19      53.945  34.131  73.188  1.00  0.00           C
ATOM    315  HB  VAL    19      53.972  35.096  72.681  1.00  0.00           H
ATOM    316  CG1 VAL    19      54.709  32.998  72.370  1.00  0.00           C
ATOM    317 HG11 VAL    19      54.951  32.116  72.962  1.00  0.00           H
ATOM    318 HG12 VAL    19      54.183  32.732  71.452  1.00  0.00           H
ATOM    319 HG13 VAL    19      55.673  33.374  72.026  1.00  0.00           H
ATOM    320  CG2 VAL    19      52.445  33.579  73.164  1.00  0.00           C
ATOM    321 HG21 VAL    19      52.376  32.596  73.630  1.00  0.00           H
ATOM    322 HG22 VAL    19      52.003  33.448  72.177  1.00  0.00           H
ATOM    323 HG23 VAL    19      51.778  34.243  73.714  1.00  0.00           H
ATOM    324  C   VAL    19      55.963  34.987  74.543  1.00  0.00           C
ATOM    325  O   VAL    19      56.050  36.036  73.943  1.00  0.00           O
ATOM    326  N   PRO    20      57.042  34.410  75.112  1.00  0.00           N
ATOM    327  CD  PRO    20      56.938  33.132  75.855  1.00  0.00           C
ATOM    328  HD2 PRO    20      56.893  32.257  75.206  1.00  0.00           H
ATOM    329  HD3 PRO    20      56.072  33.014  76.508  1.00  0.00           H
ATOM    330  CG  PRO    20      58.290  33.149  76.753  1.00  0.00           C
ATOM    331  HG2 PRO    20      58.568  32.130  77.024  1.00  0.00           H
ATOM    332  HG3 PRO    20      58.060  33.750  77.633  1.00  0.00           H
ATOM    333  CB  PRO    20      59.270  33.849  75.829  1.00  0.00           C
ATOM    334  HB2 PRO    20      59.591  33.137  75.070  1.00  0.00           H
ATOM    335  HB3 PRO    20      60.126  34.197  76.408  1.00  0.00           H
ATOM    336  CA  PRO    20      58.431  34.952  75.173  1.00  0.00           C
ATOM    337  HA  PRO    20      58.416  35.883  75.739  1.00  0.00           H
ATOM    338  C   PRO    20      59.043  35.310  73.764  1.00  0.00           C
ATOM    339  O   PRO    20      58.685  34.688  72.719  1.00  0.00           O
ATOM    340  N   THR    21      60.039  36.197  73.777  1.00  0.00           N
ATOM    341  H   THR    21      60.394  36.563  74.649  1.00  0.00           H
ATOM    342  CA  THR    21      60.728  36.532  72.533  1.00  0.00           C
ATOM    343  HA  THR    21      59.927  36.909  71.897  1.00  0.00           H
ATOM    344  CB  THR    21      61.771  37.641  72.863  1.00  0.00           C
ATOM    345  HB  THR    21      62.211  37.466  73.843  1.00  0.00           H
ATOM    346  CG2 THR    21      62.882  37.882  71.866  1.00  0.00           C
ATOM    347 HG21 THR    21      62.493  38.333  70.952  1.00  0.00           H
ATOM    348 HG22 THR    21      63.459  36.978  71.674  1.00  0.00           H
ATOM    349 HG23 THR    21      63.555  38.589  72.352  1.00  0.00           H
ATOM    350  OG1 THR    21      61.043  38.872  73.040  1.00  0.00           O
ATOM    351  HG1 THR    21      60.714  39.008  73.933  1.00  0.00           H
ATOM    352  C   THR    21      61.381  35.376  71.827  1.00  0.00           C
ATOM    353  O   THR    21      61.089  35.132  70.682  1.00  0.00           O
ATOM    354  N   GLU    22      62.111  34.539  72.553  1.00  0.00           N
ATOM    355  H   GLU    22      62.363  34.962  73.436  1.00  0.00           H
ATOM    356  CA  GLU    22      62.688  33.273  72.029  1.00  0.00           C
ATOM    357  HA  GLU    22      63.276  33.629  71.183  1.00  0.00           H
ATOM    358  CB  GLU    22      63.699  32.784  73.064  1.00  0.00           C
ATOM    359  HB2 GLU    22      64.269  31.935  72.685  1.00  0.00           H
ATOM    360  HB3 GLU    22      64.335  33.611  73.380  1.00  0.00           H
ATOM    361  CG  GLU    22      63.049  32.221  74.426  1.00  0.00           C
ATOM    362  HG2 GLU    22      62.110  31.721  74.186  1.00  0.00           H
ATOM    363  HG3 GLU    22      63.719  31.424  74.750  1.00  0.00           H
ATOM    364  CD  GLU    22      62.926  33.301  75.549  1.00  0.00           C
ATOM    365  OE1 GLU    22      63.050  32.872  76.722  1.00  0.00           O
ATOM    366  OE2 GLU    22      62.778  34.504  75.272  1.00  0.00           O
ATOM    367  C   GLU    22      61.689  32.256  71.475  1.00  0.00           C
ATOM    368  O   GLU    22      61.982  31.529  70.566  1.00  0.00           O
ATOM    369  N   THR    23      60.511  32.242  72.076  1.00  0.00           N
ATOM    370  H   THR    23      60.342  32.853  72.861  1.00  0.00           H
ATOM    371  CA  THR    23      59.451  31.424  71.574  1.00  0.00           C
ATOM    372  HA  THR    23      59.814  30.407  71.420  1.00  0.00           H
ATOM    373  CB  THR    23      58.324  31.271  72.508  1.00  0.00           C
ATOM    374  HB  THR    23      58.035  32.313  72.636  1.00  0.00           H
ATOM    375  CG2 THR    23      57.197  30.436  71.984  1.00  0.00           C
ATOM    376 HG21 THR    23      57.432  29.379  71.859  1.00  0.00           H
ATOM    377 HG22 THR    23      56.732  30.874  71.101  1.00  0.00           H
ATOM    378 HG23 THR    23      56.380  30.496  72.704  1.00  0.00           H
ATOM    379  OG1 THR    23      58.861  30.767  73.656  1.00  0.00           O
ATOM    380  HG1 THR    23      59.235  29.893  73.524  1.00  0.00           H
ATOM    381  C   THR    23      58.985  31.773  70.246  1.00  0.00           C
ATOM    382  O   THR    23      58.920  30.931  69.371  1.00  0.00           O
ATOM    383  N   LEU    24      58.577  33.023  70.044  1.00  0.00           N
ATOM    384  H   LEU    24      58.658  33.675  70.812  1.00  0.00           H
ATOM    385  CA  LEU    24      58.080  33.536  68.746  1.00  0.00           C
ATOM    386  HA  LEU    24      57.128  33.051  68.531  1.00  0.00           H
ATOM    387  CB  LEU    24      57.749  34.985  68.892  1.00  0.00           C
ATOM    388  HB2 LEU    24      58.616  35.466  69.346  1.00  0.00           H
ATOM    389  HB3 LEU    24      57.587  35.381  67.889  1.00  0.00           H
ATOM    390  CG  LEU    24      56.493  35.345  69.776  1.00  0.00           C
ATOM    391  HG  LEU    24      56.600  34.987  70.800  1.00  0.00           H
ATOM    392  CD1 LEU    24      56.393  36.846  69.790  1.00  0.00           C
ATOM    393 HD11 LEU    24      56.626  37.313  68.834  1.00  0.00           H
ATOM    394 HD12 LEU    24      57.112  37.286  70.481  1.00  0.00           H
ATOM    395 HD13 LEU    24      55.436  37.175  70.197  1.00  0.00           H
ATOM    396  CD2 LEU    24      55.244  34.788  69.201  1.00  0.00           C
ATOM    397 HD21 LEU    24      55.061  33.716  69.129  1.00  0.00           H
ATOM    398 HD22 LEU    24      54.393  35.256  69.698  1.00  0.00           H
ATOM    399 HD23 LEU    24      55.149  35.073  68.153  1.00  0.00           H
ATOM    400  C   LEU    24      59.101  33.420  67.628  1.00  0.00           C
ATOM    401  O   LEU    24      58.752  33.242  66.465  1.00  0.00           O
ATOM    402  N   GLN    25      60.409  33.404  67.920  1.00  0.00           N
ATOM    403  H   GLN    25      60.662  33.467  68.896  1.00  0.00           H
ATOM    404  CA  GLN    25      61.495  33.024  67.042  1.00  0.00           C
ATOM    405  HA  GLN    25      61.347  33.613  66.137  1.00  0.00           H
ATOM    406  CB  GLN    25      62.876  33.526  67.695  1.00  0.00           C
ATOM    407  HB2 GLN    25      63.028  33.028  68.654  1.00  0.00           H
ATOM    408  HB3 GLN    25      63.679  33.213  67.027  1.00  0.00           H
ATOM    409  CG  GLN    25      62.971  35.031  67.962  1.00  0.00           C
ATOM    410  HG2 GLN    25      62.691  35.466  67.002  1.00  0.00           H
ATOM    411  HG3 GLN    25      62.145  35.298  68.621  1.00  0.00           H
ATOM    412  CD  GLN    25      64.358  35.501  68.501  1.00  0.00           C
ATOM    413  OE1 GLN    25      65.283  34.693  68.643  1.00  0.00           O
ATOM    414  NE2 GLN    25      64.518  36.751  68.867  1.00  0.00           N
ATOM    415 HE21 GLN    25      65.364  37.050  69.331  1.00  0.00           H
ATOM    416 HE22 GLN    25      63.742  37.392  68.791  1.00  0.00           H
ATOM    417  C   GLN    25      61.471  31.561  66.707  1.00  0.00           C
ATOM    418  O   GLN    25      61.482  31.198  65.527  1.00  0.00           O
ATOM    419  N   ALA    26      61.321  30.706  67.719  1.00  0.00           N
ATOM    420  H   ALA    26      61.228  31.073  68.656  1.00  0.00           H
ATOM    421  CA  ALA    26      61.281  29.240  67.450  1.00  0.00           C
ATOM    422  HA  ALA    26      62.207  29.051  66.908  1.00  0.00           H
ATOM    423  CB  ALA    26      61.219  28.375  68.775  1.00  0.00           C
ATOM    424  HB1 ALA    26      62.211  27.926  68.817  1.00  0.00           H
ATOM    425  HB2 ALA    26      60.489  27.567  68.726  1.00  0.00           H
ATOM    426  HB3 ALA    26      60.970  28.922  69.684  1.00  0.00           H
ATOM    427  C   ALA    26      60.057  28.801  66.606  1.00  0.00           C
ATOM    428  O   ALA    26      60.103  27.873  65.772  1.00  0.00           O
ATOM    429  N   VAL    27      58.925  29.370  66.932  1.00  0.00           N
ATOM    430  H   VAL    27      58.808  29.994  67.717  1.00  0.00           H
ATOM    431  CA  VAL    27      57.640  29.256  66.143  1.00  0.00           C
ATOM    432  HA  VAL    27      57.371  28.201  66.199  1.00  0.00           H
ATOM    433  CB  VAL    27      56.470  30.178  66.753  1.00  0.00           C
ATOM    434  HB  VAL    27      56.912  31.166  66.877  1.00  0.00           H
ATOM    435  CG1 VAL    27      55.274  30.302  65.883  1.00  0.00           C
ATOM    436 HG11 VAL    27      55.468  30.723  64.897  1.00  0.00           H
ATOM    437 HG12 VAL    27      54.746  29.379  65.641  1.00  0.00           H
ATOM    438 HG13 VAL    27      54.523  30.854  66.449  1.00  0.00           H
ATOM    439  CG2 VAL    27      56.157  29.666  68.155  1.00  0.00           C
ATOM    440 HG21 VAL    27      55.495  30.328  68.714  1.00  0.00           H
ATOM    441 HG22 VAL    27      57.078  29.561  68.728  1.00  0.00           H
ATOM    442 HG23 VAL    27      55.676  28.689  68.118  1.00  0.00           H
ATOM    443  C   VAL    27      57.810  29.579  64.641  1.00  0.00           C
ATOM    444  O   VAL    27      57.502  28.776  63.787  1.00  0.00           O
ATOM    445  N   THR    28      58.243  30.788  64.390  1.00  0.00           N
ATOM    446  H   THR    28      58.247  31.435  65.166  1.00  0.00           H
ATOM    447  CA  THR    28      58.648  31.333  63.106  1.00  0.00           C
ATOM    448  HA  THR    28      57.775  31.434  62.462  1.00  0.00           H
ATOM    449  CB  THR    28      59.198  32.771  63.246  1.00  0.00           C
ATOM    450  HB  THR    28      59.963  32.823  64.022  1.00  0.00           H
ATOM    451  CG2 THR    28      59.784  33.368  61.963  1.00  0.00           C
ATOM    452 HG21 THR    28      60.676  32.824  61.653  1.00  0.00           H
ATOM    453 HG22 THR    28      60.001  34.432  62.060  1.00  0.00           H
ATOM    454 HG23 THR    28      58.984  33.156  61.254  1.00  0.00           H
ATOM    455  OG1 THR    28      58.235  33.700  63.634  1.00  0.00           O
ATOM    456  HG1 THR    28      58.175  33.636  64.590  1.00  0.00           H
ATOM    457  C   THR    28      59.701  30.422  62.354  1.00  0.00           C
ATOM    458  O   THR    28      59.500  30.010  61.205  1.00  0.00           O
ATOM    459  N   LYS    29      60.790  29.927  63.030  1.00  0.00           N
ATOM    460  H   LYS    29      60.900  30.193  63.998  1.00  0.00           H
ATOM    461  CA  LYS    29      61.757  29.086  62.384  1.00  0.00           C
ATOM    462  HA  LYS    29      62.083  29.548  61.452  1.00  0.00           H
ATOM    463  CB  LYS    29      62.940  28.863  63.381  1.00  0.00           C
ATOM    464  HB2 LYS    29      62.618  28.667  64.403  1.00  0.00           H
ATOM    465  HB3 LYS    29      63.532  28.034  62.993  1.00  0.00           H
ATOM    466  CG  LYS    29      63.728  30.082  63.359  1.00  0.00           C
ATOM    467  HG2 LYS    29      64.083  30.146  62.330  1.00  0.00           H
ATOM    468  HG3 LYS    29      63.159  30.983  63.595  1.00  0.00           H
ATOM    469  CD  LYS    29      64.751  29.959  64.509  1.00  0.00           C
ATOM    470  HD2 LYS    29      64.206  30.227  65.413  1.00  0.00           H
ATOM    471  HD3 LYS    29      65.203  28.968  64.571  1.00  0.00           H
ATOM    472  CE  LYS    29      65.764  31.035  64.240  1.00  0.00           C
ATOM    473  HE2 LYS    29      66.249  31.034  63.264  1.00  0.00           H
ATOM    474  HE3 LYS    29      65.282  32.001  64.393  1.00  0.00           H
ATOM    475  NZ  LYS    29      66.966  30.840  65.131  1.00  0.00           N
ATOM    476  HZ1 LYS    29      67.656  30.249  64.688  1.00  0.00           H
ATOM    477  HZ2 LYS    29      66.745  30.454  66.037  1.00  0.00           H
ATOM    478  HZ3 LYS    29      67.533  31.665  65.258  1.00  0.00           H
ATOM    479  C   LYS    29      61.064  27.789  61.844  1.00  0.00           C
ATOM    480  O   LYS    29      61.320  27.327  60.691  1.00  0.00           O
ATOM    481  N   HIE    30      60.256  27.189  62.717  1.00  0.00           N
ATOM    482  H   HIE    30      60.172  27.496  63.676  1.00  0.00           H
ATOM    483  CA  HIE    30      59.485  25.934  62.368  1.00  0.00           C
ATOM    484  HA  HIE    30      60.140  25.174  61.943  1.00  0.00           H
ATOM    485  CB  HIE    30      58.801  25.476  63.629  1.00  0.00           C
ATOM    486  HB2 HIE    30      59.540  25.292  64.409  1.00  0.00           H
ATOM    487  HB3 HIE    30      58.084  26.209  63.997  1.00  0.00           H
ATOM    488  CG  HIE    30      58.011  24.226  63.438  1.00  0.00           C
ATOM    489  ND1 HIE    30      58.597  22.936  63.313  1.00  0.00           N
ATOM    490  CE1 HIE    30      57.629  22.106  63.116  1.00  0.00           C
ATOM    491  HE1 HIE    30      57.785  21.038  63.073  1.00  0.00           H
ATOM    492  NE2 HIE    30      56.465  22.749  62.934  1.00  0.00           N
ATOM    493  HE2 HIE    30      55.581  22.290  62.764  1.00  0.00           H
ATOM    494  CD2 HIE    30      56.689  24.078  63.177  1.00  0.00           C
ATOM    495  HD2 HIE    30      56.072  24.954  63.040  1.00  0.00           H
ATOM    496  C   HIE    30      58.405  26.075  61.295  1.00  0.00           C
ATOM    497  O   HIE    30      58.170  25.165  60.544  1.00  0.00           O
ATOM    498  N   PHE    31      57.927  27.362  61.073  1.00  0.00           N
ATOM    499  H   PHE    31      58.037  28.021  61.830  1.00  0.00           H
ATOM    500  CA  PHE    31      57.170  27.788  59.931  1.00  0.00           C
ATOM    501  HA  PHE    31      56.318  27.114  59.833  1.00  0.00           H
ATOM    502  CB  PHE    31      56.522  29.116  60.275  1.00  0.00           C
ATOM    503  HB2 PHE    31      56.712  29.427  61.303  1.00  0.00           H
ATOM    504  HB3 PHE    31      57.021  29.888  59.688  1.00  0.00           H
ATOM    505  CG  PHE    31      55.011  29.258  59.986  1.00  0.00           C
ATOM    506  CD1 PHE    31      54.512  28.943  58.710  1.00  0.00           C
ATOM    507  HD1 PHE    31      55.202  28.492  58.013  1.00  0.00           H
ATOM    508  CE1 PHE    31      53.106  29.059  58.484  1.00  0.00           C
ATOM    509  HE1 PHE    31      52.719  28.732  57.531  1.00  0.00           H
ATOM    510  CZ  PHE    31      52.295  29.676  59.422  1.00  0.00           C
ATOM    511  HZ  PHE    31      51.247  29.819  59.208  1.00  0.00           H
ATOM    512  CE2 PHE    31      52.836  30.133  60.620  1.00  0.00           C
ATOM    513  HE2 PHE    31      52.177  30.570  61.355  1.00  0.00           H
ATOM    514  CD2 PHE    31      54.183  29.860  60.948  1.00  0.00           C
ATOM    515  HD2 PHE    31      54.501  30.279  61.892  1.00  0.00           H
ATOM    516  C   PHE    31      57.908  27.808  58.556  1.00  0.00           C
ATOM    517  O   PHE    31      57.458  27.369  57.454  1.00  0.00           O
ATOM    518  N   ILE    32      59.207  28.101  58.627  1.00  0.00           N
ATOM    519  H   ILE    32      59.603  28.420  59.500  1.00  0.00           H
ATOM    520  CA  ILE    32      60.092  28.096  57.432  1.00  0.00           C
ATOM    521  HA  ILE    32      59.635  28.674  56.629  1.00  0.00           H
ATOM    522  CB  ILE    32      61.602  28.481  57.710  1.00  0.00           C
ATOM    523  HB  ILE    32      61.956  27.749  58.435  1.00  0.00           H
ATOM    524  CG2 ILE    32      62.549  28.335  56.517  1.00  0.00           C
ATOM    525 HG21 ILE    32      62.200  29.085  55.808  1.00  0.00           H
ATOM    526 HG22 ILE    32      62.531  27.346  56.058  1.00  0.00           H
ATOM    527 HG23 ILE    32      63.578  28.543  56.811  1.00  0.00           H
ATOM    528  CG1 ILE    32      61.714  29.912  58.307  1.00  0.00           C
ATOM    529 HG12 ILE    32      61.403  30.631  57.550  1.00  0.00           H
ATOM    530 HG13 ILE    32      61.206  29.893  59.271  1.00  0.00           H
ATOM    531  CD1 ILE    32      63.120  30.295  58.689  1.00  0.00           C
ATOM    532 HD11 ILE    32      63.111  31.082  59.442  1.00  0.00           H
ATOM    533 HD12 ILE    32      63.696  30.482  57.782  1.00  0.00           H
ATOM    534 HD13 ILE    32      63.676  29.443  59.083  1.00  0.00           H
ATOM    535  C   ILE    32      60.095  26.594  56.920  1.00  0.00           C
ATOM    536  O   ILE    32      59.733  26.431  55.785  1.00  0.00           O
ATOM    537  N   SER    33      60.251  25.580  57.815  1.00  0.00           N
ATOM    538  H   SER    33      60.518  25.817  58.760  1.00  0.00           H
ATOM    539  CA  SER    33      60.322  24.107  57.480  1.00  0.00           C
ATOM    540  HA  SER    33      61.076  23.853  56.735  1.00  0.00           H
ATOM    541  CB  SER    33      60.588  23.196  58.758  1.00  0.00           C
ATOM    542  HB2 SER    33      60.818  22.208  58.360  1.00  0.00           H
ATOM    543  HB3 SER    33      61.491  23.367  59.344  1.00  0.00           H
ATOM    544  OG  SER    33      59.405  22.929  59.543  1.00  0.00           O
ATOM    545  HG  SER    33      59.130  23.721  60.010  1.00  0.00           H
ATOM    546  C   SER    33      59.039  23.572  56.791  1.00  0.00           C
ATOM    547  O   SER    33      59.013  22.740  55.821  1.00  0.00           O
ATOM    548  N   GLU    34      57.879  24.102  57.239  1.00  0.00           N
ATOM    549  H   GLU    34      57.972  24.785  57.976  1.00  0.00           H
ATOM    550  CA  GLU    34      56.495  23.747  56.902  1.00  0.00           C
ATOM    551  HA  GLU    34      56.481  22.672  56.720  1.00  0.00           H
ATOM    552  CB  GLU    34      55.625  24.064  58.120  1.00  0.00           C
ATOM    553  HB2 GLU    34      55.878  25.065  58.469  1.00  0.00           H
ATOM    554  HB3 GLU    34      54.615  24.251  57.755  1.00  0.00           H
ATOM    555  CG  GLU    34      55.829  23.026  59.180  1.00  0.00           C
ATOM    556  HG2 GLU    34      56.871  22.898  59.473  1.00  0.00           H
ATOM    557  HG3 GLU    34      55.333  23.288  60.115  1.00  0.00           H
ATOM    558  CD  GLU    34      55.326  21.547  58.839  1.00  0.00           C
ATOM    559  OE1 GLU    34      54.397  21.389  58.050  1.00  0.00           O
ATOM    560  OE2 GLU    34      55.948  20.558  59.294  1.00  0.00           O
ATOM    561  C   GLU    34      56.061  24.443  55.541  1.00  0.00           C
ATOM    562  O   GLU    34      55.293  23.820  54.860  1.00  0.00           O
ATOM    563  N   LEU    35      56.547  25.619  55.270  1.00  0.00           N
ATOM    564  H   LEU    35      57.002  26.104  56.029  1.00  0.00           H
ATOM    565  CA  LEU    35      56.423  26.429  54.046  1.00  0.00           C
ATOM    566  HA  LEU    35      55.382  26.343  53.734  1.00  0.00           H
ATOM    567  CB  LEU    35      56.646  27.937  54.289  1.00  0.00           C
ATOM    568  HB2 LEU    35      57.627  28.098  54.736  1.00  0.00           H
ATOM    569  HB3 LEU    35      56.650  28.347  53.279  1.00  0.00           H
ATOM    570  CG  LEU    35      55.585  28.575  55.185  1.00  0.00           C
ATOM    571  HG  LEU    35      55.231  27.956  56.011  1.00  0.00           H
ATOM    572  CD1 LEU    35      56.143  29.875  55.779  1.00  0.00           C
ATOM    573 HD11 LEU    35      55.594  30.155  56.678  1.00  0.00           H
ATOM    574 HD12 LEU    35      56.091  30.634  54.998  1.00  0.00           H
ATOM    575 HD13 LEU    35      57.179  29.682  56.059  1.00  0.00           H
ATOM    576  CD2 LEU    35      54.294  28.852  54.441  1.00  0.00           C
ATOM    577 HD21 LEU    35      54.466  29.579  53.646  1.00  0.00           H
ATOM    578 HD22 LEU    35      53.848  27.956  54.010  1.00  0.00           H
ATOM    579 HD23 LEU    35      53.539  29.272  55.106  1.00  0.00           H
ATOM    580  C   LEU    35      57.277  25.855  52.914  1.00  0.00           C
ATOM    581  O   LEU    35      56.785  25.951  51.760  1.00  0.00           O
ATOM    582  N   GLU    36      58.357  25.168  53.281  1.00  0.00           N
ATOM    583  H   GLU    36      58.655  25.193  54.245  1.00  0.00           H
ATOM    584  CA  GLU    36      59.059  24.231  52.391  1.00  0.00           C
ATOM    585  HA  GLU    36      59.184  24.791  51.464  1.00  0.00           H
ATOM    586  CB  GLU    36      60.379  23.831  53.118  1.00  0.00           C
ATOM    587  HB2 GLU    36      60.313  24.151  54.157  1.00  0.00           H
ATOM    588  HB3 GLU    36      60.439  22.744  53.159  1.00  0.00           H
ATOM    589  CG  GLU    36      61.697  24.349  52.427  1.00  0.00           C
ATOM    590  HG2 GLU    36      61.783  25.423  52.595  1.00  0.00           H
ATOM    591  HG3 GLU    36      62.581  23.885  52.862  1.00  0.00           H
ATOM    592  CD  GLU    36      61.771  24.150  50.896  1.00  0.00           C
ATOM    593  OE1 GLU    36      61.588  22.984  50.518  1.00  0.00           O
ATOM    594  OE2 GLU    36      62.132  25.100  50.130  1.00  0.00           O
ATOM    595  C   GLU    36      58.119  22.982  52.239  1.00  0.00           C
ATOM    596  O   GLU    36      57.807  22.604  51.088  1.00  0.00           O
ATOM    597  N   LYS    37      57.604  22.339  53.288  1.00  0.00           N
ATOM    598  H   LYS    37      57.938  22.659  54.186  1.00  0.00           H
ATOM    599  CA  LYS    37      56.711  21.168  53.070  1.00  0.00           C
ATOM    600  HA  LYS    37      57.145  20.386  52.447  1.00  0.00           H
ATOM    601  CB  LYS    37      56.505  20.545  54.500  1.00  0.00           C
ATOM    602  HB2 LYS    37      56.064  21.307  55.143  1.00  0.00           H
ATOM    603  HB3 LYS    37      55.704  19.806  54.485  1.00  0.00           H
ATOM    604  CG  LYS    37      57.692  19.806  55.082  1.00  0.00           C
ATOM    605  HG2 LYS    37      57.772  18.935  54.431  1.00  0.00           H
ATOM    606  HG3 LYS    37      58.589  20.421  55.013  1.00  0.00           H
ATOM    607  CD  LYS    37      57.515  19.263  56.617  1.00  0.00           C
ATOM    608  HD2 LYS    37      58.393  18.707  56.945  1.00  0.00           H
ATOM    609  HD3 LYS    37      57.286  20.114  57.258  1.00  0.00           H
ATOM    610  CE  LYS    37      56.252  18.317  56.787  1.00  0.00           C
ATOM    611  HE2 LYS    37      55.362  18.905  56.565  1.00  0.00           H
ATOM    612  HE3 LYS    37      56.462  17.460  56.148  1.00  0.00           H
ATOM    613  NZ  LYS    37      56.134  17.859  58.230  1.00  0.00           N
ATOM    614  HZ1 LYS    37      55.886  18.671  58.778  1.00  0.00           H
ATOM    615  HZ2 LYS    37      57.010  17.529  58.613  1.00  0.00           H
ATOM    616  HZ3 LYS    37      55.410  17.170  58.378  1.00  0.00           H
ATOM    617  C   LYS    37      55.471  21.497  52.205  1.00  0.00           C
ATOM    618  O   LYS    37      55.037  20.593  51.487  1.00  0.00           O
ATOM    619  N   GLY    38      54.987  22.717  52.295  1.00  0.00           N
ATOM    620  H   GLY    38      55.129  23.233  53.151  1.00  0.00           H
ATOM    621  CA  GLY    38      53.871  23.220  51.482  1.00  0.00           C
ATOM    622  HA2 GLY    38      52.937  22.718  51.738  1.00  0.00           H
ATOM    623  HA3 GLY    38      53.761  24.267  51.768  1.00  0.00           H
ATOM    624  C   GLY    38      54.044  23.061  49.963  1.00  0.00           C
ATOM    625  O   GLY    38      53.032  22.855  49.226  1.00  0.00           O
ATOM    626  N   LEU    39      55.269  23.135  49.461  1.00  0.00           N
ATOM    627  H   LEU    39      56.026  23.352  50.093  1.00  0.00           H
ATOM    628  CA  LEU    39      55.536  23.186  47.979  1.00  0.00           C
ATOM    629  HA  LEU    39      54.655  23.508  47.424  1.00  0.00           H
ATOM    630  CB  LEU    39      56.473  24.402  47.728  1.00  0.00           C
ATOM    631  HB2 LEU    39      57.327  24.291  48.396  1.00  0.00           H
ATOM    632  HB3 LEU    39      56.788  24.279  46.692  1.00  0.00           H
ATOM    633  CG  LEU    39      55.737  25.699  47.801  1.00  0.00           C
ATOM    634  HG  LEU    39      55.112  25.773  48.692  1.00  0.00           H
ATOM    635  CD1 LEU    39      56.813  26.890  47.799  1.00  0.00           C
ATOM    636 HD11 LEU    39      57.432  27.014  48.688  1.00  0.00           H
ATOM    637 HD12 LEU    39      56.181  27.766  47.646  1.00  0.00           H
ATOM    638 HD13 LEU    39      57.303  26.680  46.848  1.00  0.00           H
ATOM    639  CD2 LEU    39      54.705  25.833  46.654  1.00  0.00           C
ATOM    640 HD21 LEU    39      55.123  25.343  45.774  1.00  0.00           H
ATOM    641 HD22 LEU    39      53.725  25.426  46.905  1.00  0.00           H
ATOM    642 HD23 LEU    39      54.561  26.912  46.605  1.00  0.00           H
ATOM    643  C   LEU    39      56.143  21.907  47.416  1.00  0.00           C
ATOM    644  O   LEU    39      56.341  21.775  46.176  1.00  0.00           O
ATOM    645  N   SER    40      56.352  20.948  48.337  1.00  0.00           N
ATOM    646  H   SER    40      56.060  21.251  49.254  1.00  0.00           H
ATOM    647  CA  SER    40      56.923  19.624  48.075  1.00  0.00           C
ATOM    648  HA  SER    40      57.825  19.619  47.462  1.00  0.00           H
ATOM    649  CB  SER    40      57.308  19.005  49.425  1.00  0.00           C
ATOM    650  HB2 SER    40      57.912  18.122  49.223  1.00  0.00           H
ATOM    651  HB3 SER    40      57.915  19.710  49.993  1.00  0.00           H
ATOM    652  OG  SER    40      56.194  18.520  50.195  1.00  0.00           O
ATOM    653  HG  SER    40      55.644  19.240  50.513  1.00  0.00           H
ATOM    654  C   SER    40      55.964  18.665  47.293  1.00  0.00           C
ATOM    655  O   SER    40      54.739  18.813  47.482  1.00  0.00           O
ATOM    656  N   LYS    41      56.530  17.756  46.393  1.00  0.00           N
ATOM    657  H   LYS    41      57.531  17.712  46.267  1.00  0.00           H
ATOM    658  CA  LYS    41      55.716  16.806  45.590  1.00  0.00           C
ATOM    659  HA  LYS    41      55.048  17.376  44.945  1.00  0.00           H
ATOM    660  CB  LYS    41      56.653  16.007  44.762  1.00  0.00           C
ATOM    661  HB2 LYS    41      57.103  16.768  44.125  1.00  0.00           H
ATOM    662  HB3 LYS    41      57.431  15.628  45.425  1.00  0.00           H
ATOM    663  CG  LYS    41      56.078  14.857  43.864  1.00  0.00           C
ATOM    664  HG2 LYS    41      56.839  14.300  43.317  1.00  0.00           H
ATOM    665  HG3 LYS    41      55.745  14.092  44.566  1.00  0.00           H
ATOM    666  CD  LYS    41      54.932  15.331  42.931  1.00  0.00           C
ATOM    667  HD2 LYS    41      54.242  16.010  43.431  1.00  0.00           H
ATOM    668  HD3 LYS    41      55.415  15.786  42.066  1.00  0.00           H
ATOM    669  CE  LYS    41      54.133  14.032  42.592  1.00  0.00           C
ATOM    670  HE2 LYS    41      54.798  13.369  42.038  1.00  0.00           H
ATOM    671  HE3 LYS    41      53.833  13.561  43.529  1.00  0.00           H
ATOM    672  NZ  LYS    41      53.018  14.421  41.773  1.00  0.00           N
ATOM    673  HZ1 LYS    41      53.326  14.658  40.840  1.00  0.00           H
ATOM    674  HZ2 LYS    41      52.649  15.323  42.041  1.00  0.00           H
ATOM    675  HZ3 LYS    41      52.228  13.795  41.732  1.00  0.00           H
ATOM    676  C   LYS    41      54.782  15.954  46.429  1.00  0.00           C
ATOM    677  O   LYS    41      53.731  15.527  46.000  1.00  0.00           O
ATOM    678  N   LYS    42      55.189  15.642  47.641  1.00  0.00           N
ATOM    679  H   LYS    42      56.134  15.867  47.915  1.00  0.00           H
ATOM    680  CA  LYS    42      54.430  14.901  48.583  1.00  0.00           C
ATOM    681  HA  LYS    42      53.856  14.227  47.948  1.00  0.00           H
ATOM    682  CB  LYS    42      55.275  14.108  49.628  1.00  0.00           C
ATOM    683  HB2 LYS    42      55.942  14.819  50.116  1.00  0.00           H
ATOM    684  HB3 LYS    42      54.666  13.613  50.385  1.00  0.00           H
ATOM    685  CG  LYS    42      56.115  13.001  48.910  1.00  0.00           C
ATOM    686  HG2 LYS    42      55.594  12.049  48.805  1.00  0.00           H
ATOM    687  HG3 LYS    42      56.549  13.349  47.972  1.00  0.00           H
ATOM    688  CD  LYS    42      57.324  12.730  49.845  1.00  0.00           C
ATOM    689  HD2 LYS    42      58.092  13.500  49.922  1.00  0.00           H
ATOM    690  HD3 LYS    42      56.994  12.875  50.874  1.00  0.00           H
ATOM    691  CE  LYS    42      57.952  11.431  49.698  1.00  0.00           C
ATOM    692  HE2 LYS    42      57.457  10.755  50.396  1.00  0.00           H
ATOM    693  HE3 LYS    42      57.828  11.057  48.681  1.00  0.00           H
ATOM    694  NZ  LYS    42      59.443  11.417  49.892  1.00  0.00           N
ATOM    695  HZ1 LYS    42      59.733  10.457  50.011  1.00  0.00           H
ATOM    696  HZ2 LYS    42      59.771  11.708  50.801  1.00  0.00           H
ATOM    697  HZ3 LYS    42      59.901  11.905  49.135  1.00  0.00           H
ATOM    698  C   LYS    42      53.413  15.715  49.395  1.00  0.00           C
ATOM    699  O   LYS    42      52.517  15.136  49.971  1.00  0.00           O
ATOM    700  N   GLY    43      53.432  17.064  49.379  1.00  0.00           N
ATOM    701  H   GLY    43      54.141  17.529  48.832  1.00  0.00           H
ATOM    702  CA  GLY    43      52.522  17.872  50.069  1.00  0.00           C
ATOM    703  HA2 GLY    43      52.503  18.859  49.607  1.00  0.00           H
ATOM    704  HA3 GLY    43      51.485  17.569  49.927  1.00  0.00           H
ATOM    705  C   GLY    43      52.856  17.971  51.593  1.00  0.00           C
ATOM    706  O   GLY    43      53.706  17.248  52.174  1.00  0.00           O
ATOM    707  N   GLY    44      52.120  18.809  52.311  1.00  0.00           N
ATOM    708  H   GLY    44      51.369  19.348  51.906  1.00  0.00           H
ATOM    709  CA  GLY    44      52.395  19.193  53.704  1.00  0.00           C
ATOM    710  HA2 GLY    44      52.767  18.312  54.226  1.00  0.00           H
ATOM    711  HA3 GLY    44      53.269  19.844  53.709  1.00  0.00           H
ATOM    712  C   GLY    44      51.136  19.803  54.384  1.00  0.00           C
ATOM    713  O   GLY    44      50.055  19.794  53.923  1.00  0.00           O
ATOM    714  N   ASN    45      51.331  20.140  55.671  1.00  0.00           N
ATOM    715  H   ASN    45      52.243  20.195  56.101  1.00  0.00           H
ATOM    716  CA  ASN    45      50.232  20.647  56.513  1.00  0.00           C
ATOM    717  HA  ASN    45      49.448  19.890  56.492  1.00  0.00           H
ATOM    718  CB  ASN    45      50.711  20.693  57.981  1.00  0.00           C
ATOM    719  HB2 ASN    45      51.429  21.499  58.126  1.00  0.00           H
ATOM    720  HB3 ASN    45      49.852  20.694  58.654  1.00  0.00           H
ATOM    721  CG  ASN    45      51.333  19.363  58.379  1.00  0.00           C
ATOM    722  OD1 ASN    45      50.661  18.373  58.204  1.00  0.00           O
ATOM    723  ND2 ASN    45      52.560  19.286  58.786  1.00  0.00           N
ATOM    724 HD21 ASN    45      53.159  20.096  58.717  1.00  0.00           H
ATOM    725 HD22 ASN    45      52.934  18.360  58.940  1.00  0.00           H
ATOM    726  C   ASN    45      49.582  22.021  56.065  1.00  0.00           C
ATOM    727  O   ASN    45      48.445  22.388  56.332  1.00  0.00           O
ATOM    728  N   ILE    46      50.438  22.748  55.353  1.00  0.00           N
ATOM    729  H   ILE    46      51.348  22.355  55.163  1.00  0.00           H
ATOM    730  CA  ILE    46      50.096  24.029  54.608  1.00  0.00           C
ATOM    731  HA  ILE    46      49.187  24.486  54.998  1.00  0.00           H
ATOM    732  CB  ILE    46      51.200  25.074  54.769  1.00  0.00           C
ATOM    733  HB  ILE    46      52.089  24.700  54.261  1.00  0.00           H
ATOM    734  CG2 ILE    46      50.740  26.340  53.959  1.00  0.00           C
ATOM    735 HG21 ILE    46      50.955  26.210  52.898  1.00  0.00           H
ATOM    736 HG22 ILE    46      51.371  27.188  54.221  1.00  0.00           H
ATOM    737 HG23 ILE    46      49.739  26.640  54.271  1.00  0.00           H
ATOM    738  CG1 ILE    46      51.368  25.393  56.235  1.00  0.00           C
ATOM    739 HG12 ILE    46      50.504  25.899  56.663  1.00  0.00           H
ATOM    740 HG13 ILE    46      51.458  24.426  56.730  1.00  0.00           H
ATOM    741  CD1 ILE    46      52.698  26.124  56.384  1.00  0.00           C
ATOM    742 HD11 ILE    46      52.531  27.167  56.116  1.00  0.00           H
ATOM    743 HD12 ILE    46      53.478  25.562  55.870  1.00  0.00           H
ATOM    744 HD13 ILE    46      52.962  25.992  57.434  1.00  0.00           H
ATOM    745  C   ILE    46      49.903  23.795  53.136  1.00  0.00           C
ATOM    746  O   ILE    46      50.802  23.262  52.510  1.00  0.00           O
ATOM    747  N   PRO    47      48.765  24.258  52.524  1.00  0.00           N
ATOM    748  CD  PRO    47      47.495  24.569  53.087  1.00  0.00           C
ATOM    749  HD2 PRO    47      47.587  25.579  53.487  1.00  0.00           H
ATOM    750  HD3 PRO    47      47.172  23.942  53.918  1.00  0.00           H
ATOM    751  CG  PRO    47      46.478  24.553  52.051  1.00  0.00           C
ATOM    752  HG2 PRO    47      45.784  25.351  52.316  1.00  0.00           H
ATOM    753  HG3 PRO    47      45.907  23.625  52.003  1.00  0.00           H
ATOM    754  CB  PRO    47      47.159  24.775  50.743  1.00  0.00           C
ATOM    755  HB2 PRO    47      47.364  25.828  50.544  1.00  0.00           H
ATOM    756  HB3 PRO    47      46.617  24.329  49.910  1.00  0.00           H
ATOM    757  CA  PRO    47      48.501  24.155  51.059  1.00  0.00           C
ATOM    758  HA  PRO    47      48.437  23.095  50.815  1.00  0.00           H
ATOM    759  C   PRO    47      49.608  24.634  50.103  1.00  0.00           C
ATOM    760  O   PRO    47      49.876  23.843  49.211  1.00  0.00           O
ATOM    761  N   MET    48      50.092  25.872  50.180  1.00  0.00           N
ATOM    762  H   MET    48      49.731  26.419  50.948  1.00  0.00           H
ATOM    763  CA  MET    48      50.881  26.597  49.123  1.00  0.00           C
ATOM    764  HA  MET    48      50.654  27.618  49.429  1.00  0.00           H
ATOM    765  CB  MET    48      52.362  26.344  49.266  1.00  0.00           C
ATOM    766  HB2 MET    48      52.487  25.284  49.049  1.00  0.00           H
ATOM    767  HB3 MET    48      53.077  26.987  48.752  1.00  0.00           H
ATOM    768  CG  MET    48      52.915  26.631  50.708  1.00  0.00           C
ATOM    769  HG2 MET    48      52.356  26.149  51.509  1.00  0.00           H
ATOM    770  HG3 MET    48      53.924  26.257  50.877  1.00  0.00           H
ATOM    771  SD  MET    48      52.741  28.310  51.239  1.00  0.00           S
ATOM    772  CE  MET    48      54.367  28.763  50.709  1.00  0.00           C
ATOM    773  HE1 MET    48      54.656  29.782  50.969  1.00  0.00           H
ATOM    774  HE2 MET    48      55.109  28.140  51.210  1.00  0.00           H
ATOM    775  HE3 MET    48      54.439  28.710  49.622  1.00  0.00           H
ATOM    776  C   MET    48      50.311  26.326  47.693  1.00  0.00           C
ATOM    777  O   MET    48      50.804  25.583  46.889  1.00  0.00           O
ATOM    778  N   ILE    49      49.288  27.122  47.351  1.00  0.00           N
ATOM    779  H   ILE    49      49.077  27.911  47.945  1.00  0.00           H
ATOM    780  CA  ILE    49      48.588  26.943  46.075  1.00  0.00           C
ATOM    781  HA  ILE    49      48.785  25.964  45.640  1.00  0.00           H
ATOM    782  CB  ILE    49      47.055  27.029  46.316  1.00  0.00           C
ATOM    783  HB  ILE    49      46.779  28.053  46.568  1.00  0.00           H
ATOM    784  CG2 ILE    49      46.326  26.634  44.994  1.00  0.00           C
ATOM    785 HG21 ILE    49      45.280  26.491  45.264  1.00  0.00           H
ATOM    786 HG22 ILE    49      46.811  25.760  44.559  1.00  0.00           H
ATOM    787 HG23 ILE    49      46.355  27.449  44.271  1.00  0.00           H
ATOM    788  CG1 ILE    49      46.563  26.078  47.429  1.00  0.00           C
ATOM    789 HG12 ILE    49      46.524  25.064  47.032  1.00  0.00           H
ATOM    790 HG13 ILE    49      47.149  26.200  48.340  1.00  0.00           H
ATOM    791  CD1 ILE    49      45.097  26.245  47.927  1.00  0.00           C
ATOM    792 HD11 ILE    49      44.980  25.673  48.846  1.00  0.00           H
ATOM    793 HD12 ILE    49      44.355  25.785  47.275  1.00  0.00           H
ATOM    794 HD13 ILE    49      44.749  27.268  48.068  1.00  0.00           H
ATOM    795  C   ILE    49      49.120  27.965  45.040  1.00  0.00           C
ATOM    796  O   ILE    49      49.147  29.169  45.370  1.00  0.00           O
ATOM    797  N   PRO    50      49.489  27.602  43.789  1.00  0.00           N
ATOM    798  CD  PRO    50      50.023  26.280  43.474  1.00  0.00           C
ATOM    799  HD2 PRO    50      49.234  25.551  43.293  1.00  0.00           H
ATOM    800  HD3 PRO    50      50.639  25.947  44.310  1.00  0.00           H
ATOM    801  CG  PRO    50      50.751  26.435  42.110  1.00  0.00           C
ATOM    802  HG2 PRO    50      50.605  25.546  41.498  1.00  0.00           H
ATOM    803  HG3 PRO    50      51.810  26.603  42.305  1.00  0.00           H
ATOM    804  CB  PRO    50      50.033  27.579  41.497  1.00  0.00           C
ATOM    805  HB2 PRO    50      49.102  27.138  41.140  1.00  0.00           H
ATOM    806  HB3 PRO    50      50.588  27.949  40.635  1.00  0.00           H
ATOM    807  CA  PRO    50      49.841  28.485  42.670  1.00  0.00           C
ATOM    808  HA  PRO    50      50.735  29.078  42.861  1.00  0.00           H
ATOM    809  C   PRO    50      48.740  29.508  42.323  1.00  0.00           C
ATOM    810  O   PRO    50      47.561  29.168  42.270  1.00  0.00           O
ATOM    811  N   GLY    51      49.133  30.766  42.303  1.00  0.00           N
ATOM    812  H   GLY    51      50.124  30.931  42.400  1.00  0.00           H
ATOM    813  CA  GLY    51      48.230  31.905  41.957  1.00  0.00           C
ATOM    814  HA2 GLY    51      47.224  31.677  42.308  1.00  0.00           H
ATOM    815  HA3 GLY    51      48.544  32.780  42.527  1.00  0.00           H
ATOM    816  C   GLY    51      48.256  32.274  40.382  1.00  0.00           C
ATOM    817  O   GLY    51      47.391  33.015  39.906  1.00  0.00           O
ATOM    818  N   TRP    52      49.186  31.658  39.605  1.00  0.00           N
ATOM    819  H   TRP    52      49.946  31.075  39.927  1.00  0.00           H
ATOM    820  CA  TRP    52      49.316  31.835  38.144  1.00  0.00           C
ATOM    821  HA  TRP    52      50.204  31.234  37.947  1.00  0.00           H
ATOM    822  CB  TRP    52      48.230  31.025  37.418  1.00  0.00           C
ATOM    823  HB2 TRP    52      47.267  31.469  37.672  1.00  0.00           H
ATOM    824  HB3 TRP    52      48.381  31.085  36.340  1.00  0.00           H
ATOM    825  CG  TRP    52      48.230  29.552  37.878  1.00  0.00           C
ATOM    826  CD1 TRP    52      47.393  29.064  38.776  1.00  0.00           C
ATOM    827  HD1 TRP    52      46.633  29.612  39.312  1.00  0.00           H
ATOM    828  NE1 TRP    52      47.588  27.728  39.009  1.00  0.00           N
ATOM    829  HE1 TRP    52      46.819  27.232  39.437  1.00  0.00           H
ATOM    830  CE2 TRP    52      48.563  27.253  38.232  1.00  0.00           C
ATOM    831  CZ2 TRP    52      49.122  25.996  38.232  1.00  0.00           C
ATOM    832  HZ2 TRP    52      48.763  25.200  38.869  1.00  0.00           H
ATOM    833  CH2 TRP    52      50.092  25.753  37.230  1.00  0.00           C
ATOM    834  HH2 TRP    52      50.511  24.765  37.118  1.00  0.00           H
ATOM    835  CZ3 TRP    52      50.546  26.817  36.437  1.00  0.00           C
ATOM    836  HZ3 TRP    52      51.431  26.624  35.849  1.00  0.00           H
ATOM    837  CE3 TRP    52      50.118  28.162  36.669  1.00  0.00           C
ATOM    838  HE3 TRP    52      50.634  28.952  36.143  1.00  0.00           H
ATOM    839  CD2 TRP    52      48.995  28.391  37.490  1.00  0.00           C
ATOM    840  C   TRP    52      49.531  33.251  37.582  1.00  0.00           C
ATOM    841  O   TRP    52      49.568  33.385  36.361  1.00  0.00           O
ATOM    842  N   VAL    53      49.599  34.268  38.437  1.00  0.00           N
ATOM    843  H   VAL    53      49.389  34.040  39.398  1.00  0.00           H
ATOM    844  CA  VAL    53      50.378  35.487  38.052  1.00  0.00           C
ATOM    845  HA  VAL    53      49.979  35.935  37.142  1.00  0.00           H
ATOM    846  CB  VAL    53      50.165  36.600  39.031  1.00  0.00           C
ATOM    847  HB  VAL    53      50.518  36.285  40.013  1.00  0.00           H
ATOM    848  CG1 VAL    53      51.005  37.849  38.617  1.00  0.00           C
ATOM    849 HG11 VAL    53      50.613  38.235  37.676  1.00  0.00           H
ATOM    850 HG12 VAL    53      50.786  38.687  39.278  1.00  0.00           H
ATOM    851 HG13 VAL    53      52.047  37.535  38.669  1.00  0.00           H
ATOM    852  CG2 VAL    53      48.632  36.966  39.145  1.00  0.00           C
ATOM    853 HG21 VAL    53      48.239  37.357  38.207  1.00  0.00           H
ATOM    854 HG22 VAL    53      48.580  37.826  39.812  1.00  0.00           H
ATOM    855 HG23 VAL    53      47.969  36.148  39.426  1.00  0.00           H
ATOM    856  C   VAL    53      51.836  35.077  37.995  1.00  0.00           C
ATOM    857  O   VAL    53      52.409  34.617  39.015  1.00  0.00           O
ATOM    858  N   MET    54      52.479  35.235  36.858  1.00  0.00           N
ATOM    859  H   MET    54      51.961  35.683  36.115  1.00  0.00           H
ATOM    860  CA  MET    54      53.791  34.745  36.500  1.00  0.00           C
ATOM    861  HA  MET    54      54.243  34.311  37.390  1.00  0.00           H
ATOM    862  CB  MET    54      53.688  33.722  35.366  1.00  0.00           C
ATOM    863  HB2 MET    54      53.135  34.127  34.518  1.00  0.00           H
ATOM    864  HB3 MET    54      54.669  33.411  35.003  1.00  0.00           H
ATOM    865  CG  MET    54      52.886  32.443  35.739  1.00  0.00           C
ATOM    866  HG2 MET    54      53.417  31.792  36.432  1.00  0.00           H
ATOM    867  HG3 MET    54      51.958  32.802  36.184  1.00  0.00           H
ATOM    868  SD  MET    54      52.401  31.364  34.440  1.00  0.00           S
ATOM    869  CE  MET    54      53.959  30.535  34.172  1.00  0.00           C
ATOM    870  HE1 MET    54      53.989  30.132  33.160  1.00  0.00           H
ATOM    871  HE2 MET    54      54.824  31.192  34.260  1.00  0.00           H
ATOM    872  HE3 MET    54      54.048  29.705  34.873  1.00  0.00           H
ATOM    873  C   MET    54      54.808  35.882  36.144  1.00  0.00           C
ATOM    874  O   MET    54      55.949  35.678  35.709  1.00  0.00           O
ATOM    875  N   ASP    55      54.376  37.147  36.377  1.00  0.00           N
ATOM    876  H   ASP    55      53.570  37.341  36.954  1.00  0.00           H
ATOM    877  CA  ASP    55      55.310  38.341  36.187  1.00  0.00           C
ATOM    878  HA  ASP    55      56.315  37.940  36.052  1.00  0.00           H
ATOM    879  CB  ASP    55      55.021  39.108  34.920  1.00  0.00           C
ATOM    880  HB2 ASP    55      54.133  39.738  34.944  1.00  0.00           H
ATOM    881  HB3 ASP    55      55.824  39.821  34.732  1.00  0.00           H
ATOM    882  CG  ASP    55      54.934  38.199  33.703  1.00  0.00           C
ATOM    883  OD1 ASP    55      56.008  38.005  33.108  1.00  0.00           O
ATOM    884  OD2 ASP    55      53.817  37.797  33.299  1.00  0.00           O
ATOM    885  C   ASP    55      55.236  39.354  37.315  1.00  0.00           C
ATOM    886  O   ASP    55      54.118  39.544  37.873  1.00  0.00           O
ATOM    887  N   PHE    56      56.236  40.157  37.563  1.00  0.00           N
ATOM    888  H   PHE    56      56.997  40.076  36.904  1.00  0.00           H
ATOM    889  CA  PHE    56      56.202  41.226  38.507  1.00  0.00           C
ATOM    890  HA  PHE    56      55.658  41.108  39.445  1.00  0.00           H
ATOM    891  CB  PHE    56      57.629  41.539  38.874  1.00  0.00           C
ATOM    892  HB2 PHE    56      58.078  41.857  37.934  1.00  0.00           H
ATOM    893  HB3 PHE    56      57.665  42.387  39.561  1.00  0.00           H
ATOM    894  CG  PHE    56      58.523  40.419  39.415  1.00  0.00           C
ATOM    895  CD1 PHE    56      57.953  39.502  40.309  1.00  0.00           C
ATOM    896  HD1 PHE    56      56.935  39.533  40.668  1.00  0.00           H
ATOM    897  CE1 PHE    56      58.794  38.625  41.023  1.00  0.00           C
ATOM    898  HE1 PHE    56      58.368  37.978  41.775  1.00  0.00           H
ATOM    899  CZ  PHE    56      60.176  38.760  40.963  1.00  0.00           C
ATOM    900  HZ  PHE    56      60.844  38.209  41.607  1.00  0.00           H
ATOM    901  CE2 PHE    56      60.700  39.747  40.141  1.00  0.00           C
ATOM    902  HE2 PHE    56      61.775  39.850  40.141  1.00  0.00           H
ATOM    903  CD2 PHE    56      59.924  40.540  39.386  1.00  0.00           C
ATOM    904  HD2 PHE    56      60.299  41.253  38.666  1.00  0.00           H
ATOM    905  C   PHE    56      55.632  42.501  37.782  1.00  0.00           C
ATOM    906  O   PHE    56      56.096  42.817  36.685  1.00  0.00           O
ATOM    907  N   PRO    57      54.846  43.368  38.465  1.00  0.00           N
ATOM    908  CD  PRO    57      54.038  43.077  39.674  1.00  0.00           C
ATOM    909  HD2 PRO    57      54.658  43.015  40.568  1.00  0.00           H
ATOM    910  HD3 PRO    57      53.470  42.168  39.474  1.00  0.00           H
ATOM    911  CG  PRO    57      53.114  44.257  39.750  1.00  0.00           C
ATOM    912  HG2 PRO    57      52.832  44.389  40.795  1.00  0.00           H
ATOM    913  HG3 PRO    57      52.259  44.099  39.092  1.00  0.00           H
ATOM    914  CB  PRO    57      53.915  45.394  39.141  1.00  0.00           C
ATOM    915  HB2 PRO    57      54.466  45.812  39.985  1.00  0.00           H
ATOM    916  HB3 PRO    57      53.329  46.198  38.693  1.00  0.00           H
ATOM    917  CA  PRO    57      54.715  44.740  38.134  1.00  0.00           C
ATOM    918  HA  PRO    57      54.225  44.859  37.168  1.00  0.00           H
ATOM    919  C   PRO    57      56.062  45.472  38.018  1.00  0.00           C
ATOM    920  O   PRO    57      56.805  45.309  38.924  1.00  0.00           O
ATOM    921  N   THR    58      56.240  46.287  36.978  1.00  0.00           N
ATOM    922  H   THR    58      55.587  46.155  36.219  1.00  0.00           H
ATOM    923  CA  THR    58      57.226  47.310  36.742  1.00  0.00           C
ATOM    924  HA  THR    58      58.058  47.029  37.389  1.00  0.00           H
ATOM    925  CB  THR    58      57.618  47.483  35.230  1.00  0.00           C
ATOM    926  HB  THR    58      58.409  48.224  35.122  1.00  0.00           H
ATOM    927  CG2 THR    58      58.132  46.331  34.437  1.00  0.00           C
ATOM    928 HG21 THR    58      57.365  45.588  34.655  1.00  0.00           H
ATOM    929 HG22 THR    58      59.045  45.968  34.908  1.00  0.00           H
ATOM    930 HG23 THR    58      58.143  46.570  33.374  1.00  0.00           H
ATOM    931  OG1 THR    58      56.515  47.914  34.505  1.00  0.00           O
ATOM    932  HG1 THR    58      55.722  47.395  34.653  1.00  0.00           H
ATOM    933  C   THR    58      56.754  48.711  37.168  1.00  0.00           C
ATOM    934  O   THR    58      57.648  49.599  37.325  1.00  0.00           O
ATOM    935  N   GLY    59      55.436  48.953  37.334  1.00  0.00           N
ATOM    936  H   GLY    59      54.744  48.233  37.183  1.00  0.00           H
ATOM    937  CA  GLY    59      54.975  50.293  37.664  1.00  0.00           C
ATOM    938  HA2 GLY    59      54.017  50.138  38.162  1.00  0.00           H
ATOM    939  HA3 GLY    59      55.642  50.861  38.313  1.00  0.00           H
ATOM    940  C   GLY    59      54.649  51.080  36.445  1.00  0.00           C
ATOM    941  O   GLY    59      54.299  52.231  36.513  1.00  0.00           O
ATOM    942  N   LYS    60      54.866  50.488  35.277  1.00  0.00           N
ATOM    943  H   LYS    60      55.217  49.542  35.310  1.00  0.00           H
ATOM    944  CA  LYS    60      54.787  51.091  33.985  1.00  0.00           C
ATOM    945  HA  LYS    60      54.725  52.171  34.117  1.00  0.00           H
ATOM    946  CB  LYS    60      56.101  50.880  33.215  1.00  0.00           C
ATOM    947  HB2 LYS    60      56.112  49.871  32.802  1.00  0.00           H
ATOM    948  HB3 LYS    60      55.929  51.457  32.306  1.00  0.00           H
ATOM    949  CG  LYS    60      57.371  51.318  33.917  1.00  0.00           C
ATOM    950  HG2 LYS    60      57.329  52.395  34.077  1.00  0.00           H
ATOM    951  HG3 LYS    60      57.469  50.874  34.908  1.00  0.00           H
ATOM    952  CD  LYS    60      58.605  51.167  33.066  1.00  0.00           C
ATOM    953  HD2 LYS    60      59.350  51.563  33.757  1.00  0.00           H
ATOM    954  HD3 LYS    60      58.833  50.114  32.895  1.00  0.00           H
ATOM    955  CE  LYS    60      58.716  51.797  31.699  1.00  0.00           C
ATOM    956  HE2 LYS    60      59.664  51.449  31.290  1.00  0.00           H
ATOM    957  HE3 LYS    60      57.933  51.365  31.076  1.00  0.00           H
ATOM    958  NZ  LYS    60      58.708  53.204  31.839  1.00  0.00           N
ATOM    959  HZ1 LYS    60      58.984  53.684  30.994  1.00  0.00           H
ATOM    960  HZ2 LYS    60      59.351  53.461  32.574  1.00  0.00           H
ATOM    961  HZ3 LYS    60      57.818  53.588  32.124  1.00  0.00           H
ATOM    962  C   LYS    60      53.524  50.651  33.281  1.00  0.00           C
ATOM    963  O   LYS    60      53.337  51.053  32.090  1.00  0.00           O
ATOM    964  N   GLU    61      52.764  49.712  33.872  1.00  0.00           N
ATOM    965  H   GLU    61      53.010  49.600  34.845  1.00  0.00           H
ATOM    966  CA  GLU    61      51.645  49.013  33.215  1.00  0.00           C
ATOM    967  HA  GLU    61      52.061  48.672  32.267  1.00  0.00           H
ATOM    968  CB  GLU    61      51.084  47.788  34.033  1.00  0.00           C
ATOM    969  HB2 GLU    61      50.666  48.067  35.001  1.00  0.00           H
ATOM    970  HB3 GLU    61      50.207  47.512  33.447  1.00  0.00           H
ATOM    971  CG  GLU    61      51.953  46.560  34.264  1.00  0.00           C
ATOM    972  HG2 GLU    61      51.477  45.806  34.892  1.00  0.00           H
ATOM    973  HG3 GLU    61      52.150  46.174  33.265  1.00  0.00           H
ATOM    974  CD  GLU    61      53.368  46.905  34.938  1.00  0.00           C
ATOM    975  OE1 GLU    61      53.502  47.755  35.830  1.00  0.00           O
ATOM    976  OE2 GLU    61      54.356  46.182  34.637  1.00  0.00           O
ATOM    977  C   GLU    61      50.553  50.104  33.049  1.00  0.00           C
ATOM    978  O   GLU    61      50.367  50.789  34.051  1.00  0.00           O
ATOM    979  N   SER    62      49.845  50.353  31.882  1.00  0.00           N
ATOM    980  H   SER    62      49.895  49.706  31.108  1.00  0.00           H
ATOM    981  CA  SER    62      49.112  51.518  31.723  1.00  0.00           C
ATOM    982  HA  SER    62      48.879  51.952  32.695  1.00  0.00           H
ATOM    983  CB  SER    62      50.004  52.598  31.047  1.00  0.00           C
ATOM    984  HB2 SER    62      50.795  52.946  31.711  1.00  0.00           H
ATOM    985  HB3 SER    62      50.478  52.155  30.171  1.00  0.00           H
ATOM    986  OG  SER    62      49.201  53.753  30.771  1.00  0.00           O
ATOM    987  HG  SER    62      48.680  53.583  29.983  1.00  0.00           H
ATOM    988  C   SER    62      47.875  51.288  30.880  1.00  0.00           C
ATOM    989  O   SER    62      47.794  50.352  30.165  1.00  0.00           O
ATOM    990  N   GLY    63      46.845  52.112  31.051  1.00  0.00           N
ATOM    991  H   GLY    63      46.986  52.903  31.662  1.00  0.00           H
ATOM    992  CA  GLY    63      45.568  51.960  30.379  1.00  0.00           C
ATOM    993  HA2 GLY    63      45.255  52.969  30.110  1.00  0.00           H
ATOM    994  HA3 GLY    63      45.775  51.489  29.418  1.00  0.00           H
ATOM    995  C   GLY    63      44.504  51.299  31.114  1.00  0.00           C
ATOM    996  O   GLY    63      44.674  51.016  32.271  1.00  0.00           O
ATOM    997  N   ASP    64      43.399  51.062  30.418  1.00  0.00           N
ATOM    998  H   ASP    64      43.479  51.389  29.466  1.00  0.00           H
ATOM    999  CA  ASP    64      42.098  50.615  30.800  1.00  0.00           C
ATOM   1000  HA  ASP    64      41.883  51.090  31.758  1.00  0.00           H
ATOM   1001  CB  ASP    64      41.003  51.088  29.812  1.00  0.00           C
ATOM   1002  HB2 ASP    64      41.108  50.630  28.829  1.00  0.00           H
ATOM   1003  HB3 ASP    64      40.007  50.825  30.168  1.00  0.00           H
ATOM   1004  CG  ASP    64      41.011  52.560  29.442  1.00  0.00           C
ATOM   1005  OD1 ASP    64      39.953  53.155  29.216  1.00  0.00           O
ATOM   1006  OD2 ASP    64      42.078  53.240  29.291  1.00  0.00           O
ATOM   1007  C   ASP    64      41.893  49.096  31.009  1.00  0.00           C
ATOM   1008  O   ASP    64      42.014  48.389  30.027  1.00  0.00           O
ATOM   1009  N   PHE    65      41.300  48.615  32.094  1.00  0.00           N
ATOM   1010  H   PHE    65      40.994  49.303  32.767  1.00  0.00           H
ATOM   1011  CA  PHE    65      40.996  47.241  32.436  1.00  0.00           C
ATOM   1012  HA  PHE    65      40.968  46.690  31.496  1.00  0.00           H
ATOM   1013  CB  PHE    65      42.244  46.713  33.236  1.00  0.00           C
ATOM   1014  HB2 PHE    65      42.418  47.406  34.060  1.00  0.00           H
ATOM   1015  HB3 PHE    65      41.907  45.742  33.601  1.00  0.00           H
ATOM   1016  CG  PHE    65      43.400  46.626  32.322  1.00  0.00           C
ATOM   1017  CD1 PHE    65      43.510  45.463  31.549  1.00  0.00           C
ATOM   1018  HD1 PHE    65      42.795  44.687  31.781  1.00  0.00           H
ATOM   1019  CE1 PHE    65      44.594  45.254  30.696  1.00  0.00           C
ATOM   1020  HE1 PHE    65      44.799  44.312  30.210  1.00  0.00           H
ATOM   1021  CZ  PHE    65      45.388  46.349  30.512  1.00  0.00           C
ATOM   1022  HZ  PHE    65      46.030  46.298  29.644  1.00  0.00           H
ATOM   1023  CE2 PHE    65      45.353  47.580  31.249  1.00  0.00           C
ATOM   1024  HE2 PHE    65      45.949  48.443  30.993  1.00  0.00           H
ATOM   1025  CD2 PHE    65      44.363  47.690  32.231  1.00  0.00           C
ATOM   1026  HD2 PHE    65      44.264  48.580  32.835  1.00  0.00           H
ATOM   1027  C   PHE    65      39.693  46.917  33.148  1.00  0.00           C
ATOM   1028  O   PHE    65      39.382  47.767  34.019  1.00  0.00           O
ATOM   1029  N   LEU    66      39.058  45.781  32.900  1.00  0.00           N
ATOM   1030  H   LEU    66      39.499  45.136  32.260  1.00  0.00           H
ATOM   1031  CA  LEU    66      37.855  45.331  33.578  1.00  0.00           C
ATOM   1032  HA  LEU    66      37.401  46.224  34.009  1.00  0.00           H
ATOM   1033  CB  LEU    66      36.869  44.735  32.533  1.00  0.00           C
ATOM   1034  HB2 LEU    66      37.242  44.890  31.521  1.00  0.00           H
ATOM   1035  HB3 LEU    66      36.918  43.648  32.593  1.00  0.00           H
ATOM   1036  CG  LEU    66      35.428  45.333  32.598  1.00  0.00           C
ATOM   1037  HG  LEU    66      35.475  46.410  32.755  1.00  0.00           H
ATOM   1038  CD1 LEU    66      34.707  45.169  31.240  1.00  0.00           C
ATOM   1039 HD11 LEU    66      33.803  45.773  31.308  1.00  0.00           H
ATOM   1040 HD12 LEU    66      34.431  44.123  31.114  1.00  0.00           H
ATOM   1041 HD13 LEU    66      35.379  45.470  30.436  1.00  0.00           H
ATOM   1042  CD2 LEU    66      34.516  44.774  33.684  1.00  0.00           C
ATOM   1043 HD21 LEU    66      34.186  43.774  33.403  1.00  0.00           H
ATOM   1044 HD22 LEU    66      35.027  44.727  34.646  1.00  0.00           H
ATOM   1045 HD23 LEU    66      33.708  45.462  33.931  1.00  0.00           H
ATOM   1046  C   LEU    66      38.198  44.396  34.775  1.00  0.00           C
ATOM   1047  O   LEU    66      39.145  43.628  34.753  1.00  0.00           O
ATOM   1048  N   ALA    67      37.349  44.459  35.823  1.00  0.00           N
ATOM   1049  H   ALA    67      36.665  45.196  35.907  1.00  0.00           H
ATOM   1050  CA  ALA    67      37.377  43.567  36.960  1.00  0.00           C
ATOM   1051  HA  ALA    67      37.844  42.641  36.627  1.00  0.00           H
ATOM   1052  CB  ALA    67      38.266  44.106  38.078  1.00  0.00           C
ATOM   1053  HB1 ALA    67      37.946  45.141  38.201  1.00  0.00           H
ATOM   1054  HB2 ALA    67      39.331  44.124  37.847  1.00  0.00           H
ATOM   1055  HB3 ALA    67      38.053  43.564  38.998  1.00  0.00           H
ATOM   1056  C   ALA    67      35.955  43.329  37.329  1.00  0.00           C
ATOM   1057  O   ALA    67      35.138  44.190  37.306  1.00  0.00           O
ATOM   1058  N   ILE    68      35.652  42.098  37.702  1.00  0.00           N
ATOM   1059  H   ILE    68      36.441  41.473  37.792  1.00  0.00           H
ATOM   1060  CA  ILE    68      34.395  41.725  38.367  1.00  0.00           C
ATOM   1061  HA  ILE    68      33.977  42.686  38.668  1.00  0.00           H
ATOM   1062  CB  ILE    68      33.285  41.130  37.357  1.00  0.00           C
ATOM   1063  HB  ILE    68      32.354  40.996  37.909  1.00  0.00           H
ATOM   1064  CG2 ILE    68      32.944  41.952  36.114  1.00  0.00           C
ATOM   1065 HG21 ILE    68      33.734  42.080  35.373  1.00  0.00           H
ATOM   1066 HG22 ILE    68      32.752  42.997  36.360  1.00  0.00           H
ATOM   1067 HG23 ILE    68      32.087  41.481  35.633  1.00  0.00           H
ATOM   1068  CG1 ILE    68      33.510  39.652  36.930  1.00  0.00           C
ATOM   1069 HG12 ILE    68      34.455  39.677  36.388  1.00  0.00           H
ATOM   1070 HG13 ILE    68      33.577  39.056  37.840  1.00  0.00           H
ATOM   1071  CD1 ILE    68      32.414  38.968  36.088  1.00  0.00           C
ATOM   1072 HD11 ILE    68      32.738  37.972  35.789  1.00  0.00           H
ATOM   1073 HD12 ILE    68      32.358  39.602  35.202  1.00  0.00           H
ATOM   1074 HD13 ILE    68      31.458  38.962  36.613  1.00  0.00           H
ATOM   1075  C   ILE    68      34.635  40.810  39.512  1.00  0.00           C
ATOM   1076  O   ILE    68      35.673  40.143  39.543  1.00  0.00           O
ATOM   1077  N   ASP    69      33.691  40.787  40.500  1.00  0.00           N
ATOM   1078  H   ASP    69      32.920  41.434  40.413  1.00  0.00           H
ATOM   1079  CA  ASP    69      33.650  39.911  41.655  1.00  0.00           C
ATOM   1080  HA  ASP    69      34.333  39.070  41.547  1.00  0.00           H
ATOM   1081  CB  ASP    69      34.266  40.773  42.800  1.00  0.00           C
ATOM   1082  HB2 ASP    69      35.294  40.899  42.462  1.00  0.00           H
ATOM   1083  HB3 ASP    69      33.694  41.674  43.021  1.00  0.00           H
ATOM   1084  CG  ASP    69      34.396  39.973  44.178  1.00  0.00           C
ATOM   1085  OD1 ASP    69      34.088  38.727  44.099  1.00  0.00           O
ATOM   1086  OD2 ASP    69      34.505  40.644  45.170  1.00  0.00           O
ATOM   1087  C   ASP    69      32.217  39.352  41.902  1.00  0.00           C
ATOM   1088  O   ASP    69      31.343  40.119  42.332  1.00  0.00           O
ATOM   1089  N   LEU    70      32.037  38.088  41.702  1.00  0.00           N
ATOM   1090  H   LEU    70      32.888  37.564  41.555  1.00  0.00           H
ATOM   1091  CA  LEU    70      30.824  37.321  42.050  1.00  0.00           C
ATOM   1092  HA  LEU    70      30.019  37.984  41.732  1.00  0.00           H
ATOM   1093  CB  LEU    70      30.514  36.105  41.127  1.00  0.00           C
ATOM   1094  HB2 LEU    70      30.674  36.388  40.088  1.00  0.00           H
ATOM   1095  HB3 LEU    70      31.295  35.401  41.416  1.00  0.00           H
ATOM   1096  CG  LEU    70      29.184  35.324  41.307  1.00  0.00           C
ATOM   1097  HG  LEU    70      29.103  34.883  42.301  1.00  0.00           H
ATOM   1098  CD1 LEU    70      28.085  36.260  40.902  1.00  0.00           C
ATOM   1099 HD11 LEU    70      28.277  36.813  39.982  1.00  0.00           H
ATOM   1100 HD12 LEU    70      27.948  37.073  41.614  1.00  0.00           H
ATOM   1101 HD13 LEU    70      27.132  35.738  40.806  1.00  0.00           H
ATOM   1102  CD2 LEU    70      29.266  34.021  40.516  1.00  0.00           C
ATOM   1103 HD21 LEU    70      28.280  33.567  40.600  1.00  0.00           H
ATOM   1104 HD22 LEU    70      29.512  34.200  39.469  1.00  0.00           H
ATOM   1105 HD23 LEU    70      29.978  33.369  41.022  1.00  0.00           H
ATOM   1106  C   LEU    70      30.705  37.009  43.565  1.00  0.00           C
ATOM   1107  O   LEU    70      31.233  36.033  44.053  1.00  0.00           O
ATOM   1108  N   GLY    71      30.040  37.875  44.384  1.00  0.00           N
ATOM   1109  H   GLY    71      29.727  38.709  43.907  1.00  0.00           H
ATOM   1110  CA  GLY    71      29.535  37.620  45.738  1.00  0.00           C
ATOM   1111  HA2 GLY    71      30.268  37.030  46.289  1.00  0.00           H
ATOM   1112  HA3 GLY    71      29.364  38.559  46.265  1.00  0.00           H
ATOM   1113  C   GLY    71      28.155  36.951  45.797  1.00  0.00           C
ATOM   1114  O   GLY    71      27.581  36.730  44.743  1.00  0.00           O
ATOM   1115  N   GLY    72      27.621  36.558  46.983  1.00  0.00           N
ATOM   1116  H   GLY    72      27.965  36.819  47.896  1.00  0.00           H
ATOM   1117  CA  GLY    72      26.378  35.726  47.076  1.00  0.00           C
ATOM   1118  HA2 GLY    72      26.363  35.054  46.219  1.00  0.00           H
ATOM   1119  HA3 GLY    72      26.204  35.153  47.986  1.00  0.00           H
ATOM   1120  C   GLY    72      24.984  36.523  46.831  1.00  0.00           C
ATOM   1121  O   GLY    72      23.956  35.806  46.702  1.00  0.00           O
ATOM   1122  N   THR    73      25.042  37.853  46.731  1.00  0.00           N
ATOM   1123  H   THR    73      25.889  38.357  46.955  1.00  0.00           H
ATOM   1124  CA  THR    73      23.935  38.763  46.511  1.00  0.00           C
ATOM   1125  HA  THR    73      23.119  38.183  46.079  1.00  0.00           H
ATOM   1126  CB  THR    73      23.492  39.213  47.827  1.00  0.00           C
ATOM   1127  HB  THR    73      23.365  38.336  48.461  1.00  0.00           H
ATOM   1128  CG2 THR    73      24.271  40.182  48.572  1.00  0.00           C
ATOM   1129 HG21 THR    73      24.338  41.065  47.936  1.00  0.00           H
ATOM   1130 HG22 THR    73      25.357  40.091  48.623  1.00  0.00           H
ATOM   1131 HG23 THR    73      23.784  40.278  49.542  1.00  0.00           H
ATOM   1132  OG1 THR    73      22.166  39.713  47.770  1.00  0.00           O
ATOM   1133  HG1 THR    73      21.607  39.088  47.304  1.00  0.00           H
ATOM   1134  C   THR    73      24.246  40.012  45.689  1.00  0.00           C
ATOM   1135  O   THR    73      23.385  40.748  45.236  1.00  0.00           O
ATOM   1136  N   ASN    74      25.510  40.118  45.248  1.00  0.00           N
ATOM   1137  H   ASN    74      26.234  39.538  45.646  1.00  0.00           H
ATOM   1138  CA  ASN    74      25.887  41.160  44.269  1.00  0.00           C
ATOM   1139  HA  ASN    74      25.011  41.402  43.666  1.00  0.00           H
ATOM   1140  CB  ASN    74      26.259  42.473  44.934  1.00  0.00           C
ATOM   1141  HB2 ASN    74      26.996  42.041  45.612  1.00  0.00           H
ATOM   1142  HB3 ASN    74      26.841  43.143  44.302  1.00  0.00           H
ATOM   1143  CG  ASN    74      25.097  43.221  45.570  1.00  0.00           C
ATOM   1144  OD1 ASN    74      24.192  43.663  44.885  1.00  0.00           O
ATOM   1145  ND2 ASN    74      25.155  43.495  46.896  1.00  0.00           N
ATOM   1146 HD21 ASN    74      25.975  43.202  47.406  1.00  0.00           H
ATOM   1147 HD22 ASN    74      24.432  44.058  47.322  1.00  0.00           H
ATOM   1148  C   ASN    74      27.052  40.683  43.489  1.00  0.00           C
ATOM   1149  O   ASN    74      28.032  40.161  44.009  1.00  0.00           O
ATOM   1150  N   LEU    75      27.012  40.976  42.213  1.00  0.00           N
ATOM   1151  H   LEU    75      26.191  41.508  41.960  1.00  0.00           H
ATOM   1152  CA  LEU    75      28.169  41.105  41.355  1.00  0.00           C
ATOM   1153  HA  LEU    75      28.968  40.451  41.705  1.00  0.00           H
ATOM   1154  CB  LEU    75      27.707  40.785  39.940  1.00  0.00           C
ATOM   1155  HB2 LEU    75      27.119  39.867  39.961  1.00  0.00           H
ATOM   1156  HB3 LEU    75      27.069  41.623  39.663  1.00  0.00           H
ATOM   1157  CG  LEU    75      28.790  40.703  38.806  1.00  0.00           C
ATOM   1158  HG  LEU    75      29.313  41.657  38.881  1.00  0.00           H
ATOM   1159  CD1 LEU    75      29.898  39.616  38.999  1.00  0.00           C
ATOM   1160 HD11 LEU    75      30.769  39.831  38.381  1.00  0.00           H
ATOM   1161 HD12 LEU    75      29.510  38.632  38.732  1.00  0.00           H
ATOM   1162 HD13 LEU    75      30.175  39.578  40.052  1.00  0.00           H
ATOM   1163  CD2 LEU    75      28.099  40.678  37.471  1.00  0.00           C
ATOM   1164 HD21 LEU    75      27.409  41.517  37.372  1.00  0.00           H
ATOM   1165 HD22 LEU    75      28.784  40.593  36.627  1.00  0.00           H
ATOM   1166 HD23 LEU    75      27.522  39.753  37.468  1.00  0.00           H
ATOM   1167  C   LEU    75      28.748  42.526  41.413  1.00  0.00           C
ATOM   1168  O   LEU    75      28.028  43.507  41.189  1.00  0.00           O
ATOM   1169  N   ARG    76      29.974  42.755  41.781  1.00  0.00           N
ATOM   1170  H   ARG    76      30.572  41.964  41.974  1.00  0.00           H
ATOM   1171  CA  ARG    76      30.649  44.076  41.590  1.00  0.00           C
ATOM   1172  HA  ARG    76      29.955  44.912  41.681  1.00  0.00           H
ATOM   1173  CB  ARG    76      31.685  44.332  42.674  1.00  0.00           C
ATOM   1174  HB2 ARG    76      31.168  44.289  43.635  1.00  0.00           H
ATOM   1175  HB3 ARG    76      32.422  43.534  42.589  1.00  0.00           H
ATOM   1176  CG  ARG    76      32.463  45.582  42.569  1.00  0.00           C
ATOM   1177  HG2 ARG    76      32.985  45.700  41.620  1.00  0.00           H
ATOM   1178  HG3 ARG    76      31.850  46.435  42.862  1.00  0.00           H
ATOM   1179  CD  ARG    76      33.467  45.544  43.733  1.00  0.00           C
ATOM   1180  HD2 ARG    76      32.927  45.547  44.680  1.00  0.00           H
ATOM   1181  HD3 ARG    76      34.091  44.650  43.775  1.00  0.00           H
ATOM   1182  NE  ARG    76      34.302  46.745  43.757  1.00  0.00           N
ATOM   1183  HE  ARG    76      34.043  47.603  43.293  1.00  0.00           H
ATOM   1184  CZ  ARG    76      35.593  46.843  44.038  1.00  0.00           C
ATOM   1185  NH1 ARG    76      36.246  45.909  44.618  1.00  0.00           N
ATOM   1186 HH11 ARG    76      35.793  45.020  44.777  1.00  0.00           H
ATOM   1187 HH12 ARG    76      37.186  46.026  44.970  1.00  0.00           H
ATOM   1188  NH2 ARG    76      36.202  47.958  43.644  1.00  0.00           N
ATOM   1189 HH21 ARG    76      35.612  48.776  43.612  1.00  0.00           H
ATOM   1190 HH22 ARG    76      37.197  48.095  43.748  1.00  0.00           H
ATOM   1191  C   ARG    76      31.256  44.059  40.263  1.00  0.00           C
ATOM   1192  O   ARG    76      31.752  43.005  39.810  1.00  0.00           O
ATOM   1193  N   VAL    77      31.272  45.169  39.504  1.00  0.00           N
ATOM   1194  H   VAL    77      30.756  45.913  39.950  1.00  0.00           H
ATOM   1195  CA  VAL    77      31.767  45.373  38.133  1.00  0.00           C
ATOM   1196  HA  VAL    77      32.426  44.534  37.910  1.00  0.00           H
ATOM   1197  CB  VAL    77      30.619  45.272  37.107  1.00  0.00           C
ATOM   1198  HB  VAL    77      30.027  46.155  37.348  1.00  0.00           H
ATOM   1199  CG1 VAL    77      31.080  45.544  35.635  1.00  0.00           C
ATOM   1200 HG11 VAL    77      30.153  45.660  35.074  1.00  0.00           H
ATOM   1201 HG12 VAL    77      31.692  46.441  35.535  1.00  0.00           H
ATOM   1202 HG13 VAL    77      31.669  44.730  35.212  1.00  0.00           H
ATOM   1203  CG2 VAL    77      29.690  44.088  37.192  1.00  0.00           C
ATOM   1204 HG21 VAL    77      30.128  43.140  36.881  1.00  0.00           H
ATOM   1205 HG22 VAL    77      28.868  44.200  36.483  1.00  0.00           H
ATOM   1206 HG23 VAL    77      29.331  44.080  38.222  1.00  0.00           H
ATOM   1207  C   VAL    77      32.504  46.684  38.007  1.00  0.00           C
ATOM   1208  O   VAL    77      31.994  47.694  38.496  1.00  0.00           O
ATOM   1209  N   VAL    78      33.675  46.665  37.484  1.00  0.00           N
ATOM   1210  H   VAL    78      34.027  45.745  37.264  1.00  0.00           H
ATOM   1211  CA  VAL    78      34.697  47.719  37.711  1.00  0.00           C
ATOM   1212  HA  VAL    78      34.244  48.683  37.944  1.00  0.00           H
ATOM   1213  CB  VAL    78      35.705  47.269  38.826  1.00  0.00           C
ATOM   1214  HB  VAL    78      36.323  46.455  38.447  1.00  0.00           H
ATOM   1215  CG1 VAL    78      36.627  48.439  39.047  1.00  0.00           C
ATOM   1216 HG11 VAL    78      37.202  48.287  39.961  1.00  0.00           H
ATOM   1217 HG12 VAL    78      37.328  48.502  38.215  1.00  0.00           H
ATOM   1218 HG13 VAL    78      36.018  49.335  39.161  1.00  0.00           H
ATOM   1219  CG2 VAL    78      35.085  46.858  40.168  1.00  0.00           C
ATOM   1220 HG21 VAL    78      34.538  45.930  39.996  1.00  0.00           H
ATOM   1221 HG22 VAL    78      34.380  47.548  40.633  1.00  0.00           H
ATOM   1222 HG23 VAL    78      35.937  46.664  40.819  1.00  0.00           H
ATOM   1223  C   VAL    78      35.467  48.009  36.358  1.00  0.00           C
ATOM   1224  O   VAL    78      35.772  47.096  35.559  1.00  0.00           O
ATOM   1225  N   LEU    79      35.810  49.273  36.118  1.00  0.00           N
ATOM   1226  H   LEU    79      35.548  49.906  36.861  1.00  0.00           H
ATOM   1227  CA  LEU    79      36.777  49.769  35.179  1.00  0.00           C
ATOM   1228  HA  LEU    79      37.353  48.911  34.833  1.00  0.00           H
ATOM   1229  CB  LEU    79      36.088  50.348  33.920  1.00  0.00           C
ATOM   1230  HB2 LEU    79      35.324  49.618  33.648  1.00  0.00           H
ATOM   1231  HB3 LEU    79      35.682  51.345  34.089  1.00  0.00           H
ATOM   1232  CG  LEU    79      37.113  50.629  32.775  1.00  0.00           C
ATOM   1233  HG  LEU    79      38.114  50.874  33.131  1.00  0.00           H
ATOM   1234  CD1 LEU    79      37.151  49.341  31.837  1.00  0.00           C
ATOM   1235 HD11 LEU    79      37.198  48.440  32.447  1.00  0.00           H
ATOM   1236 HD12 LEU    79      38.052  49.286  31.226  1.00  0.00           H
ATOM   1237 HD13 LEU    79      36.255  49.404  31.218  1.00  0.00           H
ATOM   1238  CD2 LEU    79      36.720  51.715  31.823  1.00  0.00           C
ATOM   1239 HD21 LEU    79      35.705  51.736  31.424  1.00  0.00           H
ATOM   1240 HD22 LEU    79      36.835  52.632  32.400  1.00  0.00           H
ATOM   1241 HD23 LEU    79      37.366  51.652  30.947  1.00  0.00           H
ATOM   1242  C   LEU    79      37.816  50.646  35.798  1.00  0.00           C
ATOM   1243  O   LEU    79      37.567  51.686  36.413  1.00  0.00           O
ATOM   1244  N   VAL    80      39.077  50.256  35.651  1.00  0.00           N
ATOM   1245  H   VAL    80      39.297  49.711  34.828  1.00  0.00           H
ATOM   1246  CA  VAL    80      40.292  50.899  36.172  1.00  0.00           C
ATOM   1247  HA  VAL    80      40.039  51.750  36.805  1.00  0.00           H
ATOM   1248  CB  VAL    80      41.128  49.937  37.045  1.00  0.00           C
ATOM   1249  HB  VAL    80      41.325  48.980  36.559  1.00  0.00           H
ATOM   1250  CG1 VAL    80      42.568  50.373  37.409  1.00  0.00           C
ATOM   1251 HG11 VAL    80      42.996  49.592  38.038  1.00  0.00           H
ATOM   1252 HG12 VAL    80      43.201  50.383  36.521  1.00  0.00           H
ATOM   1253 HG13 VAL    80      42.541  51.352  37.884  1.00  0.00           H
ATOM   1254  CG2 VAL    80      40.386  49.814  38.351  1.00  0.00           C
ATOM   1255 HG21 VAL    80      39.380  49.398  38.284  1.00  0.00           H
ATOM   1256 HG22 VAL    80      40.320  50.755  38.896  1.00  0.00           H
ATOM   1257 HG23 VAL    80      40.895  49.048  38.937  1.00  0.00           H
ATOM   1258  C   VAL    80      41.140  51.280  35.000  1.00  0.00           C
ATOM   1259  O   VAL    80      41.028  50.712  33.925  1.00  0.00           O
ATOM   1260  N   LYS    81      41.919  52.372  35.201  1.00  0.00           N
ATOM   1261  H   LYS    81      41.753  52.899  36.046  1.00  0.00           H
ATOM   1262  CA  LYS    81      42.762  53.039  34.207  1.00  0.00           C
ATOM   1263  HA  LYS    81      42.825  52.405  33.322  1.00  0.00           H
ATOM   1264  CB  LYS    81      42.193  54.358  33.713  1.00  0.00           C
ATOM   1265  HB2 LYS    81      41.228  54.017  33.339  1.00  0.00           H
ATOM   1266  HB3 LYS    81      42.121  55.101  34.506  1.00  0.00           H
ATOM   1267  CG  LYS    81      42.918  55.038  32.532  1.00  0.00           C
ATOM   1268  HG2 LYS    81      43.919  55.263  32.899  1.00  0.00           H
ATOM   1269  HG3 LYS    81      43.003  54.254  31.780  1.00  0.00           H
ATOM   1270  CD  LYS    81      42.252  56.311  32.083  1.00  0.00           C
ATOM   1271  HD2 LYS    81      41.163  56.265  32.071  1.00  0.00           H
ATOM   1272  HD3 LYS    81      42.553  57.147  32.715  1.00  0.00           H
ATOM   1273  CE  LYS    81      42.682  56.751  30.687  1.00  0.00           C
ATOM   1274  HE2 LYS    81      42.444  57.815  30.680  1.00  0.00           H
ATOM   1275  HE3 LYS    81      43.757  56.775  30.507  1.00  0.00           H
ATOM   1276  NZ  LYS    81      42.087  55.931  29.570  1.00  0.00           N
ATOM   1277  HZ1 LYS    81      41.092  56.101  29.536  1.00  0.00           H
ATOM   1278  HZ2 LYS    81      42.048  54.922  29.586  1.00  0.00           H
ATOM   1279  HZ3 LYS    81      42.425  56.172  28.649  1.00  0.00           H
ATOM   1280  C   LYS    81      44.062  53.233  34.868  1.00  0.00           C
ATOM   1281  O   LYS    81      44.214  54.065  35.748  1.00  0.00           O
ATOM   1282  N   LEU    82      44.957  52.352  34.595  1.00  0.00           N
ATOM   1283  H   LEU    82      44.809  51.691  33.847  1.00  0.00           H
ATOM   1284  CA  LEU    82      46.284  52.407  35.145  1.00  0.00           C
ATOM   1285  HA  LEU    82      46.298  52.548  36.226  1.00  0.00           H
ATOM   1286  CB  LEU    82      47.010  51.117  34.866  1.00  0.00           C
ATOM   1287  HB2 LEU    82      46.984  51.002  33.782  1.00  0.00           H
ATOM   1288  HB3 LEU    82      48.059  51.300  35.101  1.00  0.00           H
ATOM   1289  CG  LEU    82      46.382  49.784  35.276  1.00  0.00           C
ATOM   1290  HG  LEU    82      45.323  49.722  35.029  1.00  0.00           H
ATOM   1291  CD1 LEU    82      47.194  48.633  34.588  1.00  0.00           C
ATOM   1292 HD11 LEU    82      47.226  48.651  33.498  1.00  0.00           H
ATOM   1293 HD12 LEU    82      46.833  47.666  34.936  1.00  0.00           H
ATOM   1294 HD13 LEU    82      48.247  48.582  34.865  1.00  0.00           H
ATOM   1295  CD2 LEU    82      46.333  49.646  36.801  1.00  0.00           C
ATOM   1296 HD21 LEU    82      47.273  49.876  37.302  1.00  0.00           H
ATOM   1297 HD22 LEU    82      45.662  50.383  37.242  1.00  0.00           H
ATOM   1298 HD23 LEU    82      46.057  48.592  36.848  1.00  0.00           H
ATOM   1299  C   LEU    82      47.041  53.594  34.587  1.00  0.00           C
ATOM   1300  O   LEU    82      46.953  53.845  33.392  1.00  0.00           O
ATOM   1301  N   GLY    83      47.886  54.252  35.439  1.00  0.00           N
ATOM   1302  H   GLY    83      47.842  54.151  36.443  1.00  0.00           H
ATOM   1303  CA  GLY    83      48.537  55.529  34.912  1.00  0.00           C
ATOM   1304  HA2 GLY    83      47.822  56.053  34.278  1.00  0.00           H
ATOM   1305  HA3 GLY    83      48.814  56.127  35.780  1.00  0.00           H
ATOM   1306  C   GLY    83      49.803  55.364  34.083  1.00  0.00           C
ATOM   1307  O   GLY    83      50.102  56.141  33.162  1.00  0.00           O
ATOM   1308  N   GLY    84      50.503  54.315  34.459  1.00  0.00           N
ATOM   1309  H   GLY    84      50.061  53.918  35.276  1.00  0.00           H
ATOM   1310  CA  GLY    84      51.838  53.893  34.035  1.00  0.00           C
ATOM   1311  HA2 GLY    84      51.822  52.806  34.110  1.00  0.00           H
ATOM   1312  HA3 GLY    84      51.974  54.119  32.977  1.00  0.00           H
ATOM   1313  C   GLY    84      52.939  54.449  34.909  1.00  0.00           C
ATOM   1314  O   GLY    84      54.002  54.706  34.401  1.00  0.00           O
ATOM   1315  N   ASP    85      52.613  54.842  36.105  1.00  0.00           N
ATOM   1316  H   ASP    85      51.718  54.502  36.427  1.00  0.00           H
ATOM   1317  CA  ASP    85      53.272  55.764  36.966  1.00  0.00           C
ATOM   1318  HA  ASP    85      54.351  55.742  36.813  1.00  0.00           H
ATOM   1319  CB  ASP    85      52.732  57.230  36.742  1.00  0.00           C
ATOM   1320  HB2 ASP    85      53.309  57.876  37.404  1.00  0.00           H
ATOM   1321  HB3 ASP    85      52.906  57.694  35.772  1.00  0.00           H
ATOM   1322  CG  ASP    85      51.236  57.483  37.174  1.00  0.00           C
ATOM   1323  OD1 ASP    85      50.532  56.475  37.578  1.00  0.00           O
ATOM   1324  OD2 ASP    85      50.770  58.607  36.991  1.00  0.00           O
ATOM   1325  C   ASP    85      53.031  55.288  38.396  1.00  0.00           C
ATOM   1326  O   ASP    85      53.122  56.114  39.301  1.00  0.00           O
ATOM   1327  N   ARG    86      52.689  54.000  38.693  1.00  0.00           N
ATOM   1328  H   ARG    86      52.576  53.336  37.940  1.00  0.00           H
ATOM   1329  CA  ARG    86      52.422  53.479  39.997  1.00  0.00           C
ATOM   1330  HA  ARG    86      52.161  52.426  39.888  1.00  0.00           H
ATOM   1331  CB  ARG    86      53.615  53.534  40.996  1.00  0.00           C
ATOM   1332  HB2 ARG    86      53.866  54.578  41.184  1.00  0.00           H
ATOM   1333  HB3 ARG    86      53.389  53.090  41.965  1.00  0.00           H
ATOM   1334  CG  ARG    86      54.855  52.800  40.475  1.00  0.00           C
ATOM   1335  HG2 ARG    86      54.472  51.907  39.982  1.00  0.00           H
ATOM   1336  HG3 ARG    86      55.370  53.482  39.798  1.00  0.00           H
ATOM   1337  CD  ARG    86      55.889  52.470  41.533  1.00  0.00           C
ATOM   1338  HD2 ARG    86      56.191  53.372  42.065  1.00  0.00           H
ATOM   1339  HD3 ARG    86      55.403  51.848  42.286  1.00  0.00           H
ATOM   1340  NE  ARG    86      57.058  51.755  41.016  1.00  0.00           N
ATOM   1341  HE  ARG    86      57.900  52.306  40.930  1.00  0.00           H
ATOM   1342  CZ  ARG    86      57.069  50.426  40.817  1.00  0.00           C
ATOM   1343  NH1 ARG    86      56.082  49.686  41.063  1.00  0.00           N
ATOM   1344 HH11 ARG    86      55.258  49.927  41.596  1.00  0.00           H
ATOM   1345 HH12 ARG    86      56.354  48.714  41.090  1.00  0.00           H
ATOM   1346  NH2 ARG    86      58.155  49.892  40.317  1.00  0.00           N
ATOM   1347 HH21 ARG    86      58.981  50.462  40.195  1.00  0.00           H
ATOM   1348 HH22 ARG    86      58.237  48.900  40.149  1.00  0.00           H
ATOM   1349  C   ARG    86      51.121  54.038  40.694  1.00  0.00           C
ATOM   1350  O   ARG    86      51.011  53.944  41.938  1.00  0.00           O
ATOM   1351  N   THR    87      50.206  54.611  39.887  1.00  0.00           N
ATOM   1352  H   THR    87      50.342  54.688  38.889  1.00  0.00           H
ATOM   1353  CA  THR    87      48.850  55.083  40.364  1.00  0.00           C
ATOM   1354  HA  THR    87      48.460  54.656  41.288  1.00  0.00           H
ATOM   1355  CB  THR    87      48.838  56.592  40.697  1.00  0.00           C
ATOM   1356  HB  THR    87      47.928  56.665  41.291  1.00  0.00           H
ATOM   1357  CG2 THR    87      50.108  57.105  41.471  1.00  0.00           C
ATOM   1358 HG21 THR    87      50.139  56.758  42.503  1.00  0.00           H
ATOM   1359 HG22 THR    87      50.001  58.189  41.505  1.00  0.00           H
ATOM   1360 HG23 THR    87      51.054  56.886  40.977  1.00  0.00           H
ATOM   1361  OG1 THR    87      48.668  57.323  39.512  1.00  0.00           O
ATOM   1362  HG1 THR    87      49.406  57.095  38.942  1.00  0.00           H
ATOM   1363  C   THR    87      47.766  54.662  39.325  1.00  0.00           C
ATOM   1364  O   THR    87      48.059  54.481  38.176  1.00  0.00           O
ATOM   1365  N   PHE    88      46.544  54.559  39.799  1.00  0.00           N
ATOM   1366  H   PHE    88      46.392  54.997  40.697  1.00  0.00           H
ATOM   1367  CA  PHE    88      45.360  54.314  38.994  1.00  0.00           C
ATOM   1368  HA  PHE    88      45.493  54.603  37.952  1.00  0.00           H
ATOM   1369  CB  PHE    88      45.006  52.897  39.077  1.00  0.00           C
ATOM   1370  HB2 PHE    88      44.124  52.697  38.468  1.00  0.00           H
ATOM   1371  HB3 PHE    88      45.789  52.274  38.645  1.00  0.00           H
ATOM   1372  CG  PHE    88      44.671  52.318  40.434  1.00  0.00           C
ATOM   1373  CD1 PHE    88      43.399  52.413  41.017  1.00  0.00           C
ATOM   1374  HD1 PHE    88      42.587  52.917  40.514  1.00  0.00           H
ATOM   1375  CE1 PHE    88      43.184  51.863  42.298  1.00  0.00           C
ATOM   1376  HE1 PHE    88      42.283  51.901  42.891  1.00  0.00           H
ATOM   1377  CZ  PHE    88      44.226  51.175  42.952  1.00  0.00           C
ATOM   1378  HZ  PHE    88      44.123  50.889  43.988  1.00  0.00           H
ATOM   1379  CE2 PHE    88      45.520  51.100  42.381  1.00  0.00           C
ATOM   1380  HE2 PHE    88      46.295  50.527  42.868  1.00  0.00           H
ATOM   1381  CD2 PHE    88      45.761  51.618  41.093  1.00  0.00           C
ATOM   1382  HD2 PHE    88      46.751  51.545  40.667  1.00  0.00           H
ATOM   1383  C   PHE    88      44.111  55.170  39.361  1.00  0.00           C
ATOM   1384  O   PHE    88      44.084  55.823  40.417  1.00  0.00           O
ATOM   1385  N   ASP    89      43.091  55.143  38.460  1.00  0.00           N
ATOM   1386  H   ASP    89      43.316  54.646  37.611  1.00  0.00           H
ATOM   1387  CA  ASP    89      41.745  55.815  38.601  1.00  0.00           C
ATOM   1388  HA  ASP    89      41.651  56.206  39.614  1.00  0.00           H
ATOM   1389  CB  ASP    89      41.574  56.943  37.587  1.00  0.00           C
ATOM   1390  HB2 ASP    89      41.998  56.573  36.652  1.00  0.00           H
ATOM   1391  HB3 ASP    89      40.517  57.179  37.458  1.00  0.00           H
ATOM   1392  CG  ASP    89      42.392  58.159  37.906  1.00  0.00           C
ATOM   1393  OD1 ASP    89      42.787  58.890  36.953  1.00  0.00           O
ATOM   1394  OD2 ASP    89      42.798  58.386  39.080  1.00  0.00           O
ATOM   1395  C   ASP    89      40.661  54.721  38.405  1.00  0.00           C
ATOM   1396  O   ASP    89      40.826  53.796  37.594  1.00  0.00           O
ATOM   1397  N   THR    90      39.552  54.788  39.159  1.00  0.00           N
ATOM   1398  H   THR    90      39.502  55.516  39.857  1.00  0.00           H
ATOM   1399  CA  THR    90      38.541  53.700  39.375  1.00  0.00           C
ATOM   1400  HA  THR    90      38.833  52.848  38.760  1.00  0.00           H
ATOM   1401  CB  THR    90      38.581  53.218  40.853  1.00  0.00           C
ATOM   1402  HB  THR    90      38.148  54.079  41.362  1.00  0.00           H
ATOM   1403  CG2 THR    90      37.669  51.978  40.971  1.00  0.00           C
ATOM   1404 HG21 THR    90      36.620  52.130  40.717  1.00  0.00           H
ATOM   1405 HG22 THR    90      37.628  51.577  41.985  1.00  0.00           H
ATOM   1406 HG23 THR    90      37.874  51.155  40.285  1.00  0.00           H
ATOM   1407  OG1 THR    90      39.867  52.908  41.295  1.00  0.00           O
ATOM   1408  HG1 THR    90      40.401  53.700  41.384  1.00  0.00           H
ATOM   1409  C   THR    90      37.133  54.202  39.024  1.00  0.00           C
ATOM   1410  O   THR    90      36.658  55.202  39.614  1.00  0.00           O
ATOM   1411  N   THR    91      36.317  53.553  38.251  1.00  0.00           N
ATOM   1412  H   THR    91      36.698  52.760  37.756  1.00  0.00           H
ATOM   1413  CA  THR    91      34.855  53.614  38.221  1.00  0.00           C
ATOM   1414  HA  THR    91      34.497  54.107  39.124  1.00  0.00           H
ATOM   1415  CB  THR    91      34.489  54.306  36.886  1.00  0.00           C
ATOM   1416  HB  THR    91      34.782  55.356  36.906  1.00  0.00           H
ATOM   1417  CG2 THR    91      35.171  53.685  35.643  1.00  0.00           C
ATOM   1418 HG21 THR    91      36.261  53.718  35.640  1.00  0.00           H
ATOM   1419 HG22 THR    91      34.837  54.206  34.745  1.00  0.00           H
ATOM   1420 HG23 THR    91      34.855  52.649  35.516  1.00  0.00           H
ATOM   1421  OG1 THR    91      33.143  54.243  36.623  1.00  0.00           O
ATOM   1422  HG1 THR    91      33.128  54.830  35.864  1.00  0.00           H
ATOM   1423  C   THR    91      34.320  52.160  38.355  1.00  0.00           C
ATOM   1424  O   THR    91      35.031  51.191  38.044  1.00  0.00           O
ATOM   1425  N   GLN    92      33.088  52.085  38.846  1.00  0.00           N
ATOM   1426  H   GLN    92      32.730  52.996  39.092  1.00  0.00           H
ATOM   1427  CA  GLN    92      32.441  50.869  39.288  1.00  0.00           C
ATOM   1428  HA  GLN    92      32.594  50.137  38.494  1.00  0.00           H
ATOM   1429  CB  GLN    92      33.124  50.416  40.561  1.00  0.00           C
ATOM   1430  HB2 GLN    92      32.611  49.500  40.852  1.00  0.00           H
ATOM   1431  HB3 GLN    92      34.200  50.319  40.420  1.00  0.00           H
ATOM   1432  CG  GLN    92      32.982  51.468  41.715  1.00  0.00           C
ATOM   1433  HG2 GLN    92      33.471  52.397  41.421  1.00  0.00           H
ATOM   1434  HG3 GLN    92      31.938  51.575  42.010  1.00  0.00           H
ATOM   1435  CD  GLN    92      33.854  50.876  42.908  1.00  0.00           C
ATOM   1436  OE1 GLN    92      33.847  49.687  43.250  1.00  0.00           O
ATOM   1437  NE2 GLN    92      34.543  51.666  43.694  1.00  0.00           N
ATOM   1438 HE21 GLN    92      34.911  51.281  44.552  1.00  0.00           H
ATOM   1439 HE22 GLN    92      34.408  52.656  43.541  1.00  0.00           H
ATOM   1440  C   GLN    92      30.917  50.950  39.567  1.00  0.00           C
ATOM   1441  O   GLN    92      30.332  52.024  39.851  1.00  0.00           O
ATOM   1442  N   SER    93      30.282  49.819  39.501  1.00  0.00           N
ATOM   1443  H   SER    93      30.843  49.050  39.164  1.00  0.00           H
ATOM   1444  CA  SER    93      28.835  49.589  39.624  1.00  0.00           C
ATOM   1445  HA  SER    93      28.386  50.369  40.237  1.00  0.00           H
ATOM   1446  CB  SER    93      28.188  49.746  38.283  1.00  0.00           C
ATOM   1447  HB2 SER    93      28.439  50.727  37.877  1.00  0.00           H
ATOM   1448  HB3 SER    93      28.748  49.047  37.662  1.00  0.00           H
ATOM   1449  OG  SER    93      26.804  49.490  38.257  1.00  0.00           O
ATOM   1450  HG  SER    93      26.487  49.838  37.419  1.00  0.00           H
ATOM   1451  C   SER    93      28.616  48.137  40.168  1.00  0.00           C
ATOM   1452  O   SER    93      29.174  47.125  39.708  1.00  0.00           O
ATOM   1453  N   LYS    94      27.621  47.954  41.085  1.00  0.00           N
ATOM   1454  H   LYS    94      27.124  48.785  41.374  1.00  0.00           H
ATOM   1455  CA  LYS    94      26.985  46.645  41.498  1.00  0.00           C
ATOM   1456  HA  LYS    94      27.766  45.904  41.336  1.00  0.00           H
ATOM   1457  CB  LYS    94      26.603  46.640  43.028  1.00  0.00           C
ATOM   1458  HB2 LYS    94      26.449  47.691  43.273  1.00  0.00           H
ATOM   1459  HB3 LYS    94      25.712  46.079  43.309  1.00  0.00           H
ATOM   1460  CG  LYS    94      27.755  46.075  43.877  1.00  0.00           C
ATOM   1461  HG2 LYS    94      27.903  45.005  43.736  1.00  0.00           H
ATOM   1462  HG3 LYS    94      28.690  46.546  43.570  1.00  0.00           H
ATOM   1463  CD  LYS    94      27.443  46.332  45.365  1.00  0.00           C
ATOM   1464  HD2 LYS    94      26.429  45.968  45.528  1.00  0.00           H
ATOM   1465  HD3 LYS    94      28.049  45.599  45.897  1.00  0.00           H
ATOM   1466  CE  LYS    94      27.603  47.748  45.913  1.00  0.00           C
ATOM   1467  HE2 LYS    94      28.625  47.992  46.198  1.00  0.00           H
ATOM   1468  HE3 LYS    94      27.217  48.368  45.103  1.00  0.00           H
ATOM   1469  NZ  LYS    94      26.797  47.838  47.152  1.00  0.00           N
ATOM   1470  HZ1 LYS    94      26.759  48.716  47.650  1.00  0.00           H
ATOM   1471  HZ2 LYS    94      27.190  47.182  47.812  1.00  0.00           H
ATOM   1472  HZ3 LYS    94      25.830  47.572  47.027  1.00  0.00           H
ATOM   1473  C   LYS    94      25.777  46.315  40.665  1.00  0.00           C
ATOM   1474  O   LYS    94      24.988  47.184  40.252  1.00  0.00           O
ATOM   1475  N   TYR    95      25.443  45.027  40.555  1.00  0.00           N
ATOM   1476  H   TYR    95      25.976  44.450  41.188  1.00  0.00           H
ATOM   1477  CA  TYR    95      24.297  44.390  39.950  1.00  0.00           C
ATOM   1478  HA  TYR    95      23.501  45.132  39.877  1.00  0.00           H
ATOM   1479  CB  TYR    95      24.777  43.849  38.582  1.00  0.00           C
ATOM   1480  HB2 TYR    95      25.699  43.290  38.743  1.00  0.00           H
ATOM   1481  HB3 TYR    95      24.079  43.143  38.132  1.00  0.00           H
ATOM   1482  CG  TYR    95      25.031  44.966  37.550  1.00  0.00           C
ATOM   1483  CD1 TYR    95      24.164  45.275  36.458  1.00  0.00           C
ATOM   1484  HD1 TYR    95      23.215  44.763  36.524  1.00  0.00           H
ATOM   1485  CE1 TYR    95      24.510  46.239  35.505  1.00  0.00           C
ATOM   1486  HE1 TYR    95      23.797  46.617  34.788  1.00  0.00           H
ATOM   1487  CZ  TYR    95      25.826  46.720  35.531  1.00  0.00           C
ATOM   1488  OH  TYR    95      26.245  47.715  34.646  1.00  0.00           O
ATOM   1489  HH  TYR    95      26.582  48.422  35.201  1.00  0.00           H
ATOM   1490  CE2 TYR    95      26.718  46.421  36.541  1.00  0.00           C
ATOM   1491  HE2 TYR    95      27.730  46.797  36.566  1.00  0.00           H
ATOM   1492  CD2 TYR    95      26.327  45.537  37.558  1.00  0.00           C
ATOM   1493  HD2 TYR    95      27.035  45.263  38.326  1.00  0.00           H
ATOM   1494  C   TYR    95      23.832  43.240  40.902  1.00  0.00           C
ATOM   1495  O   TYR    95      24.550  42.230  40.977  1.00  0.00           O
ATOM   1496  N   ARG    96      22.684  43.409  41.555  1.00  0.00           N
ATOM   1497  H   ARG    96      21.992  44.113  41.341  1.00  0.00           H
ATOM   1498  CA  ARG    96      22.226  42.428  42.491  1.00  0.00           C
ATOM   1499  HA  ARG    96      22.976  42.347  43.276  1.00  0.00           H
ATOM   1500  CB  ARG    96      20.875  42.970  43.116  1.00  0.00           C
ATOM   1501  HB2 ARG    96      21.028  43.952  43.565  1.00  0.00           H
ATOM   1502  HB3 ARG    96      20.260  43.088  42.224  1.00  0.00           H
ATOM   1503  CG  ARG    96      20.065  41.986  44.098  1.00  0.00           C
ATOM   1504  HG2 ARG    96      19.609  41.099  43.656  1.00  0.00           H
ATOM   1505  HG3 ARG    96      20.774  41.720  44.882  1.00  0.00           H
ATOM   1506  CD  ARG    96      18.954  42.772  44.850  1.00  0.00           C
ATOM   1507  HD2 ARG    96      19.404  43.695  45.218  1.00  0.00           H
ATOM   1508  HD3 ARG    96      18.249  43.101  44.087  1.00  0.00           H
ATOM   1509  NE  ARG    96      18.459  42.000  45.979  1.00  0.00           N
ATOM   1510  HE  ARG    96      18.632  42.448  46.867  1.00  0.00           H
ATOM   1511  CZ  ARG    96      17.877  40.781  46.072  1.00  0.00           C
ATOM   1512  NH1 ARG    96      17.538  40.094  45.032  1.00  0.00           N
ATOM   1513 HH11 ARG    96      17.811  40.380  44.102  1.00  0.00           H
ATOM   1514 HH12 ARG    96      17.139  39.173  45.150  1.00  0.00           H
ATOM   1515  NH2 ARG    96      17.578  40.242  47.216  1.00  0.00           N
ATOM   1516 HH21 ARG    96      17.845  40.671  48.090  1.00  0.00           H
ATOM   1517 HH22 ARG    96      16.982  39.427  47.235  1.00  0.00           H
ATOM   1518  C   ARG    96      21.838  41.125  41.802  1.00  0.00           C
ATOM   1519  O   ARG    96      21.251  41.058  40.751  1.00  0.00           O
ATOM   1520  N   LEU    97      22.182  39.982  42.432  1.00  0.00           N
ATOM   1521  H   LEU    97      22.518  40.112  43.375  1.00  0.00           H
ATOM   1522  CA  LEU    97      21.939  38.695  41.947  1.00  0.00           C
ATOM   1523  HA  LEU    97      21.930  38.731  40.857  1.00  0.00           H
ATOM   1524  CB  LEU    97      23.033  37.777  42.368  1.00  0.00           C
ATOM   1525  HB2 LEU    97      23.892  38.182  41.833  1.00  0.00           H
ATOM   1526  HB3 LEU    97      23.173  37.943  43.437  1.00  0.00           H
ATOM   1527  CG  LEU    97      22.745  36.324  42.064  1.00  0.00           C
ATOM   1528  HG  LEU    97      21.771  36.038  42.458  1.00  0.00           H
ATOM   1529  CD1 LEU    97      22.800  35.996  40.537  1.00  0.00           C
ATOM   1530 HD11 LEU    97      22.047  36.501  39.932  1.00  0.00           H
ATOM   1531 HD12 LEU    97      22.739  34.910  40.466  1.00  0.00           H
ATOM   1532 HD13 LEU    97      23.765  36.326  40.156  1.00  0.00           H
ATOM   1533  CD2 LEU    97      23.746  35.547  42.804  1.00  0.00           C
ATOM   1534 HD21 LEU    97      24.712  35.851  42.399  1.00  0.00           H
ATOM   1535 HD22 LEU    97      23.770  35.783  43.869  1.00  0.00           H
ATOM   1536 HD23 LEU    97      23.635  34.467  42.703  1.00  0.00           H
ATOM   1537  C   LEU    97      20.512  38.307  42.407  1.00  0.00           C
ATOM   1538  O   LEU    97      20.230  38.347  43.618  1.00  0.00           O
ATOM   1539  N   PRO    98      19.474  38.060  41.524  1.00  0.00           N
ATOM   1540  CD  PRO    98      19.521  38.398  40.129  1.00  0.00           C
ATOM   1541  HD2 PRO    98      20.182  37.816  39.487  1.00  0.00           H
ATOM   1542  HD3 PRO    98      19.675  39.462  39.955  1.00  0.00           H
ATOM   1543  CG  PRO    98      18.187  38.158  39.530  1.00  0.00           C
ATOM   1544  HG2 PRO    98      18.060  37.650  38.575  1.00  0.00           H
ATOM   1545  HG3 PRO    98      17.594  39.063  39.397  1.00  0.00           H
ATOM   1546  CB  PRO    98      17.472  37.203  40.564  1.00  0.00           C
ATOM   1547  HB2 PRO    98      17.682  36.161  40.323  1.00  0.00           H
ATOM   1548  HB3 PRO    98      16.394  37.366  40.573  1.00  0.00           H
ATOM   1549  CA  PRO    98      18.146  37.562  41.909  1.00  0.00           C
ATOM   1550  HA  PRO    98      17.647  38.397  42.401  1.00  0.00           H
ATOM   1551  C   PRO    98      18.326  36.293  42.773  1.00  0.00           C
ATOM   1552  O   PRO    98      19.049  35.335  42.429  1.00  0.00           O
ATOM   1553  N   ASP    99      17.641  36.243  43.886  1.00  0.00           N
ATOM   1554  H   ASP    99      16.978  36.997  43.997  1.00  0.00           H
ATOM   1555  CA  ASP    99      17.545  35.163  44.895  1.00  0.00           C
ATOM   1556  HA  ASP    99      18.563  34.992  45.242  1.00  0.00           H
ATOM   1557  CB  ASP    99      16.633  35.424  46.036  1.00  0.00           C
ATOM   1558  HB2 ASP    99      15.595  35.375  45.706  1.00  0.00           H
ATOM   1559  HB3 ASP    99      16.739  34.617  46.762  1.00  0.00           H
ATOM   1560  CG  ASP    99      17.062  36.764  46.704  1.00  0.00           C
ATOM   1561  OD1 ASP    99      18.007  36.847  47.515  1.00  0.00           O
ATOM   1562  OD2 ASP    99      16.444  37.821  46.418  1.00  0.00           O
ATOM   1563  C   ASP    99      17.131  33.837  44.303  1.00  0.00           C
ATOM   1564  O   ASP    99      17.828  32.848  44.566  1.00  0.00           O
ATOM   1565  N   ALA   100      16.163  33.822  43.355  1.00  0.00           N
ATOM   1566  H   ALA   100      15.695  34.678  43.087  1.00  0.00           H
ATOM   1567  CA  ALA   100      16.000  32.519  42.634  1.00  0.00           C
ATOM   1568  HA  ALA   100      15.845  31.725  43.365  1.00  0.00           H
ATOM   1569  CB  ALA   100      14.707  32.567  41.855  1.00  0.00           C
ATOM   1570  HB1 ALA   100      13.873  32.679  42.549  1.00  0.00           H
ATOM   1571  HB2 ALA   100      14.523  31.618  41.354  1.00  0.00           H
ATOM   1572  HB3 ALA   100      14.712  33.389  41.139  1.00  0.00           H
ATOM   1573  C   ALA   100      17.072  31.984  41.736  1.00  0.00           C
ATOM   1574  O   ALA   100      17.093  30.770  41.422  1.00  0.00           O
ATOM   1575  N   MET   101      17.922  32.857  41.160  1.00  0.00           N
ATOM   1576  H   MET   101      17.689  33.832  41.286  1.00  0.00           H
ATOM   1577  CA  MET   101      19.128  32.615  40.285  1.00  0.00           C
ATOM   1578  HA  MET   101      18.815  32.034  39.418  1.00  0.00           H
ATOM   1579  CB  MET   101      19.626  33.844  39.536  1.00  0.00           C
ATOM   1580  HB2 MET   101      18.760  34.200  38.980  1.00  0.00           H
ATOM   1581  HB3 MET   101      19.863  34.652  40.230  1.00  0.00           H
ATOM   1582  CG  MET   101      20.611  33.513  38.460  1.00  0.00           C
ATOM   1583  HG2 MET   101      21.602  33.295  38.859  1.00  0.00           H
ATOM   1584  HG3 MET   101      20.237  32.612  37.975  1.00  0.00           H
ATOM   1585  SD  MET   101      20.770  34.818  37.163  1.00  0.00           S
ATOM   1586  CE  MET   101      19.056  35.094  36.655  1.00  0.00           C
ATOM   1587  HE1 MET   101      18.527  35.768  37.329  1.00  0.00           H
ATOM   1588  HE2 MET   101      19.029  35.550  35.666  1.00  0.00           H
ATOM   1589  HE3 MET   101      18.516  34.149  36.586  1.00  0.00           H
ATOM   1590  C   MET   101      20.312  31.945  40.999  1.00  0.00           C
ATOM   1591  O   MET   101      20.950  31.061  40.476  1.00  0.00           O
ATOM   1592  N   ARG   102      20.422  32.154  42.284  1.00  0.00           N
ATOM   1593  H   ARG   102      19.784  32.826  42.685  1.00  0.00           H
ATOM   1594  CA  ARG   102      21.331  31.535  43.161  1.00  0.00           C
ATOM   1595  HA  ARG   102      22.328  31.802  42.811  1.00  0.00           H
ATOM   1596  CB  ARG   102      21.186  32.137  44.554  1.00  0.00           C
ATOM   1597  HB2 ARG   102      21.140  33.223  44.475  1.00  0.00           H
ATOM   1598  HB3 ARG   102      20.256  31.815  45.023  1.00  0.00           H
ATOM   1599  CG  ARG   102      22.265  31.739  45.478  1.00  0.00           C
ATOM   1600  HG2 ARG   102      22.082  30.773  45.949  1.00  0.00           H
ATOM   1601  HG3 ARG   102      23.140  31.501  44.874  1.00  0.00           H
ATOM   1602  CD  ARG   102      22.519  32.769  46.650  1.00  0.00           C
ATOM   1603  HD2 ARG   102      23.419  32.546  47.224  1.00  0.00           H
ATOM   1604  HD3 ARG   102      22.946  33.678  46.224  1.00  0.00           H
ATOM   1605  NE  ARG   102      21.269  33.113  47.331  1.00  0.00           N
ATOM   1606  HE  ARG   102      20.834  32.359  47.843  1.00  0.00           H
ATOM   1607  CZ  ARG   102      20.679  34.313  47.405  1.00  0.00           C
ATOM   1608  NH1 ARG   102      21.214  35.278  46.717  1.00  0.00           N
ATOM   1609 HH11 ARG   102      22.209  35.264  46.539  1.00  0.00           H
ATOM   1610 HH12 ARG   102      20.787  36.194  46.743  1.00  0.00           H
ATOM   1611  NH2 ARG   102      19.490  34.522  47.849  1.00  0.00           N
ATOM   1612 HH21 ARG   102      19.055  33.799  48.406  1.00  0.00           H
ATOM   1613 HH22 ARG   102      19.108  35.457  47.865  1.00  0.00           H
ATOM   1614  C   ARG   102      21.074  29.954  43.083  1.00  0.00           C
ATOM   1615  O   ARG   102      22.020  29.187  43.303  1.00  0.00           O
ATOM   1616  N   THR   103      19.799  29.531  42.826  1.00  0.00           N
ATOM   1617  H   THR   103      19.047  30.193  42.697  1.00  0.00           H
ATOM   1618  CA  THR   103      19.374  28.147  43.084  1.00  0.00           C
ATOM   1619  HA  THR   103      20.307  27.585  43.080  1.00  0.00           H
ATOM   1620  CB  THR   103      18.652  27.957  44.442  1.00  0.00           C
ATOM   1621  HB  THR   103      18.312  26.927  44.548  1.00  0.00           H
ATOM   1622  CG2 THR   103      19.643  28.329  45.609  1.00  0.00           C
ATOM   1623 HG21 THR   103      20.548  27.746  45.439  1.00  0.00           H
ATOM   1624 HG22 THR   103      19.216  27.979  46.548  1.00  0.00           H
ATOM   1625 HG23 THR   103      19.958  29.371  45.572  1.00  0.00           H
ATOM   1626  OG1 THR   103      17.554  28.716  44.589  1.00  0.00           O
ATOM   1627  HG1 THR   103      16.810  28.130  44.428  1.00  0.00           H
ATOM   1628  C   THR   103      18.541  27.573  41.872  1.00  0.00           C
ATOM   1629  O   THR   103      17.803  26.630  42.048  1.00  0.00           O
ATOM   1630  N   THR   104      18.682  28.206  40.725  1.00  0.00           N
ATOM   1631  H   THR   104      19.346  28.961  40.630  1.00  0.00           H
ATOM   1632  CA  THR   104      17.962  27.750  39.485  1.00  0.00           C
ATOM   1633  HA  THR   104      16.951  27.597  39.862  1.00  0.00           H
ATOM   1634  CB  THR   104      17.881  28.776  38.366  1.00  0.00           C
ATOM   1635  HB  THR   104      17.515  29.661  38.885  1.00  0.00           H
ATOM   1636  CG2 THR   104      19.198  28.881  37.567  1.00  0.00           C
ATOM   1637 HG21 THR   104      19.123  29.692  36.841  1.00  0.00           H
ATOM   1638 HG22 THR   104      19.379  27.966  37.006  1.00  0.00           H
ATOM   1639 HG23 THR   104      20.059  28.977  38.227  1.00  0.00           H
ATOM   1640  OG1 THR   104      16.956  28.369  37.432  1.00  0.00           O
ATOM   1641  HG1 THR   104      16.215  28.960  37.581  1.00  0.00           H
ATOM   1642  C   THR   104      18.448  26.274  39.020  1.00  0.00           C
ATOM   1643  O   THR   104      19.582  25.979  39.235  1.00  0.00           O
ATOM   1644  N   GLN   105      17.532  25.481  38.449  1.00  0.00           N
ATOM   1645  H   GLN   105      16.621  25.858  38.231  1.00  0.00           H
ATOM   1646  CA  GLN   105      17.861  24.212  37.781  1.00  0.00           C
ATOM   1647  HA  GLN   105      18.687  23.778  38.341  1.00  0.00           H
ATOM   1648  CB  GLN   105      16.697  23.226  37.861  1.00  0.00           C
ATOM   1649  HB2 GLN   105      15.801  23.785  37.591  1.00  0.00           H
ATOM   1650  HB3 GLN   105      16.864  22.469  37.095  1.00  0.00           H
ATOM   1651  CG  GLN   105      16.469  22.566  39.280  1.00  0.00           C
ATOM   1652  HG2 GLN   105      17.436  22.127  39.524  1.00  0.00           H
ATOM   1653  HG3 GLN   105      16.169  23.353  39.971  1.00  0.00           H
ATOM   1654  CD  GLN   105      15.391  21.497  39.349  1.00  0.00           C
ATOM   1655  OE1 GLN   105      14.996  20.741  38.438  1.00  0.00           O
ATOM   1656  NE2 GLN   105      14.809  21.462  40.534  1.00  0.00           N
ATOM   1657 HE21 GLN   105      13.882  21.112  40.728  1.00  0.00           H
ATOM   1658 HE22 GLN   105      15.136  22.088  41.256  1.00  0.00           H
ATOM   1659  C   GLN   105      18.441  24.431  36.343  1.00  0.00           C
ATOM   1660  O   GLN   105      19.380  23.758  35.941  1.00  0.00           O
ATOM   1661  N   ASN   106      17.885  25.447  35.602  1.00  0.00           N
ATOM   1662  H   ASN   106      17.021  25.856  35.927  1.00  0.00           H
ATOM   1663  CA  ASN   106      18.228  25.913  34.280  1.00  0.00           C
ATOM   1664  HA  ASN   106      18.226  24.991  33.698  1.00  0.00           H
ATOM   1665  CB  ASN   106      17.078  26.696  33.680  1.00  0.00           C
ATOM   1666  HB2 ASN   106      16.728  27.527  34.292  1.00  0.00           H
ATOM   1667  HB3 ASN   106      17.365  27.055  32.692  1.00  0.00           H
ATOM   1668  CG  ASN   106      15.874  25.859  33.433  1.00  0.00           C
ATOM   1669  OD1 ASN   106      14.982  25.903  34.273  1.00  0.00           O
ATOM   1670  ND2 ASN   106      15.835  25.004  32.459  1.00  0.00           N
ATOM   1671 HD21 ASN   106      16.544  24.886  31.748  1.00  0.00           H
ATOM   1672 HD22 ASN   106      15.091  24.330  32.572  1.00  0.00           H
ATOM   1673  C   ASN   106      19.607  26.654  34.202  1.00  0.00           C
ATOM   1674  O   ASN   106      19.758  27.774  34.591  1.00  0.00           O
ATOM   1675  N   PRO   107      20.730  25.914  33.928  1.00  0.00           N
ATOM   1676  CD  PRO   107      20.682  24.557  33.373  1.00  0.00           C
ATOM   1677  HD2 PRO   107      20.691  24.738  32.299  1.00  0.00           H
ATOM   1678  HD3 PRO   107      19.903  23.846  33.649  1.00  0.00           H
ATOM   1679  CG  PRO   107      21.935  23.846  33.839  1.00  0.00           C
ATOM   1680  HG2 PRO   107      22.339  23.068  33.191  1.00  0.00           H
ATOM   1681  HG3 PRO   107      21.697  23.332  34.772  1.00  0.00           H
ATOM   1682  CB  PRO   107      22.824  25.062  33.954  1.00  0.00           C
ATOM   1683  HB2 PRO   107      23.281  25.164  32.970  1.00  0.00           H
ATOM   1684  HB3 PRO   107      23.593  24.926  34.714  1.00  0.00           H
ATOM   1685  CA  PRO   107      22.084  26.322  34.313  1.00  0.00           C
ATOM   1686  HA  PRO   107      22.136  26.390  35.398  1.00  0.00           H
ATOM   1687  C   PRO   107      22.684  27.553  33.682  1.00  0.00           C
ATOM   1688  O   PRO   107      23.538  28.230  34.278  1.00  0.00           O
ATOM   1689  N   ASP   108      22.361  27.846  32.432  1.00  0.00           N
ATOM   1690  H   ASP   108      21.780  27.134  32.012  1.00  0.00           H
ATOM   1691  CA  ASP   108      22.977  28.944  31.701  1.00  0.00           C
ATOM   1692  HA  ASP   108      24.048  28.952  31.905  1.00  0.00           H
ATOM   1693  CB  ASP   108      22.731  28.858  30.205  1.00  0.00           C
ATOM   1694  HB2 ASP   108      21.772  29.256  29.872  1.00  0.00           H
ATOM   1695  HB3 ASP   108      23.496  29.503  29.773  1.00  0.00           H
ATOM   1696  CG  ASP   108      22.984  27.390  29.701  1.00  0.00           C
ATOM   1697  OD1 ASP   108      24.068  27.049  29.212  1.00  0.00           O
ATOM   1698  OD2 ASP   108      22.030  26.554  29.775  1.00  0.00           O
ATOM   1699  C   ASP   108      22.539  30.324  32.230  1.00  0.00           C
ATOM   1700  O   ASP   108      23.191  31.304  31.973  1.00  0.00           O
ATOM   1701  N   GLU   109      21.496  30.432  33.081  1.00  0.00           N
ATOM   1702  H   GLU   109      20.938  29.605  33.237  1.00  0.00           H
ATOM   1703  CA  GLU   109      20.970  31.781  33.499  1.00  0.00           C
ATOM   1704  HA  GLU   109      20.834  32.265  32.532  1.00  0.00           H
ATOM   1705  CB  GLU   109      19.672  31.629  34.226  1.00  0.00           C
ATOM   1706  HB2 GLU   109      19.890  31.119  35.164  1.00  0.00           H
ATOM   1707  HB3 GLU   109      19.222  32.588  34.482  1.00  0.00           H
ATOM   1708  CG  GLU   109      18.500  31.010  33.541  1.00  0.00           C
ATOM   1709  HG2 GLU   109      18.731  29.960  33.365  1.00  0.00           H
ATOM   1710  HG3 GLU   109      17.638  31.024  34.208  1.00  0.00           H
ATOM   1711  CD  GLU   109      18.239  31.560  32.129  1.00  0.00           C
ATOM   1712  OE1 GLU   109      18.202  32.818  31.953  1.00  0.00           O
ATOM   1713  OE2 GLU   109      17.939  30.782  31.204  1.00  0.00           O
ATOM   1714  C   GLU   109      21.893  32.742  34.255  1.00  0.00           C
ATOM   1715  O   GLU   109      21.916  33.976  33.942  1.00  0.00           O
ATOM   1716  N   LEU   110      22.744  32.173  35.096  1.00  0.00           N
ATOM   1717  H   LEU   110      22.626  31.211  35.377  1.00  0.00           H
ATOM   1718  CA  LEU   110      23.838  32.932  35.772  1.00  0.00           C
ATOM   1719  HA  LEU   110      23.506  33.632  36.538  1.00  0.00           H
ATOM   1720  CB  LEU   110      24.690  31.886  36.595  1.00  0.00           C
ATOM   1721  HB2 LEU   110      24.100  31.335  37.328  1.00  0.00           H
ATOM   1722  HB3 LEU   110      25.061  31.166  35.863  1.00  0.00           H
ATOM   1723  CG  LEU   110      25.908  32.586  37.320  1.00  0.00           C
ATOM   1724  HG  LEU   110      26.696  32.770  36.590  1.00  0.00           H
ATOM   1725  CD1 LEU   110      25.527  33.931  38.060  1.00  0.00           C
ATOM   1726 HD11 LEU   110      26.395  34.371  38.551  1.00  0.00           H
ATOM   1727 HD12 LEU   110      24.819  33.751  38.869  1.00  0.00           H
ATOM   1728 HD13 LEU   110      25.267  34.711  37.345  1.00  0.00           H
ATOM   1729  CD2 LEU   110      26.510  31.697  38.392  1.00  0.00           C
ATOM   1730 HD21 LEU   110      26.701  30.692  38.013  1.00  0.00           H
ATOM   1731 HD22 LEU   110      27.467  32.120  38.699  1.00  0.00           H
ATOM   1732 HD23 LEU   110      25.870  31.469  39.244  1.00  0.00           H
ATOM   1733  C   LEU   110      24.707  33.669  34.849  1.00  0.00           C
ATOM   1734  O   LEU   110      24.955  34.856  35.024  1.00  0.00           O
ATOM   1735  N   TRP   111      25.099  33.034  33.720  1.00  0.00           N
ATOM   1736  H   TRP   111      24.791  32.103  33.479  1.00  0.00           H
ATOM   1737  CA  TRP   111      26.124  33.636  32.846  1.00  0.00           C
ATOM   1738  HA  TRP   111      26.803  34.220  33.467  1.00  0.00           H
ATOM   1739  CB  TRP   111      26.825  32.555  32.123  1.00  0.00           C
ATOM   1740  HB2 TRP   111      26.052  32.069  31.527  1.00  0.00           H
ATOM   1741  HB3 TRP   111      27.592  33.016  31.500  1.00  0.00           H
ATOM   1742  CG  TRP   111      27.424  31.596  33.009  1.00  0.00           C
ATOM   1743  CD1 TRP   111      27.023  30.298  33.105  1.00  0.00           C
ATOM   1744  HD1 TRP   111      26.179  29.856  32.596  1.00  0.00           H
ATOM   1745  NE1 TRP   111      27.785  29.633  33.956  1.00  0.00           N
ATOM   1746  HE1 TRP   111      27.501  28.743  34.339  1.00  0.00           H
ATOM   1747  CE2 TRP   111      28.653  30.459  34.636  1.00  0.00           C
ATOM   1748  CZ2 TRP   111      29.408  30.282  35.785  1.00  0.00           C
ATOM   1749  HZ2 TRP   111      29.541  29.294  36.201  1.00  0.00           H
ATOM   1750  CH2 TRP   111      30.298  31.318  36.181  1.00  0.00           C
ATOM   1751  HH2 TRP   111      30.849  31.256  37.108  1.00  0.00           H
ATOM   1752  CZ3 TRP   111      30.252  32.597  35.530  1.00  0.00           C
ATOM   1753  HZ3 TRP   111      30.906  33.412  35.806  1.00  0.00           H
ATOM   1754  CE3 TRP   111      29.232  32.811  34.479  1.00  0.00           C
ATOM   1755  HE3 TRP   111      29.116  33.780  34.013  1.00  0.00           H
ATOM   1756  CD2 TRP   111      28.503  31.709  34.006  1.00  0.00           C
ATOM   1757  C   TRP   111      25.402  34.640  31.837  1.00  0.00           C
ATOM   1758  O   TRP   111      26.060  35.544  31.344  1.00  0.00           O
ATOM   1759  N   GLU   112      24.110  34.490  31.477  1.00  0.00           N
ATOM   1760  H   GLU   112      23.701  33.620  31.785  1.00  0.00           H
ATOM   1761  CA  GLU   112      23.362  35.528  30.772  1.00  0.00           C
ATOM   1762  HA  GLU   112      23.864  35.730  29.826  1.00  0.00           H
ATOM   1763  CB  GLU   112      22.013  34.820  30.340  1.00  0.00           C
ATOM   1764  HB2 GLU   112      21.351  34.597  31.176  1.00  0.00           H
ATOM   1765  HB3 GLU   112      21.395  35.549  29.815  1.00  0.00           H
ATOM   1766  CG  GLU   112      22.028  33.513  29.484  1.00  0.00           C
ATOM   1767  HG2 GLU   112      22.819  33.556  28.735  1.00  0.00           H
ATOM   1768  HG3 GLU   112      22.069  32.563  30.016  1.00  0.00           H
ATOM   1769  CD  GLU   112      20.725  33.395  28.706  1.00  0.00           C
ATOM   1770  OE1 GLU   112      19.849  32.508  28.863  1.00  0.00           O
ATOM   1771  OE2 GLU   112      20.645  34.168  27.721  1.00  0.00           O
ATOM   1772  C   GLU   112      23.148  36.765  31.609  1.00  0.00           C
ATOM   1773  O   GLU   112      23.562  37.833  31.121  1.00  0.00           O
ATOM   1774  N   PHE   113      22.798  36.589  32.885  1.00  0.00           N
ATOM   1775  H   PHE   113      22.656  35.661  33.258  1.00  0.00           H
ATOM   1776  CA  PHE   113      22.832  37.717  33.851  1.00  0.00           C
ATOM   1777  HA  PHE   113      22.202  38.461  33.362  1.00  0.00           H
ATOM   1778  CB  PHE   113      22.210  37.297  35.207  1.00  0.00           C
ATOM   1779  HB2 PHE   113      21.143  37.172  35.018  1.00  0.00           H
ATOM   1780  HB3 PHE   113      22.641  36.351  35.535  1.00  0.00           H
ATOM   1781  CG  PHE   113      22.481  38.227  36.281  1.00  0.00           C
ATOM   1782  CD1 PHE   113      21.721  39.367  36.532  1.00  0.00           C
ATOM   1783  HD1 PHE   113      20.893  39.668  35.908  1.00  0.00           H
ATOM   1784  CE1 PHE   113      21.943  40.133  37.639  1.00  0.00           C
ATOM   1785  HE1 PHE   113      21.361  41.036  37.740  1.00  0.00           H
ATOM   1786  CZ  PHE   113      23.069  39.854  38.493  1.00  0.00           C
ATOM   1787  HZ  PHE   113      23.277  40.444  39.374  1.00  0.00           H
ATOM   1788  CE2 PHE   113      23.846  38.780  38.257  1.00  0.00           C
ATOM   1789  HE2 PHE   113      24.732  38.618  38.851  1.00  0.00           H
ATOM   1790  CD2 PHE   113      23.584  37.963  37.139  1.00  0.00           C
ATOM   1791  HD2 PHE   113      24.169  37.076  36.947  1.00  0.00           H
ATOM   1792  C   PHE   113      24.168  38.378  33.994  1.00  0.00           C
ATOM   1793  O   PHE   113      24.243  39.624  34.015  1.00  0.00           O
ATOM   1794  N   ILE   114      25.314  37.707  34.151  1.00  0.00           N
ATOM   1795  H   ILE   114      25.293  36.706  34.021  1.00  0.00           H
ATOM   1796  CA  ILE   114      26.616  38.275  34.104  1.00  0.00           C
ATOM   1797  HA  ILE   114      26.612  39.062  34.858  1.00  0.00           H
ATOM   1798  CB  ILE   114      27.678  37.387  34.687  1.00  0.00           C
ATOM   1799  HB  ILE   114      27.752  36.514  34.038  1.00  0.00           H
ATOM   1800  CG2 ILE   114      29.085  38.020  34.663  1.00  0.00           C
ATOM   1801 HG21 ILE   114      29.314  38.198  33.613  1.00  0.00           H
ATOM   1802 HG22 ILE   114      29.841  37.360  35.090  1.00  0.00           H
ATOM   1803 HG23 ILE   114      29.056  38.951  35.229  1.00  0.00           H
ATOM   1804  CG1 ILE   114      27.450  36.891  36.143  1.00  0.00           C
ATOM   1805 HG12 ILE   114      27.582  37.659  36.905  1.00  0.00           H
ATOM   1806 HG13 ILE   114      26.447  36.484  36.267  1.00  0.00           H
ATOM   1807  CD1 ILE   114      28.342  35.662  36.491  1.00  0.00           C
ATOM   1808 HD11 ILE   114      27.961  35.317  37.451  1.00  0.00           H
ATOM   1809 HD12 ILE   114      29.408  35.805  36.667  1.00  0.00           H
ATOM   1810 HD13 ILE   114      28.166  34.815  35.828  1.00  0.00           H
ATOM   1811  C   ILE   114      27.063  38.924  32.779  1.00  0.00           C
ATOM   1812  O   ILE   114      27.478  40.038  32.792  1.00  0.00           O
ATOM   1813  N   ALA   115      26.690  38.447  31.595  1.00  0.00           N
ATOM   1814  H   ALA   115      26.081  37.642  31.625  1.00  0.00           H
ATOM   1815  CA  ALA   115      27.038  39.012  30.272  1.00  0.00           C
ATOM   1816  HA  ALA   115      28.033  39.452  30.185  1.00  0.00           H
ATOM   1817  CB  ALA   115      27.123  37.916  29.263  1.00  0.00           C
ATOM   1818  HB1 ALA   115      26.156  37.415  29.319  1.00  0.00           H
ATOM   1819  HB2 ALA   115      27.938  37.235  29.507  1.00  0.00           H
ATOM   1820  HB3 ALA   115      27.293  38.306  28.260  1.00  0.00           H
ATOM   1821  C   ALA   115      26.059  40.146  29.904  1.00  0.00           C
ATOM   1822  O   ALA   115      26.463  41.063  29.235  1.00  0.00           O
ATOM   1823  N   ASP   116      24.798  40.100  30.302  1.00  0.00           N
ATOM   1824  H   ASP   116      24.415  39.404  30.925  1.00  0.00           H
ATOM   1825  CA  ASP   116      23.943  41.251  30.103  1.00  0.00           C
ATOM   1826  HA  ASP   116      24.040  41.577  29.068  1.00  0.00           H
ATOM   1827  CB  ASP   116      22.425  40.943  30.228  1.00  0.00           C
ATOM   1828  HB2 ASP   116      22.331  40.599  31.258  1.00  0.00           H
ATOM   1829  HB3 ASP   116      21.832  41.859  30.244  1.00  0.00           H
ATOM   1830  CG  ASP   116      21.893  39.923  29.172  1.00  0.00           C
ATOM   1831  OD1 ASP   116      22.313  40.089  28.009  1.00  0.00           O
ATOM   1832  OD2 ASP   116      20.920  39.187  29.479  1.00  0.00           O
ATOM   1833  C   ASP   116      24.394  42.491  30.920  1.00  0.00           C
ATOM   1834  O   ASP   116      24.467  43.580  30.412  1.00  0.00           O
ATOM   1835  N   SER   117      24.799  42.213  32.209  1.00  0.00           N
ATOM   1836  H   SER   117      24.710  41.289  32.606  1.00  0.00           H
ATOM   1837  CA  SER   117      25.358  43.260  33.081  1.00  0.00           C
ATOM   1838  HA  SER   117      24.684  44.105  33.220  1.00  0.00           H
ATOM   1839  CB  SER   117      25.862  42.712  34.451  1.00  0.00           C
ATOM   1840  HB2 SER   117      26.749  42.082  34.511  1.00  0.00           H
ATOM   1841  HB3 SER   117      26.022  43.525  35.159  1.00  0.00           H
ATOM   1842  OG  SER   117      24.774  41.980  34.967  1.00  0.00           O
ATOM   1843  HG  SER   117      24.712  41.143  34.501  1.00  0.00           H
ATOM   1844  C   SER   117      26.638  43.814  32.442  1.00  0.00           C
ATOM   1845  O   SER   117      26.745  45.046  32.161  1.00  0.00           O
ATOM   1846  N   LEU   118      27.583  42.952  32.056  1.00  0.00           N
ATOM   1847  H   LEU   118      27.458  41.952  32.118  1.00  0.00           H
ATOM   1848  CA  LEU   118      28.722  43.331  31.316  1.00  0.00           C
ATOM   1849  HA  LEU   118      29.358  44.023  31.868  1.00  0.00           H
ATOM   1850  CB  LEU   118      29.618  42.092  31.043  1.00  0.00           C
ATOM   1851  HB2 LEU   118      28.964  41.354  30.577  1.00  0.00           H
ATOM   1852  HB3 LEU   118      30.335  42.385  30.277  1.00  0.00           H
ATOM   1853  CG  LEU   118      30.299  41.443  32.241  1.00  0.00           C
ATOM   1854  HG  LEU   118      29.608  41.405  33.083  1.00  0.00           H
ATOM   1855  CD1 LEU   118      30.759  40.081  31.908  1.00  0.00           C
ATOM   1856 HD11 LEU   118      29.949  39.508  31.456  1.00  0.00           H
ATOM   1857 HD12 LEU   118      30.997  39.583  32.849  1.00  0.00           H
ATOM   1858 HD13 LEU   118      31.664  40.158  31.304  1.00  0.00           H
ATOM   1859  CD2 LEU   118      31.532  42.221  32.657  1.00  0.00           C
ATOM   1860 HD21 LEU   118      32.370  42.110  31.968  1.00  0.00           H
ATOM   1861 HD22 LEU   118      31.214  43.261  32.746  1.00  0.00           H
ATOM   1862 HD23 LEU   118      31.956  41.908  33.611  1.00  0.00           H
ATOM   1863  C   LEU   118      28.476  44.135  29.975  1.00  0.00           C
ATOM   1864  O   LEU   118      29.152  45.155  29.790  1.00  0.00           O
ATOM   1865  N   LYS   119      27.461  43.751  29.230  1.00  0.00           N
ATOM   1866  H   LYS   119      26.983  42.870  29.353  1.00  0.00           H
ATOM   1867  CA  LYS   119      27.093  44.527  28.012  1.00  0.00           C
ATOM   1868  HA  LYS   119      27.948  44.780  27.384  1.00  0.00           H
ATOM   1869  CB  LYS   119      26.119  43.799  27.111  1.00  0.00           C
ATOM   1870  HB2 LYS   119      26.541  42.865  26.743  1.00  0.00           H
ATOM   1871  HB3 LYS   119      25.279  43.381  27.668  1.00  0.00           H
ATOM   1872  CG  LYS   119      25.769  44.554  25.783  1.00  0.00           C
ATOM   1873  HG2 LYS   119      25.263  45.499  25.982  1.00  0.00           H
ATOM   1874  HG3 LYS   119      26.743  44.645  25.301  1.00  0.00           H
ATOM   1875  CD  LYS   119      24.846  43.693  24.853  1.00  0.00           C
ATOM   1876  HD2 LYS   119      25.318  42.732  24.649  1.00  0.00           H
ATOM   1877  HD3 LYS   119      23.830  43.711  25.245  1.00  0.00           H
ATOM   1878  CE  LYS   119      24.673  44.463  23.533  1.00  0.00           C
ATOM   1879  HE2 LYS   119      25.639  44.707  23.090  1.00  0.00           H
ATOM   1880  HE3 LYS   119      24.066  43.840  22.876  1.00  0.00           H
ATOM   1881  NZ  LYS   119      23.891  45.699  23.754  1.00  0.00           N
ATOM   1882  HZ1 LYS   119      23.636  45.955  22.811  1.00  0.00           H
ATOM   1883  HZ2 LYS   119      24.336  46.435  24.282  1.00  0.00           H
ATOM   1884  HZ3 LYS   119      23.028  45.385  24.174  1.00  0.00           H
ATOM   1885  C   LYS   119      26.477  45.875  28.445  1.00  0.00           C
ATOM   1886  O   LYS   119      26.835  46.829  27.858  1.00  0.00           O
ATOM   1887  N   ALA   120      25.649  45.916  29.538  1.00  0.00           N
ATOM   1888  H   ALA   120      25.425  45.076  30.052  1.00  0.00           H
ATOM   1889  CA  ALA   120      25.057  47.155  30.014  1.00  0.00           C
ATOM   1890  HA  ALA   120      24.474  47.684  29.260  1.00  0.00           H
ATOM   1891  CB  ALA   120      24.043  46.800  31.097  1.00  0.00           C
ATOM   1892  HB1 ALA   120      23.334  47.548  31.452  1.00  0.00           H
ATOM   1893  HB2 ALA   120      24.715  46.424  31.868  1.00  0.00           H
ATOM   1894  HB3 ALA   120      23.515  45.922  30.727  1.00  0.00           H
ATOM   1895  C   ALA   120      26.158  48.082  30.542  1.00  0.00           C
ATOM   1896  O   ALA   120      26.049  49.262  30.436  1.00  0.00           O
ATOM   1897  N   PHE   121      27.182  47.578  31.182  1.00  0.00           N
ATOM   1898  H   PHE   121      27.190  46.570  31.244  1.00  0.00           H
ATOM   1899  CA  PHE   121      28.417  48.224  31.618  1.00  0.00           C
ATOM   1900  HA  PHE   121      28.128  49.046  32.274  1.00  0.00           H
ATOM   1901  CB  PHE   121      29.261  47.210  32.336  1.00  0.00           C
ATOM   1902  HB2 PHE   121      28.601  46.664  33.012  1.00  0.00           H
ATOM   1903  HB3 PHE   121      29.704  46.580  31.566  1.00  0.00           H
ATOM   1904  CG  PHE   121      30.385  47.836  33.169  1.00  0.00           C
ATOM   1905  CD1 PHE   121      30.072  48.548  34.327  1.00  0.00           C
ATOM   1906  HD1 PHE   121      29.044  48.470  34.649  1.00  0.00           H
ATOM   1907  CE1 PHE   121      31.093  49.267  35.096  1.00  0.00           C
ATOM   1908  HE1 PHE   121      30.780  49.801  35.981  1.00  0.00           H
ATOM   1909  CZ  PHE   121      32.469  49.278  34.612  1.00  0.00           C
ATOM   1910  HZ  PHE   121      33.200  49.864  35.149  1.00  0.00           H
ATOM   1911  CE2 PHE   121      32.737  48.448  33.436  1.00  0.00           C
ATOM   1912  HE2 PHE   121      33.781  48.316  33.191  1.00  0.00           H
ATOM   1913  CD2 PHE   121      31.690  47.780  32.755  1.00  0.00           C
ATOM   1914  HD2 PHE   121      32.017  47.213  31.896  1.00  0.00           H
ATOM   1915  C   PHE   121      29.108  48.809  30.465  1.00  0.00           C
ATOM   1916  O   PHE   121      29.462  50.012  30.373  1.00  0.00           O
ATOM   1917  N   ILE   122      29.354  48.044  29.374  1.00  0.00           N
ATOM   1918  H   ILE   122      28.928  47.129  29.332  1.00  0.00           H
ATOM   1919  CA  ILE   122      30.039  48.513  28.178  1.00  0.00           C
ATOM   1920  HA  ILE   122      30.950  49.026  28.486  1.00  0.00           H
ATOM   1921  CB  ILE   122      30.431  47.292  27.298  1.00  0.00           C
ATOM   1922  HB  ILE   122      29.573  46.620  27.282  1.00  0.00           H
ATOM   1923  CG2 ILE   122      30.605  47.608  25.777  1.00  0.00           C
ATOM   1924 HG21 ILE   122      31.269  48.466  25.676  1.00  0.00           H
ATOM   1925 HG22 ILE   122      29.569  47.804  25.499  1.00  0.00           H
ATOM   1926 HG23 ILE   122      30.876  46.706  25.229  1.00  0.00           H
ATOM   1927  CG1 ILE   122      31.610  46.601  28.012  1.00  0.00           C
ATOM   1928 HG12 ILE   122      31.466  46.488  29.086  1.00  0.00           H
ATOM   1929 HG13 ILE   122      31.793  45.560  27.745  1.00  0.00           H
ATOM   1930  CD1 ILE   122      33.023  47.132  27.794  1.00  0.00           C
ATOM   1931 HD11 ILE   122      33.177  47.468  26.769  1.00  0.00           H
ATOM   1932 HD12 ILE   122      33.796  46.440  28.132  1.00  0.00           H
ATOM   1933 HD13 ILE   122      33.205  47.949  28.492  1.00  0.00           H
ATOM   1934  C   ILE   122      29.165  49.509  27.428  1.00  0.00           C
ATOM   1935  O   ILE   122      29.697  50.533  27.076  1.00  0.00           O
ATOM   1936  N   ASP   123      27.801  49.388  27.306  1.00  0.00           N
ATOM   1937  H   ASP   123      27.401  48.469  27.425  1.00  0.00           H
ATOM   1938  CA  ASP   123      27.003  50.466  26.724  1.00  0.00           C
ATOM   1939  HA  ASP   123      27.484  50.716  25.778  1.00  0.00           H
ATOM   1940  CB  ASP   123      25.619  49.838  26.434  1.00  0.00           C
ATOM   1941  HB2 ASP   123      25.366  49.287  27.340  1.00  0.00           H
ATOM   1942  HB3 ASP   123      24.854  50.607  26.333  1.00  0.00           H
ATOM   1943  CG  ASP   123      25.504  48.911  25.182  1.00  0.00           C
ATOM   1944  OD1 ASP   123      24.785  47.939  25.310  1.00  0.00           O
ATOM   1945  OD2 ASP   123      25.962  49.285  24.092  1.00  0.00           O
ATOM   1946  C   ASP   123      26.890  51.764  27.523  1.00  0.00           C
ATOM   1947  O   ASP   123      26.257  52.704  27.073  1.00  0.00           O
ATOM   1948  N   GLU   124      27.397  51.774  28.736  1.00  0.00           N
ATOM   1949  H   GLU   124      27.684  50.899  29.151  1.00  0.00           H
ATOM   1950  CA  GLU   124      27.431  52.912  29.595  1.00  0.00           C
ATOM   1951  HA  GLU   124      26.705  53.686  29.347  1.00  0.00           H
ATOM   1952  CB  GLU   124      26.990  52.484  31.002  1.00  0.00           C
ATOM   1953  HB2 GLU   124      25.909  52.343  31.007  1.00  0.00           H
ATOM   1954  HB3 GLU   124      27.393  51.498  31.232  1.00  0.00           H
ATOM   1955  CG  GLU   124      27.366  53.414  32.181  1.00  0.00           C
ATOM   1956  HG2 GLU   124      26.829  53.090  33.072  1.00  0.00           H
ATOM   1957  HG3 GLU   124      28.440  53.336  32.356  1.00  0.00           H
ATOM   1958  CD  GLU   124      26.975  54.888  31.982  1.00  0.00           C
ATOM   1959  OE1 GLU   124      27.448  55.774  32.738  1.00  0.00           O
ATOM   1960  OE2 GLU   124      26.042  55.124  31.201  1.00  0.00           O
ATOM   1961  C   GLU   124      28.814  53.619  29.526  1.00  0.00           C
ATOM   1962  O   GLU   124      28.897  54.820  29.336  1.00  0.00           O
ATOM   1963  N   GLN   125      29.914  52.832  29.654  1.00  0.00           N
ATOM   1964  H   GLN   125      29.739  51.850  29.815  1.00  0.00           H
ATOM   1965  CA  GLN   125      31.304  53.181  29.645  1.00  0.00           C
ATOM   1966  HA  GLN   125      31.275  54.100  30.230  1.00  0.00           H
ATOM   1967  CB  GLN   125      31.947  52.059  30.414  1.00  0.00           C
ATOM   1968  HB2 GLN   125      31.661  51.121  29.939  1.00  0.00           H
ATOM   1969  HB3 GLN   125      33.035  52.093  30.358  1.00  0.00           H
ATOM   1970  CG  GLN   125      31.546  51.980  31.913  1.00  0.00           C
ATOM   1971  HG2 GLN   125      30.494  51.695  31.943  1.00  0.00           H
ATOM   1972  HG3 GLN   125      32.072  51.154  32.390  1.00  0.00           H
ATOM   1973  CD  GLN   125      31.778  53.192  32.815  1.00  0.00           C
ATOM   1974  OE1 GLN   125      31.083  53.459  33.776  1.00  0.00           O
ATOM   1975  NE2 GLN   125      32.735  54.112  32.567  1.00  0.00           N
ATOM   1976 HE21 GLN   125      32.613  54.954  33.111  1.00  0.00           H
ATOM   1977 HE22 GLN   125      33.366  54.047  31.781  1.00  0.00           H
ATOM   1978  C   GLN   125      31.979  53.377  28.326  1.00  0.00           C
ATOM   1979  O   GLN   125      32.899  54.172  28.265  1.00  0.00           O
ATOM   1980  N   PHE   126      31.449  52.803  27.250  1.00  0.00           N
ATOM   1981  H   PHE   126      30.701  52.156  27.454  1.00  0.00           H
ATOM   1982  CA  PHE   126      31.958  52.849  25.835  1.00  0.00           C
ATOM   1983  HA  PHE   126      32.470  53.811  25.780  1.00  0.00           H
ATOM   1984  CB  PHE   126      32.941  51.651  25.518  1.00  0.00           C
ATOM   1985  HB2 PHE   126      32.453  50.726  25.828  1.00  0.00           H
ATOM   1986  HB3 PHE   126      33.074  51.586  24.438  1.00  0.00           H
ATOM   1987  CG  PHE   126      34.279  51.855  26.240  1.00  0.00           C
ATOM   1988  CD1 PHE   126      34.601  51.254  27.497  1.00  0.00           C
ATOM   1989  HD1 PHE   126      33.886  50.751  28.130  1.00  0.00           H
ATOM   1990  CE1 PHE   126      35.924  51.511  28.082  1.00  0.00           C
ATOM   1991  HE1 PHE   126      36.032  51.187  29.107  1.00  0.00           H
ATOM   1992  CZ  PHE   126      36.896  52.270  27.378  1.00  0.00           C
ATOM   1993  HZ  PHE   126      37.871  52.457  27.804  1.00  0.00           H
ATOM   1994  CE2 PHE   126      36.536  52.827  26.140  1.00  0.00           C
ATOM   1995  HE2 PHE   126      37.276  53.437  25.645  1.00  0.00           H
ATOM   1996  CD2 PHE   126      35.282  52.567  25.526  1.00  0.00           C
ATOM   1997  HD2 PHE   126      35.020  53.089  24.617  1.00  0.00           H
ATOM   1998  C   PHE   126      30.820  52.797  24.725  1.00  0.00           C
ATOM   1999  O   PHE   126      30.587  51.824  24.067  1.00  0.00           O
ATOM   2000  N   PRO   127      30.026  53.909  24.614  1.00  0.00           N
ATOM   2001  CD  PRO   127      29.935  54.921  25.566  1.00  0.00           C
ATOM   2002  HD2 PRO   127      30.840  55.468  25.825  1.00  0.00           H
ATOM   2003  HD3 PRO   127      29.577  54.468  26.491  1.00  0.00           H
ATOM   2004  CG  PRO   127      28.898  55.974  25.033  1.00  0.00           C
ATOM   2005  HG2 PRO   127      29.355  56.643  24.306  1.00  0.00           H
ATOM   2006  HG3 PRO   127      28.247  56.491  25.738  1.00  0.00           H
ATOM   2007  CB  PRO   127      27.973  55.055  24.310  1.00  0.00           C
ATOM   2008  HB2 PRO   127      27.620  55.623  23.449  1.00  0.00           H
ATOM   2009  HB3 PRO   127      27.181  54.716  24.979  1.00  0.00           H
ATOM   2010  CA  PRO   127      28.852  53.869  23.784  1.00  0.00           C
ATOM   2011  HA  PRO   127      28.370  52.901  23.919  1.00  0.00           H
ATOM   2012  C   PRO   127      29.064  53.896  22.214  1.00  0.00           C
ATOM   2013  O   PRO   127      28.096  53.663  21.543  1.00  0.00           O
ATOM   2014  N   GLN   128      30.271  54.031  21.713  1.00  0.00           N
ATOM   2015  H   GLN   128      30.904  54.394  22.411  1.00  0.00           H
ATOM   2016  CA  GLN   128      30.610  54.006  20.265  1.00  0.00           C
ATOM   2017  HA  GLN   128      29.659  53.943  19.737  1.00  0.00           H
ATOM   2018  CB  GLN   128      31.254  55.342  19.839  1.00  0.00           C
ATOM   2019  HB2 GLN   128      32.249  55.310  20.282  1.00  0.00           H
ATOM   2020  HB3 GLN   128      31.420  55.380  18.762  1.00  0.00           H
ATOM   2021  CG  GLN   128      30.513  56.670  20.254  1.00  0.00           C
ATOM   2022  HG2 GLN   128      30.378  56.581  21.331  1.00  0.00           H
ATOM   2023  HG3 GLN   128      31.014  57.607  20.012  1.00  0.00           H
ATOM   2024  CD  GLN   128      29.130  56.643  19.709  1.00  0.00           C
ATOM   2025  OE1 GLN   128      28.728  55.843  18.814  1.00  0.00           O
ATOM   2026  NE2 GLN   128      28.253  57.580  20.050  1.00  0.00           N
ATOM   2027 HE21 GLN   128      27.342  57.426  19.642  1.00  0.00           H
ATOM   2028 HE22 GLN   128      28.474  57.953  20.961  1.00  0.00           H
ATOM   2029  C   GLN   128      31.429  52.770  19.870  1.00  0.00           C
ATOM   2030  O   GLN   128      31.871  52.584  18.704  1.00  0.00           O
ATOM   2031  N   GLY   129      31.582  51.833  20.742  1.00  0.00           N
ATOM   2032  H   GLY   129      31.278  52.091  21.669  1.00  0.00           H
ATOM   2033  CA  GLY   129      32.283  50.527  20.562  1.00  0.00           C
ATOM   2034  HA2 GLY   129      31.795  49.812  21.224  1.00  0.00           H
ATOM   2035  HA3 GLY   129      32.304  50.199  19.523  1.00  0.00           H
ATOM   2036  C   GLY   129      33.792  50.641  20.848  1.00  0.00           C
ATOM   2037  O   GLY   129      34.340  51.721  20.927  1.00  0.00           O
ATOM   2038  N   ILE   130      34.556  49.559  20.831  1.00  0.00           N
ATOM   2039  H   ILE   130      34.137  48.641  20.836  1.00  0.00           H
ATOM   2040  CA  ILE   130      35.997  49.475  20.879  1.00  0.00           C
ATOM   2041  HA  ILE   130      36.441  50.430  20.596  1.00  0.00           H
ATOM   2042  CB  ILE   130      36.431  48.983  22.255  1.00  0.00           C
ATOM   2043  HB  ILE   130      36.151  47.936  22.368  1.00  0.00           H
ATOM   2044  CG2 ILE   130      37.932  49.101  22.264  1.00  0.00           C
ATOM   2045 HG21 ILE   130      38.325  48.689  23.193  1.00  0.00           H
ATOM   2046 HG22 ILE   130      38.241  50.144  22.182  1.00  0.00           H
ATOM   2047 HG23 ILE   130      38.421  48.638  21.407  1.00  0.00           H
ATOM   2048  CG1 ILE   130      35.885  49.702  23.499  1.00  0.00           C
ATOM   2049 HG12 ILE   130      36.675  49.776  24.247  1.00  0.00           H
ATOM   2050 HG13 ILE   130      35.578  50.707  23.208  1.00  0.00           H
ATOM   2051  CD1 ILE   130      34.807  48.862  24.106  1.00  0.00           C
ATOM   2052 HD11 ILE   130      35.161  47.843  24.267  1.00  0.00           H
ATOM   2053 HD12 ILE   130      33.934  48.817  23.454  1.00  0.00           H
ATOM   2054 HD13 ILE   130      34.428  49.253  25.050  1.00  0.00           H
ATOM   2055  C   ILE   130      36.423  48.560  19.718  1.00  0.00           C
ATOM   2056  O   ILE   130      35.859  47.442  19.578  1.00  0.00           O
ATOM   2057  N   SER   131      37.514  48.929  18.979  1.00  0.00           N
ATOM   2058  H   SER   131      38.041  49.784  19.087  1.00  0.00           H
ATOM   2059  CA  SER   131      38.000  47.947  17.970  1.00  0.00           C
ATOM   2060  HA  SER   131      37.272  47.837  17.166  1.00  0.00           H
ATOM   2061  CB  SER   131      39.261  48.537  17.216  1.00  0.00           C
ATOM   2062  HB2 SER   131      38.918  49.496  16.827  1.00  0.00           H
ATOM   2063  HB3 SER   131      40.136  48.800  17.810  1.00  0.00           H
ATOM   2064  OG  SER   131      39.648  47.637  16.202  1.00  0.00           O
ATOM   2065  HG  SER   131      40.172  46.909  16.545  1.00  0.00           H
ATOM   2066  C   SER   131      38.443  46.594  18.541  1.00  0.00           C
ATOM   2067  O   SER   131      38.275  45.545  17.896  1.00  0.00           O
ATOM   2068  N   GLU   132      38.991  46.530  19.780  1.00  0.00           N
ATOM   2069  H   GLU   132      39.031  47.339  20.382  1.00  0.00           H
ATOM   2070  CA  GLU   132      39.573  45.321  20.351  1.00  0.00           C
ATOM   2071  HA  GLU   132      39.253  44.471  19.749  1.00  0.00           H
ATOM   2072  CB  GLU   132      41.121  45.393  20.438  1.00  0.00           C
ATOM   2073  HB2 GLU   132      41.428  46.044  21.256  1.00  0.00           H
ATOM   2074  HB3 GLU   132      41.629  44.483  20.758  1.00  0.00           H
ATOM   2075  CG  GLU   132      41.836  45.750  19.127  1.00  0.00           C
ATOM   2076  HG2 GLU   132      41.535  46.767  18.874  1.00  0.00           H
ATOM   2077  HG3 GLU   132      42.918  45.765  19.257  1.00  0.00           H
ATOM   2078  CD  GLU   132      41.487  44.904  17.960  1.00  0.00           C
ATOM   2079  OE1 GLU   132      41.417  45.553  16.887  1.00  0.00           O
ATOM   2080  OE2 GLU   132      41.415  43.664  18.081  1.00  0.00           O
ATOM   2081  C   GLU   132      38.974  45.001  21.722  1.00  0.00           C
ATOM   2082  O   GLU   132      38.633  45.909  22.448  1.00  0.00           O
ATOM   2083  N   PRO   133      38.954  43.727  22.132  1.00  0.00           N
ATOM   2084  CD  PRO   133      39.288  42.533  21.363  1.00  0.00           C
ATOM   2085  HD2 PRO   133      40.190  42.575  20.753  1.00  0.00           H
ATOM   2086  HD3 PRO   133      38.555  42.410  20.566  1.00  0.00           H
ATOM   2087  CG  PRO   133      39.144  41.363  22.347  1.00  0.00           C
ATOM   2088  HG2 PRO   133      40.164  41.232  22.710  1.00  0.00           H
ATOM   2089  HG3 PRO   133      38.870  40.407  21.898  1.00  0.00           H
ATOM   2090  CB  PRO   133      38.142  41.873  23.384  1.00  0.00           C
ATOM   2091  HB2 PRO   133      38.407  41.379  24.319  1.00  0.00           H
ATOM   2092  HB3 PRO   133      37.133  41.650  23.040  1.00  0.00           H
ATOM   2093  CA  PRO   133      38.359  43.425  23.415  1.00  0.00           C
ATOM   2094  HA  PRO   133      37.366  43.870  23.486  1.00  0.00           H
ATOM   2095  C   PRO   133      39.242  43.826  24.652  1.00  0.00           C
ATOM   2096  O   PRO   133      40.453  43.663  24.611  1.00  0.00           O
ATOM   2097  N   ILE   134      38.637  44.409  25.689  1.00  0.00           N
ATOM   2098  H   ILE   134      37.633  44.382  25.579  1.00  0.00           H
ATOM   2099  CA  ILE   134      39.198  44.923  26.964  1.00  0.00           C
ATOM   2100  HA  ILE   134      40.141  45.437  26.775  1.00  0.00           H
ATOM   2101  CB  ILE   134      38.198  45.912  27.656  1.00  0.00           C
ATOM   2102  HB  ILE   134      37.180  45.525  27.613  1.00  0.00           H
ATOM   2103  CG2 ILE   134      38.520  46.242  29.181  1.00  0.00           C
ATOM   2104 HG21 ILE   134      37.715  46.810  29.647  1.00  0.00           H
ATOM   2105 HG22 ILE   134      39.464  46.788  29.181  1.00  0.00           H
ATOM   2106 HG23 ILE   134      38.748  45.354  29.772  1.00  0.00           H
ATOM   2107  CG1 ILE   134      38.417  47.200  26.896  1.00  0.00           C
ATOM   2108 HG12 ILE   134      39.392  47.623  27.136  1.00  0.00           H
ATOM   2109 HG13 ILE   134      38.321  47.094  25.815  1.00  0.00           H
ATOM   2110  CD1 ILE   134      37.353  48.281  27.209  1.00  0.00           C
ATOM   2111 HD11 ILE   134      36.377  47.864  26.960  1.00  0.00           H
ATOM   2112 HD12 ILE   134      37.566  49.269  26.800  1.00  0.00           H
ATOM   2113 HD13 ILE   134      37.363  48.446  28.286  1.00  0.00           H
ATOM   2114  C   ILE   134      39.432  43.649  27.849  1.00  0.00           C
ATOM   2115  O   ILE   134      38.412  42.944  28.106  1.00  0.00           O
ATOM   2116  N   PRO   135      40.580  43.350  28.395  1.00  0.00           N
ATOM   2117  CD  PRO   135      41.884  43.986  28.260  1.00  0.00           C
ATOM   2118  HD2 PRO   135      42.052  44.748  29.021  1.00  0.00           H
ATOM   2119  HD3 PRO   135      41.930  44.389  27.247  1.00  0.00           H
ATOM   2120  CG  PRO   135      42.877  42.775  28.317  1.00  0.00           C
ATOM   2121  HG2 PRO   135      43.848  43.141  28.649  1.00  0.00           H
ATOM   2122  HG3 PRO   135      42.742  42.274  27.358  1.00  0.00           H
ATOM   2123  CB  PRO   135      42.265  42.028  29.438  1.00  0.00           C
ATOM   2124  HB2 PRO   135      42.529  42.484  30.393  1.00  0.00           H
ATOM   2125  HB3 PRO   135      42.472  40.967  29.577  1.00  0.00           H
ATOM   2126  CA  PRO   135      40.765  42.218  29.236  1.00  0.00           C
ATOM   2127  HA  PRO   135      40.350  41.366  28.696  1.00  0.00           H
ATOM   2128  C   PRO   135      39.979  42.395  30.577  1.00  0.00           C
ATOM   2129  O   PRO   135      39.767  43.556  31.019  1.00  0.00           O
ATOM   2130  N   LEU   136      39.593  41.284  31.128  1.00  0.00           N
ATOM   2131  H   LEU   136      39.560  40.429  30.592  1.00  0.00           H
ATOM   2132  CA  LEU   136      38.804  41.214  32.327  1.00  0.00           C
ATOM   2133  HA  LEU   136      38.786  42.202  32.789  1.00  0.00           H
ATOM   2134  CB  LEU   136      37.363  40.862  31.981  1.00  0.00           C
ATOM   2135  HB2 LEU   136      36.811  41.670  31.501  1.00  0.00           H
ATOM   2136  HB3 LEU   136      37.323  40.133  31.173  1.00  0.00           H
ATOM   2137  CG  LEU   136      36.437  40.223  33.116  1.00  0.00           C
ATOM   2138  HG  LEU   136      36.704  39.229  33.476  1.00  0.00           H
ATOM   2139  CD1 LEU   136      36.316  41.088  34.365  1.00  0.00           C
ATOM   2140 HD11 LEU   136      37.286  41.115  34.859  1.00  0.00           H
ATOM   2141 HD12 LEU   136      35.667  40.579  35.077  1.00  0.00           H
ATOM   2142 HD13 LEU   136      35.886  42.032  34.031  1.00  0.00           H
ATOM   2143  CD2 LEU   136      35.051  40.091  32.440  1.00  0.00           C
ATOM   2144 HD21 LEU   136      34.625  41.014  32.045  1.00  0.00           H
ATOM   2145 HD22 LEU   136      35.257  39.387  31.634  1.00  0.00           H
ATOM   2146 HD23 LEU   136      34.283  39.692  33.104  1.00  0.00           H
ATOM   2147  C   LEU   136      39.357  40.117  33.296  1.00  0.00           C
ATOM   2148  O   LEU   136      39.441  38.969  32.920  1.00  0.00           O
ATOM   2149  N   GLY   137      39.735  40.539  34.459  1.00  0.00           N
ATOM   2150  H   GLY   137      39.803  41.527  34.651  1.00  0.00           H
ATOM   2151  CA  GLY   137      40.068  39.789  35.671  1.00  0.00           C
ATOM   2152  HA2 GLY   137      40.603  38.864  35.457  1.00  0.00           H
ATOM   2153  HA3 GLY   137      40.724  40.396  36.296  1.00  0.00           H
ATOM   2154  C   GLY   137      38.910  39.596  36.617  1.00  0.00           C
ATOM   2155  O   GLY   137      38.354  40.512  37.169  1.00  0.00           O
ATOM   2156  N   PHE   138      38.434  38.372  36.574  1.00  0.00           N
ATOM   2157  H   PHE   138      38.929  37.683  36.026  1.00  0.00           H
ATOM   2158  CA  PHE   138      37.266  37.861  37.275  1.00  0.00           C
ATOM   2159  HA  PHE   138      36.586  38.672  37.541  1.00  0.00           H
ATOM   2160  CB  PHE   138      36.593  36.915  36.308  1.00  0.00           C
ATOM   2161  HB2 PHE   138      36.237  37.410  35.406  1.00  0.00           H
ATOM   2162  HB3 PHE   138      37.376  36.196  36.067  1.00  0.00           H
ATOM   2163  CG  PHE   138      35.323  36.088  36.749  1.00  0.00           C
ATOM   2164  CD1 PHE   138      34.592  36.309  37.924  1.00  0.00           C
ATOM   2165  HD1 PHE   138      34.978  37.082  38.572  1.00  0.00           H
ATOM   2166  CE1 PHE   138      33.463  35.527  38.195  1.00  0.00           C
ATOM   2167  HE1 PHE   138      32.870  35.776  39.062  1.00  0.00           H
ATOM   2168  CZ  PHE   138      33.251  34.392  37.503  1.00  0.00           C
ATOM   2169  HZ  PHE   138      32.414  33.761  37.764  1.00  0.00           H
ATOM   2170  CE2 PHE   138      34.059  34.033  36.394  1.00  0.00           C
ATOM   2171  HE2 PHE   138      33.818  33.131  35.852  1.00  0.00           H
ATOM   2172  CD2 PHE   138      34.998  34.998  35.967  1.00  0.00           C
ATOM   2173  HD2 PHE   138      35.568  34.869  35.059  1.00  0.00           H
ATOM   2174  C   PHE   138      37.542  37.197  38.672  1.00  0.00           C
ATOM   2175  O   PHE   138      37.937  36.009  38.703  1.00  0.00           O
ATOM   2176  N   THR   139      37.252  37.948  39.735  1.00  0.00           N
ATOM   2177  H   THR   139      36.826  38.857  39.629  1.00  0.00           H
ATOM   2178  CA  THR   139      37.395  37.422  41.133  1.00  0.00           C
ATOM   2179  HA  THR   139      38.398  36.994  41.125  1.00  0.00           H
ATOM   2180  CB  THR   139      37.384  38.512  42.192  1.00  0.00           C
ATOM   2181  HB  THR   139      36.371  38.907  42.263  1.00  0.00           H
ATOM   2182  CG2 THR   139      37.998  38.078  43.555  1.00  0.00           C
ATOM   2183 HG21 THR   139      38.908  37.497  43.410  1.00  0.00           H
ATOM   2184 HG22 THR   139      37.218  37.462  44.001  1.00  0.00           H
ATOM   2185 HG23 THR   139      38.176  39.009  44.094  1.00  0.00           H
ATOM   2186  OG1 THR   139      38.227  39.560  41.837  1.00  0.00           O
ATOM   2187  HG1 THR   139      37.756  40.152  41.246  1.00  0.00           H
ATOM   2188  C   THR   139      36.313  36.367  41.424  1.00  0.00           C
ATOM   2189  O   THR   139      35.132  36.483  41.069  1.00  0.00           O
ATOM   2190  N   PHE   140      36.677  35.284  41.954  1.00  0.00           N
ATOM   2191  H   PHE   140      37.668  35.323  42.145  1.00  0.00           H
ATOM   2192  CA  PHE   140      36.026  34.017  41.965  1.00  0.00           C
ATOM   2193  HA  PHE   140      34.980  34.167  42.235  1.00  0.00           H
ATOM   2194  CB  PHE   140      36.126  33.421  40.523  1.00  0.00           C
ATOM   2195  HB2 PHE   140      35.749  34.138  39.794  1.00  0.00           H
ATOM   2196  HB3 PHE   140      37.192  33.297  40.331  1.00  0.00           H
ATOM   2197  CG  PHE   140      35.251  32.177  40.368  1.00  0.00           C
ATOM   2198  CD1 PHE   140      33.872  32.302  40.208  1.00  0.00           C
ATOM   2199  HD1 PHE   140      33.530  33.320  40.318  1.00  0.00           H
ATOM   2200  CE1 PHE   140      33.008  31.191  40.088  1.00  0.00           C
ATOM   2201  HE1 PHE   140      31.949  31.399  40.050  1.00  0.00           H
ATOM   2202  CZ  PHE   140      33.578  29.918  39.971  1.00  0.00           C
ATOM   2203  HZ  PHE   140      32.922  29.061  39.935  1.00  0.00           H
ATOM   2204  CE2 PHE   140      34.986  29.766  40.092  1.00  0.00           C
ATOM   2205  HE2 PHE   140      35.321  28.743  40.170  1.00  0.00           H
ATOM   2206  CD2 PHE   140      35.814  30.901  40.259  1.00  0.00           C
ATOM   2207  HD2 PHE   140      36.890  30.802  40.276  1.00  0.00           H
ATOM   2208  C   PHE   140      36.736  33.100  43.009  1.00  0.00           C
ATOM   2209  O   PHE   140      37.222  32.014  42.739  1.00  0.00           O
ATOM   2210  N   SER   141      36.774  33.577  44.232  1.00  0.00           N
ATOM   2211  H   SER   141      36.301  34.444  44.439  1.00  0.00           H
ATOM   2212  CA  SER   141      37.395  32.829  45.355  1.00  0.00           C
ATOM   2213  HA  SER   141      38.353  32.466  44.982  1.00  0.00           H
ATOM   2214  CB  SER   141      37.665  33.842  46.492  1.00  0.00           C
ATOM   2215  HB2 SER   141      36.792  34.216  47.027  1.00  0.00           H
ATOM   2216  HB3 SER   141      38.422  33.291  47.051  1.00  0.00           H
ATOM   2217  OG  SER   141      38.298  34.979  46.082  1.00  0.00           O
ATOM   2218  HG  SER   141      38.640  35.601  46.727  1.00  0.00           H
ATOM   2219  C   SER   141      36.604  31.693  45.892  1.00  0.00           C
ATOM   2220  O   SER   141      36.742  31.162  47.046  1.00  0.00           O
ATOM   2221  N   PHE   142      35.757  31.150  45.018  1.00  0.00           N
ATOM   2222  H   PHE   142      35.665  31.617  44.127  1.00  0.00           H
ATOM   2223  CA  PHE   142      35.195  29.776  45.191  1.00  0.00           C
ATOM   2224  HA  PHE   142      34.630  29.867  46.119  1.00  0.00           H
ATOM   2225  CB  PHE   142      34.281  29.369  44.093  1.00  0.00           C
ATOM   2226  HB2 PHE   142      34.730  29.608  43.129  1.00  0.00           H
ATOM   2227  HB3 PHE   142      33.994  28.318  44.139  1.00  0.00           H
ATOM   2228  CG  PHE   142      32.989  30.116  44.091  1.00  0.00           C
ATOM   2229  CD1 PHE   142      32.823  31.319  43.327  1.00  0.00           C
ATOM   2230  HD1 PHE   142      33.556  31.588  42.581  1.00  0.00           H
ATOM   2231  CE1 PHE   142      31.651  32.041  43.397  1.00  0.00           C
ATOM   2232  HE1 PHE   142      31.546  32.961  42.841  1.00  0.00           H
ATOM   2233  CZ  PHE   142      30.671  31.584  44.338  1.00  0.00           C
ATOM   2234  HZ  PHE   142      29.748  32.122  44.495  1.00  0.00           H
ATOM   2235  CE2 PHE   142      30.922  30.535  45.208  1.00  0.00           C
ATOM   2236  HE2 PHE   142      30.105  30.271  45.864  1.00  0.00           H
ATOM   2237  CD2 PHE   142      32.056  29.797  45.069  1.00  0.00           C
ATOM   2238  HD2 PHE   142      32.261  28.955  45.713  1.00  0.00           H
ATOM   2239  C   PHE   142      36.345  28.754  45.214  1.00  0.00           C
ATOM   2240  O   PHE   142      37.431  28.995  44.759  1.00  0.00           O
ATOM   2241  N   PRO   143      36.119  27.541  45.811  1.00  0.00           N
ATOM   2242  CD  PRO   143      34.883  27.308  46.567  1.00  0.00           C
ATOM   2243  HD2 PRO   143      34.123  27.038  45.833  1.00  0.00           H
ATOM   2244  HD3 PRO   143      34.680  28.166  47.207  1.00  0.00           H
ATOM   2245  CG  PRO   143      35.195  26.158  47.445  1.00  0.00           C
ATOM   2246  HG2 PRO   143      34.356  25.493  47.647  1.00  0.00           H
ATOM   2247  HG3 PRO   143      35.701  26.495  48.350  1.00  0.00           H
ATOM   2248  CB  PRO   143      36.270  25.344  46.707  1.00  0.00           C
ATOM   2249  HB2 PRO   143      35.696  24.565  46.205  1.00  0.00           H
ATOM   2250  HB3 PRO   143      36.998  24.929  47.404  1.00  0.00           H
ATOM   2251  CA  PRO   143      36.979  26.342  45.724  1.00  0.00           C
ATOM   2252  HA  PRO   143      37.883  26.578  46.286  1.00  0.00           H
ATOM   2253  C   PRO   143      37.142  25.847  44.276  1.00  0.00           C
ATOM   2254  O   PRO   143      36.353  25.024  43.886  1.00  0.00           O
ATOM   2255  N   ALA   144      38.180  26.355  43.610  1.00  0.00           N
ATOM   2256  H   ALA   144      38.819  26.976  44.085  1.00  0.00           H
ATOM   2257  CA  ALA   144      38.518  25.963  42.237  1.00  0.00           C
ATOM   2258  HA  ALA   144      37.837  25.168  41.933  1.00  0.00           H
ATOM   2259  CB  ALA   144      38.200  27.181  41.350  1.00  0.00           C
ATOM   2260  HB1 ALA   144      38.280  26.971  40.283  1.00  0.00           H
ATOM   2261  HB2 ALA   144      38.906  27.983  41.565  1.00  0.00           H
ATOM   2262  HB3 ALA   144      37.179  27.549  41.453  1.00  0.00           H
ATOM   2263  C   ALA   144      39.890  25.378  42.077  1.00  0.00           C
ATOM   2264  O   ALA   144      40.843  25.865  42.704  1.00  0.00           O
ATOM   2265  N   SER   145      40.010  24.489  41.094  1.00  0.00           N
ATOM   2266  H   SER   145      39.138  24.163  40.702  1.00  0.00           H
ATOM   2267  CA  SER   145      41.270  23.953  40.596  1.00  0.00           C
ATOM   2268  HA  SER   145      42.000  24.109  41.390  1.00  0.00           H
ATOM   2269  CB  SER   145      41.139  22.452  40.333  1.00  0.00           C
ATOM   2270  HB2 SER   145      40.301  22.351  39.644  1.00  0.00           H
ATOM   2271  HB3 SER   145      42.110  22.199  39.907  1.00  0.00           H
ATOM   2272  OG  SER   145      40.873  21.798  41.548  1.00  0.00           O
ATOM   2273  HG  SER   145      40.726  20.855  41.445  1.00  0.00           H
ATOM   2274  C   SER   145      41.745  24.734  39.317  1.00  0.00           C
ATOM   2275  O   SER   145      40.943  25.295  38.516  1.00  0.00           O
ATOM   2276  N   GLN   146      43.076  24.795  39.143  1.00  0.00           N
ATOM   2277  H   GLN   146      43.738  24.311  39.734  1.00  0.00           H
ATOM   2278  CA  GLN   146      43.683  25.752  38.192  1.00  0.00           C
ATOM   2279  HA  GLN   146      43.127  25.903  37.267  1.00  0.00           H
ATOM   2280  CB  GLN   146      43.555  27.143  38.854  1.00  0.00           C
ATOM   2281  HB2 GLN   146      42.526  27.441  39.055  1.00  0.00           H
ATOM   2282  HB3 GLN   146      44.147  27.095  39.768  1.00  0.00           H
ATOM   2283  CG  GLN   146      44.028  28.204  37.886  1.00  0.00           C
ATOM   2284  HG2 GLN   146      45.067  28.051  37.599  1.00  0.00           H
ATOM   2285  HG3 GLN   146      43.362  27.967  37.056  1.00  0.00           H
ATOM   2286  CD  GLN   146      43.790  29.609  38.335  1.00  0.00           C
ATOM   2287  OE1 GLN   146      44.267  30.036  39.395  1.00  0.00           O
ATOM   2288  NE2 GLN   146      42.945  30.334  37.646  1.00  0.00           N
ATOM   2289 HE21 GLN   146      42.850  31.310  37.886  1.00  0.00           H
ATOM   2290 HE22 GLN   146      42.474  29.904  36.862  1.00  0.00           H
ATOM   2291  C   GLN   146      45.078  25.296  37.829  1.00  0.00           C
ATOM   2292  O   GLN   146      45.855  25.163  38.789  1.00  0.00           O
ATOM   2293  N   ASN   147      45.304  25.089  36.516  1.00  0.00           N
ATOM   2294  H   ASN   147      44.461  24.948  35.977  1.00  0.00           H
ATOM   2295  CA  ASN   147      46.553  24.784  35.796  1.00  0.00           C
ATOM   2296  HA  ASN   147      47.372  24.828  36.515  1.00  0.00           H
ATOM   2297  CB  ASN   147      46.319  23.405  35.242  1.00  0.00           C
ATOM   2298  HB2 ASN   147      45.413  23.406  34.637  1.00  0.00           H
ATOM   2299  HB3 ASN   147      47.030  23.211  34.438  1.00  0.00           H
ATOM   2300  CG  ASN   147      46.243  22.346  36.246  1.00  0.00           C
ATOM   2301  OD1 ASN   147      46.784  22.453  37.339  1.00  0.00           O
ATOM   2302  ND2 ASN   147      45.675  21.209  35.966  1.00  0.00           N
ATOM   2303 HD21 ASN   147      45.419  21.031  35.006  1.00  0.00           H
ATOM   2304 HD22 ASN   147      45.754  20.416  36.588  1.00  0.00           H
ATOM   2305  C   ASN   147      47.064  25.878  34.734  1.00  0.00           C
ATOM   2306  O   ASN   147      48.216  25.713  34.261  1.00  0.00           O
ATOM   2307  N   LYS   148      46.277  26.895  34.509  1.00  0.00           N
ATOM   2308  H   LYS   148      45.362  26.964  34.933  1.00  0.00           H
ATOM   2309  CA  LYS   148      46.603  28.129  33.800  1.00  0.00           C
ATOM   2310  HA  LYS   148      47.677  28.224  33.958  1.00  0.00           H
ATOM   2311  CB  LYS   148      46.374  27.953  32.264  1.00  0.00           C
ATOM   2312  HB2 LYS   148      46.693  28.844  31.722  1.00  0.00           H
ATOM   2313  HB3 LYS   148      47.048  27.165  31.926  1.00  0.00           H
ATOM   2314  CG  LYS   148      44.962  27.666  31.822  1.00  0.00           C
ATOM   2315  HG2 LYS   148      44.708  26.669  32.181  1.00  0.00           H
ATOM   2316  HG3 LYS   148      44.292  28.419  32.238  1.00  0.00           H
ATOM   2317  CD  LYS   148      44.816  27.655  30.312  1.00  0.00           C
ATOM   2318  HD2 LYS   148      44.883  28.652  29.877  1.00  0.00           H
ATOM   2319  HD3 LYS   148      45.530  26.997  29.817  1.00  0.00           H
ATOM   2320  CE  LYS   148      43.409  27.284  29.911  1.00  0.00           C
ATOM   2321  HE2 LYS   148      42.780  27.965  30.483  1.00  0.00           H
ATOM   2322  HE3 LYS   148      43.198  27.420  28.851  1.00  0.00           H
ATOM   2323  NZ  LYS   148      43.028  25.901  30.240  1.00  0.00           N
ATOM   2324  HZ1 LYS   148      42.088  25.751  29.900  1.00  0.00           H
ATOM   2325  HZ2 LYS   148      43.124  25.897  31.245  1.00  0.00           H
ATOM   2326  HZ3 LYS   148      43.692  25.263  29.827  1.00  0.00           H
ATOM   2327  C   LYS   148      45.844  29.324  34.321  1.00  0.00           C
ATOM   2328  O   LYS   148      44.819  29.067  34.987  1.00  0.00           O
ATOM   2329  N   ILE   149      46.236  30.560  34.195  1.00  0.00           N
ATOM   2330  H   ILE   149      47.097  30.736  33.697  1.00  0.00           H
ATOM   2331  CA  ILE   149      45.481  31.682  34.786  1.00  0.00           C
ATOM   2332  HA  ILE   149      45.383  31.407  35.836  1.00  0.00           H
ATOM   2333  CB  ILE   149      46.264  33.029  34.756  1.00  0.00           C
ATOM   2334  HB  ILE   149      47.299  32.718  34.898  1.00  0.00           H
ATOM   2335  CG2 ILE   149      46.213  33.707  33.402  1.00  0.00           C
ATOM   2336 HG21 ILE   149      46.252  32.907  32.661  1.00  0.00           H
ATOM   2337 HG22 ILE   149      47.115  34.285  33.204  1.00  0.00           H
ATOM   2338 HG23 ILE   149      45.283  34.258  33.261  1.00  0.00           H
ATOM   2339  CG1 ILE   149      45.921  33.975  35.914  1.00  0.00           C
ATOM   2340 HG12 ILE   149      44.833  34.020  35.944  1.00  0.00           H
ATOM   2341 HG13 ILE   149      46.220  33.498  36.848  1.00  0.00           H
ATOM   2342  CD1 ILE   149      46.642  35.371  35.756  1.00  0.00           C
ATOM   2343 HD11 ILE   149      46.489  35.847  36.724  1.00  0.00           H
ATOM   2344 HD12 ILE   149      46.015  35.903  35.040  1.00  0.00           H
ATOM   2345 HD13 ILE   149      47.662  35.171  35.425  1.00  0.00           H
ATOM   2346  C   ILE   149      44.048  31.900  34.378  1.00  0.00           C
ATOM   2347  O   ILE   149      43.225  32.437  35.124  1.00  0.00           O
ATOM   2348  N   ASN   150      43.751  31.648  33.150  1.00  0.00           N
ATOM   2349  H   ASN   150      44.436  31.362  32.466  1.00  0.00           H
ATOM   2350  CA  ASN   150      42.446  31.788  32.441  1.00  0.00           C
ATOM   2351  HA  ASN   150      41.804  32.422  33.053  1.00  0.00           H
ATOM   2352  CB  ASN   150      42.582  32.422  31.073  1.00  0.00           C
ATOM   2353  HB2 ASN   150      41.582  32.382  30.642  1.00  0.00           H
ATOM   2354  HB3 ASN   150      42.661  33.507  31.125  1.00  0.00           H
ATOM   2355  CG  ASN   150      43.545  31.659  30.099  1.00  0.00           C
ATOM   2356  OD1 ASN   150      44.358  30.921  30.536  1.00  0.00           O
ATOM   2357  ND2 ASN   150      43.497  31.933  28.794  1.00  0.00           N
ATOM   2358 HD21 ASN   150      43.051  32.768  28.442  1.00  0.00           H
ATOM   2359 HD22 ASN   150      44.131  31.392  28.224  1.00  0.00           H
ATOM   2360  C   ASN   150      41.597  30.464  32.499  1.00  0.00           C
ATOM   2361  O   ASN   150      40.952  30.143  31.511  1.00  0.00           O
ATOM   2362  N   GLU   151      41.777  29.757  33.618  1.00  0.00           N
ATOM   2363  H   GLU   151      42.224  30.216  34.399  1.00  0.00           H
ATOM   2364  CA  GLU   151      40.899  28.641  33.814  1.00  0.00           C
ATOM   2365  HA  GLU   151      40.003  28.816  33.219  1.00  0.00           H
ATOM   2366  CB  GLU   151      41.530  27.279  33.364  1.00  0.00           C
ATOM   2367  HB2 GLU   151      40.746  26.526  33.280  1.00  0.00           H
ATOM   2368  HB3 GLU   151      42.034  27.540  32.434  1.00  0.00           H
ATOM   2369  CG  GLU   151      42.577  26.740  34.334  1.00  0.00           C
ATOM   2370  HG2 GLU   151      43.487  27.303  34.121  1.00  0.00           H
ATOM   2371  HG3 GLU   151      42.193  26.864  35.345  1.00  0.00           H
ATOM   2372  CD  GLU   151      42.877  25.343  34.000  1.00  0.00           C
ATOM   2373  OE1 GLU   151      43.041  24.949  32.804  1.00  0.00           O
ATOM   2374  OE2 GLU   151      43.004  24.539  34.951  1.00  0.00           O
ATOM   2375  C   GLU   151      40.391  28.449  35.229  1.00  0.00           C
ATOM   2376  O   GLU   151      40.943  28.993  36.175  1.00  0.00           O
ATOM   2377  N   GLY   152      39.228  27.789  35.486  1.00  0.00           N
ATOM   2378  H   GLY   152      38.597  27.492  34.756  1.00  0.00           H
ATOM   2379  CA  GLY   152      38.845  27.456  36.867  1.00  0.00           C
ATOM   2380  HA2 GLY   152      39.763  27.109  37.342  1.00  0.00           H
ATOM   2381  HA3 GLY   152      38.433  28.314  37.396  1.00  0.00           H
ATOM   2382  C   GLY   152      37.810  26.360  36.969  1.00  0.00           C
ATOM   2383  O   GLY   152      36.642  26.636  36.951  1.00  0.00           O
ATOM   2384  N   ILE   153      38.250  25.090  37.123  1.00  0.00           N
ATOM   2385  H   ILE   153      39.223  24.931  37.343  1.00  0.00           H
ATOM   2386  CA  ILE   153      37.345  23.953  37.374  1.00  0.00           C
ATOM   2387  HA  ILE   153      36.431  24.075  36.794  1.00  0.00           H
ATOM   2388  CB  ILE   153      38.004  22.625  36.950  1.00  0.00           C
ATOM   2389  HB  ILE   153      38.926  22.498  37.517  1.00  0.00           H
ATOM   2390  CG2 ILE   153      37.202  21.414  37.314  1.00  0.00           C
ATOM   2391 HG21 ILE   153      37.945  20.728  37.720  1.00  0.00           H
ATOM   2392 HG22 ILE   153      36.758  21.021  36.400  1.00  0.00           H
ATOM   2393 HG23 ILE   153      36.340  21.590  37.957  1.00  0.00           H
ATOM   2394  CG1 ILE   153      38.487  22.756  35.486  1.00  0.00           C
ATOM   2395 HG12 ILE   153      37.592  22.989  34.909  1.00  0.00           H
ATOM   2396 HG13 ILE   153      39.146  23.617  35.366  1.00  0.00           H
ATOM   2397  CD1 ILE   153      39.303  21.616  34.766  1.00  0.00           C
ATOM   2398 HD11 ILE   153      38.617  20.790  34.578  1.00  0.00           H
ATOM   2399 HD12 ILE   153      40.218  21.357  35.299  1.00  0.00           H
ATOM   2400 HD13 ILE   153      39.558  21.917  33.750  1.00  0.00           H
ATOM   2401  C   ILE   153      36.766  24.035  38.792  1.00  0.00           C
ATOM   2402  O   ILE   153      37.481  23.590  39.678  1.00  0.00           O
ATOM   2403  N   LEU   154      35.554  24.648  38.891  1.00  0.00           N
ATOM   2404  H   LEU   154      35.063  24.734  38.013  1.00  0.00           H
ATOM   2405  CA  LEU   154      34.877  24.739  40.198  1.00  0.00           C
ATOM   2406  HA  LEU   154      35.526  25.328  40.848  1.00  0.00           H
ATOM   2407  CB  LEU   154      33.501  25.373  39.897  1.00  0.00           C
ATOM   2408  HB2 LEU   154      33.536  26.391  39.508  1.00  0.00           H
ATOM   2409  HB3 LEU   154      33.052  24.787  39.094  1.00  0.00           H
ATOM   2410  CG  LEU   154      32.600  25.541  41.103  1.00  0.00           C
ATOM   2411  HG  LEU   154      32.453  24.522  41.462  1.00  0.00           H
ATOM   2412  CD1 LEU   154      33.093  26.471  42.139  1.00  0.00           C
ATOM   2413 HD11 LEU   154      32.270  26.461  42.855  1.00  0.00           H
ATOM   2414 HD12 LEU   154      33.171  27.524  41.867  1.00  0.00           H
ATOM   2415 HD13 LEU   154      33.974  26.032  42.607  1.00  0.00           H
ATOM   2416  CD2 LEU   154      31.306  26.117  40.696  1.00  0.00           C
ATOM   2417 HD21 LEU   154      30.627  25.450  40.165  1.00  0.00           H
ATOM   2418 HD22 LEU   154      30.663  26.258  41.565  1.00  0.00           H
ATOM   2419 HD23 LEU   154      31.373  27.052  40.139  1.00  0.00           H
ATOM   2420  C   LEU   154      34.745  23.313  40.750  1.00  0.00           C
ATOM   2421  O   LEU   154      34.138  22.401  40.133  1.00  0.00           O
ATOM   2422  N   GLN   155      35.057  23.223  42.046  1.00  0.00           N
ATOM   2423  H   GLN   155      35.491  24.013  42.498  1.00  0.00           H
ATOM   2424  CA  GLN   155      34.981  21.978  42.892  1.00  0.00           C
ATOM   2425  HA  GLN   155      34.989  21.114  42.227  1.00  0.00           H
ATOM   2426  CB  GLN   155      36.218  21.788  43.857  1.00  0.00           C
ATOM   2427  HB2 GLN   155      36.244  22.572  44.615  1.00  0.00           H
ATOM   2428  HB3 GLN   155      36.169  20.851  44.411  1.00  0.00           H
ATOM   2429  CG  GLN   155      37.605  21.881  43.140  1.00  0.00           C
ATOM   2430  HG2 GLN   155      37.714  22.895  42.754  1.00  0.00           H
ATOM   2431  HG3 GLN   155      38.381  21.840  43.905  1.00  0.00           H
ATOM   2432  CD  GLN   155      37.856  20.770  42.055  1.00  0.00           C
ATOM   2433  OE1 GLN   155      38.279  19.689  42.343  1.00  0.00           O
ATOM   2434  NE2 GLN   155      37.866  21.047  40.806  1.00  0.00           N
ATOM   2435 HE21 GLN   155      37.763  20.245  40.199  1.00  0.00           H
ATOM   2436 HE22 GLN   155      37.550  21.947  40.475  1.00  0.00           H
ATOM   2437  C   GLN   155      33.556  21.811  43.493  1.00  0.00           C
ATOM   2438  O   GLN   155      32.819  20.883  43.139  1.00  0.00           O
ATOM   2439  N   ARG   156      33.265  22.722  44.392  1.00  0.00           N
ATOM   2440  H   ARG   156      33.878  23.524  44.373  1.00  0.00           H
ATOM   2441  CA  ARG   156      32.146  22.798  45.313  1.00  0.00           C
ATOM   2442  HA  ARG   156      31.275  22.391  44.799  1.00  0.00           H
ATOM   2443  CB  ARG   156      32.493  21.964  46.600  1.00  0.00           C
ATOM   2444  HB2 ARG   156      33.486  22.278  46.923  1.00  0.00           H
ATOM   2445  HB3 ARG   156      31.656  22.167  47.268  1.00  0.00           H
ATOM   2446  CG  ARG   156      32.472  20.408  46.331  1.00  0.00           C
ATOM   2447  HG2 ARG   156      31.654  20.209  45.638  1.00  0.00           H
ATOM   2448  HG3 ARG   156      33.370  20.219  45.743  1.00  0.00           H
ATOM   2449  CD  ARG   156      32.390  19.590  47.650  1.00  0.00           C
ATOM   2450  HD2 ARG   156      33.281  19.780  48.249  1.00  0.00           H
ATOM   2451  HD3 ARG   156      31.488  19.884  48.188  1.00  0.00           H
ATOM   2452  NE  ARG   156      32.430  18.160  47.158  1.00  0.00           N
ATOM   2453  HE  ARG   156      32.178  18.048  46.187  1.00  0.00           H
ATOM   2454  CZ  ARG   156      32.966  17.153  47.789  1.00  0.00           C
ATOM   2455  NH1 ARG   156      33.213  17.201  49.069  1.00  0.00           N
ATOM   2456 HH11 ARG   156      33.075  18.095  49.517  1.00  0.00           H
ATOM   2457 HH12 ARG   156      33.756  16.532  49.596  1.00  0.00           H
ATOM   2458  NH2 ARG   156      33.153  15.973  47.124  1.00  0.00           N
ATOM   2459 HH21 ARG   156      33.015  15.997  46.124  1.00  0.00           H
ATOM   2460 HH22 ARG   156      33.615  15.238  47.640  1.00  0.00           H
ATOM   2461  C   ARG   156      31.684  24.205  45.659  1.00  0.00           C
ATOM   2462  O   ARG   156      32.414  25.105  45.967  1.00  0.00           O
ATOM   2463  N   TRP   157      30.361  24.501  45.590  1.00  0.00           N
ATOM   2464  H   TRP   157      29.755  23.856  45.102  1.00  0.00           H
ATOM   2465  CA  TRP   157      29.823  25.814  45.911  1.00  0.00           C
ATOM   2466  HA  TRP   157      30.434  26.519  45.348  1.00  0.00           H
ATOM   2467  CB  TRP   157      28.372  25.878  45.498  1.00  0.00           C
ATOM   2468  HB2 TRP   157      27.918  24.973  45.901  1.00  0.00           H
ATOM   2469  HB3 TRP   157      27.718  26.678  45.845  1.00  0.00           H
ATOM   2470  CG  TRP   157      28.135  25.858  44.080  1.00  0.00           C
ATOM   2471  CD1 TRP   157      27.317  25.022  43.389  1.00  0.00           C
ATOM   2472  HD1 TRP   157      26.842  24.135  43.780  1.00  0.00           H
ATOM   2473  NE1 TRP   157      27.112  25.401  42.102  1.00  0.00           N
ATOM   2474  HE1 TRP   157      26.607  24.953  41.351  1.00  0.00           H
ATOM   2475  CE2 TRP   157      27.685  26.598  41.853  1.00  0.00           C
ATOM   2476  CZ2 TRP   157      27.609  27.494  40.799  1.00  0.00           C
ATOM   2477  HZ2 TRP   157      26.924  27.189  40.023  1.00  0.00           H
ATOM   2478  CH2 TRP   157      28.333  28.677  40.851  1.00  0.00           C
ATOM   2479  HH2 TRP   157      28.343  29.417  40.065  1.00  0.00           H
ATOM   2480  CZ3 TRP   157      29.128  28.903  41.963  1.00  0.00           C
ATOM   2481  HZ3 TRP   157      29.847  29.705  42.032  1.00  0.00           H
ATOM   2482  CE3 TRP   157      29.050  28.174  43.167  1.00  0.00           C
ATOM   2483  HE3 TRP   157      29.632  28.454  44.033  1.00  0.00           H
ATOM   2484  CD2 TRP   157      28.378  26.913  43.111  1.00  0.00           C
ATOM   2485  C   TRP   157      30.020  26.312  47.329  1.00  0.00           C
ATOM   2486  O   TRP   157      30.040  25.584  48.314  1.00  0.00           O
ATOM   2487  N   THR   158      29.912  27.642  47.408  1.00  0.00           N
ATOM   2488  H   THR   158      29.798  28.291  46.643  1.00  0.00           H
ATOM   2489  CA  THR   158      29.856  28.395  48.697  1.00  0.00           C
ATOM   2490  HA  THR   158      29.496  27.656  49.411  1.00  0.00           H
ATOM   2491  CB  THR   158      31.219  28.875  49.240  1.00  0.00           C
ATOM   2492  HB  THR   158      31.112  29.562  50.079  1.00  0.00           H
ATOM   2493  CG2 THR   158      32.161  27.720  49.454  1.00  0.00           C
ATOM   2494 HG21 THR   158      32.555  27.380  48.496  1.00  0.00           H
ATOM   2495 HG22 THR   158      31.683  26.867  49.934  1.00  0.00           H
ATOM   2496 HG23 THR   158      32.938  28.057  50.140  1.00  0.00           H
ATOM   2497  OG1 THR   158      31.771  29.516  48.159  1.00  0.00           O
ATOM   2498  HG1 THR   158      32.565  29.909  48.530  1.00  0.00           H
ATOM   2499  C   THR   158      28.773  29.509  48.496  1.00  0.00           C
ATOM   2500  O   THR   158      28.083  29.506  47.519  1.00  0.00           O
ATOM   2501  N   LYS   159      28.727  30.463  49.447  1.00  0.00           N
ATOM   2502  H   LYS   159      29.351  30.456  50.241  1.00  0.00           H
ATOM   2503  CA  LYS   159      27.993  31.738  49.403  1.00  0.00           C
ATOM   2504  HA  LYS   159      28.016  32.261  50.359  1.00  0.00           H
ATOM   2505  CB  LYS   159      28.708  32.684  48.423  1.00  0.00           C
ATOM   2506  HB2 LYS   159      28.531  32.378  47.392  1.00  0.00           H
ATOM   2507  HB3 LYS   159      28.139  33.594  48.614  1.00  0.00           H
ATOM   2508  CG  LYS   159      30.192  32.979  48.700  1.00  0.00           C
ATOM   2509  HG2 LYS   159      30.308  33.284  49.740  1.00  0.00           H
ATOM   2510  HG3 LYS   159      30.834  32.128  48.470  1.00  0.00           H
ATOM   2511  CD  LYS   159      30.625  34.123  47.700  1.00  0.00           C
ATOM   2512  HD2 LYS   159      30.726  33.667  46.715  1.00  0.00           H
ATOM   2513  HD3 LYS   159      29.907  34.931  47.563  1.00  0.00           H
ATOM   2514  CE  LYS   159      32.063  34.713  47.903  1.00  0.00           C
ATOM   2515  HE2 LYS   159      32.632  33.839  48.219  1.00  0.00           H
ATOM   2516  HE3 LYS   159      32.419  35.151  46.971  1.00  0.00           H
ATOM   2517  NZ  LYS   159      32.161  35.891  48.900  1.00  0.00           N
ATOM   2518  HZ1 LYS   159      31.665  36.738  48.663  1.00  0.00           H
ATOM   2519  HZ2 LYS   159      33.101  36.234  49.040  1.00  0.00           H
ATOM   2520  HZ3 LYS   159      31.810  35.606  49.803  1.00  0.00           H
ATOM   2521  C   LYS   159      26.470  31.511  49.176  1.00  0.00           C
ATOM   2522  O   LYS   159      25.812  32.539  48.880  1.00  0.00           O
ATOM   2523  N   GLY   160      25.821  30.357  49.438  1.00  0.00           N
ATOM   2524  H   GLY   160      26.365  29.589  49.805  1.00  0.00           H
ATOM   2525  CA  GLY   160      24.454  29.974  49.197  1.00  0.00           C
ATOM   2526  HA2 GLY   160      24.111  29.304  49.985  1.00  0.00           H
ATOM   2527  HA3 GLY   160      23.950  30.940  49.147  1.00  0.00           H
ATOM   2528  C   GLY   160      24.096  29.393  47.811  1.00  0.00           C
ATOM   2529  O   GLY   160      22.980  29.061  47.652  1.00  0.00           O
ATOM   2530  N   PHE   161      24.945  29.348  46.808  1.00  0.00           N
ATOM   2531  H   PHE   161      25.863  29.743  46.952  1.00  0.00           H
ATOM   2532  CA  PHE   161      24.748  28.867  45.437  1.00  0.00           C
ATOM   2533  HA  PHE   161      23.942  29.400  44.931  1.00  0.00           H
ATOM   2534  CB  PHE   161      25.989  29.122  44.509  1.00  0.00           C
ATOM   2535  HB2 PHE   161      26.834  28.709  45.059  1.00  0.00           H
ATOM   2536  HB3 PHE   161      25.892  28.423  43.678  1.00  0.00           H
ATOM   2537  CG  PHE   161      26.299  30.520  43.964  1.00  0.00           C
ATOM   2538  CD1 PHE   161      27.050  31.368  44.704  1.00  0.00           C
ATOM   2539  HD1 PHE   161      27.468  31.014  45.635  1.00  0.00           H
ATOM   2540  CE1 PHE   161      27.211  32.710  44.300  1.00  0.00           C
ATOM   2541  HE1 PHE   161      27.848  33.322  44.922  1.00  0.00           H
ATOM   2542  CZ  PHE   161      26.482  33.220  43.243  1.00  0.00           C
ATOM   2543  HZ  PHE   161      26.652  34.230  42.900  1.00  0.00           H
ATOM   2544  CE2 PHE   161      25.698  32.326  42.431  1.00  0.00           C
ATOM   2545  HE2 PHE   161      25.190  32.749  41.577  1.00  0.00           H
ATOM   2546  CD2 PHE   161      25.641  30.947  42.775  1.00  0.00           C
ATOM   2547  HD2 PHE   161      24.964  30.338  42.194  1.00  0.00           H
ATOM   2548  C   PHE   161      24.452  27.317  45.336  1.00  0.00           C
ATOM   2549  O   PHE   161      25.063  26.621  46.104  1.00  0.00           O
ATOM   2550  N   ASP   162      23.632  26.766  44.446  1.00  0.00           N
ATOM   2551  H   ASP   162      23.099  27.419  43.890  1.00  0.00           H
ATOM   2552  CA  ASP   162      23.496  25.371  44.204  1.00  0.00           C
ATOM   2553  HA  ASP   162      24.478  24.904  44.279  1.00  0.00           H
ATOM   2554  CB  ASP   162      22.549  24.879  45.313  1.00  0.00           C
ATOM   2555  HB2 ASP   162      22.787  25.234  46.316  1.00  0.00           H
ATOM   2556  HB3 ASP   162      21.506  25.049  45.045  1.00  0.00           H
ATOM   2557  CG  ASP   162      22.557  23.416  45.498  1.00  0.00           C
ATOM   2558  OD1 ASP   162      21.831  22.928  46.389  1.00  0.00           O
ATOM   2559  OD2 ASP   162      23.461  22.729  44.924  1.00  0.00           O
ATOM   2560  C   ASP   162      22.958  25.006  42.829  1.00  0.00           C
ATOM   2561  O   ASP   162      21.957  24.294  42.631  1.00  0.00           O
ATOM   2562  N   ILE   163      23.607  25.655  41.773  1.00  0.00           N
ATOM   2563  H   ILE   163      24.375  26.287  41.946  1.00  0.00           H
ATOM   2564  CA  ILE   163      23.261  25.504  40.341  1.00  0.00           C
ATOM   2565  HA  ILE   163      22.180  25.375  40.268  1.00  0.00           H
ATOM   2566  CB  ILE   163      23.727  26.751  39.495  1.00  0.00           C
ATOM   2567  HB  ILE   163      24.810  26.729  39.610  1.00  0.00           H
ATOM   2568  CG2 ILE   163      23.460  26.536  37.995  1.00  0.00           C
ATOM   2569 HG21 ILE   163      22.428  26.265  37.772  1.00  0.00           H
ATOM   2570 HG22 ILE   163      24.197  25.851  37.576  1.00  0.00           H
ATOM   2571 HG23 ILE   163      23.603  27.513  37.533  1.00  0.00           H
ATOM   2572  CG1 ILE   163      23.022  27.970  40.081  1.00  0.00           C
ATOM   2573 HG12 ILE   163      22.102  28.041  39.500  1.00  0.00           H
ATOM   2574 HG13 ILE   163      22.858  27.909  41.158  1.00  0.00           H
ATOM   2575  CD1 ILE   163      23.832  29.247  39.870  1.00  0.00           C
ATOM   2576 HD11 ILE   163      23.245  30.118  40.163  1.00  0.00           H
ATOM   2577 HD12 ILE   163      24.220  29.255  38.852  1.00  0.00           H
ATOM   2578 HD13 ILE   163      24.744  29.211  40.467  1.00  0.00           H
ATOM   2579  C   ILE   163      23.911  24.173  39.869  1.00  0.00           C
ATOM   2580  O   ILE   163      25.090  23.971  40.028  1.00  0.00           O
ATOM   2581  N   PRO   164      23.118  23.261  39.215  1.00  0.00           N
ATOM   2582  CD  PRO   164      21.684  23.312  38.728  1.00  0.00           C
ATOM   2583  HD2 PRO   164      21.546  24.141  38.036  1.00  0.00           H
ATOM   2584  HD3 PRO   164      20.933  23.324  39.517  1.00  0.00           H
ATOM   2585  CG  PRO   164      21.421  21.986  38.031  1.00  0.00           C
ATOM   2586  HG2 PRO   164      21.482  22.152  36.955  1.00  0.00           H
ATOM   2587  HG3 PRO   164      20.483  21.516  38.326  1.00  0.00           H
ATOM   2588  CB  PRO   164      22.546  21.108  38.559  1.00  0.00           C
ATOM   2589  HB2 PRO   164      22.632  20.195  37.970  1.00  0.00           H
ATOM   2590  HB3 PRO   164      22.214  20.785  39.545  1.00  0.00           H
ATOM   2591  CA  PRO   164      23.736  22.060  38.572  1.00  0.00           C
ATOM   2592  HA  PRO   164      24.496  21.519  39.138  1.00  0.00           H
ATOM   2593  C   PRO   164      24.422  22.358  37.204  1.00  0.00           C
ATOM   2594  O   PRO   164      24.035  23.361  36.590  1.00  0.00           O
ATOM   2595  N   ASN   165      25.351  21.537  36.735  1.00  0.00           N
ATOM   2596  H   ASN   165      25.517  20.707  37.286  1.00  0.00           H
ATOM   2597  CA  ASN   165      26.079  21.784  35.515  1.00  0.00           C
ATOM   2598  HA  ASN   165      26.687  20.894  35.356  1.00  0.00           H
ATOM   2599  CB  ASN   165      25.154  21.794  34.231  1.00  0.00           C
ATOM   2600  HB2 ASN   165      24.219  21.290  34.479  1.00  0.00           H
ATOM   2601  HB3 ASN   165      24.820  22.806  34.007  1.00  0.00           H
ATOM   2602  CG  ASN   165      25.764  21.217  33.041  1.00  0.00           C
ATOM   2603  OD1 ASN   165      25.902  21.785  31.995  1.00  0.00           O
ATOM   2604  ND2 ASN   165      26.044  19.947  33.096  1.00  0.00           N
ATOM   2605 HD21 ASN   165      25.857  19.450  33.956  1.00  0.00           H
ATOM   2606 HD22 ASN   165      26.320  19.464  32.253  1.00  0.00           H
ATOM   2607  C   ASN   165      27.172  22.901  35.485  1.00  0.00           C
ATOM   2608  O   ASN   165      27.561  23.324  34.433  1.00  0.00           O
ATOM   2609  N   ILE   166      27.759  23.292  36.651  1.00  0.00           N
ATOM   2610  H   ILE   166      27.448  22.966  37.555  1.00  0.00           H
ATOM   2611  CA  ILE   166      28.785  24.318  36.841  1.00  0.00           C
ATOM   2612  HA  ILE   166      29.320  24.406  35.895  1.00  0.00           H
ATOM   2613  CB  ILE   166      28.096  25.652  37.309  1.00  0.00           C
ATOM   2614  HB  ILE   166      27.659  25.416  38.278  1.00  0.00           H
ATOM   2615  CG2 ILE   166      29.270  26.657  37.432  1.00  0.00           C
ATOM   2616 HG21 ILE   166      29.788  26.777  36.481  1.00  0.00           H
ATOM   2617 HG22 ILE   166      30.010  26.299  38.149  1.00  0.00           H
ATOM   2618 HG23 ILE   166      28.846  27.594  37.793  1.00  0.00           H
ATOM   2619  CG1 ILE   166      26.954  26.095  36.291  1.00  0.00           C
ATOM   2620 HG12 ILE   166      27.375  26.148  35.287  1.00  0.00           H
ATOM   2621 HG13 ILE   166      26.168  25.341  36.265  1.00  0.00           H
ATOM   2622  CD1 ILE   166      26.498  27.534  36.695  1.00  0.00           C
ATOM   2623 HD11 ILE   166      26.363  27.717  37.761  1.00  0.00           H
ATOM   2624 HD12 ILE   166      25.550  27.737  36.196  1.00  0.00           H
ATOM   2625 HD13 ILE   166      27.209  28.251  36.285  1.00  0.00           H
ATOM   2626  C   ILE   166      29.970  23.877  37.700  1.00  0.00           C
ATOM   2627  O   ILE   166      31.166  24.016  37.321  1.00  0.00           O
ATOM   2628  N   GLU   167      29.676  23.146  38.795  1.00  0.00           N
ATOM   2629  H   GLU   167      28.729  23.150  39.146  1.00  0.00           H
ATOM   2630  CA  GLU   167      30.718  22.294  39.431  1.00  0.00           C
ATOM   2631  HA  GLU   167      31.562  22.927  39.701  1.00  0.00           H
ATOM   2632  CB  GLU   167      30.266  21.751  40.809  1.00  0.00           C
ATOM   2633  HB2 GLU   167      29.351  21.188  40.625  1.00  0.00           H
ATOM   2634  HB3 GLU   167      31.087  21.102  41.114  1.00  0.00           H
ATOM   2635  CG  GLU   167      29.998  22.737  41.933  1.00  0.00           C
ATOM   2636  HG2 GLU   167      30.949  23.054  42.361  1.00  0.00           H
ATOM   2637  HG3 GLU   167      29.600  23.599  41.396  1.00  0.00           H
ATOM   2638  CD  GLU   167      28.831  22.289  42.913  1.00  0.00           C
ATOM   2639  OE1 GLU   167      27.706  21.980  42.432  1.00  0.00           O
ATOM   2640  OE2 GLU   167      28.925  22.412  44.156  1.00  0.00           O
ATOM   2641  C   GLU   167      31.189  21.062  38.459  1.00  0.00           C
ATOM   2642  O   GLU   167      30.402  20.539  37.655  1.00  0.00           O
ATOM   2643  N   ASN   168      32.501  20.753  38.657  1.00  0.00           N
ATOM   2644  H   ASN   168      33.049  21.337  39.270  1.00  0.00           H
ATOM   2645  CA  ASN   168      33.393  19.950  37.745  1.00  0.00           C
ATOM   2646  HA  ASN   168      34.317  19.956  38.323  1.00  0.00           H
ATOM   2647  CB  ASN   168      32.968  18.498  37.609  1.00  0.00           C
ATOM   2648  HB2 ASN   168      32.262  18.209  38.389  1.00  0.00           H
ATOM   2649  HB3 ASN   168      32.544  18.452  36.605  1.00  0.00           H
ATOM   2650  CG  ASN   168      34.180  17.536  37.516  1.00  0.00           C
ATOM   2651  OD1 ASN   168      35.278  17.762  38.030  1.00  0.00           O
ATOM   2652  ND2 ASN   168      34.108  16.381  36.878  1.00  0.00           N
ATOM   2653 HD21 ASN   168      33.209  16.135  36.493  1.00  0.00           H
ATOM   2654 HD22 ASN   168      34.921  15.783  36.942  1.00  0.00           H
ATOM   2655  C   ASN   168      33.735  20.547  36.448  1.00  0.00           C
ATOM   2656  O   ASN   168      34.445  19.886  35.562  1.00  0.00           O
ATOM   2657  N   HID   169      33.235  21.710  36.208  1.00  0.00           N
ATOM   2658  H   HID   169      32.855  22.284  36.948  1.00  0.00           H
ATOM   2659  CA  HID   169      33.399  22.497  34.933  1.00  0.00           C
ATOM   2660  HA  HID   169      33.779  21.821  34.166  1.00  0.00           H
ATOM   2661  CB  HID   169      32.113  23.020  34.268  1.00  0.00           C
ATOM   2662  HB2 HID   169      31.633  23.798  34.862  1.00  0.00           H
ATOM   2663  HB3 HID   169      32.467  23.520  33.367  1.00  0.00           H
ATOM   2664  CG  HID   169      31.079  21.977  34.103  1.00  0.00           C
ATOM   2665  ND1 HID   169      30.278  21.407  35.007  1.00  0.00           N
ATOM   2666  HD1 HID   169      30.257  21.653  35.986  1.00  0.00           H
ATOM   2667  CE1 HID   169      29.602  20.463  34.346  1.00  0.00           C
ATOM   2668  HE1 HID   169      28.913  19.789  34.833  1.00  0.00           H
ATOM   2669  NE2 HID   169      29.887  20.404  33.024  1.00  0.00           N
ATOM   2670  CD2 HID   169      30.899  21.398  32.873  1.00  0.00           C
ATOM   2671  HD2 HID   169      31.383  21.648  31.940  1.00  0.00           H
ATOM   2672  C   HID   169      34.327  23.737  35.127  1.00  0.00           C
ATOM   2673  O   HID   169      34.185  24.393  36.132  1.00  0.00           O
ATOM   2674  N   ASP   170      35.181  24.037  34.121  1.00  0.00           N
ATOM   2675  H   ASP   170      35.145  23.469  33.286  1.00  0.00           H
ATOM   2676  CA  ASP   170      35.991  25.263  33.934  1.00  0.00           C
ATOM   2677  HA  ASP   170      36.503  25.468  34.875  1.00  0.00           H
ATOM   2678  CB  ASP   170      37.027  25.051  32.803  1.00  0.00           C
ATOM   2679  HB2 ASP   170      37.569  24.119  32.965  1.00  0.00           H
ATOM   2680  HB3 ASP   170      36.456  24.864  31.893  1.00  0.00           H
ATOM   2681  CG  ASP   170      37.951  26.187  32.511  1.00  0.00           C
ATOM   2682  OD1 ASP   170      37.825  27.305  32.995  1.00  0.00           O
ATOM   2683  OD2 ASP   170      38.783  26.027  31.567  1.00  0.00           O
ATOM   2684  C   ASP   170      35.027  26.480  33.608  1.00  0.00           C
ATOM   2685  O   ASP   170      34.444  26.602  32.540  1.00  0.00           O
ATOM   2686  N   VAL   171      34.909  27.465  34.575  1.00  0.00           N
ATOM   2687  H   VAL   171      35.311  27.327  35.492  1.00  0.00           H
ATOM   2688  CA  VAL   171      34.056  28.669  34.369  1.00  0.00           C
ATOM   2689  HA  VAL   171      33.114  28.264  33.998  1.00  0.00           H
ATOM   2690  CB  VAL   171      33.755  29.384  35.731  1.00  0.00           C
ATOM   2691  HB  VAL   171      33.295  30.369  35.645  1.00  0.00           H
ATOM   2692  CG1 VAL   171      32.612  28.640  36.446  1.00  0.00           C
ATOM   2693 HG11 VAL   171      32.857  27.585  36.573  1.00  0.00           H
ATOM   2694 HG12 VAL   171      32.539  29.035  37.460  1.00  0.00           H
ATOM   2695 HG13 VAL   171      31.657  28.741  35.929  1.00  0.00           H
ATOM   2696  CG2 VAL   171      34.964  29.601  36.626  1.00  0.00           C
ATOM   2697 HG21 VAL   171      35.237  28.676  37.134  1.00  0.00           H
ATOM   2698 HG22 VAL   171      34.667  30.265  37.437  1.00  0.00           H
ATOM   2699 HG23 VAL   171      35.750  30.107  36.066  1.00  0.00           H
ATOM   2700  C   VAL   171      34.475  29.638  33.322  1.00  0.00           C
ATOM   2701  O   VAL   171      33.603  30.374  32.824  1.00  0.00           O
ATOM   2702  N   VAL   172      35.730  29.759  33.011  1.00  0.00           N
ATOM   2703  H   VAL   172      36.357  29.007  33.256  1.00  0.00           H
ATOM   2704  CA  VAL   172      36.158  30.715  32.018  1.00  0.00           C
ATOM   2705  HA  VAL   172      35.873  31.693  32.404  1.00  0.00           H
ATOM   2706  CB  VAL   172      37.647  30.733  31.737  1.00  0.00           C
ATOM   2707  HB  VAL   172      38.033  29.719  31.634  1.00  0.00           H
ATOM   2708  CG1 VAL   172      38.110  31.483  30.428  1.00  0.00           C
ATOM   2709 HG11 VAL   172      37.858  32.542  30.475  1.00  0.00           H
ATOM   2710 HG12 VAL   172      39.193  31.453  30.307  1.00  0.00           H
ATOM   2711 HG13 VAL   172      37.759  30.939  29.552  1.00  0.00           H
ATOM   2712  CG2 VAL   172      38.335  31.493  32.970  1.00  0.00           C
ATOM   2713 HG21 VAL   172      37.677  32.327  33.210  1.00  0.00           H
ATOM   2714 HG22 VAL   172      39.333  31.847  32.710  1.00  0.00           H
ATOM   2715 HG23 VAL   172      38.237  30.833  33.832  1.00  0.00           H
ATOM   2716  C   VAL   172      35.396  30.521  30.680  1.00  0.00           C
ATOM   2717  O   VAL   172      34.733  31.470  30.273  1.00  0.00           O
ATOM   2718  N   PRO   173      35.432  29.408  29.968  1.00  0.00           N
ATOM   2719  CD  PRO   173      36.147  28.240  30.361  1.00  0.00           C
ATOM   2720  HD2 PRO   173      35.880  27.803  31.322  1.00  0.00           H
ATOM   2721  HD3 PRO   173      37.222  28.419  30.326  1.00  0.00           H
ATOM   2722  CG  PRO   173      35.914  27.164  29.299  1.00  0.00           C
ATOM   2723  HG2 PRO   173      35.897  26.100  29.536  1.00  0.00           H
ATOM   2724  HG3 PRO   173      36.628  27.286  28.484  1.00  0.00           H
ATOM   2725  CB  PRO   173      34.505  27.458  28.639  1.00  0.00           C
ATOM   2726  HB2 PRO   173      33.698  27.060  29.252  1.00  0.00           H
ATOM   2727  HB3 PRO   173      34.510  27.039  27.632  1.00  0.00           H
ATOM   2728  CA  PRO   173      34.581  28.992  28.819  1.00  0.00           C
ATOM   2729  HA  PRO   173      35.068  29.380  27.924  1.00  0.00           H
ATOM   2730  C   PRO   173      33.069  29.464  28.881  1.00  0.00           C
ATOM   2731  O   PRO   173      32.534  29.955  27.885  1.00  0.00           O
ATOM   2732  N   MET   174      32.401  29.156  29.993  1.00  0.00           N
ATOM   2733  H   MET   174      32.979  28.684  30.674  1.00  0.00           H
ATOM   2734  CA  MET   174      31.042  29.383  30.418  1.00  0.00           C
ATOM   2735  HA  MET   174      30.359  28.925  29.703  1.00  0.00           H
ATOM   2736  CB  MET   174      30.765  28.753  31.770  1.00  0.00           C
ATOM   2737  HB2 MET   174      31.353  29.380  32.440  1.00  0.00           H
ATOM   2738  HB3 MET   174      29.705  28.911  31.968  1.00  0.00           H
ATOM   2739  CG  MET   174      31.183  27.362  31.841  1.00  0.00           C
ATOM   2740  HG2 MET   174      30.686  26.795  31.054  1.00  0.00           H
ATOM   2741  HG3 MET   174      32.252  27.172  31.740  1.00  0.00           H
ATOM   2742  SD  MET   174      30.554  26.642  33.430  1.00  0.00           S
ATOM   2743  CE  MET   174      29.049  26.126  32.645  1.00  0.00           C
ATOM   2744  HE1 MET   174      28.514  26.937  32.153  1.00  0.00           H
ATOM   2745  HE2 MET   174      29.314  25.419  31.861  1.00  0.00           H
ATOM   2746  HE3 MET   174      28.321  25.679  33.322  1.00  0.00           H
ATOM   2747  C   MET   174      30.729  30.818  30.346  1.00  0.00           C
ATOM   2748  O   MET   174      29.987  31.295  29.511  1.00  0.00           O
ATOM   2749  N   LEU   175      31.372  31.648  31.187  1.00  0.00           N
ATOM   2750  H   LEU   175      32.243  31.255  31.514  1.00  0.00           H
ATOM   2751  CA  LEU   175      31.249  33.069  31.157  1.00  0.00           C
ATOM   2752  HA  LEU   175      30.176  33.231  31.266  1.00  0.00           H
ATOM   2753  CB  LEU   175      32.020  33.905  32.194  1.00  0.00           C
ATOM   2754  HB2 LEU   175      31.801  33.605  33.219  1.00  0.00           H
ATOM   2755  HB3 LEU   175      33.093  33.727  32.123  1.00  0.00           H
ATOM   2756  CG  LEU   175      31.872  35.471  32.107  1.00  0.00           C
ATOM   2757  HG  LEU   175      32.146  35.819  31.110  1.00  0.00           H
ATOM   2758  CD1 LEU   175      30.440  35.965  32.251  1.00  0.00           C
ATOM   2759 HD11 LEU   175      30.379  37.026  32.013  1.00  0.00           H
ATOM   2760 HD12 LEU   175      29.944  35.808  33.210  1.00  0.00           H
ATOM   2761 HD13 LEU   175      29.805  35.398  31.568  1.00  0.00           H
ATOM   2762  CD2 LEU   175      32.722  36.195  33.195  1.00  0.00           C
ATOM   2763 HD21 LEU   175      32.580  37.276  33.213  1.00  0.00           H
ATOM   2764 HD22 LEU   175      32.310  35.739  34.096  1.00  0.00           H
ATOM   2765 HD23 LEU   175      33.771  35.908  33.115  1.00  0.00           H
ATOM   2766  C   LEU   175      31.646  33.511  29.776  1.00  0.00           C
ATOM   2767  O   LEU   175      30.872  34.291  29.197  1.00  0.00           O
ATOM   2768  N   GLN   176      32.767  33.088  29.206  1.00  0.00           N
ATOM   2769  H   GLN   176      33.380  32.423  29.656  1.00  0.00           H
ATOM   2770  CA  GLN   176      33.193  33.594  27.925  1.00  0.00           C
ATOM   2771  HA  GLN   176      33.273  34.679  28.001  1.00  0.00           H
ATOM   2772  CB  GLN   176      34.543  33.013  27.572  1.00  0.00           C
ATOM   2773  HB2 GLN   176      35.093  33.237  28.485  1.00  0.00           H
ATOM   2774  HB3 GLN   176      34.404  31.935  27.490  1.00  0.00           H
ATOM   2775  CG  GLN   176      35.225  33.519  26.322  1.00  0.00           C
ATOM   2776  HG2 GLN   176      36.086  32.860  26.206  1.00  0.00           H
ATOM   2777  HG3 GLN   176      34.669  33.273  25.419  1.00  0.00           H
ATOM   2778  CD  GLN   176      35.700  35.004  26.309  1.00  0.00           C
ATOM   2779  OE1 GLN   176      35.837  35.813  27.211  1.00  0.00           O
ATOM   2780  NE2 GLN   176      35.837  35.447  25.093  1.00  0.00           N
ATOM   2781 HE21 GLN   176      36.046  36.435  25.081  1.00  0.00           H
ATOM   2782 HE22 GLN   176      35.698  34.919  24.242  1.00  0.00           H
ATOM   2783  C   GLN   176      32.113  33.348  26.883  1.00  0.00           C
ATOM   2784  O   GLN   176      31.846  34.241  26.083  1.00  0.00           O
ATOM   2785  N   LYS   177      31.469  32.193  26.799  1.00  0.00           N
ATOM   2786  H   LYS   177      31.823  31.386  27.294  1.00  0.00           H
ATOM   2787  CA  LYS   177      30.389  31.969  25.856  1.00  0.00           C
ATOM   2788  HA  LYS   177      30.753  32.076  24.833  1.00  0.00           H
ATOM   2789  CB  LYS   177      29.867  30.533  26.050  1.00  0.00           C
ATOM   2790  HB2 LYS   177      30.682  29.817  25.940  1.00  0.00           H
ATOM   2791  HB3 LYS   177      29.575  30.422  27.095  1.00  0.00           H
ATOM   2792  CG  LYS   177      28.656  30.216  25.171  1.00  0.00           C
ATOM   2793  HG2 LYS   177      27.759  30.610  25.648  1.00  0.00           H
ATOM   2794  HG3 LYS   177      28.842  30.653  24.190  1.00  0.00           H
ATOM   2795  CD  LYS   177      28.615  28.733  24.857  1.00  0.00           C
ATOM   2796  HD2 LYS   177      27.845  28.480  24.129  1.00  0.00           H
ATOM   2797  HD3 LYS   177      29.497  28.281  24.404  1.00  0.00           H
ATOM   2798  CE  LYS   177      28.230  28.020  26.126  1.00  0.00           C
ATOM   2799  HE2 LYS   177      28.903  28.368  26.910  1.00  0.00           H
ATOM   2800  HE3 LYS   177      27.286  28.358  26.550  1.00  0.00           H
ATOM   2801  NZ  LYS   177      28.252  26.538  26.103  1.00  0.00           N
ATOM   2802  HZ1 LYS   177      28.129  26.127  27.017  1.00  0.00           H
ATOM   2803  HZ2 LYS   177      29.197  26.263  25.878  1.00  0.00           H
ATOM   2804  HZ3 LYS   177      27.693  26.093  25.388  1.00  0.00           H
ATOM   2805  C   LYS   177      29.261  33.081  25.881  1.00  0.00           C
ATOM   2806  O   LYS   177      29.016  33.679  24.840  1.00  0.00           O
ATOM   2807  N   GLN   178      28.788  33.464  27.070  1.00  0.00           N
ATOM   2808  H   GLN   178      29.107  33.105  27.958  1.00  0.00           H
ATOM   2809  CA  GLN   178      27.680  34.382  27.017  1.00  0.00           C
ATOM   2810  HA  GLN   178      26.973  34.010  26.275  1.00  0.00           H
ATOM   2811  CB  GLN   178      26.807  34.462  28.293  1.00  0.00           C
ATOM   2812  HB2 GLN   178      27.360  34.837  29.153  1.00  0.00           H
ATOM   2813  HB3 GLN   178      26.056  35.206  28.024  1.00  0.00           H
ATOM   2814  CG  GLN   178      25.935  33.260  28.712  1.00  0.00           C
ATOM   2815  HG2 GLN   178      26.645  32.615  29.231  1.00  0.00           H
ATOM   2816  HG3 GLN   178      25.100  33.383  29.402  1.00  0.00           H
ATOM   2817  CD  GLN   178      25.329  32.591  27.428  1.00  0.00           C
ATOM   2818  OE1 GLN   178      24.563  33.167  26.703  1.00  0.00           O
ATOM   2819  NE2 GLN   178      25.567  31.314  27.157  1.00  0.00           N
ATOM   2820 HE21 GLN   178      25.136  31.001  26.299  1.00  0.00           H
ATOM   2821 HE22 GLN   178      26.155  30.742  27.747  1.00  0.00           H
ATOM   2822  C   GLN   178      28.107  35.831  26.662  1.00  0.00           C
ATOM   2823  O   GLN   178      27.357  36.553  25.935  1.00  0.00           O
ATOM   2824  N   ILE   179      29.350  36.126  26.959  1.00  0.00           N
ATOM   2825  H   ILE   179      29.833  35.453  27.537  1.00  0.00           H
ATOM   2826  CA  ILE   179      30.112  37.259  26.372  1.00  0.00           C
ATOM   2827  HA  ILE   179      29.611  38.190  26.636  1.00  0.00           H
ATOM   2828  CB  ILE   179      31.549  37.418  27.049  1.00  0.00           C
ATOM   2829  HB  ILE   179      31.916  36.404  27.201  1.00  0.00           H
ATOM   2830  CG2 ILE   179      32.564  38.114  26.175  1.00  0.00           C
ATOM   2831 HG21 ILE   179      32.935  37.578  25.301  1.00  0.00           H
ATOM   2832 HG22 ILE   179      33.520  38.180  26.695  1.00  0.00           H
ATOM   2833 HG23 ILE   179      32.164  39.087  25.892  1.00  0.00           H
ATOM   2834  CG1 ILE   179      31.384  37.973  28.470  1.00  0.00           C
ATOM   2835 HG12 ILE   179      31.047  39.010  28.467  1.00  0.00           H
ATOM   2836 HG13 ILE   179      30.566  37.394  28.900  1.00  0.00           H
ATOM   2837  CD1 ILE   179      32.608  37.779  29.369  1.00  0.00           C
ATOM   2838 HD11 ILE   179      32.275  38.051  30.371  1.00  0.00           H
ATOM   2839 HD12 ILE   179      33.463  38.383  29.066  1.00  0.00           H
ATOM   2840 HD13 ILE   179      32.943  36.742  29.364  1.00  0.00           H
ATOM   2841  C   ILE   179      30.156  37.310  24.867  1.00  0.00           C
ATOM   2842  O   ILE   179      29.820  38.356  24.272  1.00  0.00           O
ATOM   2843  N   THR   180      30.467  36.150  24.310  1.00  0.00           N
ATOM   2844  H   THR   180      30.671  35.396  24.949  1.00  0.00           H
ATOM   2845  CA  THR   180      30.722  35.899  22.877  1.00  0.00           C
ATOM   2846  HA  THR   180      31.335  36.696  22.457  1.00  0.00           H
ATOM   2847  CB  THR   180      31.429  34.508  22.766  1.00  0.00           C
ATOM   2848  HB  THR   180      30.882  33.717  23.280  1.00  0.00           H
ATOM   2849  CG2 THR   180      31.882  34.172  21.412  1.00  0.00           C
ATOM   2850 HG21 THR   180      32.616  34.875  21.017  1.00  0.00           H
ATOM   2851 HG22 THR   180      31.002  34.066  20.777  1.00  0.00           H
ATOM   2852 HG23 THR   180      32.475  33.258  21.419  1.00  0.00           H
ATOM   2853  OG1 THR   180      32.566  34.570  23.531  1.00  0.00           O
ATOM   2854  HG1 THR   180      32.242  34.356  24.408  1.00  0.00           H
ATOM   2855  C   THR   180      29.426  35.968  22.080  1.00  0.00           C
ATOM   2856  O   THR   180      29.431  36.597  20.990  1.00  0.00           O
ATOM   2857  N   LYS   181      28.332  35.535  22.632  1.00  0.00           N
ATOM   2858  H   LYS   181      28.446  35.155  23.561  1.00  0.00           H
ATOM   2859  CA  LYS   181      26.971  35.604  22.091  1.00  0.00           C
ATOM   2860  HA  LYS   181      26.944  35.195  21.081  1.00  0.00           H
ATOM   2861  CB  LYS   181      26.080  34.662  22.920  1.00  0.00           C
ATOM   2862  HB2 LYS   181      26.301  34.989  23.936  1.00  0.00           H
ATOM   2863  HB3 LYS   181      25.013  34.855  22.814  1.00  0.00           H
ATOM   2864  CG  LYS   181      26.406  33.223  22.739  1.00  0.00           C
ATOM   2865  HG2 LYS   181      26.495  32.998  21.676  1.00  0.00           H
ATOM   2866  HG3 LYS   181      27.338  32.970  23.242  1.00  0.00           H
ATOM   2867  CD  LYS   181      25.299  32.279  23.242  1.00  0.00           C
ATOM   2868  HD2 LYS   181      25.744  31.285  23.231  1.00  0.00           H
ATOM   2869  HD3 LYS   181      25.090  32.536  24.281  1.00  0.00           H
ATOM   2870  CE  LYS   181      24.016  32.232  22.434  1.00  0.00           C
ATOM   2871  HE2 LYS   181      23.512  33.197  22.478  1.00  0.00           H
ATOM   2872  HE3 LYS   181      24.257  32.074  21.383  1.00  0.00           H
ATOM   2873  NZ  LYS   181      23.100  31.202  22.989  1.00  0.00           N
ATOM   2874  HZ1 LYS   181      22.326  31.114  22.347  1.00  0.00           H
ATOM   2875  HZ2 LYS   181      22.818  31.489  23.915  1.00  0.00           H
ATOM   2876  HZ3 LYS   181      23.551  30.299  22.934  1.00  0.00           H
ATOM   2877  C   LYS   181      26.307  36.993  22.113  1.00  0.00           C
ATOM   2878  O   LYS   181      25.824  37.464  21.064  1.00  0.00           O
ATOM   2879  N   ARG   182      26.409  37.641  23.241  1.00  0.00           N
ATOM   2880  H   ARG   182      26.802  37.062  23.968  1.00  0.00           H
ATOM   2881  CA  ARG   182      26.199  39.087  23.455  1.00  0.00           C
ATOM   2882  HA  ARG   182      25.211  39.407  23.125  1.00  0.00           H
ATOM   2883  CB  ARG   182      26.366  39.429  24.953  1.00  0.00           C
ATOM   2884  HB2 ARG   182      27.199  38.929  25.447  1.00  0.00           H
ATOM   2885  HB3 ARG   182      26.495  40.512  24.972  1.00  0.00           H
ATOM   2886  CG  ARG   182      25.058  39.243  25.780  1.00  0.00           C
ATOM   2887  HG2 ARG   182      25.214  39.805  26.701  1.00  0.00           H
ATOM   2888  HG3 ARG   182      24.135  39.719  25.445  1.00  0.00           H
ATOM   2889  CD  ARG   182      24.562  37.852  26.106  1.00  0.00           C
ATOM   2890  HD2 ARG   182      24.526  37.270  25.185  1.00  0.00           H
ATOM   2891  HD3 ARG   182      25.316  37.424  26.766  1.00  0.00           H
ATOM   2892  NE  ARG   182      23.307  37.792  26.879  1.00  0.00           N
ATOM   2893  HE  ARG   182      23.025  38.681  27.266  1.00  0.00           H
ATOM   2894  CZ  ARG   182      22.514  36.770  27.060  1.00  0.00           C
ATOM   2895  NH1 ARG   182      21.351  36.831  27.598  1.00  0.00           N
ATOM   2896 HH11 ARG   182      21.130  37.711  28.045  1.00  0.00           H
ATOM   2897 HH12 ARG   182      20.976  35.956  27.932  1.00  0.00           H
ATOM   2898  NH2 ARG   182      22.811  35.638  26.667  1.00  0.00           N
ATOM   2899 HH21 ARG   182      23.559  35.594  25.989  1.00  0.00           H
ATOM   2900 HH22 ARG   182      22.181  34.873  26.864  1.00  0.00           H
ATOM   2901  C   ARG   182      27.227  39.834  22.578  1.00  0.00           C
ATOM   2902  O   ARG   182      27.051  41.120  22.448  1.00  0.00           O
ATOM   2903  N   ASN   183      28.295  39.226  22.053  1.00  0.00           N
ATOM   2904  H   ASN   183      28.402  38.274  22.373  1.00  0.00           H
ATOM   2905  CA  ASN   183      29.283  39.808  21.119  1.00  0.00           C
ATOM   2906  HA  ASN   183      30.069  39.060  21.021  1.00  0.00           H
ATOM   2907  CB  ASN   183      28.714  39.916  19.702  1.00  0.00           C
ATOM   2908  HB2 ASN   183      27.678  40.255  19.690  1.00  0.00           H
ATOM   2909  HB3 ASN   183      29.342  40.729  19.337  1.00  0.00           H
ATOM   2910  CG  ASN   183      28.977  38.626  18.858  1.00  0.00           C
ATOM   2911  OD1 ASN   183      30.135  38.299  18.596  1.00  0.00           O
ATOM   2912  ND2 ASN   183      28.070  37.949  18.358  1.00  0.00           N
ATOM   2913 HD21 ASN   183      27.102  38.227  18.447  1.00  0.00           H
ATOM   2914 HD22 ASN   183      28.253  37.060  17.917  1.00  0.00           H
ATOM   2915  C   ASN   183      29.959  41.046  21.706  1.00  0.00           C
ATOM   2916  O   ASN   183      30.400  41.956  20.981  1.00  0.00           O
ATOM   2917  N   ILE   184      30.248  41.102  23.054  1.00  0.00           N
ATOM   2918  H   ILE   184      29.974  40.325  23.639  1.00  0.00           H
ATOM   2919  CA  ILE   184      30.879  42.261  23.732  1.00  0.00           C
ATOM   2920  HA  ILE   184      30.356  43.111  23.295  1.00  0.00           H
ATOM   2921  CB  ILE   184      30.655  42.211  25.262  1.00  0.00           C
ATOM   2922  HB  ILE   184      31.485  41.628  25.660  1.00  0.00           H
ATOM   2923  CG2 ILE   184      30.733  43.562  25.942  1.00  0.00           C
ATOM   2924 HG21 ILE   184      31.738  43.960  25.799  1.00  0.00           H
ATOM   2925 HG22 ILE   184      30.481  43.464  26.999  1.00  0.00           H
ATOM   2926 HG23 ILE   184      29.928  44.085  25.428  1.00  0.00           H
ATOM   2927  CG1 ILE   184      29.307  41.490  25.651  1.00  0.00           C
ATOM   2928 HG12 ILE   184      28.465  42.112  25.346  1.00  0.00           H
ATOM   2929 HG13 ILE   184      29.368  40.552  25.100  1.00  0.00           H
ATOM   2930  CD1 ILE   184      29.102  41.194  27.109  1.00  0.00           C
ATOM   2931 HD11 ILE   184      28.184  40.621  27.236  1.00  0.00           H
ATOM   2932 HD12 ILE   184      29.106  42.054  27.780  1.00  0.00           H
ATOM   2933 HD13 ILE   184      29.940  40.581  27.440  1.00  0.00           H
ATOM   2934  C   ILE   184      32.449  42.312  23.524  1.00  0.00           C
ATOM   2935  O   ILE   184      33.095  41.274  23.482  1.00  0.00           O
ATOM   2936  N   PRO   185      33.038  43.487  23.447  1.00  0.00           N
ATOM   2937  CD  PRO   185      32.406  44.799  23.177  1.00  0.00           C
ATOM   2938  HD2 PRO   185      31.597  45.070  23.856  1.00  0.00           H
ATOM   2939  HD3 PRO   185      31.968  44.766  22.180  1.00  0.00           H
ATOM   2940  CG  PRO   185      33.495  45.918  23.259  1.00  0.00           C
ATOM   2941  HG2 PRO   185      33.613  46.373  24.243  1.00  0.00           H
ATOM   2942  HG3 PRO   185      33.200  46.670  22.527  1.00  0.00           H
ATOM   2943  CB  PRO   185      34.744  45.164  22.842  1.00  0.00           C
ATOM   2944  HB2 PRO   185      35.625  45.608  23.306  1.00  0.00           H
ATOM   2945  HB3 PRO   185      34.838  45.245  21.760  1.00  0.00           H
ATOM   2946  CA  PRO   185      34.524  43.737  23.330  1.00  0.00           C
ATOM   2947  HA  PRO   185      34.967  43.005  22.654  1.00  0.00           H
ATOM   2948  C   PRO   185      35.132  43.449  24.791  1.00  0.00           C
ATOM   2949  O   PRO   185      35.692  44.345  25.413  1.00  0.00           O
ATOM   2950  N   ILE   186      34.994  42.217  25.338  1.00  0.00           N
ATOM   2951  H   ILE   186      34.594  41.487  24.763  1.00  0.00           H
ATOM   2952  CA  ILE   186      35.637  41.718  26.561  1.00  0.00           C
ATOM   2953  HA  ILE   186      36.305  42.478  26.968  1.00  0.00           H
ATOM   2954  CB  ILE   186      34.676  41.624  27.737  1.00  0.00           C
ATOM   2955  HB  ILE   186      33.848  40.957  27.499  1.00  0.00           H
ATOM   2956  CG2 ILE   186      35.352  41.065  28.955  1.00  0.00           C
ATOM   2957 HG21 ILE   186      36.190  41.723  29.179  1.00  0.00           H
ATOM   2958 HG22 ILE   186      35.870  40.110  28.851  1.00  0.00           H
ATOM   2959 HG23 ILE   186      34.674  40.935  29.800  1.00  0.00           H
ATOM   2960  CG1 ILE   186      34.078  43.045  28.197  1.00  0.00           C
ATOM   2961 HG12 ILE   186      34.777  43.491  28.905  1.00  0.00           H
ATOM   2962 HG13 ILE   186      33.849  43.744  27.393  1.00  0.00           H
ATOM   2963  CD1 ILE   186      32.782  42.965  28.971  1.00  0.00           C
ATOM   2964 HD11 ILE   186      32.366  43.963  29.102  1.00  0.00           H
ATOM   2965 HD12 ILE   186      33.057  42.585  29.955  1.00  0.00           H
ATOM   2966 HD13 ILE   186      32.104  42.196  28.599  1.00  0.00           H
ATOM   2967  C   ILE   186      36.461  40.452  26.260  1.00  0.00           C
ATOM   2968  O   ILE   186      35.975  39.554  25.536  1.00  0.00           O
ATOM   2969  N   GLU   187      37.553  40.169  27.003  1.00  0.00           N
ATOM   2970  H   GLU   187      37.780  40.849  27.715  1.00  0.00           H
ATOM   2971  CA  GLU   187      38.251  38.802  27.085  1.00  0.00           C
ATOM   2972  HA  GLU   187      37.641  38.028  26.619  1.00  0.00           H
ATOM   2973  CB  GLU   187      39.593  38.883  26.303  1.00  0.00           C
ATOM   2974  HB2 GLU   187      39.433  38.978  25.229  1.00  0.00           H
ATOM   2975  HB3 GLU   187      40.171  39.771  26.562  1.00  0.00           H
ATOM   2976  CG  GLU   187      40.527  37.603  26.396  1.00  0.00           C
ATOM   2977  HG2 GLU   187      41.474  37.648  25.858  1.00  0.00           H
ATOM   2978  HG3 GLU   187      40.802  37.407  27.433  1.00  0.00           H
ATOM   2979  CD  GLU   187      39.862  36.399  25.668  1.00  0.00           C
ATOM   2980  OE1 GLU   187      40.246  35.251  26.063  1.00  0.00           O
ATOM   2981  OE2 GLU   187      39.221  36.542  24.590  1.00  0.00           O
ATOM   2982  C   GLU   187      38.307  38.452  28.589  1.00  0.00           C
ATOM   2983  O   GLU   187      38.918  39.215  29.335  1.00  0.00           O
ATOM   2984  N   VAL   188      37.928  37.244  28.982  1.00  0.00           N
ATOM   2985  H   VAL   188      37.492  36.648  28.294  1.00  0.00           H
ATOM   2986  CA  VAL   188      37.970  36.651  30.327  1.00  0.00           C
ATOM   2987  HA  VAL   188      37.920  37.498  31.011  1.00  0.00           H
ATOM   2988  CB  VAL   188      36.959  35.538  30.570  1.00  0.00           C
ATOM   2989  HB  VAL   188      37.203  34.776  29.829  1.00  0.00           H
ATOM   2990  CG1 VAL   188      37.153  34.885  32.003  1.00  0.00           C
ATOM   2991 HG11 VAL   188      37.155  35.635  32.794  1.00  0.00           H
ATOM   2992 HG12 VAL   188      36.377  34.181  32.307  1.00  0.00           H
ATOM   2993 HG13 VAL   188      38.112  34.368  32.020  1.00  0.00           H
ATOM   2994  CG2 VAL   188      35.495  36.013  30.486  1.00  0.00           C
ATOM   2995 HG21 VAL   188      35.350  36.794  31.233  1.00  0.00           H
ATOM   2996 HG22 VAL   188      34.848  35.159  30.681  1.00  0.00           H
ATOM   2997 HG23 VAL   188      35.391  36.355  29.456  1.00  0.00           H
ATOM   2998  C   VAL   188      39.392  36.147  30.348  1.00  0.00           C
ATOM   2999  O   VAL   188      39.725  35.070  29.871  1.00  0.00           O
ATOM   3000  N   VAL   189      40.309  36.995  30.784  1.00  0.00           N
ATOM   3001  H   VAL   189      39.990  37.871  31.171  1.00  0.00           H
ATOM   3002  CA  VAL   189      41.723  36.775  30.681  1.00  0.00           C
ATOM   3003  HA  VAL   189      41.924  36.080  29.865  1.00  0.00           H
ATOM   3004  CB  VAL   189      42.452  38.138  30.286  1.00  0.00           C
ATOM   3005  HB  VAL   189      41.724  38.637  29.646  1.00  0.00           H
ATOM   3006  CG1 VAL   189      42.769  39.063  31.522  1.00  0.00           C
ATOM   3007 HG11 VAL   189      41.863  39.506  31.932  1.00  0.00           H
ATOM   3008 HG12 VAL   189      43.271  38.514  32.319  1.00  0.00           H
ATOM   3009 HG13 VAL   189      43.335  39.923  31.163  1.00  0.00           H
ATOM   3010  CG2 VAL   189      43.660  37.825  29.433  1.00  0.00           C
ATOM   3011 HG21 VAL   189      44.304  37.164  30.011  1.00  0.00           H
ATOM   3012 HG22 VAL   189      44.203  38.731  29.165  1.00  0.00           H
ATOM   3013 HG23 VAL   189      43.368  37.364  28.490  1.00  0.00           H
ATOM   3014  C   VAL   189      42.365  36.121  31.955  1.00  0.00           C
ATOM   3015  O   VAL   189      43.446  35.591  31.931  1.00  0.00           O
ATOM   3016  N   ALA   190      41.716  36.299  33.095  1.00  0.00           N
ATOM   3017  H   ALA   190      40.764  36.608  32.960  1.00  0.00           H
ATOM   3018  CA  ALA   190      42.131  35.792  34.404  1.00  0.00           C
ATOM   3019  HA  ALA   190      42.585  34.813  34.249  1.00  0.00           H
ATOM   3020  CB  ALA   190      43.121  36.805  34.971  1.00  0.00           C
ATOM   3021  HB1 ALA   190      42.605  37.763  34.910  1.00  0.00           H
ATOM   3022  HB2 ALA   190      44.054  36.825  34.407  1.00  0.00           H
ATOM   3023  HB3 ALA   190      43.326  36.601  36.022  1.00  0.00           H
ATOM   3024  C   ALA   190      41.013  35.511  35.398  1.00  0.00           C
ATOM   3025  O   ALA   190      40.262  36.459  35.672  1.00  0.00           O
ATOM   3026  N   LEU   191      41.050  34.327  35.915  1.00  0.00           N
ATOM   3027  H   LEU   191      41.785  33.686  35.658  1.00  0.00           H
ATOM   3028  CA  LEU   191      40.015  33.833  36.810  1.00  0.00           C
ATOM   3029  HA  LEU   191      39.263  34.578  37.073  1.00  0.00           H
ATOM   3030  CB  LEU   191      39.526  32.552  36.140  1.00  0.00           C
ATOM   3031  HB2 LEU   191      39.062  32.868  35.205  1.00  0.00           H
ATOM   3032  HB3 LEU   191      40.415  31.989  35.857  1.00  0.00           H
ATOM   3033  CG  LEU   191      38.567  31.530  36.906  1.00  0.00           C
ATOM   3034  HG  LEU   191      38.362  30.660  36.281  1.00  0.00           H
ATOM   3035  CD1 LEU   191      39.017  30.971  38.275  1.00  0.00           C
ATOM   3036 HD11 LEU   191      38.884  31.702  39.072  1.00  0.00           H
ATOM   3037 HD12 LEU   191      40.050  30.649  38.146  1.00  0.00           H
ATOM   3038 HD13 LEU   191      38.439  30.102  38.591  1.00  0.00           H
ATOM   3039  CD2 LEU   191      37.324  32.339  37.119  1.00  0.00           C
ATOM   3040 HD21 LEU   191      37.427  33.175  37.810  1.00  0.00           H
ATOM   3041 HD22 LEU   191      37.013  32.699  36.138  1.00  0.00           H
ATOM   3042 HD23 LEU   191      36.586  31.647  37.522  1.00  0.00           H
ATOM   3043  C   LEU   191      40.682  33.531  38.163  1.00  0.00           C
ATOM   3044  O   LEU   191      41.649  32.750  38.127  1.00  0.00           O
ATOM   3045  N   ILE   192      40.333  34.252  39.185  1.00  0.00           N
ATOM   3046  H   ILE   192      39.532  34.852  39.052  1.00  0.00           H
ATOM   3047  CA  ILE   192      41.317  34.605  40.276  1.00  0.00           C
ATOM   3048  HA  ILE   192      42.233  34.018  40.200  1.00  0.00           H
ATOM   3049  CB  ILE   192      41.949  36.038  40.139  1.00  0.00           C
ATOM   3050  HB  ILE   192      42.836  36.022  40.772  1.00  0.00           H
ATOM   3051  CG2 ILE   192      42.349  36.405  38.709  1.00  0.00           C
ATOM   3052 HG21 ILE   192      42.973  35.577  38.372  1.00  0.00           H
ATOM   3053 HG22 ILE   192      42.860  37.363  38.609  1.00  0.00           H
ATOM   3054 HG23 ILE   192      41.421  36.444  38.139  1.00  0.00           H
ATOM   3055  CG1 ILE   192      41.158  37.298  40.625  1.00  0.00           C
ATOM   3056 HG12 ILE   192      40.762  37.755  39.718  1.00  0.00           H
ATOM   3057 HG13 ILE   192      40.388  37.043  41.354  1.00  0.00           H
ATOM   3058  CD1 ILE   192      42.029  38.402  41.281  1.00  0.00           C
ATOM   3059 HD11 ILE   192      41.455  39.160  41.813  1.00  0.00           H
ATOM   3060 HD12 ILE   192      42.581  38.937  40.508  1.00  0.00           H
ATOM   3061 HD13 ILE   192      42.646  37.929  42.045  1.00  0.00           H
ATOM   3062  C   ILE   192      40.712  34.521  41.716  1.00  0.00           C
ATOM   3063  O   ILE   192      39.486  34.423  41.808  1.00  0.00           O
ATOM   3064  N   ASN   193      41.550  34.679  42.676  1.00  0.00           N
ATOM   3065  H   ASN   193      42.547  34.809  42.587  1.00  0.00           H
ATOM   3066  CA  ASN   193      41.235  34.835  44.127  1.00  0.00           C
ATOM   3067  HA  ASN   193      40.162  34.898  44.308  1.00  0.00           H
ATOM   3068  CB  ASN   193      41.663  33.604  44.888  1.00  0.00           C
ATOM   3069  HB2 ASN   193      41.000  32.832  44.496  1.00  0.00           H
ATOM   3070  HB3 ASN   193      42.685  33.337  44.621  1.00  0.00           H
ATOM   3071  CG  ASN   193      41.515  33.579  46.408  1.00  0.00           C
ATOM   3072  OD1 ASN   193      41.920  34.479  47.231  1.00  0.00           O
ATOM   3073  ND2 ASN   193      41.027  32.504  46.910  1.00  0.00           N
ATOM   3074 HD21 ASN   193      40.665  31.764  46.326  1.00  0.00           H
ATOM   3075 HD22 ASN   193      40.915  32.351  47.903  1.00  0.00           H
ATOM   3076  C   ASN   193      41.823  36.136  44.660  1.00  0.00           C
ATOM   3077  O   ASN   193      42.977  36.461  44.405  1.00  0.00           O
ATOM   3078  N   ASP   194      41.014  36.998  45.348  1.00  0.00           N
ATOM   3079  H   ASP   194      40.038  36.746  45.406  1.00  0.00           H
ATOM   3080  CA  ASP   194      41.419  38.312  45.755  1.00  0.00           C
ATOM   3081  HA  ASP   194      41.381  38.949  44.871  1.00  0.00           H
ATOM   3082  CB  ASP   194      40.427  38.819  46.841  1.00  0.00           C
ATOM   3083  HB2 ASP   194      40.826  39.742  47.261  1.00  0.00           H
ATOM   3084  HB3 ASP   194      39.509  39.129  46.343  1.00  0.00           H
ATOM   3085  CG  ASP   194      39.962  37.886  47.961  1.00  0.00           C
ATOM   3086  OD1 ASP   194      39.471  36.754  47.652  1.00  0.00           O
ATOM   3087  OD2 ASP   194      39.958  38.316  49.154  1.00  0.00           O
ATOM   3088  C   ASP   194      42.772  38.351  46.478  1.00  0.00           C
ATOM   3089  O   ASP   194      43.482  39.365  46.496  1.00  0.00           O
ATOM   3090  N   THR   195      43.259  37.292  47.087  1.00  0.00           N
ATOM   3091  H   THR   195      42.746  36.421  47.053  1.00  0.00           H
ATOM   3092  CA  THR   195      44.510  37.263  47.869  1.00  0.00           C
ATOM   3093  HA  THR   195      44.446  38.027  48.644  1.00  0.00           H
ATOM   3094  CB  THR   195      44.635  36.018  48.686  1.00  0.00           C
ATOM   3095  HB  THR   195      44.942  35.136  48.124  1.00  0.00           H
ATOM   3096  CG2 THR   195      45.617  36.101  49.921  1.00  0.00           C
ATOM   3097 HG21 THR   195      46.617  36.254  49.515  1.00  0.00           H
ATOM   3098 HG22 THR   195      45.567  35.271  50.626  1.00  0.00           H
ATOM   3099 HG23 THR   195      45.372  36.949  50.561  1.00  0.00           H
ATOM   3100  OG1 THR   195      43.444  35.738  49.410  1.00  0.00           O
ATOM   3101  HG1 THR   195      42.894  35.235  48.803  1.00  0.00           H
ATOM   3102  C   THR   195      45.740  37.499  46.973  1.00  0.00           C
ATOM   3103  O   THR   195      46.527  38.300  47.343  1.00  0.00           O
ATOM   3104  N   THR   196      45.847  36.937  45.800  1.00  0.00           N
ATOM   3105  H   THR   196      45.150  36.224  45.639  1.00  0.00           H
ATOM   3106  CA  THR   196      46.882  37.250  44.762  1.00  0.00           C
ATOM   3107  HA  THR   196      47.896  37.135  45.143  1.00  0.00           H
ATOM   3108  CB  THR   196      46.895  36.475  43.472  1.00  0.00           C
ATOM   3109  HB  THR   196      45.950  36.637  42.953  1.00  0.00           H
ATOM   3110  CG2 THR   196      48.043  36.982  42.588  1.00  0.00           C
ATOM   3111 HG21 THR   196      48.976  36.883  43.143  1.00  0.00           H
ATOM   3112 HG22 THR   196      47.865  37.991  42.216  1.00  0.00           H
ATOM   3113 HG23 THR   196      48.192  36.363  41.704  1.00  0.00           H
ATOM   3114  OG1 THR   196      46.902  35.110  43.628  1.00  0.00           O
ATOM   3115  HG1 THR   196      47.778  34.824  43.898  1.00  0.00           H
ATOM   3116  C   THR   196      46.656  38.719  44.316  1.00  0.00           C
ATOM   3117  O   THR   196      47.600  39.491  44.303  1.00  0.00           O
ATOM   3118  N   GLY   197      45.435  39.153  44.021  1.00  0.00           N
ATOM   3119  H   GLY   197      44.709  38.470  43.858  1.00  0.00           H
ATOM   3120  CA  GLY   197      45.047  40.518  43.575  1.00  0.00           C
ATOM   3121  HA2 GLY   197      45.353  40.737  42.552  1.00  0.00           H
ATOM   3122  HA3 GLY   197      43.958  40.544  43.576  1.00  0.00           H
ATOM   3123  C   GLY   197      45.470  41.625  44.562  1.00  0.00           C
ATOM   3124  O   GLY   197      46.127  42.599  44.203  1.00  0.00           O
ATOM   3125  N   THR   198      45.283  41.470  45.887  1.00  0.00           N
ATOM   3126  H   THR   198      44.806  40.648  46.228  1.00  0.00           H
ATOM   3127  CA  THR   198      45.724  42.321  46.979  1.00  0.00           C
ATOM   3128  HA  THR   198      45.124  43.230  46.929  1.00  0.00           H
ATOM   3129  CB  THR   198      45.359  41.659  48.310  1.00  0.00           C
ATOM   3130  HB  THR   198      46.012  40.787  48.344  1.00  0.00           H
ATOM   3131  CG2 THR   198      45.596  42.642  49.491  1.00  0.00           C
ATOM   3132 HG21 THR   198      46.663  42.708  49.707  1.00  0.00           H
ATOM   3133 HG22 THR   198      45.140  42.302  50.422  1.00  0.00           H
ATOM   3134 HG23 THR   198      45.106  43.566  49.186  1.00  0.00           H
ATOM   3135  OG1 THR   198      44.008  41.253  48.271  1.00  0.00           O
ATOM   3136  HG1 THR   198      43.869  40.508  47.682  1.00  0.00           H
ATOM   3137  C   THR   198      47.218  42.634  46.864  1.00  0.00           C
ATOM   3138  O   THR   198      47.656  43.817  47.028  1.00  0.00           O
ATOM   3139  N   LEU   199      48.059  41.644  46.584  1.00  0.00           N
ATOM   3140  H   LEU   199      47.683  40.738  46.343  1.00  0.00           H
ATOM   3141  CA  LEU   199      49.558  41.690  46.449  1.00  0.00           C
ATOM   3142  HA  LEU   199      50.063  42.242  47.242  1.00  0.00           H
ATOM   3143  CB  LEU   199      50.169  40.256  46.556  1.00  0.00           C
ATOM   3144  HB2 LEU   199      50.161  39.980  47.611  1.00  0.00           H
ATOM   3145  HB3 LEU   199      49.588  39.544  45.970  1.00  0.00           H
ATOM   3146  CG  LEU   199      51.597  40.208  46.019  1.00  0.00           C
ATOM   3147  HG  LEU   199      51.792  40.727  45.081  1.00  0.00           H
ATOM   3148  CD1 LEU   199      52.530  40.869  47.091  1.00  0.00           C
ATOM   3149 HD11 LEU   199      53.477  41.169  46.642  1.00  0.00           H
ATOM   3150 HD12 LEU   199      52.697  40.163  47.904  1.00  0.00           H
ATOM   3151 HD13 LEU   199      52.084  41.746  47.559  1.00  0.00           H
ATOM   3152  CD2 LEU   199      51.921  38.715  45.912  1.00  0.00           C
ATOM   3153 HD21 LEU   199      52.920  38.512  45.525  1.00  0.00           H
ATOM   3154 HD22 LEU   199      52.001  38.318  46.924  1.00  0.00           H
ATOM   3155 HD23 LEU   199      51.101  38.082  45.570  1.00  0.00           H
ATOM   3156  C   LEU   199      50.001  42.461  45.203  1.00  0.00           C
ATOM   3157  O   LEU   199      50.793  43.344  45.371  1.00  0.00           O
ATOM   3158  N   VAL   200      49.535  42.056  44.031  1.00  0.00           N
ATOM   3159  H   VAL   200      48.875  41.296  43.937  1.00  0.00           H
ATOM   3160  CA  VAL   200      50.057  42.677  42.750  1.00  0.00           C
ATOM   3161  HA  VAL   200      51.147  42.688  42.756  1.00  0.00           H
ATOM   3162  CB  VAL   200      49.543  41.763  41.594  1.00  0.00           C
ATOM   3163  HB  VAL   200      48.454  41.784  41.565  1.00  0.00           H
ATOM   3164  CG1 VAL   200      50.026  42.118  40.242  1.00  0.00           C
ATOM   3165 HG11 VAL   200      51.050  41.764  40.121  1.00  0.00           H
ATOM   3166 HG12 VAL   200      49.325  41.630  39.565  1.00  0.00           H
ATOM   3167 HG13 VAL   200      49.928  43.196  40.107  1.00  0.00           H
ATOM   3168  CG2 VAL   200      49.956  40.350  41.761  1.00  0.00           C
ATOM   3169 HG21 VAL   200      49.479  39.882  42.622  1.00  0.00           H
ATOM   3170 HG22 VAL   200      51.019  40.333  41.999  1.00  0.00           H
ATOM   3171 HG23 VAL   200      49.651  39.716  40.927  1.00  0.00           H
ATOM   3172  C   VAL   200      49.525  44.113  42.532  1.00  0.00           C
ATOM   3173  O   VAL   200      50.164  44.965  42.025  1.00  0.00           O
ATOM   3174  N   ALA   201      48.399  44.569  43.115  1.00  0.00           N
ATOM   3175  H   ALA   201      47.853  43.988  43.734  1.00  0.00           H
ATOM   3176  CA  ALA   201      47.913  45.991  43.101  1.00  0.00           C
ATOM   3177  HA  ALA   201      48.115  46.351  42.092  1.00  0.00           H
ATOM   3178  CB  ALA   201      46.445  46.162  43.394  1.00  0.00           C
ATOM   3179  HB1 ALA   201      46.273  47.138  43.849  1.00  0.00           H
ATOM   3180  HB2 ALA   201      46.047  45.288  43.910  1.00  0.00           H
ATOM   3181  HB3 ALA   201      46.010  46.172  42.395  1.00  0.00           H
ATOM   3182  C   ALA   201      48.725  46.843  43.997  1.00  0.00           C
ATOM   3183  O   ALA   201      49.378  47.838  43.560  1.00  0.00           O
ATOM   3184  N   SER   202      49.056  46.218  45.172  1.00  0.00           N
ATOM   3185  H   SER   202      48.523  45.406  45.451  1.00  0.00           H
ATOM   3186  CA  SER   202      49.947  46.984  46.039  1.00  0.00           C
ATOM   3187  HA  SER   202      49.521  47.981  46.152  1.00  0.00           H
ATOM   3188  CB  SER   202      49.868  46.452  47.442  1.00  0.00           C
ATOM   3189  HB2 SER   202      50.468  45.542  47.444  1.00  0.00           H
ATOM   3190  HB3 SER   202      50.359  47.218  48.043  1.00  0.00           H
ATOM   3191  OG  SER   202      48.571  46.199  47.807  1.00  0.00           O
ATOM   3192  HG  SER   202      48.486  45.251  47.684  1.00  0.00           H
ATOM   3193  C   SER   202      51.388  47.098  45.507  1.00  0.00           C
ATOM   3194  O   SER   202      52.021  48.162  45.620  1.00  0.00           O
ATOM   3195  N   TYR   203      51.857  45.999  44.985  1.00  0.00           N
ATOM   3196  H   TYR   203      51.214  45.238  44.821  1.00  0.00           H
ATOM   3197  CA  TYR   203      53.222  45.855  44.449  1.00  0.00           C
ATOM   3198  HA  TYR   203      53.832  46.250  45.262  1.00  0.00           H
ATOM   3199  CB  TYR   203      53.503  44.368  44.090  1.00  0.00           C
ATOM   3200  HB2 TYR   203      53.488  43.946  45.094  1.00  0.00           H
ATOM   3201  HB3 TYR   203      52.858  43.978  43.303  1.00  0.00           H
ATOM   3202  CG  TYR   203      54.939  44.007  43.656  1.00  0.00           C
ATOM   3203  CD1 TYR   203      56.059  44.743  44.013  1.00  0.00           C
ATOM   3204  HD1 TYR   203      56.052  45.627  44.634  1.00  0.00           H
ATOM   3205  CE1 TYR   203      57.318  44.362  43.440  1.00  0.00           C
ATOM   3206  HE1 TYR   203      58.095  45.095  43.594  1.00  0.00           H
ATOM   3207  CZ  TYR   203      57.401  43.145  42.750  1.00  0.00           C
ATOM   3208  OH  TYR   203      58.578  42.900  42.140  1.00  0.00           O
ATOM   3209  HH  TYR   203      59.109  43.698  42.195  1.00  0.00           H
ATOM   3210  CE2 TYR   203      56.339  42.254  42.632  1.00  0.00           C
ATOM   3211  HE2 TYR   203      56.529  41.300  42.161  1.00  0.00           H
ATOM   3212  CD2 TYR   203      55.131  42.690  43.163  1.00  0.00           C
ATOM   3213  HD2 TYR   203      54.332  41.995  42.945  1.00  0.00           H
ATOM   3214  C   TYR   203      53.479  46.801  43.244  1.00  0.00           C
ATOM   3215  O   TYR   203      54.583  47.331  43.013  1.00  0.00           O
ATOM   3216  N   TYR   204      52.415  47.078  42.429  1.00  0.00           N
ATOM   3217  H   TYR   204      51.576  46.534  42.569  1.00  0.00           H
ATOM   3218  CA  TYR   204      52.391  48.112  41.522  1.00  0.00           C
ATOM   3219  HA  TYR   204      53.267  47.956  40.892  1.00  0.00           H
ATOM   3220  CB  TYR   204      51.144  47.995  40.683  1.00  0.00           C
ATOM   3221  HB2 TYR   204      51.099  46.995  40.253  1.00  0.00           H
ATOM   3222  HB3 TYR   204      50.269  47.973  41.334  1.00  0.00           H
ATOM   3223  CG  TYR   204      50.881  49.105  39.625  1.00  0.00           C
ATOM   3224  CD1 TYR   204      51.340  48.884  38.299  1.00  0.00           C
ATOM   3225  HD1 TYR   204      51.831  47.953  38.055  1.00  0.00           H
ATOM   3226  CE1 TYR   204      51.181  49.890  37.259  1.00  0.00           C
ATOM   3227  HE1 TYR   204      51.456  49.701  36.232  1.00  0.00           H
ATOM   3228  CZ  TYR   204      50.466  51.064  37.570  1.00  0.00           C
ATOM   3229  OH  TYR   204      50.369  52.056  36.632  1.00  0.00           O
ATOM   3230  HH  TYR   204      50.487  51.696  35.750  1.00  0.00           H
ATOM   3231  CE2 TYR   204      49.883  51.201  38.862  1.00  0.00           C
ATOM   3232  HE2 TYR   204      49.238  52.053  39.022  1.00  0.00           H
ATOM   3233  CD2 TYR   204      50.188  50.281  39.911  1.00  0.00           C
ATOM   3234  HD2 TYR   204      49.735  50.390  40.885  1.00  0.00           H
ATOM   3235  C   TYR   204      52.494  49.506  42.260  1.00  0.00           C
ATOM   3236  O   TYR   204      53.389  50.291  41.959  1.00  0.00           O
ATOM   3237  N   THR   205      51.687  49.857  43.267  1.00  0.00           N
ATOM   3238  H   THR   205      50.980  49.181  43.519  1.00  0.00           H
ATOM   3239  CA  THR   205      51.846  51.174  43.995  1.00  0.00           C
ATOM   3240  HA  THR   205      51.757  52.018  43.310  1.00  0.00           H
ATOM   3241  CB  THR   205      50.746  51.432  45.065  1.00  0.00           C
ATOM   3242  HB  THR   205      50.940  52.405  45.514  1.00  0.00           H
ATOM   3243  CG2 THR   205      49.440  51.481  44.343  1.00  0.00           C
ATOM   3244 HG21 THR   205      49.532  52.143  43.481  1.00  0.00           H
ATOM   3245 HG22 THR   205      48.670  51.932  44.968  1.00  0.00           H
ATOM   3246 HG23 THR   205      49.088  50.519  43.972  1.00  0.00           H
ATOM   3247  OG1 THR   205      50.803  50.470  46.114  1.00  0.00           O
ATOM   3248  HG1 THR   205      51.046  49.631  45.715  1.00  0.00           H
ATOM   3249  C   THR   205      53.203  51.496  44.616  1.00  0.00           C
ATOM   3250  O   THR   205      53.686  52.600  44.691  1.00  0.00           O
ATOM   3251  N   ASP   206      53.815  50.397  45.099  1.00  0.00           N
ATOM   3252  H   ASP   206      53.348  49.509  45.215  1.00  0.00           H
ATOM   3253  CA  ASP   206      55.165  50.482  45.746  1.00  0.00           C
ATOM   3254  HA  ASP   206      55.726  51.219  45.170  1.00  0.00           H
ATOM   3255  CB  ASP   206      54.822  50.821  47.216  1.00  0.00           C
ATOM   3256  HB2 ASP   206      54.457  51.846  47.285  1.00  0.00           H
ATOM   3257  HB3 ASP   206      54.056  50.192  47.669  1.00  0.00           H
ATOM   3258  CG  ASP   206      56.123  50.692  48.090  1.00  0.00           C
ATOM   3259  OD1 ASP   206      57.226  50.822  47.569  1.00  0.00           O
ATOM   3260  OD2 ASP   206      55.936  50.535  49.297  1.00  0.00           O
ATOM   3261  C   ASP   206      55.969  49.117  45.566  1.00  0.00           C
ATOM   3262  O   ASP   206      55.514  48.100  46.116  1.00  0.00           O
ATOM   3263  N   PRO   207      57.141  49.127  44.921  1.00  0.00           N
ATOM   3264  CD  PRO   207      57.890  50.307  44.343  1.00  0.00           C
ATOM   3265  HD2 PRO   207      57.870  51.195  44.973  1.00  0.00           H
ATOM   3266  HD3 PRO   207      57.519  50.553  43.349  1.00  0.00           H
ATOM   3267  CG  PRO   207      59.328  49.727  44.191  1.00  0.00           C
ATOM   3268  HG2 PRO   207      59.915  49.807  45.104  1.00  0.00           H
ATOM   3269  HG3 PRO   207      59.818  50.165  43.322  1.00  0.00           H
ATOM   3270  CB  PRO   207      59.105  48.209  43.936  1.00  0.00           C
ATOM   3271  HB2 PRO   207      59.954  47.569  44.175  1.00  0.00           H
ATOM   3272  HB3 PRO   207      58.832  48.117  42.885  1.00  0.00           H
ATOM   3273  CA  PRO   207      57.918  47.840  44.848  1.00  0.00           C
ATOM   3274  HA  PRO   207      57.338  47.061  44.353  1.00  0.00           H
ATOM   3275  C   PRO   207      58.447  47.277  46.137  1.00  0.00           C
ATOM   3276  O   PRO   207      59.026  46.165  46.152  1.00  0.00           O
ATOM   3277  N   GLU   208      58.450  48.015  47.250  1.00  0.00           N
ATOM   3278  H   GLU   208      58.034  48.935  47.232  1.00  0.00           H
ATOM   3279  CA  GLU   208      58.881  47.467  48.580  1.00  0.00           C
ATOM   3280  HA  GLU   208      59.800  46.892  48.475  1.00  0.00           H
ATOM   3281  CB  GLU   208      59.239  48.640  49.450  1.00  0.00           C
ATOM   3282  HB2 GLU   208      58.379  49.307  49.512  1.00  0.00           H
ATOM   3283  HB3 GLU   208      59.462  48.155  50.399  1.00  0.00           H
ATOM   3284  CG  GLU   208      60.493  49.429  49.075  1.00  0.00           C
ATOM   3285  HG2 GLU   208      60.352  49.864  48.085  1.00  0.00           H
ATOM   3286  HG3 GLU   208      60.607  50.161  49.875  1.00  0.00           H
ATOM   3287  CD  GLU   208      61.880  48.710  49.070  1.00  0.00           C
ATOM   3288  OE1 GLU   208      62.767  49.333  49.738  1.00  0.00           O
ATOM   3289  OE2 GLU   208      62.079  47.529  48.635  1.00  0.00           O
ATOM   3290  C   GLU   208      57.841  46.523  49.173  1.00  0.00           C
ATOM   3291  O   GLU   208      58.110  45.874  50.152  1.00  0.00           O
ATOM   3292  N   THR   209      56.679  46.388  48.534  1.00  0.00           N
ATOM   3293  H   THR   209      56.581  46.953  47.702  1.00  0.00           H
ATOM   3294  CA  THR   209      55.726  45.294  48.769  1.00  0.00           C
ATOM   3295  HA  THR   209      55.302  45.279  49.774  1.00  0.00           H
ATOM   3296  CB  THR   209      54.565  45.456  47.759  1.00  0.00           C
ATOM   3297  HB  THR   209      55.003  45.574  46.768  1.00  0.00           H
ATOM   3298  CG2 THR   209      53.604  44.270  47.751  1.00  0.00           C
ATOM   3299 HG21 THR   209      53.448  43.786  48.714  1.00  0.00           H
ATOM   3300 HG22 THR   209      54.104  43.579  47.072  1.00  0.00           H
ATOM   3301 HG23 THR   209      52.703  44.643  47.266  1.00  0.00           H
ATOM   3302  OG1 THR   209      54.001  46.703  48.144  1.00  0.00           O
ATOM   3303  HG1 THR   209      54.154  47.277  47.390  1.00  0.00           H
ATOM   3304  C   THR   209      56.341  43.965  48.469  1.00  0.00           C
ATOM   3305  O   THR   209      56.844  43.768  47.319  1.00  0.00           O
ATOM   3306  N   LYS   210      56.398  43.102  49.502  1.00  0.00           N
ATOM   3307  H   LYS   210      56.239  43.424  50.446  1.00  0.00           H
ATOM   3308  CA  LYS   210      57.081  41.800  49.395  1.00  0.00           C
ATOM   3309  HA  LYS   210      57.339  41.628  48.350  1.00  0.00           H
ATOM   3310  CB  LYS   210      58.299  41.764  50.236  1.00  0.00           C
ATOM   3311  HB2 LYS   210      58.116  42.016  51.280  1.00  0.00           H
ATOM   3312  HB3 LYS   210      58.657  40.735  50.250  1.00  0.00           H
ATOM   3313  CG  LYS   210      59.427  42.719  49.806  1.00  0.00           C
ATOM   3314  HG2 LYS   210      59.033  43.716  50.000  1.00  0.00           H
ATOM   3315  HG3 LYS   210      60.215  42.644  50.554  1.00  0.00           H
ATOM   3316  CD  LYS   210      60.002  42.720  48.419  1.00  0.00           C
ATOM   3317  HD2 LYS   210      60.492  41.769  48.210  1.00  0.00           H
ATOM   3318  HD3 LYS   210      59.145  42.871  47.763  1.00  0.00           H
ATOM   3319  CE  LYS   210      61.026  43.973  48.294  1.00  0.00           C
ATOM   3320  HE2 LYS   210      60.514  44.759  48.851  1.00  0.00           H
ATOM   3321  HE3 LYS   210      62.008  43.702  48.680  1.00  0.00           H
ATOM   3322  NZ  LYS   210      61.174  44.530  46.880  1.00  0.00           N
ATOM   3323  HZ1 LYS   210      61.675  45.405  46.929  1.00  0.00           H
ATOM   3324  HZ2 LYS   210      60.271  44.682  46.455  1.00  0.00           H
ATOM   3325  HZ3 LYS   210      61.778  43.930  46.335  1.00  0.00           H
ATOM   3326  C   LYS   210      56.135  40.605  49.812  1.00  0.00           C
ATOM   3327  O   LYS   210      56.452  39.496  49.376  1.00  0.00           O
ATOM   3328  N   MET   211      55.089  40.847  50.630  1.00  0.00           N
ATOM   3329  H   MET   211      54.987  41.779  51.005  1.00  0.00           H
ATOM   3330  CA  MET   211      54.016  39.872  50.874  1.00  0.00           C
ATOM   3331  HA  MET   211      53.930  39.310  49.944  1.00  0.00           H
ATOM   3332  CB  MET   211      54.394  39.003  52.117  1.00  0.00           C
ATOM   3333  HB2 MET   211      55.365  38.543  51.928  1.00  0.00           H
ATOM   3334  HB3 MET   211      54.549  39.714  52.929  1.00  0.00           H
ATOM   3335  CG  MET   211      53.264  37.999  52.476  1.00  0.00           C
ATOM   3336  HG2 MET   211      52.288  38.463  52.335  1.00  0.00           H
ATOM   3337  HG3 MET   211      53.354  37.120  51.838  1.00  0.00           H
ATOM   3338  SD  MET   211      53.320  37.167  54.121  1.00  0.00           S
ATOM   3339  CE  MET   211      51.798  36.275  54.280  1.00  0.00           C
ATOM   3340  HE1 MET   211      51.967  35.572  55.096  1.00  0.00           H
ATOM   3341  HE2 MET   211      50.896  36.832  54.531  1.00  0.00           H
ATOM   3342  HE3 MET   211      51.582  35.753  53.348  1.00  0.00           H
ATOM   3343  C   MET   211      52.660  40.603  50.982  1.00  0.00           C
ATOM   3344  O   MET   211      52.686  41.797  51.288  1.00  0.00           O
ATOM   3345  N   GLY   212      51.547  39.988  50.649  1.00  0.00           N
ATOM   3346  H   GLY   212      51.653  39.065  50.251  1.00  0.00           H
ATOM   3347  CA  GLY   212      50.204  40.364  51.017  1.00  0.00           C
ATOM   3348  HA2 GLY   212      50.311  41.342  51.488  1.00  0.00           H
ATOM   3349  HA3 GLY   212      49.601  40.546  50.128  1.00  0.00           H
ATOM   3350  C   GLY   212      49.634  39.439  52.022  1.00  0.00           C
ATOM   3351  O   GLY   212      50.005  38.250  52.041  1.00  0.00           O
ATOM   3352  N   VAL   213      48.781  39.938  52.932  1.00  0.00           N
ATOM   3353  H   VAL   213      48.471  40.895  52.833  1.00  0.00           H
ATOM   3354  CA  VAL   213      48.142  39.131  53.992  1.00  0.00           C
ATOM   3355  HA  VAL   213      47.982  38.210  53.431  1.00  0.00           H
ATOM   3356  CB  VAL   213      49.127  38.974  55.134  1.00  0.00           C
ATOM   3357  HB  VAL   213      50.097  38.662  54.747  1.00  0.00           H
ATOM   3358  CG1 VAL   213      49.423  40.355  55.788  1.00  0.00           C
ATOM   3359 HG11 VAL   213      48.596  40.744  56.381  1.00  0.00           H
ATOM   3360 HG12 VAL   213      50.264  40.206  56.466  1.00  0.00           H
ATOM   3361 HG13 VAL   213      49.731  41.024  54.984  1.00  0.00           H
ATOM   3362  CG2 VAL   213      48.722  37.996  56.249  1.00  0.00           C
ATOM   3363 HG21 VAL   213      48.386  37.015  55.914  1.00  0.00           H
ATOM   3364 HG22 VAL   213      47.836  38.455  56.689  1.00  0.00           H
ATOM   3365 HG23 VAL   213      49.384  37.839  57.100  1.00  0.00           H
ATOM   3366  C   VAL   213      46.748  39.626  54.300  1.00  0.00           C
ATOM   3367  O   VAL   213      46.550  40.819  54.102  1.00  0.00           O
ATOM   3368  N   ILE   214      45.902  38.665  54.716  1.00  0.00           N
ATOM   3369  H   ILE   214      46.218  37.707  54.679  1.00  0.00           H
ATOM   3370  CA  ILE   214      44.511  38.806  55.078  1.00  0.00           C
ATOM   3371  HA  ILE   214      44.294  39.871  55.145  1.00  0.00           H
ATOM   3372  CB  ILE   214      43.512  38.290  53.963  1.00  0.00           C
ATOM   3373  HB  ILE   214      43.325  37.220  54.044  1.00  0.00           H
ATOM   3374  CG2 ILE   214      42.075  38.867  54.252  1.00  0.00           C
ATOM   3375 HG21 ILE   214      41.523  38.622  53.345  1.00  0.00           H
ATOM   3376 HG22 ILE   214      42.049  39.955  54.325  1.00  0.00           H
ATOM   3377 HG23 ILE   214      41.680  38.379  55.143  1.00  0.00           H
ATOM   3378  CG1 ILE   214      43.993  38.398  52.489  1.00  0.00           C
ATOM   3379 HG12 ILE   214      45.055  38.192  52.358  1.00  0.00           H
ATOM   3380 HG13 ILE   214      43.303  37.848  51.848  1.00  0.00           H
ATOM   3381  CD1 ILE   214      43.992  39.780  51.924  1.00  0.00           C
ATOM   3382 HD11 ILE   214      44.168  39.869  50.852  1.00  0.00           H
ATOM   3383 HD12 ILE   214      44.617  40.502  52.451  1.00  0.00           H
ATOM   3384 HD13 ILE   214      42.989  40.185  52.062  1.00  0.00           H
ATOM   3385  C   ILE   214      44.240  38.254  56.474  1.00  0.00           C
ATOM   3386  O   ILE   214      43.909  37.064  56.639  1.00  0.00           O
ATOM   3387  N   PHE   215      44.326  39.128  57.502  1.00  0.00           N
ATOM   3388  H   PHE   215      44.629  40.078  57.340  1.00  0.00           H
ATOM   3389  CA  PHE   215      43.942  38.921  58.898  1.00  0.00           C
ATOM   3390  HA  PHE   215      44.352  37.940  59.140  1.00  0.00           H
ATOM   3391  CB  PHE   215      44.707  39.848  59.769  1.00  0.00           C
ATOM   3392  HB2 PHE   215      44.416  40.845  59.440  1.00  0.00           H
ATOM   3393  HB3 PHE   215      44.416  39.675  60.805  1.00  0.00           H
ATOM   3394  CG  PHE   215      46.221  39.765  59.750  1.00  0.00           C
ATOM   3395  CD1 PHE   215      46.875  38.893  60.609  1.00  0.00           C
ATOM   3396  HD1 PHE   215      46.377  38.072  61.103  1.00  0.00           H
ATOM   3397  CE1 PHE   215      48.286  39.038  60.794  1.00  0.00           C
ATOM   3398  HE1 PHE   215      48.850  38.322  61.372  1.00  0.00           H
ATOM   3399  CZ  PHE   215      48.960  40.127  60.198  1.00  0.00           C
ATOM   3400  HZ  PHE   215      50.021  40.241  60.367  1.00  0.00           H
ATOM   3401  CE2 PHE   215      48.393  40.818  59.218  1.00  0.00           C
ATOM   3402  HE2 PHE   215      48.915  41.441  58.506  1.00  0.00           H
ATOM   3403  CD2 PHE   215      47.009  40.684  59.011  1.00  0.00           C
ATOM   3404  HD2 PHE   215      46.474  41.248  58.261  1.00  0.00           H
ATOM   3405  C   PHE   215      42.450  38.913  59.118  1.00  0.00           C
ATOM   3406  O   PHE   215      41.966  39.767  59.859  1.00  0.00           O
ATOM   3407  N   GLY   216      41.753  37.947  58.503  1.00  0.00           N
ATOM   3408  H   GLY   216      42.292  37.213  58.069  1.00  0.00           H
ATOM   3409  CA  GLY   216      40.313  37.938  58.409  1.00  0.00           C
ATOM   3410  HA2 GLY   216      39.875  38.901  58.671  1.00  0.00           H
ATOM   3411  HA3 GLY   216      40.002  37.835  57.369  1.00  0.00           H
ATOM   3412  C   GLY   216      39.684  36.916  59.323  1.00  0.00           C
ATOM   3413  O   GLY   216      40.120  36.580  60.449  1.00  0.00           O
ATOM   3414  N   THR   217      38.468  36.440  58.915  1.00  0.00           N
ATOM   3415  H   THR   217      38.122  36.675  57.996  1.00  0.00           H
ATOM   3416  CA  THR   217      37.844  35.299  59.686  1.00  0.00           C
ATOM   3417  HA  THR   217      37.795  35.608  60.730  1.00  0.00           H
ATOM   3418  CB  THR   217      36.476  35.114  59.187  1.00  0.00           C
ATOM   3419  HB  THR   217      36.468  34.551  58.254  1.00  0.00           H
ATOM   3420  CG2 THR   217      35.721  34.157  60.113  1.00  0.00           C
ATOM   3421 HG21 THR   217      35.460  34.716  61.012  1.00  0.00           H
ATOM   3422 HG22 THR   217      36.310  33.296  60.429  1.00  0.00           H
ATOM   3423 HG23 THR   217      34.820  33.897  59.558  1.00  0.00           H
ATOM   3424  OG1 THR   217      35.805  36.343  59.147  1.00  0.00           O
ATOM   3425  HG1 THR   217      34.906  36.264  58.820  1.00  0.00           H
ATOM   3426  C   THR   217      38.671  34.010  59.504  1.00  0.00           C
ATOM   3427  O   THR   217      38.882  33.230  60.493  1.00  0.00           O
ATOM   3428  N   GLY   218      39.100  33.668  58.267  1.00  0.00           N
ATOM   3429  H   GLY   218      38.762  34.204  57.479  1.00  0.00           H
ATOM   3430  CA  GLY   218      40.317  32.866  58.035  1.00  0.00           C
ATOM   3431  HA2 GLY   218      40.326  32.160  58.866  1.00  0.00           H
ATOM   3432  HA3 GLY   218      40.250  32.286  57.115  1.00  0.00           H
ATOM   3433  C   GLY   218      41.581  33.668  57.870  1.00  0.00           C
ATOM   3434  O   GLY   218      41.501  34.923  57.665  1.00  0.00           O
ATOM   3435  N   VAL   219      42.747  32.998  58.076  1.00  0.00           N
ATOM   3436  H   VAL   219      42.568  32.019  58.254  1.00  0.00           H
ATOM   3437  CA  VAL   219      44.095  33.562  57.943  1.00  0.00           C
ATOM   3438  HA  VAL   219      43.895  34.618  57.758  1.00  0.00           H
ATOM   3439  CB  VAL   219      44.966  33.551  59.240  1.00  0.00           C
ATOM   3440  HB  VAL   219      45.777  34.246  59.023  1.00  0.00           H
ATOM   3441  CG1 VAL   219      44.099  34.046  60.333  1.00  0.00           C
ATOM   3442 HG11 VAL   219      44.688  34.074  61.250  1.00  0.00           H
ATOM   3443 HG12 VAL   219      43.812  35.057  60.043  1.00  0.00           H
ATOM   3444 HG13 VAL   219      43.167  33.486  60.419  1.00  0.00           H
ATOM   3445  CG2 VAL   219      45.416  32.135  59.616  1.00  0.00           C
ATOM   3446 HG21 VAL   219      46.255  32.162  60.311  1.00  0.00           H
ATOM   3447 HG22 VAL   219      45.799  31.625  58.732  1.00  0.00           H
ATOM   3448 HG23 VAL   219      44.564  31.578  60.009  1.00  0.00           H
ATOM   3449  C   VAL   219      44.692  33.135  56.552  1.00  0.00           C
ATOM   3450  O   VAL   219      44.929  31.931  56.299  1.00  0.00           O
ATOM   3451  N   ASN   220      45.174  34.130  55.758  1.00  0.00           N
ATOM   3452  H   ASN   220      44.969  35.088  56.002  1.00  0.00           H
ATOM   3453  CA  ASN   220      45.737  33.807  54.462  1.00  0.00           C
ATOM   3454  HA  ASN   220      46.275  32.884  54.676  1.00  0.00           H
ATOM   3455  CB  ASN   220      44.574  33.473  53.456  1.00  0.00           C
ATOM   3456  HB2 ASN   220      43.891  32.772  53.934  1.00  0.00           H
ATOM   3457  HB3 ASN   220      44.028  34.403  53.303  1.00  0.00           H
ATOM   3458  CG  ASN   220      45.156  33.021  52.184  1.00  0.00           C
ATOM   3459  OD1 ASN   220      46.280  32.462  52.072  1.00  0.00           O
ATOM   3460  ND2 ASN   220      44.417  33.138  51.126  1.00  0.00           N
ATOM   3461 HD21 ASN   220      43.477  33.463  51.303  1.00  0.00           H
ATOM   3462 HD22 ASN   220      44.777  32.807  50.242  1.00  0.00           H
ATOM   3463  C   ASN   220      46.759  34.825  53.944  1.00  0.00           C
ATOM   3464  O   ASN   220      46.689  35.941  54.372  1.00  0.00           O
ATOM   3465  N   GLY   221      47.701  34.460  53.014  1.00  0.00           N
ATOM   3466  H   GLY   221      47.618  33.586  52.516  1.00  0.00           H
ATOM   3467  CA  GLY   221      48.453  35.463  52.360  1.00  0.00           C
ATOM   3468  HA2 GLY   221      47.825  36.309  52.084  1.00  0.00           H
ATOM   3469  HA3 GLY   221      49.296  35.781  52.975  1.00  0.00           H
ATOM   3470  C   GLY   221      49.095  34.978  51.069  1.00  0.00           C
ATOM   3471  O   GLY   221      48.884  33.839  50.627  1.00  0.00           O
ATOM   3472  N   ALA   222      49.948  35.904  50.538  1.00  0.00           N
ATOM   3473  H   ALA   222      50.073  36.799  50.989  1.00  0.00           H
ATOM   3474  CA  ALA   222      50.474  35.684  49.173  1.00  0.00           C
ATOM   3475  HA  ALA   222      50.689  34.617  49.111  1.00  0.00           H
ATOM   3476  CB  ALA   222      49.385  36.264  48.298  1.00  0.00           C
ATOM   3477  HB1 ALA   222      49.730  36.182  47.268  1.00  0.00           H
ATOM   3478  HB2 ALA   222      49.062  37.262  48.597  1.00  0.00           H
ATOM   3479  HB3 ALA   222      48.473  35.673  48.368  1.00  0.00           H
ATOM   3480  C   ALA   222      51.789  36.313  48.969  1.00  0.00           C
ATOM   3481  O   ALA   222      52.142  37.350  49.512  1.00  0.00           O
ATOM   3482  N   TYR   223      52.597  35.692  48.140  1.00  0.00           N
ATOM   3483  H   TYR   223      52.373  34.736  47.903  1.00  0.00           H
ATOM   3484  CA  TYR   223      53.975  36.065  47.826  1.00  0.00           C
ATOM   3485  HA  TYR   223      54.049  37.152  47.825  1.00  0.00           H
ATOM   3486  CB  TYR   223      54.964  35.632  48.981  1.00  0.00           C
ATOM   3487  HB2 TYR   223      55.838  36.260  48.806  1.00  0.00           H
ATOM   3488  HB3 TYR   223      54.512  35.890  49.939  1.00  0.00           H
ATOM   3489  CG  TYR   223      55.338  34.147  48.979  1.00  0.00           C
ATOM   3490  CD1 TYR   223      54.355  33.154  49.215  1.00  0.00           C
ATOM   3491  HD1 TYR   223      53.339  33.406  49.477  1.00  0.00           H
ATOM   3492  CE1 TYR   223      54.811  31.772  49.110  1.00  0.00           C
ATOM   3493  HE1 TYR   223      54.021  31.040  49.184  1.00  0.00           H
ATOM   3494  CZ  TYR   223      56.160  31.379  48.721  1.00  0.00           C
ATOM   3495  OH  TYR   223      56.645  30.152  48.571  1.00  0.00           O
ATOM   3496  HH  TYR   223      57.408  30.231  47.994  1.00  0.00           H
ATOM   3497  CE2 TYR   223      57.095  32.408  48.510  1.00  0.00           C
ATOM   3498  HE2 TYR   223      58.120  32.190  48.248  1.00  0.00           H
ATOM   3499  CD2 TYR   223      56.683  33.741  48.686  1.00  0.00           C
ATOM   3500  HD2 TYR   223      57.483  34.438  48.481  1.00  0.00           H
ATOM   3501  C   TYR   223      54.410  35.458  46.503  1.00  0.00           C
ATOM   3502  O   TYR   223      53.831  34.549  45.975  1.00  0.00           O
ATOM   3503  N   TYR   224      55.382  36.045  45.863  1.00  0.00           N
ATOM   3504  H   TYR   224      55.643  36.941  46.251  1.00  0.00           H
ATOM   3505  CA  TYR   224      56.104  35.410  44.701  1.00  0.00           C
ATOM   3506  HA  TYR   224      55.417  34.783  44.134  1.00  0.00           H
ATOM   3507  CB  TYR   224      56.669  36.474  43.700  1.00  0.00           C
ATOM   3508  HB2 TYR   224      57.277  37.175  44.273  1.00  0.00           H
ATOM   3509  HB3 TYR   224      57.285  35.937  42.977  1.00  0.00           H
ATOM   3510  CG  TYR   224      55.700  37.283  42.797  1.00  0.00           C
ATOM   3511  CD1 TYR   224      55.585  37.067  41.443  1.00  0.00           C
ATOM   3512  HD1 TYR   224      56.010  36.219  40.927  1.00  0.00           H
ATOM   3513  CE1 TYR   224      54.850  37.848  40.634  1.00  0.00           C
ATOM   3514  HE1 TYR   224      54.744  37.590  39.590  1.00  0.00           H
ATOM   3515  CZ  TYR   224      54.068  38.896  41.163  1.00  0.00           C
ATOM   3516  OH  TYR   224      53.355  39.791  40.424  1.00  0.00           O
ATOM   3517  HH  TYR   224      53.400  39.511  39.507  1.00  0.00           H
ATOM   3518  CE2 TYR   224      54.066  39.072  42.575  1.00  0.00           C
ATOM   3519  HE2 TYR   224      53.423  39.859  42.941  1.00  0.00           H
ATOM   3520  CD2 TYR   224      54.970  38.374  43.367  1.00  0.00           C
ATOM   3521  HD2 TYR   224      55.062  38.578  44.424  1.00  0.00           H
ATOM   3522  C   TYR   224      57.386  34.599  45.126  1.00  0.00           C
ATOM   3523  O   TYR   224      58.261  35.171  45.821  1.00  0.00           O
ATOM   3524  N   ASP   225      57.399  33.315  44.646  1.00  0.00           N
ATOM   3525  H   ASP   225      56.628  33.086  44.035  1.00  0.00           H
ATOM   3526  CA  ASP   225      58.540  32.362  44.632  1.00  0.00           C
ATOM   3527  HA  ASP   225      59.301  32.827  45.258  1.00  0.00           H
ATOM   3528  CB  ASP   225      58.075  31.016  45.234  1.00  0.00           C
ATOM   3529  HB2 ASP   225      57.184  31.037  45.863  1.00  0.00           H
ATOM   3530  HB3 ASP   225      57.887  30.301  44.432  1.00  0.00           H
ATOM   3531  CG  ASP   225      59.159  30.435  46.101  1.00  0.00           C
ATOM   3532  OD1 ASP   225      60.348  30.674  45.816  1.00  0.00           O
ATOM   3533  OD2 ASP   225      58.874  29.654  47.037  1.00  0.00           O
ATOM   3534  C   ASP   225      59.196  32.341  43.203  1.00  0.00           C
ATOM   3535  O   ASP   225      58.795  33.108  42.275  1.00  0.00           O
ATOM   3536  N   VAL   226      60.127  31.400  43.138  1.00  0.00           N
ATOM   3537  H   VAL   226      60.445  30.981  43.999  1.00  0.00           H
ATOM   3538  CA  VAL   226      60.938  31.062  41.948  1.00  0.00           C
ATOM   3539  HA  VAL   226      60.402  31.476  41.094  1.00  0.00           H
ATOM   3540  CB  VAL   226      62.356  31.694  42.049  1.00  0.00           C
ATOM   3541  HB  VAL   226      62.959  31.361  42.895  1.00  0.00           H
ATOM   3542  CG1 VAL   226      63.090  31.336  40.765  1.00  0.00           C
ATOM   3543 HG11 VAL   226      62.668  31.985  39.998  1.00  0.00           H
ATOM   3544 HG12 VAL   226      64.150  31.542  40.909  1.00  0.00           H
ATOM   3545 HG13 VAL   226      62.963  30.284  40.508  1.00  0.00           H
ATOM   3546  CG2 VAL   226      62.185  33.222  42.128  1.00  0.00           C
ATOM   3547 HG21 VAL   226      63.145  33.738  42.126  1.00  0.00           H
ATOM   3548 HG22 VAL   226      61.684  33.527  43.047  1.00  0.00           H
ATOM   3549 HG23 VAL   226      61.573  33.474  41.262  1.00  0.00           H
ATOM   3550  C   VAL   226      60.830  29.568  41.668  1.00  0.00           C
ATOM   3551  O   VAL   226      61.020  28.690  42.526  1.00  0.00           O
ATOM   3552  N   CYS   227      60.597  29.213  40.414  1.00  0.00           N
ATOM   3553  H   CYS   227      60.374  29.980  39.795  1.00  0.00           H
ATOM   3554  CA  CYS   227      60.408  27.868  39.906  1.00  0.00           C
ATOM   3555  HA  CYS   227      59.515  27.519  40.424  1.00  0.00           H
ATOM   3556  CB  CYS   227      60.183  27.773  38.428  1.00  0.00           C
ATOM   3557  HB2 CYS   227      60.964  28.287  37.867  1.00  0.00           H
ATOM   3558  HB3 CYS   227      60.189  26.726  38.128  1.00  0.00           H
ATOM   3559  SG  CYS   227      58.508  28.543  38.017  1.00  0.00           S
ATOM   3560  HG  CYS   227      58.656  29.870  38.061  1.00  0.00           H
ATOM   3561  C   CYS   227      61.365  26.762  40.384  1.00  0.00           C
ATOM   3562  O   CYS   227      60.919  25.705  40.739  1.00  0.00           O
ATOM   3563  N   SER   228      62.726  27.029  40.375  1.00  0.00           N
ATOM   3564  H   SER   228      63.139  27.809  39.885  1.00  0.00           H
ATOM   3565  CA  SER   228      63.620  26.008  40.901  1.00  0.00           C
ATOM   3566  HA  SER   228      63.574  25.150  40.230  1.00  0.00           H
ATOM   3567  CB  SER   228      65.107  26.391  40.715  1.00  0.00           C
ATOM   3568  HB2 SER   228      65.732  25.499  40.773  1.00  0.00           H
ATOM   3569  HB3 SER   228      65.294  26.717  39.691  1.00  0.00           H
ATOM   3570  OG  SER   228      65.570  27.425  41.443  1.00  0.00           O
ATOM   3571  HG  SER   228      65.943  27.071  42.253  1.00  0.00           H
ATOM   3572  C   SER   228      63.239  25.503  42.366  1.00  0.00           C
ATOM   3573  O   SER   228      63.607  24.371  42.748  1.00  0.00           O
ATOM   3574  N   ASP   229      62.538  26.274  43.177  1.00  0.00           N
ATOM   3575  H   ASP   229      62.409  27.240  42.911  1.00  0.00           H
ATOM   3576  CA  ASP   229      62.096  25.907  44.516  1.00  0.00           C
ATOM   3577  HA  ASP   229      62.632  25.015  44.839  1.00  0.00           H
ATOM   3578  CB  ASP   229      62.256  27.027  45.525  1.00  0.00           C
ATOM   3579  HB2 ASP   229      61.629  27.846  45.173  1.00  0.00           H
ATOM   3580  HB3 ASP   229      61.964  26.720  46.530  1.00  0.00           H
ATOM   3581  CG  ASP   229      63.644  27.529  45.730  1.00  0.00           C
ATOM   3582  OD1 ASP   229      63.928  28.635  46.251  1.00  0.00           O
ATOM   3583  OD2 ASP   229      64.490  26.650  45.619  1.00  0.00           O
ATOM   3584  C   ASP   229      60.652  25.350  44.499  1.00  0.00           C
ATOM   3585  O   ASP   229      60.114  24.940  45.566  1.00  0.00           O
ATOM   3586  N   ILE   230      59.971  25.330  43.318  1.00  0.00           N
ATOM   3587  H   ILE   230      60.417  25.731  42.505  1.00  0.00           H
ATOM   3588  CA  ILE   230      58.614  24.678  43.240  1.00  0.00           C
ATOM   3589  HA  ILE   230      58.119  24.774  44.207  1.00  0.00           H
ATOM   3590  CB  ILE   230      57.674  25.658  42.467  1.00  0.00           C
ATOM   3591  HB  ILE   230      57.966  25.617  41.418  1.00  0.00           H
ATOM   3592  CG2 ILE   230      56.166  25.430  42.560  1.00  0.00           C
ATOM   3593 HG21 ILE   230      55.662  26.080  41.845  1.00  0.00           H
ATOM   3594 HG22 ILE   230      55.727  25.762  43.500  1.00  0.00           H
ATOM   3595 HG23 ILE   230      55.866  24.401  42.359  1.00  0.00           H
ATOM   3596  CG1 ILE   230      57.815  27.165  42.858  1.00  0.00           C
ATOM   3597 HG12 ILE   230      57.348  27.314  43.832  1.00  0.00           H
ATOM   3598 HG13 ILE   230      58.854  27.484  42.932  1.00  0.00           H
ATOM   3599  CD1 ILE   230      57.191  28.129  41.900  1.00  0.00           C
ATOM   3600 HD11 ILE   230      57.398  27.788  40.885  1.00  0.00           H
ATOM   3601 HD12 ILE   230      57.648  29.084  42.163  1.00  0.00           H
ATOM   3602 HD13 ILE   230      56.135  28.133  42.171  1.00  0.00           H
ATOM   3603  C   ILE   230      58.566  23.245  42.764  1.00  0.00           C
ATOM   3604  O   ILE   230      58.129  22.906  41.702  1.00  0.00           O
ATOM   3605  N   GLU   231      58.892  22.329  43.656  1.00  0.00           N
ATOM   3606  H   GLU   231      59.301  22.704  44.500  1.00  0.00           H
ATOM   3607  CA  GLU   231      58.905  20.857  43.371  1.00  0.00           C
ATOM   3608  HA  GLU   231      59.660  20.745  42.592  1.00  0.00           H
ATOM   3609  CB  GLU   231      59.405  20.092  44.604  1.00  0.00           C
ATOM   3610  HB2 GLU   231      60.254  20.552  45.110  1.00  0.00           H
ATOM   3611  HB3 GLU   231      58.644  20.139  45.382  1.00  0.00           H
ATOM   3612  CG  GLU   231      59.759  18.639  44.202  1.00  0.00           C
ATOM   3613  HG2 GLU   231      58.872  18.212  43.733  1.00  0.00           H
ATOM   3614  HG3 GLU   231      60.625  18.609  43.543  1.00  0.00           H
ATOM   3615  CD  GLU   231      60.080  17.683  45.295  1.00  0.00           C
ATOM   3616  OE1 GLU   231      59.296  17.598  46.275  1.00  0.00           O
ATOM   3617  OE2 GLU   231      61.120  17.046  45.199  1.00  0.00           O
ATOM   3618  C   GLU   231      57.600  20.251  42.775  1.00  0.00           C
ATOM   3619  O   GLU   231      57.544  19.440  41.794  1.00  0.00           O
ATOM   3620  N   LYS   232      56.504  20.693  43.363  1.00  0.00           N
ATOM   3621  H   LYS   232      56.511  21.365  44.116  1.00  0.00           H
ATOM   3622  CA  LYS   232      55.157  20.223  42.954  1.00  0.00           C
ATOM   3623  HA  LYS   232      55.432  19.198  42.708  1.00  0.00           H
ATOM   3624  CB  LYS   232      54.159  20.213  44.132  1.00  0.00           C
ATOM   3625  HB2 LYS   232      53.403  19.465  43.896  1.00  0.00           H
ATOM   3626  HB3 LYS   232      54.678  19.780  44.988  1.00  0.00           H
ATOM   3627  CG  LYS   232      53.589  21.588  44.513  1.00  0.00           C
ATOM   3628  HG2 LYS   232      54.359  22.360  44.531  1.00  0.00           H
ATOM   3629  HG3 LYS   232      52.905  21.599  43.665  1.00  0.00           H
ATOM   3630  CD  LYS   232      52.818  21.503  45.828  1.00  0.00           C
ATOM   3631  HD2 LYS   232      52.258  20.571  45.737  1.00  0.00           H
ATOM   3632  HD3 LYS   232      53.524  21.488  46.658  1.00  0.00           H
ATOM   3633  CE  LYS   232      51.872  22.735  45.873  1.00  0.00           C
ATOM   3634  HE2 LYS   232      52.475  23.643  45.858  1.00  0.00           H
ATOM   3635  HE3 LYS   232      51.201  22.660  45.017  1.00  0.00           H
ATOM   3636  NZ  LYS   232      51.125  22.791  47.059  1.00  0.00           N
ATOM   3637  HZ1 LYS   232      50.543  23.607  46.929  1.00  0.00           H
ATOM   3638  HZ2 LYS   232      51.582  22.972  47.941  1.00  0.00           H
ATOM   3639  HZ3 LYS   232      50.482  22.016  47.135  1.00  0.00           H
ATOM   3640  C   LYS   232      54.668  20.769  41.559  1.00  0.00           C
ATOM   3641  O   LYS   232      53.519  20.460  41.158  1.00  0.00           O
ATOM   3642  N   LEU   233      55.508  21.505  40.798  1.00  0.00           N
ATOM   3643  H   LEU   233      56.445  21.652  41.148  1.00  0.00           H
ATOM   3644  CA  LEU   233      55.331  21.656  39.380  1.00  0.00           C
ATOM   3645  HA  LEU   233      54.499  21.037  39.044  1.00  0.00           H
ATOM   3646  CB  LEU   233      54.734  23.034  38.931  1.00  0.00           C
ATOM   3647  HB2 LEU   233      55.428  23.837  39.181  1.00  0.00           H
ATOM   3648  HB3 LEU   233      54.698  23.038  37.842  1.00  0.00           H
ATOM   3649  CG  LEU   233      53.337  23.504  39.540  1.00  0.00           C
ATOM   3650  HG  LEU   233      53.364  23.272  40.605  1.00  0.00           H
ATOM   3651  CD1 LEU   233      53.133  25.039  39.381  1.00  0.00           C
ATOM   3652 HD11 LEU   233      52.070  25.278  39.398  1.00  0.00           H
ATOM   3653 HD12 LEU   233      53.541  25.301  38.405  1.00  0.00           H
ATOM   3654 HD13 LEU   233      53.529  25.581  40.240  1.00  0.00           H
ATOM   3655  CD2 LEU   233      52.158  22.732  38.954  1.00  0.00           C
ATOM   3656 HD21 LEU   233      52.166  22.857  37.871  1.00  0.00           H
ATOM   3657 HD22 LEU   233      52.250  21.681  39.227  1.00  0.00           H
ATOM   3658 HD23 LEU   233      51.266  23.173  39.399  1.00  0.00           H
ATOM   3659  C   LEU   233      56.580  21.219  38.503  1.00  0.00           C
ATOM   3660  O   LEU   233      56.628  21.471  37.268  1.00  0.00           O
ATOM   3661  N   GLN   234      57.586  20.585  39.070  1.00  0.00           N
ATOM   3662  H   GLN   234      57.722  20.475  40.064  1.00  0.00           H
ATOM   3663  CA  GLN   234      58.600  19.898  38.255  1.00  0.00           C
ATOM   3664  HA  GLN   234      59.292  20.659  37.895  1.00  0.00           H
ATOM   3665  CB  GLN   234      59.473  18.985  39.081  1.00  0.00           C
ATOM   3666  HB2 GLN   234      58.760  18.375  39.634  1.00  0.00           H
ATOM   3667  HB3 GLN   234      59.902  18.316  38.336  1.00  0.00           H
ATOM   3668  CG  GLN   234      60.427  19.736  40.008  1.00  0.00           C
ATOM   3669  HG2 GLN   234      60.940  20.475  39.392  1.00  0.00           H
ATOM   3670  HG3 GLN   234      59.885  20.378  40.703  1.00  0.00           H
ATOM   3671  CD  GLN   234      61.387  18.891  40.868  1.00  0.00           C
ATOM   3672  OE1 GLN   234      61.200  17.717  41.133  1.00  0.00           O
ATOM   3673  NE2 GLN   234      62.533  19.539  41.322  1.00  0.00           N
ATOM   3674 HE21 GLN   234      63.126  18.974  41.913  1.00  0.00           H
ATOM   3675 HE22 GLN   234      62.600  20.544  41.241  1.00  0.00           H
ATOM   3676  C   GLN   234      58.081  19.036  37.050  1.00  0.00           C
ATOM   3677  O   GLN   234      57.071  18.320  37.067  1.00  0.00           O
ATOM   3678  N   GLY   235      58.891  19.118  35.973  1.00  0.00           N
ATOM   3679  H   GLY   235      59.743  19.647  36.094  1.00  0.00           H
ATOM   3680  CA  GLY   235      58.609  18.536  34.658  1.00  0.00           C
ATOM   3681  HA2 GLY   235      59.443  18.663  33.968  1.00  0.00           H
ATOM   3682  HA3 GLY   235      58.421  17.500  34.940  1.00  0.00           H
ATOM   3683  C   GLY   235      57.302  18.926  33.895  1.00  0.00           C
ATOM   3684  O   GLY   235      56.841  18.225  32.980  1.00  0.00           O
ATOM   3685  N   LYS   236      56.733  20.123  34.230  1.00  0.00           N
ATOM   3686  H   LYS   236      57.055  20.444  35.132  1.00  0.00           H
ATOM   3687  CA  LYS   236      55.400  20.519  33.851  1.00  0.00           C
ATOM   3688  HA  LYS   236      55.046  19.840  33.076  1.00  0.00           H
ATOM   3689  CB  LYS   236      54.333  20.319  34.924  1.00  0.00           C
ATOM   3690  HB2 LYS   236      54.590  20.806  35.865  1.00  0.00           H
ATOM   3691  HB3 LYS   236      53.382  20.769  34.638  1.00  0.00           H
ATOM   3692  CG  LYS   236      54.082  18.866  35.181  1.00  0.00           C
ATOM   3693  HG2 LYS   236      53.707  18.469  34.237  1.00  0.00           H
ATOM   3694  HG3 LYS   236      54.997  18.328  35.428  1.00  0.00           H
ATOM   3695  CD  LYS   236      53.075  18.630  36.304  1.00  0.00           C
ATOM   3696  HD2 LYS   236      53.475  19.100  37.202  1.00  0.00           H
ATOM   3697  HD3 LYS   236      52.147  19.134  36.033  1.00  0.00           H
ATOM   3698  CE  LYS   236      52.690  17.168  36.581  1.00  0.00           C
ATOM   3699  HE2 LYS   236      52.037  16.706  35.841  1.00  0.00           H
ATOM   3700  HE3 LYS   236      53.634  16.625  36.618  1.00  0.00           H
ATOM   3701  NZ  LYS   236      52.193  16.994  37.941  1.00  0.00           N
ATOM   3702  HZ1 LYS   236      51.314  17.477  38.061  1.00  0.00           H
ATOM   3703  HZ2 LYS   236      52.799  17.412  38.633  1.00  0.00           H
ATOM   3704  HZ3 LYS   236      52.099  15.992  38.016  1.00  0.00           H
ATOM   3705  C   LYS   236      55.356  21.953  33.197  1.00  0.00           C
ATOM   3706  O   LYS   236      54.310  22.327  32.696  1.00  0.00           O
ATOM   3707  N   LEU   237      56.478  22.745  33.296  1.00  0.00           N
ATOM   3708  H   LEU   237      57.279  22.347  33.764  1.00  0.00           H
ATOM   3709  CA  LEU   237      56.730  24.035  32.662  1.00  0.00           C
ATOM   3710  HA  LEU   237      55.818  24.634  32.659  1.00  0.00           H
ATOM   3711  CB  LEU   237      57.753  24.786  33.519  1.00  0.00           C
ATOM   3712  HB2 LEU   237      58.706  24.260  33.465  1.00  0.00           H
ATOM   3713  HB3 LEU   237      57.936  25.704  32.959  1.00  0.00           H
ATOM   3714  CG  LEU   237      57.363  25.039  35.007  1.00  0.00           C
ATOM   3715  HG  LEU   237      57.057  24.162  35.578  1.00  0.00           H
ATOM   3716  CD1 LEU   237      58.574  25.571  35.779  1.00  0.00           C
ATOM   3717 HD11 LEU   237      59.450  24.922  35.793  1.00  0.00           H
ATOM   3718 HD12 LEU   237      58.253  25.876  36.776  1.00  0.00           H
ATOM   3719 HD13 LEU   237      58.720  26.487  35.207  1.00  0.00           H
ATOM   3720  CD2 LEU   237      56.114  26.013  35.096  1.00  0.00           C
ATOM   3721 HD21 LEU   237      55.291  25.458  34.645  1.00  0.00           H
ATOM   3722 HD22 LEU   237      55.921  26.294  36.132  1.00  0.00           H
ATOM   3723 HD23 LEU   237      56.293  26.869  34.447  1.00  0.00           H
ATOM   3724  C   LEU   237      57.281  23.881  31.226  1.00  0.00           C
ATOM   3725  O   LEU   237      57.617  22.784  30.740  1.00  0.00           O
ATOM   3726  N   SER   238      57.290  25.036  30.524  1.00  0.00           N
ATOM   3727  H   SER   238      56.710  25.748  30.945  1.00  0.00           H
ATOM   3728  CA  SER   238      57.832  25.062  29.132  1.00  0.00           C
ATOM   3729  HA  SER   238      57.546  24.200  28.530  1.00  0.00           H
ATOM   3730  CB  SER   238      57.361  26.368  28.489  1.00  0.00           C
ATOM   3731  HB2 SER   238      56.292  26.457  28.683  1.00  0.00           H
ATOM   3732  HB3 SER   238      57.864  27.193  28.993  1.00  0.00           H
ATOM   3733  OG  SER   238      57.580  26.351  27.113  1.00  0.00           O
ATOM   3734  HG  SER   238      57.769  27.261  26.872  1.00  0.00           H
ATOM   3735  C   SER   238      59.363  25.135  29.125  1.00  0.00           C
ATOM   3736  O   SER   238      60.026  25.489  30.099  1.00  0.00           O
ATOM   3737  N   ASP   239      59.883  24.718  27.909  1.00  0.00           N
ATOM   3738  H   ASP   239      59.250  24.445  27.171  1.00  0.00           H
ATOM   3739  CA  ASP   239      61.339  24.933  27.703  1.00  0.00           C
ATOM   3740  HA  ASP   239      61.706  24.473  28.621  1.00  0.00           H
ATOM   3741  CB  ASP   239      61.809  23.984  26.577  1.00  0.00           C
ATOM   3742  HB2 ASP   239      62.889  23.913  26.444  1.00  0.00           H
ATOM   3743  HB3 ASP   239      61.450  23.079  27.066  1.00  0.00           H
ATOM   3744  CG  ASP   239      61.230  24.183  25.215  1.00  0.00           C
ATOM   3745  OD1 ASP   239      61.367  23.246  24.470  1.00  0.00           O
ATOM   3746  OD2 ASP   239      60.713  25.268  24.881  1.00  0.00           O
ATOM   3747  C   ASP   239      61.872  26.412  27.721  1.00  0.00           C
ATOM   3748  O   ASP   239      62.933  26.774  28.247  1.00  0.00           O
ATOM   3749  N   ASP   240      61.023  27.269  27.173  1.00  0.00           N
ATOM   3750  H   ASP   240      60.108  26.936  26.902  1.00  0.00           H
ATOM   3751  CA  ASP   240      61.277  28.720  27.228  1.00  0.00           C
ATOM   3752  HA  ASP   240      62.361  28.814  27.151  1.00  0.00           H
ATOM   3753  CB  ASP   240      60.605  29.453  26.093  1.00  0.00           C
ATOM   3754  HB2 ASP   240      60.931  30.487  25.977  1.00  0.00           H
ATOM   3755  HB3 ASP   240      60.838  28.888  25.192  1.00  0.00           H
ATOM   3756  CG  ASP   240      59.101  29.665  26.351  1.00  0.00           C
ATOM   3757  OD1 ASP   240      58.606  30.818  26.302  1.00  0.00           O
ATOM   3758  OD2 ASP   240      58.338  28.671  26.464  1.00  0.00           O
ATOM   3759  C   ASP   240      61.069  29.396  28.567  1.00  0.00           C
ATOM   3760  O   ASP   240      60.933  30.636  28.691  1.00  0.00           O
ATOM   3761  N   ILE   241      60.824  28.775  29.701  1.00  0.00           N
ATOM   3762  H   ILE   241      60.926  27.771  29.669  1.00  0.00           H
ATOM   3763  CA  ILE   241      60.597  29.404  31.083  1.00  0.00           C
ATOM   3764  HA  ILE   241      60.499  30.488  31.103  1.00  0.00           H
ATOM   3765  CB  ILE   241      59.289  28.789  31.728  1.00  0.00           C
ATOM   3766  HB  ILE   241      59.364  27.702  31.695  1.00  0.00           H
ATOM   3767  CG2 ILE   241      59.252  29.085  33.266  1.00  0.00           C
ATOM   3768 HG21 ILE   241      58.424  28.573  33.755  1.00  0.00           H
ATOM   3769 HG22 ILE   241      58.966  30.096  33.556  1.00  0.00           H
ATOM   3770 HG23 ILE   241      60.074  28.691  33.863  1.00  0.00           H
ATOM   3771  CG1 ILE   241      57.993  29.274  31.074  1.00  0.00           C
ATOM   3772 HG12 ILE   241      58.044  30.353  31.222  1.00  0.00           H
ATOM   3773 HG13 ILE   241      58.052  29.188  29.988  1.00  0.00           H
ATOM   3774  CD1 ILE   241      56.634  28.748  31.614  1.00  0.00           C
ATOM   3775 HD11 ILE   241      56.587  27.682  31.391  1.00  0.00           H
ATOM   3776 HD12 ILE   241      55.796  29.185  31.072  1.00  0.00           H
ATOM   3777 HD13 ILE   241      56.490  28.988  32.668  1.00  0.00           H
ATOM   3778  C   ILE   241      61.864  28.958  31.882  1.00  0.00           C
ATOM   3779  O   ILE   241      62.043  27.814  32.263  1.00  0.00           O
ATOM   3780  N   PRO   242      62.876  29.803  32.172  1.00  0.00           N
ATOM   3781  CD  PRO   242      63.012  31.186  31.708  1.00  0.00           C
ATOM   3782  HD2 PRO   242      62.257  31.756  32.250  1.00  0.00           H
ATOM   3783  HD3 PRO   242      62.898  31.290  30.630  1.00  0.00           H
ATOM   3784  CG  PRO   242      64.385  31.698  32.221  1.00  0.00           C
ATOM   3785  HG2 PRO   242      64.290  32.375  33.070  1.00  0.00           H
ATOM   3786  HG3 PRO   242      64.931  32.210  31.429  1.00  0.00           H
ATOM   3787  CB  PRO   242      65.172  30.480  32.763  1.00  0.00           C
ATOM   3788  HB2 PRO   242      65.782  30.718  33.635  1.00  0.00           H
ATOM   3789  HB3 PRO   242      65.863  30.098  32.011  1.00  0.00           H
ATOM   3790  CA  PRO   242      64.082  29.417  32.949  1.00  0.00           C
ATOM   3791  HA  PRO   242      64.458  28.508  32.480  1.00  0.00           H
ATOM   3792  C   PRO   242      63.783  29.037  34.411  1.00  0.00           C
ATOM   3793  O   PRO   242      62.693  29.268  34.881  1.00  0.00           O
ATOM   3794  N   PRO   243      64.732  28.448  35.176  1.00  0.00           N
ATOM   3795  CD  PRO   243      66.122  28.072  34.777  1.00  0.00           C
ATOM   3796  HD2 PRO   243      66.742  28.942  34.564  1.00  0.00           H
ATOM   3797  HD3 PRO   243      66.172  27.350  33.962  1.00  0.00           H
ATOM   3798  CG  PRO   243      66.740  27.375  35.991  1.00  0.00           C
ATOM   3799  HG2 PRO   243      67.297  28.167  36.488  1.00  0.00           H
ATOM   3800  HG3 PRO   243      67.415  26.560  35.728  1.00  0.00           H
ATOM   3801  CB  PRO   243      65.569  26.906  36.876  1.00  0.00           C
ATOM   3802  HB2 PRO   243      65.844  26.833  37.929  1.00  0.00           H
ATOM   3803  HB3 PRO   243      65.301  25.936  36.458  1.00  0.00           H
ATOM   3804  CA  PRO   243      64.498  27.943  36.530  1.00  0.00           C
ATOM   3805  HA  PRO   243      63.511  27.500  36.660  1.00  0.00           H
ATOM   3806  C   PRO   243      64.471  29.155  37.528  1.00  0.00           C
ATOM   3807  O   PRO   243      64.327  28.967  38.732  1.00  0.00           O
ATOM   3808  N   SER   244      64.755  30.399  37.069  1.00  0.00           N
ATOM   3809  H   SER   244      65.001  30.441  36.091  1.00  0.00           H
ATOM   3810  CA  SER   244      64.825  31.591  37.817  1.00  0.00           C
ATOM   3811  HA  SER   244      64.733  31.392  38.885  1.00  0.00           H
ATOM   3812  CB  SER   244      66.156  32.302  37.611  1.00  0.00           C
ATOM   3813  HB2 SER   244      66.268  33.106  38.339  1.00  0.00           H
ATOM   3814  HB3 SER   244      67.021  31.680  37.840  1.00  0.00           H
ATOM   3815  OG  SER   244      66.311  32.825  36.308  1.00  0.00           O
ATOM   3816  HG  SER   244      65.747  33.599  36.240  1.00  0.00           H
ATOM   3817  C   SER   244      63.719  32.550  37.443  1.00  0.00           C
ATOM   3818  O   SER   244      63.666  33.634  37.952  1.00  0.00           O
ATOM   3819  N   ALA   245      62.725  32.157  36.630  1.00  0.00           N
ATOM   3820  H   ALA   245      62.948  31.315  36.117  1.00  0.00           H
ATOM   3821  CA  ALA   245      61.342  32.772  36.404  1.00  0.00           C
ATOM   3822  HA  ALA   245      61.653  33.781  36.136  1.00  0.00           H
ATOM   3823  CB  ALA   245      60.692  32.064  35.236  1.00  0.00           C
ATOM   3824  HB1 ALA   245      59.695  32.471  35.065  1.00  0.00           H
ATOM   3825  HB2 ALA   245      60.611  30.991  35.414  1.00  0.00           H
ATOM   3826  HB3 ALA   245      61.238  32.310  34.325  1.00  0.00           H
ATOM   3827  C   ALA   245      60.418  32.806  37.618  1.00  0.00           C
ATOM   3828  O   ALA   245      60.280  31.719  38.214  1.00  0.00           O
ATOM   3829  N   PRO   246      59.795  33.957  37.978  1.00  0.00           N
ATOM   3830  CD  PRO   246      59.809  35.186  37.215  1.00  0.00           C
ATOM   3831  HD2 PRO   246      59.665  35.014  36.148  1.00  0.00           H
ATOM   3832  HD3 PRO   246      60.849  35.511  37.203  1.00  0.00           H
ATOM   3833  CG  PRO   246      58.945  36.105  37.937  1.00  0.00           C
ATOM   3834  HG2 PRO   246      57.944  35.987  37.521  1.00  0.00           H
ATOM   3835  HG3 PRO   246      59.243  37.153  37.889  1.00  0.00           H
ATOM   3836  CB  PRO   246      58.986  35.676  39.408  1.00  0.00           C
ATOM   3837  HB2 PRO   246      58.191  36.076  40.038  1.00  0.00           H
ATOM   3838  HB3 PRO   246      59.948  35.957  39.838  1.00  0.00           H
ATOM   3839  CA  PRO   246      58.951  34.105  39.165  1.00  0.00           C
ATOM   3840  HA  PRO   246      59.464  33.560  39.956  1.00  0.00           H
ATOM   3841  C   PRO   246      57.496  33.505  39.094  1.00  0.00           C
ATOM   3842  O   PRO   246      56.930  33.304  37.960  1.00  0.00           O
ATOM   3843  N   MET   247      56.812  33.153  40.187  1.00  0.00           N
ATOM   3844  H   MET   247      57.376  33.193  41.024  1.00  0.00           H
ATOM   3845  CA  MET   247      55.346  32.900  40.260  1.00  0.00           C
ATOM   3846  HA  MET   247      54.829  33.579  39.583  1.00  0.00           H
ATOM   3847  CB  MET   247      54.971  31.426  39.797  1.00  0.00           C
ATOM   3848  HB2 MET   247      55.599  31.153  38.951  1.00  0.00           H
ATOM   3849  HB3 MET   247      55.242  30.700  40.564  1.00  0.00           H
ATOM   3850  CG  MET   247      53.524  31.317  39.450  1.00  0.00           C
ATOM   3851  HG2 MET   247      52.887  31.533  40.308  1.00  0.00           H
ATOM   3852  HG3 MET   247      53.257  31.960  38.612  1.00  0.00           H
ATOM   3853  SD  MET   247      53.073  29.772  38.636  1.00  0.00           S
ATOM   3854  CE  MET   247      53.317  28.789  40.185  1.00  0.00           C
ATOM   3855  HE1 MET   247      52.918  29.311  41.054  1.00  0.00           H
ATOM   3856  HE2 MET   247      52.833  27.813  40.122  1.00  0.00           H
ATOM   3857  HE3 MET   247      54.355  28.500  40.356  1.00  0.00           H
ATOM   3858  C   MET   247      54.720  33.290  41.584  1.00  0.00           C
ATOM   3859  O   MET   247      55.331  32.943  42.635  1.00  0.00           O
ATOM   3860  N   ALA   248      53.549  33.839  41.538  1.00  0.00           N
ATOM   3861  H   ALA   248      53.145  34.174  40.675  1.00  0.00           H
ATOM   3862  CA  ALA   248      52.769  34.151  42.720  1.00  0.00           C
ATOM   3863  HA  ALA   248      53.419  34.597  43.473  1.00  0.00           H
ATOM   3864  CB  ALA   248      51.705  35.216  42.360  1.00  0.00           C
ATOM   3865  HB1 ALA   248      51.061  34.864  41.554  1.00  0.00           H
ATOM   3866  HB2 ALA   248      52.268  36.041  41.924  1.00  0.00           H
ATOM   3867  HB3 ALA   248      51.173  35.570  43.244  1.00  0.00           H
ATOM   3868  C   ALA   248      52.226  32.846  43.293  1.00  0.00           C
ATOM   3869  O   ALA   248      51.836  31.967  42.578  1.00  0.00           O
ATOM   3870  N   ILE   249      52.079  32.812  44.610  1.00  0.00           N
ATOM   3871  H   ILE   249      52.451  33.579  45.151  1.00  0.00           H
ATOM   3872  CA  ILE   249      51.481  31.689  45.390  1.00  0.00           C
ATOM   3873  HA  ILE   249      50.896  31.143  44.650  1.00  0.00           H
ATOM   3874  CB  ILE   249      52.604  30.823  45.939  1.00  0.00           C
ATOM   3875  HB  ILE   249      53.137  31.503  46.605  1.00  0.00           H
ATOM   3876  CG2 ILE   249      52.114  29.632  46.806  1.00  0.00           C
ATOM   3877 HG21 ILE   249      51.466  28.920  46.296  1.00  0.00           H
ATOM   3878 HG22 ILE   249      51.562  30.021  47.661  1.00  0.00           H
ATOM   3879 HG23 ILE   249      53.001  29.080  47.116  1.00  0.00           H
ATOM   3880  CG1 ILE   249      53.787  30.402  45.013  1.00  0.00           C
ATOM   3881 HG12 ILE   249      54.266  31.257  44.536  1.00  0.00           H
ATOM   3882 HG13 ILE   249      54.505  30.038  45.749  1.00  0.00           H
ATOM   3883  CD1 ILE   249      53.562  29.239  44.026  1.00  0.00           C
ATOM   3884 HD11 ILE   249      52.717  29.515  43.395  1.00  0.00           H
ATOM   3885 HD12 ILE   249      53.109  28.441  44.614  1.00  0.00           H
ATOM   3886 HD13 ILE   249      54.528  28.991  43.584  1.00  0.00           H
ATOM   3887  C   ILE   249      50.586  32.225  46.525  1.00  0.00           C
ATOM   3888  O   ILE   249      50.923  33.224  47.204  1.00  0.00           O
ATOM   3889  N   ASN   250      49.373  31.620  46.675  1.00  0.00           N
ATOM   3890  H   ASN   250      49.117  30.871  46.047  1.00  0.00           H
ATOM   3891  CA  ASN   250      48.628  31.780  47.848  1.00  0.00           C
ATOM   3892  HA  ASN   250      49.022  32.661  48.354  1.00  0.00           H
ATOM   3893  CB  ASN   250      47.151  31.988  47.458  1.00  0.00           C
ATOM   3894  HB2 ASN   250      46.789  31.083  46.970  1.00  0.00           H
ATOM   3895  HB3 ASN   250      46.528  32.227  48.320  1.00  0.00           H
ATOM   3896  CG  ASN   250      46.899  33.072  46.425  1.00  0.00           C
ATOM   3897  OD1 ASN   250      47.199  34.264  46.612  1.00  0.00           O
ATOM   3898  ND2 ASN   250      46.173  32.775  45.373  1.00  0.00           N
ATOM   3899 HD21 ASN   250      45.807  31.844  45.229  1.00  0.00           H
ATOM   3900 HD22 ASN   250      45.814  33.501  44.770  1.00  0.00           H
ATOM   3901  C   ASN   250      48.801  30.699  48.881  1.00  0.00           C
ATOM   3902  O   ASN   250      48.912  29.530  48.525  1.00  0.00           O
ATOM   3903  N   CYS   251      48.992  31.078  50.132  1.00  0.00           N
ATOM   3904  H   CYS   251      48.999  32.060  50.366  1.00  0.00           H
ATOM   3905  CA  CYS   251      49.485  30.251  51.179  1.00  0.00           C
ATOM   3906  HA  CYS   251      50.296  29.603  50.845  1.00  0.00           H
ATOM   3907  CB  CYS   251      50.104  31.234  52.192  1.00  0.00           C
ATOM   3908  HB2 CYS   251      49.382  32.026  52.389  1.00  0.00           H
ATOM   3909  HB3 CYS   251      50.134  30.816  53.198  1.00  0.00           H
ATOM   3910  SG  CYS   251      51.757  32.039  51.851  1.00  0.00           S
ATOM   3911  HG  CYS   251      52.280  30.911  52.336  1.00  0.00           H
ATOM   3912  C   CYS   251      48.441  29.328  51.807  1.00  0.00           C
ATOM   3913  O   CYS   251      48.710  28.150  52.018  1.00  0.00           O
ATOM   3914  N   GLU   252      47.231  29.824  52.247  1.00  0.00           N
ATOM   3915  H   GLU   252      47.009  30.697  51.792  1.00  0.00           H
ATOM   3916  CA  GLU   252      46.188  29.214  53.076  1.00  0.00           C
ATOM   3917  HA  GLU   252      45.688  30.080  53.510  1.00  0.00           H
ATOM   3918  CB  GLU   252      45.193  28.415  52.224  1.00  0.00           C
ATOM   3919  HB2 GLU   252      45.630  27.590  51.660  1.00  0.00           H
ATOM   3920  HB3 GLU   252      44.389  27.990  52.824  1.00  0.00           H
ATOM   3921  CG  GLU   252      44.452  29.427  51.217  1.00  0.00           C
ATOM   3922  HG2 GLU   252      45.000  30.323  50.922  1.00  0.00           H
ATOM   3923  HG3 GLU   252      44.226  28.787  50.365  1.00  0.00           H
ATOM   3924  CD  GLU   252      43.167  29.964  51.904  1.00  0.00           C
ATOM   3925  OE1 GLU   252      42.130  29.796  51.228  1.00  0.00           O
ATOM   3926  OE2 GLU   252      43.084  30.421  53.085  1.00  0.00           O
ATOM   3927  C   GLU   252      46.755  28.403  54.262  1.00  0.00           C
ATOM   3928  O   GLU   252      46.182  27.408  54.684  1.00  0.00           O
ATOM   3929  N   TYR   253      47.844  28.919  54.811  1.00  0.00           N
ATOM   3930  H   TYR   253      48.270  29.683  54.305  1.00  0.00           H
ATOM   3931  CA  TYR   253      48.514  28.474  56.021  1.00  0.00           C
ATOM   3932  HA  TYR   253      48.866  27.444  55.967  1.00  0.00           H
ATOM   3933  CB  TYR   253      49.796  29.343  56.228  1.00  0.00           C
ATOM   3934  HB2 TYR   253      50.455  28.862  56.951  1.00  0.00           H
ATOM   3935  HB3 TYR   253      50.384  29.143  55.331  1.00  0.00           H
ATOM   3936  CG  TYR   253      49.776  30.829  56.478  1.00  0.00           C
ATOM   3937  CD1 TYR   253      48.545  31.535  56.751  1.00  0.00           C
ATOM   3938  HD1 TYR   253      47.588  31.038  56.819  1.00  0.00           H
ATOM   3939  CE1 TYR   253      48.515  32.953  56.998  1.00  0.00           C
ATOM   3940  HE1 TYR   253      47.636  33.468  57.358  1.00  0.00           H
ATOM   3941  CZ  TYR   253      49.722  33.610  56.893  1.00  0.00           C
ATOM   3942  OH  TYR   253      49.845  34.891  57.183  1.00  0.00           O
ATOM   3943  HH  TYR   253      49.187  35.135  57.838  1.00  0.00           H
ATOM   3944  CE2 TYR   253      50.936  32.968  56.606  1.00  0.00           C
ATOM   3945  HE2 TYR   253      51.786  33.634  56.618  1.00  0.00           H
ATOM   3946  CD2 TYR   253      50.995  31.575  56.417  1.00  0.00           C
ATOM   3947  HD2 TYR   253      51.923  31.088  56.155  1.00  0.00           H
ATOM   3948  C   TYR   253      47.708  28.422  57.395  1.00  0.00           C
ATOM   3949  O   TYR   253      48.314  28.289  58.444  1.00  0.00           O
ATOM   3950  N   GLY   254      46.344  28.667  57.515  1.00  0.00           N
ATOM   3951  H   GLY   254      45.784  28.626  56.675  1.00  0.00           H
ATOM   3952  CA  GLY   254      45.651  28.500  58.782  1.00  0.00           C
ATOM   3953  HA2 GLY   254      46.042  29.315  59.392  1.00  0.00           H
ATOM   3954  HA3 GLY   254      44.611  28.722  58.549  1.00  0.00           H
ATOM   3955  C   GLY   254      45.707  27.085  59.460  1.00  0.00           C
ATOM   3956  O   GLY   254      45.464  26.971  60.619  1.00  0.00           O
ATOM   3957  N   SER   255      46.028  26.027  58.714  1.00  0.00           N
ATOM   3958  H   SER   255      46.231  26.212  57.741  1.00  0.00           H
ATOM   3959  CA  SER   255      46.248  24.615  59.186  1.00  0.00           C
ATOM   3960  HA  SER   255      45.558  24.379  59.996  1.00  0.00           H
ATOM   3961  CB  SER   255      45.923  23.630  58.091  1.00  0.00           C
ATOM   3962  HB2 SER   255      46.286  22.650  58.402  1.00  0.00           H
ATOM   3963  HB3 SER   255      44.840  23.634  57.977  1.00  0.00           H
ATOM   3964  OG  SER   255      46.492  24.034  56.870  1.00  0.00           O
ATOM   3965  HG  SER   255      47.201  23.405  56.713  1.00  0.00           H
ATOM   3966  C   SER   255      47.580  24.305  59.766  1.00  0.00           C
ATOM   3967  O   SER   255      47.765  23.243  60.322  1.00  0.00           O
ATOM   3968  N   PHE   256      48.577  25.290  59.723  1.00  0.00           N
ATOM   3969  H   PHE   256      48.280  26.100  59.196  1.00  0.00           H
ATOM   3970  CA  PHE   256      49.988  25.163  60.269  1.00  0.00           C
ATOM   3971  HA  PHE   256      50.599  24.494  59.665  1.00  0.00           H
ATOM   3972  CB  PHE   256      50.626  26.512  60.114  1.00  0.00           C
ATOM   3973  HB2 PHE   256      50.794  26.681  59.051  1.00  0.00           H
ATOM   3974  HB3 PHE   256      49.894  27.275  60.377  1.00  0.00           H
ATOM   3975  CG  PHE   256      51.916  26.604  60.900  1.00  0.00           C
ATOM   3976  CD1 PHE   256      53.093  25.941  60.510  1.00  0.00           C
ATOM   3977  HD1 PHE   256      53.133  25.412  59.568  1.00  0.00           H
ATOM   3978  CE1 PHE   256      54.312  26.193  61.269  1.00  0.00           C
ATOM   3979  HE1 PHE   256      55.201  25.623  61.043  1.00  0.00           H
ATOM   3980  CZ  PHE   256      54.366  26.938  62.467  1.00  0.00           C
ATOM   3981  HZ  PHE   256      55.303  27.151  62.960  1.00  0.00           H
ATOM   3982  CE2 PHE   256      53.157  27.546  62.844  1.00  0.00           C
ATOM   3983  HE2 PHE   256      53.172  28.203  63.701  1.00  0.00           H
ATOM   3984  CD2 PHE   256      51.967  27.329  62.121  1.00  0.00           C
ATOM   3985  HD2 PHE   256      51.054  27.721  62.544  1.00  0.00           H
ATOM   3986  C   PHE   256      49.863  24.746  61.775  1.00  0.00           C
ATOM   3987  O   PHE   256      48.985  25.208  62.588  1.00  0.00           O
ATOM   3988  N   ASP   257      50.741  23.854  62.123  1.00  0.00           N
ATOM   3989  H   ASP   257      51.334  23.456  61.410  1.00  0.00           H
ATOM   3990  CA  ASP   257      50.894  23.172  63.360  1.00  0.00           C
ATOM   3991  HA  ASP   257      51.597  22.373  63.128  1.00  0.00           H
ATOM   3992  CB  ASP   257      51.649  24.069  64.384  1.00  0.00           C
ATOM   3993  HB2 ASP   257      52.512  24.419  63.815  1.00  0.00           H
ATOM   3994  HB3 ASP   257      51.045  24.939  64.642  1.00  0.00           H
ATOM   3995  CG  ASP   257      52.277  23.354  65.637  1.00  0.00           C
ATOM   3996  OD1 ASP   257      52.805  22.226  65.445  1.00  0.00           O
ATOM   3997  OD2 ASP   257      52.179  23.786  66.801  1.00  0.00           O
ATOM   3998  C   ASP   257      49.742  22.322  63.943  1.00  0.00           C
ATOM   3999  O   ASP   257      49.684  22.024  65.087  1.00  0.00           O
ATOM   4000  N   ASN   258      48.687  21.879  63.183  1.00  0.00           N
ATOM   4001  H   ASN   258      48.605  22.400  62.321  1.00  0.00           H
ATOM   4002  CA  ASN   258      47.933  20.609  63.313  1.00  0.00           C
ATOM   4003  HA  ASN   258      47.187  20.751  64.095  1.00  0.00           H
ATOM   4004  CB  ASN   258      47.185  20.427  61.954  1.00  0.00           C
ATOM   4005  HB2 ASN   258      47.956  20.605  61.204  1.00  0.00           H
ATOM   4006  HB3 ASN   258      46.791  19.410  61.942  1.00  0.00           H
ATOM   4007  CG  ASN   258      46.011  21.275  61.539  1.00  0.00           C
ATOM   4008  OD1 ASN   258      45.562  22.139  62.220  1.00  0.00           O
ATOM   4009  ND2 ASN   258      45.517  21.149  60.299  1.00  0.00           N
ATOM   4010 HD21 ASN   258      45.931  20.460  59.687  1.00  0.00           H
ATOM   4011 HD22 ASN   258      44.617  21.568  60.113  1.00  0.00           H
ATOM   4012  C   ASN   258      48.827  19.372  63.740  1.00  0.00           C
ATOM   4013  O   ASN   258      48.353  18.301  63.978  1.00  0.00           O
ATOM   4014  N   GLU   259      50.113  19.555  63.895  1.00  0.00           N
ATOM   4015  H   GLU   259      50.487  20.484  64.034  1.00  0.00           H
ATOM   4016  CA  GLU   259      50.993  18.541  64.503  1.00  0.00           C
ATOM   4017  HA  GLU   259      50.602  17.526  64.439  1.00  0.00           H
ATOM   4018  CB  GLU   259      52.430  18.422  63.916  1.00  0.00           C
ATOM   4019  HB2 GLU   259      52.934  19.387  63.846  1.00  0.00           H
ATOM   4020  HB3 GLU   259      53.157  17.828  64.469  1.00  0.00           H
ATOM   4021  CG  GLU   259      52.334  17.998  62.452  1.00  0.00           C
ATOM   4022  HG2 GLU   259      51.496  18.527  61.998  1.00  0.00           H
ATOM   4023  HG3 GLU   259      53.263  18.288  61.963  1.00  0.00           H
ATOM   4024  CD  GLU   259      52.045  16.524  62.273  1.00  0.00           C
ATOM   4025  OE1 GLU   259      51.836  15.814  63.292  1.00  0.00           O
ATOM   4026  OE2 GLU   259      51.871  16.094  61.081  1.00  0.00           O
ATOM   4027  C   GLU   259      51.245  18.706  66.031  1.00  0.00           C
ATOM   4028  O   GLU   259      51.608  17.770  66.764  1.00  0.00           O
ATOM   4029  N   HID   260      50.965  19.887  66.505  1.00  0.00           N
ATOM   4030  H   HID   260      50.693  20.590  65.832  1.00  0.00           H
ATOM   4031  CA  HID   260      51.095  20.421  67.886  1.00  0.00           C
ATOM   4032  HA  HID   260      50.871  21.482  67.776  1.00  0.00           H
ATOM   4033  CB  HID   260      49.985  19.776  68.681  1.00  0.00           C
ATOM   4034  HB2 HID   260      50.256  18.722  68.748  1.00  0.00           H
ATOM   4035  HB3 HID   260      49.944  20.231  69.671  1.00  0.00           H
ATOM   4036  CG  HID   260      48.614  19.827  68.083  1.00  0.00           C
ATOM   4037  ND1 HID   260      47.973  21.024  67.715  1.00  0.00           N
ATOM   4038  HD1 HID   260      48.480  21.897  67.727  1.00  0.00           H
ATOM   4039  CE1 HID   260      46.808  20.690  67.207  1.00  0.00           C
ATOM   4040  HE1 HID   260      46.024  21.354  66.876  1.00  0.00           H
ATOM   4041  NE2 HID   260      46.657  19.338  67.316  1.00  0.00           N
ATOM   4042  CD2 HID   260      47.773  18.784  67.963  1.00  0.00           C
ATOM   4043  HD2 HID   260      47.961  17.758  68.243  1.00  0.00           H
ATOM   4044  C   HID   260      52.499  20.454  68.460  1.00  0.00           C
ATOM   4045  O   HID   260      52.696  19.896  69.541  1.00  0.00           O
ATOM   4046  N   VAL   261      53.512  20.915  67.776  1.00  0.00           N
ATOM   4047  H   VAL   261      53.334  21.432  66.927  1.00  0.00           H
ATOM   4048  CA  VAL   261      54.907  20.989  68.224  1.00  0.00           C
ATOM   4049  HA  VAL   261      55.056  20.238  69.001  1.00  0.00           H
ATOM   4050  CB  VAL   261      55.868  20.714  67.017  1.00  0.00           C
ATOM   4051  HB  VAL   261      55.710  21.447  66.225  1.00  0.00           H
ATOM   4052  CG1 VAL   261      57.298  20.736  67.495  1.00  0.00           C
ATOM   4053 HG11 VAL   261      58.000  20.764  66.661  1.00  0.00           H
ATOM   4054 HG12 VAL   261      57.538  21.691  67.961  1.00  0.00           H
ATOM   4055 HG13 VAL   261      57.590  19.915  68.150  1.00  0.00           H
ATOM   4056  CG2 VAL   261      55.503  19.341  66.522  1.00  0.00           C
ATOM   4057 HG21 VAL   261      56.086  19.157  65.619  1.00  0.00           H
ATOM   4058 HG22 VAL   261      54.440  19.170  66.350  1.00  0.00           H
ATOM   4059 HG23 VAL   261      55.809  18.595  67.256  1.00  0.00           H
ATOM   4060  C   VAL   261      55.168  22.381  68.912  1.00  0.00           C
ATOM   4061  O   VAL   261      55.736  22.484  69.961  1.00  0.00           O
ATOM   4062  N   VAL   262      54.775  23.454  68.213  1.00  0.00           N
ATOM   4063  H   VAL   262      54.184  23.225  67.426  1.00  0.00           H
ATOM   4064  CA  VAL   262      55.363  24.782  68.464  1.00  0.00           C
ATOM   4065  HA  VAL   262      56.155  24.763  69.213  1.00  0.00           H
ATOM   4066  CB  VAL   262      56.076  25.357  67.183  1.00  0.00           C
ATOM   4067  HB  VAL   262      56.554  26.306  67.423  1.00  0.00           H
ATOM   4068  CG1 VAL   262      57.213  24.465  66.781  1.00  0.00           C
ATOM   4069 HG11 VAL   262      58.009  24.998  66.259  1.00  0.00           H
ATOM   4070 HG12 VAL   262      57.711  24.366  67.746  1.00  0.00           H
ATOM   4071 HG13 VAL   262      56.908  23.488  66.401  1.00  0.00           H
ATOM   4072  CG2 VAL   262      55.160  25.609  66.031  1.00  0.00           C
ATOM   4073 HG21 VAL   262      54.350  26.276  66.324  1.00  0.00           H
ATOM   4074 HG22 VAL   262      54.728  24.697  65.618  1.00  0.00           H
ATOM   4075 HG23 VAL   262      55.697  26.071  65.203  1.00  0.00           H
ATOM   4076  C   VAL   262      54.373  25.805  69.119  1.00  0.00           C
ATOM   4077  O   VAL   262      54.837  26.692  69.826  1.00  0.00           O
ATOM   4078  N   LEU   263      53.110  25.830  68.686  1.00  0.00           N
ATOM   4079  H   LEU   263      52.880  25.245  67.897  1.00  0.00           H
ATOM   4080  CA  LEU   263      52.139  26.771  69.239  1.00  0.00           C
ATOM   4081  HA  LEU   263      52.529  27.778  69.089  1.00  0.00           H
ATOM   4082  CB  LEU   263      50.827  26.600  68.438  1.00  0.00           C
ATOM   4083  HB2 LEU   263      50.392  25.605  68.527  1.00  0.00           H
ATOM   4084  HB3 LEU   263      50.155  27.246  69.003  1.00  0.00           H
ATOM   4085  CG  LEU   263      50.838  27.080  66.969  1.00  0.00           C
ATOM   4086  HG  LEU   263      51.418  26.436  66.307  1.00  0.00           H
ATOM   4087  CD1 LEU   263      49.431  27.181  66.460  1.00  0.00           C
ATOM   4088 HD11 LEU   263      48.713  26.620  67.059  1.00  0.00           H
ATOM   4089 HD12 LEU   263      49.465  26.821  65.432  1.00  0.00           H
ATOM   4090 HD13 LEU   263      49.145  28.227  66.569  1.00  0.00           H
ATOM   4091  CD2 LEU   263      51.490  28.464  66.818  1.00  0.00           C
ATOM   4092 HD21 LEU   263      51.035  29.118  67.563  1.00  0.00           H
ATOM   4093 HD22 LEU   263      52.567  28.360  66.947  1.00  0.00           H
ATOM   4094 HD23 LEU   263      51.228  28.744  65.798  1.00  0.00           H
ATOM   4095  C   LEU   263      51.894  26.537  70.771  1.00  0.00           C
ATOM   4096  O   LEU   263      51.607  25.447  71.205  1.00  0.00           O
ATOM   4097  N   PRO   264      51.904  27.614  71.598  1.00  0.00           N
ATOM   4098  CD  PRO   264      52.473  28.927  71.284  1.00  0.00           C
ATOM   4099  HD2 PRO   264      51.997  29.421  70.437  1.00  0.00           H
ATOM   4100  HD3 PRO   264      53.508  28.717  71.020  1.00  0.00           H
ATOM   4101  CG  PRO   264      52.427  29.719  72.586  1.00  0.00           C
ATOM   4102  HG2 PRO   264      51.464  30.219  72.687  1.00  0.00           H
ATOM   4103  HG3 PRO   264      53.280  30.391  72.672  1.00  0.00           H
ATOM   4104  CB  PRO   264      52.476  28.653  73.652  1.00  0.00           C
ATOM   4105  HB2 PRO   264      52.171  29.020  74.632  1.00  0.00           H
ATOM   4106  HB3 PRO   264      53.500  28.299  73.762  1.00  0.00           H
ATOM   4107  CA  PRO   264      51.688  27.467  73.032  1.00  0.00           C
ATOM   4108  HA  PRO   264      52.044  26.469  73.289  1.00  0.00           H
ATOM   4109  C   PRO   264      50.203  27.422  73.363  1.00  0.00           C
ATOM   4110  O   PRO   264      49.621  28.327  73.947  1.00  0.00           O
ATOM   4111  N   ARG   265      49.570  26.310  73.003  1.00  0.00           N
ATOM   4112  H   ARG   265      50.152  25.691  72.458  1.00  0.00           H
ATOM   4113  CA  ARG   265      48.137  26.094  73.229  1.00  0.00           C
ATOM   4114  HA  ARG   265      47.510  26.886  72.821  1.00  0.00           H
ATOM   4115  CB  ARG   265      47.753  24.789  72.510  1.00  0.00           C
ATOM   4116  HB2 ARG   265      48.261  23.936  72.961  1.00  0.00           H
ATOM   4117  HB3 ARG   265      46.681  24.639  72.631  1.00  0.00           H
ATOM   4118  CG  ARG   265      48.008  24.904  70.979  1.00  0.00           C
ATOM   4119  HG2 ARG   265      47.985  25.954  70.684  1.00  0.00           H
ATOM   4120  HG3 ARG   265      49.015  24.546  70.766  1.00  0.00           H
ATOM   4121  CD  ARG   265      47.012  24.067  70.068  1.00  0.00           C
ATOM   4122  HD2 ARG   265      45.994  24.420  70.240  1.00  0.00           H
ATOM   4123  HD3 ARG   265      47.400  24.163  69.054  1.00  0.00           H
ATOM   4124  NE  ARG   265      47.041  22.654  70.526  1.00  0.00           N
ATOM   4125  HE  ARG   265      47.854  22.459  71.092  1.00  0.00           H
ATOM   4126  CZ  ARG   265      46.132  21.734  70.237  1.00  0.00           C
ATOM   4127  NH1 ARG   265      45.122  21.935  69.395  1.00  0.00           N
ATOM   4128 HH11 ARG   265      44.957  22.882  69.087  1.00  0.00           H
ATOM   4129 HH12 ARG   265      44.401  21.246  69.232  1.00  0.00           H
ATOM   4130  NH2 ARG   265      46.351  20.561  70.681  1.00  0.00           N
ATOM   4131 HH21 ARG   265      47.095  20.481  71.359  1.00  0.00           H
ATOM   4132 HH22 ARG   265      45.668  19.833  70.522  1.00  0.00           H
ATOM   4133  C   ARG   265      47.719  26.093  74.699  1.00  0.00           C
ATOM   4134  O   ARG   265      48.383  25.359  75.442  1.00  0.00           O
ATOM   4135  N   THR   266      46.636  26.690  75.100  1.00  0.00           N
ATOM   4136  H   THR   266      45.981  27.157  74.488  1.00  0.00           H
ATOM   4137  CA  THR   266      46.124  26.603  76.475  1.00  0.00           C
ATOM   4138  HA  THR   266      46.969  26.284  77.086  1.00  0.00           H
ATOM   4139  CB  THR   266      45.503  27.969  76.966  1.00  0.00           C
ATOM   4140  HB  THR   266      45.136  27.856  77.986  1.00  0.00           H
ATOM   4141  CG2 THR   266      46.608  28.967  76.874  1.00  0.00           C
ATOM   4142 HG21 THR   266      47.453  28.509  77.391  1.00  0.00           H
ATOM   4143 HG22 THR   266      46.370  29.929  77.326  1.00  0.00           H
ATOM   4144 HG23 THR   266      46.950  29.201  75.867  1.00  0.00           H
ATOM   4145  OG1 THR   266      44.372  28.258  76.245  1.00  0.00           O
ATOM   4146  HG1 THR   266      44.523  28.495  75.327  1.00  0.00           H
ATOM   4147  C   THR   266      44.921  25.623  76.610  1.00  0.00           C
ATOM   4148  O   THR   266      44.351  25.259  75.605  1.00  0.00           O
ATOM   4149  N   LYS   267      44.415  25.383  77.825  1.00  0.00           N
ATOM   4150  H   LYS   267      45.001  25.687  78.589  1.00  0.00           H
ATOM   4151  CA  LYS   267      43.155  24.564  77.991  1.00  0.00           C
ATOM   4152  HA  LYS   267      43.348  23.648  77.433  1.00  0.00           H
ATOM   4153  CB  LYS   267      42.832  24.171  79.464  1.00  0.00           C
ATOM   4154  HB2 LYS   267      42.233  23.270  79.599  1.00  0.00           H
ATOM   4155  HB3 LYS   267      43.779  23.931  79.946  1.00  0.00           H
ATOM   4156  CG  LYS   267      42.168  25.237  80.293  1.00  0.00           C
ATOM   4157  HG2 LYS   267      42.662  26.176  80.047  1.00  0.00           H
ATOM   4158  HG3 LYS   267      41.093  25.317  80.129  1.00  0.00           H
ATOM   4159  CD  LYS   267      42.396  25.062  81.831  1.00  0.00           C
ATOM   4160  HD2 LYS   267      42.208  24.048  82.181  1.00  0.00           H
ATOM   4161  HD3 LYS   267      43.445  25.241  82.066  1.00  0.00           H
ATOM   4162  CE  LYS   267      41.502  25.981  82.652  1.00  0.00           C
ATOM   4163  HE2 LYS   267      41.581  27.017  82.323  1.00  0.00           H
ATOM   4164  HE3 LYS   267      40.481  25.643  82.477  1.00  0.00           H
ATOM   4165  NZ  LYS   267      41.863  25.911  84.007  1.00  0.00           N
ATOM   4166  HZ1 LYS   267      42.826  26.173  84.163  1.00  0.00           H
ATOM   4167  HZ2 LYS   267      41.827  24.954  84.327  1.00  0.00           H
ATOM   4168  HZ3 LYS   267      41.336  26.539  84.598  1.00  0.00           H
ATOM   4169  C   LYS   267      41.911  25.100  77.294  1.00  0.00           C
ATOM   4170  O   LYS   267      41.202  24.246  76.720  1.00  0.00           O
ATOM   4171  N   TYR   268      41.867  26.375  77.101  1.00  0.00           N
ATOM   4172  H   TYR   268      42.534  26.950  77.596  1.00  0.00           H
ATOM   4173  CA  TYR   268      40.806  26.984  76.280  1.00  0.00           C
ATOM   4174  HA  TYR   268      39.881  26.539  76.647  1.00  0.00           H
ATOM   4175  CB  TYR   268      40.745  28.472  76.581  1.00  0.00           C
ATOM   4176  HB2 TYR   268      41.426  29.060  75.963  1.00  0.00           H
ATOM   4177  HB3 TYR   268      39.807  28.940  76.283  1.00  0.00           H
ATOM   4178  CG  TYR   268      41.033  28.825  78.027  1.00  0.00           C
ATOM   4179  CD1 TYR   268      40.278  28.201  79.051  1.00  0.00           C
ATOM   4180  HD1 TYR   268      39.429  27.575  78.822  1.00  0.00           H
ATOM   4181  CE1 TYR   268      40.557  28.469  80.472  1.00  0.00           C
ATOM   4182  HE1 TYR   268      40.000  27.922  81.218  1.00  0.00           H
ATOM   4183  CZ  TYR   268      41.658  29.292  80.850  1.00  0.00           C
ATOM   4184  OH  TYR   268      42.006  29.559  82.168  1.00  0.00           O
ATOM   4185  HH  TYR   268      41.483  29.151  82.862  1.00  0.00           H
ATOM   4186  CE2 TYR   268      42.325  29.929  79.748  1.00  0.00           C
ATOM   4187  HE2 TYR   268      43.160  30.590  79.929  1.00  0.00           H
ATOM   4188  CD2 TYR   268      41.990  29.756  78.392  1.00  0.00           C
ATOM   4189  HD2 TYR   268      42.457  30.356  77.625  1.00  0.00           H
ATOM   4190  C   TYR   268      40.850  26.681  74.789  1.00  0.00           C
ATOM   4191  O   TYR   268      39.853  26.392  74.133  1.00  0.00           O
ATOM   4192  N   ASP   269      42.124  26.743  74.245  1.00  0.00           N
ATOM   4193  H   ASP   269      42.886  27.145  74.772  1.00  0.00           H
ATOM   4194  CA  ASP   269      42.393  26.524  72.799  1.00  0.00           C
ATOM   4195  HA  ASP   269      41.595  27.064  72.290  1.00  0.00           H
ATOM   4196  CB  ASP   269      43.684  26.989  72.186  1.00  0.00           C
ATOM   4197  HB2 ASP   269      44.514  26.315  72.398  1.00  0.00           H
ATOM   4198  HB3 ASP   269      43.483  26.959  71.116  1.00  0.00           H
ATOM   4199  CG  ASP   269      44.048  28.437  72.601  1.00  0.00           C
ATOM   4200  OD1 ASP   269      43.529  29.404  71.995  1.00  0.00           O
ATOM   4201  OD2 ASP   269      44.797  28.596  73.611  1.00  0.00           O
ATOM   4202  C   ASP   269      42.071  25.038  72.554  1.00  0.00           C
ATOM   4203  O   ASP   269      41.280  24.647  71.690  1.00  0.00           O
ATOM   4204  N   ILE   270      42.550  24.141  73.466  1.00  0.00           N
ATOM   4205  H   ILE   270      43.207  24.363  74.201  1.00  0.00           H
ATOM   4206  CA  ILE   270      42.278  22.708  73.447  1.00  0.00           C
ATOM   4207  HA  ILE   270      42.518  22.398  72.430  1.00  0.00           H
ATOM   4208  CB  ILE   270      43.312  22.180  74.514  1.00  0.00           C
ATOM   4209  HB  ILE   270      43.269  22.842  75.378  1.00  0.00           H
ATOM   4210  CG2 ILE   270      42.930  20.697  74.907  1.00  0.00           C
ATOM   4211 HG21 ILE   270      43.295  20.032  74.125  1.00  0.00           H
ATOM   4212 HG22 ILE   270      41.855  20.541  75.008  1.00  0.00           H
ATOM   4213 HG23 ILE   270      43.456  20.361  75.800  1.00  0.00           H
ATOM   4214  CG1 ILE   270      44.739  22.284  73.971  1.00  0.00           C
ATOM   4215 HG12 ILE   270      44.760  21.651  73.084  1.00  0.00           H
ATOM   4216 HG13 ILE   270      44.890  23.339  73.746  1.00  0.00           H
ATOM   4217  CD1 ILE   270      45.856  21.745  74.879  1.00  0.00           C
ATOM   4218 HD11 ILE   270      46.858  21.771  74.448  1.00  0.00           H
ATOM   4219 HD12 ILE   270      45.720  20.771  75.350  1.00  0.00           H
ATOM   4220 HD13 ILE   270      45.927  22.372  75.766  1.00  0.00           H
ATOM   4221  C   ILE   270      40.818  22.264  73.654  1.00  0.00           C
ATOM   4222  O   ILE   270      40.365  21.219  73.205  1.00  0.00           O
ATOM   4223  N   THR   271      39.985  23.189  74.185  1.00  0.00           N
ATOM   4224  H   THR   271      40.412  24.045  74.509  1.00  0.00           H
ATOM   4225  CA  THR   271      38.527  23.040  74.244  1.00  0.00           C
ATOM   4226  HA  THR   271      38.421  21.992  74.525  1.00  0.00           H
ATOM   4227  CB  THR   271      37.929  23.955  75.337  1.00  0.00           C
ATOM   4228  HB  THR   271      38.173  24.985  75.077  1.00  0.00           H
ATOM   4229  CG2 THR   271      36.431  23.638  75.552  1.00  0.00           C
ATOM   4230 HG21 THR   271      35.880  24.192  74.793  1.00  0.00           H
ATOM   4231 HG22 THR   271      36.054  24.062  76.482  1.00  0.00           H
ATOM   4232 HG23 THR   271      36.134  22.591  75.517  1.00  0.00           H
ATOM   4233  OG1 THR   271      38.546  23.934  76.625  1.00  0.00           O
ATOM   4234  HG1 THR   271      39.482  23.724  76.575  1.00  0.00           H
ATOM   4235  C   THR   271      37.871  23.253  72.926  1.00  0.00           C
ATOM   4236  O   THR   271      37.019  22.501  72.516  1.00  0.00           O
ATOM   4237  N   ILE   272      38.181  24.433  72.276  1.00  0.00           N
ATOM   4238  H   ILE   272      38.678  25.153  72.780  1.00  0.00           H
ATOM   4239  CA  ILE   272      37.605  24.778  70.949  1.00  0.00           C
ATOM   4240  HA  ILE   272      36.530  24.654  71.080  1.00  0.00           H
ATOM   4241  CB  ILE   272      38.010  26.273  70.517  1.00  0.00           C
ATOM   4242  HB  ILE   272      39.088  26.181  70.645  1.00  0.00           H
ATOM   4243  CG2 ILE   272      37.728  26.731  69.072  1.00  0.00           C
ATOM   4244 HG21 ILE   272      38.169  27.727  69.131  1.00  0.00           H
ATOM   4245 HG22 ILE   272      36.684  26.741  68.758  1.00  0.00           H
ATOM   4246 HG23 ILE   272      38.290  26.088  68.396  1.00  0.00           H
ATOM   4247  CG1 ILE   272      37.422  27.214  71.617  1.00  0.00           C
ATOM   4248 HG12 ILE   272      36.385  27.323  71.297  1.00  0.00           H
ATOM   4249 HG13 ILE   272      37.389  26.758  72.606  1.00  0.00           H
ATOM   4250  CD1 ILE   272      38.220  28.501  71.685  1.00  0.00           C
ATOM   4251 HD11 ILE   272      37.829  29.023  72.559  1.00  0.00           H
ATOM   4252 HD12 ILE   272      38.087  29.106  70.789  1.00  0.00           H
ATOM   4253 HD13 ILE   272      39.237  28.214  71.956  1.00  0.00           H
ATOM   4254  C   ILE   272      38.025  23.818  69.841  1.00  0.00           C
ATOM   4255  O   ILE   272      37.164  23.319  69.090  1.00  0.00           O
ATOM   4256  N   ASP   273      39.255  23.351  69.834  1.00  0.00           N
ATOM   4257  H   ASP   273      39.757  23.705  70.636  1.00  0.00           H
ATOM   4258  CA  ASP   273      39.805  22.166  69.186  1.00  0.00           C
ATOM   4259  HA  ASP   273      39.609  22.287  68.120  1.00  0.00           H
ATOM   4260  CB  ASP   273      41.337  22.006  69.525  1.00  0.00           C
ATOM   4261  HB2 ASP   273      41.880  22.928  69.318  1.00  0.00           H
ATOM   4262  HB3 ASP   273      41.469  21.925  70.604  1.00  0.00           H
ATOM   4263  CG  ASP   273      42.069  20.862  68.718  1.00  0.00           C
ATOM   4264  OD1 ASP   273      41.996  20.866  67.434  1.00  0.00           O
ATOM   4265  OD2 ASP   273      42.859  20.151  69.368  1.00  0.00           O
ATOM   4266  C   ASP   273      39.124  20.832  69.485  1.00  0.00           C
ATOM   4267  O   ASP   273      39.063  19.990  68.581  1.00  0.00           O
ATOM   4268  N   GLU   274      38.530  20.639  70.613  1.00  0.00           N
ATOM   4269  H   GLU   274      38.448  21.480  71.167  1.00  0.00           H
ATOM   4270  CA  GLU   274      37.662  19.472  70.991  1.00  0.00           C
ATOM   4271  HA  GLU   274      37.900  18.616  70.359  1.00  0.00           H
ATOM   4272  CB  GLU   274      37.946  19.069  72.486  1.00  0.00           C
ATOM   4273  HB2 GLU   274      39.005  18.838  72.596  1.00  0.00           H
ATOM   4274  HB3 GLU   274      37.763  19.904  73.164  1.00  0.00           H
ATOM   4275  CG  GLU   274      37.188  17.827  72.982  1.00  0.00           C
ATOM   4276  HG2 GLU   274      36.161  18.117  73.203  1.00  0.00           H
ATOM   4277  HG3 GLU   274      37.221  17.087  72.181  1.00  0.00           H
ATOM   4278  CD  GLU   274      37.736  17.324  74.307  1.00  0.00           C
ATOM   4279  OE1 GLU   274      36.997  17.079  75.268  1.00  0.00           O
ATOM   4280  OE2 GLU   274      38.986  16.964  74.322  1.00  0.00           O
ATOM   4281  C   GLU   274      36.185  19.670  70.623  1.00  0.00           C
ATOM   4282  O   GLU   274      35.387  18.701  70.671  1.00  0.00           O
ATOM   4283  N   GLU   275      35.713  20.891  70.245  1.00  0.00           N
ATOM   4284  H   GLU   275      36.389  21.636  70.155  1.00  0.00           H
ATOM   4285  CA  GLU   275      34.371  21.143  69.858  1.00  0.00           C
ATOM   4286  HA  GLU   275      33.762  20.363  70.314  1.00  0.00           H
ATOM   4287  CB  GLU   275      33.936  22.483  70.498  1.00  0.00           C
ATOM   4288  HB2 GLU   275      34.735  23.196  70.290  1.00  0.00           H
ATOM   4289  HB3 GLU   275      33.124  22.955  69.945  1.00  0.00           H
ATOM   4290  CG  GLU   275      33.621  22.486  71.965  1.00  0.00           C
ATOM   4291  HG2 GLU   275      34.462  22.138  72.565  1.00  0.00           H
ATOM   4292  HG3 GLU   275      33.393  23.493  72.312  1.00  0.00           H
ATOM   4293  CD  GLU   275      32.416  21.660  72.330  1.00  0.00           C
ATOM   4294  OE1 GLU   275      31.694  21.096  71.462  1.00  0.00           O
ATOM   4295  OE2 GLU   275      32.207  21.507  73.599  1.00  0.00           O
ATOM   4296  C   GLU   275      34.296  21.139  68.330  1.00  0.00           C
ATOM   4297  O   GLU   275      33.257  20.902  67.737  1.00  0.00           O
ATOM   4298  N   SER   276      35.424  21.435  67.634  1.00  0.00           N
ATOM   4299  H   SER   276      36.224  21.793  68.136  1.00  0.00           H
ATOM   4300  CA  SER   276      35.577  21.306  66.219  1.00  0.00           C
ATOM   4301  HA  SER   276      34.843  21.997  65.804  1.00  0.00           H
ATOM   4302  CB  SER   276      37.058  21.620  65.871  1.00  0.00           C
ATOM   4303  HB2 SER   276      37.613  20.787  66.303  1.00  0.00           H
ATOM   4304  HB3 SER   276      37.221  21.659  64.794  1.00  0.00           H
ATOM   4305  OG  SER   276      37.521  22.811  66.330  1.00  0.00           O
ATOM   4306  HG  SER   276      37.499  22.855  67.289  1.00  0.00           H
ATOM   4307  C   SER   276      35.445  19.810  65.763  1.00  0.00           C
ATOM   4308  O   SER   276      35.681  18.868  66.548  1.00  0.00           O
ATOM   4309  N   PRO   277      35.077  19.569  64.508  1.00  0.00           N
ATOM   4310  CD  PRO   277      34.749  20.585  63.513  1.00  0.00           C
ATOM   4311  HD2 PRO   277      35.638  21.070  63.108  1.00  0.00           H
ATOM   4312  HD3 PRO   277      34.278  21.454  63.972  1.00  0.00           H
ATOM   4313  CG  PRO   277      33.934  19.874  62.412  1.00  0.00           C
ATOM   4314  HG2 PRO   277      34.027  20.240  61.390  1.00  0.00           H
ATOM   4315  HG3 PRO   277      32.878  19.922  62.676  1.00  0.00           H
ATOM   4316  CB  PRO   277      34.428  18.406  62.413  1.00  0.00           C
ATOM   4317  HB2 PRO   277      35.334  18.386  61.809  1.00  0.00           H
ATOM   4318  HB3 PRO   277      33.627  17.767  62.041  1.00  0.00           H
ATOM   4319  CA  PRO   277      34.781  18.223  63.899  1.00  0.00           C
ATOM   4320  HA  PRO   277      33.876  17.822  64.354  1.00  0.00           H
ATOM   4321  C   PRO   277      35.861  17.186  64.044  1.00  0.00           C
ATOM   4322  O   PRO   277      35.533  16.031  64.240  1.00  0.00           O
ATOM   4323  N   ARG   278      37.201  17.529  64.024  1.00  0.00           N
ATOM   4324  H   ARG   278      37.464  18.503  64.002  1.00  0.00           H
ATOM   4325  CA  ARG   278      38.251  16.591  64.510  1.00  0.00           C
ATOM   4326  HA  ARG   278      37.811  15.839  65.164  1.00  0.00           H
ATOM   4327  CB  ARG   278      38.994  15.899  63.393  1.00  0.00           C
ATOM   4328  HB2 ARG   278      39.372  16.593  62.643  1.00  0.00           H
ATOM   4329  HB3 ARG   278      39.890  15.427  63.796  1.00  0.00           H
ATOM   4330  CG  ARG   278      38.153  14.790  62.647  1.00  0.00           C
ATOM   4331  HG2 ARG   278      37.215  15.230  62.307  1.00  0.00           H
ATOM   4332  HG3 ARG   278      38.746  14.446  61.800  1.00  0.00           H
ATOM   4333  CD  ARG   278      37.851  13.617  63.532  1.00  0.00           C
ATOM   4334  HD2 ARG   278      37.198  13.849  64.374  1.00  0.00           H
ATOM   4335  HD3 ARG   278      37.179  13.067  62.875  1.00  0.00           H
ATOM   4336  NE  ARG   278      39.017  12.837  63.929  1.00  0.00           N
ATOM   4337  HE  ARG   278      39.917  13.280  63.810  1.00  0.00           H
ATOM   4338  CZ  ARG   278      38.925  11.752  64.668  1.00  0.00           C
ATOM   4339  NH1 ARG   278      37.769  11.202  64.943  1.00  0.00           N
ATOM   4340 HH11 ARG   278      36.909  11.423  64.462  1.00  0.00           H
ATOM   4341 HH12 ARG   278      37.740  10.486  65.656  1.00  0.00           H
ATOM   4342  NH2 ARG   278      39.912  11.201  65.241  1.00  0.00           N
ATOM   4343 HH21 ARG   278      40.838  11.553  65.044  1.00  0.00           H
ATOM   4344 HH22 ARG   278      39.943  10.421  65.883  1.00  0.00           H
ATOM   4345  C   ARG   278      39.274  17.307  65.366  1.00  0.00           C
ATOM   4346  O   ARG   278      39.418  18.499  65.123  1.00  0.00           O
ATOM   4347  N   PRO   279      39.970  16.650  66.276  1.00  0.00           N
ATOM   4348  CD  PRO   279      39.951  15.246  66.591  1.00  0.00           C
ATOM   4349  HD2 PRO   279      39.889  14.582  65.729  1.00  0.00           H
ATOM   4350  HD3 PRO   279      39.080  15.109  67.230  1.00  0.00           H
ATOM   4351  CG  PRO   279      41.196  14.854  67.401  1.00  0.00           C
ATOM   4352  HG2 PRO   279      41.978  14.592  66.688  1.00  0.00           H
ATOM   4353  HG3 PRO   279      40.962  14.091  68.142  1.00  0.00           H
ATOM   4354  CB  PRO   279      41.577  16.188  68.034  1.00  0.00           C
ATOM   4355  HB2 PRO   279      42.618  16.336  68.322  1.00  0.00           H
ATOM   4356  HB3 PRO   279      40.915  16.327  68.890  1.00  0.00           H
ATOM   4357  CA  PRO   279      41.117  17.218  66.990  1.00  0.00           C
ATOM   4358  HA  PRO   279      40.784  18.115  67.510  1.00  0.00           H
ATOM   4359  C   PRO   279      42.272  17.537  65.893  1.00  0.00           C
ATOM   4360  O   PRO   279      42.622  16.619  65.106  1.00  0.00           O
ATOM   4361  N   GLY   280      42.781  18.764  65.943  1.00  0.00           N
ATOM   4362  H   GLY   280      42.302  19.410  66.555  1.00  0.00           H
ATOM   4363  CA  GLY   280      43.881  19.257  65.209  1.00  0.00           C
ATOM   4364  HA2 GLY   280      44.162  20.145  65.773  1.00  0.00           H
ATOM   4365  HA3 GLY   280      44.639  18.477  65.271  1.00  0.00           H
ATOM   4366  C   GLY   280      43.506  19.717  63.762  1.00  0.00           C
ATOM   4367  O   GLY   280      44.038  19.078  62.836  1.00  0.00           O
ATOM   4368  N   GLN   281      42.530  20.657  63.646  1.00  0.00           N
ATOM   4369  H   GLN   281      42.000  20.941  64.457  1.00  0.00           H
ATOM   4370  CA  GLN   281      42.058  21.256  62.356  1.00  0.00           C
ATOM   4371  HA  GLN   281      42.665  20.853  61.544  1.00  0.00           H
ATOM   4372  CB  GLN   281      40.619  20.887  62.130  1.00  0.00           C
ATOM   4373  HB2 GLN   281      39.929  21.424  62.782  1.00  0.00           H
ATOM   4374  HB3 GLN   281      40.449  21.414  61.190  1.00  0.00           H
ATOM   4375  CG  GLN   281      40.167  19.446  61.899  1.00  0.00           C
ATOM   4376  HG2 GLN   281      40.670  18.976  61.054  1.00  0.00           H
ATOM   4377  HG3 GLN   281      40.425  18.964  62.842  1.00  0.00           H
ATOM   4378  CD  GLN   281      38.655  19.262  61.603  1.00  0.00           C
ATOM   4379  OE1 GLN   281      37.868  19.973  62.180  1.00  0.00           O
ATOM   4380  NE2 GLN   281      38.146  18.413  60.723  1.00  0.00           N
ATOM   4381 HE21 GLN   281      37.139  18.339  60.747  1.00  0.00           H
ATOM   4382 HE22 GLN   281      38.757  17.949  60.064  1.00  0.00           H
ATOM   4383  C   GLN   281      42.236  22.776  62.481  1.00  0.00           C
ATOM   4384  O   GLN   281      41.973  23.374  63.582  1.00  0.00           O
ATOM   4385  N   GLN   282      42.676  23.449  61.408  1.00  0.00           N
ATOM   4386  H   GLN   282      42.957  22.873  60.629  1.00  0.00           H
ATOM   4387  CA  GLN   282      42.854  24.962  61.342  1.00  0.00           C
ATOM   4388  HA  GLN   282      43.517  25.114  60.491  1.00  0.00           H
ATOM   4389  CB  GLN   282      41.456  25.592  61.063  1.00  0.00           C
ATOM   4390  HB2 GLN   282      40.829  25.622  61.954  1.00  0.00           H
ATOM   4391  HB3 GLN   282      41.661  26.645  60.865  1.00  0.00           H
ATOM   4392  CG  GLN   282      40.786  24.973  59.804  1.00  0.00           C
ATOM   4393  HG2 GLN   282      40.352  25.816  59.264  1.00  0.00           H
ATOM   4394  HG3 GLN   282      41.476  24.328  59.261  1.00  0.00           H
ATOM   4395  CD  GLN   282      39.671  24.009  60.094  1.00  0.00           C
ATOM   4396  OE1 GLN   282      39.362  23.778  61.202  1.00  0.00           O
ATOM   4397  NE2 GLN   282      38.977  23.511  59.042  1.00  0.00           N
ATOM   4398 HE21 GLN   282      38.199  22.903  59.254  1.00  0.00           H
ATOM   4399 HE22 GLN   282      39.464  23.467  58.158  1.00  0.00           H
ATOM   4400  C   GLN   282      43.590  25.499  62.614  1.00  0.00           C
ATOM   4401  O   GLN   282      43.115  26.522  63.091  1.00  0.00           O
ATOM   4402  N   THR   283      44.562  24.812  63.240  1.00  0.00           N
ATOM   4403  H   THR   283      44.824  23.953  62.778  1.00  0.00           H
ATOM   4404  CA  THR   283      45.194  25.144  64.518  1.00  0.00           C
ATOM   4405  HA  THR   283      44.458  25.156  65.322  1.00  0.00           H
ATOM   4406  CB  THR   283      46.041  23.943  64.885  1.00  0.00           C
ATOM   4407  HB  THR   283      46.855  23.920  64.160  1.00  0.00           H
ATOM   4408  CG2 THR   283      46.548  24.034  66.294  1.00  0.00           C
ATOM   4409 HG21 THR   283      47.134  24.943  66.430  1.00  0.00           H
ATOM   4410 HG22 THR   283      47.213  23.206  66.543  1.00  0.00           H
ATOM   4411 HG23 THR   283      45.681  24.053  66.955  1.00  0.00           H
ATOM   4412  OG1 THR   283      45.292  22.739  64.828  1.00  0.00           O
ATOM   4413  HG1 THR   283      45.237  22.655  63.873  1.00  0.00           H
ATOM   4414  C   THR   283      45.896  26.512  64.685  1.00  0.00           C
ATOM   4415  O   THR   283      45.628  27.170  65.693  1.00  0.00           O
ATOM   4416  N   PHE   284      46.690  26.969  63.672  1.00  0.00           N
ATOM   4417  H   PHE   284      46.871  26.347  62.896  1.00  0.00           H
ATOM   4418  CA  PHE   284      47.200  28.304  63.614  1.00  0.00           C
ATOM   4419  HA  PHE   284      47.743  28.499  64.540  1.00  0.00           H
ATOM   4420  CB  PHE   284      48.245  28.371  62.532  1.00  0.00           C
ATOM   4421  HB2 PHE   284      48.954  27.555  62.666  1.00  0.00           H
ATOM   4422  HB3 PHE   284      47.622  28.232  61.648  1.00  0.00           H
ATOM   4423  CG  PHE   284      48.841  29.749  62.294  1.00  0.00           C
ATOM   4424  CD1 PHE   284      49.671  30.405  63.282  1.00  0.00           C
ATOM   4425  HD1 PHE   284      49.855  29.911  64.226  1.00  0.00           H
ATOM   4426  CE1 PHE   284      50.090  31.709  63.060  1.00  0.00           C
ATOM   4427  HE1 PHE   284      50.803  32.187  63.715  1.00  0.00           H
ATOM   4428  CZ  PHE   284      49.620  32.463  62.018  1.00  0.00           C
ATOM   4429  HZ  PHE   284      50.152  33.400  61.939  1.00  0.00           H
ATOM   4430  CE2 PHE   284      49.003  31.828  60.959  1.00  0.00           C
ATOM   4431  HE2 PHE   284      48.753  32.324  60.032  1.00  0.00           H
ATOM   4432  CD2 PHE   284      48.601  30.453  61.116  1.00  0.00           C
ATOM   4433  HD2 PHE   284      48.085  30.063  60.251  1.00  0.00           H
ATOM   4434  C   PHE   284      46.154  29.373  63.484  1.00  0.00           C
ATOM   4435  O   PHE   284      46.127  30.402  64.178  1.00  0.00           O
ATOM   4436  N   GLU   285      45.082  29.071  62.725  1.00  0.00           N
ATOM   4437  H   GLU   285      45.194  28.312  62.069  1.00  0.00           H
ATOM   4438  CA  GLU   285      43.942  30.052  62.558  1.00  0.00           C
ATOM   4439  HA  GLU   285      44.385  31.004  62.264  1.00  0.00           H
ATOM   4440  CB  GLU   285      43.030  29.469  61.358  1.00  0.00           C
ATOM   4441  HB2 GLU   285      43.606  29.225  60.466  1.00  0.00           H
ATOM   4442  HB3 GLU   285      42.574  28.518  61.631  1.00  0.00           H
ATOM   4443  CG  GLU   285      41.857  30.378  61.019  1.00  0.00           C
ATOM   4444  HG2 GLU   285      41.125  30.439  61.825  1.00  0.00           H
ATOM   4445  HG3 GLU   285      42.207  31.407  60.932  1.00  0.00           H
ATOM   4446  CD  GLU   285      41.188  29.944  59.687  1.00  0.00           C
ATOM   4447  OE1 GLU   285      40.058  29.418  59.747  1.00  0.00           O
ATOM   4448  OE2 GLU   285      41.793  30.186  58.621  1.00  0.00           O
ATOM   4449  C   GLU   285      43.213  30.290  63.915  1.00  0.00           C
ATOM   4450  O   GLU   285      42.855  31.391  64.242  1.00  0.00           O
ATOM   4451  N   LYS   286      42.968  29.183  64.592  1.00  0.00           N
ATOM   4452  H   LYS   286      43.062  28.304  64.103  1.00  0.00           H
ATOM   4453  CA  LYS   286      42.352  29.183  65.894  1.00  0.00           C
ATOM   4454  HA  LYS   286      41.529  29.896  65.857  1.00  0.00           H
ATOM   4455  CB  LYS   286      41.823  27.767  66.251  1.00  0.00           C
ATOM   4456  HB2 LYS   286      42.587  27.034  65.992  1.00  0.00           H
ATOM   4457  HB3 LYS   286      41.480  27.549  67.263  1.00  0.00           H
ATOM   4458  CG  LYS   286      40.519  27.413  65.480  1.00  0.00           C
ATOM   4459  HG2 LYS   286      39.611  27.638  66.039  1.00  0.00           H
ATOM   4460  HG3 LYS   286      40.557  27.770  64.452  1.00  0.00           H
ATOM   4461  CD  LYS   286      40.384  25.901  65.375  1.00  0.00           C
ATOM   4462  HD2 LYS   286      41.273  25.633  64.803  1.00  0.00           H
ATOM   4463  HD3 LYS   286      40.344  25.397  66.341  1.00  0.00           H
ATOM   4464  CE  LYS   286      39.165  25.465  64.522  1.00  0.00           C
ATOM   4465  HE2 LYS   286      38.278  25.904  64.979  1.00  0.00           H
ATOM   4466  HE3 LYS   286      39.346  25.788  63.496  1.00  0.00           H
ATOM   4467  NZ  LYS   286      39.109  24.030  64.425  1.00  0.00           N
ATOM   4468  HZ1 LYS   286      39.895  23.575  63.983  1.00  0.00           H
ATOM   4469  HZ2 LYS   286      38.295  23.779  63.885  1.00  0.00           H
ATOM   4470  HZ3 LYS   286      38.909  23.581  65.306  1.00  0.00           H
ATOM   4471  C   LYS   286      43.266  29.837  66.953  1.00  0.00           C
ATOM   4472  O   LYS   286      42.713  30.497  67.876  1.00  0.00           O
ATOM   4473  N   MET   287      44.557  29.725  66.930  1.00  0.00           N
ATOM   4474  H   MET   287      44.900  29.097  66.217  1.00  0.00           H
ATOM   4475  CA  MET   287      45.482  30.461  67.820  1.00  0.00           C
ATOM   4476  HA  MET   287      45.166  30.503  68.862  1.00  0.00           H
ATOM   4477  CB  MET   287      46.875  29.772  67.719  1.00  0.00           C
ATOM   4478  HB2 MET   287      47.063  29.495  66.682  1.00  0.00           H
ATOM   4479  HB3 MET   287      47.746  30.372  67.980  1.00  0.00           H
ATOM   4480  CG  MET   287      46.906  28.465  68.555  1.00  0.00           C
ATOM   4481  HG2 MET   287      46.203  27.736  68.151  1.00  0.00           H
ATOM   4482  HG3 MET   287      47.933  28.141  68.385  1.00  0.00           H
ATOM   4483  SD  MET   287      46.631  28.464  70.285  1.00  0.00           S
ATOM   4484  CE  MET   287      48.191  29.062  70.912  1.00  0.00           C
ATOM   4485  HE1 MET   287      48.914  28.279  70.679  1.00  0.00           H
ATOM   4486  HE2 MET   287      48.451  30.084  70.638  1.00  0.00           H
ATOM   4487  HE3 MET   287      48.015  28.973  71.983  1.00  0.00           H
ATOM   4488  C   MET   287      45.705  31.938  67.434  1.00  0.00           C
ATOM   4489  O   MET   287      46.391  32.664  68.158  1.00  0.00           O
ATOM   4490  N   SER   288      45.165  32.454  66.328  1.00  0.00           N
ATOM   4491  H   SER   288      44.667  31.780  65.763  1.00  0.00           H
ATOM   4492  CA  SER   288      45.419  33.773  65.842  1.00  0.00           C
ATOM   4493  HA  SER   288      45.680  34.436  66.667  1.00  0.00           H
ATOM   4494  CB  SER   288      46.682  33.783  64.949  1.00  0.00           C
ATOM   4495  HB2 SER   288      47.055  34.773  64.686  1.00  0.00           H
ATOM   4496  HB3 SER   288      47.499  33.301  65.486  1.00  0.00           H
ATOM   4497  OG  SER   288      46.413  33.064  63.690  1.00  0.00           O
ATOM   4498  HG  SER   288      46.389  32.125  63.888  1.00  0.00           H
ATOM   4499  C   SER   288      44.276  34.577  65.083  1.00  0.00           C
ATOM   4500  O   SER   288      44.578  35.760  64.942  1.00  0.00           O
ATOM   4501  N   SER   289      43.195  34.013  64.640  1.00  0.00           N
ATOM   4502  H   SER   289      43.210  33.010  64.520  1.00  0.00           H
ATOM   4503  CA  SER   289      42.225  34.790  63.965  1.00  0.00           C
ATOM   4504  HA  SER   289      42.631  35.493  63.238  1.00  0.00           H
ATOM   4505  CB  SER   289      41.296  33.899  63.215  1.00  0.00           C
ATOM   4506  HB2 SER   289      41.843  33.501  62.361  1.00  0.00           H
ATOM   4507  HB3 SER   289      40.987  33.095  63.884  1.00  0.00           H
ATOM   4508  OG  SER   289      40.164  34.494  62.731  1.00  0.00           O
ATOM   4509  HG  SER   289      39.856  34.136  61.896  1.00  0.00           H
ATOM   4510  C   SER   289      41.358  35.496  65.061  1.00  0.00           C
ATOM   4511  O   SER   289      40.909  34.934  66.096  1.00  0.00           O
ATOM   4512  N   GLY   290      40.968  36.798  64.827  1.00  0.00           N
ATOM   4513  H   GLY   290      41.365  37.303  64.048  1.00  0.00           H
ATOM   4514  CA  GLY   290      39.976  37.552  65.638  1.00  0.00           C
ATOM   4515  HA2 GLY   290      40.236  37.925  66.629  1.00  0.00           H
ATOM   4516  HA3 GLY   290      39.489  38.307  65.021  1.00  0.00           H
ATOM   4517  C   GLY   290      38.693  36.747  65.925  1.00  0.00           C
ATOM   4518  O   GLY   290      38.037  36.949  66.987  1.00  0.00           O
ATOM   4519  N   TYR   291      38.278  35.917  64.989  1.00  0.00           N
ATOM   4520  H   TYR   291      38.663  35.947  64.056  1.00  0.00           H
ATOM   4521  CA  TYR   291      36.955  35.230  65.024  1.00  0.00           C
ATOM   4522  HA  TYR   291      36.187  35.980  64.830  1.00  0.00           H
ATOM   4523  CB  TYR   291      36.964  34.245  63.860  1.00  0.00           C
ATOM   4524  HB2 TYR   291      37.260  34.706  62.917  1.00  0.00           H
ATOM   4525  HB3 TYR   291      37.843  33.606  63.952  1.00  0.00           H
ATOM   4526  CG  TYR   291      35.656  33.523  63.680  1.00  0.00           C
ATOM   4527  CD1 TYR   291      34.417  34.169  63.459  1.00  0.00           C
ATOM   4528  HD1 TYR   291      34.491  35.243  63.371  1.00  0.00           H
ATOM   4529  CE1 TYR   291      33.184  33.526  63.344  1.00  0.00           C
ATOM   4530  HE1 TYR   291      32.176  33.882  63.192  1.00  0.00           H
ATOM   4531  CZ  TYR   291      33.232  32.097  63.598  1.00  0.00           C
ATOM   4532  OH  TYR   291      32.069  31.387  63.698  1.00  0.00           O
ATOM   4533  HH  TYR   291      32.159  30.458  63.929  1.00  0.00           H
ATOM   4534  CE2 TYR   291      34.452  31.397  63.790  1.00  0.00           C
ATOM   4535  HE2 TYR   291      34.340  30.339  63.975  1.00  0.00           H
ATOM   4536  CD2 TYR   291      35.677  32.110  63.845  1.00  0.00           C
ATOM   4537  HD2 TYR   291      36.595  31.565  64.007  1.00  0.00           H
ATOM   4538  C   TYR   291      36.699  34.495  66.336  1.00  0.00           C
ATOM   4539  O   TYR   291      35.575  34.331  66.790  1.00  0.00           O
ATOM   4540  N   TYR   292      37.723  33.998  67.058  1.00  0.00           N
ATOM   4541  H   TYR   292      38.606  34.192  66.608  1.00  0.00           H
ATOM   4542  CA  TYR   292      37.647  33.197  68.324  1.00  0.00           C
ATOM   4543  HA  TYR   292      36.648  32.766  68.369  1.00  0.00           H
ATOM   4544  CB  TYR   292      38.615  31.967  68.155  1.00  0.00           C
ATOM   4545  HB2 TYR   292      39.587  32.437  68.020  1.00  0.00           H
ATOM   4546  HB3 TYR   292      38.575  31.373  69.069  1.00  0.00           H
ATOM   4547  CG  TYR   292      38.273  30.979  67.069  1.00  0.00           C
ATOM   4548  CD1 TYR   292      37.372  29.904  67.302  1.00  0.00           C
ATOM   4549  HD1 TYR   292      36.929  29.664  68.258  1.00  0.00           H
ATOM   4550  CE1 TYR   292      37.114  28.997  66.278  1.00  0.00           C
ATOM   4551  HE1 TYR   292      36.570  28.102  66.537  1.00  0.00           H
ATOM   4552  CZ  TYR   292      37.543  29.221  64.962  1.00  0.00           C
ATOM   4553  OH  TYR   292      37.136  28.319  63.980  1.00  0.00           O
ATOM   4554  HH  TYR   292      36.618  27.589  64.331  1.00  0.00           H
ATOM   4555  CE2 TYR   292      38.417  30.277  64.668  1.00  0.00           C
ATOM   4556  HE2 TYR   292      38.957  30.393  63.741  1.00  0.00           H
ATOM   4557  CD2 TYR   292      38.815  31.135  65.767  1.00  0.00           C
ATOM   4558  HD2 TYR   292      39.572  31.889  65.608  1.00  0.00           H
ATOM   4559  C   TYR   292      37.982  33.937  69.634  1.00  0.00           C
ATOM   4560  O   TYR   292      37.729  33.443  70.767  1.00  0.00           O
ATOM   4561  N   LEU   293      38.475  35.183  69.638  1.00  0.00           N
ATOM   4562  H   LEU   293      38.405  35.636  68.738  1.00  0.00           H
ATOM   4563  CA  LEU   293      39.023  35.844  70.852  1.00  0.00           C
ATOM   4564  HA  LEU   293      39.744  35.127  71.244  1.00  0.00           H
ATOM   4565  CB  LEU   293      39.790  37.125  70.504  1.00  0.00           C
ATOM   4566  HB2 LEU   293      39.145  37.814  69.960  1.00  0.00           H
ATOM   4567  HB3 LEU   293      40.050  37.663  71.417  1.00  0.00           H
ATOM   4568  CG  LEU   293      41.015  36.821  69.513  1.00  0.00           C
ATOM   4569  HG  LEU   293      40.556  36.327  68.657  1.00  0.00           H
ATOM   4570  CD1 LEU   293      41.575  38.125  68.924  1.00  0.00           C
ATOM   4571 HD11 LEU   293      42.149  38.532  69.757  1.00  0.00           H
ATOM   4572 HD12 LEU   293      40.757  38.769  68.599  1.00  0.00           H
ATOM   4573 HD13 LEU   293      42.237  37.878  68.095  1.00  0.00           H
ATOM   4574  CD2 LEU   293      42.049  35.841  70.009  1.00  0.00           C
ATOM   4575 HD21 LEU   293      41.614  34.892  70.323  1.00  0.00           H
ATOM   4576 HD22 LEU   293      42.706  35.618  69.167  1.00  0.00           H
ATOM   4577 HD23 LEU   293      42.650  36.262  70.815  1.00  0.00           H
ATOM   4578  C   LEU   293      37.935  36.052  71.874  1.00  0.00           C
ATOM   4579  O   LEU   293      38.175  35.841  73.086  1.00  0.00           O
ATOM   4580  N   GLY   294      36.730  36.289  71.412  1.00  0.00           N
ATOM   4581  H   GLY   294      36.536  36.137  70.432  1.00  0.00           H
ATOM   4582  CA  GLY   294      35.544  36.410  72.262  1.00  0.00           C
ATOM   4583  HA2 GLY   294      35.843  37.039  73.101  1.00  0.00           H
ATOM   4584  HA3 GLY   294      34.695  36.842  71.731  1.00  0.00           H
ATOM   4585  C   GLY   294      35.195  35.071  72.904  1.00  0.00           C
ATOM   4586  O   GLY   294      34.945  34.969  74.082  1.00  0.00           O
ATOM   4587  N   GLU   295      35.355  33.956  72.183  1.00  0.00           N
ATOM   4588  H   GLU   295      35.569  34.106  71.207  1.00  0.00           H
ATOM   4589  CA  GLU   295      35.066  32.566  72.660  1.00  0.00           C
ATOM   4590  HA  GLU   295      34.212  32.491  73.333  1.00  0.00           H
ATOM   4591  CB  GLU   295      35.077  31.632  71.471  1.00  0.00           C
ATOM   4592  HB2 GLU   295      34.225  31.940  70.866  1.00  0.00           H
ATOM   4593  HB3 GLU   295      36.063  31.653  71.004  1.00  0.00           H
ATOM   4594  CG  GLU   295      34.714  30.224  71.979  1.00  0.00           C
ATOM   4595  HG2 GLU   295      34.524  29.564  71.132  1.00  0.00           H
ATOM   4596  HG3 GLU   295      35.531  29.720  72.495  1.00  0.00           H
ATOM   4597  CD  GLU   295      33.500  30.047  72.943  1.00  0.00           C
ATOM   4598  OE1 GLU   295      32.575  30.855  72.744  1.00  0.00           O
ATOM   4599  OE2 GLU   295      33.362  29.070  73.739  1.00  0.00           O
ATOM   4600  C   GLU   295      36.094  32.163  73.660  1.00  0.00           C
ATOM   4601  O   GLU   295      35.847  31.535  74.690  1.00  0.00           O
ATOM   4602  N   ILE   296      37.356  32.602  73.443  1.00  0.00           N
ATOM   4603  H   ILE   296      37.514  33.147  72.608  1.00  0.00           H
ATOM   4604  CA  ILE   296      38.478  32.289  74.313  1.00  0.00           C
ATOM   4605  HA  ILE   296      38.414  31.236  74.588  1.00  0.00           H
ATOM   4606  CB  ILE   296      39.860  32.556  73.578  1.00  0.00           C
ATOM   4607  HB  ILE   296      39.905  33.593  73.247  1.00  0.00           H
ATOM   4608  CG2 ILE   296      41.083  32.403  74.560  1.00  0.00           C
ATOM   4609 HG21 ILE   296      41.192  31.358  74.847  1.00  0.00           H
ATOM   4610 HG22 ILE   296      40.848  33.018  75.429  1.00  0.00           H
ATOM   4611 HG23 ILE   296      41.965  32.747  74.018  1.00  0.00           H
ATOM   4612  CG1 ILE   296      39.886  31.530  72.505  1.00  0.00           C
ATOM   4613 HG12 ILE   296      40.072  30.514  72.850  1.00  0.00           H
ATOM   4614 HG13 ILE   296      38.928  31.608  71.994  1.00  0.00           H
ATOM   4615  CD1 ILE   296      40.851  31.959  71.382  1.00  0.00           C
ATOM   4616 HD11 ILE   296      41.852  32.197  71.743  1.00  0.00           H
ATOM   4617 HD12 ILE   296      40.516  32.833  70.826  1.00  0.00           H
ATOM   4618 HD13 ILE   296      40.918  31.209  70.593  1.00  0.00           H
ATOM   4619  C   ILE   296      38.192  33.052  75.587  1.00  0.00           C
ATOM   4620  O   ILE   296      38.157  32.442  76.676  1.00  0.00           O
ATOM   4621  N   LEU   297      37.959  34.357  75.567  1.00  0.00           N
ATOM   4622  H   LEU   297      38.190  34.832  74.706  1.00  0.00           H
ATOM   4623  CA  LEU   297      37.609  35.198  76.728  1.00  0.00           C
ATOM   4624  HA  LEU   297      38.429  35.293  77.440  1.00  0.00           H
ATOM   4625  CB  LEU   297      37.238  36.590  76.181  1.00  0.00           C
ATOM   4626  HB2 LEU   297      38.128  37.161  75.920  1.00  0.00           H
ATOM   4627  HB3 LEU   297      36.617  36.532  75.287  1.00  0.00           H
ATOM   4628  CG  LEU   297      36.463  37.511  77.085  1.00  0.00           C
ATOM   4629  HG  LEU   297      35.518  36.992  77.240  1.00  0.00           H
ATOM   4630  CD1 LEU   297      37.165  37.647  78.461  1.00  0.00           C
ATOM   4631 HD11 LEU   297      36.661  38.437  79.018  1.00  0.00           H
ATOM   4632 HD12 LEU   297      38.150  38.070  78.266  1.00  0.00           H
ATOM   4633 HD13 LEU   297      37.282  36.672  78.933  1.00  0.00           H
ATOM   4634  CD2 LEU   297      36.182  38.869  76.495  1.00  0.00           C
ATOM   4635 HD21 LEU   297      35.770  39.520  77.266  1.00  0.00           H
ATOM   4636 HD22 LEU   297      37.073  39.191  75.958  1.00  0.00           H
ATOM   4637 HD23 LEU   297      35.401  38.915  75.735  1.00  0.00           H
ATOM   4638  C   LEU   297      36.384  34.562  77.439  1.00  0.00           C
ATOM   4639  O   LEU   297      36.377  34.337  78.663  1.00  0.00           O
ATOM   4640  N   ARG   298      35.328  34.145  76.763  1.00  0.00           N
ATOM   4641  H   ARG   298      35.393  34.168  75.756  1.00  0.00           H
ATOM   4642  CA  ARG   298      34.186  33.486  77.412  1.00  0.00           C
ATOM   4643  HA  ARG   298      33.820  34.210  78.140  1.00  0.00           H
ATOM   4644  CB  ARG   298      33.192  33.112  76.303  1.00  0.00           C
ATOM   4645  HB2 ARG   298      33.117  33.895  75.549  1.00  0.00           H
ATOM   4646  HB3 ARG   298      33.551  32.290  75.684  1.00  0.00           H
ATOM   4647  CG  ARG   298      31.901  32.839  76.988  1.00  0.00           C
ATOM   4648  HG2 ARG   298      31.897  32.049  77.739  1.00  0.00           H
ATOM   4649  HG3 ARG   298      31.529  33.799  77.343  1.00  0.00           H
ATOM   4650  CD  ARG   298      30.858  32.245  75.992  1.00  0.00           C
ATOM   4651  HD2 ARG   298      29.894  32.093  76.478  1.00  0.00           H
ATOM   4652  HD3 ARG   298      30.607  32.939  75.191  1.00  0.00           H
ATOM   4653  NE  ARG   298      31.248  30.899  75.541  1.00  0.00           N
ATOM   4654  HE  ARG   298      32.006  30.802  74.882  1.00  0.00           H
ATOM   4655  CZ  ARG   298      30.771  29.731  75.853  1.00  0.00           C
ATOM   4656  NH1 ARG   298      29.690  29.511  76.596  1.00  0.00           N
ATOM   4657 HH11 ARG   298      29.109  30.281  76.892  1.00  0.00           H
ATOM   4658 HH12 ARG   298      29.337  28.564  76.585  1.00  0.00           H
ATOM   4659  NH2 ARG   298      31.274  28.647  75.399  1.00  0.00           N
ATOM   4660 HH21 ARG   298      32.139  28.660  74.878  1.00  0.00           H
ATOM   4661 HH22 ARG   298      30.715  27.822  75.557  1.00  0.00           H
ATOM   4662  C   ARG   298      34.584  32.155  78.177  1.00  0.00           C
ATOM   4663  O   ARG   298      34.173  31.951  79.290  1.00  0.00           O
ATOM   4664  N   LEU   299      35.540  31.341  77.626  1.00  0.00           N
ATOM   4665  H   LEU   299      35.895  31.524  76.698  1.00  0.00           H
ATOM   4666  CA  LEU   299      35.890  30.093  78.312  1.00  0.00           C
ATOM   4667  HA  LEU   299      34.934  29.685  78.638  1.00  0.00           H
ATOM   4668  CB  LEU   299      36.534  29.160  77.402  1.00  0.00           C
ATOM   4669  HB2 LEU   299      37.276  29.772  76.891  1.00  0.00           H
ATOM   4670  HB3 LEU   299      37.051  28.360  77.933  1.00  0.00           H
ATOM   4671  CG  LEU   299      35.458  28.522  76.406  1.00  0.00           C
ATOM   4672  HG  LEU   299      35.026  29.374  75.880  1.00  0.00           H
ATOM   4673  CD1 LEU   299      36.282  27.628  75.478  1.00  0.00           C
ATOM   4674 HD11 LEU   299      37.267  27.969  75.161  1.00  0.00           H
ATOM   4675 HD12 LEU   299      35.677  27.414  74.596  1.00  0.00           H
ATOM   4676 HD13 LEU   299      36.419  26.679  75.998  1.00  0.00           H
ATOM   4677  CD2 LEU   299      34.239  27.701  76.919  1.00  0.00           C
ATOM   4678 HD21 LEU   299      33.587  28.480  77.314  1.00  0.00           H
ATOM   4679 HD22 LEU   299      33.746  27.334  76.018  1.00  0.00           H
ATOM   4680 HD23 LEU   299      34.568  26.987  77.674  1.00  0.00           H
ATOM   4681  C   LEU   299      36.729  30.423  79.526  1.00  0.00           C
ATOM   4682  O   LEU   299      36.701  29.730  80.505  1.00  0.00           O
ATOM   4683  N   ALA   300      37.513  31.574  79.446  1.00  0.00           N
ATOM   4684  H   ALA   300      37.648  31.969  78.526  1.00  0.00           H
ATOM   4685  CA  ALA   300      38.458  32.041  80.419  1.00  0.00           C
ATOM   4686  HA  ALA   300      39.026  31.147  80.679  1.00  0.00           H
ATOM   4687  CB  ALA   300      39.461  33.005  79.865  1.00  0.00           C
ATOM   4688  HB1 ALA   300      40.275  33.086  80.584  1.00  0.00           H
ATOM   4689  HB2 ALA   300      39.115  33.992  79.558  1.00  0.00           H
ATOM   4690  HB3 ALA   300      39.822  32.623  78.909  1.00  0.00           H
ATOM   4691  C   ALA   300      37.692  32.674  81.662  1.00  0.00           C
ATOM   4692  O   ALA   300      38.025  32.512  82.801  1.00  0.00           O
ATOM   4693  N   LEU   301      36.549  33.244  81.437  1.00  0.00           N
ATOM   4694  H   LEU   301      36.425  33.320  80.436  1.00  0.00           H
ATOM   4695  CA  LEU   301      35.625  33.736  82.404  1.00  0.00           C
ATOM   4696  HA  LEU   301      36.134  34.070  83.308  1.00  0.00           H
ATOM   4697  CB  LEU   301      34.751  34.816  81.791  1.00  0.00           C
ATOM   4698  HB2 LEU   301      34.285  34.314  80.944  1.00  0.00           H
ATOM   4699  HB3 LEU   301      34.000  35.029  82.551  1.00  0.00           H
ATOM   4700  CG  LEU   301      35.354  36.114  81.330  1.00  0.00           C
ATOM   4701  HG  LEU   301      35.822  35.884  80.372  1.00  0.00           H
ATOM   4702  CD1 LEU   301      34.284  37.139  80.838  1.00  0.00           C
ATOM   4703 HD11 LEU   301      34.726  37.997  80.331  1.00  0.00           H
ATOM   4704 HD12 LEU   301      33.608  37.410  81.649  1.00  0.00           H
ATOM   4705 HD13 LEU   301      33.624  36.667  80.111  1.00  0.00           H
ATOM   4706  CD2 LEU   301      36.262  36.826  82.355  1.00  0.00           C
ATOM   4707 HD21 LEU   301      37.058  36.119  82.588  1.00  0.00           H
ATOM   4708 HD22 LEU   301      36.692  37.656  81.793  1.00  0.00           H
ATOM   4709 HD23 LEU   301      35.778  37.111  83.289  1.00  0.00           H
ATOM   4710  C   LEU   301      34.781  32.667  83.015  1.00  0.00           C
ATOM   4711  O   LEU   301      34.414  32.762  84.169  1.00  0.00           O
ATOM   4712  N   MET   302      34.462  31.652  82.234  1.00  0.00           N
ATOM   4713  H   MET   302      34.616  31.663  81.236  1.00  0.00           H
ATOM   4714  CA  MET   302      33.774  30.497  82.737  1.00  0.00           C
ATOM   4715  HA  MET   302      32.936  30.922  83.289  1.00  0.00           H
ATOM   4716  CB  MET   302      33.150  29.588  81.655  1.00  0.00           C
ATOM   4717  HB2 MET   302      33.215  30.073  80.680  1.00  0.00           H
ATOM   4718  HB3 MET   302      33.724  28.662  81.686  1.00  0.00           H
ATOM   4719  CG  MET   302      31.709  29.236  81.927  1.00  0.00           C
ATOM   4720  HG2 MET   302      31.432  28.718  82.846  1.00  0.00           H
ATOM   4721  HG3 MET   302      31.110  30.142  81.834  1.00  0.00           H
ATOM   4722  SD  MET   302      31.060  28.156  80.604  1.00  0.00           S
ATOM   4723  CE  MET   302      29.890  29.299  79.870  1.00  0.00           C
ATOM   4724  HE1 MET   302      30.437  30.228  79.709  1.00  0.00           H
ATOM   4725  HE2 MET   302      29.505  28.776  78.993  1.00  0.00           H
ATOM   4726  HE3 MET   302      29.004  29.588  80.437  1.00  0.00           H
ATOM   4727  C   MET   302      34.741  29.702  83.685  1.00  0.00           C
ATOM   4728  O   MET   302      34.318  29.027  84.618  1.00  0.00           O
ATOM   4729  N   ASP   303      36.041  29.769  83.491  1.00  0.00           N
ATOM   4730  H   ASP   303      36.338  30.299  82.683  1.00  0.00           H
ATOM   4731  CA  ASP   303      37.022  29.163  84.398  1.00  0.00           C
ATOM   4732  HA  ASP   303      36.710  28.148  84.643  1.00  0.00           H
ATOM   4733  CB  ASP   303      38.391  29.091  83.659  1.00  0.00           C
ATOM   4734  HB2 ASP   303      38.267  28.757  82.629  1.00  0.00           H
ATOM   4735  HB3 ASP   303      38.695  30.137  83.707  1.00  0.00           H
ATOM   4736  CG  ASP   303      39.413  28.203  84.300  1.00  0.00           C
ATOM   4737  OD1 ASP   303      38.998  27.270  85.016  1.00  0.00           O
ATOM   4738  OD2 ASP   303      40.620  28.453  84.209  1.00  0.00           O
ATOM   4739  C   ASP   303      36.972  29.971  85.705  1.00  0.00           C
ATOM   4740  O   ASP   303      37.197  29.478  86.809  1.00  0.00           O
ATOM   4741  N   MET   304      36.908  31.309  85.504  1.00  0.00           N
ATOM   4742  H   MET   304      36.929  31.732  84.587  1.00  0.00           H
ATOM   4743  CA  MET   304      36.950  32.161  86.760  1.00  0.00           C
ATOM   4744  HA  MET   304      37.762  31.894  87.436  1.00  0.00           H
ATOM   4745  CB  MET   304      37.177  33.645  86.431  1.00  0.00           C
ATOM   4746  HB2 MET   304      36.425  33.971  85.712  1.00  0.00           H
ATOM   4747  HB3 MET   304      36.968  34.286  87.286  1.00  0.00           H
ATOM   4748  CG  MET   304      38.583  33.917  85.909  1.00  0.00           C
ATOM   4749  HG2 MET   304      39.022  33.320  85.109  1.00  0.00           H
ATOM   4750  HG3 MET   304      38.593  34.971  85.636  1.00  0.00           H
ATOM   4751  SD  MET   304      39.783  33.951  87.289  1.00  0.00           S
ATOM   4752  CE  MET   304      40.658  32.429  86.950  1.00  0.00           C
ATOM   4753  HE1 MET   304      41.665  32.557  86.551  1.00  0.00           H
ATOM   4754  HE2 MET   304      40.726  31.662  87.721  1.00  0.00           H
ATOM   4755  HE3 MET   304      40.168  31.940  86.109  1.00  0.00           H
ATOM   4756  C   MET   304      35.722  32.008  87.618  1.00  0.00           C
ATOM   4757  O   MET   304      35.796  31.965  88.879  1.00  0.00           O
ATOM   4758  N   TYR   305      34.509  31.855  86.983  1.00  0.00           N
ATOM   4759  H   TYR   305      34.515  32.054  85.992  1.00  0.00           H
ATOM   4760  CA  TYR   305      33.190  31.435  87.503  1.00  0.00           C
ATOM   4761  HA  TYR   305      32.923  32.113  88.314  1.00  0.00           H
ATOM   4762  CB  TYR   305      32.177  31.359  86.329  1.00  0.00           C
ATOM   4763  HB2 TYR   305      31.970  32.341  85.902  1.00  0.00           H
ATOM   4764  HB3 TYR   305      32.610  30.729  85.552  1.00  0.00           H
ATOM   4765  CG  TYR   305      30.862  30.741  86.675  1.00  0.00           C
ATOM   4766  CD1 TYR   305      30.014  31.418  87.589  1.00  0.00           C
ATOM   4767  HD1 TYR   305      30.348  32.349  88.026  1.00  0.00           H
ATOM   4768  CE1 TYR   305      28.910  30.785  88.194  1.00  0.00           C
ATOM   4769  HE1 TYR   305      28.300  31.142  89.010  1.00  0.00           H
ATOM   4770  CZ  TYR   305      28.493  29.572  87.629  1.00  0.00           C
ATOM   4771  OH  TYR   305      27.362  28.949  88.014  1.00  0.00           O
ATOM   4772  HH  TYR   305      26.814  29.600  88.459  1.00  0.00           H
ATOM   4773  CE2 TYR   305      29.242  28.846  86.622  1.00  0.00           C
ATOM   4774  HE2 TYR   305      28.968  27.857  86.285  1.00  0.00           H
ATOM   4775  CD2 TYR   305      30.433  29.492  86.124  1.00  0.00           C
ATOM   4776  HD2 TYR   305      31.064  29.141  85.321  1.00  0.00           H
ATOM   4777  C   TYR   305      33.285  30.091  88.143  1.00  0.00           C
ATOM   4778  O   TYR   305      32.725  29.940  89.219  1.00  0.00           O
ATOM   4779  N   LYS   306      34.069  29.147  87.611  1.00  0.00           N
ATOM   4780  H   LYS   306      34.522  29.273  86.717  1.00  0.00           H
ATOM   4781  CA  LYS   306      34.065  27.778  88.241  1.00  0.00           C
ATOM   4782  HA  LYS   306      33.113  27.506  88.697  1.00  0.00           H
ATOM   4783  CB  LYS   306      34.197  26.667  87.178  1.00  0.00           C
ATOM   4784  HB2 LYS   306      35.042  26.948  86.550  1.00  0.00           H
ATOM   4785  HB3 LYS   306      34.471  25.751  87.700  1.00  0.00           H
ATOM   4786  CG  LYS   306      32.900  26.505  86.293  1.00  0.00           C
ATOM   4787  HG2 LYS   306      31.945  26.307  86.781  1.00  0.00           H
ATOM   4788  HG3 LYS   306      32.734  27.506  85.892  1.00  0.00           H
ATOM   4789  CD  LYS   306      33.181  25.483  85.102  1.00  0.00           C
ATOM   4790  HD2 LYS   306      32.428  25.621  84.326  1.00  0.00           H
ATOM   4791  HD3 LYS   306      34.216  25.574  84.774  1.00  0.00           H
ATOM   4792  CE  LYS   306      33.084  24.051  85.632  1.00  0.00           C
ATOM   4793  HE2 LYS   306      33.889  23.744  86.298  1.00  0.00           H
ATOM   4794  HE3 LYS   306      32.127  24.045  86.153  1.00  0.00           H
ATOM   4795  NZ  LYS   306      33.000  23.113  84.478  1.00  0.00           N
ATOM   4796  HZ1 LYS   306      32.211  23.218  83.856  1.00  0.00           H
ATOM   4797  HZ2 LYS   306      33.106  22.144  84.744  1.00  0.00           H
ATOM   4798  HZ3 LYS   306      33.766  23.206  83.827  1.00  0.00           H
ATOM   4799  C   LYS   306      35.118  27.653  89.365  1.00  0.00           C
ATOM   4800  O   LYS   306      34.894  26.930  90.316  1.00  0.00           O
ATOM   4801  N   GLN   307      36.170  28.443  89.270  1.00  0.00           N
ATOM   4802  H   GLN   307      36.288  28.872  88.363  1.00  0.00           H
ATOM   4803  CA  GLN   307      37.050  28.773  90.335  1.00  0.00           C
ATOM   4804  HA  GLN   307      37.348  27.864  90.856  1.00  0.00           H
ATOM   4805  CB  GLN   307      38.356  29.415  89.821  1.00  0.00           C
ATOM   4806  HB2 GLN   307      38.120  30.289  89.213  1.00  0.00           H
ATOM   4807  HB3 GLN   307      38.892  29.792  90.692  1.00  0.00           H
ATOM   4808  CG  GLN   307      39.242  28.387  89.111  1.00  0.00           C
ATOM   4809  HG2 GLN   307      39.572  27.608  89.800  1.00  0.00           H
ATOM   4810  HG3 GLN   307      38.602  27.790  88.461  1.00  0.00           H
ATOM   4811  CD  GLN   307      40.456  28.914  88.464  1.00  0.00           C
ATOM   4812  OE1 GLN   307      41.240  29.628  89.089  1.00  0.00           O
ATOM   4813  NE2 GLN   307      40.583  28.662  87.125  1.00  0.00           N
ATOM   4814 HE21 GLN   307      41.472  28.969  86.753  1.00  0.00           H
ATOM   4815 HE22 GLN   307      40.008  27.982  86.647  1.00  0.00           H
ATOM   4816  C   GLN   307      36.378  29.668  91.380  1.00  0.00           C
ATOM   4817  O   GLN   307      37.021  30.026  92.358  1.00  0.00           O
ATOM   4818  N   GLY   308      35.125  30.163  91.136  1.00  0.00           N
ATOM   4819  H   GLY   308      34.593  29.862  90.332  1.00  0.00           H
ATOM   4820  CA  GLY   308      34.394  30.908  92.162  1.00  0.00           C
ATOM   4821  HA2 GLY   308      33.317  30.752  92.092  1.00  0.00           H
ATOM   4822  HA3 GLY   308      34.648  30.439  93.113  1.00  0.00           H
ATOM   4823  C   GLY   308      34.612  32.376  92.377  1.00  0.00           C
ATOM   4824  O   GLY   308      33.883  32.984  93.142  1.00  0.00           O
ATOM   4825  N   PHE   309      35.424  32.963  91.533  1.00  0.00           N
ATOM   4826  H   PHE   309      35.802  32.334  90.840  1.00  0.00           H
ATOM   4827  CA  PHE   309      35.955  34.301  91.663  1.00  0.00           C
ATOM   4828  HA  PHE   309      36.058  34.432  92.741  1.00  0.00           H
ATOM   4829  CB  PHE   309      37.317  34.390  90.971  1.00  0.00           C
ATOM   4830  HB2 PHE   309      37.134  33.851  90.041  1.00  0.00           H
ATOM   4831  HB3 PHE   309      37.365  35.451  90.731  1.00  0.00           H
ATOM   4832  CG  PHE   309      38.481  33.898  91.852  1.00  0.00           C
ATOM   4833  CD1 PHE   309      39.188  34.758  92.718  1.00  0.00           C
ATOM   4834  HD1 PHE   309      38.864  35.780  92.853  1.00  0.00           H
ATOM   4835  CE1 PHE   309      40.334  34.274  93.448  1.00  0.00           C
ATOM   4836  HE1 PHE   309      40.874  34.960  94.083  1.00  0.00           H
ATOM   4837  CZ  PHE   309      40.763  32.976  93.222  1.00  0.00           C
ATOM   4838  HZ  PHE   309      41.630  32.675  93.790  1.00  0.00           H
ATOM   4839  CE2 PHE   309      40.047  32.148  92.424  1.00  0.00           C
ATOM   4840  HE2 PHE   309      40.287  31.096  92.461  1.00  0.00           H
ATOM   4841  CD2 PHE   309      38.919  32.605  91.703  1.00  0.00           C
ATOM   4842  HD2 PHE   309      38.347  31.825  91.222  1.00  0.00           H
ATOM   4843  C   PHE   309      35.162  35.517  91.190  1.00  0.00           C
ATOM   4844  O   PHE   309      35.359  36.581  91.626  1.00  0.00           O
ATOM   4845  N   ILE   310      34.206  35.291  90.259  1.00  0.00           N
ATOM   4846  H   ILE   310      33.977  34.332  90.038  1.00  0.00           H
ATOM   4847  CA  ILE   310      33.341  36.290  89.569  1.00  0.00           C
ATOM   4848  HA  ILE   310      33.380  37.224  90.130  1.00  0.00           H
ATOM   4849  CB  ILE   310      33.897  36.693  88.121  1.00  0.00           C
ATOM   4850  HB  ILE   310      33.247  37.481  87.741  1.00  0.00           H
ATOM   4851  CG2 ILE   310      35.231  37.392  88.228  1.00  0.00           C
ATOM   4852 HG21 ILE   310      35.233  38.056  89.092  1.00  0.00           H
ATOM   4853 HG22 ILE   310      35.181  37.997  87.323  1.00  0.00           H
ATOM   4854 HG23 ILE   310      36.080  36.714  88.138  1.00  0.00           H
ATOM   4855  CG1 ILE   310      33.987  35.589  87.150  1.00  0.00           C
ATOM   4856 HG12 ILE   310      34.680  34.875  87.594  1.00  0.00           H
ATOM   4857 HG13 ILE   310      32.961  35.230  87.074  1.00  0.00           H
ATOM   4858  CD1 ILE   310      34.395  35.960  85.757  1.00  0.00           C
ATOM   4859 HD11 ILE   310      33.628  36.656  85.418  1.00  0.00           H
ATOM   4860 HD12 ILE   310      34.285  35.076  85.129  1.00  0.00           H
ATOM   4861 HD13 ILE   310      35.413  36.348  85.804  1.00  0.00           H
ATOM   4862  C   ILE   310      31.931  35.780  89.464  1.00  0.00           C
ATOM   4863  O   ILE   310      31.697  34.535  89.464  1.00  0.00           O
ATOM   4864  N   PHE   311      31.006  36.658  89.157  1.00  0.00           N
ATOM   4865  H   PHE   311      31.291  37.608  88.971  1.00  0.00           H
ATOM   4866  CA  PHE   311      29.635  36.418  88.807  1.00  0.00           C
ATOM   4867  HA  PHE   311      29.234  37.412  88.612  1.00  0.00           H
ATOM   4868  CB  PHE   311      29.502  35.608  87.450  1.00  0.00           C
ATOM   4869  HB2 PHE   311      29.810  34.564  87.499  1.00  0.00           H
ATOM   4870  HB3 PHE   311      28.442  35.693  87.210  1.00  0.00           H
ATOM   4871  CG  PHE   311      30.170  36.221  86.265  1.00  0.00           C
ATOM   4872  CD1 PHE   311      30.183  37.640  86.084  1.00  0.00           C
ATOM   4873  HD1 PHE   311      29.593  38.267  86.738  1.00  0.00           H
ATOM   4874  CE1 PHE   311      30.740  38.241  84.936  1.00  0.00           C
ATOM   4875  HE1 PHE   311      30.751  39.303  84.736  1.00  0.00           H
ATOM   4876  CZ  PHE   311      31.336  37.357  83.982  1.00  0.00           C
ATOM   4877  HZ  PHE   311      31.789  37.776  83.096  1.00  0.00           H
ATOM   4878  CE2 PHE   311      31.317  35.929  84.175  1.00  0.00           C
ATOM   4879  HE2 PHE   311      31.640  35.158  83.491  1.00  0.00           H
ATOM   4880  CD2 PHE   311      30.748  35.409  85.309  1.00  0.00           C
ATOM   4881  HD2 PHE   311      30.619  34.337  85.347  1.00  0.00           H
ATOM   4882  C   PHE   311      28.785  35.775  89.964  1.00  0.00           C
ATOM   4883  O   PHE   311      27.927  34.985  89.578  1.00  0.00           O
ATOM   4884  N   LYS   312      28.865  36.307  91.197  1.00  0.00           N
ATOM   4885  H   LYS   312      29.550  37.044  91.264  1.00  0.00           H
ATOM   4886  CA  LYS   312      28.079  35.766  92.344  1.00  0.00           C
ATOM   4887  HA  LYS   312      28.484  34.767  92.502  1.00  0.00           H
ATOM   4888  CB  LYS   312      28.323  36.603  93.607  1.00  0.00           C
ATOM   4889  HB2 LYS   312      29.381  36.856  93.674  1.00  0.00           H
ATOM   4890  HB3 LYS   312      27.762  37.535  93.531  1.00  0.00           H
ATOM   4891  CG  LYS   312      27.928  35.775  94.876  1.00  0.00           C
ATOM   4892  HG2 LYS   312      26.845  35.650  94.856  1.00  0.00           H
ATOM   4893  HG3 LYS   312      28.564  34.889  94.861  1.00  0.00           H
ATOM   4894  CD  LYS   312      28.140  36.634  96.086  1.00  0.00           C
ATOM   4895  HD2 LYS   312      27.652  37.584  95.864  1.00  0.00           H
ATOM   4896  HD3 LYS   312      27.633  36.045  96.850  1.00  0.00           H
ATOM   4897  CE  LYS   312      29.649  36.734  96.516  1.00  0.00           C
ATOM   4898  HE2 LYS   312      30.064  35.750  96.735  1.00  0.00           H
ATOM   4899  HE3 LYS   312      30.293  37.000  95.677  1.00  0.00           H
ATOM   4900  NZ  LYS   312      29.902  37.657  97.622  1.00  0.00           N
ATOM   4901  HZ1 LYS   312      29.446  37.314  98.456  1.00  0.00           H
ATOM   4902  HZ2 LYS   312      29.606  38.600  97.414  1.00  0.00           H
ATOM   4903  HZ3 LYS   312      30.892  37.649  97.823  1.00  0.00           H
ATOM   4904  C   LYS   312      26.550  35.683  92.034  1.00  0.00           C
ATOM   4905  O   LYS   312      25.879  36.629  91.843  1.00  0.00           O
ATOM   4906  N   ASN   313      26.059  34.465  92.220  1.00  0.00           N
ATOM   4907  H   ASN   313      26.663  33.656  92.220  1.00  0.00           H
ATOM   4908  CA  ASN   313      24.639  34.051  92.108  1.00  0.00           C
ATOM   4909  HA  ASN   313      24.646  32.962  92.139  1.00  0.00           H
ATOM   4910  CB  ASN   313      23.999  34.467  93.549  1.00  0.00           C
ATOM   4911  HB2 ASN   313      24.296  35.488  93.785  1.00  0.00           H
ATOM   4912  HB3 ASN   313      22.923  34.407  93.381  1.00  0.00           H
ATOM   4913  CG  ASN   313      24.435  33.555  94.667  1.00  0.00           C
ATOM   4914  OD1 ASN   313      24.287  33.842  95.854  1.00  0.00           O
ATOM   4915  ND2 ASN   313      25.165  32.493  94.466  1.00  0.00           N
ATOM   4916 HD21 ASN   313      25.231  32.167  93.512  1.00  0.00           H
ATOM   4917 HD22 ASN   313      25.290  31.878  95.257  1.00  0.00           H
ATOM   4918  C   ASN   313      23.903  34.684  90.846  1.00  0.00           C
ATOM   4919  O   ASN   313      22.667  34.733  90.667  1.00  0.00           O
ATOM   4920  N   GLN   314      24.683  34.926  89.793  1.00  0.00           N
ATOM   4921  H   GLN   314      25.664  34.684  89.795  1.00  0.00           H
ATOM   4922  CA  GLN   314      24.225  35.297  88.463  1.00  0.00           C
ATOM   4923  HA  GLN   314      23.360  35.929  88.660  1.00  0.00           H
ATOM   4924  CB  GLN   314      25.333  36.057  87.671  1.00  0.00           C
ATOM   4925  HB2 GLN   314      26.115  35.306  87.556  1.00  0.00           H
ATOM   4926  HB3 GLN   314      25.012  36.342  86.669  1.00  0.00           H
ATOM   4927  CG  GLN   314      25.824  37.358  88.346  1.00  0.00           C
ATOM   4928  HG2 GLN   314      26.114  37.105  89.367  1.00  0.00           H
ATOM   4929  HG3 GLN   314      26.735  37.782  87.926  1.00  0.00           H
ATOM   4930  CD  GLN   314      24.779  38.369  88.522  1.00  0.00           C
ATOM   4931  OE1 GLN   314      24.049  38.725  87.618  1.00  0.00           O
ATOM   4932  NE2 GLN   314      24.609  38.868  89.700  1.00  0.00           N
ATOM   4933 HE21 GLN   314      23.817  39.493  89.666  1.00  0.00           H
ATOM   4934 HE22 GLN   314      25.171  38.702  90.522  1.00  0.00           H
ATOM   4935  C   GLN   314      23.743  34.107  87.606  1.00  0.00           C
ATOM   4936  O   GLN   314      24.167  32.976  87.788  1.00  0.00           O
ATOM   4937  N   ASP   315      22.856  34.424  86.623  1.00  0.00           N
ATOM   4938  H   ASP   315      22.484  35.363  86.613  1.00  0.00           H
ATOM   4939  CA  ASP   315      22.280  33.378  85.709  1.00  0.00           C
ATOM   4940  HA  ASP   315      22.433  32.446  86.254  1.00  0.00           H
ATOM   4941  CB  ASP   315      20.775  33.668  85.428  1.00  0.00           C
ATOM   4942  HB2 ASP   315      20.305  33.655  86.412  1.00  0.00           H
ATOM   4943  HB3 ASP   315      20.516  34.697  85.178  1.00  0.00           H
ATOM   4944  CG  ASP   315      20.047  32.662  84.496  1.00  0.00           C
ATOM   4945  OD1 ASP   315      18.847  33.006  84.219  1.00  0.00           O
ATOM   4946  OD2 ASP   315      20.648  31.663  84.076  1.00  0.00           O
ATOM   4947  C   ASP   315      23.085  33.204  84.437  1.00  0.00           C
ATOM   4948  O   ASP   315      22.810  33.885  83.441  1.00  0.00           O
ATOM   4949  N   LEU   316      24.126  32.329  84.400  1.00  0.00           N
ATOM   4950  H   LEU   316      24.435  31.903  85.262  1.00  0.00           H
ATOM   4951  CA  LEU   316      24.867  32.074  83.128  1.00  0.00           C
ATOM   4952  HA  LEU   316      25.003  33.048  82.658  1.00  0.00           H
ATOM   4953  CB  LEU   316      26.303  31.494  83.378  1.00  0.00           C
ATOM   4954  HB2 LEU   316      26.338  30.560  83.939  1.00  0.00           H
ATOM   4955  HB3 LEU   316      26.772  31.151  82.457  1.00  0.00           H
ATOM   4956  CG  LEU   316      27.302  32.459  84.027  1.00  0.00           C
ATOM   4957  HG  LEU   316      27.160  33.440  83.574  1.00  0.00           H
ATOM   4958  CD1 LEU   316      27.150  32.714  85.501  1.00  0.00           C
ATOM   4959 HD11 LEU   316      27.959  33.381  85.800  1.00  0.00           H
ATOM   4960 HD12 LEU   316      27.315  31.729  85.938  1.00  0.00           H
ATOM   4961 HD13 LEU   316      26.237  33.255  85.751  1.00  0.00           H
ATOM   4962  CD2 LEU   316      28.663  31.839  83.766  1.00  0.00           C
ATOM   4963 HD21 LEU   316      28.958  31.984  82.727  1.00  0.00           H
ATOM   4964 HD22 LEU   316      29.451  32.414  84.251  1.00  0.00           H
ATOM   4965 HD23 LEU   316      28.740  30.763  83.925  1.00  0.00           H
ATOM   4966  C   LEU   316      24.110  31.257  81.973  1.00  0.00           C
ATOM   4967  O   LEU   316      24.774  30.956  80.956  1.00  0.00           O
ATOM   4968  N   SER   317      22.751  30.989  82.130  1.00  0.00           N
ATOM   4969  H   SER   317      22.386  31.135  83.061  1.00  0.00           H
ATOM   4970  CA  SER   317      22.012  30.099  81.177  1.00  0.00           C
ATOM   4971  HA  SER   317      22.439  29.097  81.198  1.00  0.00           H
ATOM   4972  CB  SER   317      20.582  29.876  81.613  1.00  0.00           C
ATOM   4973  HB2 SER   317      20.160  29.085  80.993  1.00  0.00           H
ATOM   4974  HB3 SER   317      20.674  29.578  82.657  1.00  0.00           H
ATOM   4975  OG  SER   317      19.802  31.042  81.418  1.00  0.00           O
ATOM   4976  HG  SER   317      20.125  31.505  82.195  1.00  0.00           H
ATOM   4977  C   SER   317      22.072  30.484  79.674  1.00  0.00           C
ATOM   4978  O   SER   317      21.861  29.595  78.865  1.00  0.00           O
ATOM   4979  N   LYS   318      22.334  31.741  79.306  1.00  0.00           N
ATOM   4980  H   LYS   318      22.634  32.402  80.009  1.00  0.00           H
ATOM   4981  CA  LYS   318      22.297  32.158  77.864  1.00  0.00           C
ATOM   4982  HA  LYS   318      21.890  31.352  77.251  1.00  0.00           H
ATOM   4983  CB  LYS   318      21.308  33.345  77.715  1.00  0.00           C
ATOM   4984  HB2 LYS   318      21.298  33.890  78.659  1.00  0.00           H
ATOM   4985  HB3 LYS   318      21.609  33.974  76.877  1.00  0.00           H
ATOM   4986  CG  LYS   318      19.917  32.863  77.242  1.00  0.00           C
ATOM   4987  HG2 LYS   318      19.368  33.756  76.946  1.00  0.00           H
ATOM   4988  HG3 LYS   318      20.039  32.171  76.408  1.00  0.00           H
ATOM   4989  CD  LYS   318      19.136  32.113  78.347  1.00  0.00           C
ATOM   4990  HD2 LYS   318      19.404  31.058  78.287  1.00  0.00           H
ATOM   4991  HD3 LYS   318      19.411  32.636  79.262  1.00  0.00           H
ATOM   4992  CE  LYS   318      17.655  32.125  78.240  1.00  0.00           C
ATOM   4993  HE2 LYS   318      17.372  33.143  77.972  1.00  0.00           H
ATOM   4994  HE3 LYS   318      17.397  31.520  77.371  1.00  0.00           H
ATOM   4995  NZ  LYS   318      16.992  31.667  79.507  1.00  0.00           N
ATOM   4996  HZ1 LYS   318      16.015  31.521  79.297  1.00  0.00           H
ATOM   4997  HZ2 LYS   318      17.128  32.329  80.257  1.00  0.00           H
ATOM   4998  HZ3 LYS   318      17.415  30.916  80.034  1.00  0.00           H
ATOM   4999  C   LYS   318      23.661  32.554  77.318  1.00  0.00           C
ATOM   5000  O   LYS   318      23.906  32.208  76.215  1.00  0.00           O
ATOM   5001  N   PHE   319      24.545  33.028  78.241  1.00  0.00           N
ATOM   5002  H   PHE   319      24.109  33.073  79.151  1.00  0.00           H
ATOM   5003  CA  PHE   319      26.009  33.030  78.167  1.00  0.00           C
ATOM   5004  HA  PHE   319      26.353  33.537  77.265  1.00  0.00           H
ATOM   5005  CB  PHE   319      26.532  33.786  79.397  1.00  0.00           C
ATOM   5006  HB2 PHE   319      25.974  34.716  79.514  1.00  0.00           H
ATOM   5007  HB3 PHE   319      26.316  33.246  80.319  1.00  0.00           H
ATOM   5008  CG  PHE   319      28.029  34.043  79.425  1.00  0.00           C
ATOM   5009  CD1 PHE   319      28.458  35.291  78.892  1.00  0.00           C
ATOM   5010  HD1 PHE   319      27.752  35.925  78.376  1.00  0.00           H
ATOM   5011  CE1 PHE   319      29.836  35.623  78.982  1.00  0.00           C
ATOM   5012  HE1 PHE   319      30.194  36.562  78.586  1.00  0.00           H
ATOM   5013  CZ  PHE   319      30.695  34.788  79.672  1.00  0.00           C
ATOM   5014  HZ  PHE   319      31.728  35.058  79.838  1.00  0.00           H
ATOM   5015  CE2 PHE   319      30.284  33.521  80.133  1.00  0.00           C
ATOM   5016  HE2 PHE   319      31.030  32.936  80.650  1.00  0.00           H
ATOM   5017  CD2 PHE   319      28.878  33.234  80.147  1.00  0.00           C
ATOM   5018  HD2 PHE   319      28.547  32.253  80.452  1.00  0.00           H
ATOM   5019  C   PHE   319      26.708  31.626  78.112  1.00  0.00           C
ATOM   5020  O   PHE   319      27.866  31.470  77.631  1.00  0.00           O
ATOM   5021  N   ASP   320      26.011  30.602  78.488  1.00  0.00           N
ATOM   5022  H   ASP   320      25.102  30.871  78.840  1.00  0.00           H
ATOM   5023  CA  ASP   320      26.303  29.204  78.211  1.00  0.00           C
ATOM   5024  HA  ASP   320      27.298  29.058  78.631  1.00  0.00           H
ATOM   5025  CB  ASP   320      25.349  28.399  79.073  1.00  0.00           C
ATOM   5026  HB2 ASP   320      25.505  28.662  80.118  1.00  0.00           H
ATOM   5027  HB3 ASP   320      24.376  28.682  78.673  1.00  0.00           H
ATOM   5028  CG  ASP   320      25.558  26.886  79.062  1.00  0.00           C
ATOM   5029  OD1 ASP   320      24.968  26.181  78.184  1.00  0.00           O
ATOM   5030  OD2 ASP   320      26.318  26.382  79.896  1.00  0.00           O
ATOM   5031  C   ASP   320      26.430  28.758  76.728  1.00  0.00           C
ATOM   5032  O   ASP   320      27.263  27.900  76.508  1.00  0.00           O
ATOM   5033  N   LYS   321      25.800  29.440  75.700  1.00  0.00           N
ATOM   5034  H   LYS   321      25.139  30.140  76.004  1.00  0.00           H
ATOM   5035  CA  LYS   321      26.035  29.393  74.273  1.00  0.00           C
ATOM   5036  HA  LYS   321      25.739  28.388  73.971  1.00  0.00           H
ATOM   5037  CB  LYS   321      25.075  30.364  73.626  1.00  0.00           C
ATOM   5038  HB2 LYS   321      24.051  30.041  73.818  1.00  0.00           H
[truncated: 179,177 more chars]
