# Supplementary material for: Worth the Weight: Sub-Pocket EXplorer (SubPEx), a Weighted Ensemble Method to Enhance Binding-Pocket Conformational Sampling
Source: J Chem Theory Comput. 2023 Aug 16;19(17):5677–89. doi: 10.1021/acs.jctc.3c00478 (PMC10500992; doi:10.1021/acs.jctc.3c00478)
Supplement: Supplementary file 2 — ct3c00478_si_002.zip [file ct3c00478_si_002.zip › clustered_structures/HXK2/subpex/rep.c21.aligned.pdb]

HELIX    1   1 LYS      4  PHE     17  1                                  14
HELIX    2   2 THR     21  LEU     39  1                                  19
HELIX    3   3 ASP     99  ARG    102  1                                   4
HELIX    4   4 GLU    109  GLN    125  1                                  17
HELIX    5   5 VAL    171  THR    180  1                                  10
HELIX    6   6 ASP    194  THR    205  1                                  12
HELIX    7   7 GLU    231  LEU    233  1                                   3
HELIX    8   8 TYR    253  SER    255  1                                   3
HELIX    9   9 LYS    267  GLU    274  1                                   8
HELIX   10  10 THR    283  SER    288  1                                   6
HELIX   11  11 GLY    290  LYS    306  1                                  17
HELIX   12  12 SER    328  ILE    333  1                                   6
HELIX   13  13 ASP    343  PHE    352  1                                  10
HELIX   14  14 VAL    358  LEU    378  1                                  21
HELIX   15  15 CYS    381  LYS    389  1                                   9
HELIX   16  16 SER    402  ARG    406  1                                   5
HELIX   17  17 PHE    410  TYR    422  1                                  13
HELIX   18  18 LEU    429  ASP    431  1                                   3
HELIX   19  19 ALA    445  ALA    459  1                                  15
SHEET    1   1 1 SER    62  LEU    70  0
SHEET    2   2 1 ASN    74  GLY    83  0
SHEET    3   3 1 PHE    88  ARG    96  0
SHEET    4   4 1 ILE   134  THR   139  0
SHEET    5   5 1 ILE   186  ILE   192  0
SHEET    6   6 1 THR   209  ILE   214  0
SHEET    7   7 1 ASN   220  VAL   226  0
SHEET    8   8 1 PRO   246  ASN   250  0
SHEET    9   9 1 GLY   395  ASP   400  0
SHEET   10  10 1 ILE   434  PRO   438  0
CRYST1   79.694   70.689  109.505  90.00  90.00  90.00               1
ATOM      1  N   ASP     1      41.418  48.248  94.806  1.00  0.00           N
ATOM      2  H1  ASP     1      41.493  49.221  94.548  1.00  0.00           H
ATOM      3  H2  ASP     1      40.477  47.971  94.567  1.00  0.00           H
ATOM      4  H3  ASP     1      41.616  48.035  95.774  1.00  0.00           H
ATOM      5  CA  ASP     1      42.328  47.358  94.054  1.00  0.00           C
ATOM      6  HA  ASP     1      42.290  47.676  93.011  1.00  0.00           H
ATOM      7  CB  ASP     1      43.797  47.414  94.571  1.00  0.00           C
ATOM      8  HB2 ASP     1      44.356  46.536  94.244  1.00  0.00           H
ATOM      9  HB3 ASP     1      44.282  48.244  94.058  1.00  0.00           H
ATOM     10  CG  ASP     1      44.008  47.690  96.071  1.00  0.00           C
ATOM     11  OD1 ASP     1      43.053  47.525  96.883  1.00  0.00           O
ATOM     12  OD2 ASP     1      45.097  48.129  96.377  1.00  0.00           O
ATOM     13  C   ASP     1      41.860  45.920  94.066  1.00  0.00           C
ATOM     14  O   ASP     1      41.129  45.535  94.965  1.00  0.00           O
ATOM     15  N   VAL     2      42.326  45.122  93.143  1.00  0.00           N
ATOM     16  H   VAL     2      43.032  45.541  92.554  1.00  0.00           H
ATOM     17  CA  VAL     2      41.950  43.681  93.122  1.00  0.00           C
ATOM     18  HA  VAL     2      40.865  43.601  93.048  1.00  0.00           H
ATOM     19  CB  VAL     2      42.473  43.044  91.810  1.00  0.00           C
ATOM     20  HB  VAL     2      43.554  43.174  91.813  1.00  0.00           H
ATOM     21  CG1 VAL     2      42.092  41.532  91.799  1.00  0.00           C
ATOM     22 HG11 VAL     2      42.300  41.174  90.790  1.00  0.00           H
ATOM     23 HG12 VAL     2      42.856  41.063  92.420  1.00  0.00           H
ATOM     24 HG13 VAL     2      41.067  41.510  92.168  1.00  0.00           H
ATOM     25  CG2 VAL     2      41.811  43.713  90.627  1.00  0.00           C
ATOM     26 HG21 VAL     2      40.735  43.555  90.536  1.00  0.00           H
ATOM     27 HG22 VAL     2      42.216  43.257  89.724  1.00  0.00           H
ATOM     28 HG23 VAL     2      42.061  44.773  90.638  1.00  0.00           H
ATOM     29  C   VAL     2      42.530  42.888  94.275  1.00  0.00           C
ATOM     30  O   VAL     2      43.661  43.165  94.647  1.00  0.00           O
ATOM     31  N   PRO     3      41.803  42.071  95.010  1.00  0.00           N
ATOM     32  CD  PRO     3      40.382  41.901  94.862  1.00  0.00           C
ATOM     33  HD2 PRO     3      39.897  41.714  93.904  1.00  0.00           H
ATOM     34  HD3 PRO     3      40.000  42.880  95.151  1.00  0.00           H
ATOM     35  CG  PRO     3      39.872  40.855  95.784  1.00  0.00           C
ATOM     36  HG2 PRO     3      39.979  40.021  95.092  1.00  0.00           H
ATOM     37  HG3 PRO     3      38.847  41.007  96.123  1.00  0.00           H
ATOM     38  CB  PRO     3      40.920  40.947  96.925  1.00  0.00           C
ATOM     39  HB2 PRO     3      40.861  39.993  97.450  1.00  0.00           H
ATOM     40  HB3 PRO     3      40.672  41.794  97.563  1.00  0.00           H
ATOM     41  CA  PRO     3      42.186  41.284  96.135  1.00  0.00           C
ATOM     42  HA  PRO     3      42.889  41.885  96.713  1.00  0.00           H
ATOM     43  C   PRO     3      43.054  40.052  95.751  1.00  0.00           C
ATOM     44  O   PRO     3      42.966  39.586  94.594  1.00  0.00           O
ATOM     45  N   LYS     4      43.782  39.668  96.730  1.00  0.00           N
ATOM     46  H   LYS     4      43.711  40.181  97.598  1.00  0.00           H
ATOM     47  CA  LYS     4      45.037  38.980  96.412  1.00  0.00           C
ATOM     48  HA  LYS     4      45.561  39.610  95.693  1.00  0.00           H
ATOM     49  CB  LYS     4      45.876  38.947  97.704  1.00  0.00           C
ATOM     50  HB2 LYS     4      46.267  39.956  97.843  1.00  0.00           H
ATOM     51  HB3 LYS     4      45.278  38.642  98.561  1.00  0.00           H
ATOM     52  CG  LYS     4      47.031  37.992  97.621  1.00  0.00           C
ATOM     53  HG2 LYS     4      46.615  36.999  97.784  1.00  0.00           H
ATOM     54  HG3 LYS     4      47.464  38.078  96.623  1.00  0.00           H
ATOM     55  CD  LYS     4      48.188  38.260  98.628  1.00  0.00           C
ATOM     56  HD2 LYS     4      48.470  39.297  98.442  1.00  0.00           H
ATOM     57  HD3 LYS     4      47.644  38.430  99.557  1.00  0.00           H
ATOM     58  CE  LYS     4      49.350  37.257  98.711  1.00  0.00           C
ATOM     59  HE2 LYS     4      49.929  37.199  97.789  1.00  0.00           H
ATOM     60  HE3 LYS     4      50.019  37.548  99.521  1.00  0.00           H
ATOM     61  NZ  LYS     4      48.889  35.890  99.093  1.00  0.00           N
ATOM     62  HZ1 LYS     4      48.248  35.843  99.873  1.00  0.00           H
ATOM     63  HZ2 LYS     4      49.678  35.265  99.164  1.00  0.00           H
ATOM     64  HZ3 LYS     4      48.397  35.513  98.296  1.00  0.00           H
ATOM     65  C   LYS     4      44.840  37.641  95.670  1.00  0.00           C
ATOM     66  O   LYS     4      45.421  37.352  94.641  1.00  0.00           O
ATOM     67  N   GLU     5      43.951  36.831  96.104  1.00  0.00           N
ATOM     68  H   GLU     5      43.566  36.984  97.025  1.00  0.00           H
ATOM     69  CA  GLU     5      43.574  35.492  95.589  1.00  0.00           C
ATOM     70  HA  GLU     5      44.443  34.869  95.374  1.00  0.00           H
ATOM     71  CB  GLU     5      42.684  34.838  96.659  1.00  0.00           C
ATOM     72  HB2 GLU     5      43.079  35.099  97.640  1.00  0.00           H
ATOM     73  HB3 GLU     5      41.704  35.310  96.597  1.00  0.00           H
ATOM     74  CG  GLU     5      42.599  33.355  96.461  1.00  0.00           C
ATOM     75  HG2 GLU     5      41.758  33.027  97.074  1.00  0.00           H
ATOM     76  HG3 GLU     5      42.179  33.105  95.487  1.00  0.00           H
ATOM     77  CD  GLU     5      43.922  32.445  96.752  1.00  0.00           C
ATOM     78  OE1 GLU     5      43.947  31.269  96.276  1.00  0.00           O
ATOM     79  OE2 GLU     5      44.891  32.976  97.231  1.00  0.00           O
ATOM     80  C   GLU     5      42.913  35.584  94.199  1.00  0.00           C
ATOM     81  O   GLU     5      42.856  34.581  93.420  1.00  0.00           O
ATOM     82  N   LEU     6      42.379  36.721  93.859  1.00  0.00           N
ATOM     83  H   LEU     6      42.314  37.378  94.624  1.00  0.00           H
ATOM     84  CA  LEU     6      41.713  36.932  92.609  1.00  0.00           C
ATOM     85  HA  LEU     6      41.311  35.988  92.240  1.00  0.00           H
ATOM     86  CB  LEU     6      40.558  37.898  92.836  1.00  0.00           C
ATOM     87  HB2 LEU     6      39.870  37.403  93.521  1.00  0.00           H
ATOM     88  HB3 LEU     6      40.840  38.852  93.281  1.00  0.00           H
ATOM     89  CG  LEU     6      39.684  38.237  91.592  1.00  0.00           C
ATOM     90  HG  LEU     6      40.312  38.654  90.804  1.00  0.00           H
ATOM     91  CD1 LEU     6      39.016  37.048  90.931  1.00  0.00           C
ATOM     92 HD11 LEU     6      39.785  36.501  90.384  1.00  0.00           H
ATOM     93 HD12 LEU     6      38.376  37.384  90.117  1.00  0.00           H
ATOM     94 HD13 LEU     6      38.387  36.545  91.666  1.00  0.00           H
ATOM     95  CD2 LEU     6      38.596  39.160  92.067  1.00  0.00           C
ATOM     96 HD21 LEU     6      37.734  39.163  91.398  1.00  0.00           H
ATOM     97 HD22 LEU     6      38.184  38.796  93.008  1.00  0.00           H
ATOM     98 HD23 LEU     6      38.963  40.174  92.227  1.00  0.00           H
ATOM     99  C   LEU     6      42.801  37.466  91.543  1.00  0.00           C
ATOM    100  O   LEU     6      42.827  36.945  90.434  1.00  0.00           O
ATOM    101  N   MET     7      43.764  38.235  92.029  1.00  0.00           N
ATOM    102  H   MET     7      43.571  38.547  92.970  1.00  0.00           H
ATOM    103  CA  MET     7      44.964  38.624  91.382  1.00  0.00           C
ATOM    104  HA  MET     7      44.693  39.146  90.464  1.00  0.00           H
ATOM    105  CB  MET     7      45.635  39.720  92.215  1.00  0.00           C
ATOM    106  HB2 MET     7      44.983  40.594  92.206  1.00  0.00           H
ATOM    107  HB3 MET     7      45.720  39.386  93.248  1.00  0.00           H
ATOM    108  CG  MET     7      46.979  40.135  91.643  1.00  0.00           C
ATOM    109  HG2 MET     7      47.436  40.842  92.336  1.00  0.00           H
ATOM    110  HG3 MET     7      47.650  39.277  91.696  1.00  0.00           H
ATOM    111  SD  MET     7      46.895  40.940  89.976  1.00  0.00           S
ATOM    112  CE  MET     7      46.055  42.451  90.528  1.00  0.00           C
ATOM    113  HE1 MET     7      45.092  42.137  90.928  1.00  0.00           H
ATOM    114  HE2 MET     7      46.687  42.979  91.243  1.00  0.00           H
ATOM    115  HE3 MET     7      45.854  43.037  89.631  1.00  0.00           H
ATOM    116  C   MET     7      45.885  37.416  91.158  1.00  0.00           C
ATOM    117  O   MET     7      46.420  37.256  90.026  1.00  0.00           O
ATOM    118  N   GLN     8      45.969  36.417  92.064  1.00  0.00           N
ATOM    119  H   GLN     8      45.598  36.629  92.978  1.00  0.00           H
ATOM    120  CA  GLN     8      46.556  35.149  91.622  1.00  0.00           C
ATOM    121  HA  GLN     8      47.639  35.269  91.578  1.00  0.00           H
ATOM    122  CB  GLN     8      46.387  34.035  92.767  1.00  0.00           C
ATOM    123  HB2 GLN     8      46.868  34.279  93.715  1.00  0.00           H
ATOM    124  HB3 GLN     8      45.317  34.042  92.975  1.00  0.00           H
ATOM    125  CG  GLN     8      46.980  32.656  92.301  1.00  0.00           C
ATOM    126  HG2 GLN     8      46.958  31.916  93.100  1.00  0.00           H
ATOM    127  HG3 GLN     8      46.415  32.204  91.486  1.00  0.00           H
ATOM    128  CD  GLN     8      48.426  32.670  92.081  1.00  0.00           C
ATOM    129  OE1 GLN     8      49.180  32.665  92.979  1.00  0.00           O
ATOM    130  NE2 GLN     8      48.892  32.976  90.928  1.00  0.00           N
ATOM    131 HE21 GLN     8      49.895  32.919  90.822  1.00  0.00           H
ATOM    132 HE22 GLN     8      48.306  33.218  90.143  1.00  0.00           H
ATOM    133  C   GLN     8      45.981  34.482  90.315  1.00  0.00           C
ATOM    134  O   GLN     8      46.722  34.058  89.436  1.00  0.00           O
ATOM    135  N   GLN     9      44.687  34.575  90.025  1.00  0.00           N
ATOM    136  H   GLN     9      44.081  35.001  90.711  1.00  0.00           H
ATOM    137  CA  GLN     9      44.111  34.113  88.717  1.00  0.00           C
ATOM    138  HA  GLN     9      44.413  33.074  88.591  1.00  0.00           H
ATOM    139  CB  GLN     9      42.574  34.153  88.850  1.00  0.00           C
ATOM    140  HB2 GLN     9      42.226  35.173  88.682  1.00  0.00           H
ATOM    141  HB3 GLN     9      42.145  33.598  88.017  1.00  0.00           H
ATOM    142  CG  GLN     9      42.013  33.552  90.214  1.00  0.00           C
ATOM    143  HG2 GLN     9      42.178  34.281  91.008  1.00  0.00           H
ATOM    144  HG3 GLN     9      40.939  33.385  90.135  1.00  0.00           H
ATOM    145  CD  GLN     9      42.720  32.236  90.648  1.00  0.00           C
ATOM    146  OE1 GLN     9      42.848  31.314  89.825  1.00  0.00           O
ATOM    147  NE2 GLN     9      43.147  32.130  91.912  1.00  0.00           N
ATOM    148 HE21 GLN     9      43.550  31.235  92.151  1.00  0.00           H
ATOM    149 HE22 GLN     9      43.233  32.980  92.451  1.00  0.00           H
ATOM    150  C   GLN     9      44.437  35.008  87.490  1.00  0.00           C
ATOM    151  O   GLN     9      44.795  34.506  86.431  1.00  0.00           O
ATOM    152  N   ILE    10      44.419  36.371  87.662  1.00  0.00           N
ATOM    153  H   ILE    10      44.090  36.685  88.564  1.00  0.00           H
ATOM    154  CA  ILE    10      44.873  37.249  86.640  1.00  0.00           C
ATOM    155  HA  ILE    10      44.253  37.015  85.774  1.00  0.00           H
ATOM    156  CB  ILE    10      44.664  38.751  87.102  1.00  0.00           C
ATOM    157  HB  ILE    10      45.244  38.910  88.010  1.00  0.00           H
ATOM    158  CG2 ILE    10      45.167  39.738  86.029  1.00  0.00           C
ATOM    159 HG21 ILE    10      44.991  39.339  85.029  1.00  0.00           H
ATOM    160 HG22 ILE    10      46.255  39.750  85.985  1.00  0.00           H
ATOM    161 HG23 ILE    10      44.686  40.712  86.115  1.00  0.00           H
ATOM    162  CG1 ILE    10      43.199  39.194  87.424  1.00  0.00           C
ATOM    163 HG12 ILE    10      42.677  38.876  86.522  1.00  0.00           H
ATOM    164 HG13 ILE    10      42.829  38.579  88.243  1.00  0.00           H
ATOM    165  CD1 ILE    10      42.965  40.653  87.939  1.00  0.00           C
ATOM    166 HD11 ILE    10      43.757  41.092  88.547  1.00  0.00           H
ATOM    167 HD12 ILE    10      42.003  40.688  88.448  1.00  0.00           H
ATOM    168 HD13 ILE    10      42.892  41.414  87.161  1.00  0.00           H
ATOM    169  C   ILE    10      46.415  36.989  86.332  1.00  0.00           C
ATOM    170  O   ILE    10      46.808  37.036  85.209  1.00  0.00           O
ATOM    171  N   GLU    11      47.228  36.836  87.305  1.00  0.00           N
ATOM    172  H   GLU    11      46.861  36.973  88.236  1.00  0.00           H
ATOM    173  CA  GLU    11      48.686  36.576  87.073  1.00  0.00           C
ATOM    174  HA  GLU    11      49.112  37.458  86.595  1.00  0.00           H
ATOM    175  CB  GLU    11      49.359  36.463  88.498  1.00  0.00           C
ATOM    176  HB2 GLU    11      48.719  35.845  89.128  1.00  0.00           H
ATOM    177  HB3 GLU    11      50.330  36.028  88.258  1.00  0.00           H
ATOM    178  CG  GLU    11      49.387  37.832  89.223  1.00  0.00           C
ATOM    179  HG2 GLU    11      48.631  38.496  88.803  1.00  0.00           H
ATOM    180  HG3 GLU    11      49.241  37.589  90.276  1.00  0.00           H
ATOM    181  CD  GLU    11      50.776  38.482  89.170  1.00  0.00           C
ATOM    182  OE1 GLU    11      50.924  39.602  88.623  1.00  0.00           O
ATOM    183  OE2 GLU    11      51.726  37.780  89.578  1.00  0.00           O
ATOM    184  C   GLU    11      48.960  35.259  86.399  1.00  0.00           C
ATOM    185  O   GLU    11      49.895  35.073  85.593  1.00  0.00           O
ATOM    186  N   ASN    12      48.100  34.258  86.583  1.00  0.00           N
ATOM    187  H   ASN    12      47.296  34.492  87.148  1.00  0.00           H
ATOM    188  CA  ASN    12      48.073  32.920  85.882  1.00  0.00           C
ATOM    189  HA  ASN    12      49.129  32.665  85.794  1.00  0.00           H
ATOM    190  CB  ASN    12      47.347  31.881  86.704  1.00  0.00           C
ATOM    191  HB2 ASN    12      47.750  31.942  87.714  1.00  0.00           H
ATOM    192  HB3 ASN    12      46.270  32.049  86.682  1.00  0.00           H
ATOM    193  CG  ASN    12      47.673  30.401  86.392  1.00  0.00           C
ATOM    194  OD1 ASN    12      48.825  30.105  86.154  1.00  0.00           O
ATOM    195  ND2 ASN    12      46.688  29.503  86.485  1.00  0.00           N
ATOM    196 HD21 ASN    12      45.796  29.742  86.893  1.00  0.00           H
ATOM    197 HD22 ASN    12      46.866  28.574  86.130  1.00  0.00           H
ATOM    198  C   ASN    12      47.539  33.033  84.470  1.00  0.00           C
ATOM    199  O   ASN    12      48.155  32.596  83.496  1.00  0.00           O
ATOM    200  N   PHE    13      46.460  33.865  84.226  1.00  0.00           N
ATOM    201  H   PHE    13      46.039  34.433  84.947  1.00  0.00           H
ATOM    202  CA  PHE    13      46.119  34.293  82.920  1.00  0.00           C
ATOM    203  HA  PHE    13      45.794  33.544  82.199  1.00  0.00           H
ATOM    204  CB  PHE    13      44.822  35.210  83.043  1.00  0.00           C
ATOM    205  HB2 PHE    13      44.978  35.827  83.928  1.00  0.00           H
ATOM    206  HB3 PHE    13      44.747  35.951  82.247  1.00  0.00           H
ATOM    207  CG  PHE    13      43.439  34.556  83.239  1.00  0.00           C
ATOM    208  CD1 PHE    13      43.133  33.363  82.517  1.00  0.00           C
ATOM    209  HD1 PHE    13      43.890  32.880  81.918  1.00  0.00           H
ATOM    210  CE1 PHE    13      41.798  32.852  82.575  1.00  0.00           C
ATOM    211  HE1 PHE    13      41.589  31.880  82.153  1.00  0.00           H
ATOM    212  CZ  PHE    13      40.824  33.526  83.307  1.00  0.00           C
ATOM    213  HZ  PHE    13      39.755  33.369  83.322  1.00  0.00           H
ATOM    214  CE2 PHE    13      41.178  34.634  84.001  1.00  0.00           C
ATOM    215  HE2 PHE    13      40.381  35.011  84.625  1.00  0.00           H
ATOM    216  CD2 PHE    13      42.433  35.226  84.012  1.00  0.00           C
ATOM    217  HD2 PHE    13      42.724  36.105  84.569  1.00  0.00           H
ATOM    218  C   PHE    13      47.229  35.085  82.177  1.00  0.00           C
ATOM    219  O   PHE    13      47.334  34.919  80.955  1.00  0.00           O
ATOM    220  N   GLU    14      48.059  35.851  82.879  1.00  0.00           N
ATOM    221  H   GLU    14      47.831  35.922  83.860  1.00  0.00           H
ATOM    222  CA  GLU    14      49.205  36.536  82.368  1.00  0.00           C
ATOM    223  HA  GLU    14      48.861  36.792  81.365  1.00  0.00           H
ATOM    224  CB  GLU    14      49.496  37.830  83.184  1.00  0.00           C
ATOM    225  HB2 GLU    14      48.526  38.326  83.208  1.00  0.00           H
ATOM    226  HB3 GLU    14      49.773  37.719  84.232  1.00  0.00           H
ATOM    227  CG  GLU    14      50.540  38.722  82.562  1.00  0.00           C
ATOM    228  HG2 GLU    14      51.468  38.207  82.808  1.00  0.00           H
ATOM    229  HG3 GLU    14      50.328  38.858  81.501  1.00  0.00           H
ATOM    230  CD  GLU    14      50.547  40.028  83.277  1.00  0.00           C
ATOM    231  OE1 GLU    14      49.750  40.882  82.861  1.00  0.00           O
ATOM    232  OE2 GLU    14      51.355  40.241  84.184  1.00  0.00           O
ATOM    233  C   GLU    14      50.322  35.573  82.094  1.00  0.00           C
ATOM    234  O   GLU    14      50.945  35.730  80.987  1.00  0.00           O
ATOM    235  N   LYS    15      50.572  34.518  82.824  1.00  0.00           N
ATOM    236  H   LYS    15      49.972  34.326  83.612  1.00  0.00           H
ATOM    237  CA  LYS    15      51.500  33.492  82.387  1.00  0.00           C
ATOM    238  HA  LYS    15      52.458  33.916  82.086  1.00  0.00           H
ATOM    239  CB  LYS    15      51.594  32.480  83.589  1.00  0.00           C
ATOM    240  HB2 LYS    15      52.087  33.007  84.405  1.00  0.00           H
ATOM    241  HB3 LYS    15      50.570  32.211  83.849  1.00  0.00           H
ATOM    242  CG  LYS    15      52.356  31.152  83.410  1.00  0.00           C
ATOM    243  HG2 LYS    15      52.119  30.618  84.330  1.00  0.00           H
ATOM    244  HG3 LYS    15      51.956  30.735  82.486  1.00  0.00           H
ATOM    245  CD  LYS    15      53.893  31.312  83.307  1.00  0.00           C
ATOM    246  HD2 LYS    15      54.209  31.775  82.372  1.00  0.00           H
ATOM    247  HD3 LYS    15      54.306  31.825  84.176  1.00  0.00           H
ATOM    248  CE  LYS    15      54.447  29.911  83.373  1.00  0.00           C
ATOM    249  HE2 LYS    15      54.137  29.366  84.264  1.00  0.00           H
ATOM    250  HE3 LYS    15      53.999  29.320  82.575  1.00  0.00           H
ATOM    251  NZ  LYS    15      55.873  30.024  83.190  1.00  0.00           N
ATOM    252  HZ1 LYS    15      56.147  30.222  82.239  1.00  0.00           H
ATOM    253  HZ2 LYS    15      56.402  29.230  83.520  1.00  0.00           H
ATOM    254  HZ3 LYS    15      56.242  30.783  83.745  1.00  0.00           H
ATOM    255  C   LYS    15      50.936  32.855  81.150  1.00  0.00           C
ATOM    256  O   LYS    15      51.706  32.642  80.233  1.00  0.00           O
ATOM    257  N   ILE    16      49.675  32.485  81.132  1.00  0.00           N
ATOM    258  H   ILE    16      49.143  32.597  81.984  1.00  0.00           H
ATOM    259  CA  ILE    16      49.133  31.600  80.038  1.00  0.00           C
ATOM    260  HA  ILE    16      49.932  30.869  79.912  1.00  0.00           H
ATOM    261  CB  ILE    16      47.801  30.934  80.397  1.00  0.00           C
ATOM    262  HB  ILE    16      47.159  31.738  80.755  1.00  0.00           H
ATOM    263  CG2 ILE    16      47.069  30.137  79.343  1.00  0.00           C
ATOM    264 HG21 ILE    16      46.260  29.513  79.724  1.00  0.00           H
ATOM    265 HG22 ILE    16      47.785  29.394  78.995  1.00  0.00           H
ATOM    266 HG23 ILE    16      46.737  30.797  78.541  1.00  0.00           H
ATOM    267  CG1 ILE    16      48.182  29.915  81.532  1.00  0.00           C
ATOM    268 HG12 ILE    16      48.632  28.987  81.178  1.00  0.00           H
ATOM    269 HG13 ILE    16      48.965  30.371  82.136  1.00  0.00           H
ATOM    270  CD1 ILE    16      46.941  29.635  82.392  1.00  0.00           C
ATOM    271 HD11 ILE    16      47.272  29.223  83.344  1.00  0.00           H
ATOM    272 HD12 ILE    16      46.306  28.867  81.950  1.00  0.00           H
ATOM    273 HD13 ILE    16      46.418  30.575  82.569  1.00  0.00           H
ATOM    274  C   ILE    16      49.019  32.281  78.714  1.00  0.00           C
ATOM    275  O   ILE    16      49.291  31.573  77.692  1.00  0.00           O
ATOM    276  N   PHE    17      48.575  33.527  78.576  1.00  0.00           N
ATOM    277  H   PHE    17      48.293  34.007  79.419  1.00  0.00           H
ATOM    278  CA  PHE    17      48.244  34.197  77.292  1.00  0.00           C
ATOM    279  HA  PHE    17      48.028  33.492  76.489  1.00  0.00           H
ATOM    280  CB  PHE    17      46.936  35.025  77.540  1.00  0.00           C
ATOM    281  HB2 PHE    17      46.920  35.475  78.532  1.00  0.00           H
ATOM    282  HB3 PHE    17      46.914  35.868  76.849  1.00  0.00           H
ATOM    283  CG  PHE    17      45.629  34.410  77.339  1.00  0.00           C
ATOM    284  CD1 PHE    17      45.149  34.265  76.035  1.00  0.00           C
ATOM    285  HD1 PHE    17      45.786  34.671  75.263  1.00  0.00           H
ATOM    286  CE1 PHE    17      43.932  33.674  75.794  1.00  0.00           C
ATOM    287  HE1 PHE    17      43.494  33.514  74.819  1.00  0.00           H
ATOM    288  CZ  PHE    17      43.176  33.183  76.912  1.00  0.00           C
ATOM    289  HZ  PHE    17      42.166  32.835  76.754  1.00  0.00           H
ATOM    290  CE2 PHE    17      43.619  33.399  78.201  1.00  0.00           C
ATOM    291  HE2 PHE    17      43.023  33.135  79.062  1.00  0.00           H
ATOM    292  CD2 PHE    17      44.903  33.897  78.402  1.00  0.00           C
ATOM    293  HD2 PHE    17      45.344  33.953  79.386  1.00  0.00           H
ATOM    294  C   PHE    17      49.457  35.085  76.763  1.00  0.00           C
ATOM    295  O   PHE    17      49.424  35.505  75.573  1.00  0.00           O
ATOM    296  N   THR    18      50.441  35.292  77.623  1.00  0.00           N
ATOM    297  H   THR    18      50.290  34.923  78.552  1.00  0.00           H
ATOM    298  CA  THR    18      51.748  35.692  77.256  1.00  0.00           C
ATOM    299  HA  THR    18      51.706  36.657  76.748  1.00  0.00           H
ATOM    300  CB  THR    18      52.718  35.851  78.450  1.00  0.00           C
ATOM    301  HB  THR    18      52.520  34.968  79.056  1.00  0.00           H
ATOM    302  CG2 THR    18      54.217  35.974  78.012  1.00  0.00           C
ATOM    303 HG21 THR    18      54.452  36.730  77.263  1.00  0.00           H
ATOM    304 HG22 THR    18      54.528  34.994  77.652  1.00  0.00           H
ATOM    305 HG23 THR    18      54.830  36.193  78.886  1.00  0.00           H
ATOM    306  OG1 THR    18      52.480  37.003  79.271  1.00  0.00           O
ATOM    307  HG1 THR    18      51.917  36.655  79.966  1.00  0.00           H
ATOM    308  C   THR    18      52.285  34.694  76.164  1.00  0.00           C
ATOM    309  O   THR    18      52.178  33.477  76.335  1.00  0.00           O
ATOM    310  N   VAL    19      52.940  35.168  75.037  1.00  0.00           N
ATOM    311  H   VAL    19      52.923  36.149  74.799  1.00  0.00           H
ATOM    312  CA  VAL    19      53.721  34.344  74.073  1.00  0.00           C
ATOM    313  HA  VAL    19      53.688  33.335  74.484  1.00  0.00           H
ATOM    314  CB  VAL    19      52.966  34.393  72.726  1.00  0.00           C
ATOM    315  HB  VAL    19      53.716  33.960  72.064  1.00  0.00           H
ATOM    316  CG1 VAL    19      51.895  33.251  72.743  1.00  0.00           C
ATOM    317 HG11 VAL    19      51.150  33.433  73.515  1.00  0.00           H
ATOM    318 HG12 VAL    19      51.361  33.235  71.793  1.00  0.00           H
ATOM    319 HG13 VAL    19      52.411  32.299  72.866  1.00  0.00           H
ATOM    320  CG2 VAL    19      52.465  35.723  72.207  1.00  0.00           C
ATOM    321 HG21 VAL    19      51.944  35.384  71.312  1.00  0.00           H
ATOM    322 HG22 VAL    19      53.287  36.362  71.885  1.00  0.00           H
ATOM    323 HG23 VAL    19      51.805  36.135  72.970  1.00  0.00           H
ATOM    324  C   VAL    19      55.124  34.800  73.931  1.00  0.00           C
ATOM    325  O   VAL    19      55.368  35.920  73.389  1.00  0.00           O
ATOM    326  N   PRO    20      56.101  34.202  74.591  1.00  0.00           N
ATOM    327  CD  PRO    20      56.069  33.143  75.547  1.00  0.00           C
ATOM    328  HD2 PRO    20      56.141  32.238  74.944  1.00  0.00           H
ATOM    329  HD3 PRO    20      55.120  33.051  76.074  1.00  0.00           H
ATOM    330  CG  PRO    20      57.225  33.307  76.523  1.00  0.00           C
ATOM    331  HG2 PRO    20      57.588  32.412  77.028  1.00  0.00           H
ATOM    332  HG3 PRO    20      57.169  34.194  77.154  1.00  0.00           H
ATOM    333  CB  PRO    20      58.214  33.799  75.500  1.00  0.00           C
ATOM    334  HB2 PRO    20      58.579  32.978  74.883  1.00  0.00           H
ATOM    335  HB3 PRO    20      59.072  34.275  75.975  1.00  0.00           H
ATOM    336  CA  PRO    20      57.446  34.704  74.602  1.00  0.00           C
ATOM    337  HA  PRO    20      57.506  35.598  75.222  1.00  0.00           H
ATOM    338  C   PRO    20      58.117  34.909  73.258  1.00  0.00           C
ATOM    339  O   PRO    20      57.900  34.277  72.213  1.00  0.00           O
ATOM    340  N   THR    21      59.117  35.738  73.304  1.00  0.00           N
ATOM    341  H   THR    21      59.325  36.105  74.221  1.00  0.00           H
ATOM    342  CA  THR    21      59.931  36.098  72.209  1.00  0.00           C
ATOM    343  HA  THR    21      59.378  36.578  71.401  1.00  0.00           H
ATOM    344  CB  THR    21      60.985  37.105  72.640  1.00  0.00           C
ATOM    345  HB  THR    21      61.510  36.801  73.545  1.00  0.00           H
ATOM    346  CG2 THR    21      62.084  37.391  71.648  1.00  0.00           C
ATOM    347 HG21 THR    21      62.765  36.542  71.596  1.00  0.00           H
ATOM    348 HG22 THR    21      62.665  38.262  71.950  1.00  0.00           H
ATOM    349 HG23 THR    21      61.720  37.481  70.626  1.00  0.00           H
ATOM    350  OG1 THR    21      60.354  38.367  72.918  1.00  0.00           O
ATOM    351  HG1 THR    21      59.703  38.167  73.594  1.00  0.00           H
ATOM    352  C   THR    21      60.604  34.908  71.625  1.00  0.00           C
ATOM    353  O   THR    21      60.445  34.591  70.464  1.00  0.00           O
ATOM    354  N   GLU    22      61.252  34.100  72.503  1.00  0.00           N
ATOM    355  H   GLU    22      61.672  34.558  73.299  1.00  0.00           H
ATOM    356  CA  GLU    22      61.784  32.739  72.184  1.00  0.00           C
ATOM    357  HA  GLU    22      62.599  32.903  71.479  1.00  0.00           H
ATOM    358  CB  GLU    22      62.452  32.272  73.441  1.00  0.00           C
ATOM    359  HB2 GLU    22      62.818  31.266  73.240  1.00  0.00           H
ATOM    360  HB3 GLU    22      63.387  32.829  73.505  1.00  0.00           H
ATOM    361  CG  GLU    22      61.690  32.172  74.700  1.00  0.00           C
ATOM    362  HG2 GLU    22      60.636  32.328  74.471  1.00  0.00           H
ATOM    363  HG3 GLU    22      61.949  31.243  75.208  1.00  0.00           H
ATOM    364  CD  GLU    22      62.128  33.316  75.642  1.00  0.00           C
ATOM    365  OE1 GLU    22      62.041  34.493  75.248  1.00  0.00           O
ATOM    366  OE2 GLU    22      62.242  33.126  76.888  1.00  0.00           O
ATOM    367  C   GLU    22      60.792  31.720  71.602  1.00  0.00           C
ATOM    368  O   GLU    22      61.246  30.916  70.765  1.00  0.00           O
ATOM    369  N   THR    23      59.549  31.779  72.039  1.00  0.00           N
ATOM    370  H   THR    23      59.386  32.403  72.816  1.00  0.00           H
ATOM    371  CA  THR    23      58.483  30.908  71.540  1.00  0.00           C
ATOM    372  HA  THR    23      58.957  29.953  71.319  1.00  0.00           H
ATOM    373  CB  THR    23      57.490  30.740  72.694  1.00  0.00           C
ATOM    374  HB  THR    23      56.993  31.682  72.926  1.00  0.00           H
ATOM    375  CG2 THR    23      56.439  29.700  72.394  1.00  0.00           C
ATOM    376 HG21 THR    23      55.960  29.978  71.456  1.00  0.00           H
ATOM    377 HG22 THR    23      55.779  29.738  73.261  1.00  0.00           H
ATOM    378 HG23 THR    23      56.913  28.722  72.465  1.00  0.00           H
ATOM    379  OG1 THR    23      58.055  30.288  73.882  1.00  0.00           O
ATOM    380  HG1 THR    23      58.873  29.836  73.664  1.00  0.00           H
ATOM    381  C   THR    23      57.883  31.333  70.257  1.00  0.00           C
ATOM    382  O   THR    23      57.483  30.561  69.430  1.00  0.00           O
ATOM    383  N   LEU    24      57.754  32.678  69.988  1.00  0.00           N
ATOM    384  H   LEU    24      58.032  33.312  70.724  1.00  0.00           H
ATOM    385  CA  LEU    24      57.562  33.257  68.671  1.00  0.00           C
ATOM    386  HA  LEU    24      56.657  32.881  68.197  1.00  0.00           H
ATOM    387  CB  LEU    24      57.381  34.800  68.844  1.00  0.00           C
ATOM    388  HB2 LEU    24      58.264  35.268  69.279  1.00  0.00           H
ATOM    389  HB3 LEU    24      57.312  35.213  67.838  1.00  0.00           H
ATOM    390  CG  LEU    24      56.106  35.199  69.657  1.00  0.00           C
ATOM    391  HG  LEU    24      56.169  34.930  70.712  1.00  0.00           H
ATOM    392  CD1 LEU    24      55.937  36.701  69.537  1.00  0.00           C
ATOM    393 HD11 LEU    24      56.884  37.151  69.836  1.00  0.00           H
ATOM    394 HD12 LEU    24      55.201  37.024  70.275  1.00  0.00           H
ATOM    395 HD13 LEU    24      55.727  36.901  68.486  1.00  0.00           H
ATOM    396  CD2 LEU    24      54.759  34.728  69.090  1.00  0.00           C
ATOM    397 HD21 LEU    24      53.908  35.158  69.618  1.00  0.00           H
ATOM    398 HD22 LEU    24      54.647  35.014  68.043  1.00  0.00           H
ATOM    399 HD23 LEU    24      54.794  33.644  69.196  1.00  0.00           H
ATOM    400  C   LEU    24      58.723  33.036  67.712  1.00  0.00           C
ATOM    401  O   LEU    24      58.503  32.626  66.541  1.00  0.00           O
ATOM    402  N   GLN    25      59.933  33.053  68.143  1.00  0.00           N
ATOM    403  H   GLN    25      60.155  33.591  68.969  1.00  0.00           H
ATOM    404  CA  GLN    25      61.110  32.589  67.418  1.00  0.00           C
ATOM    405  HA  GLN    25      61.096  33.049  66.430  1.00  0.00           H
ATOM    406  CB  GLN    25      62.424  32.975  68.084  1.00  0.00           C
ATOM    407  HB2 GLN    25      62.315  32.707  69.135  1.00  0.00           H
ATOM    408  HB3 GLN    25      63.265  32.458  67.621  1.00  0.00           H
ATOM    409  CG  GLN    25      62.756  34.438  67.888  1.00  0.00           C
ATOM    410  HG2 GLN    25      62.936  34.706  66.846  1.00  0.00           H
ATOM    411  HG3 GLN    25      61.810  34.922  68.128  1.00  0.00           H
ATOM    412  CD  GLN    25      63.835  34.911  68.862  1.00  0.00           C
ATOM    413  OE1 GLN    25      64.577  34.175  69.516  1.00  0.00           O
ATOM    414  NE2 GLN    25      64.015  36.226  68.970  1.00  0.00           N
ATOM    415 HE21 GLN    25      64.691  36.585  69.630  1.00  0.00           H
ATOM    416 HE22 GLN    25      63.301  36.878  68.679  1.00  0.00           H
ATOM    417  C   GLN    25      60.975  31.073  67.105  1.00  0.00           C
ATOM    418  O   GLN    25      61.072  30.699  65.936  1.00  0.00           O
ATOM    419  N   ALA    26      60.675  30.251  68.102  1.00  0.00           N
ATOM    420  H   ALA    26      60.528  30.711  68.990  1.00  0.00           H
ATOM    421  CA  ALA    26      60.454  28.801  67.906  1.00  0.00           C
ATOM    422  HA  ALA    26      61.367  28.394  67.473  1.00  0.00           H
ATOM    423  CB  ALA    26      60.140  28.201  69.290  1.00  0.00           C
ATOM    424  HB1 ALA    26      59.183  28.596  69.631  1.00  0.00           H
ATOM    425  HB2 ALA    26      60.924  28.368  70.028  1.00  0.00           H
ATOM    426  HB3 ALA    26      59.982  27.130  69.166  1.00  0.00           H
ATOM    427  C   ALA    26      59.265  28.365  67.011  1.00  0.00           C
ATOM    428  O   ALA    26      59.583  27.477  66.180  1.00  0.00           O
ATOM    429  N   VAL    27      58.086  28.958  67.004  1.00  0.00           N
ATOM    430  H   VAL    27      57.883  29.556  67.792  1.00  0.00           H
ATOM    431  CA  VAL    27      57.066  28.669  66.049  1.00  0.00           C
ATOM    432  HA  VAL    27      56.925  27.594  65.937  1.00  0.00           H
ATOM    433  CB  VAL    27      55.693  29.306  66.467  1.00  0.00           C
ATOM    434  HB  VAL    27      55.738  30.387  66.587  1.00  0.00           H
ATOM    435  CG1 VAL    27      54.647  29.068  65.346  1.00  0.00           C
ATOM    436 HG11 VAL    27      53.712  29.489  65.718  1.00  0.00           H
ATOM    437 HG12 VAL    27      54.814  29.593  64.405  1.00  0.00           H
ATOM    438 HG13 VAL    27      54.579  27.991  65.194  1.00  0.00           H
ATOM    439  CG2 VAL    27      55.185  28.672  67.809  1.00  0.00           C
ATOM    440 HG21 VAL    27      54.288  29.189  68.150  1.00  0.00           H
ATOM    441 HG22 VAL    27      55.916  28.537  68.607  1.00  0.00           H
ATOM    442 HG23 VAL    27      54.894  27.647  67.574  1.00  0.00           H
ATOM    443  C   VAL    27      57.507  29.126  64.638  1.00  0.00           C
ATOM    444  O   VAL    27      57.260  28.404  63.681  1.00  0.00           O
ATOM    445  N   THR    28      58.122  30.292  64.476  1.00  0.00           N
ATOM    446  H   THR    28      58.274  30.899  65.269  1.00  0.00           H
ATOM    447  CA  THR    28      58.500  30.806  63.178  1.00  0.00           C
ATOM    448  HA  THR    28      57.616  30.817  62.539  1.00  0.00           H
ATOM    449  CB  THR    28      59.024  32.258  63.172  1.00  0.00           C
ATOM    450  HB  THR    28      59.767  32.287  63.970  1.00  0.00           H
ATOM    451  CG2 THR    28      59.557  32.794  61.880  1.00  0.00           C
ATOM    452 HG21 THR    28      59.509  33.875  61.756  1.00  0.00           H
ATOM    453 HG22 THR    28      59.009  32.340  61.055  1.00  0.00           H
ATOM    454 HG23 THR    28      60.605  32.501  61.803  1.00  0.00           H
ATOM    455  OG1 THR    28      58.035  33.121  63.654  1.00  0.00           O
ATOM    456  HG1 THR    28      58.111  32.982  64.601  1.00  0.00           H
ATOM    457  C   THR    28      59.646  29.869  62.581  1.00  0.00           C
ATOM    458  O   THR    28      59.641  29.461  61.422  1.00  0.00           O
ATOM    459  N   LYS    29      60.624  29.386  63.313  1.00  0.00           N
ATOM    460  H   LYS    29      60.707  29.821  64.221  1.00  0.00           H
ATOM    461  CA  LYS    29      61.734  28.494  62.851  1.00  0.00           C
ATOM    462  HA  LYS    29      62.278  28.889  61.992  1.00  0.00           H
ATOM    463  CB  LYS    29      62.711  28.225  63.983  1.00  0.00           C
ATOM    464  HB2 LYS    29      62.310  27.759  64.883  1.00  0.00           H
ATOM    465  HB3 LYS    29      63.369  27.481  63.535  1.00  0.00           H
ATOM    466  CG  LYS    29      63.655  29.439  64.183  1.00  0.00           C
ATOM    467  HG2 LYS    29      63.976  29.758  63.192  1.00  0.00           H
ATOM    468  HG3 LYS    29      63.101  30.296  64.564  1.00  0.00           H
ATOM    469  CD  LYS    29      64.893  29.169  65.041  1.00  0.00           C
ATOM    470  HD2 LYS    29      64.612  28.756  66.010  1.00  0.00           H
ATOM    471  HD3 LYS    29      65.550  28.394  64.649  1.00  0.00           H
ATOM    472  CE  LYS    29      65.882  30.368  65.139  1.00  0.00           C
ATOM    473  HE2 LYS    29      65.283  31.197  65.517  1.00  0.00           H
ATOM    474  HE3 LYS    29      66.550  30.186  65.979  1.00  0.00           H
ATOM    475  NZ  LYS    29      66.596  30.787  63.865  1.00  0.00           N
ATOM    476  HZ1 LYS    29      67.166  30.027  63.518  1.00  0.00           H
ATOM    477  HZ2 LYS    29      67.183  31.601  63.977  1.00  0.00           H
ATOM    478  HZ3 LYS    29      65.902  30.857  63.134  1.00  0.00           H
ATOM    479  C   LYS    29      61.292  27.182  62.170  1.00  0.00           C
ATOM    480  O   LYS    29      61.855  26.690  61.168  1.00  0.00           O
ATOM    481  N   HIE    30      60.205  26.707  62.692  1.00  0.00           N
ATOM    482  H   HIE    30      59.814  27.275  63.430  1.00  0.00           H
ATOM    483  CA  HIE    30      59.471  25.526  62.197  1.00  0.00           C
ATOM    484  HA  HIE    30      60.199  24.718  62.115  1.00  0.00           H
ATOM    485  CB  HIE    30      58.464  25.122  63.275  1.00  0.00           C
ATOM    486  HB2 HIE    30      59.147  25.036  64.119  1.00  0.00           H
ATOM    487  HB3 HIE    30      57.752  25.912  63.519  1.00  0.00           H
ATOM    488  CG  HIE    30      57.934  23.830  63.064  1.00  0.00           C
ATOM    489  ND1 HIE    30      58.613  22.652  63.402  1.00  0.00           N
ATOM    490  CE1 HIE    30      57.752  21.633  63.121  1.00  0.00           C
ATOM    491  HE1 HIE    30      57.953  20.579  63.247  1.00  0.00           H
ATOM    492  NE2 HIE    30      56.644  22.168  62.597  1.00  0.00           N
ATOM    493  HE2 HIE    30      55.839  21.569  62.473  1.00  0.00           H
ATOM    494  CD2 HIE    30      56.766  23.506  62.411  1.00  0.00           C
ATOM    495  HD2 HIE    30      56.016  24.080  61.886  1.00  0.00           H
ATOM    496  C   HIE    30      58.556  25.840  60.982  1.00  0.00           C
ATOM    497  O   HIE    30      58.414  25.050  60.093  1.00  0.00           O
ATOM    498  N   PHE    31      57.991  27.065  60.932  1.00  0.00           N
ATOM    499  H   PHE    31      58.275  27.726  61.640  1.00  0.00           H
ATOM    500  CA  PHE    31      57.182  27.541  59.830  1.00  0.00           C
ATOM    501  HA  PHE    31      56.362  26.858  59.610  1.00  0.00           H
ATOM    502  CB  PHE    31      56.577  28.896  60.342  1.00  0.00           C
ATOM    503  HB2 PHE    31      56.409  28.804  61.414  1.00  0.00           H
ATOM    504  HB3 PHE    31      57.307  29.692  60.192  1.00  0.00           H
ATOM    505  CG  PHE    31      55.233  29.372  59.787  1.00  0.00           C
ATOM    506  CD1 PHE    31      54.901  29.293  58.438  1.00  0.00           C
ATOM    507  HD1 PHE    31      55.640  29.008  57.703  1.00  0.00           H
ATOM    508  CE1 PHE    31      53.593  29.565  58.043  1.00  0.00           C
ATOM    509  HE1 PHE    31      53.321  29.507  57.000  1.00  0.00           H
ATOM    510  CZ  PHE    31      52.707  30.010  59.039  1.00  0.00           C
ATOM    511  HZ  PHE    31      51.728  30.251  58.652  1.00  0.00           H
ATOM    512  CE2 PHE    31      53.043  30.128  60.352  1.00  0.00           C
ATOM    513  HE2 PHE    31      52.369  30.547  61.084  1.00  0.00           H
ATOM    514  CD2 PHE    31      54.284  29.876  60.713  1.00  0.00           C
ATOM    515  HD2 PHE    31      54.678  30.045  61.705  1.00  0.00           H
ATOM    516  C   PHE    31      58.084  27.633  58.558  1.00  0.00           C
ATOM    517  O   PHE    31      57.510  27.201  57.518  1.00  0.00           O
ATOM    518  N   ILE    32      59.409  28.021  58.592  1.00  0.00           N
ATOM    519  H   ILE    32      59.859  28.180  59.482  1.00  0.00           H
ATOM    520  CA  ILE    32      60.270  28.122  57.432  1.00  0.00           C
ATOM    521  HA  ILE    32      59.768  28.771  56.715  1.00  0.00           H
ATOM    522  CB  ILE    32      61.587  28.932  57.799  1.00  0.00           C
ATOM    523  HB  ILE    32      62.061  28.272  58.524  1.00  0.00           H
ATOM    524  CG2 ILE    32      62.444  29.163  56.507  1.00  0.00           C
ATOM    525 HG21 ILE    32      63.397  29.620  56.769  1.00  0.00           H
ATOM    526 HG22 ILE    32      61.939  29.745  55.737  1.00  0.00           H
ATOM    527 HG23 ILE    32      62.720  28.218  56.038  1.00  0.00           H
ATOM    528  CG1 ILE    32      61.325  30.358  58.443  1.00  0.00           C
ATOM    529 HG12 ILE    32      61.283  31.139  57.683  1.00  0.00           H
ATOM    530 HG13 ILE    32      60.351  30.386  58.930  1.00  0.00           H
ATOM    531  CD1 ILE    32      62.329  30.745  59.534  1.00  0.00           C
ATOM    532 HD11 ILE    32      62.393  29.890  60.207  1.00  0.00           H
ATOM    533 HD12 ILE    32      61.926  31.578  60.110  1.00  0.00           H
ATOM    534 HD13 ILE    32      63.292  31.033  59.111  1.00  0.00           H
ATOM    535  C   ILE    32      60.527  26.752  56.741  1.00  0.00           C
ATOM    536  O   ILE    32      60.746  26.629  55.485  1.00  0.00           O
ATOM    537  N   SER    33      60.547  25.654  57.502  1.00  0.00           N
ATOM    538  H   SER    33      60.623  25.718  58.506  1.00  0.00           H
ATOM    539  CA  SER    33      60.576  24.259  57.024  1.00  0.00           C
ATOM    540  HA  SER    33      61.181  24.192  56.120  1.00  0.00           H
ATOM    541  CB  SER    33      61.294  23.352  58.069  1.00  0.00           C
ATOM    542  HB2 SER    33      60.919  22.337  57.937  1.00  0.00           H
ATOM    543  HB3 SER    33      62.349  23.273  57.811  1.00  0.00           H
ATOM    544  OG  SER    33      61.175  23.727  59.429  1.00  0.00           O
ATOM    545  HG  SER    33      60.476  23.176  59.786  1.00  0.00           H
ATOM    546  C   SER    33      59.167  23.751  56.584  1.00  0.00           C
ATOM    547  O   SER    33      59.222  22.925  55.673  1.00  0.00           O
ATOM    548  N   GLU    34      57.993  24.201  57.093  1.00  0.00           N
ATOM    549  H   GLU    34      58.009  24.803  57.904  1.00  0.00           H
ATOM    550  CA  GLU    34      56.658  23.822  56.570  1.00  0.00           C
ATOM    551  HA  GLU    34      56.594  22.771  56.286  1.00  0.00           H
ATOM    552  CB  GLU    34      55.663  24.075  57.701  1.00  0.00           C
ATOM    553  HB2 GLU    34      55.885  25.098  58.003  1.00  0.00           H
ATOM    554  HB3 GLU    34      54.628  24.115  57.361  1.00  0.00           H
ATOM    555  CG  GLU    34      55.628  23.115  58.840  1.00  0.00           C
ATOM    556  HG2 GLU    34      56.408  23.391  59.551  1.00  0.00           H
ATOM    557  HG3 GLU    34      54.708  23.189  59.421  1.00  0.00           H
ATOM    558  CD  GLU    34      55.819  21.723  58.386  1.00  0.00           C
ATOM    559  OE1 GLU    34      55.121  21.339  57.453  1.00  0.00           O
ATOM    560  OE2 GLU    34      56.679  20.962  58.961  1.00  0.00           O
ATOM    561  C   GLU    34      56.400  24.583  55.209  1.00  0.00           C
ATOM    562  O   GLU    34      55.543  24.156  54.396  1.00  0.00           O
ATOM    563  N   LEU    35      57.068  25.729  54.977  1.00  0.00           N
ATOM    564  H   LEU    35      57.544  26.144  55.766  1.00  0.00           H
ATOM    565  CA  LEU    35      56.963  26.349  53.625  1.00  0.00           C
ATOM    566  HA  LEU    35      55.926  26.421  53.297  1.00  0.00           H
ATOM    567  CB  LEU    35      57.423  27.847  53.587  1.00  0.00           C
ATOM    568  HB2 LEU    35      58.488  27.985  53.775  1.00  0.00           H
ATOM    569  HB3 LEU    35      57.155  28.254  52.610  1.00  0.00           H
ATOM    570  CG  LEU    35      56.647  28.734  54.625  1.00  0.00           C
ATOM    571  HG  LEU    35      56.616  28.035  55.460  1.00  0.00           H
ATOM    572  CD1 LEU    35      57.370  30.091  54.903  1.00  0.00           C
ATOM    573 HD11 LEU    35      56.780  30.729  55.561  1.00  0.00           H
ATOM    574 HD12 LEU    35      57.362  30.637  53.960  1.00  0.00           H
ATOM    575 HD13 LEU    35      58.395  30.022  55.269  1.00  0.00           H
ATOM    576  CD2 LEU    35      55.171  29.017  54.160  1.00  0.00           C
ATOM    577 HD21 LEU    35      54.558  29.239  55.033  1.00  0.00           H
ATOM    578 HD22 LEU    35      55.167  29.776  53.378  1.00  0.00           H
ATOM    579 HD23 LEU    35      54.704  28.108  53.782  1.00  0.00           H
ATOM    580  C   LEU    35      57.656  25.503  52.583  1.00  0.00           C
ATOM    581  O   LEU    35      57.069  25.021  51.625  1.00  0.00           O
ATOM    582  N   GLU    36      58.923  25.207  52.813  1.00  0.00           N
ATOM    583  H   GLU    36      59.381  25.635  53.606  1.00  0.00           H
ATOM    584  CA  GLU    36      59.774  24.390  51.933  1.00  0.00           C
ATOM    585  HA  GLU    36      59.874  24.926  50.990  1.00  0.00           H
ATOM    586  CB  GLU    36      61.089  24.105  52.561  1.00  0.00           C
ATOM    587  HB2 GLU    36      61.130  23.947  53.638  1.00  0.00           H
ATOM    588  HB3 GLU    36      61.457  23.196  52.086  1.00  0.00           H
ATOM    589  CG  GLU    36      62.174  25.133  52.323  1.00  0.00           C
ATOM    590  HG2 GLU    36      61.950  26.004  52.938  1.00  0.00           H
ATOM    591  HG3 GLU    36      63.086  24.782  52.803  1.00  0.00           H
ATOM    592  CD  GLU    36      62.475  25.531  50.870  1.00  0.00           C
ATOM    593  OE1 GLU    36      62.222  24.673  49.931  1.00  0.00           O
ATOM    594  OE2 GLU    36      62.986  26.611  50.660  1.00  0.00           O
ATOM    595  C   GLU    36      59.046  22.984  51.737  1.00  0.00           C
ATOM    596  O   GLU    36      59.155  22.455  50.604  1.00  0.00           O
ATOM    597  N   LYS    37      58.437  22.393  52.770  1.00  0.00           N
ATOM    598  H   LYS    37      58.507  22.795  53.694  1.00  0.00           H
ATOM    599  CA  LYS    37      57.650  21.200  52.521  1.00  0.00           C
ATOM    600  HA  LYS    37      58.238  20.519  51.905  1.00  0.00           H
ATOM    601  CB  LYS    37      57.363  20.601  53.907  1.00  0.00           C
ATOM    602  HB2 LYS    37      57.348  21.313  54.732  1.00  0.00           H
ATOM    603  HB3 LYS    37      56.377  20.136  53.933  1.00  0.00           H
ATOM    604  CG  LYS    37      58.373  19.571  54.275  1.00  0.00           C
ATOM    605  HG2 LYS    37      58.107  18.593  53.873  1.00  0.00           H
ATOM    606  HG3 LYS    37      59.358  19.790  53.863  1.00  0.00           H
ATOM    607  CD  LYS    37      58.543  19.296  55.839  1.00  0.00           C
ATOM    608  HD2 LYS    37      59.474  18.760  56.020  1.00  0.00           H
ATOM    609  HD3 LYS    37      58.582  20.282  56.303  1.00  0.00           H
ATOM    610  CE  LYS    37      57.288  18.486  56.295  1.00  0.00           C
ATOM    611  HE2 LYS    37      56.455  18.844  55.688  1.00  0.00           H
ATOM    612  HE3 LYS    37      57.358  17.461  55.931  1.00  0.00           H
ATOM    613  NZ  LYS    37      57.078  18.636  57.735  1.00  0.00           N
ATOM    614  HZ1 LYS    37      56.321  18.052  58.061  1.00  0.00           H
ATOM    615  HZ2 LYS    37      56.759  19.564  57.975  1.00  0.00           H
ATOM    616  HZ3 LYS    37      57.923  18.440  58.251  1.00  0.00           H
ATOM    617  C   LYS    37      56.374  21.370  51.742  1.00  0.00           C
ATOM    618  O   LYS    37      56.243  20.676  50.731  1.00  0.00           O
ATOM    619  N   GLY    38      55.607  22.366  52.012  1.00  0.00           N
ATOM    620  H   GLY    38      55.799  23.014  52.763  1.00  0.00           H
ATOM    621  CA  GLY    38      54.441  22.730  51.136  1.00  0.00           C
ATOM    622  HA2 GLY    38      53.774  21.869  51.086  1.00  0.00           H
ATOM    623  HA3 GLY    38      53.846  23.470  51.671  1.00  0.00           H
ATOM    624  C   GLY    38      54.743  23.166  49.666  1.00  0.00           C
ATOM    625  O   GLY    38      53.876  22.985  48.746  1.00  0.00           O
ATOM    626  N   LEU    39      55.937  23.620  49.430  1.00  0.00           N
ATOM    627  H   LEU    39      56.603  23.733  50.181  1.00  0.00           H
ATOM    628  CA  LEU    39      56.458  23.969  48.093  1.00  0.00           C
ATOM    629  HA  LEU    39      55.740  24.293  47.339  1.00  0.00           H
ATOM    630  CB  LEU    39      57.382  25.149  48.317  1.00  0.00           C
ATOM    631  HB2 LEU    39      58.170  24.798  48.984  1.00  0.00           H
ATOM    632  HB3 LEU    39      57.909  25.382  47.393  1.00  0.00           H
ATOM    633  CG  LEU    39      56.796  26.547  48.781  1.00  0.00           C
ATOM    634  HG  LEU    39      56.406  26.479  49.798  1.00  0.00           H
ATOM    635  CD1 LEU    39      57.842  27.650  48.837  1.00  0.00           C
ATOM    636 HD11 LEU    39      57.380  28.578  49.173  1.00  0.00           H
ATOM    637 HD12 LEU    39      58.260  27.655  47.830  1.00  0.00           H
ATOM    638 HD13 LEU    39      58.546  27.365  49.619  1.00  0.00           H
ATOM    639  CD2 LEU    39      55.611  27.060  47.978  1.00  0.00           C
ATOM    640 HD21 LEU    39      55.060  27.853  48.484  1.00  0.00           H
ATOM    641 HD22 LEU    39      55.984  27.305  46.984  1.00  0.00           H
ATOM    642 HD23 LEU    39      55.028  26.183  47.695  1.00  0.00           H
ATOM    643  C   LEU    39      57.251  22.821  47.412  1.00  0.00           C
ATOM    644  O   LEU    39      57.329  22.867  46.179  1.00  0.00           O
ATOM    645  N   SER    40      57.722  21.789  48.185  1.00  0.00           N
ATOM    646  H   SER    40      57.586  21.903  49.180  1.00  0.00           H
ATOM    647  CA  SER    40      58.449  20.645  47.694  1.00  0.00           C
ATOM    648  HA  SER    40      59.230  20.975  47.009  1.00  0.00           H
ATOM    649  CB  SER    40      59.130  20.027  48.897  1.00  0.00           C
ATOM    650  HB2 SER    40      59.974  20.614  49.260  1.00  0.00           H
ATOM    651  HB3 SER    40      58.390  19.931  49.692  1.00  0.00           H
ATOM    652  OG  SER    40      59.754  18.803  48.705  1.00  0.00           O
ATOM    653  HG  SER    40      60.262  18.915  47.897  1.00  0.00           H
ATOM    654  C   SER    40      57.525  19.615  47.063  1.00  0.00           C
ATOM    655  O   SER    40      56.334  19.714  47.357  1.00  0.00           O
ATOM    656  N   LYS    41      58.097  18.560  46.345  1.00  0.00           N
ATOM    657  H   LYS    41      59.100  18.615  46.238  1.00  0.00           H
ATOM    658  CA  LYS    41      57.296  17.353  46.121  1.00  0.00           C
ATOM    659  HA  LYS    41      56.400  17.715  45.616  1.00  0.00           H
ATOM    660  CB  LYS    41      58.094  16.468  45.108  1.00  0.00           C
ATOM    661  HB2 LYS    41      57.336  15.835  44.648  1.00  0.00           H
ATOM    662  HB3 LYS    41      58.563  17.154  44.402  1.00  0.00           H
ATOM    663  CG  LYS    41      59.046  15.422  45.750  1.00  0.00           C
ATOM    664  HG2 LYS    41      59.899  15.849  46.281  1.00  0.00           H
ATOM    665  HG3 LYS    41      58.539  14.818  46.504  1.00  0.00           H
ATOM    666  CD  LYS    41      59.461  14.364  44.696  1.00  0.00           C
ATOM    667  HD2 LYS    41      58.663  13.625  44.657  1.00  0.00           H
ATOM    668  HD3 LYS    41      59.735  14.910  43.793  1.00  0.00           H
ATOM    669  CE  LYS    41      60.681  13.629  45.256  1.00  0.00           C
ATOM    670  HE2 LYS    41      61.538  14.301  45.299  1.00  0.00           H
ATOM    671  HE3 LYS    41      60.497  13.305  46.281  1.00  0.00           H
ATOM    672  NZ  LYS    41      61.137  12.587  44.372  1.00  0.00           N
ATOM    673  HZ1 LYS    41      61.488  11.753  44.821  1.00  0.00           H
ATOM    674  HZ2 LYS    41      61.924  12.960  43.860  1.00  0.00           H
ATOM    675  HZ3 LYS    41      60.474  12.465  43.620  1.00  0.00           H
ATOM    676  C   LYS    41      56.830  16.579  47.401  1.00  0.00           C
ATOM    677  O   LYS    41      56.149  15.586  47.285  1.00  0.00           O
ATOM    678  N   LYS    42      57.257  16.891  48.671  1.00  0.00           N
ATOM    679  H   LYS    42      58.098  17.447  48.717  1.00  0.00           H
ATOM    680  CA  LYS    42      56.805  16.215  49.859  1.00  0.00           C
ATOM    681  HA  LYS    42      56.860  15.139  49.692  1.00  0.00           H
ATOM    682  CB  LYS    42      57.710  16.521  51.004  1.00  0.00           C
ATOM    683  HB2 LYS    42      57.696  17.583  51.244  1.00  0.00           H
ATOM    684  HB3 LYS    42      57.381  16.000  51.904  1.00  0.00           H
ATOM    685  CG  LYS    42      59.134  16.121  50.801  1.00  0.00           C
ATOM    686  HG2 LYS    42      59.185  15.085  50.465  1.00  0.00           H
ATOM    687  HG3 LYS    42      59.538  16.795  50.046  1.00  0.00           H
ATOM    688  CD  LYS    42      59.896  16.400  52.027  1.00  0.00           C
ATOM    689  HD2 LYS    42      59.678  17.447  52.238  1.00  0.00           H
ATOM    690  HD3 LYS    42      59.426  15.849  52.841  1.00  0.00           H
ATOM    691  CE  LYS    42      61.368  16.102  51.971  1.00  0.00           C
ATOM    692  HE2 LYS    42      61.717  16.212  52.998  1.00  0.00           H
ATOM    693  HE3 LYS    42      61.564  15.056  51.736  1.00  0.00           H
ATOM    694  NZ  LYS    42      62.012  17.005  50.997  1.00  0.00           N
ATOM    695  HZ1 LYS    42      62.997  16.808  50.896  1.00  0.00           H
ATOM    696  HZ2 LYS    42      61.938  17.971  51.282  1.00  0.00           H
ATOM    697  HZ3 LYS    42      61.668  17.018  50.046  1.00  0.00           H
ATOM    698  C   LYS    42      55.349  16.577  50.332  1.00  0.00           C
ATOM    699  O   LYS    42      54.640  15.852  50.993  1.00  0.00           O
ATOM    700  N   GLY    43      54.998  17.791  50.043  1.00  0.00           N
ATOM    701  H   GLY    43      55.560  18.379  49.445  1.00  0.00           H
ATOM    702  CA  GLY    43      54.001  18.549  50.688  1.00  0.00           C
ATOM    703  HA2 GLY    43      53.972  19.577  50.324  1.00  0.00           H
ATOM    704  HA3 GLY    43      53.055  18.128  50.347  1.00  0.00           H
ATOM    705  C   GLY    43      54.118  18.689  52.212  1.00  0.00           C
ATOM    706  O   GLY    43      55.095  18.217  52.847  1.00  0.00           O
ATOM    707  N   GLY    44      53.055  19.244  52.692  1.00  0.00           N
ATOM    708  H   GLY    44      52.358  19.592  52.049  1.00  0.00           H
ATOM    709  CA  GLY    44      52.586  19.126  54.086  1.00  0.00           C
ATOM    710  HA2 GLY    44      52.674  18.072  54.351  1.00  0.00           H
ATOM    711  HA3 GLY    44      53.436  19.573  54.602  1.00  0.00           H
ATOM    712  C   GLY    44      51.190  19.650  54.490  1.00  0.00           C
ATOM    713  O   GLY    44      50.243  19.678  53.737  1.00  0.00           O
ATOM    714  N   ASN    45      51.170  20.321  55.681  1.00  0.00           N
ATOM    715  H   ASN    45      51.909  20.151  56.348  1.00  0.00           H
ATOM    716  CA  ASN    45      50.041  21.075  56.201  1.00  0.00           C
ATOM    717  HA  ASN    45      49.155  20.668  55.713  1.00  0.00           H
ATOM    718  CB  ASN    45      49.879  20.879  57.706  1.00  0.00           C
ATOM    719  HB2 ASN    45      50.778  21.059  58.296  1.00  0.00           H
ATOM    720  HB3 ASN    45      49.171  21.635  58.044  1.00  0.00           H
ATOM    721  CG  ASN    45      49.437  19.475  58.079  1.00  0.00           C
ATOM    722  OD1 ASN    45      48.669  18.842  57.319  1.00  0.00           O
ATOM    723  ND2 ASN    45      49.768  18.893  59.270  1.00  0.00           N
ATOM    724 HD21 ASN    45      50.431  19.349  59.879  1.00  0.00           H
ATOM    725 HD22 ASN    45      49.293  18.029  59.489  1.00  0.00           H
ATOM    726  C   ASN    45      49.968  22.573  55.780  1.00  0.00           C
ATOM    727  O   ASN    45      49.020  23.239  56.128  1.00  0.00           O
ATOM    728  N   ILE    46      50.892  23.138  54.966  1.00  0.00           N
ATOM    729  H   ILE    46      51.708  22.577  54.764  1.00  0.00           H
ATOM    730  CA  ILE    46      50.737  24.433  54.237  1.00  0.00           C
ATOM    731  HA  ILE    46      49.847  24.899  54.659  1.00  0.00           H
ATOM    732  CB  ILE    46      51.915  25.459  54.439  1.00  0.00           C
ATOM    733  HB  ILE    46      52.808  25.183  53.878  1.00  0.00           H
ATOM    734  CG2 ILE    46      51.564  26.845  53.867  1.00  0.00           C
ATOM    735 HG21 ILE    46      50.589  27.147  54.250  1.00  0.00           H
ATOM    736 HG22 ILE    46      51.415  26.715  52.795  1.00  0.00           H
ATOM    737 HG23 ILE    46      52.385  27.552  53.984  1.00  0.00           H
ATOM    738  CG1 ILE    46      52.298  25.460  55.955  1.00  0.00           C
ATOM    739 HG12 ILE    46      51.425  25.541  56.603  1.00  0.00           H
ATOM    740 HG13 ILE    46      52.734  24.477  56.130  1.00  0.00           H
ATOM    741  CD1 ILE    46      53.292  26.584  56.408  1.00  0.00           C
ATOM    742 HD11 ILE    46      53.783  26.359  57.354  1.00  0.00           H
ATOM    743 HD12 ILE    46      52.756  27.525  56.529  1.00  0.00           H
ATOM    744 HD13 ILE    46      53.960  26.807  55.576  1.00  0.00           H
ATOM    745  C   ILE    46      50.519  24.125  52.791  1.00  0.00           C
ATOM    746  O   ILE    46      51.436  23.546  52.182  1.00  0.00           O
ATOM    747  N   PRO    47      49.402  24.604  52.156  1.00  0.00           N
ATOM    748  CD  PRO    47      48.160  25.087  52.818  1.00  0.00           C
ATOM    749  HD2 PRO    47      48.196  26.175  52.864  1.00  0.00           H
ATOM    750  HD3 PRO    47      48.069  24.824  53.871  1.00  0.00           H
ATOM    751  CG  PRO    47      47.000  24.516  52.032  1.00  0.00           C
ATOM    752  HG2 PRO    47      46.086  25.109  52.027  1.00  0.00           H
ATOM    753  HG3 PRO    47      46.763  23.492  52.316  1.00  0.00           H
ATOM    754  CB  PRO    47      47.631  24.505  50.557  1.00  0.00           C
ATOM    755  HB2 PRO    47      47.667  25.527  50.180  1.00  0.00           H
ATOM    756  HB3 PRO    47      47.165  23.753  49.920  1.00  0.00           H
ATOM    757  CA  PRO    47      49.124  24.162  50.801  1.00  0.00           C
ATOM    758  HA  PRO    47      49.097  23.079  50.676  1.00  0.00           H
ATOM    759  C   PRO    47      50.000  24.892  49.771  1.00  0.00           C
ATOM    760  O   PRO    47      50.636  24.183  49.018  1.00  0.00           O
ATOM    761  N   MET    48      50.159  26.193  49.786  1.00  0.00           N
ATOM    762  H   MET    48      49.713  26.713  50.526  1.00  0.00           H
ATOM    763  CA  MET    48      50.947  26.998  48.894  1.00  0.00           C
ATOM    764  HA  MET    48      50.940  28.051  49.178  1.00  0.00           H
ATOM    765  CB  MET    48      52.443  26.722  49.068  1.00  0.00           C
ATOM    766  HB2 MET    48      52.618  25.700  48.731  1.00  0.00           H
ATOM    767  HB3 MET    48      52.917  27.464  48.424  1.00  0.00           H
ATOM    768  CG  MET    48      53.047  26.767  50.495  1.00  0.00           C
ATOM    769  HG2 MET    48      52.511  26.032  51.097  1.00  0.00           H
ATOM    770  HG3 MET    48      54.096  26.477  50.571  1.00  0.00           H
ATOM    771  SD  MET    48      52.749  28.352  51.216  1.00  0.00           S
ATOM    772  CE  MET    48      54.225  29.259  50.715  1.00  0.00           C
ATOM    773  HE1 MET    48      55.095  28.603  50.690  1.00  0.00           H
ATOM    774  HE2 MET    48      54.041  29.658  49.719  1.00  0.00           H
ATOM    775  HE3 MET    48      54.446  30.062  51.418  1.00  0.00           H
ATOM    776  C   MET    48      50.493  26.863  47.452  1.00  0.00           C
ATOM    777  O   MET    48      51.176  26.129  46.682  1.00  0.00           O
ATOM    778  N   ILE    49      49.293  27.223  47.134  1.00  0.00           N
ATOM    779  H   ILE    49      48.818  27.854  47.764  1.00  0.00           H
ATOM    780  CA  ILE    49      48.611  27.131  45.846  1.00  0.00           C
ATOM    781  HA  ILE    49      48.666  26.154  45.367  1.00  0.00           H
ATOM    782  CB  ILE    49      47.063  27.362  46.079  1.00  0.00           C
ATOM    783  HB  ILE    49      46.997  28.394  46.422  1.00  0.00           H
ATOM    784  CG2 ILE    49      46.355  27.173  44.680  1.00  0.00           C
ATOM    785 HG21 ILE    49      45.283  27.191  44.878  1.00  0.00           H
ATOM    786 HG22 ILE    49      46.689  26.203  44.309  1.00  0.00           H
ATOM    787 HG23 ILE    49      46.548  28.006  44.005  1.00  0.00           H
ATOM    788  CG1 ILE    49      46.589  26.483  47.197  1.00  0.00           C
ATOM    789 HG12 ILE    49      46.977  26.819  48.158  1.00  0.00           H
ATOM    790 HG13 ILE    49      45.525  26.700  47.290  1.00  0.00           H
ATOM    791  CD1 ILE    49      46.884  25.000  46.998  1.00  0.00           C
ATOM    792 HD11 ILE    49      46.676  24.745  45.958  1.00  0.00           H
ATOM    793 HD12 ILE    49      46.174  24.463  47.627  1.00  0.00           H
ATOM    794 HD13 ILE    49      47.801  24.584  47.419  1.00  0.00           H
ATOM    795  C   ILE    49      49.067  28.213  44.862  1.00  0.00           C
ATOM    796  O   ILE    49      48.860  29.425  45.148  1.00  0.00           O
ATOM    797  N   PRO    50      49.714  27.889  43.753  1.00  0.00           N
ATOM    798  CD  PRO    50      50.020  26.591  43.179  1.00  0.00           C
ATOM    799  HD2 PRO    50      49.109  26.151  42.776  1.00  0.00           H
ATOM    800  HD3 PRO    50      50.465  26.049  44.013  1.00  0.00           H
ATOM    801  CG  PRO    50      50.950  26.769  41.963  1.00  0.00           C
ATOM    802  HG2 PRO    50      50.828  25.925  41.285  1.00  0.00           H
ATOM    803  HG3 PRO    50      51.966  26.896  42.337  1.00  0.00           H
ATOM    804  CB  PRO    50      50.410  27.965  41.335  1.00  0.00           C
ATOM    805  HB2 PRO    50      49.635  27.746  40.601  1.00  0.00           H
ATOM    806  HB3 PRO    50      51.228  28.507  40.861  1.00  0.00           H
ATOM    807  CA  PRO    50      49.873  28.749  42.598  1.00  0.00           C
ATOM    808  HA  PRO    50      50.557  29.485  43.024  1.00  0.00           H
ATOM    809  C   PRO    50      48.678  29.624  42.110  1.00  0.00           C
ATOM    810  O   PRO    50      47.659  29.039  41.836  1.00  0.00           O
ATOM    811  N   GLY    51      48.873  30.957  42.017  1.00  0.00           N
ATOM    812  H   GLY    51      49.696  31.348  42.452  1.00  0.00           H
ATOM    813  CA  GLY    51      47.968  31.851  41.309  1.00  0.00           C
ATOM    814  HA2 GLY    51      46.938  31.573  41.536  1.00  0.00           H
ATOM    815  HA3 GLY    51      48.150  32.783  41.841  1.00  0.00           H
ATOM    816  C   GLY    51      48.243  32.068  39.800  1.00  0.00           C
ATOM    817  O   GLY    51      47.533  32.886  39.212  1.00  0.00           O
ATOM    818  N   TRP    52      49.255  31.411  39.211  1.00  0.00           N
ATOM    819  H   TRP    52      49.627  30.663  39.779  1.00  0.00           H
ATOM    820  CA  TRP    52      49.725  31.497  37.827  1.00  0.00           C
ATOM    821  HA  TRP    52      50.731  31.089  37.919  1.00  0.00           H
ATOM    822  CB  TRP    52      48.986  30.473  36.975  1.00  0.00           C
ATOM    823  HB2 TRP    52      47.948  30.749  37.161  1.00  0.00           H
ATOM    824  HB3 TRP    52      49.310  30.566  35.939  1.00  0.00           H
ATOM    825  CG  TRP    52      49.271  29.103  37.488  1.00  0.00           C
ATOM    826  CD1 TRP    52      48.413  28.223  38.071  1.00  0.00           C
ATOM    827  HD1 TRP    52      47.376  28.398  38.318  1.00  0.00           H
ATOM    828  NE1 TRP    52      49.017  26.975  38.284  1.00  0.00           N
ATOM    829  HE1 TRP    52      48.531  26.141  38.582  1.00  0.00           H
ATOM    830  CE2 TRP    52      50.353  26.934  37.820  1.00  0.00           C
ATOM    831  CZ2 TRP    52      51.366  25.963  37.799  1.00  0.00           C
ATOM    832  HZ2 TRP    52      51.181  24.930  38.056  1.00  0.00           H
ATOM    833  CH2 TRP    52      52.575  26.382  37.123  1.00  0.00           C
ATOM    834  HH2 TRP    52      53.444  25.750  37.018  1.00  0.00           H
ATOM    835  CZ3 TRP    52      52.819  27.719  36.711  1.00  0.00           C
ATOM    836  HZ3 TRP    52      53.801  28.035  36.387  1.00  0.00           H
ATOM    837  CE3 TRP    52      51.850  28.686  36.836  1.00  0.00           C
ATOM    838  HE3 TRP    52      51.943  29.725  36.554  1.00  0.00           H
ATOM    839  CD2 TRP    52      50.547  28.351  37.376  1.00  0.00           C
ATOM    840  C   TRP    52      49.873  32.876  37.223  1.00  0.00           C
ATOM    841  O   TRP    52      49.895  32.918  36.022  1.00  0.00           O
ATOM    842  N   VAL    53      50.051  33.893  38.009  1.00  0.00           N
ATOM    843  H   VAL    53      49.832  33.802  38.991  1.00  0.00           H
ATOM    844  CA  VAL    53      50.666  35.135  37.549  1.00  0.00           C
ATOM    845  HA  VAL    53      50.254  35.295  36.553  1.00  0.00           H
ATOM    846  CB  VAL    53      50.256  36.371  38.460  1.00  0.00           C
ATOM    847  HB  VAL    53      50.481  36.114  39.495  1.00  0.00           H
ATOM    848  CG1 VAL    53      50.917  37.604  37.895  1.00  0.00           C
ATOM    849 HG11 VAL    53      52.007  37.602  37.890  1.00  0.00           H
ATOM    850 HG12 VAL    53      50.639  37.788  36.858  1.00  0.00           H
ATOM    851 HG13 VAL    53      50.629  38.457  38.508  1.00  0.00           H
ATOM    852  CG2 VAL    53      48.698  36.450  38.411  1.00  0.00           C
ATOM    853 HG21 VAL    53      48.277  36.358  37.409  1.00  0.00           H
ATOM    854 HG22 VAL    53      48.276  37.377  38.799  1.00  0.00           H
ATOM    855 HG23 VAL    53      48.381  35.545  38.929  1.00  0.00           H
ATOM    856  C   VAL    53      52.195  35.009  37.522  1.00  0.00           C
ATOM    857  O   VAL    53      52.901  34.960  38.540  1.00  0.00           O
ATOM    858  N   MET    54      52.779  35.055  36.308  1.00  0.00           N
ATOM    859  H   MET    54      52.181  35.423  35.583  1.00  0.00           H
ATOM    860  CA  MET    54      54.198  34.798  36.085  1.00  0.00           C
ATOM    861  HA  MET    54      54.512  34.013  36.774  1.00  0.00           H
ATOM    862  CB  MET    54      54.447  34.220  34.675  1.00  0.00           C
ATOM    863  HB2 MET    54      54.283  34.940  33.872  1.00  0.00           H
ATOM    864  HB3 MET    54      55.517  34.029  34.599  1.00  0.00           H
ATOM    865  CG  MET    54      53.723  32.932  34.383  1.00  0.00           C
ATOM    866  HG2 MET    54      52.650  33.093  34.290  1.00  0.00           H
ATOM    867  HG3 MET    54      54.089  32.635  33.400  1.00  0.00           H
ATOM    868  SD  MET    54      53.951  31.548  35.540  1.00  0.00           S
ATOM    869  CE  MET    54      55.696  31.149  35.207  1.00  0.00           C
ATOM    870  HE1 MET    54      56.317  31.716  35.901  1.00  0.00           H
ATOM    871  HE2 MET    54      55.846  30.100  35.463  1.00  0.00           H
ATOM    872  HE3 MET    54      55.951  31.376  34.172  1.00  0.00           H
ATOM    873  C   MET    54      55.133  36.073  36.303  1.00  0.00           C
ATOM    874  O   MET    54      56.320  35.999  36.269  1.00  0.00           O
ATOM    875  N   ASP    55      54.401  37.139  36.538  1.00  0.00           N
ATOM    876  H   ASP    55      53.415  37.153  36.321  1.00  0.00           H
ATOM    877  CA  ASP    55      54.889  38.463  36.269  1.00  0.00           C
ATOM    878  HA  ASP    55      55.956  38.505  36.049  1.00  0.00           H
ATOM    879  CB  ASP    55      54.277  38.995  34.897  1.00  0.00           C
ATOM    880  HB2 ASP    55      53.219  39.244  34.972  1.00  0.00           H
ATOM    881  HB3 ASP    55      54.598  40.035  34.822  1.00  0.00           H
ATOM    882  CG  ASP    55      54.531  38.215  33.594  1.00  0.00           C
ATOM    883  OD1 ASP    55      53.522  37.747  32.972  1.00  0.00           O
ATOM    884  OD2 ASP    55      55.673  38.167  33.125  1.00  0.00           O
ATOM    885  C   ASP    55      54.613  39.497  37.399  1.00  0.00           C
ATOM    886  O   ASP    55      53.502  39.482  37.999  1.00  0.00           O
ATOM    887  N   PHE    56      55.538  40.383  37.598  1.00  0.00           N
ATOM    888  H   PHE    56      56.347  40.402  36.993  1.00  0.00           H
ATOM    889  CA  PHE    56      55.434  41.556  38.513  1.00  0.00           C
ATOM    890  HA  PHE    56      54.776  41.231  39.318  1.00  0.00           H
ATOM    891  CB  PHE    56      56.819  42.001  39.072  1.00  0.00           C
ATOM    892  HB2 PHE    56      57.376  42.333  38.196  1.00  0.00           H
ATOM    893  HB3 PHE    56      56.633  42.879  39.691  1.00  0.00           H
ATOM    894  CG  PHE    56      57.648  41.074  39.982  1.00  0.00           C
ATOM    895  CD1 PHE    56      57.055  40.568  41.153  1.00  0.00           C
ATOM    896  HD1 PHE    56      56.084  40.878  41.508  1.00  0.00           H
ATOM    897  CE1 PHE    56      57.897  39.703  41.983  1.00  0.00           C
ATOM    898  HE1 PHE    56      57.456  39.311  42.887  1.00  0.00           H
ATOM    899  CZ  PHE    56      59.161  39.254  41.587  1.00  0.00           C
ATOM    900  HZ  PHE    56      59.721  38.573  42.211  1.00  0.00           H
ATOM    901  CE2 PHE    56      59.658  39.631  40.332  1.00  0.00           C
ATOM    902  HE2 PHE    56      60.706  39.410  40.193  1.00  0.00           H
ATOM    903  CD2 PHE    56      58.933  40.611  39.558  1.00  0.00           C
ATOM    904  HD2 PHE    56      59.408  40.955  38.651  1.00  0.00           H
ATOM    905  C   PHE    56      54.884  42.679  37.672  1.00  0.00           C
ATOM    906  O   PHE    56      55.327  42.971  36.563  1.00  0.00           O
ATOM    907  N   PRO    57      53.943  43.448  38.201  1.00  0.00           N
ATOM    908  CD  PRO    57      53.210  43.218  39.423  1.00  0.00           C
ATOM    909  HD2 PRO    57      53.939  43.052  40.217  1.00  0.00           H
ATOM    910  HD3 PRO    57      52.602  42.334  39.232  1.00  0.00           H
ATOM    911  CG  PRO    57      52.356  44.430  39.676  1.00  0.00           C
ATOM    912  HG2 PRO    57      53.049  45.056  40.239  1.00  0.00           H
ATOM    913  HG3 PRO    57      51.405  44.209  40.160  1.00  0.00           H
ATOM    914  CB  PRO    57      52.228  45.122  38.354  1.00  0.00           C
ATOM    915  HB2 PRO    57      52.006  46.181  38.492  1.00  0.00           H
ATOM    916  HB3 PRO    57      51.370  44.698  37.833  1.00  0.00           H
ATOM    917  CA  PRO    57      53.480  44.734  37.597  1.00  0.00           C
ATOM    918  HA  PRO    57      53.225  44.649  36.540  1.00  0.00           H
ATOM    919  C   PRO    57      54.656  45.692  37.672  1.00  0.00           C
ATOM    920  O   PRO    57      55.327  45.872  38.699  1.00  0.00           O
ATOM    921  N   THR    58      54.995  46.204  36.512  1.00  0.00           N
ATOM    922  H   THR    58      54.362  46.034  35.743  1.00  0.00           H
ATOM    923  CA  THR    58      56.148  47.086  36.384  1.00  0.00           C
ATOM    924  HA  THR    58      57.056  46.931  36.968  1.00  0.00           H
ATOM    925  CB  THR    58      56.676  47.060  34.967  1.00  0.00           C
ATOM    926  HB  THR    58      57.524  47.738  34.881  1.00  0.00           H
ATOM    927  CG2 THR    58      57.097  45.697  34.497  1.00  0.00           C
ATOM    928 HG21 THR    58      56.440  44.844  34.666  1.00  0.00           H
ATOM    929 HG22 THR    58      57.978  45.318  35.016  1.00  0.00           H
ATOM    930 HG23 THR    58      57.375  45.782  33.447  1.00  0.00           H
ATOM    931  OG1 THR    58      55.663  47.587  34.092  1.00  0.00           O
ATOM    932  HG1 THR    58      54.930  46.968  34.067  1.00  0.00           H
ATOM    933  C   THR    58      55.822  48.525  36.852  1.00  0.00           C
ATOM    934  O   THR    58      56.745  49.252  37.127  1.00  0.00           O
ATOM    935  N   GLY    59      54.521  48.818  36.877  1.00  0.00           N
ATOM    936  H   GLY    59      53.926  48.058  36.584  1.00  0.00           H
ATOM    937  CA  GLY    59      53.846  50.118  36.919  1.00  0.00           C
ATOM    938  HA2 GLY    59      52.842  49.996  37.326  1.00  0.00           H
ATOM    939  HA3 GLY    59      54.516  50.708  37.545  1.00  0.00           H
ATOM    940  C   GLY    59      53.624  50.759  35.564  1.00  0.00           C
ATOM    941  O   GLY    59      52.973  51.790  35.526  1.00  0.00           O
ATOM    942  N   LYS    60      54.252  50.238  34.454  1.00  0.00           N
ATOM    943  H   LYS    60      54.886  49.459  34.563  1.00  0.00           H
ATOM    944  CA  LYS    60      54.011  50.745  33.119  1.00  0.00           C
ATOM    945  HA  LYS    60      53.778  51.804  33.230  1.00  0.00           H
ATOM    946  CB  LYS    60      55.290  50.695  32.324  1.00  0.00           C
ATOM    947  HB2 LYS    60      55.585  49.647  32.353  1.00  0.00           H
ATOM    948  HB3 LYS    60      55.128  50.968  31.282  1.00  0.00           H
ATOM    949  CG  LYS    60      56.378  51.637  32.995  1.00  0.00           C
ATOM    950  HG2 LYS    60      55.833  52.552  33.222  1.00  0.00           H
ATOM    951  HG3 LYS    60      56.737  51.227  33.939  1.00  0.00           H
ATOM    952  CD  LYS    60      57.469  52.026  32.070  1.00  0.00           C
ATOM    953  HD2 LYS    60      57.992  51.151  31.684  1.00  0.00           H
ATOM    954  HD3 LYS    60      56.963  52.457  31.207  1.00  0.00           H
ATOM    955  CE  LYS    60      58.313  53.100  32.795  1.00  0.00           C
ATOM    956  HE2 LYS    60      57.649  53.849  33.225  1.00  0.00           H
ATOM    957  HE3 LYS    60      58.881  52.574  33.562  1.00  0.00           H
ATOM    958  NZ  LYS    60      59.248  53.758  31.987  1.00  0.00           N
ATOM    959  HZ1 LYS    60      58.731  54.392  31.394  1.00  0.00           H
ATOM    960  HZ2 LYS    60      59.699  53.139  31.329  1.00  0.00           H
ATOM    961  HZ3 LYS    60      59.972  54.276  32.462  1.00  0.00           H
ATOM    962  C   LYS    60      52.754  50.156  32.460  1.00  0.00           C
ATOM    963  O   LYS    60      52.426  50.596  31.323  1.00  0.00           O
ATOM    964  N   GLU    61      52.088  49.190  33.002  1.00  0.00           N
ATOM    965  H   GLU    61      52.459  48.922  33.902  1.00  0.00           H
ATOM    966  CA  GLU    61      50.846  48.567  32.580  1.00  0.00           C
ATOM    967  HA  GLU    61      51.080  48.087  31.630  1.00  0.00           H
ATOM    968  CB  GLU    61      50.241  47.485  33.546  1.00  0.00           C
ATOM    969  HB2 GLU    61      49.892  47.876  34.502  1.00  0.00           H
ATOM    970  HB3 GLU    61      49.334  47.230  32.999  1.00  0.00           H
ATOM    971  CG  GLU    61      51.081  46.226  33.696  1.00  0.00           C
ATOM    972  HG2 GLU    61      50.532  45.422  34.187  1.00  0.00           H
ATOM    973  HG3 GLU    61      51.132  45.793  32.697  1.00  0.00           H
ATOM    974  CD  GLU    61      52.405  46.489  34.393  1.00  0.00           C
ATOM    975  OE1 GLU    61      52.469  47.229  35.400  1.00  0.00           O
ATOM    976  OE2 GLU    61      53.446  45.823  34.045  1.00  0.00           O
ATOM    977  C   GLU    61      49.785  49.681  32.359  1.00  0.00           C
ATOM    978  O   GLU    61      49.370  50.408  33.329  1.00  0.00           O
ATOM    979  N   SER    62      49.222  49.704  31.140  1.00  0.00           N
ATOM    980  H   SER    62      49.571  49.071  30.434  1.00  0.00           H
ATOM    981  CA  SER    62      48.319  50.721  30.584  1.00  0.00           C
ATOM    982  HA  SER    62      47.907  51.346  31.377  1.00  0.00           H
ATOM    983  CB  SER    62      49.252  51.656  29.795  1.00  0.00           C
ATOM    984  HB2 SER    62      50.161  51.859  30.361  1.00  0.00           H
ATOM    985  HB3 SER    62      49.629  51.136  28.914  1.00  0.00           H
ATOM    986  OG  SER    62      48.535  52.834  29.512  1.00  0.00           O
ATOM    987  HG  SER    62      49.091  53.609  29.623  1.00  0.00           H
ATOM    988  C   SER    62      47.148  50.268  29.728  1.00  0.00           C
ATOM    989  O   SER    62      47.278  49.252  29.009  1.00  0.00           O
ATOM    990  N   GLY    63      46.035  50.990  29.689  1.00  0.00           N
ATOM    991  H   GLY    63      45.877  51.866  30.164  1.00  0.00           H
ATOM    992  CA  GLY    63      44.847  50.507  29.088  1.00  0.00           C
ATOM    993  HA2 GLY    63      44.735  51.237  28.285  1.00  0.00           H
ATOM    994  HA3 GLY    63      44.954  49.497  28.693  1.00  0.00           H
ATOM    995  C   GLY    63      43.588  50.391  29.986  1.00  0.00           C
ATOM    996  O   GLY    63      43.681  50.670  31.167  1.00  0.00           O
ATOM    997  N   ASP    64      42.503  50.011  29.388  1.00  0.00           N
ATOM    998  H   ASP    64      42.622  49.645  28.454  1.00  0.00           H
ATOM    999  CA  ASP    64      41.163  49.782  29.982  1.00  0.00           C
ATOM   1000  HA  ASP    64      41.022  50.410  30.863  1.00  0.00           H
ATOM   1001  CB  ASP    64      40.140  50.371  29.056  1.00  0.00           C
ATOM   1002  HB2 ASP    64      39.884  49.660  28.271  1.00  0.00           H
ATOM   1003  HB3 ASP    64      39.208  50.411  29.617  1.00  0.00           H
ATOM   1004  CG  ASP    64      40.336  51.749  28.437  1.00  0.00           C
ATOM   1005  OD1 ASP    64      41.378  52.478  28.642  1.00  0.00           O
ATOM   1006  OD2 ASP    64      39.512  52.135  27.582  1.00  0.00           O
ATOM   1007  C   ASP    64      40.966  48.300  30.403  1.00  0.00           C
ATOM   1008  O   ASP    64      41.358  47.397  29.672  1.00  0.00           O
ATOM   1009  N   PHE    65      40.359  47.977  31.544  1.00  0.00           N
ATOM   1010  H   PHE    65      40.177  48.716  32.208  1.00  0.00           H
ATOM   1011  CA  PHE    65      40.254  46.577  32.073  1.00  0.00           C
ATOM   1012  HA  PHE    65      40.326  45.895  31.225  1.00  0.00           H
ATOM   1013  CB  PHE    65      41.592  46.308  32.803  1.00  0.00           C
ATOM   1014  HB2 PHE    65      41.785  47.106  33.520  1.00  0.00           H
ATOM   1015  HB3 PHE    65      41.463  45.366  33.337  1.00  0.00           H
ATOM   1016  CG  PHE    65      42.897  46.244  31.994  1.00  0.00           C
ATOM   1017  CD1 PHE    65      43.133  45.028  31.195  1.00  0.00           C
ATOM   1018  HD1 PHE    65      42.376  44.259  31.246  1.00  0.00           H
ATOM   1019  CE1 PHE    65      44.185  44.945  30.316  1.00  0.00           C
ATOM   1020  HE1 PHE    65      44.243  44.094  29.653  1.00  0.00           H
ATOM   1021  CZ  PHE    65      45.086  46.080  30.218  1.00  0.00           C
ATOM   1022  HZ  PHE    65      45.889  46.074  29.495  1.00  0.00           H
ATOM   1023  CE2 PHE    65      44.960  47.160  31.048  1.00  0.00           C
ATOM   1024  HE2 PHE    65      45.667  47.974  30.981  1.00  0.00           H
ATOM   1025  CD2 PHE    65      43.862  47.241  31.933  1.00  0.00           C
ATOM   1026  HD2 PHE    65      43.711  48.100  32.569  1.00  0.00           H
ATOM   1027  C   PHE    65      39.033  46.317  33.030  1.00  0.00           C
ATOM   1028  O   PHE    65      38.677  47.053  33.926  1.00  0.00           O
ATOM   1029  N   LEU    66      38.228  45.207  32.764  1.00  0.00           N
ATOM   1030  H   LEU    66      38.588  44.526  32.110  1.00  0.00           H
ATOM   1031  CA  LEU    66      37.066  44.805  33.567  1.00  0.00           C
ATOM   1032  HA  LEU    66      36.538  45.685  33.933  1.00  0.00           H
ATOM   1033  CB  LEU    66      36.117  44.018  32.729  1.00  0.00           C
ATOM   1034  HB2 LEU    66      36.631  43.308  32.081  1.00  0.00           H
ATOM   1035  HB3 LEU    66      35.487  43.430  33.397  1.00  0.00           H
ATOM   1036  CG  LEU    66      35.283  44.862  31.759  1.00  0.00           C
ATOM   1037  HG  LEU    66      35.951  45.612  31.334  1.00  0.00           H
ATOM   1038  CD1 LEU    66      34.696  44.008  30.584  1.00  0.00           C
ATOM   1039 HD11 LEU    66      34.496  44.664  29.736  1.00  0.00           H
ATOM   1040 HD12 LEU    66      33.772  43.554  30.945  1.00  0.00           H
ATOM   1041 HD13 LEU    66      35.258  43.126  30.275  1.00  0.00           H
ATOM   1042  CD2 LEU    66      34.088  45.506  32.542  1.00  0.00           C
ATOM   1043 HD21 LEU    66      33.377  45.895  31.814  1.00  0.00           H
ATOM   1044 HD22 LEU    66      33.747  44.702  33.194  1.00  0.00           H
ATOM   1045 HD23 LEU    66      34.570  46.308  33.102  1.00  0.00           H
ATOM   1046  C   LEU    66      37.505  44.019  34.886  1.00  0.00           C
ATOM   1047  O   LEU    66      38.440  43.273  34.881  1.00  0.00           O
ATOM   1048  N   ALA    67      36.740  44.176  35.992  1.00  0.00           N
ATOM   1049  H   ALA    67      35.886  44.713  35.933  1.00  0.00           H
ATOM   1050  CA  ALA    67      36.929  43.380  37.163  1.00  0.00           C
ATOM   1051  HA  ALA    67      37.402  42.448  36.855  1.00  0.00           H
ATOM   1052  CB  ALA    67      37.843  43.992  38.237  1.00  0.00           C
ATOM   1053  HB1 ALA    67      37.645  43.567  39.221  1.00  0.00           H
ATOM   1054  HB2 ALA    67      37.752  45.078  38.217  1.00  0.00           H
ATOM   1055  HB3 ALA    67      38.870  43.725  37.985  1.00  0.00           H
ATOM   1056  C   ALA    67      35.543  42.940  37.709  1.00  0.00           C
ATOM   1057  O   ALA    67      34.616  43.734  37.621  1.00  0.00           O
ATOM   1058  N   ILE    68      35.535  41.755  38.252  1.00  0.00           N
ATOM   1059  H   ILE    68      36.372  41.190  38.234  1.00  0.00           H
ATOM   1060  CA  ILE    68      34.328  41.307  39.053  1.00  0.00           C
ATOM   1061  HA  ILE    68      33.849  42.233  39.368  1.00  0.00           H
ATOM   1062  CB  ILE    68      33.303  40.513  38.194  1.00  0.00           C
ATOM   1063  HB  ILE    68      32.417  40.437  38.825  1.00  0.00           H
ATOM   1064  CG2 ILE    68      32.812  41.213  36.965  1.00  0.00           C
ATOM   1065 HG21 ILE    68      33.556  41.509  36.225  1.00  0.00           H
ATOM   1066 HG22 ILE    68      32.344  42.130  37.325  1.00  0.00           H
ATOM   1067 HG23 ILE    68      31.984  40.613  36.589  1.00  0.00           H
ATOM   1068  CG1 ILE    68      33.823  39.052  37.868  1.00  0.00           C
ATOM   1069 HG12 ILE    68      34.665  39.089  37.176  1.00  0.00           H
ATOM   1070 HG13 ILE    68      34.146  38.591  38.801  1.00  0.00           H
ATOM   1071  CD1 ILE    68      32.770  38.090  37.298  1.00  0.00           C
ATOM   1072 HD11 ILE    68      33.371  37.272  36.902  1.00  0.00           H
ATOM   1073 HD12 ILE    68      32.264  38.458  36.406  1.00  0.00           H
ATOM   1074 HD13 ILE    68      32.022  37.714  37.997  1.00  0.00           H
ATOM   1075  C   ILE    68      34.646  40.479  40.269  1.00  0.00           C
ATOM   1076  O   ILE    68      35.678  39.823  40.214  1.00  0.00           O
ATOM   1077  N   ASP    69      33.770  40.532  41.312  1.00  0.00           N
ATOM   1078  H   ASP    69      33.055  41.244  41.279  1.00  0.00           H
ATOM   1079  CA  ASP    69      33.851  39.723  42.491  1.00  0.00           C
ATOM   1080  HA  ASP    69      34.316  38.772  42.228  1.00  0.00           H
ATOM   1081  CB  ASP    69      34.596  40.487  43.549  1.00  0.00           C
ATOM   1082  HB2 ASP    69      35.647  40.458  43.257  1.00  0.00           H
ATOM   1083  HB3 ASP    69      34.326  41.537  43.654  1.00  0.00           H
ATOM   1084  CG  ASP    69      34.555  39.746  44.915  1.00  0.00           C
ATOM   1085  OD1 ASP    69      34.497  38.510  44.865  1.00  0.00           O
ATOM   1086  OD2 ASP    69      34.590  40.485  45.897  1.00  0.00           O
ATOM   1087  C   ASP    69      32.379  39.439  42.972  1.00  0.00           C
ATOM   1088  O   ASP    69      31.518  40.318  43.005  1.00  0.00           O
ATOM   1089  N   LEU    70      32.098  38.219  43.411  1.00  0.00           N
ATOM   1090  H   LEU    70      32.907  37.640  43.586  1.00  0.00           H
ATOM   1091  CA  LEU    70      30.807  37.489  43.698  1.00  0.00           C
ATOM   1092  HA  LEU    70      29.990  38.096  43.305  1.00  0.00           H
ATOM   1093  CB  LEU    70      30.670  36.166  42.853  1.00  0.00           C
ATOM   1094  HB2 LEU    70      30.721  36.377  41.785  1.00  0.00           H
ATOM   1095  HB3 LEU    70      31.494  35.513  43.140  1.00  0.00           H
ATOM   1096  CG  LEU    70      29.432  35.281  43.082  1.00  0.00           C
ATOM   1097  HG  LEU    70      29.454  34.863  44.089  1.00  0.00           H
ATOM   1098  CD1 LEU    70      28.116  36.013  42.824  1.00  0.00           C
ATOM   1099 HD11 LEU    70      27.921  36.742  43.611  1.00  0.00           H
ATOM   1100 HD12 LEU    70      27.261  35.337  42.849  1.00  0.00           H
ATOM   1101 HD13 LEU    70      28.198  36.413  41.815  1.00  0.00           H
ATOM   1102  CD2 LEU    70      29.452  34.124  42.051  1.00  0.00           C
ATOM   1103 HD21 LEU    70      29.263  34.383  41.009  1.00  0.00           H
ATOM   1104 HD22 LEU    70      30.337  33.487  42.027  1.00  0.00           H
ATOM   1105 HD23 LEU    70      28.691  33.405  42.353  1.00  0.00           H
ATOM   1106  C   LEU    70      30.472  37.259  45.205  1.00  0.00           C
ATOM   1107  O   LEU    70      31.314  36.595  45.877  1.00  0.00           O
ATOM   1108  N   GLY    71      29.358  37.799  45.671  1.00  0.00           N
ATOM   1109  H   GLY    71      28.671  38.046  44.972  1.00  0.00           H
ATOM   1110  CA  GLY    71      28.819  37.795  46.980  1.00  0.00           C
ATOM   1111  HA2 GLY    71      29.453  37.306  47.719  1.00  0.00           H
ATOM   1112  HA3 GLY    71      28.727  38.847  47.251  1.00  0.00           H
ATOM   1113  C   GLY    71      27.447  37.164  46.926  1.00  0.00           C
ATOM   1114  O   GLY    71      26.681  37.088  45.931  1.00  0.00           O
ATOM   1115  N   GLY    72      27.091  36.753  48.124  1.00  0.00           N
ATOM   1116  H   GLY    72      27.850  36.846  48.782  1.00  0.00           H
ATOM   1117  CA  GLY    72      25.875  36.002  48.501  1.00  0.00           C
ATOM   1118  HA2 GLY    72      25.847  35.080  47.919  1.00  0.00           H
ATOM   1119  HA3 GLY    72      25.982  35.785  49.564  1.00  0.00           H
ATOM   1120  C   GLY    72      24.598  36.800  48.233  1.00  0.00           C
ATOM   1121  O   GLY    72      23.530  36.236  48.193  1.00  0.00           O
ATOM   1122  N   THR    73      24.717  38.134  48.123  1.00  0.00           N
ATOM   1123  H   THR    73      25.679  38.442  48.146  1.00  0.00           H
ATOM   1124  CA  THR    73      23.567  39.059  47.836  1.00  0.00           C
ATOM   1125  HA  THR    73      22.752  38.427  47.486  1.00  0.00           H
ATOM   1126  CB  THR    73      23.263  39.906  49.158  1.00  0.00           C
ATOM   1127  HB  THR    73      23.924  40.754  49.337  1.00  0.00           H
ATOM   1128  CG2 THR    73      21.939  40.576  49.044  1.00  0.00           C
ATOM   1129 HG21 THR    73      21.035  40.027  48.782  1.00  0.00           H
ATOM   1130 HG22 THR    73      22.110  41.296  48.244  1.00  0.00           H
ATOM   1131 HG23 THR    73      21.766  41.111  49.979  1.00  0.00           H
ATOM   1132  OG1 THR    73      23.253  39.037  50.291  1.00  0.00           O
ATOM   1133  HG1 THR    73      24.150  38.804  50.542  1.00  0.00           H
ATOM   1134  C   THR    73      23.918  39.958  46.688  1.00  0.00           C
ATOM   1135  O   THR    73      23.044  40.467  45.929  1.00  0.00           O
ATOM   1136  N   ASN    74      25.191  40.327  46.542  1.00  0.00           N
ATOM   1137  H   ASN    74      25.863  40.069  47.251  1.00  0.00           H
ATOM   1138  CA  ASN    74      25.713  41.364  45.668  1.00  0.00           C
ATOM   1139  HA  ASN    74      24.848  41.624  45.057  1.00  0.00           H
ATOM   1140  CB  ASN    74      26.169  42.640  46.439  1.00  0.00           C
ATOM   1141  HB2 ASN    74      26.959  42.327  47.122  1.00  0.00           H
ATOM   1142  HB3 ASN    74      26.691  43.300  45.746  1.00  0.00           H
ATOM   1143  CG  ASN    74      25.030  43.272  47.218  1.00  0.00           C
ATOM   1144  OD1 ASN    74      24.244  44.046  46.736  1.00  0.00           O
ATOM   1145  ND2 ASN    74      24.912  42.947  48.518  1.00  0.00           N
ATOM   1146 HD21 ASN    74      25.615  42.368  48.957  1.00  0.00           H
ATOM   1147 HD22 ASN    74      24.184  43.432  49.022  1.00  0.00           H
ATOM   1148  C   ASN    74      26.838  40.956  44.771  1.00  0.00           C
ATOM   1149  O   ASN    74      27.846  40.430  45.164  1.00  0.00           O
ATOM   1150  N   LEU    75      26.708  41.310  43.489  1.00  0.00           N
ATOM   1151  H   LEU    75      25.848  41.712  43.145  1.00  0.00           H
ATOM   1152  CA  LEU    75      27.759  41.061  42.522  1.00  0.00           C
ATOM   1153  HA  LEU    75      28.561  40.377  42.801  1.00  0.00           H
ATOM   1154  CB  LEU    75      27.229  40.392  41.206  1.00  0.00           C
ATOM   1155  HB2 LEU    75      26.868  39.372  41.339  1.00  0.00           H
ATOM   1156  HB3 LEU    75      26.412  41.024  40.858  1.00  0.00           H
ATOM   1157  CG  LEU    75      28.231  40.471  39.996  1.00  0.00           C
ATOM   1158  HG  LEU    75      28.565  41.472  39.721  1.00  0.00           H
ATOM   1159  CD1 LEU    75      29.442  39.706  40.239  1.00  0.00           C
ATOM   1160 HD11 LEU    75      30.064  39.694  39.344  1.00  0.00           H
ATOM   1161 HD12 LEU    75      29.070  38.706  40.457  1.00  0.00           H
ATOM   1162 HD13 LEU    75      29.908  40.171  41.108  1.00  0.00           H
ATOM   1163  CD2 LEU    75      27.584  40.047  38.650  1.00  0.00           C
ATOM   1164 HD21 LEU    75      26.713  40.651  38.396  1.00  0.00           H
ATOM   1165 HD22 LEU    75      28.369  40.164  37.902  1.00  0.00           H
ATOM   1166 HD23 LEU    75      27.167  39.041  38.601  1.00  0.00           H
ATOM   1167  C   LEU    75      28.453  42.426  42.366  1.00  0.00           C
ATOM   1168  O   LEU    75      27.791  43.422  42.006  1.00  0.00           O
ATOM   1169  N   ARG    76      29.714  42.546  42.712  1.00  0.00           N
ATOM   1170  H   ARG    76      30.278  41.725  42.884  1.00  0.00           H
ATOM   1171  CA  ARG    76      30.607  43.651  42.433  1.00  0.00           C
ATOM   1172  HA  ARG    76      29.966  44.532  42.438  1.00  0.00           H
ATOM   1173  CB  ARG    76      31.768  43.774  43.498  1.00  0.00           C
ATOM   1174  HB2 ARG    76      31.322  43.664  44.486  1.00  0.00           H
ATOM   1175  HB3 ARG    76      32.402  42.887  43.481  1.00  0.00           H
ATOM   1176  CG  ARG    76      32.621  45.003  43.416  1.00  0.00           C
ATOM   1177  HG2 ARG    76      32.924  45.234  42.394  1.00  0.00           H
ATOM   1178  HG3 ARG    76      31.943  45.796  43.731  1.00  0.00           H
ATOM   1179  CD  ARG    76      33.764  44.946  44.415  1.00  0.00           C
ATOM   1180  HD2 ARG    76      33.579  44.640  45.444  1.00  0.00           H
ATOM   1181  HD3 ARG    76      34.417  44.170  44.014  1.00  0.00           H
ATOM   1182  NE  ARG    76      34.508  46.180  44.420  1.00  0.00           N
ATOM   1183  HE  ARG    76      33.883  46.961  44.557  1.00  0.00           H
ATOM   1184  CZ  ARG    76      35.787  46.395  44.694  1.00  0.00           C
ATOM   1185  NH1 ARG    76      36.701  45.532  44.963  1.00  0.00           N
ATOM   1186 HH11 ARG    76      36.430  44.560  45.002  1.00  0.00           H
ATOM   1187 HH12 ARG    76      37.622  45.864  45.214  1.00  0.00           H
ATOM   1188  NH2 ARG    76      36.223  47.642  44.648  1.00  0.00           N
ATOM   1189 HH21 ARG    76      35.600  48.431  44.548  1.00  0.00           H
ATOM   1190 HH22 ARG    76      37.191  47.798  44.892  1.00  0.00           H
ATOM   1191  C   ARG    76      31.212  43.669  40.994  1.00  0.00           C
ATOM   1192  O   ARG    76      31.858  42.730  40.585  1.00  0.00           O
ATOM   1193  N   VAL    77      31.022  44.778  40.309  1.00  0.00           N
ATOM   1194  H   VAL    77      30.626  45.589  40.763  1.00  0.00           H
ATOM   1195  CA  VAL    77      31.397  44.856  38.889  1.00  0.00           C
ATOM   1196  HA  VAL    77      32.039  43.985  38.752  1.00  0.00           H
ATOM   1197  CB  VAL    77      30.125  44.936  37.893  1.00  0.00           C
ATOM   1198  HB  VAL    77      29.633  45.905  37.977  1.00  0.00           H
ATOM   1199  CG1 VAL    77      30.493  44.990  36.448  1.00  0.00           C
ATOM   1200 HG11 VAL    77      31.398  44.407  36.274  1.00  0.00           H
ATOM   1201 HG12 VAL    77      29.686  44.617  35.817  1.00  0.00           H
ATOM   1202 HG13 VAL    77      30.568  46.037  36.154  1.00  0.00           H
ATOM   1203  CG2 VAL    77      29.151  43.781  38.068  1.00  0.00           C
ATOM   1204 HG21 VAL    77      28.285  43.935  37.425  1.00  0.00           H
ATOM   1205 HG22 VAL    77      28.893  43.712  39.125  1.00  0.00           H
ATOM   1206 HG23 VAL    77      29.625  42.826  37.839  1.00  0.00           H
ATOM   1207  C   VAL    77      32.170  46.199  38.772  1.00  0.00           C
ATOM   1208  O   VAL    77      31.809  47.239  39.335  1.00  0.00           O
ATOM   1209  N   VAL    78      33.323  46.105  38.038  1.00  0.00           N
ATOM   1210  H   VAL    78      33.619  45.240  37.611  1.00  0.00           H
ATOM   1211  CA  VAL    78      34.241  47.222  37.900  1.00  0.00           C
ATOM   1212  HA  VAL    78      33.810  48.187  38.166  1.00  0.00           H
ATOM   1213  CB  VAL    78      35.374  47.037  38.867  1.00  0.00           C
ATOM   1214  HB  VAL    78      35.918  46.207  38.418  1.00  0.00           H
ATOM   1215  CG1 VAL    78      36.343  48.209  38.933  1.00  0.00           C
ATOM   1216 HG11 VAL    78      36.965  48.255  38.037  1.00  0.00           H
ATOM   1217 HG12 VAL    78      35.787  49.146  38.980  1.00  0.00           H
ATOM   1218 HG13 VAL    78      37.158  47.988  39.622  1.00  0.00           H
ATOM   1219  CG2 VAL    78      34.930  46.600  40.333  1.00  0.00           C
ATOM   1220 HG21 VAL    78      34.420  47.506  40.661  1.00  0.00           H
ATOM   1221 HG22 VAL    78      35.755  46.387  41.012  1.00  0.00           H
ATOM   1222 HG23 VAL    78      34.240  45.760  40.397  1.00  0.00           H
ATOM   1223  C   VAL    78      34.748  47.390  36.451  1.00  0.00           C
ATOM   1224  O   VAL    78      34.812  46.448  35.713  1.00  0.00           O
ATOM   1225  N   LEU    79      35.191  48.586  36.137  1.00  0.00           N
ATOM   1226  H   LEU    79      35.072  49.310  36.830  1.00  0.00           H
ATOM   1227  CA  LEU    79      36.067  48.921  34.942  1.00  0.00           C
ATOM   1228  HA  LEU    79      36.486  48.000  34.535  1.00  0.00           H
ATOM   1229  CB  LEU    79      35.336  49.555  33.740  1.00  0.00           C
ATOM   1230  HB2 LEU    79      34.538  48.851  33.504  1.00  0.00           H
ATOM   1231  HB3 LEU    79      34.902  50.520  33.998  1.00  0.00           H
ATOM   1232  CG  LEU    79      36.163  49.854  32.445  1.00  0.00           C
ATOM   1233  HG  LEU    79      37.192  49.952  32.791  1.00  0.00           H
ATOM   1234  CD1 LEU    79      36.055  48.686  31.536  1.00  0.00           C
ATOM   1235 HD11 LEU    79      36.734  48.715  30.685  1.00  0.00           H
ATOM   1236 HD12 LEU    79      35.066  48.678  31.077  1.00  0.00           H
ATOM   1237 HD13 LEU    79      36.191  47.766  32.103  1.00  0.00           H
ATOM   1238  CD2 LEU    79      35.804  51.199  31.772  1.00  0.00           C
ATOM   1239 HD21 LEU    79      35.991  52.093  32.368  1.00  0.00           H
ATOM   1240 HD22 LEU    79      36.379  51.172  30.846  1.00  0.00           H
ATOM   1241 HD23 LEU    79      34.742  51.269  31.537  1.00  0.00           H
ATOM   1242  C   LEU    79      37.167  49.817  35.410  1.00  0.00           C
ATOM   1243  O   LEU    79      36.920  50.714  36.211  1.00  0.00           O
ATOM   1244  N   VAL    80      38.417  49.645  35.016  1.00  0.00           N
ATOM   1245  H   VAL    80      38.609  48.863  34.406  1.00  0.00           H
ATOM   1246  CA  VAL    80      39.522  50.433  35.516  1.00  0.00           C
ATOM   1247  HA  VAL    80      39.139  51.314  36.031  1.00  0.00           H
ATOM   1248  CB  VAL    80      40.427  49.529  36.419  1.00  0.00           C
ATOM   1249  HB  VAL    80      40.873  48.749  35.803  1.00  0.00           H
ATOM   1250  CG1 VAL    80      41.501  50.403  37.092  1.00  0.00           C
ATOM   1251 HG11 VAL    80      42.237  49.788  37.609  1.00  0.00           H
ATOM   1252 HG12 VAL    80      41.991  50.979  36.306  1.00  0.00           H
ATOM   1253 HG13 VAL    80      41.146  51.115  37.838  1.00  0.00           H
ATOM   1254  CG2 VAL    80      39.642  48.833  37.575  1.00  0.00           C
ATOM   1255 HG21 VAL    80      40.383  48.247  38.121  1.00  0.00           H
ATOM   1256 HG22 VAL    80      38.887  48.114  37.257  1.00  0.00           H
ATOM   1257 HG23 VAL    80      39.245  49.531  38.311  1.00  0.00           H
ATOM   1258  C   VAL    80      40.232  51.092  34.342  1.00  0.00           C
ATOM   1259  O   VAL    80      40.430  50.347  33.388  1.00  0.00           O
ATOM   1260  N   LYS    81      40.813  52.296  34.451  1.00  0.00           N
ATOM   1261  H   LYS    81      40.778  52.730  35.362  1.00  0.00           H
ATOM   1262  CA  LYS    81      41.877  52.801  33.557  1.00  0.00           C
ATOM   1263  HA  LYS    81      41.912  52.091  32.732  1.00  0.00           H
ATOM   1264  CB  LYS    81      41.595  54.137  32.977  1.00  0.00           C
ATOM   1265  HB2 LYS    81      40.546  54.311  32.739  1.00  0.00           H
ATOM   1266  HB3 LYS    81      41.925  54.862  33.722  1.00  0.00           H
ATOM   1267  CG  LYS    81      42.402  54.312  31.725  1.00  0.00           C
ATOM   1268  HG2 LYS    81      43.472  54.238  31.916  1.00  0.00           H
ATOM   1269  HG3 LYS    81      42.008  53.551  31.051  1.00  0.00           H
ATOM   1270  CD  LYS    81      42.197  55.667  31.006  1.00  0.00           C
ATOM   1271  HD2 LYS    81      42.956  55.638  30.225  1.00  0.00           H
ATOM   1272  HD3 LYS    81      41.249  55.598  30.472  1.00  0.00           H
ATOM   1273  CE  LYS    81      42.345  56.923  31.941  1.00  0.00           C
ATOM   1274  HE2 LYS    81      41.591  56.918  32.727  1.00  0.00           H
ATOM   1275  HE3 LYS    81      43.327  56.894  32.415  1.00  0.00           H
ATOM   1276  NZ  LYS    81      42.243  58.118  31.132  1.00  0.00           N
ATOM   1277  HZ1 LYS    81      42.831  58.104  30.311  1.00  0.00           H
ATOM   1278  HZ2 LYS    81      42.457  58.950  31.664  1.00  0.00           H
ATOM   1279  HZ3 LYS    81      41.285  58.160  30.817  1.00  0.00           H
ATOM   1280  C   LYS    81      43.215  52.607  34.213  1.00  0.00           C
ATOM   1281  O   LYS    81      43.382  53.287  35.239  1.00  0.00           O
ATOM   1282  N   LEU    82      44.118  51.803  33.654  1.00  0.00           N
ATOM   1283  H   LEU    82      43.888  51.555  32.703  1.00  0.00           H
ATOM   1284  CA  LEU    82      45.550  51.711  34.163  1.00  0.00           C
ATOM   1285  HA  LEU    82      45.416  51.949  35.218  1.00  0.00           H
ATOM   1286  CB  LEU    82      46.173  50.300  34.023  1.00  0.00           C
ATOM   1287  HB2 LEU    82      46.178  50.096  32.953  1.00  0.00           H
ATOM   1288  HB3 LEU    82      47.166  50.379  34.464  1.00  0.00           H
ATOM   1289  CG  LEU    82      45.365  49.185  34.664  1.00  0.00           C
ATOM   1290  HG  LEU    82      44.374  49.201  34.211  1.00  0.00           H
ATOM   1291  CD1 LEU    82      45.996  47.798  34.455  1.00  0.00           C
ATOM   1292 HD11 LEU    82      45.428  46.971  34.881  1.00  0.00           H
ATOM   1293 HD12 LEU    82      46.983  47.743  34.913  1.00  0.00           H
ATOM   1294 HD13 LEU    82      46.176  47.601  33.398  1.00  0.00           H
ATOM   1295  CD2 LEU    82      45.220  49.454  36.200  1.00  0.00           C
ATOM   1296 HD21 LEU    82      44.520  50.276  36.361  1.00  0.00           H
ATOM   1297 HD22 LEU    82      44.618  48.629  36.582  1.00  0.00           H
ATOM   1298 HD23 LEU    82      46.156  49.602  36.740  1.00  0.00           H
ATOM   1299  C   LEU    82      46.399  52.821  33.523  1.00  0.00           C
ATOM   1300  O   LEU    82      46.343  53.050  32.316  1.00  0.00           O
ATOM   1301  N   GLY    83      47.112  53.654  34.229  1.00  0.00           N
ATOM   1302  H   GLY    83      47.236  53.410  35.201  1.00  0.00           H
ATOM   1303  CA  GLY    83      47.675  54.990  33.866  1.00  0.00           C
ATOM   1304  HA2 GLY    83      46.902  55.402  33.216  1.00  0.00           H
ATOM   1305  HA3 GLY    83      47.696  55.503  34.827  1.00  0.00           H
ATOM   1306  C   GLY    83      49.058  54.859  33.091  1.00  0.00           C
ATOM   1307  O   GLY    83      49.518  55.776  32.485  1.00  0.00           O
ATOM   1308  N   GLY    84      49.702  53.654  33.212  1.00  0.00           N
ATOM   1309  H   GLY    84      49.255  52.806  33.531  1.00  0.00           H
ATOM   1310  CA  GLY    84      51.091  53.459  32.774  1.00  0.00           C
ATOM   1311  HA2 GLY    84      51.366  52.444  33.060  1.00  0.00           H
ATOM   1312  HA3 GLY    84      51.197  53.607  31.699  1.00  0.00           H
ATOM   1313  C   GLY    84      52.161  54.289  33.535  1.00  0.00           C
ATOM   1314  O   GLY    84      53.274  54.525  33.143  1.00  0.00           O
ATOM   1315  N   ASP    85      51.779  54.783  34.740  1.00  0.00           N
ATOM   1316  H   ASP    85      50.781  54.827  34.891  1.00  0.00           H
ATOM   1317  CA  ASP    85      52.605  55.462  35.684  1.00  0.00           C
ATOM   1318  HA  ASP    85      53.610  55.075  35.521  1.00  0.00           H
ATOM   1319  CB  ASP    85      52.843  57.006  35.305  1.00  0.00           C
ATOM   1320  HB2 ASP    85      53.522  57.472  36.021  1.00  0.00           H
ATOM   1321  HB3 ASP    85      53.245  57.025  34.291  1.00  0.00           H
ATOM   1322  CG  ASP    85      51.529  57.754  35.494  1.00  0.00           C
ATOM   1323  OD1 ASP    85      50.459  57.127  35.437  1.00  0.00           O
ATOM   1324  OD2 ASP    85      51.651  59.004  35.567  1.00  0.00           O
ATOM   1325  C   ASP    85      52.135  55.241  37.139  1.00  0.00           C
ATOM   1326  O   ASP    85      52.112  56.109  37.951  1.00  0.00           O
ATOM   1327  N   ARG    86      51.670  54.029  37.412  1.00  0.00           N
ATOM   1328  H   ARG    86      51.867  53.342  36.699  1.00  0.00           H
ATOM   1329  CA  ARG    86      51.142  53.568  38.716  1.00  0.00           C
ATOM   1330  HA  ARG    86      50.760  52.548  38.665  1.00  0.00           H
ATOM   1331  CB  ARG    86      52.151  53.620  39.872  1.00  0.00           C
ATOM   1332  HB2 ARG    86      52.407  54.662  40.065  1.00  0.00           H
ATOM   1333  HB3 ARG    86      51.758  53.185  40.791  1.00  0.00           H
ATOM   1334  CG  ARG    86      53.423  52.919  39.492  1.00  0.00           C
ATOM   1335  HG2 ARG    86      53.078  51.906  39.288  1.00  0.00           H
ATOM   1336  HG3 ARG    86      53.899  53.335  38.604  1.00  0.00           H
ATOM   1337  CD  ARG    86      54.446  53.053  40.647  1.00  0.00           C
ATOM   1338  HD2 ARG    86      54.534  54.106  40.915  1.00  0.00           H
ATOM   1339  HD3 ARG    86      53.945  52.495  41.437  1.00  0.00           H
ATOM   1340  NE  ARG    86      55.701  52.402  40.348  1.00  0.00           N
ATOM   1341  HE  ARG    86      56.523  52.989  40.352  1.00  0.00           H
ATOM   1342  CZ  ARG    86      55.918  51.132  40.035  1.00  0.00           C
ATOM   1343  NH1 ARG    86      55.008  50.168  40.154  1.00  0.00           N
ATOM   1344 HH11 ARG    86      54.091  50.394  40.512  1.00  0.00           H
ATOM   1345 HH12 ARG    86      55.300  49.228  39.929  1.00  0.00           H
ATOM   1346  NH2 ARG    86      57.086  50.858  39.604  1.00  0.00           N
ATOM   1347 HH21 ARG    86      57.755  51.614  39.637  1.00  0.00           H
ATOM   1348 HH22 ARG    86      57.360  49.965  39.219  1.00  0.00           H
ATOM   1349  C   ARG    86      49.881  54.305  39.197  1.00  0.00           C
ATOM   1350  O   ARG    86      49.221  53.938  40.155  1.00  0.00           O
ATOM   1351  N   THR    87      49.543  55.484  38.649  1.00  0.00           N
ATOM   1352  H   THR    87      50.013  55.794  37.810  1.00  0.00           H
ATOM   1353  CA  THR    87      48.109  56.030  38.810  1.00  0.00           C
ATOM   1354  HA  THR    87      47.871  56.295  39.840  1.00  0.00           H
ATOM   1355  CB  THR    87      47.942  57.395  38.100  1.00  0.00           C
ATOM   1356  HB  THR    87      47.068  57.836  38.577  1.00  0.00           H
ATOM   1357  CG2 THR    87      49.073  58.395  38.414  1.00  0.00           C
ATOM   1358 HG21 THR    87      49.127  58.556  39.490  1.00  0.00           H
ATOM   1359 HG22 THR    87      48.887  59.368  37.961  1.00  0.00           H
ATOM   1360 HG23 THR    87      50.056  58.088  38.057  1.00  0.00           H
ATOM   1361  OG1 THR    87      47.873  57.376  36.728  1.00  0.00           O
ATOM   1362  HG1 THR    87      48.793  57.359  36.455  1.00  0.00           H
ATOM   1363  C   THR    87      47.091  55.129  38.275  1.00  0.00           C
ATOM   1364  O   THR    87      47.440  54.314  37.439  1.00  0.00           O
ATOM   1365  N   PHE    88      45.827  55.410  38.556  1.00  0.00           N
ATOM   1366  H   PHE    88      45.651  56.057  39.311  1.00  0.00           H
ATOM   1367  CA  PHE    88      44.689  54.796  37.833  1.00  0.00           C
ATOM   1368  HA  PHE    88      44.881  54.858  36.762  1.00  0.00           H
ATOM   1369  CB  PHE    88      44.476  53.288  38.230  1.00  0.00           C
ATOM   1370  HB2 PHE    88      43.579  52.903  37.744  1.00  0.00           H
ATOM   1371  HB3 PHE    88      45.324  52.722  37.844  1.00  0.00           H
ATOM   1372  CG  PHE    88      44.337  52.939  39.716  1.00  0.00           C
ATOM   1373  CD1 PHE    88      43.052  52.936  40.302  1.00  0.00           C
ATOM   1374  HD1 PHE    88      42.116  53.077  39.781  1.00  0.00           H
ATOM   1375  CE1 PHE    88      42.972  52.625  41.683  1.00  0.00           C
ATOM   1376  HE1 PHE    88      42.004  52.616  42.163  1.00  0.00           H
ATOM   1377  CZ  PHE    88      44.102  52.294  42.381  1.00  0.00           C
ATOM   1378  HZ  PHE    88      44.015  52.135  43.445  1.00  0.00           H
ATOM   1379  CE2 PHE    88      45.396  52.311  41.810  1.00  0.00           C
ATOM   1380  HE2 PHE    88      46.244  52.225  42.472  1.00  0.00           H
ATOM   1381  CD2 PHE    88      45.506  52.621  40.471  1.00  0.00           C
ATOM   1382  HD2 PHE    88      46.490  52.633  40.025  1.00  0.00           H
ATOM   1383  C   PHE    88      43.333  55.572  38.075  1.00  0.00           C
ATOM   1384  O   PHE    88      43.082  56.262  39.050  1.00  0.00           O
ATOM   1385  N   ASP    89      42.287  55.210  37.355  1.00  0.00           N
ATOM   1386  H   ASP    89      42.464  54.613  36.560  1.00  0.00           H
ATOM   1387  CA  ASP    89      40.877  55.595  37.579  1.00  0.00           C
ATOM   1388  HA  ASP    89      40.725  56.128  38.518  1.00  0.00           H
ATOM   1389  CB  ASP    89      40.477  56.495  36.402  1.00  0.00           C
ATOM   1390  HB2 ASP    89      41.183  57.308  36.229  1.00  0.00           H
ATOM   1391  HB3 ASP    89      40.511  55.769  35.589  1.00  0.00           H
ATOM   1392  CG  ASP    89      39.114  57.191  36.421  1.00  0.00           C
ATOM   1393  OD1 ASP    89      38.384  57.042  37.444  1.00  0.00           O
ATOM   1394  OD2 ASP    89      38.796  57.903  35.452  1.00  0.00           O
ATOM   1395  C   ASP    89      40.015  54.325  37.719  1.00  0.00           C
ATOM   1396  O   ASP    89      40.101  53.380  36.972  1.00  0.00           O
ATOM   1397  N   THR    90      39.038  54.330  38.730  1.00  0.00           N
ATOM   1398  H   THR    90      38.847  55.237  39.129  1.00  0.00           H
ATOM   1399  CA  THR    90      38.300  53.129  39.052  1.00  0.00           C
ATOM   1400  HA  THR    90      38.540  52.495  38.198  1.00  0.00           H
ATOM   1401  CB  THR    90      38.921  52.437  40.342  1.00  0.00           C
ATOM   1402  HB  THR    90      39.953  52.230  40.059  1.00  0.00           H
ATOM   1403  CG2 THR    90      38.928  53.403  41.565  1.00  0.00           C
ATOM   1404 HG21 THR    90      39.586  52.823  42.212  1.00  0.00           H
ATOM   1405 HG22 THR    90      37.994  53.566  42.102  1.00  0.00           H
ATOM   1406 HG23 THR    90      39.294  54.397  41.308  1.00  0.00           H
ATOM   1407  OG1 THR    90      38.221  51.279  40.734  1.00  0.00           O
ATOM   1408  HG1 THR    90      38.886  50.740  41.166  1.00  0.00           H
ATOM   1409  C   THR    90      36.811  53.410  39.048  1.00  0.00           C
ATOM   1410  O   THR    90      36.289  54.251  39.790  1.00  0.00           O
ATOM   1411  N   THR    91      35.965  52.711  38.251  1.00  0.00           N
ATOM   1412  H   THR    91      36.320  52.047  37.578  1.00  0.00           H
ATOM   1413  CA  THR    91      34.554  52.976  38.044  1.00  0.00           C
ATOM   1414  HA  THR    91      34.302  53.763  38.756  1.00  0.00           H
ATOM   1415  CB  THR    91      34.232  53.410  36.615  1.00  0.00           C
ATOM   1416  HB  THR    91      33.179  53.690  36.659  1.00  0.00           H
ATOM   1417  CG2 THR    91      34.979  54.689  36.140  1.00  0.00           C
ATOM   1418 HG21 THR    91      34.547  55.126  35.240  1.00  0.00           H
ATOM   1419 HG22 THR    91      36.001  54.341  35.993  1.00  0.00           H
ATOM   1420 HG23 THR    91      34.904  55.451  36.916  1.00  0.00           H
ATOM   1421  OG1 THR    91      34.388  52.346  35.667  1.00  0.00           O
ATOM   1422  HG1 THR    91      34.444  51.521  36.153  1.00  0.00           H
ATOM   1423  C   THR    91      33.717  51.715  38.284  1.00  0.00           C
ATOM   1424  O   THR    91      33.852  50.678  37.638  1.00  0.00           O
ATOM   1425  N   GLN    92      32.875  51.783  39.296  1.00  0.00           N
ATOM   1426  H   GLN    92      32.548  52.725  39.458  1.00  0.00           H
ATOM   1427  CA  GLN    92      32.142  50.681  39.931  1.00  0.00           C
ATOM   1428  HA  GLN    92      32.553  49.797  39.445  1.00  0.00           H
ATOM   1429  CB  GLN    92      32.680  50.529  41.412  1.00  0.00           C
ATOM   1430  HB2 GLN    92      32.306  51.225  42.163  1.00  0.00           H
ATOM   1431  HB3 GLN    92      32.482  49.495  41.694  1.00  0.00           H
ATOM   1432  CG  GLN    92      34.169  50.720  41.461  1.00  0.00           C
ATOM   1433  HG2 GLN    92      34.550  50.040  40.699  1.00  0.00           H
ATOM   1434  HG3 GLN    92      34.486  51.700  41.105  1.00  0.00           H
ATOM   1435  CD  GLN    92      34.797  50.320  42.752  1.00  0.00           C
ATOM   1436  OE1 GLN    92      34.200  49.727  43.652  1.00  0.00           O
ATOM   1437  NE2 GLN    92      36.059  50.601  42.915  1.00  0.00           N
ATOM   1438 HE21 GLN    92      36.440  50.535  43.848  1.00  0.00           H
ATOM   1439 HE22 GLN    92      36.586  50.968  42.137  1.00  0.00           H
ATOM   1440  C   GLN    92      30.588  50.662  39.831  1.00  0.00           C
ATOM   1441  O   GLN    92      29.964  51.691  39.701  1.00  0.00           O
ATOM   1442  N   SER    93      29.972  49.466  39.995  1.00  0.00           N
ATOM   1443  H   SER    93      30.505  48.609  40.007  1.00  0.00           H
ATOM   1444  CA  SER    93      28.522  49.289  40.255  1.00  0.00           C
ATOM   1445  HA  SER    93      28.101  50.087  40.866  1.00  0.00           H
ATOM   1446  CB  SER    93      27.743  49.187  38.971  1.00  0.00           C
ATOM   1447  HB2 SER    93      27.930  50.128  38.455  1.00  0.00           H
ATOM   1448  HB3 SER    93      28.114  48.434  38.276  1.00  0.00           H
ATOM   1449  OG  SER    93      26.333  49.017  39.208  1.00  0.00           O
ATOM   1450  HG  SER    93      25.798  49.457  38.542  1.00  0.00           H
ATOM   1451  C   SER    93      28.372  47.904  40.956  1.00  0.00           C
ATOM   1452  O   SER    93      29.245  47.019  40.801  1.00  0.00           O
ATOM   1453  N   LYS    94      27.245  47.650  41.675  1.00  0.00           N
ATOM   1454  H   LYS    94      26.477  48.303  41.703  1.00  0.00           H
ATOM   1455  CA  LYS    94      26.827  46.347  42.148  1.00  0.00           C
ATOM   1456  HA  LYS    94      27.518  45.637  41.694  1.00  0.00           H
ATOM   1457  CB  LYS    94      27.144  46.188  43.656  1.00  0.00           C
ATOM   1458  HB2 LYS    94      26.485  46.925  44.117  1.00  0.00           H
ATOM   1459  HB3 LYS    94      26.750  45.192  43.857  1.00  0.00           H
ATOM   1460  CG  LYS    94      28.532  46.502  44.276  1.00  0.00           C
ATOM   1461  HG2 LYS    94      29.303  45.935  43.753  1.00  0.00           H
ATOM   1462  HG3 LYS    94      28.786  47.492  43.896  1.00  0.00           H
ATOM   1463  CD  LYS    94      28.666  46.464  45.776  1.00  0.00           C
ATOM   1464  HD2 LYS    94      28.090  45.665  46.242  1.00  0.00           H
ATOM   1465  HD3 LYS    94      29.720  46.468  46.056  1.00  0.00           H
ATOM   1466  CE  LYS    94      28.153  47.825  46.274  1.00  0.00           C
ATOM   1467  HE2 LYS    94      28.569  48.654  45.701  1.00  0.00           H
ATOM   1468  HE3 LYS    94      27.091  47.960  46.070  1.00  0.00           H
ATOM   1469  NZ  LYS    94      28.603  47.994  47.731  1.00  0.00           N
ATOM   1470  HZ1 LYS    94      28.247  48.800  48.225  1.00  0.00           H
ATOM   1471  HZ2 LYS    94      29.594  47.929  47.913  1.00  0.00           H
ATOM   1472  HZ3 LYS    94      28.234  47.227  48.274  1.00  0.00           H
ATOM   1473  C   LYS    94      25.442  45.952  41.755  1.00  0.00           C
ATOM   1474  O   LYS    94      24.605  46.849  41.544  1.00  0.00           O
ATOM   1475  N   TYR    95      25.174  44.648  41.634  1.00  0.00           N
ATOM   1476  H   TYR    95      25.897  43.978  41.853  1.00  0.00           H
ATOM   1477  CA  TYR    95      23.978  44.035  41.091  1.00  0.00           C
ATOM   1478  HA  TYR    95      23.251  44.842  40.993  1.00  0.00           H
ATOM   1479  CB  TYR    95      24.193  43.637  39.665  1.00  0.00           C
ATOM   1480  HB2 TYR    95      25.014  42.922  39.611  1.00  0.00           H
ATOM   1481  HB3 TYR    95      23.290  43.169  39.270  1.00  0.00           H
ATOM   1482  CG  TYR    95      24.577  44.752  38.682  1.00  0.00           C
ATOM   1483  CD1 TYR    95      23.626  45.632  37.985  1.00  0.00           C
ATOM   1484  HD1 TYR    95      22.559  45.486  38.045  1.00  0.00           H
ATOM   1485  CE1 TYR    95      24.094  46.652  37.107  1.00  0.00           C
ATOM   1486  HE1 TYR    95      23.418  47.274  36.539  1.00  0.00           H
ATOM   1487  CZ  TYR    95      25.449  46.724  36.830  1.00  0.00           C
ATOM   1488  OH  TYR    95      25.831  47.761  36.044  1.00  0.00           O
ATOM   1489  HH  TYR    95      25.046  48.214  35.727  1.00  0.00           H
ATOM   1490  CE2 TYR    95      26.363  45.960  37.510  1.00  0.00           C
ATOM   1491  HE2 TYR    95      27.419  46.135  37.355  1.00  0.00           H
ATOM   1492  CD2 TYR    95      25.966  45.046  38.516  1.00  0.00           C
ATOM   1493  HD2 TYR    95      26.704  44.537  39.118  1.00  0.00           H
ATOM   1494  C   TYR    95      23.383  43.028  42.128  1.00  0.00           C
ATOM   1495  O   TYR    95      24.112  42.302  42.810  1.00  0.00           O
ATOM   1496  N   ARG    96      22.088  43.210  42.400  1.00  0.00           N
ATOM   1497  H   ARG    96      21.505  43.917  41.975  1.00  0.00           H
ATOM   1498  CA  ARG    96      21.459  42.381  43.463  1.00  0.00           C
ATOM   1499  HA  ARG    96      22.187  42.253  44.265  1.00  0.00           H
ATOM   1500  CB  ARG    96      20.202  43.046  44.074  1.00  0.00           C
ATOM   1501  HB2 ARG    96      20.400  44.114  44.162  1.00  0.00           H
ATOM   1502  HB3 ARG    96      19.363  42.848  43.407  1.00  0.00           H
ATOM   1503  CG  ARG    96      19.893  42.642  45.592  1.00  0.00           C
ATOM   1504  HG2 ARG    96      20.834  42.693  46.139  1.00  0.00           H
ATOM   1505  HG3 ARG    96      19.128  43.321  45.969  1.00  0.00           H
ATOM   1506  CD  ARG    96      19.348  41.172  45.702  1.00  0.00           C
ATOM   1507  HD2 ARG    96      18.678  41.018  44.855  1.00  0.00           H
ATOM   1508  HD3 ARG    96      20.234  40.549  45.816  1.00  0.00           H
ATOM   1509  NE  ARG    96      18.707  41.020  46.974  1.00  0.00           N
ATOM   1510  HE  ARG    96      18.262  41.843  47.354  1.00  0.00           H
ATOM   1511  CZ  ARG    96      18.523  39.892  47.688  1.00  0.00           C
ATOM   1512  NH1 ARG    96      18.875  38.715  47.314  1.00  0.00           N
ATOM   1513 HH11 ARG    96      19.453  38.628  46.491  1.00  0.00           H
ATOM   1514 HH12 ARG    96      18.640  37.875  47.823  1.00  0.00           H
ATOM   1515  NH2 ARG    96      17.860  39.913  48.836  1.00  0.00           N
ATOM   1516 HH21 ARG    96      17.450  40.781  49.151  1.00  0.00           H
ATOM   1517 HH22 ARG    96      17.509  39.025  49.168  1.00  0.00           H
ATOM   1518  C   ARG    96      21.130  41.010  42.942  1.00  0.00           C
ATOM   1519  O   ARG    96      20.233  40.741  42.120  1.00  0.00           O
ATOM   1520  N   LEU    97      21.875  40.008  43.431  1.00  0.00           N
ATOM   1521  H   LEU    97      22.715  40.233  43.945  1.00  0.00           H
ATOM   1522  CA  LEU    97      21.746  38.536  43.154  1.00  0.00           C
ATOM   1523  HA  LEU    97      21.629  38.430  42.075  1.00  0.00           H
ATOM   1524  CB  LEU    97      22.993  37.662  43.656  1.00  0.00           C
ATOM   1525  HB2 LEU    97      23.919  37.997  43.189  1.00  0.00           H
ATOM   1526  HB3 LEU    97      23.034  37.877  44.724  1.00  0.00           H
ATOM   1527  CG  LEU    97      22.867  36.132  43.518  1.00  0.00           C
ATOM   1528  HG  LEU    97      21.860  35.823  43.799  1.00  0.00           H
ATOM   1529  CD1 LEU    97      23.059  35.618  42.149  1.00  0.00           C
ATOM   1530 HD11 LEU    97      22.741  34.577  42.095  1.00  0.00           H
ATOM   1531 HD12 LEU    97      24.090  35.667  41.795  1.00  0.00           H
ATOM   1532 HD13 LEU    97      22.481  36.026  41.321  1.00  0.00           H
ATOM   1533  CD2 LEU    97      23.778  35.431  44.517  1.00  0.00           C
ATOM   1534 HD21 LEU    97      24.767  35.885  44.585  1.00  0.00           H
ATOM   1535 HD22 LEU    97      23.279  35.409  45.486  1.00  0.00           H
ATOM   1536 HD23 LEU    97      23.899  34.390  44.217  1.00  0.00           H
ATOM   1537  C   LEU    97      20.445  37.955  43.830  1.00  0.00           C
ATOM   1538  O   LEU    97      20.498  38.062  45.107  1.00  0.00           O
ATOM   1539  N   PRO    98      19.362  37.421  43.205  1.00  0.00           N
ATOM   1540  CD  PRO    98      19.079  37.352  41.804  1.00  0.00           C
ATOM   1541  HD2 PRO    98      19.359  36.349  41.482  1.00  0.00           H
ATOM   1542  HD3 PRO    98      19.618  38.149  41.292  1.00  0.00           H
ATOM   1543  CG  PRO    98      17.573  37.465  41.684  1.00  0.00           C
ATOM   1544  HG2 PRO    98      17.214  36.878  40.839  1.00  0.00           H
ATOM   1545  HG3 PRO    98      17.227  38.493  41.795  1.00  0.00           H
ATOM   1546  CB  PRO    98      17.111  36.554  42.860  1.00  0.00           C
ATOM   1547  HB2 PRO    98      17.299  35.535  42.520  1.00  0.00           H
ATOM   1548  HB3 PRO    98      16.085  36.747  43.172  1.00  0.00           H
ATOM   1549  CA  PRO    98      18.079  37.012  43.902  1.00  0.00           C
ATOM   1550  HA  PRO    98      17.611  37.882  44.363  1.00  0.00           H
ATOM   1551  C   PRO    98      18.411  35.905  44.975  1.00  0.00           C
ATOM   1552  O   PRO    98      19.193  35.062  44.656  1.00  0.00           O
ATOM   1553  N   ASP    99      17.562  35.877  46.024  1.00  0.00           N
ATOM   1554  H   ASP    99      17.103  36.729  46.311  1.00  0.00           H
ATOM   1555  CA  ASP    99      17.663  34.772  47.014  1.00  0.00           C
ATOM   1556  HA  ASP    99      18.570  34.893  47.608  1.00  0.00           H
ATOM   1557  CB  ASP    99      16.647  34.845  48.178  1.00  0.00           C
ATOM   1558  HB2 ASP    99      15.631  34.588  47.876  1.00  0.00           H
ATOM   1559  HB3 ASP    99      16.998  34.130  48.921  1.00  0.00           H
ATOM   1560  CG  ASP    99      16.518  36.239  48.882  1.00  0.00           C
ATOM   1561  OD1 ASP    99      15.392  36.539  49.276  1.00  0.00           O
ATOM   1562  OD2 ASP    99      17.518  36.967  49.003  1.00  0.00           O
ATOM   1563  C   ASP    99      17.475  33.372  46.466  1.00  0.00           C
ATOM   1564  O   ASP    99      18.286  32.470  46.683  1.00  0.00           O
ATOM   1565  N   ALA   100      16.464  33.173  45.608  1.00  0.00           N
ATOM   1566  H   ALA   100      15.895  33.979  45.394  1.00  0.00           H
ATOM   1567  CA  ALA   100      16.209  31.960  44.738  1.00  0.00           C
ATOM   1568  HA  ALA   100      15.922  31.081  45.316  1.00  0.00           H
ATOM   1569  CB  ALA   100      14.949  32.296  43.959  1.00  0.00           C
ATOM   1570  HB1 ALA   100      15.054  33.275  43.490  1.00  0.00           H
ATOM   1571  HB2 ALA   100      14.071  32.260  44.604  1.00  0.00           H
ATOM   1572  HB3 ALA   100      14.862  31.692  43.055  1.00  0.00           H
ATOM   1573  C   ALA   100      17.445  31.474  43.945  1.00  0.00           C
ATOM   1574  O   ALA   100      17.732  30.262  43.761  1.00  0.00           O
ATOM   1575  N   MET   101      18.189  32.401  43.330  1.00  0.00           N
ATOM   1576  H   MET   101      17.876  33.327  43.588  1.00  0.00           H
ATOM   1577  CA  MET   101      19.251  32.177  42.416  1.00  0.00           C
ATOM   1578  HA  MET   101      18.869  31.458  41.692  1.00  0.00           H
ATOM   1579  CB  MET   101      19.462  33.413  41.609  1.00  0.00           C
ATOM   1580  HB2 MET   101      18.499  33.679  41.174  1.00  0.00           H
ATOM   1581  HB3 MET   101      19.764  34.244  42.247  1.00  0.00           H
ATOM   1582  CG  MET   101      20.570  33.280  40.523  1.00  0.00           C
ATOM   1583  HG2 MET   101      21.482  33.053  41.075  1.00  0.00           H
ATOM   1584  HG3 MET   101      20.412  32.422  39.868  1.00  0.00           H
ATOM   1585  SD  MET   101      20.821  34.739  39.446  1.00  0.00           S
ATOM   1586  CE  MET   101      19.278  34.816  38.679  1.00  0.00           C
ATOM   1587  HE1 MET   101      18.429  34.840  39.363  1.00  0.00           H
ATOM   1588  HE2 MET   101      19.341  35.784  38.181  1.00  0.00           H
ATOM   1589  HE3 MET   101      19.180  34.026  37.934  1.00  0.00           H
ATOM   1590  C   MET   101      20.592  31.714  43.087  1.00  0.00           C
ATOM   1591  O   MET   101      21.553  31.218  42.395  1.00  0.00           O
ATOM   1592  N   ARG   102      20.719  31.864  44.420  1.00  0.00           N
ATOM   1593  H   ARG   102      19.865  32.217  44.829  1.00  0.00           H
ATOM   1594  CA  ARG   102      21.865  31.294  45.235  1.00  0.00           C
ATOM   1595  HA  ARG   102      22.761  31.463  44.638  1.00  0.00           H
ATOM   1596  CB  ARG   102      21.961  32.057  46.571  1.00  0.00           C
ATOM   1597  HB2 ARG   102      21.944  33.120  46.333  1.00  0.00           H
ATOM   1598  HB3 ARG   102      21.099  31.753  47.166  1.00  0.00           H
ATOM   1599  CG  ARG   102      23.255  31.713  47.408  1.00  0.00           C
ATOM   1600  HG2 ARG   102      23.154  30.700  47.797  1.00  0.00           H
ATOM   1601  HG3 ARG   102      24.066  31.703  46.679  1.00  0.00           H
ATOM   1602  CD  ARG   102      23.447  32.576  48.645  1.00  0.00           C
ATOM   1603  HD2 ARG   102      24.113  32.109  49.371  1.00  0.00           H
ATOM   1604  HD3 ARG   102      23.995  33.407  48.200  1.00  0.00           H
ATOM   1605  NE  ARG   102      22.263  33.039  49.312  1.00  0.00           N
ATOM   1606  HE  ARG   102      21.903  33.914  48.960  1.00  0.00           H
ATOM   1607  CZ  ARG   102      21.640  32.508  50.315  1.00  0.00           C
ATOM   1608  NH1 ARG   102      21.952  31.318  50.737  1.00  0.00           N
ATOM   1609 HH11 ARG   102      22.463  30.709  50.115  1.00  0.00           H
ATOM   1610 HH12 ARG   102      21.366  30.834  51.402  1.00  0.00           H
ATOM   1611  NH2 ARG   102      20.654  33.112  50.895  1.00  0.00           N
ATOM   1612 HH21 ARG   102      20.496  34.100  50.759  1.00  0.00           H
ATOM   1613 HH22 ARG   102      20.047  32.617  51.533  1.00  0.00           H
ATOM   1614  C   ARG   102      21.825  29.732  45.601  1.00  0.00           C
ATOM   1615  O   ARG   102      22.842  29.150  45.780  1.00  0.00           O
ATOM   1616  N   THR   103      20.566  29.205  45.663  1.00  0.00           N
ATOM   1617  H   THR   103      19.818  29.856  45.468  1.00  0.00           H
ATOM   1618  CA  THR   103      20.265  27.799  45.853  1.00  0.00           C
ATOM   1619  HA  THR   103      21.239  27.326  45.989  1.00  0.00           H
ATOM   1620  CB  THR   103      19.463  27.641  47.195  1.00  0.00           C
ATOM   1621  HB  THR   103      19.325  26.576  47.379  1.00  0.00           H
ATOM   1622  CG2 THR   103      20.175  28.217  48.401  1.00  0.00           C
ATOM   1623 HG21 THR   103      20.996  27.560  48.687  1.00  0.00           H
ATOM   1624 HG22 THR   103      19.502  28.279  49.256  1.00  0.00           H
ATOM   1625 HG23 THR   103      20.500  29.225  48.143  1.00  0.00           H
ATOM   1626  OG1 THR   103      18.151  28.165  46.967  1.00  0.00           O
ATOM   1627  HG1 THR   103      17.466  27.607  47.344  1.00  0.00           H
ATOM   1628  C   THR   103      19.608  27.241  44.576  1.00  0.00           C
ATOM   1629  O   THR   103      18.803  26.305  44.684  1.00  0.00           O
ATOM   1630  N   THR   104      19.978  27.857  43.398  1.00  0.00           N
ATOM   1631  H   THR   104      20.638  28.621  43.375  1.00  0.00           H
ATOM   1632  CA  THR   104      19.363  27.408  42.108  1.00  0.00           C
ATOM   1633  HA  THR   104      18.290  27.244  42.213  1.00  0.00           H
ATOM   1634  CB  THR   104      19.455  28.452  41.007  1.00  0.00           C
ATOM   1635  HB  THR   104      19.040  29.329  41.502  1.00  0.00           H
ATOM   1636  CG2 THR   104      20.704  28.723  40.297  1.00  0.00           C
ATOM   1637 HG21 THR   104      20.977  27.818  39.753  1.00  0.00           H
ATOM   1638 HG22 THR   104      21.494  28.884  41.031  1.00  0.00           H
ATOM   1639 HG23 THR   104      20.534  29.615  39.692  1.00  0.00           H
ATOM   1640  OG1 THR   104      18.495  28.044  39.912  1.00  0.00           O
ATOM   1641  HG1 THR   104      18.186  28.826  39.449  1.00  0.00           H
ATOM   1642  C   THR   104      19.914  25.996  41.704  1.00  0.00           C
ATOM   1643  O   THR   104      21.132  25.709  41.806  1.00  0.00           O
ATOM   1644  N   GLN   105      19.010  25.200  41.132  1.00  0.00           N
ATOM   1645  H   GLN   105      18.072  25.573  41.131  1.00  0.00           H
ATOM   1646  CA  GLN   105      19.343  23.933  40.435  1.00  0.00           C
ATOM   1647  HA  GLN   105      20.256  23.525  40.871  1.00  0.00           H
ATOM   1648  CB  GLN   105      18.235  22.906  40.655  1.00  0.00           C
ATOM   1649  HB2 GLN   105      17.243  23.353  40.591  1.00  0.00           H
ATOM   1650  HB3 GLN   105      18.219  22.050  39.982  1.00  0.00           H
ATOM   1651  CG  GLN   105      18.337  22.425  42.094  1.00  0.00           C
ATOM   1652  HG2 GLN   105      19.287  21.919  42.270  1.00  0.00           H
ATOM   1653  HG3 GLN   105      18.211  23.249  42.795  1.00  0.00           H
ATOM   1654  CD  GLN   105      17.159  21.413  42.302  1.00  0.00           C
ATOM   1655  OE1 GLN   105      17.398  20.198  42.264  1.00  0.00           O
ATOM   1656  NE2 GLN   105      15.950  21.784  42.621  1.00  0.00           N
ATOM   1657 HE21 GLN   105      15.183  21.132  42.552  1.00  0.00           H
ATOM   1658 HE22 GLN   105      15.665  22.744  42.489  1.00  0.00           H
ATOM   1659  C   GLN   105      19.655  24.124  38.981  1.00  0.00           C
ATOM   1660  O   GLN   105      20.288  23.258  38.390  1.00  0.00           O
ATOM   1661  N   ASN   106      19.266  25.253  38.326  1.00  0.00           N
ATOM   1662  H   ASN   106      18.601  25.810  38.845  1.00  0.00           H
ATOM   1663  CA  ASN   106      19.596  25.539  36.880  1.00  0.00           C
ATOM   1664  HA  ASN   106      19.265  24.701  36.266  1.00  0.00           H
ATOM   1665  CB  ASN   106      18.806  26.783  36.462  1.00  0.00           C
ATOM   1666  HB2 ASN   106      18.965  27.545  37.225  1.00  0.00           H
ATOM   1667  HB3 ASN   106      19.132  27.022  35.448  1.00  0.00           H
ATOM   1668  CG  ASN   106      17.303  26.446  36.519  1.00  0.00           C
ATOM   1669  OD1 ASN   106      16.884  25.431  35.989  1.00  0.00           O
ATOM   1670  ND2 ASN   106      16.510  27.266  37.177  1.00  0.00           N
ATOM   1671 HD21 ASN   106      16.936  28.046  37.655  1.00  0.00           H
ATOM   1672 HD22 ASN   106      15.536  27.002  37.210  1.00  0.00           H
ATOM   1673  C   ASN   106      21.111  25.802  36.552  1.00  0.00           C
ATOM   1674  O   ASN   106      21.554  26.808  37.125  1.00  0.00           O
ATOM   1675  N   PRO   107      21.806  24.999  35.736  1.00  0.00           N
ATOM   1676  CD  PRO   107      21.204  24.033  34.795  1.00  0.00           C
ATOM   1677  HD2 PRO   107      20.388  24.522  34.265  1.00  0.00           H
ATOM   1678  HD3 PRO   107      20.863  23.107  35.257  1.00  0.00           H
ATOM   1679  CG  PRO   107      22.290  23.808  33.793  1.00  0.00           C
ATOM   1680  HG2 PRO   107      22.359  24.599  33.048  1.00  0.00           H
ATOM   1681  HG3 PRO   107      22.134  22.862  33.274  1.00  0.00           H
ATOM   1682  CB  PRO   107      23.575  23.739  34.640  1.00  0.00           C
ATOM   1683  HB2 PRO   107      24.432  24.035  34.035  1.00  0.00           H
ATOM   1684  HB3 PRO   107      23.610  22.751  35.101  1.00  0.00           H
ATOM   1685  CA  PRO   107      23.286  24.942  35.596  1.00  0.00           C
ATOM   1686  HA  PRO   107      23.757  24.607  36.522  1.00  0.00           H
ATOM   1687  C   PRO   107      23.819  26.228  35.029  1.00  0.00           C
ATOM   1688  O   PRO   107      24.883  26.615  35.505  1.00  0.00           O
ATOM   1689  N   ASP   108      23.089  26.775  34.041  1.00  0.00           N
ATOM   1690  H   ASP   108      22.232  26.296  33.807  1.00  0.00           H
ATOM   1691  CA  ASP   108      23.414  28.065  33.400  1.00  0.00           C
ATOM   1692  HA  ASP   108      24.501  28.070  33.483  1.00  0.00           H
ATOM   1693  CB  ASP   108      22.857  28.173  31.927  1.00  0.00           C
ATOM   1694  HB2 ASP   108      21.796  28.005  32.115  1.00  0.00           H
ATOM   1695  HB3 ASP   108      23.097  29.172  31.563  1.00  0.00           H
ATOM   1696  CG  ASP   108      23.352  27.197  30.911  1.00  0.00           C
ATOM   1697  OD1 ASP   108      22.554  26.476  30.310  1.00  0.00           O
ATOM   1698  OD2 ASP   108      24.532  27.172  30.589  1.00  0.00           O
ATOM   1699  C   ASP   108      23.034  29.273  34.263  1.00  0.00           C
ATOM   1700  O   ASP   108      23.641  30.360  34.067  1.00  0.00           O
ATOM   1701  N   GLU   109      22.106  29.254  35.172  1.00  0.00           N
ATOM   1702  H   GLU   109      21.710  28.386  35.504  1.00  0.00           H
ATOM   1703  CA  GLU   109      21.353  30.358  35.655  1.00  0.00           C
ATOM   1704  HA  GLU   109      21.026  30.911  34.774  1.00  0.00           H
ATOM   1705  CB  GLU   109      20.036  29.865  36.200  1.00  0.00           C
ATOM   1706  HB2 GLU   109      19.566  29.219  35.459  1.00  0.00           H
ATOM   1707  HB3 GLU   109      20.260  29.091  36.933  1.00  0.00           H
ATOM   1708  CG  GLU   109      19.023  30.963  36.647  1.00  0.00           C
ATOM   1709  HG2 GLU   109      19.390  31.430  37.560  1.00  0.00           H
ATOM   1710  HG3 GLU   109      19.000  31.703  35.847  1.00  0.00           H
ATOM   1711  CD  GLU   109      17.706  30.383  37.000  1.00  0.00           C
ATOM   1712  OE1 GLU   109      16.741  30.890  36.396  1.00  0.00           O
ATOM   1713  OE2 GLU   109      17.616  29.680  38.061  1.00  0.00           O
ATOM   1714  C   GLU   109      22.107  31.500  36.425  1.00  0.00           C
ATOM   1715  O   GLU   109      21.654  32.649  36.300  1.00  0.00           O
ATOM   1716  N   LEU   110      23.176  31.224  37.166  1.00  0.00           N
ATOM   1717  H   LEU   110      23.594  30.311  37.048  1.00  0.00           H
ATOM   1718  CA  LEU   110      24.100  32.209  37.662  1.00  0.00           C
ATOM   1719  HA  LEU   110      23.535  32.962  38.212  1.00  0.00           H
ATOM   1720  CB  LEU   110      24.927  31.511  38.762  1.00  0.00           C
ATOM   1721  HB2 LEU   110      24.195  31.126  39.475  1.00  0.00           H
ATOM   1722  HB3 LEU   110      25.391  30.606  38.372  1.00  0.00           H
ATOM   1723  CG  LEU   110      25.906  32.442  39.486  1.00  0.00           C
ATOM   1724  HG  LEU   110      26.563  32.720  38.662  1.00  0.00           H
ATOM   1725  CD1 LEU   110      25.203  33.653  39.993  1.00  0.00           C
ATOM   1726 HD11 LEU   110      25.903  34.144  40.669  1.00  0.00           H
ATOM   1727 HD12 LEU   110      24.382  33.422  40.672  1.00  0.00           H
ATOM   1728 HD13 LEU   110      24.970  34.414  39.249  1.00  0.00           H
ATOM   1729  CD2 LEU   110      26.702  31.857  40.589  1.00  0.00           C
ATOM   1730 HD21 LEU   110      27.493  32.511  40.953  1.00  0.00           H
ATOM   1731 HD22 LEU   110      26.055  31.447  41.365  1.00  0.00           H
ATOM   1732 HD23 LEU   110      27.273  30.967  40.325  1.00  0.00           H
ATOM   1733  C   LEU   110      24.878  32.964  36.567  1.00  0.00           C
ATOM   1734  O   LEU   110      25.204  34.164  36.688  1.00  0.00           O
ATOM   1735  N   TRP   111      25.404  32.188  35.615  1.00  0.00           N
ATOM   1736  H   TRP   111      25.304  31.187  35.702  1.00  0.00           H
ATOM   1737  CA  TRP   111      26.440  32.660  34.710  1.00  0.00           C
ATOM   1738  HA  TRP   111      27.201  33.212  35.261  1.00  0.00           H
ATOM   1739  CB  TRP   111      27.053  31.428  34.112  1.00  0.00           C
ATOM   1740  HB2 TRP   111      26.300  31.010  33.445  1.00  0.00           H
ATOM   1741  HB3 TRP   111      27.844  31.680  33.405  1.00  0.00           H
ATOM   1742  CG  TRP   111      27.454  30.503  35.177  1.00  0.00           C
ATOM   1743  CD1 TRP   111      26.796  29.361  35.496  1.00  0.00           C
ATOM   1744  HD1 TRP   111      25.916  29.180  34.899  1.00  0.00           H
ATOM   1745  NE1 TRP   111      27.244  28.822  36.622  1.00  0.00           N
ATOM   1746  HE1 TRP   111      26.813  28.040  37.094  1.00  0.00           H
ATOM   1747  CE2 TRP   111      28.380  29.529  37.123  1.00  0.00           C
ATOM   1748  CZ2 TRP   111      29.217  29.424  38.233  1.00  0.00           C
ATOM   1749  HZ2 TRP   111      28.982  28.691  38.990  1.00  0.00           H
ATOM   1750  CH2 TRP   111      30.206  30.453  38.452  1.00  0.00           C
ATOM   1751  HH2 TRP   111      30.720  30.556  39.395  1.00  0.00           H
ATOM   1752  CZ3 TRP   111      30.495  31.372  37.421  1.00  0.00           C
ATOM   1753  HZ3 TRP   111      31.282  32.103  37.533  1.00  0.00           H
ATOM   1754  CE3 TRP   111      29.596  31.485  36.349  1.00  0.00           C
ATOM   1755  HE3 TRP   111      29.586  32.358  35.714  1.00  0.00           H
ATOM   1756  CD2 TRP   111      28.552  30.545  36.140  1.00  0.00           C
ATOM   1757  C   TRP   111      25.717  33.510  33.631  1.00  0.00           C
ATOM   1758  O   TRP   111      26.222  34.538  33.105  1.00  0.00           O
ATOM   1759  N   GLU   112      24.516  33.078  33.340  1.00  0.00           N
ATOM   1760  H   GLU   112      24.231  32.231  33.812  1.00  0.00           H
ATOM   1761  CA  GLU   112      23.517  33.902  32.723  1.00  0.00           C
ATOM   1762  HA  GLU   112      23.746  34.031  31.665  1.00  0.00           H
ATOM   1763  CB  GLU   112      22.162  33.218  32.833  1.00  0.00           C
ATOM   1764  HB2 GLU   112      22.096  32.890  33.871  1.00  0.00           H
ATOM   1765  HB3 GLU   112      21.291  33.868  32.752  1.00  0.00           H
ATOM   1766  CG  GLU   112      21.843  32.056  31.897  1.00  0.00           C
ATOM   1767  HG2 GLU   112      22.674  31.365  32.033  1.00  0.00           H
ATOM   1768  HG3 GLU   112      20.999  31.560  32.376  1.00  0.00           H
ATOM   1769  CD  GLU   112      21.493  32.415  30.409  1.00  0.00           C
ATOM   1770  OE1 GLU   112      20.614  31.727  29.859  1.00  0.00           O
ATOM   1771  OE2 GLU   112      22.152  33.356  29.866  1.00  0.00           O
ATOM   1772  C   GLU   112      23.440  35.349  33.382  1.00  0.00           C
ATOM   1773  O   GLU   112      23.697  36.366  32.788  1.00  0.00           O
ATOM   1774  N   PHE   113      23.031  35.419  34.691  1.00  0.00           N
ATOM   1775  H   PHE   113      22.790  34.569  35.180  1.00  0.00           H
ATOM   1776  CA  PHE   113      22.812  36.650  35.428  1.00  0.00           C
ATOM   1777  HA  PHE   113      22.118  37.260  34.849  1.00  0.00           H
ATOM   1778  CB  PHE   113      22.301  36.331  36.771  1.00  0.00           C
ATOM   1779  HB2 PHE   113      21.270  36.063  36.539  1.00  0.00           H
ATOM   1780  HB3 PHE   113      22.796  35.476  37.230  1.00  0.00           H
ATOM   1781  CG  PHE   113      22.303  37.490  37.673  1.00  0.00           C
ATOM   1782  CD1 PHE   113      21.200  38.284  37.866  1.00  0.00           C
ATOM   1783  HD1 PHE   113      20.315  38.034  37.299  1.00  0.00           H
ATOM   1784  CE1 PHE   113      21.181  39.395  38.745  1.00  0.00           C
ATOM   1785  HE1 PHE   113      20.378  40.113  38.824  1.00  0.00           H
ATOM   1786  CZ  PHE   113      22.356  39.662  39.440  1.00  0.00           C
ATOM   1787  HZ  PHE   113      22.421  40.534  40.074  1.00  0.00           H
ATOM   1788  CE2 PHE   113      23.493  38.813  39.367  1.00  0.00           C
ATOM   1789  HE2 PHE   113      24.343  39.068  39.983  1.00  0.00           H
ATOM   1790  CD2 PHE   113      23.394  37.660  38.581  1.00  0.00           C
ATOM   1791  HD2 PHE   113      24.309  37.092  38.504  1.00  0.00           H
ATOM   1792  C   PHE   113      24.037  37.557  35.580  1.00  0.00           C
ATOM   1793  O   PHE   113      23.886  38.777  35.448  1.00  0.00           O
ATOM   1794  N   ILE   114      25.266  36.933  35.730  1.00  0.00           N
ATOM   1795  H   ILE   114      25.317  35.925  35.705  1.00  0.00           H
ATOM   1796  CA  ILE   114      26.542  37.594  35.734  1.00  0.00           C
ATOM   1797  HA  ILE   114      26.502  38.378  36.491  1.00  0.00           H
ATOM   1798  CB  ILE   114      27.753  36.714  36.008  1.00  0.00           C
ATOM   1799  HB  ILE   114      27.656  35.806  35.413  1.00  0.00           H
ATOM   1800  CG2 ILE   114      29.145  37.356  35.721  1.00  0.00           C
ATOM   1801 HG21 ILE   114      29.895  36.581  35.881  1.00  0.00           H
ATOM   1802 HG22 ILE   114      29.217  38.244  36.348  1.00  0.00           H
ATOM   1803 HG23 ILE   114      29.216  37.669  34.680  1.00  0.00           H
ATOM   1804  CG1 ILE   114      27.707  36.185  37.489  1.00  0.00           C
ATOM   1805 HG12 ILE   114      28.027  36.960  38.186  1.00  0.00           H
ATOM   1806 HG13 ILE   114      26.690  35.897  37.759  1.00  0.00           H
ATOM   1807  CD1 ILE   114      28.690  34.962  37.635  1.00  0.00           C
ATOM   1808 HD11 ILE   114      29.569  35.254  38.211  1.00  0.00           H
ATOM   1809 HD12 ILE   114      28.896  34.430  36.707  1.00  0.00           H
ATOM   1810 HD13 ILE   114      28.228  34.225  38.291  1.00  0.00           H
ATOM   1811  C   ILE   114      26.641  38.341  34.372  1.00  0.00           C
ATOM   1812  O   ILE   114      26.989  39.535  34.391  1.00  0.00           O
ATOM   1813  N   ALA   115      26.347  37.633  33.235  1.00  0.00           N
ATOM   1814  H   ALA   115      26.105  36.654  33.284  1.00  0.00           H
ATOM   1815  CA  ALA   115      26.539  38.240  31.945  1.00  0.00           C
ATOM   1816  HA  ALA   115      27.498  38.745  32.052  1.00  0.00           H
ATOM   1817  CB  ALA   115      26.613  37.108  30.893  1.00  0.00           C
ATOM   1818  HB1 ALA   115      25.636  36.740  30.580  1.00  0.00           H
ATOM   1819  HB2 ALA   115      27.205  36.278  31.280  1.00  0.00           H
ATOM   1820  HB3 ALA   115      27.064  37.580  30.021  1.00  0.00           H
ATOM   1821  C   ALA   115      25.414  39.221  31.547  1.00  0.00           C
ATOM   1822  O   ALA   115      25.684  40.083  30.717  1.00  0.00           O
ATOM   1823  N   ASP   116      24.307  39.203  32.226  1.00  0.00           N
ATOM   1824  H   ASP   116      24.167  38.344  32.738  1.00  0.00           H
ATOM   1825  CA  ASP   116      23.298  40.230  32.155  1.00  0.00           C
ATOM   1826  HA  ASP   116      23.214  40.466  31.094  1.00  0.00           H
ATOM   1827  CB  ASP   116      21.913  39.627  32.661  1.00  0.00           C
ATOM   1828  HB2 ASP   116      22.042  39.184  33.648  1.00  0.00           H
ATOM   1829  HB3 ASP   116      21.324  40.527  32.835  1.00  0.00           H
ATOM   1830  CG  ASP   116      21.176  38.695  31.674  1.00  0.00           C
ATOM   1831  OD1 ASP   116      21.227  38.913  30.471  1.00  0.00           O
ATOM   1832  OD2 ASP   116      20.554  37.723  32.112  1.00  0.00           O
ATOM   1833  C   ASP   116      23.702  41.472  32.937  1.00  0.00           C
ATOM   1834  O   ASP   116      23.521  42.543  32.355  1.00  0.00           O
ATOM   1835  N   SER   117      24.166  41.371  34.170  1.00  0.00           N
ATOM   1836  H   SER   117      24.305  40.465  34.593  1.00  0.00           H
ATOM   1837  CA  SER   117      24.756  42.470  34.912  1.00  0.00           C
ATOM   1838  HA  SER   117      24.007  43.251  35.039  1.00  0.00           H
ATOM   1839  CB  SER   117      25.229  41.975  36.297  1.00  0.00           C
ATOM   1840  HB2 SER   117      26.173  41.438  36.202  1.00  0.00           H
ATOM   1841  HB3 SER   117      25.597  42.791  36.919  1.00  0.00           H
ATOM   1842  OG  SER   117      24.181  41.232  37.014  1.00  0.00           O
ATOM   1843  HG  SER   117      24.151  40.363  36.606  1.00  0.00           H
ATOM   1844  C   SER   117      25.960  43.099  34.157  1.00  0.00           C
ATOM   1845  O   SER   117      26.156  44.323  34.116  1.00  0.00           O
ATOM   1846  N   LEU   118      26.746  42.315  33.457  1.00  0.00           N
ATOM   1847  H   LEU   118      26.585  41.319  33.450  1.00  0.00           H
ATOM   1848  CA  LEU   118      27.780  42.786  32.476  1.00  0.00           C
ATOM   1849  HA  LEU   118      28.383  43.579  32.918  1.00  0.00           H
ATOM   1850  CB  LEU   118      28.630  41.615  32.070  1.00  0.00           C
ATOM   1851  HB2 LEU   118      28.065  40.789  31.635  1.00  0.00           H
ATOM   1852  HB3 LEU   118      29.245  41.959  31.238  1.00  0.00           H
ATOM   1853  CG  LEU   118      29.758  41.053  33.043  1.00  0.00           C
ATOM   1854  HG  LEU   118      29.339  40.723  33.993  1.00  0.00           H
ATOM   1855  CD1 LEU   118      30.496  39.814  32.480  1.00  0.00           C
ATOM   1856 HD11 LEU   118      29.744  39.058  32.248  1.00  0.00           H
ATOM   1857 HD12 LEU   118      31.237  39.411  33.168  1.00  0.00           H
ATOM   1858 HD13 LEU   118      31.060  40.047  31.577  1.00  0.00           H
ATOM   1859  CD2 LEU   118      30.773  42.264  33.386  1.00  0.00           C
ATOM   1860 HD21 LEU   118      31.176  42.598  32.430  1.00  0.00           H
ATOM   1861 HD22 LEU   118      30.262  43.165  33.725  1.00  0.00           H
ATOM   1862 HD23 LEU   118      31.635  41.994  33.996  1.00  0.00           H
ATOM   1863  C   LEU   118      27.257  43.514  31.236  1.00  0.00           C
ATOM   1864  O   LEU   118      27.837  44.500  30.709  1.00  0.00           O
ATOM   1865  N   LYS   119      26.118  43.039  30.619  1.00  0.00           N
ATOM   1866  H   LYS   119      25.730  42.174  30.968  1.00  0.00           H
ATOM   1867  CA  LYS   119      25.316  43.574  29.418  1.00  0.00           C
ATOM   1868  HA  LYS   119      26.074  43.678  28.641  1.00  0.00           H
ATOM   1869  CB  LYS   119      24.206  42.514  28.976  1.00  0.00           C
ATOM   1870  HB2 LYS   119      24.769  41.585  28.892  1.00  0.00           H
ATOM   1871  HB3 LYS   119      23.408  42.352  29.702  1.00  0.00           H
ATOM   1872  CG  LYS   119      23.677  42.747  27.570  1.00  0.00           C
ATOM   1873  HG2 LYS   119      24.456  42.980  26.843  1.00  0.00           H
ATOM   1874  HG3 LYS   119      23.128  41.845  27.300  1.00  0.00           H
ATOM   1875  CD  LYS   119      22.619  43.897  27.514  1.00  0.00           C
ATOM   1876  HD2 LYS   119      21.923  43.683  28.325  1.00  0.00           H
ATOM   1877  HD3 LYS   119      23.029  44.837  27.881  1.00  0.00           H
ATOM   1878  CE  LYS   119      21.791  43.856  26.200  1.00  0.00           C
ATOM   1879  HE2 LYS   119      22.496  44.010  25.383  1.00  0.00           H
ATOM   1880  HE3 LYS   119      21.284  42.895  26.117  1.00  0.00           H
ATOM   1881  NZ  LYS   119      20.839  45.023  26.159  1.00  0.00           N
ATOM   1882  HZ1 LYS   119      21.337  45.902  26.195  1.00  0.00           H
ATOM   1883  HZ2 LYS   119      20.268  44.895  26.982  1.00  0.00           H
ATOM   1884  HZ3 LYS   119      20.325  44.938  25.294  1.00  0.00           H
ATOM   1885  C   LYS   119      24.736  44.978  29.817  1.00  0.00           C
ATOM   1886  O   LYS   119      24.971  45.893  29.061  1.00  0.00           O
ATOM   1887  N   ALA   120      24.094  45.145  30.987  1.00  0.00           N
ATOM   1888  H   ALA   120      23.753  44.317  31.456  1.00  0.00           H
ATOM   1889  CA  ALA   120      23.854  46.313  31.699  1.00  0.00           C
ATOM   1890  HA  ALA   120      23.130  46.965  31.211  1.00  0.00           H
ATOM   1891  CB  ALA   120      23.301  46.071  33.073  1.00  0.00           C
ATOM   1892  HB1 ALA   120      23.138  47.086  33.432  1.00  0.00           H
ATOM   1893  HB2 ALA   120      23.930  45.557  33.801  1.00  0.00           H
ATOM   1894  HB3 ALA   120      22.356  45.543  32.943  1.00  0.00           H
ATOM   1895  C   ALA   120      25.058  47.206  31.785  1.00  0.00           C
ATOM   1896  O   ALA   120      25.120  48.328  31.276  1.00  0.00           O
ATOM   1897  N   PHE   121      26.087  46.767  32.540  1.00  0.00           N
ATOM   1898  H   PHE   121      25.964  45.936  33.100  1.00  0.00           H
ATOM   1899  CA  PHE   121      27.250  47.630  32.852  1.00  0.00           C
ATOM   1900  HA  PHE   121      26.857  48.476  33.417  1.00  0.00           H
ATOM   1901  CB  PHE   121      28.142  46.860  33.762  1.00  0.00           C
ATOM   1902  HB2 PHE   121      27.625  46.564  34.675  1.00  0.00           H
ATOM   1903  HB3 PHE   121      28.647  46.029  33.268  1.00  0.00           H
ATOM   1904  CG  PHE   121      29.390  47.639  34.163  1.00  0.00           C
ATOM   1905  CD1 PHE   121      29.336  48.656  35.160  1.00  0.00           C
ATOM   1906  HD1 PHE   121      28.406  48.743  35.702  1.00  0.00           H
ATOM   1907  CE1 PHE   121      30.454  49.372  35.580  1.00  0.00           C
ATOM   1908  HE1 PHE   121      30.413  50.087  36.388  1.00  0.00           H
ATOM   1909  CZ  PHE   121      31.724  49.060  34.982  1.00  0.00           C
ATOM   1910  HZ  PHE   121      32.632  49.599  35.207  1.00  0.00           H
ATOM   1911  CE2 PHE   121      31.808  48.040  33.899  1.00  0.00           C
ATOM   1912  HE2 PHE   121      32.710  47.891  33.325  1.00  0.00           H
ATOM   1913  CD2 PHE   121      30.583  47.339  33.542  1.00  0.00           C
ATOM   1914  HD2 PHE   121      30.636  46.588  32.768  1.00  0.00           H
ATOM   1915  C   PHE   121      28.048  48.185  31.700  1.00  0.00           C
ATOM   1916  O   PHE   121      28.413  49.343  31.563  1.00  0.00           O
ATOM   1917  N   ILE   122      28.122  47.401  30.615  1.00  0.00           N
ATOM   1918  H   ILE   122      27.771  46.455  30.661  1.00  0.00           H
ATOM   1919  CA  ILE   122      28.816  47.824  29.334  1.00  0.00           C
ATOM   1920  HA  ILE   122      29.614  48.488  29.665  1.00  0.00           H
ATOM   1921  CB  ILE   122      29.477  46.598  28.575  1.00  0.00           C
ATOM   1922  HB  ILE   122      28.765  45.775  28.506  1.00  0.00           H
ATOM   1923  CG2 ILE   122      29.854  46.944  27.214  1.00  0.00           C
ATOM   1924 HG21 ILE   122      30.562  47.744  26.998  1.00  0.00           H
ATOM   1925 HG22 ILE   122      28.865  47.029  26.763  1.00  0.00           H
ATOM   1926 HG23 ILE   122      30.447  46.151  26.758  1.00  0.00           H
ATOM   1927  CG1 ILE   122      30.696  46.039  29.385  1.00  0.00           C
ATOM   1928 HG12 ILE   122      30.500  45.895  30.448  1.00  0.00           H
ATOM   1929 HG13 ILE   122      30.907  45.077  28.917  1.00  0.00           H
ATOM   1930  CD1 ILE   122      32.009  46.876  29.367  1.00  0.00           C
ATOM   1931 HD11 ILE   122      32.230  47.087  28.321  1.00  0.00           H
ATOM   1932 HD12 ILE   122      32.818  46.358  29.882  1.00  0.00           H
ATOM   1933 HD13 ILE   122      31.740  47.822  29.837  1.00  0.00           H
ATOM   1934  C   ILE   122      27.853  48.774  28.482  1.00  0.00           C
ATOM   1935  O   ILE   122      28.358  49.687  27.843  1.00  0.00           O
ATOM   1936  N   ASP   123      26.537  48.664  28.415  1.00  0.00           N
ATOM   1937  H   ASP   123      26.047  47.939  28.920  1.00  0.00           H
ATOM   1938  CA  ASP   123      25.660  49.668  27.853  1.00  0.00           C
ATOM   1939  HA  ASP   123      26.191  49.854  26.920  1.00  0.00           H
ATOM   1940  CB  ASP   123      24.332  49.073  27.519  1.00  0.00           C
ATOM   1941  HB2 ASP   123      24.007  48.585  28.438  1.00  0.00           H
ATOM   1942  HB3 ASP   123      23.633  49.818  27.141  1.00  0.00           H
ATOM   1943  CG  ASP   123      24.423  48.090  26.356  1.00  0.00           C
ATOM   1944  OD1 ASP   123      25.475  48.065  25.681  1.00  0.00           O
ATOM   1945  OD2 ASP   123      23.452  47.319  26.095  1.00  0.00           O
ATOM   1946  C   ASP   123      25.577  50.932  28.756  1.00  0.00           C
ATOM   1947  O   ASP   123      24.895  51.919  28.482  1.00  0.00           O
ATOM   1948  N   GLU   124      26.131  50.804  29.941  1.00  0.00           N
ATOM   1949  H   GLU   124      26.306  49.850  30.226  1.00  0.00           H
ATOM   1950  CA  GLU   124      26.340  51.991  30.806  1.00  0.00           C
ATOM   1951  HA  GLU   124      25.624  52.789  30.609  1.00  0.00           H
ATOM   1952  CB  GLU   124      26.020  51.648  32.272  1.00  0.00           C
ATOM   1953  HB2 GLU   124      24.942  51.596  32.422  1.00  0.00           H
ATOM   1954  HB3 GLU   124      26.410  50.649  32.466  1.00  0.00           H
ATOM   1955  CG  GLU   124      26.541  52.597  33.373  1.00  0.00           C
ATOM   1956  HG2 GLU   124      26.435  52.014  34.288  1.00  0.00           H
ATOM   1957  HG3 GLU   124      27.593  52.798  33.169  1.00  0.00           H
ATOM   1958  CD  GLU   124      25.659  53.841  33.564  1.00  0.00           C
ATOM   1959  OE1 GLU   124      25.465  54.722  32.685  1.00  0.00           O
ATOM   1960  OE2 GLU   124      24.920  53.975  34.551  1.00  0.00           O
ATOM   1961  C   GLU   124      27.702  52.656  30.568  1.00  0.00           C
ATOM   1962  O   GLU   124      27.694  53.825  30.225  1.00  0.00           O
ATOM   1963  N   GLN   125      28.809  51.935  30.469  1.00  0.00           N
ATOM   1964  H   GLN   125      28.693  50.957  30.694  1.00  0.00           H
ATOM   1965  CA  GLN   125      30.119  52.458  30.025  1.00  0.00           C
ATOM   1966  HA  GLN   125      30.356  53.363  30.584  1.00  0.00           H
ATOM   1967  CB  GLN   125      31.244  51.532  30.549  1.00  0.00           C
ATOM   1968  HB2 GLN   125      31.138  50.572  30.043  1.00  0.00           H
ATOM   1969  HB3 GLN   125      32.161  52.030  30.235  1.00  0.00           H
ATOM   1970  CG  GLN   125      31.202  51.337  32.089  1.00  0.00           C
ATOM   1971  HG2 GLN   125      30.571  50.494  32.370  1.00  0.00           H
ATOM   1972  HG3 GLN   125      32.178  50.881  32.262  1.00  0.00           H
ATOM   1973  CD  GLN   125      30.985  52.521  32.988  1.00  0.00           C
ATOM   1974  OE1 GLN   125      31.517  53.619  32.809  1.00  0.00           O
ATOM   1975  NE2 GLN   125      30.316  52.353  34.149  1.00  0.00           N
ATOM   1976 HE21 GLN   125      30.255  53.026  34.898  1.00  0.00           H
ATOM   1977 HE22 GLN   125      29.921  51.427  34.231  1.00  0.00           H
ATOM   1978  C   GLN   125      30.379  52.777  28.549  1.00  0.00           C
ATOM   1979  O   GLN   125      31.275  53.566  28.277  1.00  0.00           O
ATOM   1980  N   PHE   126      29.776  52.082  27.670  1.00  0.00           N
ATOM   1981  H   PHE   126      29.127  51.411  28.056  1.00  0.00           H
ATOM   1982  CA  PHE   126      30.143  52.080  26.253  1.00  0.00           C
ATOM   1983  HA  PHE   126      30.511  53.076  26.007  1.00  0.00           H
ATOM   1984  CB  PHE   126      31.205  50.924  25.994  1.00  0.00           C
ATOM   1985  HB2 PHE   126      30.651  50.028  26.279  1.00  0.00           H
ATOM   1986  HB3 PHE   126      31.409  50.874  24.924  1.00  0.00           H
ATOM   1987  CG  PHE   126      32.542  51.098  26.750  1.00  0.00           C
ATOM   1988  CD1 PHE   126      32.904  50.240  27.864  1.00  0.00           C
ATOM   1989  HD1 PHE   126      32.185  49.454  28.040  1.00  0.00           H
ATOM   1990  CE1 PHE   126      34.124  50.320  28.464  1.00  0.00           C
ATOM   1991  HE1 PHE   126      34.399  49.765  29.348  1.00  0.00           H
ATOM   1992  CZ  PHE   126      35.107  51.184  27.869  1.00  0.00           C
ATOM   1993  HZ  PHE   126      36.145  51.117  28.160  1.00  0.00           H
ATOM   1994  CE2 PHE   126      34.787  51.976  26.745  1.00  0.00           C
ATOM   1995  HE2 PHE   126      35.449  52.582  26.144  1.00  0.00           H
ATOM   1996  CD2 PHE   126      33.487  51.924  26.237  1.00  0.00           C
ATOM   1997  HD2 PHE   126      33.343  52.447  25.302  1.00  0.00           H
ATOM   1998  C   PHE   126      28.762  51.874  25.440  1.00  0.00           C
ATOM   1999  O   PHE   126      28.526  50.887  24.711  1.00  0.00           O
ATOM   2000  N   PRO   127      27.808  52.839  25.652  1.00  0.00           N
ATOM   2001  CD  PRO   127      27.951  54.216  26.172  1.00  0.00           C
ATOM   2002  HD2 PRO   127      28.825  54.769  25.827  1.00  0.00           H
ATOM   2003  HD3 PRO   127      28.003  54.238  27.259  1.00  0.00           H
ATOM   2004  CG  PRO   127      26.719  55.039  25.740  1.00  0.00           C
ATOM   2005  HG2 PRO   127      26.883  55.392  24.721  1.00  0.00           H
ATOM   2006  HG3 PRO   127      26.615  55.923  26.368  1.00  0.00           H
ATOM   2007  CB  PRO   127      25.676  53.967  25.920  1.00  0.00           C
ATOM   2008  HB2 PRO   127      24.776  54.214  25.357  1.00  0.00           H
ATOM   2009  HB3 PRO   127      25.642  53.867  27.004  1.00  0.00           H
ATOM   2010  CA  PRO   127      26.441  52.691  25.267  1.00  0.00           C
ATOM   2011  HA  PRO   127      26.094  51.731  25.650  1.00  0.00           H
ATOM   2012  C   PRO   127      26.304  52.553  23.730  1.00  0.00           C
ATOM   2013  O   PRO   127      25.318  51.926  23.340  1.00  0.00           O
ATOM   2014  N   GLN   128      27.286  52.981  22.893  1.00  0.00           N
ATOM   2015  H   GLN   128      27.989  53.586  23.293  1.00  0.00           H
ATOM   2016  CA  GLN   128      27.245  52.814  21.437  1.00  0.00           C
ATOM   2017  HA  GLN   128      26.266  52.419  21.165  1.00  0.00           H
ATOM   2018  CB  GLN   128      27.521  54.165  20.730  1.00  0.00           C
ATOM   2019  HB2 GLN   128      28.525  54.533  20.940  1.00  0.00           H
ATOM   2020  HB3 GLN   128      27.533  53.921  19.668  1.00  0.00           H
ATOM   2021  CG  GLN   128      26.493  55.292  21.062  1.00  0.00           C
ATOM   2022  HG2 GLN   128      26.408  55.367  22.146  1.00  0.00           H
ATOM   2023  HG3 GLN   128      26.830  56.216  20.595  1.00  0.00           H
ATOM   2024  CD  GLN   128      25.163  54.907  20.493  1.00  0.00           C
ATOM   2025  OE1 GLN   128      25.082  54.509  19.304  1.00  0.00           O
ATOM   2026  NE2 GLN   128      24.113  54.826  21.231  1.00  0.00           N
ATOM   2027 HE21 GLN   128      23.284  54.636  20.685  1.00  0.00           H
ATOM   2028 HE22 GLN   128      24.069  55.141  22.189  1.00  0.00           H
ATOM   2029  C   GLN   128      28.266  51.798  20.920  1.00  0.00           C
ATOM   2030  O   GLN   128      28.900  51.989  19.897  1.00  0.00           O
ATOM   2031  N   GLY   129      28.468  50.711  21.673  1.00  0.00           N
ATOM   2032  H   GLY   129      27.815  50.564  22.428  1.00  0.00           H
ATOM   2033  CA  GLY   129      29.327  49.546  21.398  1.00  0.00           C
ATOM   2034  HA2 GLY   129      29.192  48.967  22.312  1.00  0.00           H
ATOM   2035  HA3 GLY   129      28.938  48.949  20.573  1.00  0.00           H
ATOM   2036  C   GLY   129      30.829  49.846  21.195  1.00  0.00           C
ATOM   2037  O   GLY   129      31.289  50.907  21.399  1.00  0.00           O
ATOM   2038  N   ILE   130      31.594  48.724  20.889  1.00  0.00           N
ATOM   2039  H   ILE   130      31.080  47.859  20.802  1.00  0.00           H
ATOM   2040  CA  ILE   130      33.079  48.682  20.840  1.00  0.00           C
ATOM   2041  HA  ILE   130      33.565  49.589  20.479  1.00  0.00           H
ATOM   2042  CB  ILE   130      33.651  48.244  22.212  1.00  0.00           C
ATOM   2043  HB  ILE   130      33.706  47.156  22.162  1.00  0.00           H
ATOM   2044  CG2 ILE   130      35.122  48.726  22.134  1.00  0.00           C
ATOM   2045 HG21 ILE   130      35.592  48.325  23.033  1.00  0.00           H
ATOM   2046 HG22 ILE   130      35.205  49.808  22.041  1.00  0.00           H
ATOM   2047 HG23 ILE   130      35.757  48.292  21.362  1.00  0.00           H
ATOM   2048  CG1 ILE   130      32.923  48.680  23.480  1.00  0.00           C
ATOM   2049 HG12 ILE   130      32.904  49.763  23.353  1.00  0.00           H
ATOM   2050 HG13 ILE   130      31.873  48.389  23.459  1.00  0.00           H
ATOM   2051  CD1 ILE   130      33.511  48.115  24.814  1.00  0.00           C
ATOM   2052 HD11 ILE   130      32.770  48.131  25.613  1.00  0.00           H
ATOM   2053 HD12 ILE   130      34.358  48.687  25.195  1.00  0.00           H
ATOM   2054 HD13 ILE   130      33.786  47.061  24.760  1.00  0.00           H
ATOM   2055  C   ILE   130      33.468  47.642  19.761  1.00  0.00           C
ATOM   2056  O   ILE   130      32.946  46.567  19.679  1.00  0.00           O
ATOM   2057  N   SER   131      34.456  47.985  18.864  1.00  0.00           N
ATOM   2058  H   SER   131      34.894  48.891  18.953  1.00  0.00           H
ATOM   2059  CA  SER   131      35.013  47.162  17.777  1.00  0.00           C
ATOM   2060  HA  SER   131      34.115  46.770  17.300  1.00  0.00           H
ATOM   2061  CB  SER   131      35.721  48.001  16.668  1.00  0.00           C
ATOM   2062  HB2 SER   131      35.991  47.292  15.886  1.00  0.00           H
ATOM   2063  HB3 SER   131      35.174  48.826  16.210  1.00  0.00           H
ATOM   2064  OG  SER   131      36.932  48.510  17.105  1.00  0.00           O
ATOM   2065  HG  SER   131      36.930  48.848  18.003  1.00  0.00           H
ATOM   2066  C   SER   131      35.915  46.021  18.226  1.00  0.00           C
ATOM   2067  O   SER   131      36.211  45.111  17.407  1.00  0.00           O
ATOM   2068  N   GLU   132      36.295  46.018  19.483  1.00  0.00           N
ATOM   2069  H   GLU   132      35.991  46.805  20.040  1.00  0.00           H
ATOM   2070  CA  GLU   132      37.163  45.021  20.100  1.00  0.00           C
ATOM   2071  HA  GLU   132      36.808  44.089  19.663  1.00  0.00           H
ATOM   2072  CB  GLU   132      38.666  45.125  19.622  1.00  0.00           C
ATOM   2073  HB2 GLU   132      39.255  44.331  20.079  1.00  0.00           H
ATOM   2074  HB3 GLU   132      38.690  45.050  18.535  1.00  0.00           H
ATOM   2075  CG  GLU   132      39.228  46.514  19.941  1.00  0.00           C
ATOM   2076  HG2 GLU   132      38.854  47.375  19.385  1.00  0.00           H
ATOM   2077  HG3 GLU   132      39.056  46.635  21.011  1.00  0.00           H
ATOM   2078  CD  GLU   132      40.753  46.397  19.791  1.00  0.00           C
ATOM   2079  OE1 GLU   132      41.444  46.906  20.711  1.00  0.00           O
ATOM   2080  OE2 GLU   132      41.310  45.997  18.774  1.00  0.00           O
ATOM   2081  C   GLU   132      37.063  44.920  21.604  1.00  0.00           C
ATOM   2082  O   GLU   132      36.608  45.879  22.244  1.00  0.00           O
ATOM   2083  N   PRO   133      37.478  43.756  22.217  1.00  0.00           N
ATOM   2084  CD  PRO   133      38.126  42.624  21.594  1.00  0.00           C
ATOM   2085  HD2 PRO   133      39.207  42.730  21.494  1.00  0.00           H
ATOM   2086  HD3 PRO   133      37.669  42.370  20.638  1.00  0.00           H
ATOM   2087  CG  PRO   133      37.873  41.475  22.582  1.00  0.00           C
ATOM   2088  HG2 PRO   133      38.815  41.412  23.126  1.00  0.00           H
ATOM   2089  HG3 PRO   133      37.578  40.530  22.128  1.00  0.00           H
ATOM   2090  CB  PRO   133      36.760  42.020  23.469  1.00  0.00           C
ATOM   2091  HB2 PRO   133      36.663  41.649  24.490  1.00  0.00           H
ATOM   2092  HB3 PRO   133      35.767  41.851  23.054  1.00  0.00           H
ATOM   2093  CA  PRO   133      36.992  43.467  23.588  1.00  0.00           C
ATOM   2094  HA  PRO   133      36.079  44.008  23.837  1.00  0.00           H
ATOM   2095  C   PRO   133      37.981  43.786  24.674  1.00  0.00           C
ATOM   2096  O   PRO   133      39.215  43.867  24.510  1.00  0.00           O
ATOM   2097  N   ILE   134      37.441  43.829  25.925  1.00  0.00           N
ATOM   2098  H   ILE   134      36.459  43.721  26.131  1.00  0.00           H
ATOM   2099  CA  ILE   134      38.086  44.282  27.157  1.00  0.00           C
ATOM   2100  HA  ILE   134      38.944  44.828  26.762  1.00  0.00           H
ATOM   2101  CB  ILE   134      37.230  45.224  28.097  1.00  0.00           C
ATOM   2102  HB  ILE   134      36.364  44.657  28.441  1.00  0.00           H
ATOM   2103  CG2 ILE   134      38.060  45.624  29.306  1.00  0.00           C
ATOM   2104 HG21 ILE   134      38.271  44.697  29.838  1.00  0.00           H
ATOM   2105 HG22 ILE   134      37.481  46.264  29.972  1.00  0.00           H
ATOM   2106 HG23 ILE   134      39.012  46.060  29.003  1.00  0.00           H
ATOM   2107  CG1 ILE   134      36.810  46.514  27.332  1.00  0.00           C
ATOM   2108 HG12 ILE   134      37.665  47.188  27.394  1.00  0.00           H
ATOM   2109 HG13 ILE   134      36.676  46.185  26.301  1.00  0.00           H
ATOM   2110  CD1 ILE   134      35.493  47.209  27.828  1.00  0.00           C
ATOM   2111 HD11 ILE   134      35.491  48.209  27.397  1.00  0.00           H
ATOM   2112 HD12 ILE   134      35.558  47.133  28.914  1.00  0.00           H
ATOM   2113 HD13 ILE   134      34.696  46.589  27.417  1.00  0.00           H
ATOM   2114  C   ILE   134      38.578  43.014  27.860  1.00  0.00           C
ATOM   2115  O   ILE   134      37.745  42.151  28.064  1.00  0.00           O
ATOM   2116  N   PRO   135      39.752  42.933  28.433  1.00  0.00           N
ATOM   2117  CD  PRO   135      40.995  43.589  28.096  1.00  0.00           C
ATOM   2118  HD2 PRO   135      41.357  44.332  28.807  1.00  0.00           H
ATOM   2119  HD3 PRO   135      40.949  44.069  27.118  1.00  0.00           H
ATOM   2120  CG  PRO   135      42.102  42.482  28.096  1.00  0.00           C
ATOM   2121  HG2 PRO   135      43.078  42.940  28.256  1.00  0.00           H
ATOM   2122  HG3 PRO   135      42.094  41.898  27.176  1.00  0.00           H
ATOM   2123  CB  PRO   135      41.622  41.577  29.250  1.00  0.00           C
ATOM   2124  HB2 PRO   135      42.122  41.892  30.165  1.00  0.00           H
ATOM   2125  HB3 PRO   135      41.892  40.537  29.065  1.00  0.00           H
ATOM   2126  CA  PRO   135      40.109  41.721  29.288  1.00  0.00           C
ATOM   2127  HA  PRO   135      39.652  40.790  28.952  1.00  0.00           H
ATOM   2128  C   PRO   135      39.598  41.868  30.723  1.00  0.00           C
ATOM   2129  O   PRO   135      39.898  42.828  31.464  1.00  0.00           O
ATOM   2130  N   LEU   136      38.783  40.927  31.153  1.00  0.00           N
ATOM   2131  H   LEU   136      38.713  40.161  30.499  1.00  0.00           H
ATOM   2132  CA  LEU   136      38.274  40.771  32.486  1.00  0.00           C
ATOM   2133  HA  LEU   136      38.127  41.759  32.919  1.00  0.00           H
ATOM   2134  CB  LEU   136      36.811  40.249  32.205  1.00  0.00           C
ATOM   2135  HB2 LEU   136      36.237  41.113  31.869  1.00  0.00           H
ATOM   2136  HB3 LEU   136      36.971  39.468  31.461  1.00  0.00           H
ATOM   2137  CG  LEU   136      35.962  39.607  33.331  1.00  0.00           C
ATOM   2138  HG  LEU   136      36.318  38.597  33.534  1.00  0.00           H
ATOM   2139  CD1 LEU   136      35.899  40.493  34.570  1.00  0.00           C
ATOM   2140 HD11 LEU   136      35.245  40.012  35.298  1.00  0.00           H
ATOM   2141 HD12 LEU   136      35.355  41.391  34.276  1.00  0.00           H
ATOM   2142 HD13 LEU   136      36.844  40.853  34.976  1.00  0.00           H
ATOM   2143  CD2 LEU   136      34.510  39.555  32.823  1.00  0.00           C
ATOM   2144 HD21 LEU   136      34.125  40.562  32.664  1.00  0.00           H
ATOM   2145 HD22 LEU   136      34.484  38.953  31.915  1.00  0.00           H
ATOM   2146 HD23 LEU   136      33.784  39.252  33.578  1.00  0.00           H
ATOM   2147  C   LEU   136      39.144  39.874  33.445  1.00  0.00           C
ATOM   2148  O   LEU   136      39.361  38.671  33.251  1.00  0.00           O
ATOM   2149  N   GLY   137      39.428  40.441  34.600  1.00  0.00           N
ATOM   2150  H   GLY   137      39.203  41.421  34.691  1.00  0.00           H
ATOM   2151  CA  GLY   137      39.635  39.763  35.885  1.00  0.00           C
ATOM   2152  HA2 GLY   137      40.364  38.955  35.833  1.00  0.00           H
ATOM   2153  HA3 GLY   137      40.087  40.568  36.463  1.00  0.00           H
ATOM   2154  C   GLY   137      38.348  39.247  36.686  1.00  0.00           C
ATOM   2155  O   GLY   137      37.688  40.038  37.395  1.00  0.00           O
ATOM   2156  N   PHE   138      37.974  38.061  36.429  1.00  0.00           N
ATOM   2157  H   PHE   138      38.632  37.632  35.794  1.00  0.00           H
ATOM   2158  CA  PHE   138      37.086  37.315  37.267  1.00  0.00           C
ATOM   2159  HA  PHE   138      36.215  37.888  37.588  1.00  0.00           H
ATOM   2160  CB  PHE   138      36.462  36.067  36.555  1.00  0.00           C
ATOM   2161  HB2 PHE   138      35.879  36.385  35.691  1.00  0.00           H
ATOM   2162  HB3 PHE   138      37.337  35.484  36.271  1.00  0.00           H
ATOM   2163  CG  PHE   138      35.577  35.147  37.450  1.00  0.00           C
ATOM   2164  CD1 PHE   138      34.893  35.576  38.649  1.00  0.00           C
ATOM   2165  HD1 PHE   138      35.065  36.541  39.103  1.00  0.00           H
ATOM   2166  CE1 PHE   138      33.810  34.855  39.117  1.00  0.00           C
ATOM   2167  HE1 PHE   138      33.269  35.341  39.915  1.00  0.00           H
ATOM   2168  CZ  PHE   138      33.441  33.652  38.470  1.00  0.00           C
ATOM   2169  HZ  PHE   138      32.572  33.119  38.827  1.00  0.00           H
ATOM   2170  CE2 PHE   138      34.142  33.132  37.361  1.00  0.00           C
ATOM   2171  HE2 PHE   138      33.793  32.264  36.821  1.00  0.00           H
ATOM   2172  CD2 PHE   138      35.253  33.879  36.904  1.00  0.00           C
ATOM   2173  HD2 PHE   138      35.707  33.524  35.990  1.00  0.00           H
ATOM   2174  C   PHE   138      37.791  36.964  38.720  1.00  0.00           C
ATOM   2175  O   PHE   138      38.615  36.114  38.927  1.00  0.00           O
ATOM   2176  N   THR   139      37.420  37.746  39.758  1.00  0.00           N
ATOM   2177  H   THR   139      36.685  38.405  39.545  1.00  0.00           H
ATOM   2178  CA  THR   139      37.658  37.292  41.167  1.00  0.00           C
ATOM   2179  HA  THR   139      38.660  36.864  41.212  1.00  0.00           H
ATOM   2180  CB  THR   139      37.520  38.490  42.171  1.00  0.00           C
ATOM   2181  HB  THR   139      36.460  38.663  42.354  1.00  0.00           H
ATOM   2182  CG2 THR   139      38.133  38.106  43.480  1.00  0.00           C
ATOM   2183 HG21 THR   139      37.533  37.284  43.871  1.00  0.00           H
ATOM   2184 HG22 THR   139      37.949  38.971  44.116  1.00  0.00           H
ATOM   2185 HG23 THR   139      39.222  38.100  43.434  1.00  0.00           H
ATOM   2186  OG1 THR   139      38.047  39.601  41.543  1.00  0.00           O
ATOM   2187  HG1 THR   139      37.427  39.794  40.834  1.00  0.00           H
ATOM   2188  C   THR   139      36.703  36.198  41.473  1.00  0.00           C
ATOM   2189  O   THR   139      35.439  36.255  41.352  1.00  0.00           O
ATOM   2190  N   PHE   140      37.234  35.063  41.952  1.00  0.00           N
ATOM   2191  H   PHE   140      38.240  35.024  42.040  1.00  0.00           H
ATOM   2192  CA  PHE   140      36.486  33.834  42.382  1.00  0.00           C
ATOM   2193  HA  PHE   140      35.463  34.143  42.595  1.00  0.00           H
ATOM   2194  CB  PHE   140      36.301  32.914  41.107  1.00  0.00           C
ATOM   2195  HB2 PHE   140      36.108  33.529  40.229  1.00  0.00           H
ATOM   2196  HB3 PHE   140      37.276  32.468  40.906  1.00  0.00           H
ATOM   2197  CG  PHE   140      35.157  31.873  41.208  1.00  0.00           C
ATOM   2198  CD1 PHE   140      33.831  32.322  41.300  1.00  0.00           C
ATOM   2199  HD1 PHE   140      33.549  33.346  41.495  1.00  0.00           H
ATOM   2200  CE1 PHE   140      32.776  31.377  41.309  1.00  0.00           C
ATOM   2201  HE1 PHE   140      31.754  31.728  41.312  1.00  0.00           H
ATOM   2202  CZ  PHE   140      33.078  30.034  41.312  1.00  0.00           C
ATOM   2203  HZ  PHE   140      32.224  29.375  41.260  1.00  0.00           H
ATOM   2204  CE2 PHE   140      34.332  29.562  41.146  1.00  0.00           C
ATOM   2205  HE2 PHE   140      34.499  28.496  41.107  1.00  0.00           H
ATOM   2206  CD2 PHE   140      35.379  30.483  41.141  1.00  0.00           C
ATOM   2207  HD2 PHE   140      36.376  30.067  41.137  1.00  0.00           H
ATOM   2208  C   PHE   140      37.048  33.246  43.619  1.00  0.00           C
ATOM   2209  O   PHE   140      37.567  32.114  43.614  1.00  0.00           O
ATOM   2210  N   SER   141      36.945  33.879  44.809  1.00  0.00           N
ATOM   2211  H   SER   141      36.533  34.798  44.726  1.00  0.00           H
ATOM   2212  CA  SER   141      37.669  33.481  46.031  1.00  0.00           C
ATOM   2213  HA  SER   141      38.703  33.227  45.796  1.00  0.00           H
ATOM   2214  CB  SER   141      37.722  34.610  47.057  1.00  0.00           C
ATOM   2215  HB2 SER   141      36.820  34.769  47.646  1.00  0.00           H
ATOM   2216  HB3 SER   141      38.385  34.288  47.859  1.00  0.00           H
ATOM   2217  OG  SER   141      38.252  35.753  46.529  1.00  0.00           O
ATOM   2218  HG  SER   141      37.604  36.456  46.442  1.00  0.00           H
ATOM   2219  C   SER   141      37.194  32.208  46.702  1.00  0.00           C
ATOM   2220  O   SER   141      37.561  31.995  47.940  1.00  0.00           O
ATOM   2221  N   PHE   142      36.252  31.418  46.147  1.00  0.00           N
ATOM   2222  H   PHE   142      36.004  31.693  45.207  1.00  0.00           H
ATOM   2223  CA  PHE   142      35.683  30.211  46.607  1.00  0.00           C
ATOM   2224  HA  PHE   142      35.284  30.436  47.597  1.00  0.00           H
ATOM   2225  CB  PHE   142      34.574  29.737  45.624  1.00  0.00           C
ATOM   2226  HB2 PHE   142      35.101  29.682  44.671  1.00  0.00           H
ATOM   2227  HB3 PHE   142      34.150  28.743  45.761  1.00  0.00           H
ATOM   2228  CG  PHE   142      33.415  30.664  45.469  1.00  0.00           C
ATOM   2229  CD1 PHE   142      33.414  31.798  44.599  1.00  0.00           C
ATOM   2230  HD1 PHE   142      34.234  31.951  43.913  1.00  0.00           H
ATOM   2231  CE1 PHE   142      32.293  32.607  44.517  1.00  0.00           C
ATOM   2232  HE1 PHE   142      32.231  33.422  43.810  1.00  0.00           H
ATOM   2233  CZ  PHE   142      31.253  32.346  45.447  1.00  0.00           C
ATOM   2234  HZ  PHE   142      30.364  32.956  45.375  1.00  0.00           H
ATOM   2235  CE2 PHE   142      31.247  31.267  46.381  1.00  0.00           C
ATOM   2236  HE2 PHE   142      30.383  31.016  46.978  1.00  0.00           H
ATOM   2237  CD2 PHE   142      32.329  30.426  46.340  1.00  0.00           C
ATOM   2238  HD2 PHE   142      32.455  29.584  47.005  1.00  0.00           H
ATOM   2239  C   PHE   142      36.844  29.181  46.672  1.00  0.00           C
ATOM   2240  O   PHE   142      37.770  29.188  45.854  1.00  0.00           O
ATOM   2241  N   PRO   143      36.740  28.079  47.455  1.00  0.00           N
ATOM   2242  CD  PRO   143      35.699  27.802  48.448  1.00  0.00           C
ATOM   2243  HD2 PRO   143      34.684  27.749  48.053  1.00  0.00           H
ATOM   2244  HD3 PRO   143      35.742  28.613  49.176  1.00  0.00           H
ATOM   2245  CG  PRO   143      36.064  26.489  49.208  1.00  0.00           C
ATOM   2246  HG2 PRO   143      35.113  25.961  49.272  1.00  0.00           H
ATOM   2247  HG3 PRO   143      36.594  26.705  50.134  1.00  0.00           H
ATOM   2248  CB  PRO   143      37.039  25.821  48.256  1.00  0.00           C
ATOM   2249  HB2 PRO   143      36.361  25.094  47.811  1.00  0.00           H
ATOM   2250  HB3 PRO   143      37.890  25.377  48.771  1.00  0.00           H
ATOM   2251  CA  PRO   143      37.548  26.912  47.305  1.00  0.00           C
ATOM   2252  HA  PRO   143      38.509  27.242  47.699  1.00  0.00           H
ATOM   2253  C   PRO   143      37.763  26.392  45.868  1.00  0.00           C
ATOM   2254  O   PRO   143      36.873  25.825  45.236  1.00  0.00           O
ATOM   2255  N   ALA   144      39.055  26.484  45.468  1.00  0.00           N
ATOM   2256  H   ALA   144      39.811  26.819  46.049  1.00  0.00           H
ATOM   2257  CA  ALA   144      39.356  26.292  44.016  1.00  0.00           C
ATOM   2258  HA  ALA   144      38.693  25.518  43.632  1.00  0.00           H
ATOM   2259  CB  ALA   144      39.049  27.548  43.250  1.00  0.00           C
ATOM   2260  HB1 ALA   144      39.234  27.457  42.179  1.00  0.00           H
ATOM   2261  HB2 ALA   144      39.847  28.226  43.552  1.00  0.00           H
ATOM   2262  HB3 ALA   144      38.063  27.906  43.546  1.00  0.00           H
ATOM   2263  C   ALA   144      40.830  25.759  43.833  1.00  0.00           C
ATOM   2264  O   ALA   144      41.576  25.556  44.844  1.00  0.00           O
ATOM   2265  N   SER   145      41.137  25.518  42.584  1.00  0.00           N
ATOM   2266  H   SER   145      40.446  25.831  41.916  1.00  0.00           H
ATOM   2267  CA  SER   145      42.465  25.143  42.036  1.00  0.00           C
ATOM   2268  HA  SER   145      43.294  25.652  42.527  1.00  0.00           H
ATOM   2269  CB  SER   145      42.681  23.608  42.244  1.00  0.00           C
ATOM   2270  HB2 SER   145      42.624  23.302  43.289  1.00  0.00           H
ATOM   2271  HB3 SER   145      41.898  23.101  41.682  1.00  0.00           H
ATOM   2272  OG  SER   145      43.919  23.145  41.752  1.00  0.00           O
ATOM   2273  HG  SER   145      44.598  23.430  42.368  1.00  0.00           H
ATOM   2274  C   SER   145      42.489  25.571  40.578  1.00  0.00           C
ATOM   2275  O   SER   145      41.456  25.653  39.994  1.00  0.00           O
ATOM   2276  N   GLN   146      43.704  25.683  39.965  1.00  0.00           N
ATOM   2277  H   GLN   146      44.525  25.594  40.546  1.00  0.00           H
ATOM   2278  CA  GLN   146      43.984  25.962  38.588  1.00  0.00           C
ATOM   2279  HA  GLN   146      43.309  25.408  37.937  1.00  0.00           H
ATOM   2280  CB  GLN   146      43.768  27.454  38.249  1.00  0.00           C
ATOM   2281  HB2 GLN   146      44.233  27.593  37.274  1.00  0.00           H
ATOM   2282  HB3 GLN   146      42.688  27.599  38.202  1.00  0.00           H
ATOM   2283  CG  GLN   146      44.325  28.479  39.280  1.00  0.00           C
ATOM   2284  HG2 GLN   146      43.674  28.279  40.131  1.00  0.00           H
ATOM   2285  HG3 GLN   146      45.391  28.276  39.387  1.00  0.00           H
ATOM   2286  CD  GLN   146      44.357  30.033  39.024  1.00  0.00           C
ATOM   2287  OE1 GLN   146      45.036  30.761  39.746  1.00  0.00           O
ATOM   2288  NE2 GLN   146      43.627  30.582  38.160  1.00  0.00           N
ATOM   2289 HE21 GLN   146      43.381  31.560  38.098  1.00  0.00           H
ATOM   2290 HE22 GLN   146      43.193  29.986  37.469  1.00  0.00           H
ATOM   2291  C   GLN   146      45.355  25.615  38.109  1.00  0.00           C
ATOM   2292  O   GLN   146      46.362  25.589  38.869  1.00  0.00           O
ATOM   2293  N   ASN   147      45.418  25.353  36.807  1.00  0.00           N
ATOM   2294  H   ASN   147      44.525  25.300  36.339  1.00  0.00           H
ATOM   2295  CA  ASN   147      46.643  24.902  36.113  1.00  0.00           C
ATOM   2296  HA  ASN   147      47.468  24.685  36.793  1.00  0.00           H
ATOM   2297  CB  ASN   147      46.325  23.638  35.258  1.00  0.00           C
ATOM   2298  HB2 ASN   147      45.620  23.953  34.487  1.00  0.00           H
ATOM   2299  HB3 ASN   147      47.221  23.269  34.759  1.00  0.00           H
ATOM   2300  CG  ASN   147      45.689  22.388  35.966  1.00  0.00           C
ATOM   2301  OD1 ASN   147      46.345  21.553  36.582  1.00  0.00           O
ATOM   2302  ND2 ASN   147      44.394  22.347  36.026  1.00  0.00           N
ATOM   2303 HD21 ASN   147      43.838  23.083  35.613  1.00  0.00           H
ATOM   2304 HD22 ASN   147      43.925  21.813  36.743  1.00  0.00           H
ATOM   2305  C   ASN   147      47.322  26.020  35.303  1.00  0.00           C
ATOM   2306  O   ASN   147      48.384  25.830  34.788  1.00  0.00           O
ATOM   2307  N   LYS   148      46.664  27.169  35.186  1.00  0.00           N
ATOM   2308  H   LYS   148      45.826  27.170  35.751  1.00  0.00           H
ATOM   2309  CA  LYS   148      47.071  28.374  34.488  1.00  0.00           C
ATOM   2310  HA  LYS   148      48.075  28.619  34.833  1.00  0.00           H
ATOM   2311  CB  LYS   148      46.946  28.107  32.916  1.00  0.00           C
ATOM   2312  HB2 LYS   148      47.077  29.101  32.489  1.00  0.00           H
ATOM   2313  HB3 LYS   148      47.790  27.654  32.396  1.00  0.00           H
ATOM   2314  CG  LYS   148      45.632  27.545  32.300  1.00  0.00           C
ATOM   2315  HG2 LYS   148      45.450  26.496  32.531  1.00  0.00           H
ATOM   2316  HG3 LYS   148      44.787  28.103  32.706  1.00  0.00           H
ATOM   2317  CD  LYS   148      45.652  27.444  30.790  1.00  0.00           C
ATOM   2318  HD2 LYS   148      46.181  28.320  30.414  1.00  0.00           H
ATOM   2319  HD3 LYS   148      46.288  26.598  30.528  1.00  0.00           H
ATOM   2320  CE  LYS   148      44.390  27.289  30.016  1.00  0.00           C
ATOM   2321  HE2 LYS   148      43.756  28.126  30.309  1.00  0.00           H
ATOM   2322  HE3 LYS   148      44.552  27.340  28.939  1.00  0.00           H
ATOM   2323  NZ  LYS   148      43.696  26.004  30.293  1.00  0.00           N
ATOM   2324  HZ1 LYS   148      44.300  25.200  30.199  1.00  0.00           H
ATOM   2325  HZ2 LYS   148      42.943  25.909  29.626  1.00  0.00           H
ATOM   2326  HZ3 LYS   148      43.359  26.030  31.245  1.00  0.00           H
ATOM   2327  C   LYS   148      46.125  29.547  34.867  1.00  0.00           C
ATOM   2328  O   LYS   148      45.063  29.331  35.445  1.00  0.00           O
ATOM   2329  N   ILE   149      46.442  30.763  34.536  1.00  0.00           N
ATOM   2330  H   ILE   149      47.301  30.993  34.059  1.00  0.00           H
ATOM   2331  CA  ILE   149      45.816  31.957  35.050  1.00  0.00           C
ATOM   2332  HA  ILE   149      45.838  31.883  36.137  1.00  0.00           H
ATOM   2333  CB  ILE   149      46.602  33.310  34.612  1.00  0.00           C
ATOM   2334  HB  ILE   149      47.627  33.210  34.969  1.00  0.00           H
ATOM   2335  CG2 ILE   149      46.737  33.469  33.114  1.00  0.00           C
ATOM   2336 HG21 ILE   149      47.383  34.314  32.877  1.00  0.00           H
ATOM   2337 HG22 ILE   149      45.721  33.743  32.830  1.00  0.00           H
ATOM   2338 HG23 ILE   149      47.030  32.566  32.579  1.00  0.00           H
ATOM   2339  CG1 ILE   149      46.121  34.618  35.120  1.00  0.00           C
ATOM   2340 HG12 ILE   149      46.900  35.363  34.958  1.00  0.00           H
ATOM   2341 HG13 ILE   149      45.231  34.921  34.569  1.00  0.00           H
ATOM   2342  CD1 ILE   149      45.713  34.563  36.560  1.00  0.00           C
ATOM   2343 HD11 ILE   149      45.320  35.525  36.887  1.00  0.00           H
ATOM   2344 HD12 ILE   149      46.455  34.223  37.282  1.00  0.00           H
ATOM   2345 HD13 ILE   149      44.933  33.837  36.791  1.00  0.00           H
ATOM   2346  C   ILE   149      44.348  32.079  34.594  1.00  0.00           C
ATOM   2347  O   ILE   149      43.551  32.731  35.225  1.00  0.00           O
ATOM   2348  N   ASN   150      44.013  31.464  33.410  1.00  0.00           N
ATOM   2349  H   ASN   150      44.738  30.900  32.987  1.00  0.00           H
ATOM   2350  CA  ASN   150      42.781  31.702  32.678  1.00  0.00           C
ATOM   2351  HA  ASN   150      42.327  32.603  33.088  1.00  0.00           H
ATOM   2352  CB  ASN   150      43.182  32.041  31.176  1.00  0.00           C
ATOM   2353  HB2 ASN   150      42.258  32.383  30.709  1.00  0.00           H
ATOM   2354  HB3 ASN   150      43.862  32.891  31.120  1.00  0.00           H
ATOM   2355  CG  ASN   150      43.759  30.918  30.337  1.00  0.00           C
ATOM   2356  OD1 ASN   150      44.652  30.225  30.693  1.00  0.00           O
ATOM   2357  ND2 ASN   150      43.159  30.725  29.142  1.00  0.00           N
ATOM   2358 HD21 ASN   150      42.303  31.239  28.996  1.00  0.00           H
ATOM   2359 HD22 ASN   150      43.504  29.963  28.577  1.00  0.00           H
ATOM   2360  C   ASN   150      41.706  30.619  32.909  1.00  0.00           C
ATOM   2361  O   ASN   150      40.888  30.475  32.013  1.00  0.00           O
ATOM   2362  N   GLU   151      41.690  30.018  34.090  1.00  0.00           N
ATOM   2363  H   GLU   151      42.473  30.167  34.710  1.00  0.00           H
ATOM   2364  CA  GLU   151      40.761  28.879  34.420  1.00  0.00           C
ATOM   2365  HA  GLU   151      39.814  29.061  33.912  1.00  0.00           H
ATOM   2366  CB  GLU   151      41.361  27.614  33.824  1.00  0.00           C
ATOM   2367  HB2 GLU   151      40.551  26.891  33.726  1.00  0.00           H
ATOM   2368  HB3 GLU   151      41.624  27.690  32.768  1.00  0.00           H
ATOM   2369  CG  GLU   151      42.431  26.887  34.665  1.00  0.00           C
ATOM   2370  HG2 GLU   151      43.315  27.512  34.539  1.00  0.00           H
ATOM   2371  HG3 GLU   151      42.184  26.711  35.712  1.00  0.00           H
ATOM   2372  CD  GLU   151      42.782  25.554  33.999  1.00  0.00           C
ATOM   2373  OE1 GLU   151      42.631  25.278  32.758  1.00  0.00           O
ATOM   2374  OE2 GLU   151      43.178  24.730  34.822  1.00  0.00           O
ATOM   2375  C   GLU   151      40.578  28.718  35.958  1.00  0.00           C
ATOM   2376  O   GLU   151      41.432  29.310  36.700  1.00  0.00           O
ATOM   2377  N   GLY   152      39.556  28.033  36.556  1.00  0.00           N
ATOM   2378  H   GLY   152      38.791  27.623  36.039  1.00  0.00           H
ATOM   2379  CA  GLY   152      39.439  27.858  37.997  1.00  0.00           C
ATOM   2380  HA2 GLY   152      40.393  27.496  38.381  1.00  0.00           H
ATOM   2381  HA3 GLY   152      39.075  28.782  38.446  1.00  0.00           H
ATOM   2382  C   GLY   152      38.385  26.820  38.223  1.00  0.00           C
ATOM   2383  O   GLY   152      37.259  26.987  37.811  1.00  0.00           O
ATOM   2384  N   ILE   153      38.760  25.663  38.701  1.00  0.00           N
ATOM   2385  H   ILE   153      39.737  25.562  38.934  1.00  0.00           H
ATOM   2386  CA  ILE   153      37.977  24.470  39.031  1.00  0.00           C
ATOM   2387  HA  ILE   153      37.081  24.452  38.411  1.00  0.00           H
ATOM   2388  CB  ILE   153      38.824  23.192  38.834  1.00  0.00           C
ATOM   2389  HB  ILE   153      39.632  23.149  39.565  1.00  0.00           H
ATOM   2390  CG2 ILE   153      37.973  22.005  39.209  1.00  0.00           C
ATOM   2391 HG21 ILE   153      37.506  22.152  40.182  1.00  0.00           H
ATOM   2392 HG22 ILE   153      38.605  21.128  39.346  1.00  0.00           H
ATOM   2393 HG23 ILE   153      37.310  21.829  38.363  1.00  0.00           H
ATOM   2394  CG1 ILE   153      39.384  22.959  37.408  1.00  0.00           C
ATOM   2395 HG12 ILE   153      39.702  21.917  37.399  1.00  0.00           H
ATOM   2396 HG13 ILE   153      38.549  23.087  36.720  1.00  0.00           H
ATOM   2397  CD1 ILE   153      40.653  23.784  37.014  1.00  0.00           C
ATOM   2398 HD11 ILE   153      41.325  23.810  37.871  1.00  0.00           H
ATOM   2399 HD12 ILE   153      40.362  24.806  36.772  1.00  0.00           H
ATOM   2400 HD13 ILE   153      41.054  23.348  36.098  1.00  0.00           H
ATOM   2401  C   ILE   153      37.334  24.630  40.434  1.00  0.00           C
ATOM   2402  O   ILE   153      38.057  24.595  41.423  1.00  0.00           O
ATOM   2403  N   LEU   154      36.020  24.861  40.475  1.00  0.00           N
ATOM   2404  H   LEU   154      35.449  24.648  39.669  1.00  0.00           H
ATOM   2405  CA  LEU   154      35.413  24.961  41.765  1.00  0.00           C
ATOM   2406  HA  LEU   154      35.848  25.760  42.365  1.00  0.00           H
ATOM   2407  CB  LEU   154      33.903  25.412  41.688  1.00  0.00           C
ATOM   2408  HB2 LEU   154      33.869  26.371  41.173  1.00  0.00           H
ATOM   2409  HB3 LEU   154      33.393  24.798  40.944  1.00  0.00           H
ATOM   2410  CG  LEU   154      33.237  25.508  43.081  1.00  0.00           C
ATOM   2411  HG  LEU   154      33.402  24.574  43.619  1.00  0.00           H
ATOM   2412  CD1 LEU   154      33.549  26.760  43.918  1.00  0.00           C
ATOM   2413 HD11 LEU   154      33.303  27.638  43.321  1.00  0.00           H
ATOM   2414 HD12 LEU   154      34.613  26.650  44.126  1.00  0.00           H
ATOM   2415 HD13 LEU   154      33.001  26.741  44.859  1.00  0.00           H
ATOM   2416  CD2 LEU   154      31.702  25.541  42.827  1.00  0.00           C
ATOM   2417 HD21 LEU   154      31.307  24.706  42.250  1.00  0.00           H
ATOM   2418 HD22 LEU   154      31.158  25.545  43.771  1.00  0.00           H
ATOM   2419 HD23 LEU   154      31.548  26.477  42.289  1.00  0.00           H
ATOM   2420  C   LEU   154      35.419  23.573  42.466  1.00  0.00           C
ATOM   2421  O   LEU   154      34.670  22.634  42.098  1.00  0.00           O
ATOM   2422  N   GLN   155      36.224  23.353  43.530  1.00  0.00           N
ATOM   2423  H   GLN   155      36.645  24.229  43.808  1.00  0.00           H
ATOM   2424  CA  GLN   155      36.168  22.178  44.424  1.00  0.00           C
ATOM   2425  HA  GLN   155      36.501  21.286  43.894  1.00  0.00           H
ATOM   2426  CB  GLN   155      37.286  22.256  45.513  1.00  0.00           C
ATOM   2427  HB2 GLN   155      37.247  23.227  46.007  1.00  0.00           H
ATOM   2428  HB3 GLN   155      37.103  21.460  46.235  1.00  0.00           H
ATOM   2429  CG  GLN   155      38.662  22.071  44.820  1.00  0.00           C
ATOM   2430  HG2 GLN   155      38.689  21.105  44.316  1.00  0.00           H
ATOM   2431  HG3 GLN   155      38.775  22.727  43.957  1.00  0.00           H
ATOM   2432  CD  GLN   155      39.850  22.145  45.739  1.00  0.00           C
ATOM   2433  OE1 GLN   155      39.789  22.427  46.930  1.00  0.00           O
ATOM   2434  NE2 GLN   155      41.078  22.026  45.294  1.00  0.00           N
ATOM   2435 HE21 GLN   155      41.701  22.400  45.997  1.00  0.00           H
ATOM   2436 HE22 GLN   155      41.318  21.864  44.326  1.00  0.00           H
ATOM   2437  C   GLN   155      34.797  22.098  45.032  1.00  0.00           C
ATOM   2438  O   GLN   155      34.111  21.080  44.864  1.00  0.00           O
ATOM   2439  N   ARG   156      34.364  23.146  45.845  1.00  0.00           N
ATOM   2440  H   ARG   156      35.066  23.832  46.085  1.00  0.00           H
ATOM   2441  CA  ARG   156      33.092  23.277  46.651  1.00  0.00           C
ATOM   2442  HA  ARG   156      32.237  22.818  46.154  1.00  0.00           H
ATOM   2443  CB  ARG   156      33.276  22.434  47.908  1.00  0.00           C
ATOM   2444  HB2 ARG   156      32.290  22.397  48.371  1.00  0.00           H
ATOM   2445  HB3 ARG   156      33.513  21.424  47.573  1.00  0.00           H
ATOM   2446  CG  ARG   156      34.325  22.958  48.950  1.00  0.00           C
ATOM   2447  HG2 ARG   156      35.320  22.987  48.504  1.00  0.00           H
ATOM   2448  HG3 ARG   156      33.992  23.940  49.285  1.00  0.00           H
ATOM   2449  CD  ARG   156      34.541  21.961  50.157  1.00  0.00           C
ATOM   2450  HD2 ARG   156      34.795  21.018  49.674  1.00  0.00           H
ATOM   2451  HD3 ARG   156      35.336  22.355  50.791  1.00  0.00           H
ATOM   2452  NE  ARG   156      33.355  21.940  51.052  1.00  0.00           N
ATOM   2453  HE  ARG   156      32.589  22.589  50.946  1.00  0.00           H
ATOM   2454  CZ  ARG   156      33.171  20.902  51.867  1.00  0.00           C
ATOM   2455  NH1 ARG   156      34.086  20.011  52.081  1.00  0.00           N
ATOM   2456 HH11 ARG   156      34.965  19.926  51.590  1.00  0.00           H
ATOM   2457 HH12 ARG   156      33.821  19.339  52.787  1.00  0.00           H
ATOM   2458  NH2 ARG   156      32.047  20.710  52.367  1.00  0.00           N
ATOM   2459 HH21 ARG   156      31.256  21.220  52.000  1.00  0.00           H
ATOM   2460 HH22 ARG   156      31.795  19.942  52.971  1.00  0.00           H
ATOM   2461  C   ARG   156      32.733  24.734  46.900  1.00  0.00           C
ATOM   2462  O   ARG   156      33.606  25.538  46.992  1.00  0.00           O
ATOM   2463  N   TRP   157      31.431  25.024  46.923  1.00  0.00           N
ATOM   2464  H   TRP   157      30.767  24.267  47.003  1.00  0.00           H
ATOM   2465  CA  TRP   157      30.910  26.360  47.177  1.00  0.00           C
ATOM   2466  HA  TRP   157      31.434  27.077  46.544  1.00  0.00           H
ATOM   2467  CB  TRP   157      29.443  26.388  46.841  1.00  0.00           C
ATOM   2468  HB2 TRP   157      28.934  25.530  47.281  1.00  0.00           H
ATOM   2469  HB3 TRP   157      29.117  27.298  47.344  1.00  0.00           H
ATOM   2470  CG  TRP   157      29.028  26.460  45.358  1.00  0.00           C
ATOM   2471  CD1 TRP   157      28.506  25.378  44.679  1.00  0.00           C
ATOM   2472  HD1 TRP   157      28.299  24.421  45.137  1.00  0.00           H
ATOM   2473  NE1 TRP   157      28.278  25.660  43.335  1.00  0.00           N
ATOM   2474  HE1 TRP   157      27.888  25.023  42.655  1.00  0.00           H
ATOM   2475  CE2 TRP   157      28.693  27.011  43.079  1.00  0.00           C
ATOM   2476  CZ2 TRP   157      28.773  27.840  41.982  1.00  0.00           C
ATOM   2477  HZ2 TRP   157      28.358  27.634  41.006  1.00  0.00           H
ATOM   2478  CH2 TRP   157      29.239  29.129  42.166  1.00  0.00           C
ATOM   2479  HH2 TRP   157      29.256  29.808  41.326  1.00  0.00           H
ATOM   2480  CZ3 TRP   157      29.740  29.618  43.340  1.00  0.00           C
ATOM   2481  HZ3 TRP   157      30.223  30.584  43.315  1.00  0.00           H
ATOM   2482  CE3 TRP   157      29.765  28.760  44.475  1.00  0.00           C
ATOM   2483  HE3 TRP   157      30.067  29.117  45.448  1.00  0.00           H
ATOM   2484  CD2 TRP   157      29.168  27.491  44.346  1.00  0.00           C
ATOM   2485  C   TRP   157      31.158  26.791  48.652  1.00  0.00           C
ATOM   2486  O   TRP   157      31.204  25.922  49.546  1.00  0.00           O
ATOM   2487  N   THR   158      31.239  28.076  48.889  1.00  0.00           N
ATOM   2488  H   THR   158      31.148  28.608  48.036  1.00  0.00           H
ATOM   2489  CA  THR   158      31.078  28.745  50.193  1.00  0.00           C
ATOM   2490  HA  THR   158      30.825  28.127  51.054  1.00  0.00           H
ATOM   2491  CB  THR   158      32.463  29.330  50.621  1.00  0.00           C
ATOM   2492  HB  THR   158      32.271  29.991  51.466  1.00  0.00           H
ATOM   2493  CG2 THR   158      33.435  28.276  51.037  1.00  0.00           C
ATOM   2494 HG21 THR   158      33.790  27.625  50.239  1.00  0.00           H
ATOM   2495 HG22 THR   158      32.978  27.620  51.777  1.00  0.00           H
ATOM   2496 HG23 THR   158      34.260  28.729  51.587  1.00  0.00           H
ATOM   2497  OG1 THR   158      32.975  30.159  49.565  1.00  0.00           O
ATOM   2498  HG1 THR   158      33.620  30.777  49.916  1.00  0.00           H
ATOM   2499  C   THR   158      29.998  29.832  50.096  1.00  0.00           C
ATOM   2500  O   THR   158      29.188  29.760  49.141  1.00  0.00           O
ATOM   2501  N   LYS   159      29.867  30.775  51.090  1.00  0.00           N
ATOM   2502  H   LYS   159      30.330  30.570  51.963  1.00  0.00           H
ATOM   2503  CA  LYS   159      28.949  32.004  51.015  1.00  0.00           C
ATOM   2504  HA  LYS   159      28.962  32.449  52.010  1.00  0.00           H
ATOM   2505  CB  LYS   159      29.580  33.018  50.029  1.00  0.00           C
ATOM   2506  HB2 LYS   159      29.453  32.622  49.022  1.00  0.00           H
ATOM   2507  HB3 LYS   159      28.928  33.884  50.140  1.00  0.00           H
ATOM   2508  CG  LYS   159      31.065  33.393  50.146  1.00  0.00           C
ATOM   2509  HG2 LYS   159      31.277  33.678  51.176  1.00  0.00           H
ATOM   2510  HG3 LYS   159      31.756  32.629  49.788  1.00  0.00           H
ATOM   2511  CD  LYS   159      31.331  34.563  49.161  1.00  0.00           C
ATOM   2512  HD2 LYS   159      31.151  34.254  48.131  1.00  0.00           H
ATOM   2513  HD3 LYS   159      30.649  35.371  49.422  1.00  0.00           H
ATOM   2514  CE  LYS   159      32.659  35.143  49.313  1.00  0.00           C
ATOM   2515  HE2 LYS   159      32.655  35.541  50.328  1.00  0.00           H
ATOM   2516  HE3 LYS   159      33.420  34.400  49.077  1.00  0.00           H
ATOM   2517  NZ  LYS   159      32.934  36.367  48.494  1.00  0.00           N
ATOM   2518  HZ1 LYS   159      33.883  36.697  48.594  1.00  0.00           H
ATOM   2519  HZ2 LYS   159      32.367  37.182  48.675  1.00  0.00           H
ATOM   2520  HZ3 LYS   159      32.848  36.205  47.501  1.00  0.00           H
ATOM   2521  C   LYS   159      27.432  31.712  50.826  1.00  0.00           C
ATOM   2522  O   LYS   159      26.769  32.572  50.333  1.00  0.00           O
ATOM   2523  N   GLY   160      27.030  30.495  51.202  1.00  0.00           N
ATOM   2524  H   GLY   160      27.712  29.853  51.579  1.00  0.00           H
ATOM   2525  CA  GLY   160      25.689  29.904  51.043  1.00  0.00           C
ATOM   2526  HA2 GLY   160      25.713  28.971  51.605  1.00  0.00           H
ATOM   2527  HA3 GLY   160      24.929  30.567  51.457  1.00  0.00           H
ATOM   2528  C   GLY   160      25.308  29.422  49.630  1.00  0.00           C
ATOM   2529  O   GLY   160      24.191  28.811  49.447  1.00  0.00           O
ATOM   2530  N   PHE   161      26.109  29.670  48.612  1.00  0.00           N
ATOM   2531  H   PHE   161      27.040  30.006  48.816  1.00  0.00           H
ATOM   2532  CA  PHE   161      25.885  29.085  47.278  1.00  0.00           C
ATOM   2533  HA  PHE   161      24.885  29.386  46.965  1.00  0.00           H
ATOM   2534  CB  PHE   161      27.008  29.532  46.347  1.00  0.00           C
ATOM   2535  HB2 PHE   161      27.954  29.497  46.888  1.00  0.00           H
ATOM   2536  HB3 PHE   161      27.090  28.883  45.475  1.00  0.00           H
ATOM   2537  CG  PHE   161      26.885  31.054  45.907  1.00  0.00           C
ATOM   2538  CD1 PHE   161      27.436  31.957  46.812  1.00  0.00           C
ATOM   2539  HD1 PHE   161      27.796  31.540  47.741  1.00  0.00           H
ATOM   2540  CE1 PHE   161      27.443  33.319  46.487  1.00  0.00           C
ATOM   2541  HE1 PHE   161      27.785  34.042  47.213  1.00  0.00           H
ATOM   2542  CZ  PHE   161      27.002  33.780  45.272  1.00  0.00           C
ATOM   2543  HZ  PHE   161      27.040  34.832  45.029  1.00  0.00           H
ATOM   2544  CE2 PHE   161      26.539  32.828  44.274  1.00  0.00           C
ATOM   2545  HE2 PHE   161      26.126  33.230  43.360  1.00  0.00           H
ATOM   2546  CD2 PHE   161      26.497  31.426  44.550  1.00  0.00           C
ATOM   2547  HD2 PHE   161      26.225  30.695  43.803  1.00  0.00           H
ATOM   2548  C   PHE   161      25.803  27.563  47.470  1.00  0.00           C
ATOM   2549  O   PHE   161      26.497  26.966  48.256  1.00  0.00           O
ATOM   2550  N   ASP   162      24.878  26.991  46.731  1.00  0.00           N
ATOM   2551  H   ASP   162      24.360  27.574  46.088  1.00  0.00           H
ATOM   2552  CA  ASP   162      24.589  25.576  46.724  1.00  0.00           C
ATOM   2553  HA  ASP   162      25.473  24.963  46.898  1.00  0.00           H
ATOM   2554  CB  ASP   162      23.542  25.199  47.835  1.00  0.00           C
ATOM   2555  HB2 ASP   162      23.812  25.706  48.762  1.00  0.00           H
ATOM   2556  HB3 ASP   162      22.538  25.537  47.581  1.00  0.00           H
ATOM   2557  CG  ASP   162      23.603  23.719  48.163  1.00  0.00           C
ATOM   2558  OD1 ASP   162      23.184  23.398  49.342  1.00  0.00           O
ATOM   2559  OD2 ASP   162      24.268  22.853  47.555  1.00  0.00           O
ATOM   2560  C   ASP   162      24.171  25.124  45.289  1.00  0.00           C
ATOM   2561  O   ASP   162      23.084  24.516  45.097  1.00  0.00           O
ATOM   2562  N   ILE   163      24.883  25.549  44.289  1.00  0.00           N
ATOM   2563  H   ILE   163      25.807  25.933  44.430  1.00  0.00           H
ATOM   2564  CA  ILE   163      24.544  25.159  42.918  1.00  0.00           C
ATOM   2565  HA  ILE   163      23.475  25.048  42.740  1.00  0.00           H
ATOM   2566  CB  ILE   163      24.967  26.283  41.996  1.00  0.00           C
ATOM   2567  HB  ILE   163      25.991  26.527  42.278  1.00  0.00           H
ATOM   2568  CG2 ILE   163      25.128  25.981  40.460  1.00  0.00           C
ATOM   2569 HG21 ILE   163      25.558  26.875  40.009  1.00  0.00           H
ATOM   2570 HG22 ILE   163      24.147  25.720  40.063  1.00  0.00           H
ATOM   2571 HG23 ILE   163      25.870  25.206  40.265  1.00  0.00           H
ATOM   2572  CG1 ILE   163      24.121  27.572  42.284  1.00  0.00           C
ATOM   2573 HG12 ILE   163      23.263  27.664  41.619  1.00  0.00           H
ATOM   2574 HG13 ILE   163      23.873  27.649  43.343  1.00  0.00           H
ATOM   2575  CD1 ILE   163      24.849  28.890  42.079  1.00  0.00           C
ATOM   2576 HD11 ILE   163      24.314  29.799  42.355  1.00  0.00           H
ATOM   2577 HD12 ILE   163      24.809  28.982  40.994  1.00  0.00           H
ATOM   2578 HD13 ILE   163      25.894  28.779  42.370  1.00  0.00           H
ATOM   2579  C   ILE   163      25.198  23.809  42.426  1.00  0.00           C
ATOM   2580  O   ILE   163      26.471  23.800  42.486  1.00  0.00           O
ATOM   2581  N   PRO   164      24.433  22.765  41.970  1.00  0.00           N
ATOM   2582  CD  PRO   164      22.954  22.682  42.018  1.00  0.00           C
ATOM   2583  HD2 PRO   164      22.586  23.379  41.264  1.00  0.00           H
ATOM   2584  HD3 PRO   164      22.591  22.818  43.036  1.00  0.00           H
ATOM   2585  CG  PRO   164      22.516  21.338  41.556  1.00  0.00           C
ATOM   2586  HG2 PRO   164      22.298  21.303  40.488  1.00  0.00           H
ATOM   2587  HG3 PRO   164      21.588  21.078  42.063  1.00  0.00           H
ATOM   2588  CB  PRO   164      23.746  20.487  41.767  1.00  0.00           C
ATOM   2589  HB2 PRO   164      23.755  19.700  41.014  1.00  0.00           H
ATOM   2590  HB3 PRO   164      23.734  20.064  42.771  1.00  0.00           H
ATOM   2591  CA  PRO   164      24.936  21.405  41.582  1.00  0.00           C
ATOM   2592  HA  PRO   164      25.757  21.223  42.275  1.00  0.00           H
ATOM   2593  C   PRO   164      25.479  21.461  40.136  1.00  0.00           C
ATOM   2594  O   PRO   164      25.426  22.471  39.473  1.00  0.00           O
ATOM   2595  N   ASN   165      25.974  20.364  39.634  1.00  0.00           N
ATOM   2596  H   ASN   165      25.919  19.588  40.276  1.00  0.00           H
ATOM   2597  CA  ASN   165      26.741  20.200  38.352  1.00  0.00           C
ATOM   2598  HA  ASN   165      27.116  19.179  38.420  1.00  0.00           H
ATOM   2599  CB  ASN   165      25.722  20.107  37.150  1.00  0.00           C
ATOM   2600  HB2 ASN   165      25.315  21.102  36.974  1.00  0.00           H
ATOM   2601  HB3 ASN   165      26.357  19.773  36.328  1.00  0.00           H
ATOM   2602  CG  ASN   165      24.736  18.965  37.355  1.00  0.00           C
ATOM   2603  OD1 ASN   165      25.059  17.765  37.327  1.00  0.00           O
ATOM   2604  ND2 ASN   165      23.551  19.238  37.735  1.00  0.00           N
ATOM   2605 HD21 ASN   165      23.343  20.227  37.712  1.00  0.00           H
ATOM   2606 HD22 ASN   165      22.872  18.491  37.699  1.00  0.00           H
ATOM   2607  C   ASN   165      27.959  21.047  38.048  1.00  0.00           C
ATOM   2608  O   ASN   165      28.962  20.530  37.456  1.00  0.00           O
ATOM   2609  N   ILE   166      28.012  22.269  38.436  1.00  0.00           N
ATOM   2610  H   ILE   166      27.206  22.600  38.947  1.00  0.00           H
ATOM   2611  CA  ILE   166      29.162  23.131  38.248  1.00  0.00           C
ATOM   2612  HA  ILE   166      29.373  23.242  37.184  1.00  0.00           H
ATOM   2613  CB  ILE   166      28.752  24.523  38.774  1.00  0.00           C
ATOM   2614  HB  ILE   166      28.152  24.264  39.646  1.00  0.00           H
ATOM   2615  CG2 ILE   166      29.901  25.421  39.200  1.00  0.00           C
ATOM   2616 HG21 ILE   166      30.630  24.905  39.824  1.00  0.00           H
ATOM   2617 HG22 ILE   166      29.458  26.169  39.856  1.00  0.00           H
ATOM   2618 HG23 ILE   166      30.445  25.841  38.352  1.00  0.00           H
ATOM   2619  CG1 ILE   166      27.762  25.357  37.823  1.00  0.00           C
ATOM   2620 HG12 ILE   166      26.838  24.778  37.825  1.00  0.00           H
ATOM   2621 HG13 ILE   166      27.557  26.347  38.230  1.00  0.00           H
ATOM   2622  CD1 ILE   166      28.320  25.610  36.400  1.00  0.00           C
ATOM   2623 HD11 ILE   166      28.474  24.677  35.858  1.00  0.00           H
ATOM   2624 HD12 ILE   166      29.300  26.083  36.467  1.00  0.00           H
ATOM   2625 HD13 ILE   166      27.603  26.196  35.827  1.00  0.00           H
ATOM   2626  C   ILE   166      30.498  22.698  38.924  1.00  0.00           C
ATOM   2627  O   ILE   166      31.518  22.982  38.313  1.00  0.00           O
ATOM   2628  N   GLU   167      30.401  22.066  40.095  1.00  0.00           N
ATOM   2629  H   GLU   167      29.498  21.976  40.540  1.00  0.00           H
ATOM   2630  CA  GLU   167      31.595  21.699  40.786  1.00  0.00           C
ATOM   2631  HA  GLU   167      32.200  22.583  40.980  1.00  0.00           H
ATOM   2632  CB  GLU   167      31.392  20.993  42.154  1.00  0.00           C
ATOM   2633  HB2 GLU   167      31.023  19.979  41.996  1.00  0.00           H
ATOM   2634  HB3 GLU   167      32.351  20.907  42.664  1.00  0.00           H
ATOM   2635  CG  GLU   167      30.476  21.895  43.101  1.00  0.00           C
ATOM   2636  HG2 GLU   167      31.024  22.784  43.410  1.00  0.00           H
ATOM   2637  HG3 GLU   167      29.627  22.309  42.555  1.00  0.00           H
ATOM   2638  CD  GLU   167      29.956  21.093  44.316  1.00  0.00           C
ATOM   2639  OE1 GLU   167      30.390  19.977  44.570  1.00  0.00           O
ATOM   2640  OE2 GLU   167      29.018  21.563  44.961  1.00  0.00           O
ATOM   2641  C   GLU   167      32.483  20.778  39.963  1.00  0.00           C
ATOM   2642  O   GLU   167      32.030  20.018  39.160  1.00  0.00           O
ATOM   2643  N   ASN   168      33.751  20.660  40.325  1.00  0.00           N
ATOM   2644  H   ASN   168      34.061  21.205  41.116  1.00  0.00           H
ATOM   2645  CA  ASN   168      34.759  19.877  39.609  1.00  0.00           C
ATOM   2646  HA  ASN   168      35.738  20.265  39.889  1.00  0.00           H
ATOM   2647  CB  ASN   168      34.753  18.418  40.013  1.00  0.00           C
ATOM   2648  HB2 ASN   168      33.720  18.071  39.964  1.00  0.00           H
ATOM   2649  HB3 ASN   168      35.401  17.763  39.430  1.00  0.00           H
ATOM   2650  CG  ASN   168      35.176  18.426  41.447  1.00  0.00           C
ATOM   2651  OD1 ASN   168      36.327  18.644  41.777  1.00  0.00           O
ATOM   2652  ND2 ASN   168      34.323  18.073  42.343  1.00  0.00           N
ATOM   2653 HD21 ASN   168      33.321  18.076  42.208  1.00  0.00           H
ATOM   2654 HD22 ASN   168      34.635  18.131  43.303  1.00  0.00           H
ATOM   2655  C   ASN   168      34.726  20.145  38.118  1.00  0.00           C
ATOM   2656  O   ASN   168      35.021  19.203  37.402  1.00  0.00           O
ATOM   2657  N   HID   169      34.332  21.327  37.630  1.00  0.00           N
ATOM   2658  H   HID   169      34.112  22.068  38.280  1.00  0.00           H
ATOM   2659  CA  HID   169      34.393  21.747  36.238  1.00  0.00           C
ATOM   2660  HA  HID   169      35.126  21.090  35.770  1.00  0.00           H
ATOM   2661  CB  HID   169      33.105  21.472  35.516  1.00  0.00           C
ATOM   2662  HB2 HID   169      32.353  22.235  35.712  1.00  0.00           H
ATOM   2663  HB3 HID   169      33.326  21.636  34.461  1.00  0.00           H
ATOM   2664  CG  HID   169      32.474  20.091  35.446  1.00  0.00           C
ATOM   2665  ND1 HID   169      31.865  19.409  36.433  1.00  0.00           N
ATOM   2666  HD1 HID   169      31.870  19.695  37.403  1.00  0.00           H
ATOM   2667  CE1 HID   169      31.402  18.274  35.999  1.00  0.00           C
ATOM   2668  HE1 HID   169      31.028  17.494  36.646  1.00  0.00           H
ATOM   2669  NE2 HID   169      31.747  18.124  34.652  1.00  0.00           N
ATOM   2670  CD2 HID   169      32.440  19.294  34.346  1.00  0.00           C
ATOM   2671  HD2 HID   169      32.903  19.599  33.419  1.00  0.00           H
ATOM   2672  C   HID   169      34.746  23.277  36.221  1.00  0.00           C
ATOM   2673  O   HID   169      34.723  23.979  37.226  1.00  0.00           O
ATOM   2674  N   ASP   170      35.342  23.716  35.141  1.00  0.00           N
ATOM   2675  H   ASP   170      35.516  23.112  34.350  1.00  0.00           H
ATOM   2676  CA  ASP   170      36.011  25.047  35.156  1.00  0.00           C
ATOM   2677  HA  ASP   170      36.468  25.167  36.139  1.00  0.00           H
ATOM   2678  CB  ASP   170      37.034  25.040  34.021  1.00  0.00           C
ATOM   2679  HB2 ASP   170      37.796  24.284  34.212  1.00  0.00           H
ATOM   2680  HB3 ASP   170      36.547  24.912  33.055  1.00  0.00           H
ATOM   2681  CG  ASP   170      37.759  26.402  33.828  1.00  0.00           C
ATOM   2682  OD1 ASP   170      37.617  27.267  34.741  1.00  0.00           O
ATOM   2683  OD2 ASP   170      38.339  26.598  32.749  1.00  0.00           O
ATOM   2684  C   ASP   170      34.947  26.148  34.873  1.00  0.00           C
ATOM   2685  O   ASP   170      34.181  26.065  33.854  1.00  0.00           O
ATOM   2686  N   VAL   171      34.881  27.209  35.716  1.00  0.00           N
ATOM   2687  H   VAL   171      35.678  27.459  36.284  1.00  0.00           H
ATOM   2688  CA  VAL   171      33.859  28.224  35.639  1.00  0.00           C
ATOM   2689  HA  VAL   171      32.905  27.728  35.456  1.00  0.00           H
ATOM   2690  CB  VAL   171      33.537  28.891  36.933  1.00  0.00           C
ATOM   2691  HB  VAL   171      32.765  29.635  36.740  1.00  0.00           H
ATOM   2692  CG1 VAL   171      33.029  27.870  38.034  1.00  0.00           C
ATOM   2693 HG11 VAL   171      32.514  28.423  38.821  1.00  0.00           H
ATOM   2694 HG12 VAL   171      32.438  27.133  37.493  1.00  0.00           H
ATOM   2695 HG13 VAL   171      33.796  27.305  38.563  1.00  0.00           H
ATOM   2696  CG2 VAL   171      34.710  29.672  37.524  1.00  0.00           C
ATOM   2697 HG21 VAL   171      35.505  28.980  37.798  1.00  0.00           H
ATOM   2698 HG22 VAL   171      34.488  30.231  38.432  1.00  0.00           H
ATOM   2699 HG23 VAL   171      35.058  30.319  36.718  1.00  0.00           H
ATOM   2700  C   VAL   171      34.035  29.241  34.526  1.00  0.00           C
ATOM   2701  O   VAL   171      33.075  29.735  33.989  1.00  0.00           O
ATOM   2702  N   VAL   172      35.275  29.508  34.180  1.00  0.00           N
ATOM   2703  H   VAL   172      35.981  28.960  34.649  1.00  0.00           H
ATOM   2704  CA  VAL   172      35.622  30.485  33.212  1.00  0.00           C
ATOM   2705  HA  VAL   172      35.348  31.453  33.632  1.00  0.00           H
ATOM   2706  CB  VAL   172      37.132  30.647  33.034  1.00  0.00           C
ATOM   2707  HB  VAL   172      37.634  29.692  32.887  1.00  0.00           H
ATOM   2708  CG1 VAL   172      37.501  31.575  31.846  1.00  0.00           C
ATOM   2709 HG11 VAL   172      37.148  31.252  30.867  1.00  0.00           H
ATOM   2710 HG12 VAL   172      37.319  32.629  32.055  1.00  0.00           H
ATOM   2711 HG13 VAL   172      38.539  31.325  31.627  1.00  0.00           H
ATOM   2712  CG2 VAL   172      37.887  31.215  34.267  1.00  0.00           C
ATOM   2713 HG21 VAL   172      37.320  32.010  34.751  1.00  0.00           H
ATOM   2714 HG22 VAL   172      38.926  31.403  33.995  1.00  0.00           H
ATOM   2715 HG23 VAL   172      38.141  30.395  34.939  1.00  0.00           H
ATOM   2716  C   VAL   172      34.893  30.229  31.830  1.00  0.00           C
ATOM   2717  O   VAL   172      34.166  31.120  31.430  1.00  0.00           O
ATOM   2718  N   PRO   173      35.151  29.163  31.041  1.00  0.00           N
ATOM   2719  CD  PRO   173      35.903  27.991  31.487  1.00  0.00           C
ATOM   2720  HD2 PRO   173      35.627  27.625  32.476  1.00  0.00           H
ATOM   2721  HD3 PRO   173      36.969  28.185  31.372  1.00  0.00           H
ATOM   2722  CG  PRO   173      35.502  26.907  30.377  1.00  0.00           C
ATOM   2723  HG2 PRO   173      34.744  26.219  30.753  1.00  0.00           H
ATOM   2724  HG3 PRO   173      36.436  26.415  30.105  1.00  0.00           H
ATOM   2725  CB  PRO   173      34.982  27.623  29.209  1.00  0.00           C
ATOM   2726  HB2 PRO   173      34.274  26.929  28.756  1.00  0.00           H
ATOM   2727  HB3 PRO   173      35.812  27.817  28.529  1.00  0.00           H
ATOM   2728  CA  PRO   173      34.480  28.952  29.726  1.00  0.00           C
ATOM   2729  HA  PRO   173      34.852  29.805  29.160  1.00  0.00           H
ATOM   2730  C   PRO   173      32.988  28.991  29.728  1.00  0.00           C
ATOM   2731  O   PRO   173      32.422  29.492  28.753  1.00  0.00           O
ATOM   2732  N   MET   174      32.336  28.471  30.720  1.00  0.00           N
ATOM   2733  H   MET   174      32.811  27.990  31.471  1.00  0.00           H
ATOM   2734  CA  MET   174      30.937  28.568  30.968  1.00  0.00           C
ATOM   2735  HA  MET   174      30.386  28.163  30.119  1.00  0.00           H
ATOM   2736  CB  MET   174      30.556  27.874  32.258  1.00  0.00           C
ATOM   2737  HB2 MET   174      30.668  26.790  32.227  1.00  0.00           H
ATOM   2738  HB3 MET   174      31.304  28.197  32.982  1.00  0.00           H
ATOM   2739  CG  MET   174      29.180  28.186  32.826  1.00  0.00           C
ATOM   2740  HG2 MET   174      28.992  27.611  33.732  1.00  0.00           H
ATOM   2741  HG3 MET   174      29.059  29.236  33.094  1.00  0.00           H
ATOM   2742  SD  MET   174      27.781  27.792  31.624  1.00  0.00           S
ATOM   2743  CE  MET   174      27.780  26.013  31.850  1.00  0.00           C
ATOM   2744  HE1 MET   174      26.902  25.565  31.382  1.00  0.00           H
ATOM   2745  HE2 MET   174      28.783  25.621  31.683  1.00  0.00           H
ATOM   2746  HE3 MET   174      27.576  25.775  32.894  1.00  0.00           H
ATOM   2747  C   MET   174      30.524  30.018  30.927  1.00  0.00           C
ATOM   2748  O   MET   174      29.582  30.426  30.188  1.00  0.00           O
ATOM   2749  N   LEU   175      31.137  30.939  31.650  1.00  0.00           N
ATOM   2750  H   LEU   175      31.852  30.548  32.247  1.00  0.00           H
ATOM   2751  CA  LEU   175      30.922  32.324  31.702  1.00  0.00           C
ATOM   2752  HA  LEU   175      29.849  32.471  31.820  1.00  0.00           H
ATOM   2753  CB  LEU   175      31.631  32.993  32.944  1.00  0.00           C
ATOM   2754  HB2 LEU   175      31.391  32.454  33.862  1.00  0.00           H
ATOM   2755  HB3 LEU   175      32.703  32.814  32.857  1.00  0.00           H
ATOM   2756  CG  LEU   175      31.314  34.478  33.173  1.00  0.00           C
ATOM   2757  HG  LEU   175      31.887  35.053  32.446  1.00  0.00           H
ATOM   2758  CD1 LEU   175      29.888  34.843  33.288  1.00  0.00           C
ATOM   2759 HD11 LEU   175      29.307  34.553  32.413  1.00  0.00           H
ATOM   2760 HD12 LEU   175      29.872  35.926  33.409  1.00  0.00           H
ATOM   2761 HD13 LEU   175      29.396  34.358  34.132  1.00  0.00           H
ATOM   2762  CD2 LEU   175      32.052  34.777  34.513  1.00  0.00           C
ATOM   2763 HD21 LEU   175      33.104  34.618  34.279  1.00  0.00           H
ATOM   2764 HD22 LEU   175      31.905  35.802  34.852  1.00  0.00           H
ATOM   2765 HD23 LEU   175      31.665  34.146  35.313  1.00  0.00           H
ATOM   2766  C   LEU   175      31.258  33.016  30.338  1.00  0.00           C
ATOM   2767  O   LEU   175      30.519  33.801  29.865  1.00  0.00           O
ATOM   2768  N   GLN   176      32.381  32.621  29.694  1.00  0.00           N
ATOM   2769  H   GLN   176      32.980  31.949  30.149  1.00  0.00           H
ATOM   2770  CA  GLN   176      32.749  33.168  28.409  1.00  0.00           C
ATOM   2771  HA  GLN   176      32.706  34.257  28.420  1.00  0.00           H
ATOM   2772  CB  GLN   176      34.178  32.829  27.980  1.00  0.00           C
ATOM   2773  HB2 GLN   176      34.915  33.077  28.745  1.00  0.00           H
ATOM   2774  HB3 GLN   176      34.219  31.754  27.804  1.00  0.00           H
ATOM   2775  CG  GLN   176      34.697  33.476  26.719  1.00  0.00           C
ATOM   2776  HG2 GLN   176      35.721  33.140  26.556  1.00  0.00           H
ATOM   2777  HG3 GLN   176      34.112  33.126  25.867  1.00  0.00           H
ATOM   2778  CD  GLN   176      34.662  35.018  26.670  1.00  0.00           C
ATOM   2779  OE1 GLN   176      35.070  35.752  27.511  1.00  0.00           O
ATOM   2780  NE2 GLN   176      34.153  35.703  25.588  1.00  0.00           N
ATOM   2781 HE21 GLN   176      34.068  36.708  25.628  1.00  0.00           H
ATOM   2782 HE22 GLN   176      33.936  35.190  24.745  1.00  0.00           H
ATOM   2783  C   GLN   176      31.743  32.724  27.343  1.00  0.00           C
ATOM   2784  O   GLN   176      31.488  33.431  26.387  1.00  0.00           O
ATOM   2785  N   LYS   177      31.056  31.599  27.512  1.00  0.00           N
ATOM   2786  H   LYS   177      31.282  31.003  28.296  1.00  0.00           H
ATOM   2787  CA  LYS   177      29.947  31.140  26.663  1.00  0.00           C
ATOM   2788  HA  LYS   177      30.105  31.148  25.585  1.00  0.00           H
ATOM   2789  CB  LYS   177      29.548  29.695  27.033  1.00  0.00           C
ATOM   2790  HB2 LYS   177      30.354  28.999  26.806  1.00  0.00           H
ATOM   2791  HB3 LYS   177      29.225  29.662  28.073  1.00  0.00           H
ATOM   2792  CG  LYS   177      28.244  29.266  26.293  1.00  0.00           C
ATOM   2793  HG2 LYS   177      27.458  30.016  26.386  1.00  0.00           H
ATOM   2794  HG3 LYS   177      28.476  29.210  25.230  1.00  0.00           H
ATOM   2795  CD  LYS   177      27.679  27.917  26.753  1.00  0.00           C
ATOM   2796  HD2 LYS   177      26.923  27.717  25.993  1.00  0.00           H
ATOM   2797  HD3 LYS   177      28.465  27.160  26.769  1.00  0.00           H
ATOM   2798  CE  LYS   177      26.976  28.087  28.156  1.00  0.00           C
ATOM   2799  HE2 LYS   177      27.706  28.393  28.906  1.00  0.00           H
ATOM   2800  HE3 LYS   177      26.308  28.945  28.087  1.00  0.00           H
ATOM   2801  NZ  LYS   177      26.119  26.899  28.505  1.00  0.00           N
ATOM   2802  HZ1 LYS   177      26.690  26.067  28.447  1.00  0.00           H
ATOM   2803  HZ2 LYS   177      25.295  26.810  27.928  1.00  0.00           H
ATOM   2804  HZ3 LYS   177      25.769  26.957  29.450  1.00  0.00           H
ATOM   2805  C   LYS   177      28.791  32.242  26.798  1.00  0.00           C
ATOM   2806  O   LYS   177      28.419  32.857  25.770  1.00  0.00           O
ATOM   2807  N   GLN   178      28.265  32.495  28.013  1.00  0.00           N
ATOM   2808  H   GLN   178      28.597  31.922  28.776  1.00  0.00           H
ATOM   2809  CA  GLN   178      27.127  33.258  28.303  1.00  0.00           C
ATOM   2810  HA  GLN   178      26.324  32.811  27.717  1.00  0.00           H
ATOM   2811  CB  GLN   178      26.807  33.094  29.795  1.00  0.00           C
ATOM   2812  HB2 GLN   178      27.708  33.288  30.376  1.00  0.00           H
ATOM   2813  HB3 GLN   178      26.189  33.935  30.106  1.00  0.00           H
ATOM   2814  CG  GLN   178      26.345  31.637  30.257  1.00  0.00           C
ATOM   2815  HG2 GLN   178      27.114  30.878  30.121  1.00  0.00           H
ATOM   2816  HG3 GLN   178      25.991  31.709  31.285  1.00  0.00           H
ATOM   2817  CD  GLN   178      25.133  31.153  29.489  1.00  0.00           C
ATOM   2818  OE1 GLN   178      24.406  31.818  28.835  1.00  0.00           O
ATOM   2819  NE2 GLN   178      24.793  29.894  29.554  1.00  0.00           N
ATOM   2820 HE21 GLN   178      23.834  29.808  29.255  1.00  0.00           H
ATOM   2821 HE22 GLN   178      25.283  29.208  30.111  1.00  0.00           H
ATOM   2822  C   GLN   178      27.254  34.726  27.965  1.00  0.00           C
ATOM   2823  O   GLN   178      26.296  35.432  27.652  1.00  0.00           O
ATOM   2824  N   ILE   179      28.551  35.230  28.036  1.00  0.00           N
ATOM   2825  H   ILE   179      29.272  34.609  28.374  1.00  0.00           H
ATOM   2826  CA  ILE   179      28.955  36.536  27.452  1.00  0.00           C
ATOM   2827  HA  ILE   179      28.364  37.380  27.806  1.00  0.00           H
ATOM   2828  CB  ILE   179      30.305  36.923  28.094  1.00  0.00           C
ATOM   2829  HB  ILE   179      30.865  35.989  28.066  1.00  0.00           H
ATOM   2830  CG2 ILE   179      31.205  37.852  27.276  1.00  0.00           C
ATOM   2831 HG21 ILE   179      30.792  38.837  27.055  1.00  0.00           H
ATOM   2832 HG22 ILE   179      31.366  37.460  26.271  1.00  0.00           H
ATOM   2833 HG23 ILE   179      32.152  38.013  27.790  1.00  0.00           H
ATOM   2834  CG1 ILE   179      30.314  37.368  29.500  1.00  0.00           C
ATOM   2835 HG12 ILE   179      30.061  38.429  29.510  1.00  0.00           H
ATOM   2836 HG13 ILE   179      29.554  36.814  30.052  1.00  0.00           H
ATOM   2837  CD1 ILE   179      31.583  37.116  30.340  1.00  0.00           C
ATOM   2838 HD11 ILE   179      31.455  37.155  31.422  1.00  0.00           H
ATOM   2839 HD12 ILE   179      32.234  37.967  30.145  1.00  0.00           H
ATOM   2840 HD13 ILE   179      32.028  36.178  30.005  1.00  0.00           H
ATOM   2841  C   ILE   179      28.996  36.621  25.910  1.00  0.00           C
ATOM   2842  O   ILE   179      28.408  37.560  25.353  1.00  0.00           O
ATOM   2843  N   THR   180      29.394  35.566  25.190  1.00  0.00           N
ATOM   2844  H   THR   180      29.810  34.799  25.700  1.00  0.00           H
ATOM   2845  CA  THR   180      29.290  35.439  23.737  1.00  0.00           C
ATOM   2846  HA  THR   180      29.643  36.370  23.293  1.00  0.00           H
ATOM   2847  CB  THR   180      30.090  34.256  23.196  1.00  0.00           C
ATOM   2848  HB  THR   180      29.645  33.285  23.409  1.00  0.00           H
ATOM   2849  CG2 THR   180      29.968  34.271  21.691  1.00  0.00           C
ATOM   2850 HG21 THR   180      29.029  33.870  21.309  1.00  0.00           H
ATOM   2851 HG22 THR   180      30.802  33.670  21.328  1.00  0.00           H
ATOM   2852 HG23 THR   180      30.189  35.284  21.354  1.00  0.00           H
ATOM   2853  OG1 THR   180      31.453  34.332  23.500  1.00  0.00           O
ATOM   2854  HG1 THR   180      31.532  33.761  24.267  1.00  0.00           H
ATOM   2855  C   THR   180      27.836  35.278  23.305  1.00  0.00           C
ATOM   2856  O   THR   180      27.383  35.920  22.312  1.00  0.00           O
ATOM   2857  N   LYS   181      26.974  34.571  24.112  1.00  0.00           N
ATOM   2858  H   LYS   181      27.368  33.992  24.841  1.00  0.00           H
ATOM   2859  CA  LYS   181      25.539  34.526  23.811  1.00  0.00           C
ATOM   2860  HA  LYS   181      25.393  34.088  22.824  1.00  0.00           H
ATOM   2861  CB  LYS   181      24.896  33.519  24.770  1.00  0.00           C
ATOM   2862  HB2 LYS   181      25.097  33.758  25.814  1.00  0.00           H
ATOM   2863  HB3 LYS   181      23.823  33.600  24.595  1.00  0.00           H
ATOM   2864  CG  LYS   181      25.284  32.089  24.457  1.00  0.00           C
ATOM   2865  HG2 LYS   181      25.015  31.839  23.431  1.00  0.00           H
ATOM   2866  HG3 LYS   181      26.367  31.967  24.437  1.00  0.00           H
ATOM   2867  CD  LYS   181      24.808  30.871  25.343  1.00  0.00           C
ATOM   2868  HD2 LYS   181      24.899  29.960  24.752  1.00  0.00           H
ATOM   2869  HD3 LYS   181      25.367  30.824  26.278  1.00  0.00           H
ATOM   2870  CE  LYS   181      23.284  30.918  25.672  1.00  0.00           C
ATOM   2871  HE2 LYS   181      22.657  31.081  24.795  1.00  0.00           H
ATOM   2872  HE3 LYS   181      22.991  29.949  26.075  1.00  0.00           H
ATOM   2873  NZ  LYS   181      22.806  32.017  26.492  1.00  0.00           N
ATOM   2874  HZ1 LYS   181      23.339  31.991  27.350  1.00  0.00           H
ATOM   2875  HZ2 LYS   181      21.869  31.845  26.826  1.00  0.00           H
ATOM   2876  HZ3 LYS   181      22.677  32.944  26.116  1.00  0.00           H
ATOM   2877  C   LYS   181      24.797  35.861  23.921  1.00  0.00           C
ATOM   2878  O   LYS   181      23.723  36.004  23.403  1.00  0.00           O
ATOM   2879  N   ARG   182      25.391  36.805  24.648  1.00  0.00           N
ATOM   2880  H   ARG   182      26.263  36.631  25.127  1.00  0.00           H
ATOM   2881  CA  ARG   182      24.960  38.206  24.672  1.00  0.00           C
ATOM   2882  HA  ARG   182      23.937  38.128  24.307  1.00  0.00           H
ATOM   2883  CB  ARG   182      24.965  38.712  26.094  1.00  0.00           C
ATOM   2884  HB2 ARG   182      25.996  38.563  26.416  1.00  0.00           H
ATOM   2885  HB3 ARG   182      24.640  39.751  26.152  1.00  0.00           H
ATOM   2886  CG  ARG   182      24.049  37.944  26.996  1.00  0.00           C
ATOM   2887  HG2 ARG   182      23.054  38.360  26.841  1.00  0.00           H
ATOM   2888  HG3 ARG   182      24.067  36.885  26.736  1.00  0.00           H
ATOM   2889  CD  ARG   182      24.296  38.174  28.460  1.00  0.00           C
ATOM   2890  HD2 ARG   182      25.266  37.727  28.680  1.00  0.00           H
ATOM   2891  HD3 ARG   182      24.367  39.254  28.594  1.00  0.00           H
ATOM   2892  NE  ARG   182      23.307  37.600  29.302  1.00  0.00           N
ATOM   2893  HE  ARG   182      22.686  38.254  29.758  1.00  0.00           H
ATOM   2894  CZ  ARG   182      23.076  36.336  29.518  1.00  0.00           C
ATOM   2895  NH1 ARG   182      22.058  36.042  30.177  1.00  0.00           N
ATOM   2896 HH11 ARG   182      21.563  36.743  30.708  1.00  0.00           H
ATOM   2897 HH12 ARG   182      21.690  35.114  30.329  1.00  0.00           H
ATOM   2898  NH2 ARG   182      23.845  35.367  29.181  1.00  0.00           N
ATOM   2899 HH21 ARG   182      24.685  35.541  28.649  1.00  0.00           H
ATOM   2900 HH22 ARG   182      23.473  34.456  29.408  1.00  0.00           H
ATOM   2901  C   ARG   182      25.671  39.148  23.666  1.00  0.00           C
ATOM   2902  O   ARG   182      25.376  40.338  23.620  1.00  0.00           O
ATOM   2903  N   ASN   183      26.734  38.642  23.040  1.00  0.00           N
ATOM   2904  H   ASN   183      27.143  37.816  23.454  1.00  0.00           H
ATOM   2905  CA  ASN   183      27.619  39.392  22.053  1.00  0.00           C
ATOM   2906  HA  ASN   183      28.405  38.671  21.827  1.00  0.00           H
ATOM   2907  CB  ASN   183      26.768  39.741  20.783  1.00  0.00           C
ATOM   2908  HB2 ASN   183      26.074  40.540  21.043  1.00  0.00           H
ATOM   2909  HB3 ASN   183      27.293  40.225  19.960  1.00  0.00           H
ATOM   2910  CG  ASN   183      25.996  38.508  20.244  1.00  0.00           C
ATOM   2911  OD1 ASN   183      24.849  38.250  20.483  1.00  0.00           O
ATOM   2912  ND2 ASN   183      26.705  37.635  19.587  1.00  0.00           N
ATOM   2913 HD21 ASN   183      27.701  37.504  19.693  1.00  0.00           H
ATOM   2914 HD22 ASN   183      26.116  37.016  19.049  1.00  0.00           H
ATOM   2915  C   ASN   183      28.330  40.607  22.690  1.00  0.00           C
ATOM   2916  O   ASN   183      28.845  41.430  21.927  1.00  0.00           O
ATOM   2917  N   ILE   184      28.471  40.687  24.035  1.00  0.00           N
ATOM   2918  H   ILE   184      28.259  39.838  24.539  1.00  0.00           H
ATOM   2919  CA  ILE   184      29.156  41.737  24.794  1.00  0.00           C
ATOM   2920  HA  ILE   184      28.699  42.672  24.470  1.00  0.00           H
ATOM   2921  CB  ILE   184      28.920  41.739  26.297  1.00  0.00           C
ATOM   2922  HB  ILE   184      29.692  41.100  26.726  1.00  0.00           H
ATOM   2923  CG2 ILE   184      29.156  43.183  26.883  1.00  0.00           C
ATOM   2924 HG21 ILE   184      28.859  43.104  27.929  1.00  0.00           H
ATOM   2925 HG22 ILE   184      28.573  43.934  26.350  1.00  0.00           H
ATOM   2926 HG23 ILE   184      30.210  43.458  26.853  1.00  0.00           H
ATOM   2927  CG1 ILE   184      27.562  41.137  26.796  1.00  0.00           C
ATOM   2928 HG12 ILE   184      26.742  41.834  26.622  1.00  0.00           H
ATOM   2929 HG13 ILE   184      27.405  40.208  26.246  1.00  0.00           H
ATOM   2930  CD1 ILE   184      27.745  40.740  28.240  1.00  0.00           C
ATOM   2931 HD11 ILE   184      27.053  39.961  28.558  1.00  0.00           H
ATOM   2932 HD12 ILE   184      27.587  41.572  28.926  1.00  0.00           H
ATOM   2933 HD13 ILE   184      28.719  40.277  28.399  1.00  0.00           H
ATOM   2934  C   ILE   184      30.711  41.660  24.528  1.00  0.00           C
ATOM   2935  O   ILE   184      31.213  40.548  24.770  1.00  0.00           O
ATOM   2936  N   PRO   185      31.418  42.721  24.140  1.00  0.00           N
ATOM   2937  CD  PRO   185      30.931  44.003  23.550  1.00  0.00           C
ATOM   2938  HD2 PRO   185      30.889  44.809  24.283  1.00  0.00           H
ATOM   2939  HD3 PRO   185      29.933  43.789  23.168  1.00  0.00           H
ATOM   2940  CG  PRO   185      31.905  44.282  22.411  1.00  0.00           C
ATOM   2941  HG2 PRO   185      31.720  45.341  22.233  1.00  0.00           H
ATOM   2942  HG3 PRO   185      31.639  43.530  21.670  1.00  0.00           H
ATOM   2943  CB  PRO   185      33.259  44.054  23.147  1.00  0.00           C
ATOM   2944  HB2 PRO   185      33.539  44.875  23.807  1.00  0.00           H
ATOM   2945  HB3 PRO   185      34.040  43.903  22.401  1.00  0.00           H
ATOM   2946  CA  PRO   185      32.969  42.731  23.915  1.00  0.00           C
ATOM   2947  HA  PRO   185      33.173  41.848  23.308  1.00  0.00           H
ATOM   2948  C   PRO   185      33.778  42.501  25.240  1.00  0.00           C
ATOM   2949  O   PRO   185      34.545  43.317  25.674  1.00  0.00           O
ATOM   2950  N   ILE   186      33.706  41.281  25.822  1.00  0.00           N
ATOM   2951  H   ILE   186      33.018  40.687  25.382  1.00  0.00           H
ATOM   2952  CA  ILE   186      34.387  40.872  27.062  1.00  0.00           C
ATOM   2953  HA  ILE   186      35.033  41.628  27.508  1.00  0.00           H
ATOM   2954  CB  ILE   186      33.275  40.649  28.113  1.00  0.00           C
ATOM   2955  HB  ILE   186      32.434  40.070  27.730  1.00  0.00           H
ATOM   2956  CG2 ILE   186      33.933  40.023  29.353  1.00  0.00           C
ATOM   2957 HG21 ILE   186      34.802  40.610  29.650  1.00  0.00           H
ATOM   2958 HG22 ILE   186      34.390  39.046  29.198  1.00  0.00           H
ATOM   2959 HG23 ILE   186      33.149  39.861  30.092  1.00  0.00           H
ATOM   2960  CG1 ILE   186      32.733  42.048  28.450  1.00  0.00           C
ATOM   2961 HG12 ILE   186      33.532  42.617  28.926  1.00  0.00           H
ATOM   2962 HG13 ILE   186      32.390  42.566  27.555  1.00  0.00           H
ATOM   2963  CD1 ILE   186      31.642  42.071  29.525  1.00  0.00           C
ATOM   2964 HD11 ILE   186      31.104  43.016  29.599  1.00  0.00           H
ATOM   2965 HD12 ILE   186      32.025  41.888  30.529  1.00  0.00           H
ATOM   2966 HD13 ILE   186      30.873  41.325  29.330  1.00  0.00           H
ATOM   2967  C   ILE   186      35.313  39.668  26.736  1.00  0.00           C
ATOM   2968  O   ILE   186      34.902  38.753  26.030  1.00  0.00           O
ATOM   2969  N   GLU   187      36.496  39.536  27.354  1.00  0.00           N
ATOM   2970  H   GLU   187      36.831  40.240  27.996  1.00  0.00           H
ATOM   2971  CA  GLU   187      37.313  38.347  27.447  1.00  0.00           C
ATOM   2972  HA  GLU   187      36.751  37.463  27.142  1.00  0.00           H
ATOM   2973  CB  GLU   187      38.537  38.517  26.460  1.00  0.00           C
ATOM   2974  HB2 GLU   187      38.092  38.748  25.492  1.00  0.00           H
ATOM   2975  HB3 GLU   187      39.190  39.339  26.752  1.00  0.00           H
ATOM   2976  CG  GLU   187      39.428  37.265  26.494  1.00  0.00           C
ATOM   2977  HG2 GLU   187      40.120  37.443  25.671  1.00  0.00           H
ATOM   2978  HG3 GLU   187      39.933  37.279  27.460  1.00  0.00           H
ATOM   2979  CD  GLU   187      38.652  36.016  26.158  1.00  0.00           C
ATOM   2980  OE1 GLU   187      38.461  35.184  27.028  1.00  0.00           O
ATOM   2981  OE2 GLU   187      38.311  35.751  24.945  1.00  0.00           O
ATOM   2982  C   GLU   187      37.779  38.032  28.869  1.00  0.00           C
ATOM   2983  O   GLU   187      38.644  38.691  29.409  1.00  0.00           O
ATOM   2984  N   VAL   188      37.231  36.963  29.448  1.00  0.00           N
ATOM   2985  H   VAL   188      36.555  36.440  28.908  1.00  0.00           H
ATOM   2986  CA  VAL   188      37.557  36.492  30.835  1.00  0.00           C
ATOM   2987  HA  VAL   188      37.301  37.360  31.442  1.00  0.00           H
ATOM   2988  CB  VAL   188      36.647  35.304  31.255  1.00  0.00           C
ATOM   2989  HB  VAL   188      36.893  34.376  30.737  1.00  0.00           H
ATOM   2990  CG1 VAL   188      36.884  35.098  32.735  1.00  0.00           C
ATOM   2991 HG11 VAL   188      36.712  36.073  33.190  1.00  0.00           H
ATOM   2992 HG12 VAL   188      36.243  34.370  33.234  1.00  0.00           H
ATOM   2993 HG13 VAL   188      37.926  34.844  32.929  1.00  0.00           H
ATOM   2994  CG2 VAL   188      35.212  35.700  31.087  1.00  0.00           C
ATOM   2995 HG21 VAL   188      34.636  34.781  31.200  1.00  0.00           H
ATOM   2996 HG22 VAL   188      35.040  35.993  30.051  1.00  0.00           H
ATOM   2997 HG23 VAL   188      34.938  36.458  31.821  1.00  0.00           H
ATOM   2998  C   VAL   188      39.006  36.055  30.991  1.00  0.00           C
ATOM   2999  O   VAL   188      39.381  34.879  30.900  1.00  0.00           O
ATOM   3000  N   VAL   189      40.026  36.981  31.150  1.00  0.00           N
ATOM   3001  H   VAL   189      39.773  37.960  31.162  1.00  0.00           H
ATOM   3002  CA  VAL   189      41.439  36.599  30.938  1.00  0.00           C
ATOM   3003  HA  VAL   189      41.548  35.779  30.227  1.00  0.00           H
ATOM   3004  CB  VAL   189      42.152  37.798  30.362  1.00  0.00           C
ATOM   3005  HB  VAL   189      41.501  38.356  29.689  1.00  0.00           H
ATOM   3006  CG1 VAL   189      42.693  38.687  31.442  1.00  0.00           C
ATOM   3007 HG11 VAL   189      41.945  38.969  32.183  1.00  0.00           H
ATOM   3008 HG12 VAL   189      43.593  38.195  31.810  1.00  0.00           H
ATOM   3009 HG13 VAL   189      43.017  39.577  30.903  1.00  0.00           H
ATOM   3010  CG2 VAL   189      43.369  37.391  29.547  1.00  0.00           C
ATOM   3011 HG21 VAL   189      43.888  36.580  30.057  1.00  0.00           H
ATOM   3012 HG22 VAL   189      44.095  38.194  29.418  1.00  0.00           H
ATOM   3013 HG23 VAL   189      43.042  37.076  28.556  1.00  0.00           H
ATOM   3014  C   VAL   189      42.082  36.036  32.133  1.00  0.00           C
ATOM   3015  O   VAL   189      43.006  35.213  32.046  1.00  0.00           O
ATOM   3016  N   ALA   190      41.613  36.483  33.282  1.00  0.00           N
ATOM   3017  H   ALA   190      40.903  37.201  33.301  1.00  0.00           H
ATOM   3018  CA  ALA   190      42.255  36.066  34.526  1.00  0.00           C
ATOM   3019  HA  ALA   190      42.792  35.121  34.456  1.00  0.00           H
ATOM   3020  CB  ALA   190      43.246  37.090  34.968  1.00  0.00           C
ATOM   3021  HB1 ALA   190      42.758  38.060  34.873  1.00  0.00           H
ATOM   3022  HB2 ALA   190      44.067  37.211  34.261  1.00  0.00           H
ATOM   3023  HB3 ALA   190      43.815  36.880  35.874  1.00  0.00           H
ATOM   3024  C   ALA   190      41.274  35.757  35.635  1.00  0.00           C
ATOM   3025  O   ALA   190      40.258  36.481  35.806  1.00  0.00           O
ATOM   3026  N   LEU   191      41.507  34.561  36.252  1.00  0.00           N
ATOM   3027  H   LEU   191      42.292  34.017  35.922  1.00  0.00           H
ATOM   3028  CA  LEU   191      40.807  34.044  37.457  1.00  0.00           C
ATOM   3029  HA  LEU   191      39.879  34.615  37.502  1.00  0.00           H
ATOM   3030  CB  LEU   191      40.437  32.516  37.145  1.00  0.00           C
ATOM   3031  HB2 LEU   191      40.154  32.442  36.094  1.00  0.00           H
ATOM   3032  HB3 LEU   191      41.319  31.904  37.329  1.00  0.00           H
ATOM   3033  CG  LEU   191      39.299  31.836  37.985  1.00  0.00           C
ATOM   3034  HG  LEU   191      38.930  30.900  37.565  1.00  0.00           H
ATOM   3035  CD1 LEU   191      39.757  31.486  39.401  1.00  0.00           C
ATOM   3036 HD11 LEU   191      40.722  31.019  39.204  1.00  0.00           H
ATOM   3037 HD12 LEU   191      38.963  30.860  39.810  1.00  0.00           H
ATOM   3038 HD13 LEU   191      39.884  32.278  40.140  1.00  0.00           H
ATOM   3039  CD2 LEU   191      38.070  32.767  38.095  1.00  0.00           C
ATOM   3040 HD21 LEU   191      37.892  33.117  37.079  1.00  0.00           H
ATOM   3041 HD22 LEU   191      37.257  32.177  38.518  1.00  0.00           H
ATOM   3042 HD23 LEU   191      38.131  33.600  38.796  1.00  0.00           H
ATOM   3043  C   LEU   191      41.595  34.153  38.770  1.00  0.00           C
ATOM   3044  O   LEU   191      42.574  33.438  38.886  1.00  0.00           O
ATOM   3045  N   ILE   192      41.071  34.784  39.820  1.00  0.00           N
ATOM   3046  H   ILE   192      40.142  35.176  39.757  1.00  0.00           H
ATOM   3047  CA  ILE   192      41.815  35.105  41.057  1.00  0.00           C
ATOM   3048  HA  ILE   192      42.633  34.386  41.023  1.00  0.00           H
ATOM   3049  CB  ILE   192      42.531  36.515  40.896  1.00  0.00           C
ATOM   3050  HB  ILE   192      43.278  36.538  41.690  1.00  0.00           H
ATOM   3051  CG2 ILE   192      43.298  36.727  39.613  1.00  0.00           C
ATOM   3052 HG21 ILE   192      43.795  37.678  39.802  1.00  0.00           H
ATOM   3053 HG22 ILE   192      42.639  36.855  38.753  1.00  0.00           H
ATOM   3054 HG23 ILE   192      43.975  35.916  39.346  1.00  0.00           H
ATOM   3055  CG1 ILE   192      41.502  37.683  41.065  1.00  0.00           C
ATOM   3056 HG12 ILE   192      40.861  37.862  40.202  1.00  0.00           H
ATOM   3057 HG13 ILE   192      40.756  37.411  41.811  1.00  0.00           H
ATOM   3058  CD1 ILE   192      42.142  38.991  41.539  1.00  0.00           C
ATOM   3059 HD11 ILE   192      41.514  39.487  42.280  1.00  0.00           H
ATOM   3060 HD12 ILE   192      42.164  39.636  40.660  1.00  0.00           H
ATOM   3061 HD13 ILE   192      43.075  38.664  41.998  1.00  0.00           H
ATOM   3062  C   ILE   192      41.113  34.942  42.376  1.00  0.00           C
ATOM   3063  O   ILE   192      39.918  35.197  42.522  1.00  0.00           O
ATOM   3064  N   ASN   193      41.817  34.446  43.367  1.00  0.00           N
ATOM   3065  H   ASN   193      42.710  34.041  43.123  1.00  0.00           H
ATOM   3066  CA  ASN   193      41.456  34.787  44.723  1.00  0.00           C
ATOM   3067  HA  ASN   193      40.436  34.533  45.007  1.00  0.00           H
ATOM   3068  CB  ASN   193      42.316  33.846  45.672  1.00  0.00           C
ATOM   3069  HB2 ASN   193      42.251  32.844  45.247  1.00  0.00           H
ATOM   3070  HB3 ASN   193      43.366  34.139  45.708  1.00  0.00           H
ATOM   3071  CG  ASN   193      41.680  33.810  47.088  1.00  0.00           C
ATOM   3072  OD1 ASN   193      41.584  34.823  47.761  1.00  0.00           O
ATOM   3073  ND2 ASN   193      41.221  32.670  47.583  1.00  0.00           N
ATOM   3074 HD21 ASN   193      41.323  31.824  47.042  1.00  0.00           H
ATOM   3075 HD22 ASN   193      40.810  32.503  48.490  1.00  0.00           H
ATOM   3076  C   ASN   193      41.760  36.333  45.001  1.00  0.00           C
ATOM   3077  O   ASN   193      42.759  36.826  44.584  1.00  0.00           O
ATOM   3078  N   ASP   194      40.880  37.013  45.755  1.00  0.00           N
ATOM   3079  H   ASP   194      40.012  36.523  45.915  1.00  0.00           H
ATOM   3080  CA  ASP   194      41.124  38.338  46.276  1.00  0.00           C
ATOM   3081  HA  ASP   194      41.449  38.894  45.397  1.00  0.00           H
ATOM   3082  CB  ASP   194      39.985  39.272  46.673  1.00  0.00           C
ATOM   3083  HB2 ASP   194      40.378  40.270  46.867  1.00  0.00           H
ATOM   3084  HB3 ASP   194      39.389  39.402  45.770  1.00  0.00           H
ATOM   3085  CG  ASP   194      39.165  38.716  47.921  1.00  0.00           C
ATOM   3086  OD1 ASP   194      38.075  39.278  48.192  1.00  0.00           O
ATOM   3087  OD2 ASP   194      39.626  37.774  48.607  1.00  0.00           O
ATOM   3088  C   ASP   194      42.316  38.474  47.257  1.00  0.00           C
ATOM   3089  O   ASP   194      42.810  39.561  47.568  1.00  0.00           O
ATOM   3090  N   THR   195      42.798  37.359  47.703  1.00  0.00           N
ATOM   3091  H   THR   195      42.260  36.509  47.622  1.00  0.00           H
ATOM   3092  CA  THR   195      44.110  37.336  48.492  1.00  0.00           C
ATOM   3093  HA  THR   195      44.062  38.100  49.268  1.00  0.00           H
ATOM   3094  CB  THR   195      44.275  36.007  49.286  1.00  0.00           C
ATOM   3095  HB  THR   195      44.336  35.239  48.513  1.00  0.00           H
ATOM   3096  CG2 THR   195      45.403  36.029  50.236  1.00  0.00           C
ATOM   3097 HG21 THR   195      45.328  36.940  50.830  1.00  0.00           H
ATOM   3098 HG22 THR   195      46.361  36.175  49.737  1.00  0.00           H
ATOM   3099 HG23 THR   195      45.357  35.134  50.857  1.00  0.00           H
ATOM   3100  OG1 THR   195      43.159  35.763  50.034  1.00  0.00           O
ATOM   3101  HG1 THR   195      42.508  35.410  49.422  1.00  0.00           H
ATOM   3102  C   THR   195      45.228  37.596  47.491  1.00  0.00           C
ATOM   3103  O   THR   195      46.032  38.456  47.758  1.00  0.00           O
ATOM   3104  N   THR   196      45.212  36.982  46.270  1.00  0.00           N
ATOM   3105  H   THR   196      44.521  36.259  46.123  1.00  0.00           H
ATOM   3106  CA  THR   196      46.135  37.247  45.142  1.00  0.00           C
ATOM   3107  HA  THR   196      47.161  37.109  45.482  1.00  0.00           H
ATOM   3108  CB  THR   196      45.747  36.304  43.940  1.00  0.00           C
ATOM   3109  HB  THR   196      44.787  36.530  43.474  1.00  0.00           H
ATOM   3110  CG2 THR   196      46.864  36.283  42.906  1.00  0.00           C
ATOM   3111 HG21 THR   196      47.867  36.241  43.330  1.00  0.00           H
ATOM   3112 HG22 THR   196      46.837  37.033  42.113  1.00  0.00           H
ATOM   3113 HG23 THR   196      46.959  35.317  42.412  1.00  0.00           H
ATOM   3114  OG1 THR   196      45.791  34.979  44.335  1.00  0.00           O
ATOM   3115  HG1 THR   196      45.418  34.412  43.657  1.00  0.00           H
ATOM   3116  C   THR   196      46.050  38.669  44.617  1.00  0.00           C
ATOM   3117  O   THR   196      47.057  39.339  44.403  1.00  0.00           O
ATOM   3118  N   GLY   197      44.889  39.231  44.600  1.00  0.00           N
ATOM   3119  H   GLY   197      44.180  38.618  44.976  1.00  0.00           H
ATOM   3120  CA  GLY   197      44.675  40.615  44.330  1.00  0.00           C
ATOM   3121  HA2 GLY   197      45.279  40.875  43.460  1.00  0.00           H
ATOM   3122  HA3 GLY   197      43.612  40.779  44.154  1.00  0.00           H
ATOM   3123  C   GLY   197      45.213  41.620  45.328  1.00  0.00           C
ATOM   3124  O   GLY   197      45.672  42.692  44.931  1.00  0.00           O
ATOM   3125  N   THR   198      45.277  41.303  46.640  1.00  0.00           N
ATOM   3126  H   THR   198      45.060  40.347  46.883  1.00  0.00           H
ATOM   3127  CA  THR   198      45.749  42.188  47.739  1.00  0.00           C
ATOM   3128  HA  THR   198      45.207  43.124  47.607  1.00  0.00           H
ATOM   3129  CB  THR   198      45.251  41.570  49.107  1.00  0.00           C
ATOM   3130  HB  THR   198      45.672  40.575  49.256  1.00  0.00           H
ATOM   3131  CG2 THR   198      45.693  42.339  50.296  1.00  0.00           C
ATOM   3132 HG21 THR   198      45.237  41.971  51.215  1.00  0.00           H
ATOM   3133 HG22 THR   198      45.524  43.406  50.151  1.00  0.00           H
ATOM   3134 HG23 THR   198      46.748  42.170  50.508  1.00  0.00           H
ATOM   3135  OG1 THR   198      43.834  41.552  49.054  1.00  0.00           O
ATOM   3136  HG1 THR   198      43.682  40.763  48.530  1.00  0.00           H
ATOM   3137  C   THR   198      47.309  42.311  47.831  1.00  0.00           C
ATOM   3138  O   THR   198      47.747  43.406  48.180  1.00  0.00           O
ATOM   3139  N   LEU   199      48.005  41.271  47.279  1.00  0.00           N
ATOM   3140  H   LEU   199      47.480  40.471  46.955  1.00  0.00           H
ATOM   3141  CA  LEU   199      49.354  41.290  46.768  1.00  0.00           C
ATOM   3142  HA  LEU   199      49.862  41.678  47.652  1.00  0.00           H
ATOM   3143  CB  LEU   199      49.719  39.820  46.472  1.00  0.00           C
ATOM   3144  HB2 LEU   199      49.679  39.165  47.342  1.00  0.00           H
ATOM   3145  HB3 LEU   199      48.928  39.306  45.926  1.00  0.00           H
ATOM   3146  CG  LEU   199      51.008  39.629  45.553  1.00  0.00           C
ATOM   3147  HG  LEU   199      50.867  40.257  44.673  1.00  0.00           H
ATOM   3148  CD1 LEU   199      52.154  40.196  46.348  1.00  0.00           C
ATOM   3149 HD11 LEU   199      52.015  41.277  46.353  1.00  0.00           H
ATOM   3150 HD12 LEU   199      53.128  40.003  45.899  1.00  0.00           H
ATOM   3151 HD13 LEU   199      52.260  39.918  47.397  1.00  0.00           H
ATOM   3152  CD2 LEU   199      51.385  38.214  45.167  1.00  0.00           C
ATOM   3153 HD21 LEU   199      52.434  38.147  44.876  1.00  0.00           H
ATOM   3154 HD22 LEU   199      51.230  37.520  45.992  1.00  0.00           H
ATOM   3155 HD23 LEU   199      50.640  37.915  44.431  1.00  0.00           H
ATOM   3156  C   LEU   199      49.586  42.277  45.536  1.00  0.00           C
ATOM   3157  O   LEU   199      50.229  43.306  45.678  1.00  0.00           O
ATOM   3158  N   VAL   200      49.024  41.909  44.351  1.00  0.00           N
ATOM   3159  H   VAL   200      48.543  41.021  44.340  1.00  0.00           H
ATOM   3160  CA  VAL   200      49.502  42.508  43.120  1.00  0.00           C
ATOM   3161  HA  VAL   200      50.586  42.588  43.043  1.00  0.00           H
ATOM   3162  CB  VAL   200      49.061  41.644  41.929  1.00  0.00           C
ATOM   3163  HB  VAL   200      47.973  41.587  41.953  1.00  0.00           H
ATOM   3164  CG1 VAL   200      49.580  42.170  40.585  1.00  0.00           C
ATOM   3165 HG11 VAL   200      49.204  41.609  39.728  1.00  0.00           H
ATOM   3166 HG12 VAL   200      49.234  43.166  40.306  1.00  0.00           H
ATOM   3167 HG13 VAL   200      50.669  42.201  40.541  1.00  0.00           H
ATOM   3168  CG2 VAL   200      49.532  40.169  41.920  1.00  0.00           C
ATOM   3169 HG21 VAL   200      50.613  40.212  42.051  1.00  0.00           H
ATOM   3170 HG22 VAL   200      49.359  39.658  40.974  1.00  0.00           H
ATOM   3171 HG23 VAL   200      49.129  39.542  42.716  1.00  0.00           H
ATOM   3172  C   VAL   200      48.976  43.948  42.886  1.00  0.00           C
ATOM   3173  O   VAL   200      49.719  44.699  42.265  1.00  0.00           O
ATOM   3174  N   ALA   201      47.830  44.375  43.453  1.00  0.00           N
ATOM   3175  H   ALA   201      47.310  43.790  44.091  1.00  0.00           H
ATOM   3176  CA  ALA   201      47.382  45.742  43.612  1.00  0.00           C
ATOM   3177  HA  ALA   201      47.213  45.991  42.566  1.00  0.00           H
ATOM   3178  CB  ALA   201      46.031  45.823  44.287  1.00  0.00           C
ATOM   3179  HB1 ALA   201      45.402  45.020  43.898  1.00  0.00           H
ATOM   3180  HB2 ALA   201      45.598  46.809  44.116  1.00  0.00           H
ATOM   3181  HB3 ALA   201      46.269  45.676  45.340  1.00  0.00           H
ATOM   3182  C   ALA   201      48.448  46.680  44.244  1.00  0.00           C
ATOM   3183  O   ALA   201      48.825  47.735  43.713  1.00  0.00           O
ATOM   3184  N   SER   202      48.790  46.358  45.476  1.00  0.00           N
ATOM   3185  H   SER   202      48.279  45.647  45.980  1.00  0.00           H
ATOM   3186  CA  SER   202      49.778  46.936  46.295  1.00  0.00           C
ATOM   3187  HA  SER   202      49.565  47.979  46.531  1.00  0.00           H
ATOM   3188  CB  SER   202      49.919  46.174  47.613  1.00  0.00           C
ATOM   3189  HB2 SER   202      50.310  45.189  47.362  1.00  0.00           H
ATOM   3190  HB3 SER   202      50.599  46.666  48.308  1.00  0.00           H
ATOM   3191  OG  SER   202      48.574  46.006  48.126  1.00  0.00           O
ATOM   3192  HG  SER   202      48.389  45.064  48.122  1.00  0.00           H
ATOM   3193  C   SER   202      51.142  46.997  45.605  1.00  0.00           C
ATOM   3194  O   SER   202      51.849  48.022  45.613  1.00  0.00           O
ATOM   3195  N   TYR   203      51.536  45.898  44.952  1.00  0.00           N
ATOM   3196  H   TYR   203      51.024  45.032  45.037  1.00  0.00           H
ATOM   3197  CA  TYR   203      52.773  45.748  44.058  1.00  0.00           C
ATOM   3198  HA  TYR   203      53.665  45.940  44.654  1.00  0.00           H
ATOM   3199  CB  TYR   203      52.965  44.293  43.588  1.00  0.00           C
ATOM   3200  HB2 TYR   203      52.293  43.654  44.161  1.00  0.00           H
ATOM   3201  HB3 TYR   203      52.537  44.110  42.603  1.00  0.00           H
ATOM   3202  CG  TYR   203      54.372  43.690  43.614  1.00  0.00           C
ATOM   3203  CD1 TYR   203      55.484  44.291  43.066  1.00  0.00           C
ATOM   3204  HD1 TYR   203      55.273  45.259  42.636  1.00  0.00           H
ATOM   3205  CE1 TYR   203      56.734  43.761  43.201  1.00  0.00           C
ATOM   3206  HE1 TYR   203      57.565  44.344  42.835  1.00  0.00           H
ATOM   3207  CZ  TYR   203      57.001  42.570  43.878  1.00  0.00           C
ATOM   3208  OH  TYR   203      58.191  41.996  43.968  1.00  0.00           O
ATOM   3209  HH  TYR   203      58.931  42.420  43.526  1.00  0.00           H
ATOM   3210  CE2 TYR   203      55.914  41.959  44.463  1.00  0.00           C
ATOM   3211  HE2 TYR   203      56.075  41.078  45.067  1.00  0.00           H
ATOM   3212  CD2 TYR   203      54.635  42.508  44.402  1.00  0.00           C
ATOM   3213  HD2 TYR   203      53.814  42.045  44.927  1.00  0.00           H
ATOM   3214  C   TYR   203      52.758  46.640  42.794  1.00  0.00           C
ATOM   3215  O   TYR   203      53.831  47.003  42.350  1.00  0.00           O
ATOM   3216  N   TYR   204      51.546  47.006  42.267  1.00  0.00           N
ATOM   3217  H   TYR   204      50.715  46.557  42.626  1.00  0.00           H
ATOM   3218  CA  TYR   204      51.400  48.000  41.160  1.00  0.00           C
ATOM   3219  HA  TYR   204      52.135  47.703  40.412  1.00  0.00           H
ATOM   3220  CB  TYR   204      49.936  47.824  40.566  1.00  0.00           C
ATOM   3221  HB2 TYR   204      49.793  46.776  40.304  1.00  0.00           H
ATOM   3222  HB3 TYR   204      49.113  47.958  41.268  1.00  0.00           H
ATOM   3223  CG  TYR   204      49.636  48.718  39.335  1.00  0.00           C
ATOM   3224  CD1 TYR   204      50.364  48.585  38.111  1.00  0.00           C
ATOM   3225  HD1 TYR   204      51.237  47.951  38.075  1.00  0.00           H
ATOM   3226  CE1 TYR   204      50.140  49.324  37.001  1.00  0.00           C
ATOM   3227  HE1 TYR   204      50.654  49.185  36.061  1.00  0.00           H
ATOM   3228  CZ  TYR   204      49.163  50.352  37.009  1.00  0.00           C
ATOM   3229  OH  TYR   204      49.143  51.248  35.977  1.00  0.00           O
ATOM   3230  HH  TYR   204      49.232  50.834  35.114  1.00  0.00           H
ATOM   3231  CE2 TYR   204      48.352  50.508  38.164  1.00  0.00           C
ATOM   3232  HE2 TYR   204      47.734  51.393  38.119  1.00  0.00           H
ATOM   3233  CD2 TYR   204      48.562  49.703  39.342  1.00  0.00           C
ATOM   3234  HD2 TYR   204      47.976  49.863  40.235  1.00  0.00           H
ATOM   3235  C   TYR   204      51.653  49.428  41.763  1.00  0.00           C
ATOM   3236  O   TYR   204      52.331  50.203  41.135  1.00  0.00           O
ATOM   3237  N   THR   205      51.141  49.722  42.972  1.00  0.00           N
ATOM   3238  H   THR   205      50.576  49.047  43.470  1.00  0.00           H
ATOM   3239  CA  THR   205      51.309  51.096  43.536  1.00  0.00           C
ATOM   3240  HA  THR   205      51.157  51.828  42.743  1.00  0.00           H
ATOM   3241  CB  THR   205      50.147  51.287  44.481  1.00  0.00           C
ATOM   3242  HB  THR   205      50.288  52.094  45.200  1.00  0.00           H
ATOM   3243  CG2 THR   205      48.951  51.589  43.662  1.00  0.00           C
ATOM   3244 HG21 THR   205      48.825  51.057  42.719  1.00  0.00           H
ATOM   3245 HG22 THR   205      48.919  52.676  43.575  1.00  0.00           H
ATOM   3246 HG23 THR   205      48.001  51.411  44.166  1.00  0.00           H
ATOM   3247  OG1 THR   205      49.729  50.243  45.277  1.00  0.00           O
ATOM   3248  HG1 THR   205      49.401  49.536  44.718  1.00  0.00           H
ATOM   3249  C   THR   205      52.664  51.315  44.175  1.00  0.00           C
ATOM   3250  O   THR   205      53.173  52.408  44.076  1.00  0.00           O
ATOM   3251  N   ASP   206      53.317  50.378  44.790  1.00  0.00           N
ATOM   3252  H   ASP   206      52.888  49.484  44.982  1.00  0.00           H
ATOM   3253  CA  ASP   206      54.574  50.529  45.669  1.00  0.00           C
ATOM   3254  HA  ASP   206      55.023  51.503  45.477  1.00  0.00           H
ATOM   3255  CB  ASP   206      53.997  50.479  47.133  1.00  0.00           C
ATOM   3256  HB2 ASP   206      53.476  51.406  47.373  1.00  0.00           H
ATOM   3257  HB3 ASP   206      53.318  49.635  47.252  1.00  0.00           H
ATOM   3258  CG  ASP   206      55.044  50.457  48.198  1.00  0.00           C
ATOM   3259  OD1 ASP   206      54.797  49.882  49.294  1.00  0.00           O
ATOM   3260  OD2 ASP   206      56.170  50.924  48.029  1.00  0.00           O
ATOM   3261  C   ASP   206      55.524  49.476  45.412  1.00  0.00           C
ATOM   3262  O   ASP   206      55.222  48.333  45.709  1.00  0.00           O
ATOM   3263  N   PRO   207      56.676  49.795  44.756  1.00  0.00           N
ATOM   3264  CD  PRO   207      56.961  51.102  44.136  1.00  0.00           C
ATOM   3265  HD2 PRO   207      57.235  51.758  44.962  1.00  0.00           H
ATOM   3266  HD3 PRO   207      56.128  51.553  43.598  1.00  0.00           H
ATOM   3267  CG  PRO   207      58.088  50.858  43.180  1.00  0.00           C
ATOM   3268  HG2 PRO   207      58.813  51.656  43.022  1.00  0.00           H
ATOM   3269  HG3 PRO   207      57.645  50.573  42.226  1.00  0.00           H
ATOM   3270  CB  PRO   207      58.828  49.679  43.721  1.00  0.00           C
ATOM   3271  HB2 PRO   207      59.621  49.954  44.415  1.00  0.00           H
ATOM   3272  HB3 PRO   207      59.412  49.233  42.915  1.00  0.00           H
ATOM   3273  CA  PRO   207      57.717  48.791  44.402  1.00  0.00           C
ATOM   3274  HA  PRO   207      57.333  48.072  43.677  1.00  0.00           H
ATOM   3275  C   PRO   207      58.376  47.968  45.570  1.00  0.00           C
ATOM   3276  O   PRO   207      58.792  46.833  45.352  1.00  0.00           O
ATOM   3277  N   GLU   208      58.349  48.446  46.820  1.00  0.00           N
ATOM   3278  H   GLU   208      58.056  49.408  46.918  1.00  0.00           H
ATOM   3279  CA  GLU   208      58.830  47.703  48.011  1.00  0.00           C
ATOM   3280  HA  GLU   208      59.797  47.257  47.782  1.00  0.00           H
ATOM   3281  CB  GLU   208      58.990  48.752  49.181  1.00  0.00           C
ATOM   3282  HB2 GLU   208      57.999  49.160  49.382  1.00  0.00           H
ATOM   3283  HB3 GLU   208      59.413  48.221  50.034  1.00  0.00           H
ATOM   3284  CG  GLU   208      59.828  50.029  48.942  1.00  0.00           C
ATOM   3285  HG2 GLU   208      59.257  50.665  48.265  1.00  0.00           H
ATOM   3286  HG3 GLU   208      59.929  50.492  49.922  1.00  0.00           H
ATOM   3287  CD  GLU   208      61.253  49.861  48.303  1.00  0.00           C
ATOM   3288  OE1 GLU   208      61.692  50.856  47.675  1.00  0.00           O
ATOM   3289  OE2 GLU   208      61.886  48.801  48.492  1.00  0.00           O
ATOM   3290  C   GLU   208      57.936  46.528  48.399  1.00  0.00           C
ATOM   3291  O   GLU   208      58.251  45.860  49.343  1.00  0.00           O
ATOM   3292  N   THR   209      56.814  46.230  47.680  1.00  0.00           N
ATOM   3293  H   THR   209      56.529  46.859  46.942  1.00  0.00           H
ATOM   3294  CA  THR   209      55.900  45.168  48.141  1.00  0.00           C
ATOM   3295  HA  THR   209      55.418  45.381  49.095  1.00  0.00           H
ATOM   3296  CB  THR   209      54.639  45.021  47.257  1.00  0.00           C
ATOM   3297  HB  THR   209      54.981  44.772  46.252  1.00  0.00           H
ATOM   3298  CG2 THR   209      53.627  43.930  47.718  1.00  0.00           C
ATOM   3299 HG21 THR   209      53.345  44.169  48.744  1.00  0.00           H
ATOM   3300 HG22 THR   209      54.056  42.942  47.555  1.00  0.00           H
ATOM   3301 HG23 THR   209      52.671  43.976  47.197  1.00  0.00           H
ATOM   3302  OG1 THR   209      53.967  46.311  47.180  1.00  0.00           O
ATOM   3303  HG1 THR   209      54.181  46.780  46.371  1.00  0.00           H
ATOM   3304  C   THR   209      56.598  43.819  48.126  1.00  0.00           C
ATOM   3305  O   THR   209      57.098  43.412  47.153  1.00  0.00           O
ATOM   3306  N   LYS   210      56.529  43.081  49.296  1.00  0.00           N
ATOM   3307  H   LYS   210      56.445  43.630  50.138  1.00  0.00           H
ATOM   3308  CA  LYS   210      56.989  41.709  49.353  1.00  0.00           C
ATOM   3309  HA  LYS   210      57.628  41.557  48.483  1.00  0.00           H
ATOM   3310  CB  LYS   210      57.881  41.511  50.620  1.00  0.00           C
ATOM   3311  HB2 LYS   210      57.188  41.785  51.415  1.00  0.00           H
ATOM   3312  HB3 LYS   210      58.330  40.520  50.675  1.00  0.00           H
ATOM   3313  CG  LYS   210      59.183  42.338  50.593  1.00  0.00           C
ATOM   3314  HG2 LYS   210      58.932  43.394  50.687  1.00  0.00           H
ATOM   3315  HG3 LYS   210      59.846  42.065  51.415  1.00  0.00           H
ATOM   3316  CD  LYS   210      60.044  42.189  49.265  1.00  0.00           C
ATOM   3317  HD2 LYS   210      60.232  41.116  49.250  1.00  0.00           H
ATOM   3318  HD3 LYS   210      59.352  42.464  48.468  1.00  0.00           H
ATOM   3319  CE  LYS   210      61.187  43.221  49.265  1.00  0.00           C
ATOM   3320  HE2 LYS   210      60.751  44.178  49.554  1.00  0.00           H
ATOM   3321  HE3 LYS   210      61.849  43.069  50.117  1.00  0.00           H
ATOM   3322  NZ  LYS   210      61.749  43.236  47.886  1.00  0.00           N
ATOM   3323  HZ1 LYS   210      61.969  42.289  47.612  1.00  0.00           H
ATOM   3324  HZ2 LYS   210      62.584  43.797  47.790  1.00  0.00           H
ATOM   3325  HZ3 LYS   210      61.038  43.526  47.229  1.00  0.00           H
ATOM   3326  C   LYS   210      55.849  40.692  49.269  1.00  0.00           C
ATOM   3327  O   LYS   210      56.027  39.767  48.507  1.00  0.00           O
ATOM   3328  N   MET   211      54.770  40.941  50.069  1.00  0.00           N
ATOM   3329  H   MET   211      54.781  41.811  50.582  1.00  0.00           H
ATOM   3330  CA  MET   211      53.699  39.958  50.382  1.00  0.00           C
ATOM   3331  HA  MET   211      53.522  39.380  49.475  1.00  0.00           H
ATOM   3332  CB  MET   211      54.248  39.046  51.457  1.00  0.00           C
ATOM   3333  HB2 MET   211      54.945  38.339  51.005  1.00  0.00           H
ATOM   3334  HB3 MET   211      54.826  39.597  52.199  1.00  0.00           H
ATOM   3335  CG  MET   211      53.100  38.352  52.241  1.00  0.00           C
ATOM   3336  HG2 MET   211      52.499  39.078  52.790  1.00  0.00           H
ATOM   3337  HG3 MET   211      52.549  37.823  51.464  1.00  0.00           H
ATOM   3338  SD  MET   211      53.699  37.224  53.547  1.00  0.00           S
ATOM   3339  CE  MET   211      52.197  36.580  54.343  1.00  0.00           C
ATOM   3340  HE1 MET   211      52.432  35.900  55.161  1.00  0.00           H
ATOM   3341  HE2 MET   211      51.764  37.458  54.822  1.00  0.00           H
ATOM   3342  HE3 MET   211      51.563  36.101  53.597  1.00  0.00           H
ATOM   3343  C   MET   211      52.378  40.732  50.716  1.00  0.00           C
ATOM   3344  O   MET   211      52.401  41.832  51.263  1.00  0.00           O
ATOM   3345  N   GLY   212      51.222  40.116  50.372  1.00  0.00           N
ATOM   3346  H   GLY   212      51.273  39.306  49.769  1.00  0.00           H
ATOM   3347  CA  GLY   212      49.855  40.372  50.772  1.00  0.00           C
ATOM   3348  HA2 GLY   212      49.723  41.426  51.017  1.00  0.00           H
ATOM   3349  HA3 GLY   212      49.184  40.207  49.929  1.00  0.00           H
ATOM   3350  C   GLY   212      49.306  39.571  51.978  1.00  0.00           C
ATOM   3351  O   GLY   212      49.583  38.377  52.026  1.00  0.00           O
ATOM   3352  N   VAL   213      48.585  40.147  52.937  1.00  0.00           N
ATOM   3353  H   VAL   213      48.497  41.153  52.896  1.00  0.00           H
ATOM   3354  CA  VAL   213      48.179  39.505  54.193  1.00  0.00           C
ATOM   3355  HA  VAL   213      48.064  38.449  53.950  1.00  0.00           H
ATOM   3356  CB  VAL   213      49.270  39.650  55.246  1.00  0.00           C
ATOM   3357  HB  VAL   213      50.259  39.315  54.935  1.00  0.00           H
ATOM   3358  CG1 VAL   213      49.591  41.071  55.671  1.00  0.00           C
ATOM   3359 HG11 VAL   213      48.699  41.584  56.029  1.00  0.00           H
ATOM   3360 HG12 VAL   213      50.493  41.106  56.282  1.00  0.00           H
ATOM   3361 HG13 VAL   213      49.850  41.685  54.808  1.00  0.00           H
ATOM   3362  CG2 VAL   213      48.892  38.782  56.483  1.00  0.00           C
ATOM   3363 HG21 VAL   213      49.792  38.506  57.033  1.00  0.00           H
ATOM   3364 HG22 VAL   213      48.519  37.829  56.106  1.00  0.00           H
ATOM   3365 HG23 VAL   213      48.180  39.216  57.185  1.00  0.00           H
ATOM   3366  C   VAL   213      46.773  39.925  54.613  1.00  0.00           C
ATOM   3367  O   VAL   213      46.493  41.132  54.555  1.00  0.00           O
ATOM   3368  N   ILE   214      46.013  38.957  55.059  1.00  0.00           N
ATOM   3369  H   ILE   214      46.391  38.021  55.014  1.00  0.00           H
ATOM   3370  CA  ILE   214      44.639  39.088  55.450  1.00  0.00           C
ATOM   3371  HA  ILE   214      44.268  40.067  55.145  1.00  0.00           H
ATOM   3372  CB  ILE   214      43.789  37.985  54.686  1.00  0.00           C
ATOM   3373  HB  ILE   214      44.069  36.975  54.983  1.00  0.00           H
ATOM   3374  CG2 ILE   214      42.249  38.103  55.058  1.00  0.00           C
ATOM   3375 HG21 ILE   214      41.818  39.044  54.716  1.00  0.00           H
ATOM   3376 HG22 ILE   214      41.957  37.923  56.092  1.00  0.00           H
ATOM   3377 HG23 ILE   214      41.690  37.298  54.582  1.00  0.00           H
ATOM   3378  CG1 ILE   214      44.067  37.851  53.140  1.00  0.00           C
ATOM   3379 HG12 ILE   214      45.051  37.470  52.866  1.00  0.00           H
ATOM   3380 HG13 ILE   214      43.335  37.119  52.799  1.00  0.00           H
ATOM   3381  CD1 ILE   214      43.846  39.123  52.370  1.00  0.00           C
ATOM   3382 HD11 ILE   214      44.721  39.766  52.277  1.00  0.00           H
ATOM   3383 HD12 ILE   214      43.027  39.678  52.826  1.00  0.00           H
ATOM   3384 HD13 ILE   214      43.699  38.851  51.325  1.00  0.00           H
ATOM   3385  C   ILE   214      44.554  38.905  56.970  1.00  0.00           C
ATOM   3386  O   ILE   214      44.537  37.776  57.493  1.00  0.00           O
ATOM   3387  N   PHE   215      44.441  40.013  57.674  1.00  0.00           N
ATOM   3388  H   PHE   215      44.568  40.887  57.184  1.00  0.00           H
ATOM   3389  CA  PHE   215      43.858  40.005  59.113  1.00  0.00           C
ATOM   3390  HA  PHE   215      44.171  39.194  59.771  1.00  0.00           H
ATOM   3391  CB  PHE   215      44.553  41.239  59.779  1.00  0.00           C
ATOM   3392  HB2 PHE   215      44.169  42.114  59.252  1.00  0.00           H
ATOM   3393  HB3 PHE   215      44.312  41.344  60.836  1.00  0.00           H
ATOM   3394  CG  PHE   215      46.103  41.291  59.708  1.00  0.00           C
ATOM   3395  CD1 PHE   215      46.849  40.336  60.425  1.00  0.00           C
ATOM   3396  HD1 PHE   215      46.308  39.612  61.014  1.00  0.00           H
ATOM   3397  CE1 PHE   215      48.256  40.383  60.266  1.00  0.00           C
ATOM   3398  HE1 PHE   215      48.776  39.662  60.880  1.00  0.00           H
ATOM   3399  CZ  PHE   215      48.874  41.397  59.579  1.00  0.00           C
ATOM   3400  HZ  PHE   215      49.944  41.532  59.528  1.00  0.00           H
ATOM   3401  CE2 PHE   215      48.103  42.373  58.924  1.00  0.00           C
ATOM   3402  HE2 PHE   215      48.559  43.116  58.289  1.00  0.00           H
ATOM   3403  CD2 PHE   215      46.712  42.265  58.950  1.00  0.00           C
ATOM   3404  HD2 PHE   215      46.146  43.007  58.406  1.00  0.00           H
ATOM   3405  C   PHE   215      42.333  40.160  59.140  1.00  0.00           C
ATOM   3406  O   PHE   215      41.714  41.056  59.735  1.00  0.00           O
ATOM   3407  N   GLY   216      41.718  39.203  58.417  1.00  0.00           N
ATOM   3408  H   GLY   216      42.253  38.435  58.038  1.00  0.00           H
ATOM   3409  CA  GLY   216      40.225  39.126  58.181  1.00  0.00           C
ATOM   3410  HA2 GLY   216      39.728  40.068  58.414  1.00  0.00           H
ATOM   3411  HA3 GLY   216      40.102  38.851  57.133  1.00  0.00           H
ATOM   3412  C   GLY   216      39.571  38.182  59.158  1.00  0.00           C
ATOM   3413  O   GLY   216      39.739  38.146  60.364  1.00  0.00           O
ATOM   3414  N   THR   217      38.706  37.349  58.544  1.00  0.00           N
ATOM   3415  H   THR   217      38.437  37.476  57.578  1.00  0.00           H
ATOM   3416  CA  THR   217      37.958  36.256  59.232  1.00  0.00           C
ATOM   3417  HA  THR   217      37.588  36.620  60.190  1.00  0.00           H
ATOM   3418  CB  THR   217      36.815  35.781  58.358  1.00  0.00           C
ATOM   3419  HB  THR   217      37.247  35.362  57.450  1.00  0.00           H
ATOM   3420  CG2 THR   217      35.747  34.820  58.930  1.00  0.00           C
ATOM   3421 HG21 THR   217      35.235  35.254  59.789  1.00  0.00           H
ATOM   3422 HG22 THR   217      36.275  33.926  59.262  1.00  0.00           H
ATOM   3423 HG23 THR   217      34.917  34.654  58.245  1.00  0.00           H
ATOM   3424  OG1 THR   217      36.075  36.921  58.020  1.00  0.00           O
ATOM   3425  HG1 THR   217      36.446  37.228  57.190  1.00  0.00           H
ATOM   3426  C   THR   217      38.783  34.962  59.391  1.00  0.00           C
ATOM   3427  O   THR   217      38.492  34.150  60.263  1.00  0.00           O
ATOM   3428  N   GLY   218      39.816  34.701  58.543  1.00  0.00           N
ATOM   3429  H   GLY   218      39.999  35.416  57.853  1.00  0.00           H
ATOM   3430  CA  GLY   218      40.843  33.609  58.603  1.00  0.00           C
ATOM   3431  HA2 GLY   218      40.567  32.880  59.365  1.00  0.00           H
ATOM   3432  HA3 GLY   218      40.892  32.932  57.749  1.00  0.00           H
ATOM   3433  C   GLY   218      42.228  34.179  58.922  1.00  0.00           C
ATOM   3434  O   GLY   218      42.314  35.328  59.342  1.00  0.00           O
ATOM   3435  N   VAL   219      43.275  33.427  58.697  1.00  0.00           N
ATOM   3436  H   VAL   219      43.119  32.517  58.285  1.00  0.00           H
ATOM   3437  CA  VAL   219      44.614  34.058  58.531  1.00  0.00           C
ATOM   3438  HA  VAL   219      44.570  35.145  58.488  1.00  0.00           H
ATOM   3439  CB  VAL   219      45.623  33.675  59.649  1.00  0.00           C
ATOM   3440  HB  VAL   219      46.549  34.233  59.512  1.00  0.00           H
ATOM   3441  CG1 VAL   219      45.136  34.122  60.995  1.00  0.00           C
ATOM   3442 HG11 VAL   219      45.923  34.429  61.683  1.00  0.00           H
ATOM   3443 HG12 VAL   219      44.627  35.086  60.958  1.00  0.00           H
ATOM   3444 HG13 VAL   219      44.559  33.339  61.490  1.00  0.00           H
ATOM   3445  CG2 VAL   219      45.981  32.110  59.908  1.00  0.00           C
ATOM   3446 HG21 VAL   219      46.421  31.957  60.894  1.00  0.00           H
ATOM   3447 HG22 VAL   219      46.733  31.964  59.132  1.00  0.00           H
ATOM   3448 HG23 VAL   219      45.099  31.471  59.903  1.00  0.00           H
ATOM   3449  C   VAL   219      45.137  33.598  57.217  1.00  0.00           C
ATOM   3450  O   VAL   219      45.221  32.399  57.001  1.00  0.00           O
ATOM   3451  N   ASN   220      45.516  34.489  56.240  1.00  0.00           N
ATOM   3452  H   ASN   220      45.461  35.464  56.496  1.00  0.00           H
ATOM   3453  CA  ASN   220      45.935  34.099  54.897  1.00  0.00           C
ATOM   3454  HA  ASN   220      46.547  33.208  55.038  1.00  0.00           H
ATOM   3455  CB  ASN   220      44.737  33.806  53.995  1.00  0.00           C
ATOM   3456  HB2 ASN   220      44.072  33.113  54.512  1.00  0.00           H
ATOM   3457  HB3 ASN   220      44.148  34.681  53.720  1.00  0.00           H
ATOM   3458  CG  ASN   220      45.062  32.898  52.795  1.00  0.00           C
ATOM   3459  OD1 ASN   220      46.069  32.146  52.805  1.00  0.00           O
ATOM   3460  ND2 ASN   220      44.262  32.979  51.715  1.00  0.00           N
ATOM   3461 HD21 ASN   220      43.481  33.619  51.738  1.00  0.00           H
ATOM   3462 HD22 ASN   220      44.590  32.491  50.894  1.00  0.00           H
ATOM   3463  C   ASN   220      46.854  35.134  54.215  1.00  0.00           C
ATOM   3464  O   ASN   220      47.038  36.217  54.783  1.00  0.00           O
ATOM   3465  N   GLY   221      47.487  34.863  53.059  1.00  0.00           N
ATOM   3466  H   GLY   221      47.239  34.031  52.544  1.00  0.00           H
ATOM   3467  CA  GLY   221      48.200  35.805  52.215  1.00  0.00           C
ATOM   3468  HA2 GLY   221      47.471  36.448  51.723  1.00  0.00           H
ATOM   3469  HA3 GLY   221      48.870  36.458  52.775  1.00  0.00           H
ATOM   3470  C   GLY   221      48.999  35.225  51.098  1.00  0.00           C
ATOM   3471  O   GLY   221      48.840  34.059  50.886  1.00  0.00           O
ATOM   3472  N   ALA   222      49.920  35.982  50.448  1.00  0.00           N
ATOM   3473  H   ALA   222      50.018  36.944  50.739  1.00  0.00           H
ATOM   3474  CA  ALA   222      50.272  35.737  49.043  1.00  0.00           C
ATOM   3475  HA  ALA   222      50.488  34.669  49.033  1.00  0.00           H
ATOM   3476  CB  ALA   222      49.026  35.937  48.106  1.00  0.00           C
ATOM   3477  HB1 ALA   222      49.274  35.773  47.058  1.00  0.00           H
ATOM   3478  HB2 ALA   222      48.640  36.923  48.360  1.00  0.00           H
ATOM   3479  HB3 ALA   222      48.177  35.310  48.377  1.00  0.00           H
ATOM   3480  C   ALA   222      51.523  36.484  48.572  1.00  0.00           C
ATOM   3481  O   ALA   222      51.679  37.674  48.876  1.00  0.00           O
ATOM   3482  N   TYR   223      52.419  35.932  47.836  1.00  0.00           N
ATOM   3483  H   TYR   223      52.128  35.143  47.275  1.00  0.00           H
ATOM   3484  CA  TYR   223      53.711  36.510  47.492  1.00  0.00           C
ATOM   3485  HA  TYR   223      53.560  37.557  47.233  1.00  0.00           H
ATOM   3486  CB  TYR   223      54.642  36.486  48.767  1.00  0.00           C
ATOM   3487  HB2 TYR   223      55.447  37.212  48.651  1.00  0.00           H
ATOM   3488  HB3 TYR   223      54.091  36.788  49.657  1.00  0.00           H
ATOM   3489  CG  TYR   223      55.177  35.094  49.091  1.00  0.00           C
ATOM   3490  CD1 TYR   223      54.312  34.185  49.727  1.00  0.00           C
ATOM   3491  HD1 TYR   223      53.294  34.325  50.061  1.00  0.00           H
ATOM   3492  CE1 TYR   223      54.798  32.877  49.979  1.00  0.00           C
ATOM   3493  HE1 TYR   223      54.087  32.194  50.421  1.00  0.00           H
ATOM   3494  CZ  TYR   223      56.126  32.497  49.569  1.00  0.00           C
ATOM   3495  OH  TYR   223      56.551  31.280  49.877  1.00  0.00           O
ATOM   3496  HH  TYR   223      57.295  31.109  49.294  1.00  0.00           H
ATOM   3497  CE2 TYR   223      56.964  33.479  48.974  1.00  0.00           C
ATOM   3498  HE2 TYR   223      57.980  33.290  48.662  1.00  0.00           H
ATOM   3499  CD2 TYR   223      56.528  34.780  48.765  1.00  0.00           C
ATOM   3500  HD2 TYR   223      57.172  35.518  48.310  1.00  0.00           H
ATOM   3501  C   TYR   223      54.337  35.698  46.343  1.00  0.00           C
ATOM   3502  O   TYR   223      53.665  34.790  45.788  1.00  0.00           O
ATOM   3503  N   TYR   224      55.449  36.184  45.778  1.00  0.00           N
ATOM   3504  H   TYR   224      55.970  36.852  46.327  1.00  0.00           H
ATOM   3505  CA  TYR   224      56.090  35.597  44.570  1.00  0.00           C
ATOM   3506  HA  TYR   224      55.367  34.990  44.027  1.00  0.00           H
ATOM   3507  CB  TYR   224      56.508  36.671  43.551  1.00  0.00           C
ATOM   3508  HB2 TYR   224      57.239  37.351  43.988  1.00  0.00           H
ATOM   3509  HB3 TYR   224      57.133  36.108  42.858  1.00  0.00           H
ATOM   3510  CG  TYR   224      55.420  37.378  42.699  1.00  0.00           C
ATOM   3511  CD1 TYR   224      55.351  37.060  41.274  1.00  0.00           C
ATOM   3512  HD1 TYR   224      55.954  36.346  40.732  1.00  0.00           H
ATOM   3513  CE1 TYR   224      54.270  37.601  40.579  1.00  0.00           C
ATOM   3514  HE1 TYR   224      54.040  37.402  39.543  1.00  0.00           H
ATOM   3515  CZ  TYR   224      53.437  38.639  41.154  1.00  0.00           C
ATOM   3516  OH  TYR   224      52.432  39.248  40.447  1.00  0.00           O
ATOM   3517  HH  TYR   224      52.604  39.339  39.507  1.00  0.00           H
ATOM   3518  CE2 TYR   224      53.624  38.988  42.519  1.00  0.00           C
ATOM   3519  HE2 TYR   224      53.022  39.701  43.063  1.00  0.00           H
ATOM   3520  CD2 TYR   224      54.659  38.435  43.250  1.00  0.00           C
ATOM   3521  HD2 TYR   224      54.856  38.694  44.279  1.00  0.00           H
ATOM   3522  C   TYR   224      57.308  34.696  45.035  1.00  0.00           C
ATOM   3523  O   TYR   224      58.128  35.102  45.817  1.00  0.00           O
ATOM   3524  N   ASP   225      57.348  33.454  44.564  1.00  0.00           N
ATOM   3525  H   ASP   225      56.673  32.986  43.977  1.00  0.00           H
ATOM   3526  CA  ASP   225      58.474  32.516  44.849  1.00  0.00           C
ATOM   3527  HA  ASP   225      59.280  33.095  45.300  1.00  0.00           H
ATOM   3528  CB  ASP   225      58.016  31.485  45.953  1.00  0.00           C
ATOM   3529  HB2 ASP   225      57.294  31.958  46.618  1.00  0.00           H
ATOM   3530  HB3 ASP   225      57.606  30.624  45.421  1.00  0.00           H
ATOM   3531  CG  ASP   225      59.065  31.038  46.922  1.00  0.00           C
ATOM   3532  OD1 ASP   225      60.211  30.753  46.402  1.00  0.00           O
ATOM   3533  OD2 ASP   225      58.826  30.865  48.148  1.00  0.00           O
ATOM   3534  C   ASP   225      59.108  31.880  43.600  1.00  0.00           C
ATOM   3535  O   ASP   225      58.589  31.865  42.509  1.00  0.00           O
ATOM   3536  N   VAL   226      60.412  31.534  43.629  1.00  0.00           N
ATOM   3537  H   VAL   226      60.783  31.319  44.543  1.00  0.00           H
ATOM   3538  CA  VAL   226      61.269  31.180  42.507  1.00  0.00           C
ATOM   3539  HA  VAL   226      61.211  31.954  41.740  1.00  0.00           H
ATOM   3540  CB  VAL   226      62.765  31.056  42.931  1.00  0.00           C
ATOM   3541  HB  VAL   226      62.856  30.541  43.888  1.00  0.00           H
ATOM   3542  CG1 VAL   226      63.659  30.317  41.922  1.00  0.00           C
ATOM   3543 HG11 VAL   226      63.418  29.256  41.977  1.00  0.00           H
ATOM   3544 HG12 VAL   226      63.424  30.486  40.871  1.00  0.00           H
ATOM   3545 HG13 VAL   226      64.678  30.602  42.181  1.00  0.00           H
ATOM   3546  CG2 VAL   226      63.356  32.504  42.995  1.00  0.00           C
ATOM   3547 HG21 VAL   226      63.503  32.951  42.011  1.00  0.00           H
ATOM   3548 HG22 VAL   226      64.353  32.585  43.428  1.00  0.00           H
ATOM   3549 HG23 VAL   226      62.692  33.121  43.599  1.00  0.00           H
ATOM   3550  C   VAL   226      60.843  29.854  41.800  1.00  0.00           C
ATOM   3551  O   VAL   226      60.727  28.859  42.518  1.00  0.00           O
ATOM   3552  N   CYS   227      60.586  29.820  40.497  1.00  0.00           N
ATOM   3553  H   CYS   227      60.757  30.641  39.936  1.00  0.00           H
ATOM   3554  CA  CYS   227      59.974  28.563  39.974  1.00  0.00           C
ATOM   3555  HA  CYS   227      59.021  28.302  40.434  1.00  0.00           H
ATOM   3556  CB  CYS   227      59.775  28.823  38.460  1.00  0.00           C
ATOM   3557  HB2 CYS   227      60.541  29.429  37.975  1.00  0.00           H
ATOM   3558  HB3 CYS   227      59.719  27.889  37.898  1.00  0.00           H
ATOM   3559  SG  CYS   227      58.150  29.628  38.311  1.00  0.00           S
ATOM   3560  HG  CYS   227      58.550  30.718  38.968  1.00  0.00           H
ATOM   3561  C   CYS   227      60.880  27.343  40.083  1.00  0.00           C
ATOM   3562  O   CYS   227      60.241  26.316  40.122  1.00  0.00           O
ATOM   3563  N   SER   228      62.227  27.438  40.155  1.00  0.00           N
ATOM   3564  H   SER   228      62.597  28.360  39.974  1.00  0.00           H
ATOM   3565  CA  SER   228      63.204  26.305  40.495  1.00  0.00           C
ATOM   3566  HA  SER   228      62.960  25.426  39.898  1.00  0.00           H
ATOM   3567  CB  SER   228      64.660  26.734  40.066  1.00  0.00           C
ATOM   3568  HB2 SER   228      65.336  25.884  39.964  1.00  0.00           H
ATOM   3569  HB3 SER   228      64.508  27.166  39.076  1.00  0.00           H
ATOM   3570  OG  SER   228      65.176  27.736  40.892  1.00  0.00           O
ATOM   3571  HG  SER   228      65.796  27.264  41.453  1.00  0.00           H
ATOM   3572  C   SER   228      63.219  25.900  41.953  1.00  0.00           C
ATOM   3573  O   SER   228      63.641  24.805  42.299  1.00  0.00           O
ATOM   3574  N   ASP   229      62.800  26.768  42.904  1.00  0.00           N
ATOM   3575  H   ASP   229      62.286  27.564  42.554  1.00  0.00           H
ATOM   3576  CA  ASP   229      62.648  26.469  44.324  1.00  0.00           C
ATOM   3577  HA  ASP   229      63.294  25.650  44.640  1.00  0.00           H
ATOM   3578  CB  ASP   229      62.969  27.783  45.130  1.00  0.00           C
ATOM   3579  HB2 ASP   229      63.758  28.276  44.564  1.00  0.00           H
ATOM   3580  HB3 ASP   229      62.095  28.429  45.040  1.00  0.00           H
ATOM   3581  CG  ASP   229      63.489  27.670  46.553  1.00  0.00           C
ATOM   3582  OD1 ASP   229      63.409  28.617  47.332  1.00  0.00           O
ATOM   3583  OD2 ASP   229      64.088  26.633  46.929  1.00  0.00           O
ATOM   3584  C   ASP   229      61.295  26.055  44.740  1.00  0.00           C
ATOM   3585  O   ASP   229      61.167  25.302  45.645  1.00  0.00           O
ATOM   3586  N   ILE   230      60.224  26.375  44.008  1.00  0.00           N
ATOM   3587  H   ILE   230      60.366  26.963  43.199  1.00  0.00           H
ATOM   3588  CA  ILE   230      58.921  25.679  44.029  1.00  0.00           C
ATOM   3589  HA  ILE   230      58.630  25.551  45.071  1.00  0.00           H
ATOM   3590  CB  ILE   230      57.804  26.600  43.422  1.00  0.00           C
ATOM   3591  HB  ILE   230      57.890  26.558  42.337  1.00  0.00           H
ATOM   3592  CG2 ILE   230      56.441  26.009  43.869  1.00  0.00           C
ATOM   3593 HG21 ILE   230      56.199  25.124  43.281  1.00  0.00           H
ATOM   3594 HG22 ILE   230      55.687  26.751  43.604  1.00  0.00           H
ATOM   3595 HG23 ILE   230      56.297  25.849  44.938  1.00  0.00           H
ATOM   3596  CG1 ILE   230      57.840  28.066  43.959  1.00  0.00           C
ATOM   3597 HG12 ILE   230      57.318  28.153  44.911  1.00  0.00           H
ATOM   3598 HG13 ILE   230      58.784  28.585  44.126  1.00  0.00           H
ATOM   3599  CD1 ILE   230      57.174  28.920  42.885  1.00  0.00           C
ATOM   3600 HD11 ILE   230      57.940  29.061  42.123  1.00  0.00           H
ATOM   3601 HD12 ILE   230      57.024  29.857  43.420  1.00  0.00           H
ATOM   3602 HD13 ILE   230      56.230  28.544  42.490  1.00  0.00           H
ATOM   3603  C   ILE   230      58.917  24.265  43.416  1.00  0.00           C
ATOM   3604  O   ILE   230      58.396  23.995  42.341  1.00  0.00           O
ATOM   3605  N   GLU   231      59.487  23.298  44.146  1.00  0.00           N
ATOM   3606  H   GLU   231      59.932  23.620  44.993  1.00  0.00           H
ATOM   3607  CA  GLU   231      60.073  22.057  43.642  1.00  0.00           C
ATOM   3608  HA  GLU   231      60.718  22.242  42.782  1.00  0.00           H
ATOM   3609  CB  GLU   231      61.200  21.552  44.573  1.00  0.00           C
ATOM   3610  HB2 GLU   231      62.014  22.277  44.623  1.00  0.00           H
ATOM   3611  HB3 GLU   231      60.897  21.544  45.620  1.00  0.00           H
ATOM   3612  CG  GLU   231      61.920  20.212  44.339  1.00  0.00           C
ATOM   3613  HG2 GLU   231      62.014  20.085  43.261  1.00  0.00           H
ATOM   3614  HG3 GLU   231      62.944  20.334  44.692  1.00  0.00           H
ATOM   3615  CD  GLU   231      61.268  18.992  45.026  1.00  0.00           C
ATOM   3616  OE1 GLU   231      60.873  19.104  46.225  1.00  0.00           O
ATOM   3617  OE2 GLU   231      61.192  17.930  44.452  1.00  0.00           O
ATOM   3618  C   GLU   231      59.042  21.021  43.228  1.00  0.00           C
ATOM   3619  O   GLU   231      59.352  20.159  42.407  1.00  0.00           O
ATOM   3620  N   LYS   232      57.765  21.027  43.685  1.00  0.00           N
ATOM   3621  H   LYS   232      57.482  21.918  44.070  1.00  0.00           H
ATOM   3622  CA  LYS   232      56.683  20.200  43.133  1.00  0.00           C
ATOM   3623  HA  LYS   232      56.927  19.141  43.219  1.00  0.00           H
ATOM   3624  CB  LYS   232      55.451  20.548  44.079  1.00  0.00           C
ATOM   3625  HB2 LYS   232      54.624  19.910  43.770  1.00  0.00           H
ATOM   3626  HB3 LYS   232      55.741  20.335  45.108  1.00  0.00           H
ATOM   3627  CG  LYS   232      54.816  21.972  44.033  1.00  0.00           C
ATOM   3628  HG2 LYS   232      55.599  22.689  44.278  1.00  0.00           H
ATOM   3629  HG3 LYS   232      54.308  22.278  43.118  1.00  0.00           H
ATOM   3630  CD  LYS   232      53.742  22.076  45.104  1.00  0.00           C
ATOM   3631  HD2 LYS   232      52.890  21.418  44.934  1.00  0.00           H
ATOM   3632  HD3 LYS   232      54.163  21.642  46.010  1.00  0.00           H
ATOM   3633  CE  LYS   232      53.222  23.498  45.437  1.00  0.00           C
ATOM   3634  HE2 LYS   232      54.098  24.066  45.750  1.00  0.00           H
ATOM   3635  HE3 LYS   232      52.765  23.927  44.545  1.00  0.00           H
ATOM   3636  NZ  LYS   232      52.234  23.469  46.507  1.00  0.00           N
ATOM   3637  HZ1 LYS   232      51.503  22.786  46.373  1.00  0.00           H
ATOM   3638  HZ2 LYS   232      51.817  24.380  46.631  1.00  0.00           H
ATOM   3639  HZ3 LYS   232      52.543  23.102  47.395  1.00  0.00           H
ATOM   3640  C   LYS   232      56.385  20.571  41.684  1.00  0.00           C
ATOM   3641  O   LYS   232      55.699  19.839  41.030  1.00  0.00           O
ATOM   3642  N   LEU   233      56.875  21.743  41.201  1.00  0.00           N
ATOM   3643  H   LEU   233      57.573  22.218  41.755  1.00  0.00           H
ATOM   3644  CA  LEU   233      56.712  22.152  39.797  1.00  0.00           C
ATOM   3645  HA  LEU   233      55.832  21.643  39.405  1.00  0.00           H
ATOM   3646  CB  LEU   233      56.415  23.722  39.819  1.00  0.00           C
ATOM   3647  HB2 LEU   233      57.321  24.238  40.137  1.00  0.00           H
ATOM   3648  HB3 LEU   233      56.336  23.995  38.766  1.00  0.00           H
ATOM   3649  CG  LEU   233      55.132  24.270  40.573  1.00  0.00           C
ATOM   3650  HG  LEU   233      55.222  23.891  41.591  1.00  0.00           H
ATOM   3651  CD1 LEU   233      54.907  25.794  40.701  1.00  0.00           C
ATOM   3652 HD11 LEU   233      55.882  26.262  40.575  1.00  0.00           H
ATOM   3653 HD12 LEU   233      54.592  26.045  41.715  1.00  0.00           H
ATOM   3654 HD13 LEU   233      54.232  26.179  39.937  1.00  0.00           H
ATOM   3655  CD2 LEU   233      53.785  23.716  40.103  1.00  0.00           C
ATOM   3656 HD21 LEU   233      53.718  22.632  40.017  1.00  0.00           H
ATOM   3657 HD22 LEU   233      52.943  24.168  40.629  1.00  0.00           H
ATOM   3658 HD23 LEU   233      53.645  24.093  39.091  1.00  0.00           H
ATOM   3659  C   LEU   233      57.929  21.662  38.883  1.00  0.00           C
ATOM   3660  O   LEU   233      57.958  22.050  37.753  1.00  0.00           O
ATOM   3661  N   GLN   234      58.811  20.733  39.334  1.00  0.00           N
ATOM   3662  H   GLN   234      58.812  20.522  40.322  1.00  0.00           H
ATOM   3663  CA  GLN   234      59.874  20.158  38.506  1.00  0.00           C
ATOM   3664  HA  GLN   234      60.156  20.948  37.810  1.00  0.00           H
ATOM   3665  CB  GLN   234      61.102  19.575  39.333  1.00  0.00           C
ATOM   3666  HB2 GLN   234      61.611  20.375  39.869  1.00  0.00           H
ATOM   3667  HB3 GLN   234      60.819  18.822  40.070  1.00  0.00           H
ATOM   3668  CG  GLN   234      62.223  19.060  38.389  1.00  0.00           C
ATOM   3669  HG2 GLN   234      61.879  18.411  37.586  1.00  0.00           H
ATOM   3670  HG3 GLN   234      62.678  19.867  37.814  1.00  0.00           H
ATOM   3671  CD  GLN   234      63.294  18.334  39.199  1.00  0.00           C
ATOM   3672  OE1 GLN   234      64.188  17.708  38.588  1.00  0.00           O
ATOM   3673  NE2 GLN   234      63.329  18.324  40.520  1.00  0.00           N
ATOM   3674 HE21 GLN   234      63.968  17.617  40.856  1.00  0.00           H
ATOM   3675 HE22 GLN   234      62.576  18.748  41.042  1.00  0.00           H
ATOM   3676  C   GLN   234      59.280  19.184  37.461  1.00  0.00           C
ATOM   3677  O   GLN   234      58.367  18.377  37.766  1.00  0.00           O
ATOM   3678  N   GLY   235      59.679  19.259  36.181  1.00  0.00           N
ATOM   3679  H   GLY   235      60.288  19.995  35.852  1.00  0.00           H
ATOM   3680  CA  GLY   235      59.108  18.411  35.132  1.00  0.00           C
ATOM   3681  HA2 GLY   235      59.667  18.527  34.204  1.00  0.00           H
ATOM   3682  HA3 GLY   235      59.163  17.347  35.358  1.00  0.00           H
ATOM   3683  C   GLY   235      57.679  18.845  34.754  1.00  0.00           C
ATOM   3684  O   GLY   235      56.988  18.132  34.055  1.00  0.00           O
ATOM   3685  N   LYS   236      57.209  20.009  35.138  1.00  0.00           N
ATOM   3686  H   LYS   236      57.821  20.460  35.803  1.00  0.00           H
ATOM   3687  CA  LYS   236      55.922  20.625  34.838  1.00  0.00           C
ATOM   3688  HA  LYS   236      55.272  19.960  34.271  1.00  0.00           H
ATOM   3689  CB  LYS   236      55.174  20.647  36.184  1.00  0.00           C
ATOM   3690  HB2 LYS   236      55.577  21.402  36.859  1.00  0.00           H
ATOM   3691  HB3 LYS   236      54.166  20.964  35.919  1.00  0.00           H
ATOM   3692  CG  LYS   236      55.125  19.253  36.896  1.00  0.00           C
ATOM   3693  HG2 LYS   236      55.009  18.513  36.104  1.00  0.00           H
ATOM   3694  HG3 LYS   236      56.009  18.934  37.450  1.00  0.00           H
ATOM   3695  CD  LYS   236      54.032  19.312  37.923  1.00  0.00           C
ATOM   3696  HD2 LYS   236      54.262  20.033  38.708  1.00  0.00           H
ATOM   3697  HD3 LYS   236      53.140  19.691  37.423  1.00  0.00           H
ATOM   3698  CE  LYS   236      53.731  17.953  38.574  1.00  0.00           C
ATOM   3699  HE2 LYS   236      52.777  17.965  39.102  1.00  0.00           H
ATOM   3700  HE3 LYS   236      53.567  17.249  37.759  1.00  0.00           H
ATOM   3701  NZ  LYS   236      54.749  17.683  39.664  1.00  0.00           N
ATOM   3702  HZ1 LYS   236      54.730  18.389  40.385  1.00  0.00           H
ATOM   3703  HZ2 LYS   236      55.655  17.656  39.219  1.00  0.00           H
ATOM   3704  HZ3 LYS   236      54.737  16.774  40.106  1.00  0.00           H
ATOM   3705  C   LYS   236      55.872  21.960  34.088  1.00  0.00           C
ATOM   3706  O   LYS   236      54.826  22.282  33.589  1.00  0.00           O
ATOM   3707  N   LEU   237      56.999  22.691  33.957  1.00  0.00           N
ATOM   3708  H   LEU   237      57.850  22.216  34.223  1.00  0.00           H
ATOM   3709  CA  LEU   237      57.066  24.052  33.336  1.00  0.00           C
ATOM   3710  HA  LEU   237      56.065  24.458  33.194  1.00  0.00           H
ATOM   3711  CB  LEU   237      57.810  25.059  34.240  1.00  0.00           C
ATOM   3712  HB2 LEU   237      58.834  24.684  34.222  1.00  0.00           H
ATOM   3713  HB3 LEU   237      57.788  25.978  33.656  1.00  0.00           H
ATOM   3714  CG  LEU   237      57.299  25.364  35.667  1.00  0.00           C
ATOM   3715  HG  LEU   237      57.283  24.397  36.170  1.00  0.00           H
ATOM   3716  CD1 LEU   237      58.321  26.189  36.435  1.00  0.00           C
ATOM   3717 HD11 LEU   237      59.262  25.656  36.573  1.00  0.00           H
ATOM   3718 HD12 LEU   237      57.781  26.310  37.375  1.00  0.00           H
ATOM   3719 HD13 LEU   237      58.580  27.064  35.839  1.00  0.00           H
ATOM   3720  CD2 LEU   237      55.977  26.109  35.822  1.00  0.00           C
ATOM   3721 HD21 LEU   237      55.764  26.067  36.890  1.00  0.00           H
ATOM   3722 HD22 LEU   237      56.108  27.151  35.528  1.00  0.00           H
ATOM   3723 HD23 LEU   237      55.271  25.435  35.338  1.00  0.00           H
ATOM   3724  C   LEU   237      57.734  24.002  31.958  1.00  0.00           C
ATOM   3725  O   LEU   237      58.721  23.331  31.841  1.00  0.00           O
ATOM   3726  N   SER   238      57.118  24.631  30.949  1.00  0.00           N
ATOM   3727  H   SER   238      56.250  25.109  31.143  1.00  0.00           H
ATOM   3728  CA  SER   238      57.584  24.729  29.504  1.00  0.00           C
ATOM   3729  HA  SER   238      57.737  23.717  29.130  1.00  0.00           H
ATOM   3730  CB  SER   238      56.553  25.511  28.801  1.00  0.00           C
ATOM   3731  HB2 SER   238      55.577  25.035  28.901  1.00  0.00           H
ATOM   3732  HB3 SER   238      56.599  26.486  29.286  1.00  0.00           H
ATOM   3733  OG  SER   238      56.855  25.720  27.423  1.00  0.00           O
ATOM   3734  HG  SER   238      56.922  26.654  27.209  1.00  0.00           H
ATOM   3735  C   SER   238      58.886  25.472  29.304  1.00  0.00           C
ATOM   3736  O   SER   238      59.286  26.233  30.162  1.00  0.00           O
ATOM   3737  N   ASP   239      59.565  25.181  28.225  1.00  0.00           N
ATOM   3738  H   ASP   239      59.269  24.354  27.727  1.00  0.00           H
ATOM   3739  CA  ASP   239      60.882  25.755  27.895  1.00  0.00           C
ATOM   3740  HA  ASP   239      61.473  25.644  28.804  1.00  0.00           H
ATOM   3741  CB  ASP   239      61.610  24.940  26.775  1.00  0.00           C
ATOM   3742  HB2 ASP   239      61.248  25.284  25.807  1.00  0.00           H
ATOM   3743  HB3 ASP   239      62.638  25.296  26.855  1.00  0.00           H
ATOM   3744  CG  ASP   239      61.656  23.355  26.990  1.00  0.00           C
ATOM   3745  OD1 ASP   239      62.615  22.693  26.542  1.00  0.00           O
ATOM   3746  OD2 ASP   239      60.822  22.763  27.727  1.00  0.00           O
ATOM   3747  C   ASP   239      60.887  27.312  27.707  1.00  0.00           C
ATOM   3748  O   ASP   239      61.938  27.942  27.936  1.00  0.00           O
ATOM   3749  N   ASP   240      59.848  28.035  27.253  1.00  0.00           N
ATOM   3750  H   ASP   240      59.054  27.471  26.984  1.00  0.00           H
ATOM   3751  CA  ASP   240      59.797  29.461  27.448  1.00  0.00           C
ATOM   3752  HA  ASP   240      60.582  29.819  26.782  1.00  0.00           H
ATOM   3753  CB  ASP   240      58.601  30.070  26.694  1.00  0.00           C
ATOM   3754  HB2 ASP   240      58.506  31.146  26.835  1.00  0.00           H
ATOM   3755  HB3 ASP   240      58.798  29.988  25.625  1.00  0.00           H
ATOM   3756  CG  ASP   240      57.217  29.420  26.823  1.00  0.00           C
ATOM   3757  OD1 ASP   240      56.270  30.105  26.399  1.00  0.00           O
ATOM   3758  OD2 ASP   240      57.014  28.331  27.408  1.00  0.00           O
ATOM   3759  C   ASP   240      59.956  30.021  28.819  1.00  0.00           C
ATOM   3760  O   ASP   240      60.498  31.104  28.983  1.00  0.00           O
ATOM   3761  N   ILE   241      59.516  29.275  29.859  1.00  0.00           N
ATOM   3762  H   ILE   241      59.172  28.329  29.785  1.00  0.00           H
ATOM   3763  CA  ILE   241      59.550  29.865  31.184  1.00  0.00           C
ATOM   3764  HA  ILE   241      59.273  30.917  31.113  1.00  0.00           H
ATOM   3765  CB  ILE   241      58.449  29.268  32.209  1.00  0.00           C
ATOM   3766  HB  ILE   241      58.510  28.185  32.303  1.00  0.00           H
ATOM   3767  CG2 ILE   241      58.597  29.758  33.630  1.00  0.00           C
ATOM   3768 HG21 ILE   241      57.762  29.447  34.259  1.00  0.00           H
ATOM   3769 HG22 ILE   241      58.684  30.843  33.581  1.00  0.00           H
ATOM   3770 HG23 ILE   241      59.482  29.380  34.143  1.00  0.00           H
ATOM   3771  CG1 ILE   241      57.045  29.709  31.690  1.00  0.00           C
ATOM   3772 HG12 ILE   241      56.778  30.692  32.079  1.00  0.00           H
ATOM   3773 HG13 ILE   241      57.185  29.801  30.613  1.00  0.00           H
ATOM   3774  CD1 ILE   241      55.943  28.756  32.253  1.00  0.00           C
ATOM   3775 HD11 ILE   241      55.845  28.801  33.338  1.00  0.00           H
ATOM   3776 HD12 ILE   241      56.136  27.726  31.954  1.00  0.00           H
ATOM   3777 HD13 ILE   241      54.975  29.162  31.963  1.00  0.00           H
ATOM   3778  C   ILE   241      60.933  29.818  31.871  1.00  0.00           C
ATOM   3779  O   ILE   241      61.474  28.755  32.033  1.00  0.00           O
ATOM   3780  N   PRO   242      61.622  30.944  32.168  1.00  0.00           N
ATOM   3781  CD  PRO   242      61.306  32.295  31.791  1.00  0.00           C
ATOM   3782  HD2 PRO   242      60.843  32.812  32.630  1.00  0.00           H
ATOM   3783  HD3 PRO   242      60.889  32.446  30.795  1.00  0.00           H
ATOM   3784  CG  PRO   242      62.738  32.918  31.727  1.00  0.00           C
ATOM   3785  HG2 PRO   242      62.651  34.003  31.663  1.00  0.00           H
ATOM   3786  HG3 PRO   242      63.284  32.558  30.855  1.00  0.00           H
ATOM   3787  CB  PRO   242      63.439  32.336  32.953  1.00  0.00           C
ATOM   3788  HB2 PRO   242      63.171  32.861  33.869  1.00  0.00           H
ATOM   3789  HB3 PRO   242      64.521  32.342  32.813  1.00  0.00           H
ATOM   3790  CA  PRO   242      62.907  30.931  32.860  1.00  0.00           C
ATOM   3791  HA  PRO   242      63.638  30.365  32.282  1.00  0.00           H
ATOM   3792  C   PRO   242      62.703  30.304  34.253  1.00  0.00           C
ATOM   3793  O   PRO   242      61.851  30.867  34.979  1.00  0.00           O
ATOM   3794  N   PRO   243      63.414  29.288  34.661  1.00  0.00           N
ATOM   3795  CD  PRO   243      64.363  28.543  33.907  1.00  0.00           C
ATOM   3796  HD2 PRO   243      65.350  28.894  34.206  1.00  0.00           H
ATOM   3797  HD3 PRO   243      64.134  28.530  32.841  1.00  0.00           H
ATOM   3798  CG  PRO   243      64.191  27.093  34.417  1.00  0.00           C
ATOM   3799  HG2 PRO   243      65.113  26.533  34.571  1.00  0.00           H
ATOM   3800  HG3 PRO   243      63.438  26.651  33.763  1.00  0.00           H
ATOM   3801  CB  PRO   243      63.539  27.171  35.806  1.00  0.00           C
ATOM   3802  HB2 PRO   243      64.304  27.030  36.570  1.00  0.00           H
ATOM   3803  HB3 PRO   243      62.744  26.468  36.057  1.00  0.00           H
ATOM   3804  CA  PRO   243      62.974  28.627  35.904  1.00  0.00           C
ATOM   3805  HA  PRO   243      61.907  28.403  35.896  1.00  0.00           H
ATOM   3806  C   PRO   243      63.375  29.485  37.153  1.00  0.00           C
ATOM   3807  O   PRO   243      62.883  29.268  38.234  1.00  0.00           O
ATOM   3808  N   SER   244      64.226  30.537  36.996  1.00  0.00           N
ATOM   3809  H   SER   244      64.699  30.630  36.109  1.00  0.00           H
ATOM   3810  CA  SER   244      64.575  31.361  38.098  1.00  0.00           C
ATOM   3811  HA  SER   244      64.522  30.687  38.952  1.00  0.00           H
ATOM   3812  CB  SER   244      65.939  31.996  37.892  1.00  0.00           C
ATOM   3813  HB2 SER   244      66.010  32.787  38.638  1.00  0.00           H
ATOM   3814  HB3 SER   244      66.790  31.350  38.107  1.00  0.00           H
ATOM   3815  OG  SER   244      66.067  32.587  36.576  1.00  0.00           O
ATOM   3816  HG  SER   244      66.017  33.545  36.584  1.00  0.00           H
ATOM   3817  C   SER   244      63.620  32.437  38.475  1.00  0.00           C
ATOM   3818  O   SER   244      63.757  32.977  39.482  1.00  0.00           O
ATOM   3819  N   ALA   245      62.604  32.623  37.589  1.00  0.00           N
ATOM   3820  H   ALA   245      62.497  32.011  36.793  1.00  0.00           H
ATOM   3821  CA  ALA   245      61.736  33.750  37.738  1.00  0.00           C
ATOM   3822  HA  ALA   245      62.382  34.591  37.984  1.00  0.00           H
ATOM   3823  CB  ALA   245      61.109  33.966  36.384  1.00  0.00           C
ATOM   3824  HB1 ALA   245      60.469  33.126  36.117  1.00  0.00           H
ATOM   3825  HB2 ALA   245      61.827  34.150  35.584  1.00  0.00           H
ATOM   3826  HB3 ALA   245      60.477  34.853  36.395  1.00  0.00           H
ATOM   3827  C   ALA   245      60.884  33.524  38.999  1.00  0.00           C
ATOM   3828  O   ALA   245      60.383  32.449  39.199  1.00  0.00           O
ATOM   3829  N   PRO   246      60.486  34.584  39.672  1.00  0.00           N
ATOM   3830  CD  PRO   246      61.367  35.665  40.054  1.00  0.00           C
ATOM   3831  HD2 PRO   246      61.133  36.554  39.469  1.00  0.00           H
ATOM   3832  HD3 PRO   246      62.438  35.503  39.923  1.00  0.00           H
ATOM   3833  CG  PRO   246      61.151  35.933  41.552  1.00  0.00           C
ATOM   3834  HG2 PRO   246      61.503  36.944  41.760  1.00  0.00           H
ATOM   3835  HG3 PRO   246      61.578  35.187  42.221  1.00  0.00           H
ATOM   3836  CB  PRO   246      59.590  35.757  41.654  1.00  0.00           C
ATOM   3837  HB2 PRO   246      58.967  36.541  41.225  1.00  0.00           H
ATOM   3838  HB3 PRO   246      59.271  35.589  42.684  1.00  0.00           H
ATOM   3839  CA  PRO   246      59.458  34.552  40.691  1.00  0.00           C
ATOM   3840  HA  PRO   246      59.633  33.718  41.370  1.00  0.00           H
ATOM   3841  C   PRO   246      58.021  34.440  40.120  1.00  0.00           C
ATOM   3842  O   PRO   246      57.693  35.078  39.131  1.00  0.00           O
ATOM   3843  N   MET   247      57.097  33.802  40.850  1.00  0.00           N
ATOM   3844  H   MET   247      57.314  33.195  41.627  1.00  0.00           H
ATOM   3845  CA  MET   247      55.680  33.544  40.363  1.00  0.00           C
ATOM   3846  HA  MET   247      55.352  34.367  39.728  1.00  0.00           H
ATOM   3847  CB  MET   247      55.696  32.223  39.610  1.00  0.00           C
ATOM   3848  HB2 MET   247      56.362  32.134  38.751  1.00  0.00           H
ATOM   3849  HB3 MET   247      56.033  31.460  40.311  1.00  0.00           H
ATOM   3850  CG  MET   247      54.284  31.953  39.157  1.00  0.00           C
ATOM   3851  HG2 MET   247      53.726  32.857  38.915  1.00  0.00           H
ATOM   3852  HG3 MET   247      54.302  31.434  38.198  1.00  0.00           H
ATOM   3853  SD  MET   247      53.337  30.785  40.218  1.00  0.00           S
ATOM   3854  CE  MET   247      54.160  29.240  40.097  1.00  0.00           C
ATOM   3855  HE1 MET   247      53.778  28.766  39.192  1.00  0.00           H
ATOM   3856  HE2 MET   247      55.243  29.329  40.015  1.00  0.00           H
ATOM   3857  HE3 MET   247      54.063  28.623  40.991  1.00  0.00           H
ATOM   3858  C   MET   247      54.709  33.566  41.573  1.00  0.00           C
ATOM   3859  O   MET   247      55.130  33.113  42.631  1.00  0.00           O
ATOM   3860  N   ALA   248      53.555  34.190  41.437  1.00  0.00           N
ATOM   3861  H   ALA   248      53.227  34.479  40.526  1.00  0.00           H
ATOM   3862  CA  ALA   248      52.668  34.554  42.528  1.00  0.00           C
ATOM   3863  HA  ALA   248      53.343  34.892  43.315  1.00  0.00           H
ATOM   3864  CB  ALA   248      51.834  35.702  42.120  1.00  0.00           C
ATOM   3865  HB1 ALA   248      52.269  36.351  41.361  1.00  0.00           H
ATOM   3866  HB2 ALA   248      51.650  36.373  42.959  1.00  0.00           H
ATOM   3867  HB3 ALA   248      50.907  35.360  41.660  1.00  0.00           H
ATOM   3868  C   ALA   248      51.782  33.408  43.108  1.00  0.00           C
ATOM   3869  O   ALA   248      50.953  32.813  42.410  1.00  0.00           O
ATOM   3870  N   ILE   249      52.111  32.976  44.399  1.00  0.00           N
ATOM   3871  H   ILE   249      52.923  33.389  44.834  1.00  0.00           H
ATOM   3872  CA  ILE   249      51.412  31.964  45.165  1.00  0.00           C
ATOM   3873  HA  ILE   249      50.891  31.342  44.435  1.00  0.00           H
ATOM   3874  CB  ILE   249      52.489  31.193  45.904  1.00  0.00           C
ATOM   3875  HB  ILE   249      52.991  31.987  46.458  1.00  0.00           H
ATOM   3876  CG2 ILE   249      51.984  30.108  46.927  1.00  0.00           C
ATOM   3877 HG21 ILE   249      51.038  30.407  47.379  1.00  0.00           H
ATOM   3878 HG22 ILE   249      52.628  29.952  47.791  1.00  0.00           H
ATOM   3879 HG23 ILE   249      51.548  29.211  46.486  1.00  0.00           H
ATOM   3880  CG1 ILE   249      53.440  30.458  45.001  1.00  0.00           C
ATOM   3881 HG12 ILE   249      52.809  29.724  44.501  1.00  0.00           H
ATOM   3882 HG13 ILE   249      53.791  31.165  44.247  1.00  0.00           H
ATOM   3883  CD1 ILE   249      54.689  29.931  45.731  1.00  0.00           C
ATOM   3884 HD11 ILE   249      54.436  29.107  46.398  1.00  0.00           H
ATOM   3885 HD12 ILE   249      55.232  30.611  46.387  1.00  0.00           H
ATOM   3886 HD13 ILE   249      55.351  29.585  44.937  1.00  0.00           H
ATOM   3887  C   ILE   249      50.559  32.687  46.172  1.00  0.00           C
ATOM   3888  O   ILE   249      50.967  33.576  46.920  1.00  0.00           O
ATOM   3889  N   ASN   250      49.296  32.124  46.453  1.00  0.00           N
ATOM   3890  H   ASN   250      49.041  31.355  45.850  1.00  0.00           H
ATOM   3891  CA  ASN   250      48.436  32.241  47.692  1.00  0.00           C
ATOM   3892  HA  ASN   250      48.551  33.204  48.189  1.00  0.00           H
ATOM   3893  CB  ASN   250      46.927  32.152  47.243  1.00  0.00           C
ATOM   3894  HB2 ASN   250      46.681  33.002  46.606  1.00  0.00           H
ATOM   3895  HB3 ASN   250      46.818  31.254  46.636  1.00  0.00           H
ATOM   3896  CG  ASN   250      45.836  32.023  48.313  1.00  0.00           C
ATOM   3897  OD1 ASN   250      46.019  32.187  49.496  1.00  0.00           O
ATOM   3898  ND2 ASN   250      44.596  31.922  47.847  1.00  0.00           N
ATOM   3899 HD21 ASN   250      44.422  31.756  46.866  1.00  0.00           H
ATOM   3900 HD22 ASN   250      43.892  31.686  48.532  1.00  0.00           H
ATOM   3901  C   ASN   250      48.752  31.053  48.701  1.00  0.00           C
ATOM   3902  O   ASN   250      48.682  29.868  48.429  1.00  0.00           O
ATOM   3903  N   CYS   251      49.205  31.379  49.931  1.00  0.00           N
ATOM   3904  H   CYS   251      49.217  32.346  50.223  1.00  0.00           H
ATOM   3905  CA  CYS   251      49.590  30.406  50.945  1.00  0.00           C
ATOM   3906  HA  CYS   251      50.310  29.685  50.561  1.00  0.00           H
ATOM   3907  CB  CYS   251      50.323  31.092  52.035  1.00  0.00           C
ATOM   3908  HB2 CYS   251      49.643  31.630  52.694  1.00  0.00           H
ATOM   3909  HB3 CYS   251      50.714  30.250  52.605  1.00  0.00           H
ATOM   3910  SG  CYS   251      51.512  32.377  51.473  1.00  0.00           S
ATOM   3911  HG  CYS   251      50.689  33.412  51.659  1.00  0.00           H
ATOM   3912  C   CYS   251      48.549  29.451  51.468  1.00  0.00           C
ATOM   3913  O   CYS   251      48.833  28.240  51.635  1.00  0.00           O
ATOM   3914  N   GLU   252      47.340  29.849  51.794  1.00  0.00           N
ATOM   3915  H   GLU   252      47.099  30.815  51.624  1.00  0.00           H
ATOM   3916  CA  GLU   252      46.329  29.069  52.542  1.00  0.00           C
ATOM   3917  HA  GLU   252      45.592  29.827  52.805  1.00  0.00           H
ATOM   3918  CB  GLU   252      45.615  27.996  51.670  1.00  0.00           C
ATOM   3919  HB2 GLU   252      46.294  27.283  51.204  1.00  0.00           H
ATOM   3920  HB3 GLU   252      44.929  27.347  52.215  1.00  0.00           H
ATOM   3921  CG  GLU   252      44.918  28.608  50.411  1.00  0.00           C
ATOM   3922  HG2 GLU   252      45.688  28.963  49.726  1.00  0.00           H
ATOM   3923  HG3 GLU   252      44.514  27.756  49.864  1.00  0.00           H
ATOM   3924  CD  GLU   252      43.676  29.457  50.617  1.00  0.00           C
ATOM   3925  OE1 GLU   252      43.175  30.153  49.725  1.00  0.00           O
ATOM   3926  OE2 GLU   252      43.082  29.549  51.733  1.00  0.00           O
ATOM   3927  C   GLU   252      46.647  28.547  53.948  1.00  0.00           C
ATOM   3928  O   GLU   252      46.373  27.433  54.375  1.00  0.00           O
ATOM   3929  N   TYR   253      47.439  29.356  54.691  1.00  0.00           N
ATOM   3930  H   TYR   253      47.746  30.187  54.206  1.00  0.00           H
ATOM   3931  CA  TYR   253      48.319  28.802  55.749  1.00  0.00           C
ATOM   3932  HA  TYR   253      48.723  27.809  55.556  1.00  0.00           H
ATOM   3933  CB  TYR   253      49.640  29.625  55.723  1.00  0.00           C
ATOM   3934  HB2 TYR   253      50.290  29.146  56.455  1.00  0.00           H
ATOM   3935  HB3 TYR   253      49.893  29.393  54.689  1.00  0.00           H
ATOM   3936  CG  TYR   253      49.684  31.084  55.986  1.00  0.00           C
ATOM   3937  CD1 TYR   253      48.697  31.728  56.745  1.00  0.00           C
ATOM   3938  HD1 TYR   253      47.916  31.257  57.322  1.00  0.00           H
ATOM   3939  CE1 TYR   253      48.858  33.056  57.064  1.00  0.00           C
ATOM   3940  HE1 TYR   253      48.220  33.568  57.769  1.00  0.00           H
ATOM   3941  CZ  TYR   253      49.878  33.924  56.511  1.00  0.00           C
ATOM   3942  OH  TYR   253      50.026  35.249  56.817  1.00  0.00           O
ATOM   3943  HH  TYR   253      49.417  35.579  57.482  1.00  0.00           H
ATOM   3944  CE2 TYR   253      50.749  33.288  55.560  1.00  0.00           C
ATOM   3945  HE2 TYR   253      51.619  33.796  55.173  1.00  0.00           H
ATOM   3946  CD2 TYR   253      50.665  31.883  55.330  1.00  0.00           C
ATOM   3947  HD2 TYR   253      51.348  31.463  54.608  1.00  0.00           H
ATOM   3948  C   TYR   253      47.702  28.575  57.190  1.00  0.00           C
ATOM   3949  O   TYR   253      48.349  28.456  58.179  1.00  0.00           O
ATOM   3950  N   GLY   254      46.358  28.765  57.275  1.00  0.00           N
ATOM   3951  H   GLY   254      45.947  29.059  56.401  1.00  0.00           H
ATOM   3952  CA  GLY   254      45.504  28.657  58.527  1.00  0.00           C
ATOM   3953  HA2 GLY   254      45.944  29.283  59.303  1.00  0.00           H
ATOM   3954  HA3 GLY   254      44.562  29.095  58.199  1.00  0.00           H
ATOM   3955  C   GLY   254      45.261  27.162  59.013  1.00  0.00           C
ATOM   3956  O   GLY   254      44.786  26.797  60.077  1.00  0.00           O
ATOM   3957  N   SER   255      45.746  26.227  58.137  1.00  0.00           N
ATOM   3958  H   SER   255      46.006  26.644  57.255  1.00  0.00           H
ATOM   3959  CA  SER   255      46.098  24.823  58.479  1.00  0.00           C
ATOM   3960  HA  SER   255      45.315  24.503  59.166  1.00  0.00           H
ATOM   3961  CB  SER   255      45.914  23.919  57.298  1.00  0.00           C
ATOM   3962  HB2 SER   255      46.439  22.992  57.532  1.00  0.00           H
ATOM   3963  HB3 SER   255      44.847  23.898  57.073  1.00  0.00           H
ATOM   3964  OG  SER   255      46.569  24.510  56.165  1.00  0.00           O
ATOM   3965  HG  SER   255      47.476  24.199  56.223  1.00  0.00           H
ATOM   3966  C   SER   255      47.375  24.617  59.194  1.00  0.00           C
ATOM   3967  O   SER   255      47.686  23.473  59.552  1.00  0.00           O
ATOM   3968  N   PHE   256      48.154  25.668  59.533  1.00  0.00           N
ATOM   3969  H   PHE   256      47.883  26.606  59.273  1.00  0.00           H
ATOM   3970  CA  PHE   256      49.500  25.462  60.011  1.00  0.00           C
ATOM   3971  HA  PHE   256      49.926  24.669  59.397  1.00  0.00           H
ATOM   3972  CB  PHE   256      50.409  26.734  59.787  1.00  0.00           C
ATOM   3973  HB2 PHE   256      50.757  26.796  58.756  1.00  0.00           H
ATOM   3974  HB3 PHE   256      49.784  27.613  59.941  1.00  0.00           H
ATOM   3975  CG  PHE   256      51.651  26.800  60.673  1.00  0.00           C
ATOM   3976  CD1 PHE   256      52.893  26.110  60.386  1.00  0.00           C
ATOM   3977  HD1 PHE   256      52.946  25.546  59.466  1.00  0.00           H
ATOM   3978  CE1 PHE   256      53.940  26.166  61.299  1.00  0.00           C
ATOM   3979  HE1 PHE   256      54.878  25.669  61.096  1.00  0.00           H
ATOM   3980  CZ  PHE   256      53.841  26.958  62.426  1.00  0.00           C
ATOM   3981  HZ  PHE   256      54.738  27.196  62.979  1.00  0.00           H
ATOM   3982  CE2 PHE   256      52.719  27.710  62.681  1.00  0.00           C
ATOM   3983  HE2 PHE   256      52.643  28.296  63.584  1.00  0.00           H
ATOM   3984  CD2 PHE   256      51.572  27.568  61.892  1.00  0.00           C
ATOM   3985  HD2 PHE   256      50.654  28.061  62.178  1.00  0.00           H
ATOM   3986  C   PHE   256      49.507  24.924  61.525  1.00  0.00           C
ATOM   3987  O   PHE   256      48.604  25.164  62.222  1.00  0.00           O
ATOM   3988  N   ASP   257      50.486  24.115  61.878  1.00  0.00           N
ATOM   3989  H   ASP   257      51.141  23.948  61.127  1.00  0.00           H
ATOM   3990  CA  ASP   257      50.437  23.129  63.026  1.00  0.00           C
ATOM   3991  HA  ASP   257      51.059  22.255  62.833  1.00  0.00           H
ATOM   3992  CB  ASP   257      51.003  23.783  64.258  1.00  0.00           C
ATOM   3993  HB2 ASP   257      51.725  24.525  63.917  1.00  0.00           H
ATOM   3994  HB3 ASP   257      50.152  24.397  64.550  1.00  0.00           H
ATOM   3995  CG  ASP   257      51.645  22.884  65.308  1.00  0.00           C
ATOM   3996  OD1 ASP   257      52.433  22.004  64.906  1.00  0.00           O
ATOM   3997  OD2 ASP   257      51.495  23.185  66.503  1.00  0.00           O
ATOM   3998  C   ASP   257      49.112  22.305  63.318  1.00  0.00           C
ATOM   3999  O   ASP   257      48.895  21.921  64.504  1.00  0.00           O
ATOM   4000  N   ASN   258      48.598  21.706  62.287  1.00  0.00           N
ATOM   4001  H   ASN   258      48.792  22.131  61.392  1.00  0.00           H
ATOM   4002  CA  ASN   258      47.568  20.655  62.305  1.00  0.00           C
ATOM   4003  HA  ASN   258      46.711  21.001  62.884  1.00  0.00           H
ATOM   4004  CB  ASN   258      46.993  20.464  60.915  1.00  0.00           C
ATOM   4005  HB2 ASN   258      47.773  20.598  60.166  1.00  0.00           H
ATOM   4006  HB3 ASN   258      46.573  19.463  60.812  1.00  0.00           H
ATOM   4007  CG  ASN   258      45.884  21.463  60.565  1.00  0.00           C
ATOM   4008  OD1 ASN   258      45.290  22.195  61.357  1.00  0.00           O
ATOM   4009  ND2 ASN   258      45.329  21.405  59.398  1.00  0.00           N
ATOM   4010 HD21 ASN   258      45.696  20.678  58.800  1.00  0.00           H
ATOM   4011 HD22 ASN   258      44.583  22.060  59.214  1.00  0.00           H
ATOM   4012  C   ASN   258      48.096  19.370  62.897  1.00  0.00           C
ATOM   4013  O   ASN   258      47.326  18.546  63.410  1.00  0.00           O
ATOM   4014  N   GLU   259      49.418  19.162  62.939  1.00  0.00           N
ATOM   4015  H   GLU   259      49.942  19.797  62.354  1.00  0.00           H
ATOM   4016  CA  GLU   259      50.199  18.025  63.531  1.00  0.00           C
ATOM   4017  HA  GLU   259      49.541  17.157  63.495  1.00  0.00           H
ATOM   4018  CB  GLU   259      51.480  17.768  62.722  1.00  0.00           C
ATOM   4019  HB2 GLU   259      52.040  16.983  63.229  1.00  0.00           H
ATOM   4020  HB3 GLU   259      51.298  17.525  61.675  1.00  0.00           H
ATOM   4021  CG  GLU   259      52.401  19.013  62.593  1.00  0.00           C
ATOM   4022  HG2 GLU   259      52.009  19.664  63.376  1.00  0.00           H
ATOM   4023  HG3 GLU   259      53.450  18.770  62.757  1.00  0.00           H
ATOM   4024  CD  GLU   259      52.353  19.613  61.247  1.00  0.00           C
ATOM   4025  OE1 GLU   259      53.243  19.319  60.394  1.00  0.00           O
ATOM   4026  OE2 GLU   259      51.339  20.337  61.020  1.00  0.00           O
ATOM   4027  C   GLU   259      50.493  18.297  65.067  1.00  0.00           C
ATOM   4028  O   GLU   259      51.101  17.483  65.738  1.00  0.00           O
ATOM   4029  N   HID   260      50.148  19.463  65.543  1.00  0.00           N
ATOM   4030  H   HID   260      49.580  20.046  64.947  1.00  0.00           H
ATOM   4031  CA  HID   260      50.201  19.879  66.948  1.00  0.00           C
ATOM   4032  HA  HID   260      49.904  20.920  67.075  1.00  0.00           H
ATOM   4033  CB  HID   260      49.070  19.156  67.748  1.00  0.00           C
ATOM   4034  HB2 HID   260      49.391  18.120  67.850  1.00  0.00           H
ATOM   4035  HB3 HID   260      49.039  19.506  68.780  1.00  0.00           H
ATOM   4036  CG  HID   260      47.634  19.317  67.206  1.00  0.00           C
ATOM   4037  ND1 HID   260      47.094  20.422  66.600  1.00  0.00           N
ATOM   4038  HD1 HID   260      47.536  21.250  66.229  1.00  0.00           H
ATOM   4039  CE1 HID   260      45.746  20.344  66.574  1.00  0.00           C
ATOM   4040  HE1 HID   260      45.139  21.111  66.117  1.00  0.00           H
ATOM   4041  NE2 HID   260      45.369  19.097  66.925  1.00  0.00           N
ATOM   4042  CD2 HID   260      46.566  18.447  67.401  1.00  0.00           C
ATOM   4043  HD2 HID   260      46.566  17.475  67.876  1.00  0.00           H
ATOM   4044  C   HID   260      51.513  19.775  67.708  1.00  0.00           C
ATOM   4045  O   HID   260      51.651  19.180  68.789  1.00  0.00           O
ATOM   4046  N   VAL   261      52.586  20.187  67.033  1.00  0.00           N
ATOM   4047  H   VAL   261      52.349  20.738  66.220  1.00  0.00           H
ATOM   4048  CA  VAL   261      54.003  20.122  67.439  1.00  0.00           C
ATOM   4049  HA  VAL   261      54.058  19.243  68.082  1.00  0.00           H
ATOM   4050  CB  VAL   261      54.912  19.934  66.208  1.00  0.00           C
ATOM   4051  HB  VAL   261      54.903  20.756  65.492  1.00  0.00           H
ATOM   4052  CG1 VAL   261      56.395  19.623  66.569  1.00  0.00           C
ATOM   4053 HG11 VAL   261      57.014  19.390  65.702  1.00  0.00           H
ATOM   4054 HG12 VAL   261      56.749  20.495  67.119  1.00  0.00           H
ATOM   4055 HG13 VAL   261      56.376  18.862  67.348  1.00  0.00           H
ATOM   4056  CG2 VAL   261      54.448  18.599  65.539  1.00  0.00           C
ATOM   4057 HG21 VAL   261      53.467  18.631  65.065  1.00  0.00           H
ATOM   4058 HG22 VAL   261      54.359  17.844  66.320  1.00  0.00           H
ATOM   4059 HG23 VAL   261      55.197  18.304  64.803  1.00  0.00           H
ATOM   4060  C   VAL   261      54.413  21.408  68.131  1.00  0.00           C
ATOM   4061  O   VAL   261      55.114  21.317  69.172  1.00  0.00           O
ATOM   4062  N   VAL   262      54.067  22.628  67.698  1.00  0.00           N
ATOM   4063  H   VAL   262      53.386  22.649  66.953  1.00  0.00           H
ATOM   4064  CA  VAL   262      54.752  23.896  68.024  1.00  0.00           C
ATOM   4065  HA  VAL   262      55.555  23.627  68.709  1.00  0.00           H
ATOM   4066  CB  VAL   262      55.486  24.470  66.787  1.00  0.00           C
ATOM   4067  HB  VAL   262      55.910  25.404  67.157  1.00  0.00           H
ATOM   4068  CG1 VAL   262      56.779  23.708  66.583  1.00  0.00           C
ATOM   4069 HG11 VAL   262      57.567  24.275  66.086  1.00  0.00           H
ATOM   4070 HG12 VAL   262      57.204  23.397  67.537  1.00  0.00           H
ATOM   4071 HG13 VAL   262      56.465  22.811  66.050  1.00  0.00           H
ATOM   4072  CG2 VAL   262      54.738  24.439  65.467  1.00  0.00           C
ATOM   4073 HG21 VAL   262      55.329  24.884  64.666  1.00  0.00           H
ATOM   4074 HG22 VAL   262      53.821  25.005  65.629  1.00  0.00           H
ATOM   4075 HG23 VAL   262      54.354  23.447  65.232  1.00  0.00           H
ATOM   4076  C   VAL   262      53.866  24.978  68.658  1.00  0.00           C
ATOM   4077  O   VAL   262      54.255  25.663  69.651  1.00  0.00           O
ATOM   4078  N   LEU   263      52.675  25.241  68.132  1.00  0.00           N
ATOM   4079  H   LEU   263      52.464  24.625  67.360  1.00  0.00           H
ATOM   4080  CA  LEU   263      51.756  26.236  68.720  1.00  0.00           C
ATOM   4081  HA  LEU   263      52.350  27.140  68.848  1.00  0.00           H
ATOM   4082  CB  LEU   263      50.504  26.571  67.813  1.00  0.00           C
ATOM   4083  HB2 LEU   263      49.938  25.665  67.598  1.00  0.00           H
ATOM   4084  HB3 LEU   263      49.906  27.305  68.352  1.00  0.00           H
ATOM   4085  CG  LEU   263      50.837  27.198  66.450  1.00  0.00           C
ATOM   4086  HG  LEU   263      51.644  26.769  65.857  1.00  0.00           H
ATOM   4087  CD1 LEU   263      49.542  27.167  65.607  1.00  0.00           C
ATOM   4088 HD11 LEU   263      49.791  27.202  64.546  1.00  0.00           H
ATOM   4089 HD12 LEU   263      48.854  28.001  65.744  1.00  0.00           H
ATOM   4090 HD13 LEU   263      49.120  26.174  65.759  1.00  0.00           H
ATOM   4091  CD2 LEU   263      51.274  28.638  66.714  1.00  0.00           C
ATOM   4092 HD21 LEU   263      50.517  29.156  67.302  1.00  0.00           H
ATOM   4093 HD22 LEU   263      52.239  28.633  67.220  1.00  0.00           H
ATOM   4094 HD23 LEU   263      51.393  29.097  65.732  1.00  0.00           H
ATOM   4095  C   LEU   263      51.261  25.948  70.094  1.00  0.00           C
ATOM   4096  O   LEU   263      50.865  24.774  70.355  1.00  0.00           O
ATOM   4097  N   PRO   264      51.377  26.911  71.015  1.00  0.00           N
ATOM   4098  CD  PRO   264      51.875  28.243  70.901  1.00  0.00           C
ATOM   4099  HD2 PRO   264      51.275  28.932  70.306  1.00  0.00           H
ATOM   4100  HD3 PRO   264      52.884  28.194  70.492  1.00  0.00           H
ATOM   4101  CG  PRO   264      52.095  28.812  72.273  1.00  0.00           C
ATOM   4102  HG2 PRO   264      51.260  29.465  72.522  1.00  0.00           H
ATOM   4103  HG3 PRO   264      52.938  29.494  72.392  1.00  0.00           H
ATOM   4104  CB  PRO   264      52.083  27.588  73.203  1.00  0.00           C
ATOM   4105  HB2 PRO   264      51.885  27.825  74.247  1.00  0.00           H
ATOM   4106  HB3 PRO   264      53.074  27.164  73.033  1.00  0.00           H
ATOM   4107  CA  PRO   264      51.119  26.621  72.440  1.00  0.00           C
ATOM   4108  HA  PRO   264      51.288  25.558  72.607  1.00  0.00           H
ATOM   4109  C   PRO   264      49.628  26.844  72.694  1.00  0.00           C
ATOM   4110  O   PRO   264      49.221  27.674  73.451  1.00  0.00           O
ATOM   4111  N   ARG   265      48.823  25.863  72.197  1.00  0.00           N
ATOM   4112  H   ARG   265      49.332  25.054  71.871  1.00  0.00           H
ATOM   4113  CA  ARG   265      47.325  25.649  72.336  1.00  0.00           C
ATOM   4114  HA  ARG   265      46.839  26.559  71.985  1.00  0.00           H
ATOM   4115  CB  ARG   265      46.949  24.469  71.559  1.00  0.00           C
ATOM   4116  HB2 ARG   265      47.126  23.459  71.930  1.00  0.00           H
ATOM   4117  HB3 ARG   265      45.869  24.437  71.413  1.00  0.00           H
ATOM   4118  CG  ARG   265      47.454  24.432  70.079  1.00  0.00           C
ATOM   4119  HG2 ARG   265      47.690  25.460  69.803  1.00  0.00           H
ATOM   4120  HG3 ARG   265      48.399  23.892  70.125  1.00  0.00           H
ATOM   4121  CD  ARG   265      46.444  23.709  69.171  1.00  0.00           C
ATOM   4122  HD2 ARG   265      45.484  24.223  69.140  1.00  0.00           H
ATOM   4123  HD3 ARG   265      46.937  23.656  68.200  1.00  0.00           H
ATOM   4124  NE  ARG   265      46.233  22.313  69.606  1.00  0.00           N
ATOM   4125  HE  ARG   265      47.039  21.723  69.754  1.00  0.00           H
ATOM   4126  CZ  ARG   265      45.125  21.566  69.589  1.00  0.00           C
ATOM   4127  NH1 ARG   265      44.043  21.915  68.965  1.00  0.00           N
ATOM   4128 HH11 ARG   265      43.965  22.844  68.575  1.00  0.00           H
ATOM   4129 HH12 ARG   265      43.377  21.184  68.758  1.00  0.00           H
ATOM   4130  NH2 ARG   265      45.160  20.374  70.166  1.00  0.00           N
ATOM   4131 HH21 ARG   265      46.041  19.994  70.485  1.00  0.00           H
ATOM   4132 HH22 ARG   265      44.254  20.026  70.444  1.00  0.00           H
ATOM   4133  C   ARG   265      46.977  25.525  73.778  1.00  0.00           C
ATOM   4134  O   ARG   265      47.349  24.520  74.389  1.00  0.00           O
ATOM   4135  N   THR   266      46.327  26.537  74.300  1.00  0.00           N
ATOM   4136  H   THR   266      45.986  27.166  73.588  1.00  0.00           H
ATOM   4137  CA  THR   266      45.706  26.612  75.635  1.00  0.00           C
ATOM   4138  HA  THR   266      46.334  26.020  76.302  1.00  0.00           H
ATOM   4139  CB  THR   266      45.461  28.081  76.109  1.00  0.00           C
ATOM   4140  HB  THR   266      45.215  28.057  77.170  1.00  0.00           H
ATOM   4141  CG2 THR   266      46.689  29.073  75.942  1.00  0.00           C
ATOM   4142 HG21 THR   266      46.356  29.905  76.563  1.00  0.00           H
ATOM   4143 HG22 THR   266      46.793  29.484  74.938  1.00  0.00           H
ATOM   4144 HG23 THR   266      47.658  28.687  76.262  1.00  0.00           H
ATOM   4145  OG1 THR   266      44.362  28.620  75.456  1.00  0.00           O
ATOM   4146  HG1 THR   266      44.516  28.723  74.514  1.00  0.00           H
ATOM   4147  C   THR   266      44.470  25.798  75.719  1.00  0.00           C
ATOM   4148  O   THR   266      43.822  25.560  74.707  1.00  0.00           O
ATOM   4149  N   LYS   267      44.145  25.369  76.892  1.00  0.00           N
ATOM   4150  H   LYS   267      44.708  25.666  77.676  1.00  0.00           H
ATOM   4151  CA  LYS   267      42.924  24.676  77.237  1.00  0.00           C
ATOM   4152  HA  LYS   267      43.039  23.702  76.761  1.00  0.00           H
ATOM   4153  CB  LYS   267      42.840  24.306  78.747  1.00  0.00           C
ATOM   4154  HB2 LYS   267      42.107  23.504  78.835  1.00  0.00           H
ATOM   4155  HB3 LYS   267      43.824  23.948  79.051  1.00  0.00           H
ATOM   4156  CG  LYS   267      42.368  25.343  79.699  1.00  0.00           C
ATOM   4157  HG2 LYS   267      43.059  26.186  79.707  1.00  0.00           H
ATOM   4158  HG3 LYS   267      41.415  25.697  79.308  1.00  0.00           H
ATOM   4159  CD  LYS   267      42.185  24.922  81.123  1.00  0.00           C
ATOM   4160  HD2 LYS   267      41.435  24.135  81.205  1.00  0.00           H
ATOM   4161  HD3 LYS   267      43.083  24.529  81.597  1.00  0.00           H
ATOM   4162  CE  LYS   267      41.726  26.179  81.904  1.00  0.00           C
ATOM   4163  HE2 LYS   267      42.586  26.849  81.896  1.00  0.00           H
ATOM   4164  HE3 LYS   267      40.946  26.542  81.234  1.00  0.00           H
ATOM   4165  NZ  LYS   267      41.302  25.922  83.273  1.00  0.00           N
ATOM   4166  HZ1 LYS   267      40.681  26.658  83.579  1.00  0.00           H
ATOM   4167  HZ2 LYS   267      42.048  25.866  83.952  1.00  0.00           H
ATOM   4168  HZ3 LYS   267      40.793  25.055  83.368  1.00  0.00           H
ATOM   4169  C   LYS   267      41.666  25.349  76.619  1.00  0.00           C
ATOM   4170  O   LYS   267      40.697  24.678  76.355  1.00  0.00           O
ATOM   4171  N   TYR   268      41.660  26.725  76.535  1.00  0.00           N
ATOM   4172  H   TYR   268      42.500  27.279  76.617  1.00  0.00           H
ATOM   4173  CA  TYR   268      40.517  27.476  75.996  1.00  0.00           C
ATOM   4174  HA  TYR   268      39.570  27.112  76.397  1.00  0.00           H
ATOM   4175  CB  TYR   268      40.829  28.985  76.250  1.00  0.00           C
ATOM   4176  HB2 TYR   268      41.744  29.268  75.729  1.00  0.00           H
ATOM   4177  HB3 TYR   268      40.014  29.562  75.815  1.00  0.00           H
ATOM   4178  CG  TYR   268      40.946  29.295  77.742  1.00  0.00           C
ATOM   4179  CD1 TYR   268      39.926  29.163  78.664  1.00  0.00           C
ATOM   4180  HD1 TYR   268      39.055  28.643  78.292  1.00  0.00           H
ATOM   4181  CE1 TYR   268      40.216  29.095  80.019  1.00  0.00           C
ATOM   4182  HE1 TYR   268      39.392  28.818  80.661  1.00  0.00           H
ATOM   4183  CZ  TYR   268      41.446  29.441  80.499  1.00  0.00           C
ATOM   4184  OH  TYR   268      41.736  29.438  81.777  1.00  0.00           O
ATOM   4185  HH  TYR   268      40.955  29.273  82.308  1.00  0.00           H
ATOM   4186  CE2 TYR   268      42.414  29.808  79.552  1.00  0.00           C
ATOM   4187  HE2 TYR   268      43.372  30.135  79.926  1.00  0.00           H
ATOM   4188  CD2 TYR   268      42.222  29.673  78.190  1.00  0.00           C
ATOM   4189  HD2 TYR   268      42.991  29.864  77.456  1.00  0.00           H
ATOM   4190  C   TYR   268      40.420  27.225  74.482  1.00  0.00           C
ATOM   4191  O   TYR   268      39.333  26.967  73.930  1.00  0.00           O
ATOM   4192  N   ASP   269      41.448  27.391  73.681  1.00  0.00           N
ATOM   4193  H   ASP   269      42.304  27.557  74.191  1.00  0.00           H
ATOM   4194  CA  ASP   269      41.589  26.975  72.256  1.00  0.00           C
ATOM   4195  HA  ASP   269      40.768  27.528  71.800  1.00  0.00           H
ATOM   4196  CB  ASP   269      42.907  27.206  71.618  1.00  0.00           C
ATOM   4197  HB2 ASP   269      43.481  26.328  71.913  1.00  0.00           H
ATOM   4198  HB3 ASP   269      42.819  27.295  70.535  1.00  0.00           H
ATOM   4199  CG  ASP   269      43.587  28.470  72.051  1.00  0.00           C
ATOM   4200  OD1 ASP   269      43.217  29.553  71.554  1.00  0.00           O
ATOM   4201  OD2 ASP   269      44.608  28.396  72.812  1.00  0.00           O
ATOM   4202  C   ASP   269      41.243  25.438  72.000  1.00  0.00           C
ATOM   4203  O   ASP   269      40.561  25.116  71.046  1.00  0.00           O
ATOM   4204  N   ILE   270      41.778  24.571  72.863  1.00  0.00           N
ATOM   4205  H   ILE   270      42.343  24.948  73.611  1.00  0.00           H
ATOM   4206  CA  ILE   270      41.349  23.200  72.840  1.00  0.00           C
ATOM   4207  HA  ILE   270      41.539  22.840  71.828  1.00  0.00           H
ATOM   4208  CB  ILE   270      42.225  22.432  73.922  1.00  0.00           C
ATOM   4209  HB  ILE   270      42.289  22.968  74.869  1.00  0.00           H
ATOM   4210  CG2 ILE   270      41.676  21.047  74.291  1.00  0.00           C
ATOM   4211 HG21 ILE   270      41.613  20.318  73.483  1.00  0.00           H
ATOM   4212 HG22 ILE   270      40.659  21.215  74.647  1.00  0.00           H
ATOM   4213 HG23 ILE   270      42.278  20.640  75.103  1.00  0.00           H
ATOM   4214  CG1 ILE   270      43.634  22.300  73.379  1.00  0.00           C
ATOM   4215 HG12 ILE   270      43.819  21.728  72.469  1.00  0.00           H
ATOM   4216 HG13 ILE   270      43.927  23.347  73.304  1.00  0.00           H
ATOM   4217  CD1 ILE   270      44.696  21.778  74.361  1.00  0.00           C
ATOM   4218 HD11 ILE   270      44.535  20.744  74.663  1.00  0.00           H
ATOM   4219 HD12 ILE   270      44.736  22.503  75.173  1.00  0.00           H
ATOM   4220 HD13 ILE   270      45.667  21.844  73.869  1.00  0.00           H
ATOM   4221  C   ILE   270      39.811  23.046  72.982  1.00  0.00           C
ATOM   4222  O   ILE   270      39.284  22.275  72.231  1.00  0.00           O
ATOM   4223  N   THR   271      39.145  23.886  73.781  1.00  0.00           N
ATOM   4224  H   THR   271      39.652  24.376  74.504  1.00  0.00           H
ATOM   4225  CA  THR   271      37.687  23.711  73.873  1.00  0.00           C
ATOM   4226  HA  THR   271      37.480  22.643  73.793  1.00  0.00           H
ATOM   4227  CB  THR   271      37.250  24.355  75.193  1.00  0.00           C
ATOM   4228  HB  THR   271      37.606  25.372  75.359  1.00  0.00           H
ATOM   4229  CG2 THR   271      35.716  24.292  75.287  1.00  0.00           C
ATOM   4230 HG21 THR   271      35.280  25.202  74.873  1.00  0.00           H
ATOM   4231 HG22 THR   271      35.459  24.274  76.346  1.00  0.00           H
ATOM   4232 HG23 THR   271      35.307  23.399  74.815  1.00  0.00           H
ATOM   4233  OG1 THR   271      37.832  23.559  76.200  1.00  0.00           O
ATOM   4234  HG1 THR   271      37.590  22.640  76.065  1.00  0.00           H
ATOM   4235  C   THR   271      37.010  24.243  72.638  1.00  0.00           C
ATOM   4236  O   THR   271      35.965  23.722  72.236  1.00  0.00           O
ATOM   4237  N   ILE   272      37.642  25.199  71.909  1.00  0.00           N
ATOM   4238  H   ILE   272      38.489  25.564  72.321  1.00  0.00           H
ATOM   4239  CA  ILE   272      37.121  25.660  70.595  1.00  0.00           C
ATOM   4240  HA  ILE   272      36.038  25.761  70.673  1.00  0.00           H
ATOM   4241  CB  ILE   272      37.787  26.930  70.073  1.00  0.00           C
ATOM   4242  HB  ILE   272      38.870  26.953  70.193  1.00  0.00           H
ATOM   4243  CG2 ILE   272      37.457  27.337  68.609  1.00  0.00           C
ATOM   4244 HG21 ILE   272      36.403  27.614  68.588  1.00  0.00           H
ATOM   4245 HG22 ILE   272      37.407  26.422  68.020  1.00  0.00           H
ATOM   4246 HG23 ILE   272      38.107  28.060  68.115  1.00  0.00           H
ATOM   4247  CG1 ILE   272      37.201  28.039  70.944  1.00  0.00           C
ATOM   4248 HG12 ILE   272      36.188  28.244  70.595  1.00  0.00           H
ATOM   4249 HG13 ILE   272      37.122  27.786  72.001  1.00  0.00           H
ATOM   4250  CD1 ILE   272      37.966  29.292  71.037  1.00  0.00           C
ATOM   4251 HD11 ILE   272      39.015  29.032  71.178  1.00  0.00           H
ATOM   4252 HD12 ILE   272      37.500  29.959  71.764  1.00  0.00           H
ATOM   4253 HD13 ILE   272      37.952  29.768  70.057  1.00  0.00           H
ATOM   4254  C   ILE   272      37.204  24.496  69.565  1.00  0.00           C
ATOM   4255  O   ILE   272      36.266  24.273  68.808  1.00  0.00           O
ATOM   4256  N   ASP   273      38.365  23.809  69.531  1.00  0.00           N
ATOM   4257  H   ASP   273      39.000  24.037  70.283  1.00  0.00           H
ATOM   4258  CA  ASP   273      38.834  22.809  68.502  1.00  0.00           C
ATOM   4259  HA  ASP   273      38.721  23.218  67.497  1.00  0.00           H
ATOM   4260  CB  ASP   273      40.334  22.685  68.671  1.00  0.00           C
ATOM   4261  HB2 ASP   273      40.873  23.621  68.526  1.00  0.00           H
ATOM   4262  HB3 ASP   273      40.575  22.400  69.695  1.00  0.00           H
ATOM   4263  CG  ASP   273      40.880  21.709  67.630  1.00  0.00           C
ATOM   4264  OD1 ASP   273      40.548  21.943  66.431  1.00  0.00           O
ATOM   4265  OD2 ASP   273      41.671  20.769  67.969  1.00  0.00           O
ATOM   4266  C   ASP   273      38.091  21.542  68.734  1.00  0.00           C
ATOM   4267  O   ASP   273      37.629  20.979  67.740  1.00  0.00           O
ATOM   4268  N   GLU   274      37.979  21.045  69.965  1.00  0.00           N
ATOM   4269  H   GLU   274      38.441  21.575  70.689  1.00  0.00           H
ATOM   4270  CA  GLU   274      37.254  19.825  70.290  1.00  0.00           C
ATOM   4271  HA  GLU   274      37.685  19.057  69.648  1.00  0.00           H
ATOM   4272  CB  GLU   274      37.545  19.392  71.793  1.00  0.00           C
ATOM   4273  HB2 GLU   274      37.368  20.201  72.501  1.00  0.00           H
ATOM   4274  HB3 GLU   274      36.978  18.486  72.004  1.00  0.00           H
ATOM   4275  CG  GLU   274      39.087  18.970  71.973  1.00  0.00           C
ATOM   4276  HG2 GLU   274      39.806  19.732  71.670  1.00  0.00           H
ATOM   4277  HG3 GLU   274      39.302  18.871  73.037  1.00  0.00           H
ATOM   4278  CD  GLU   274      39.500  17.631  71.216  1.00  0.00           C
ATOM   4279  OE1 GLU   274      38.815  16.595  71.270  1.00  0.00           O
ATOM   4280  OE2 GLU   274      40.596  17.583  70.624  1.00  0.00           O
ATOM   4281  C   GLU   274      35.768  20.012  70.011  1.00  0.00           C
ATOM   4282  O   GLU   274      35.151  19.029  69.515  1.00  0.00           O
ATOM   4283  N   GLU   275      35.260  21.232  70.189  1.00  0.00           N
ATOM   4284  H   GLU   275      35.866  21.960  70.539  1.00  0.00           H
ATOM   4285  CA  GLU   275      33.873  21.567  69.869  1.00  0.00           C
ATOM   4286  HA  GLU   275      33.197  20.712  69.877  1.00  0.00           H
ATOM   4287  CB  GLU   275      33.259  22.511  70.863  1.00  0.00           C
ATOM   4288  HB2 GLU   275      33.765  23.470  70.748  1.00  0.00           H
ATOM   4289  HB3 GLU   275      32.226  22.799  70.668  1.00  0.00           H
ATOM   4290  CG  GLU   275      33.384  22.072  72.312  1.00  0.00           C
ATOM   4291  HG2 GLU   275      34.102  21.253  72.345  1.00  0.00           H
ATOM   4292  HG3 GLU   275      33.680  22.920  72.930  1.00  0.00           H
ATOM   4293  CD  GLU   275      31.960  21.590  72.805  1.00  0.00           C
ATOM   4294  OE1 GLU   275      31.964  20.597  73.527  1.00  0.00           O
ATOM   4295  OE2 GLU   275      30.914  22.240  72.621  1.00  0.00           O
ATOM   4296  C   GLU   275      33.614  22.203  68.420  1.00  0.00           C
ATOM   4297  O   GLU   275      32.583  22.800  68.179  1.00  0.00           O
ATOM   4298  N   SER   276      34.585  22.128  67.520  1.00  0.00           N
ATOM   4299  H   SER   276      35.351  21.479  67.632  1.00  0.00           H
ATOM   4300  CA  SER   276      34.533  22.718  66.166  1.00  0.00           C
ATOM   4301  HA  SER   276      33.912  23.612  66.213  1.00  0.00           H
ATOM   4302  CB  SER   276      36.009  23.143  65.876  1.00  0.00           C
ATOM   4303  HB2 SER   276      35.843  23.708  64.958  1.00  0.00           H
ATOM   4304  HB3 SER   276      36.425  23.764  66.670  1.00  0.00           H
ATOM   4305  OG  SER   276      36.915  22.076  65.543  1.00  0.00           O
ATOM   4306  HG  SER   276      37.115  21.672  66.391  1.00  0.00           H
ATOM   4307  C   SER   276      34.028  21.895  65.065  1.00  0.00           C
ATOM   4308  O   SER   276      33.868  20.683  65.277  1.00  0.00           O
ATOM   4309  N   PRO   277      33.766  22.370  63.786  1.00  0.00           N
ATOM   4310  CD  PRO   277      33.755  23.768  63.484  1.00  0.00           C
ATOM   4311  HD2 PRO   277      34.796  24.044  63.314  1.00  0.00           H
ATOM   4312  HD3 PRO   277      33.316  24.307  64.323  1.00  0.00           H
ATOM   4313  CG  PRO   277      32.857  24.012  62.180  1.00  0.00           C
ATOM   4314  HG2 PRO   277      33.410  24.734  61.580  1.00  0.00           H
ATOM   4315  HG3 PRO   277      31.796  24.234  62.295  1.00  0.00           H
ATOM   4316  CB  PRO   277      33.058  22.603  61.491  1.00  0.00           C
ATOM   4317  HB2 PRO   277      33.967  22.721  60.900  1.00  0.00           H
ATOM   4318  HB3 PRO   277      32.285  22.248  60.809  1.00  0.00           H
ATOM   4319  CA  PRO   277      33.287  21.629  62.644  1.00  0.00           C
ATOM   4320  HA  PRO   277      32.341  21.150  62.898  1.00  0.00           H
ATOM   4321  C   PRO   277      34.244  20.469  62.263  1.00  0.00           C
ATOM   4322  O   PRO   277      33.713  19.401  61.928  1.00  0.00           O
ATOM   4323  N   ARG   278      35.554  20.710  62.395  1.00  0.00           N
ATOM   4324  H   ARG   278      35.907  21.630  62.612  1.00  0.00           H
ATOM   4325  CA  ARG   278      36.597  19.752  62.011  1.00  0.00           C
ATOM   4326  HA  ARG   278      36.259  18.718  62.077  1.00  0.00           H
ATOM   4327  CB  ARG   278      37.133  20.090  60.585  1.00  0.00           C
ATOM   4328  HB2 ARG   278      37.537  21.101  60.654  1.00  0.00           H
ATOM   4329  HB3 ARG   278      38.034  19.529  60.339  1.00  0.00           H
ATOM   4330  CG  ARG   278      36.199  19.858  59.476  1.00  0.00           C
ATOM   4331  HG2 ARG   278      36.063  18.794  59.283  1.00  0.00           H
ATOM   4332  HG3 ARG   278      35.248  20.386  59.549  1.00  0.00           H
ATOM   4333  CD  ARG   278      36.697  20.487  58.153  1.00  0.00           C
ATOM   4334  HD2 ARG   278      35.979  20.212  57.381  1.00  0.00           H
ATOM   4335  HD3 ARG   278      36.631  21.567  58.288  1.00  0.00           H
ATOM   4336  NE  ARG   278      38.013  19.931  57.698  1.00  0.00           N
ATOM   4337  HE  ARG   278      38.072  18.976  57.375  1.00  0.00           H
ATOM   4338  CZ  ARG   278      39.003  20.607  57.129  1.00  0.00           C
ATOM   4339  NH1 ARG   278      39.056  21.915  56.846  1.00  0.00           N
ATOM   4340 HH11 ARG   278      38.253  22.526  56.828  1.00  0.00           H
ATOM   4341 HH12 ARG   278      39.836  22.380  56.403  1.00  0.00           H
ATOM   4342  NH2 ARG   278      40.090  20.000  56.963  1.00  0.00           N
ATOM   4343 HH21 ARG   278      40.017  19.000  57.081  1.00  0.00           H
ATOM   4344 HH22 ARG   278      40.943  20.477  56.708  1.00  0.00           H
ATOM   4345  C   ARG   278      37.694  19.864  63.111  1.00  0.00           C
ATOM   4346  O   ARG   278      38.661  20.653  63.001  1.00  0.00           O
ATOM   4347  N   PRO   279      37.576  19.016  64.150  1.00  0.00           N
ATOM   4348  CD  PRO   279      36.459  18.147  64.604  1.00  0.00           C
ATOM   4349  HD2 PRO   279      36.546  17.147  64.181  1.00  0.00           H
ATOM   4350  HD3 PRO   279      35.470  18.561  64.412  1.00  0.00           H
ATOM   4351  CG  PRO   279      36.579  18.082  66.091  1.00  0.00           C
ATOM   4352  HG2 PRO   279      36.187  17.155  66.509  1.00  0.00           H
ATOM   4353  HG3 PRO   279      36.065  18.982  66.427  1.00  0.00           H
ATOM   4354  CB  PRO   279      38.101  18.182  66.306  1.00  0.00           C
ATOM   4355  HB2 PRO   279      38.522  17.177  66.286  1.00  0.00           H
ATOM   4356  HB3 PRO   279      38.426  18.621  67.248  1.00  0.00           H
ATOM   4357  CA  PRO   279      38.628  19.057  65.145  1.00  0.00           C
ATOM   4358  HA  PRO   279      38.683  20.044  65.604  1.00  0.00           H
ATOM   4359  C   PRO   279      40.025  18.626  64.773  1.00  0.00           C
ATOM   4360  O   PRO   279      40.129  17.630  64.078  1.00  0.00           O
ATOM   4361  N   GLY   280      41.005  19.348  65.312  1.00  0.00           N
ATOM   4362  H   GLY   280      40.682  20.168  65.807  1.00  0.00           H
ATOM   4363  CA  GLY   280      42.458  19.159  64.936  1.00  0.00           C
ATOM   4364  HA2 GLY   280      43.059  19.784  65.597  1.00  0.00           H
ATOM   4365  HA3 GLY   280      42.752  18.112  65.014  1.00  0.00           H
ATOM   4366  C   GLY   280      42.871  19.694  63.547  1.00  0.00           C
ATOM   4367  O   GLY   280      44.029  19.639  63.206  1.00  0.00           O
ATOM   4368  N   GLN   281      41.856  20.127  62.752  1.00  0.00           N
ATOM   4369  H   GLN   281      40.876  20.047  62.983  1.00  0.00           H
ATOM   4370  CA  GLN   281      42.039  20.952  61.529  1.00  0.00           C
ATOM   4371  HA  GLN   281      43.037  20.692  61.176  1.00  0.00           H
ATOM   4372  CB  GLN   281      40.945  20.530  60.495  1.00  0.00           C
ATOM   4373  HB2 GLN   281      39.904  20.722  60.758  1.00  0.00           H
ATOM   4374  HB3 GLN   281      41.206  21.042  59.569  1.00  0.00           H
ATOM   4375  CG  GLN   281      41.014  19.026  60.246  1.00  0.00           C
ATOM   4376  HG2 GLN   281      40.902  18.483  61.184  1.00  0.00           H
ATOM   4377  HG3 GLN   281      40.195  18.814  59.557  1.00  0.00           H
ATOM   4378  CD  GLN   281      42.275  18.545  59.551  1.00  0.00           C
ATOM   4379  OE1 GLN   281      42.496  18.615  58.321  1.00  0.00           O
ATOM   4380  NE2 GLN   281      43.235  18.054  60.256  1.00  0.00           N
ATOM   4381 HE21 GLN   281      44.076  17.751  59.787  1.00  0.00           H
ATOM   4382 HE22 GLN   281      43.069  17.841  61.228  1.00  0.00           H
ATOM   4383  C   GLN   281      42.071  22.478  61.807  1.00  0.00           C
ATOM   4384  O   GLN   281      41.792  22.966  62.911  1.00  0.00           O
ATOM   4385  N   GLN   282      42.521  23.151  60.723  1.00  0.00           N
ATOM   4386  H   GLN   282      42.792  22.721  59.850  1.00  0.00           H
ATOM   4387  CA  GLN   282      42.503  24.647  60.729  1.00  0.00           C
ATOM   4388  HA  GLN   282      43.113  24.930  59.872  1.00  0.00           H
ATOM   4389  CB  GLN   282      41.121  25.200  60.418  1.00  0.00           C
ATOM   4390  HB2 GLN   282      40.572  25.099  61.354  1.00  0.00           H
ATOM   4391  HB3 GLN   282      41.265  26.242  60.133  1.00  0.00           H
ATOM   4392  CG  GLN   282      40.317  24.476  59.352  1.00  0.00           C
ATOM   4393  HG2 GLN   282      40.832  24.547  58.394  1.00  0.00           H
ATOM   4394  HG3 GLN   282      40.139  23.434  59.618  1.00  0.00           H
ATOM   4395  CD  GLN   282      38.927  25.007  59.190  1.00  0.00           C
ATOM   4396  OE1 GLN   282      37.896  24.345  59.366  1.00  0.00           O
ATOM   4397  NE2 GLN   282      38.725  26.253  58.746  1.00  0.00           N
ATOM   4398 HE21 GLN   282      37.789  26.564  58.535  1.00  0.00           H
ATOM   4399 HE22 GLN   282      39.521  26.854  58.585  1.00  0.00           H
ATOM   4400  C   GLN   282      43.217  25.394  61.964  1.00  0.00           C
ATOM   4401  O   GLN   282      42.564  26.241  62.581  1.00  0.00           O
ATOM   4402  N   THR   283      44.362  24.836  62.326  1.00  0.00           N
ATOM   4403  H   THR   283      44.545  23.994  61.798  1.00  0.00           H
ATOM   4404  CA  THR   283      44.875  25.056  63.692  1.00  0.00           C
ATOM   4405  HA  THR   283      44.034  24.902  64.369  1.00  0.00           H
ATOM   4406  CB  THR   283      45.859  24.024  64.114  1.00  0.00           C
ATOM   4407  HB  THR   283      46.613  23.944  63.331  1.00  0.00           H
ATOM   4408  CG2 THR   283      46.404  24.057  65.513  1.00  0.00           C
ATOM   4409 HG21 THR   283      47.063  23.200  65.653  1.00  0.00           H
ATOM   4410 HG22 THR   283      45.511  24.046  66.136  1.00  0.00           H
ATOM   4411 HG23 THR   283      46.894  24.986  65.805  1.00  0.00           H
ATOM   4412  OG1 THR   283      45.205  22.742  64.056  1.00  0.00           O
ATOM   4413  HG1 THR   283      45.224  22.551  63.116  1.00  0.00           H
ATOM   4414  C   THR   283      45.360  26.507  63.852  1.00  0.00           C
ATOM   4415  O   THR   283      44.872  27.151  64.737  1.00  0.00           O
ATOM   4416  N   PHE   284      46.181  27.070  62.942  1.00  0.00           N
ATOM   4417  H   PHE   284      46.633  26.424  62.309  1.00  0.00           H
ATOM   4418  CA  PHE   284      46.679  28.465  63.013  1.00  0.00           C
ATOM   4419  HA  PHE   284      46.966  28.480  64.065  1.00  0.00           H
ATOM   4420  CB  PHE   284      47.857  28.685  62.065  1.00  0.00           C
ATOM   4421  HB2 PHE   284      48.630  27.986  62.383  1.00  0.00           H
ATOM   4422  HB3 PHE   284      47.611  28.404  61.041  1.00  0.00           H
ATOM   4423  CG  PHE   284      48.593  30.059  62.206  1.00  0.00           C
ATOM   4424  CD1 PHE   284      49.359  30.595  63.331  1.00  0.00           C
ATOM   4425  HD1 PHE   284      49.332  30.040  64.257  1.00  0.00           H
ATOM   4426  CE1 PHE   284      50.229  31.688  63.128  1.00  0.00           C
ATOM   4427  HE1 PHE   284      50.833  31.993  63.970  1.00  0.00           H
ATOM   4428  CZ  PHE   284      50.357  32.361  61.903  1.00  0.00           C
ATOM   4429  HZ  PHE   284      51.001  33.220  61.781  1.00  0.00           H
ATOM   4430  CE2 PHE   284      49.547  31.889  60.796  1.00  0.00           C
ATOM   4431  HE2 PHE   284      49.537  32.228  59.771  1.00  0.00           H
ATOM   4432  CD2 PHE   284      48.694  30.779  60.991  1.00  0.00           C
ATOM   4433  HD2 PHE   284      48.157  30.489  60.099  1.00  0.00           H
ATOM   4434  C   PHE   284      45.628  29.470  62.787  1.00  0.00           C
ATOM   4435  O   PHE   284      45.532  30.428  63.601  1.00  0.00           O
ATOM   4436  N   GLU   285      44.693  29.202  61.896  1.00  0.00           N
ATOM   4437  H   GLU   285      44.709  28.235  61.604  1.00  0.00           H
ATOM   4438  CA  GLU   285      43.434  29.961  61.857  1.00  0.00           C
ATOM   4439  HA  GLU   285      43.699  30.946  61.474  1.00  0.00           H
ATOM   4440  CB  GLU   285      42.490  29.458  60.758  1.00  0.00           C
ATOM   4441  HB2 GLU   285      42.962  29.504  59.777  1.00  0.00           H
ATOM   4442  HB3 GLU   285      42.259  28.423  61.010  1.00  0.00           H
ATOM   4443  CG  GLU   285      41.115  30.170  60.682  1.00  0.00           C
ATOM   4444  HG2 GLU   285      40.618  30.026  61.642  1.00  0.00           H
ATOM   4445  HG3 GLU   285      41.297  31.244  60.654  1.00  0.00           H
ATOM   4446  CD  GLU   285      40.226  29.634  59.478  1.00  0.00           C
ATOM   4447  OE1 GLU   285      40.594  28.678  58.685  1.00  0.00           O
ATOM   4448  OE2 GLU   285      39.112  30.072  59.275  1.00  0.00           O
ATOM   4449  C   GLU   285      42.686  30.037  63.230  1.00  0.00           C
ATOM   4450  O   GLU   285      42.379  31.136  63.695  1.00  0.00           O
ATOM   4451  N   LYS   286      42.431  28.881  63.852  1.00  0.00           N
ATOM   4452  H   LYS   286      42.715  27.990  63.471  1.00  0.00           H
ATOM   4453  CA  LYS   286      41.786  28.897  65.182  1.00  0.00           C
ATOM   4454  HA  LYS   286      40.839  29.425  65.066  1.00  0.00           H
ATOM   4455  CB  LYS   286      41.561  27.470  65.667  1.00  0.00           C
ATOM   4456  HB2 LYS   286      42.387  26.799  65.427  1.00  0.00           H
ATOM   4457  HB3 LYS   286      41.444  27.525  66.749  1.00  0.00           H
ATOM   4458  CG  LYS   286      40.339  26.749  65.106  1.00  0.00           C
ATOM   4459  HG2 LYS   286      39.392  27.074  65.538  1.00  0.00           H
ATOM   4460  HG3 LYS   286      40.339  26.825  64.019  1.00  0.00           H
ATOM   4461  CD  LYS   286      40.395  25.216  65.257  1.00  0.00           C
ATOM   4462  HD2 LYS   286      41.325  24.986  64.738  1.00  0.00           H
ATOM   4463  HD3 LYS   286      40.381  24.875  66.292  1.00  0.00           H
ATOM   4464  CE  LYS   286      39.178  24.578  64.540  1.00  0.00           C
ATOM   4465  HE2 LYS   286      38.336  24.701  65.222  1.00  0.00           H
ATOM   4466  HE3 LYS   286      38.994  25.012  63.557  1.00  0.00           H
ATOM   4467  NZ  LYS   286      39.409  23.131  64.317  1.00  0.00           N
ATOM   4468  HZ1 LYS   286      40.273  22.996  63.811  1.00  0.00           H
ATOM   4469  HZ2 LYS   286      38.555  22.784  63.907  1.00  0.00           H
ATOM   4470  HZ3 LYS   286      39.628  22.698  65.203  1.00  0.00           H
ATOM   4471  C   LYS   286      42.633  29.735  66.211  1.00  0.00           C
ATOM   4472  O   LYS   286      42.051  30.569  66.983  1.00  0.00           O
ATOM   4473  N   MET   287      43.981  29.557  66.174  1.00  0.00           N
ATOM   4474  H   MET   287      44.246  28.764  65.609  1.00  0.00           H
ATOM   4475  CA  MET   287      44.949  30.051  67.167  1.00  0.00           C
ATOM   4476  HA  MET   287      44.587  29.871  68.179  1.00  0.00           H
ATOM   4477  CB  MET   287      46.247  29.358  66.957  1.00  0.00           C
ATOM   4478  HB2 MET   287      46.455  29.226  65.895  1.00  0.00           H
ATOM   4479  HB3 MET   287      47.095  29.996  67.202  1.00  0.00           H
ATOM   4480  CG  MET   287      46.419  27.990  67.701  1.00  0.00           C
ATOM   4481  HG2 MET   287      45.501  27.402  67.665  1.00  0.00           H
ATOM   4482  HG3 MET   287      47.051  27.450  66.996  1.00  0.00           H
ATOM   4483  SD  MET   287      47.205  28.013  69.337  1.00  0.00           S
ATOM   4484  CE  MET   287      46.409  29.248  70.307  1.00  0.00           C
ATOM   4485  HE1 MET   287      46.516  30.252  69.896  1.00  0.00           H
ATOM   4486  HE2 MET   287      45.341  29.049  70.381  1.00  0.00           H
ATOM   4487  HE3 MET   287      46.952  29.343  71.247  1.00  0.00           H
ATOM   4488  C   MET   287      45.183  31.551  67.037  1.00  0.00           C
ATOM   4489  O   MET   287      45.703  32.173  67.990  1.00  0.00           O
ATOM   4490  N   SER   288      44.957  32.185  65.849  1.00  0.00           N
ATOM   4491  H   SER   288      44.662  31.618  65.066  1.00  0.00           H
ATOM   4492  CA  SER   288      45.344  33.656  65.602  1.00  0.00           C
ATOM   4493  HA  SER   288      45.167  34.223  66.516  1.00  0.00           H
ATOM   4494  CB  SER   288      46.799  33.660  65.000  1.00  0.00           C
ATOM   4495  HB2 SER   288      47.014  34.725  64.917  1.00  0.00           H
ATOM   4496  HB3 SER   288      47.422  33.088  65.687  1.00  0.00           H
ATOM   4497  OG  SER   288      46.907  33.088  63.717  1.00  0.00           O
ATOM   4498  HG  SER   288      46.658  32.164  63.790  1.00  0.00           H
ATOM   4499  C   SER   288      44.422  34.366  64.661  1.00  0.00           C
ATOM   4500  O   SER   288      44.654  35.620  64.483  1.00  0.00           O
ATOM   4501  N   SER   289      43.295  33.774  64.178  1.00  0.00           N
ATOM   4502  H   SER   289      43.145  32.807  64.426  1.00  0.00           H
ATOM   4503  CA  SER   289      42.138  34.547  63.712  1.00  0.00           C
ATOM   4504  HA  SER   289      42.575  35.263  63.015  1.00  0.00           H
ATOM   4505  CB  SER   289      41.077  33.740  62.904  1.00  0.00           C
ATOM   4506  HB2 SER   289      41.542  33.329  62.008  1.00  0.00           H
ATOM   4507  HB3 SER   289      40.750  32.875  63.482  1.00  0.00           H
ATOM   4508  OG  SER   289      40.019  34.622  62.517  1.00  0.00           O
ATOM   4509  HG  SER   289      39.686  34.324  61.668  1.00  0.00           H
ATOM   4510  C   SER   289      41.404  35.349  64.785  1.00  0.00           C
ATOM   4511  O   SER   289      40.915  34.841  65.779  1.00  0.00           O
ATOM   4512  N   GLY   290      41.241  36.633  64.525  1.00  0.00           N
ATOM   4513  H   GLY   290      41.654  36.945  63.658  1.00  0.00           H
ATOM   4514  CA  GLY   290      40.378  37.525  65.252  1.00  0.00           C
ATOM   4515  HA2 GLY   290      40.844  37.613  66.233  1.00  0.00           H
ATOM   4516  HA3 GLY   290      40.362  38.540  64.858  1.00  0.00           H
ATOM   4517  C   GLY   290      38.905  37.067  65.482  1.00  0.00           C
ATOM   4518  O   GLY   290      38.295  37.480  66.557  1.00  0.00           O
ATOM   4519  N   TYR   291      38.252  36.230  64.591  1.00  0.00           N
ATOM   4520  H   TYR   291      38.787  35.980  63.772  1.00  0.00           H
ATOM   4521  CA  TYR   291      36.879  35.660  64.651  1.00  0.00           C
ATOM   4522  HA  TYR   291      36.160  36.479  64.680  1.00  0.00           H
ATOM   4523  CB  TYR   291      36.596  34.782  63.425  1.00  0.00           C
ATOM   4524  HB2 TYR   291      36.863  35.300  62.502  1.00  0.00           H
ATOM   4525  HB3 TYR   291      37.244  33.912  63.329  1.00  0.00           H
ATOM   4526  CG  TYR   291      35.145  34.222  63.329  1.00  0.00           C
ATOM   4527  CD1 TYR   291      34.173  34.905  62.550  1.00  0.00           C
ATOM   4528  HD1 TYR   291      34.493  35.784  62.009  1.00  0.00           H
ATOM   4529  CE1 TYR   291      32.937  34.292  62.332  1.00  0.00           C
ATOM   4530  HE1 TYR   291      32.110  34.687  61.760  1.00  0.00           H
ATOM   4531  CZ  TYR   291      32.551  33.109  63.008  1.00  0.00           C
ATOM   4532  OH  TYR   291      31.269  32.624  62.859  1.00  0.00           O
ATOM   4533  HH  TYR   291      30.918  31.879  63.353  1.00  0.00           H
ATOM   4534  CE2 TYR   291      33.509  32.498  63.944  1.00  0.00           C
ATOM   4535  HE2 TYR   291      33.262  31.551  64.398  1.00  0.00           H
ATOM   4536  CD2 TYR   291      34.805  33.037  64.026  1.00  0.00           C
ATOM   4537  HD2 TYR   291      35.564  32.404  64.461  1.00  0.00           H
ATOM   4538  C   TYR   291      36.717  34.935  65.978  1.00  0.00           C
ATOM   4539  O   TYR   291      35.597  34.954  66.515  1.00  0.00           O
ATOM   4540  N   TYR   292      37.823  34.402  66.584  1.00  0.00           N
ATOM   4541  H   TYR   292      38.731  34.544  66.164  1.00  0.00           H
ATOM   4542  CA  TYR   292      37.701  33.588  67.843  1.00  0.00           C
ATOM   4543  HA  TYR   292      36.726  33.100  67.847  1.00  0.00           H
ATOM   4544  CB  TYR   292      38.623  32.287  67.794  1.00  0.00           C
ATOM   4545  HB2 TYR   292      39.688  32.497  67.691  1.00  0.00           H
ATOM   4546  HB3 TYR   292      38.487  31.755  68.735  1.00  0.00           H
ATOM   4547  CG  TYR   292      38.328  31.396  66.556  1.00  0.00           C
ATOM   4548  CD1 TYR   292      37.432  30.377  66.663  1.00  0.00           C
ATOM   4549  HD1 TYR   292      37.089  30.035  67.629  1.00  0.00           H
ATOM   4550  CE1 TYR   292      36.901  29.779  65.461  1.00  0.00           C
ATOM   4551  HE1 TYR   292      36.298  28.895  65.600  1.00  0.00           H
ATOM   4552  CZ  TYR   292      37.371  30.225  64.205  1.00  0.00           C
ATOM   4553  OH  TYR   292      36.901  29.714  63.035  1.00  0.00           O
ATOM   4554  HH  TYR   292      36.881  30.380  62.344  1.00  0.00           H
ATOM   4555  CE2 TYR   292      38.367  31.224  64.140  1.00  0.00           C
ATOM   4556  HE2 TYR   292      38.742  31.631  63.213  1.00  0.00           H
ATOM   4557  CD2 TYR   292      38.828  31.829  65.288  1.00  0.00           C
ATOM   4558  HD2 TYR   292      39.482  32.684  65.201  1.00  0.00           H
ATOM   4559  C   TYR   292      37.913  34.291  69.147  1.00  0.00           C
ATOM   4560  O   TYR   292      37.647  33.740  70.185  1.00  0.00           O
ATOM   4561  N   LEU   293      38.278  35.625  69.141  1.00  0.00           N
ATOM   4562  H   LEU   293      38.307  36.212  68.320  1.00  0.00           H
ATOM   4563  CA  LEU   293      38.720  36.252  70.413  1.00  0.00           C
ATOM   4564  HA  LEU   293      39.396  35.509  70.837  1.00  0.00           H
ATOM   4565  CB  LEU   293      39.444  37.587  70.063  1.00  0.00           C
ATOM   4566  HB2 LEU   293      38.608  38.176  69.684  1.00  0.00           H
ATOM   4567  HB3 LEU   293      39.684  38.076  71.007  1.00  0.00           H
ATOM   4568  CG  LEU   293      40.811  37.543  69.299  1.00  0.00           C
ATOM   4569  HG  LEU   293      40.747  36.990  68.362  1.00  0.00           H
ATOM   4570  CD1 LEU   293      41.364  38.947  68.961  1.00  0.00           C
ATOM   4571 HD11 LEU   293      40.755  39.311  68.134  1.00  0.00           H
ATOM   4572 HD12 LEU   293      42.371  38.875  68.554  1.00  0.00           H
ATOM   4573 HD13 LEU   293      41.424  39.618  69.818  1.00  0.00           H
ATOM   4574  CD2 LEU   293      41.853  36.805  70.198  1.00  0.00           C
ATOM   4575 HD21 LEU   293      42.848  36.999  69.797  1.00  0.00           H
ATOM   4576 HD22 LEU   293      41.754  37.169  71.221  1.00  0.00           H
ATOM   4577 HD23 LEU   293      41.724  35.722  70.188  1.00  0.00           H
ATOM   4578  C   LEU   293      37.607  36.474  71.474  1.00  0.00           C
ATOM   4579  O   LEU   293      37.843  36.536  72.691  1.00  0.00           O
ATOM   4580  N   GLY   294      36.363  36.658  71.007  1.00  0.00           N
ATOM   4581  H   GLY   294      36.227  36.647  70.006  1.00  0.00           H
ATOM   4582  CA  GLY   294      35.260  36.690  71.916  1.00  0.00           C
ATOM   4583  HA2 GLY   294      35.499  37.308  72.781  1.00  0.00           H
ATOM   4584  HA3 GLY   294      34.457  37.141  71.335  1.00  0.00           H
ATOM   4585  C   GLY   294      34.774  35.328  72.351  1.00  0.00           C
ATOM   4586  O   GLY   294      34.294  35.237  73.471  1.00  0.00           O
ATOM   4587  N   GLU   295      34.874  34.296  71.541  1.00  0.00           N
ATOM   4588  H   GLU   295      35.309  34.437  70.640  1.00  0.00           H
ATOM   4589  CA  GLU   295      34.594  32.967  71.950  1.00  0.00           C
ATOM   4590  HA  GLU   295      33.660  33.027  72.508  1.00  0.00           H
ATOM   4591  CB  GLU   295      34.510  31.989  70.786  1.00  0.00           C
ATOM   4592  HB2 GLU   295      33.754  32.381  70.106  1.00  0.00           H
ATOM   4593  HB3 GLU   295      35.512  31.979  70.357  1.00  0.00           H
ATOM   4594  CG  GLU   295      34.119  30.583  71.157  1.00  0.00           C
ATOM   4595  HG2 GLU   295      34.224  29.991  70.248  1.00  0.00           H
ATOM   4596  HG3 GLU   295      34.856  30.247  71.886  1.00  0.00           H
ATOM   4597  CD  GLU   295      32.718  30.298  71.526  1.00  0.00           C
ATOM   4598  OE1 GLU   295      31.969  31.162  71.976  1.00  0.00           O
ATOM   4599  OE2 GLU   295      32.297  29.143  71.463  1.00  0.00           O
ATOM   4600  C   GLU   295      35.671  32.484  72.987  1.00  0.00           C
ATOM   4601  O   GLU   295      35.262  31.925  74.048  1.00  0.00           O
ATOM   4602  N   ILE   296      36.949  32.827  72.749  1.00  0.00           N
ATOM   4603  H   ILE   296      37.176  33.202  71.840  1.00  0.00           H
ATOM   4604  CA  ILE   296      37.950  32.670  73.764  1.00  0.00           C
ATOM   4605  HA  ILE   296      37.964  31.595  73.946  1.00  0.00           H
ATOM   4606  CB  ILE   296      39.361  33.010  73.233  1.00  0.00           C
ATOM   4607  HB  ILE   296      39.417  33.986  72.751  1.00  0.00           H
ATOM   4608  CG2 ILE   296      40.450  32.982  74.336  1.00  0.00           C
ATOM   4609 HG21 ILE   296      41.472  33.053  73.963  1.00  0.00           H
ATOM   4610 HG22 ILE   296      40.458  32.041  74.886  1.00  0.00           H
ATOM   4611 HG23 ILE   296      40.362  33.833  75.011  1.00  0.00           H
ATOM   4612  CG1 ILE   296      39.801  32.076  72.034  1.00  0.00           C
ATOM   4613 HG12 ILE   296      40.153  31.084  72.320  1.00  0.00           H
ATOM   4614 HG13 ILE   296      38.929  31.849  71.422  1.00  0.00           H
ATOM   4615  CD1 ILE   296      40.930  32.671  71.197  1.00  0.00           C
ATOM   4616 HD11 ILE   296      40.969  32.126  70.254  1.00  0.00           H
ATOM   4617 HD12 ILE   296      41.788  32.691  71.870  1.00  0.00           H
ATOM   4618 HD13 ILE   296      40.705  33.697  70.910  1.00  0.00           H
ATOM   4619  C   ILE   296      37.632  33.329  75.171  1.00  0.00           C
ATOM   4620  O   ILE   296      37.750  32.695  76.221  1.00  0.00           O
ATOM   4621  N   LEU   297      37.258  34.661  75.179  1.00  0.00           N
ATOM   4622  H   LEU   297      37.309  35.131  74.285  1.00  0.00           H
ATOM   4623  CA  LEU   297      36.919  35.505  76.333  1.00  0.00           C
ATOM   4624  HA  LEU   297      37.778  35.460  77.004  1.00  0.00           H
ATOM   4625  CB  LEU   297      36.621  36.996  75.892  1.00  0.00           C
ATOM   4626  HB2 LEU   297      37.551  37.367  75.462  1.00  0.00           H
ATOM   4627  HB3 LEU   297      35.933  36.826  75.064  1.00  0.00           H
ATOM   4628  CG  LEU   297      36.061  38.020  76.906  1.00  0.00           C
ATOM   4629  HG  LEU   297      35.189  37.579  77.388  1.00  0.00           H
ATOM   4630  CD1 LEU   297      37.115  38.277  77.858  1.00  0.00           C
ATOM   4631 HD11 LEU   297      37.946  38.674  77.278  1.00  0.00           H
ATOM   4632 HD12 LEU   297      37.318  37.321  78.342  1.00  0.00           H
ATOM   4633 HD13 LEU   297      36.737  38.975  78.606  1.00  0.00           H
ATOM   4634  CD2 LEU   297      35.592  39.272  76.293  1.00  0.00           C
ATOM   4635 HD21 LEU   297      34.840  39.801  76.878  1.00  0.00           H
ATOM   4636 HD22 LEU   297      36.469  39.916  76.228  1.00  0.00           H
ATOM   4637 HD23 LEU   297      35.177  39.136  75.294  1.00  0.00           H
ATOM   4638  C   LEU   297      35.781  34.813  77.041  1.00  0.00           C
ATOM   4639  O   LEU   297      35.746  34.604  78.251  1.00  0.00           O
ATOM   4640  N   ARG   298      34.725  34.342  76.330  1.00  0.00           N
ATOM   4641  H   ARG   298      34.838  34.300  75.328  1.00  0.00           H
ATOM   4642  CA  ARG   298      33.546  33.607  76.862  1.00  0.00           C
ATOM   4643  HA  ARG   298      33.085  34.298  77.568  1.00  0.00           H
ATOM   4644  CB  ARG   298      32.622  33.028  75.766  1.00  0.00           C
ATOM   4645  HB2 ARG   298      32.488  33.802  75.010  1.00  0.00           H
ATOM   4646  HB3 ARG   298      33.124  32.167  75.323  1.00  0.00           H
ATOM   4647  CG  ARG   298      31.171  32.577  76.231  1.00  0.00           C
ATOM   4648  HG2 ARG   298      31.281  31.880  77.062  1.00  0.00           H
ATOM   4649  HG3 ARG   298      30.637  33.468  76.560  1.00  0.00           H
ATOM   4650  CD  ARG   298      30.357  31.979  75.014  1.00  0.00           C
ATOM   4651  HD2 ARG   298      29.309  31.941  75.309  1.00  0.00           H
ATOM   4652  HD3 ARG   298      30.421  32.730  74.226  1.00  0.00           H
ATOM   4653  NE  ARG   298      30.782  30.664  74.442  1.00  0.00           N
ATOM   4654  HE  ARG   298      31.316  30.764  73.591  1.00  0.00           H
ATOM   4655  CZ  ARG   298      30.590  29.399  74.791  1.00  0.00           C
ATOM   4656  NH1 ARG   298      29.910  29.027  75.814  1.00  0.00           N
ATOM   4657 HH11 ARG   298      29.521  29.783  76.361  1.00  0.00           H
ATOM   4658 HH12 ARG   298      29.678  28.045  75.851  1.00  0.00           H
ATOM   4659  NH2 ARG   298      31.055  28.515  73.983  1.00  0.00           N
ATOM   4660 HH21 ARG   298      31.586  28.821  73.181  1.00  0.00           H
ATOM   4661 HH22 ARG   298      30.919  27.519  74.088  1.00  0.00           H
ATOM   4662  C   ARG   298      34.023  32.415  77.746  1.00  0.00           C
ATOM   4663  O   ARG   298      33.894  32.319  78.958  1.00  0.00           O
ATOM   4664  N   LEU   299      34.840  31.517  77.099  1.00  0.00           N
ATOM   4665  H   LEU   299      35.137  31.641  76.141  1.00  0.00           H
ATOM   4666  CA  LEU   299      35.429  30.378  77.799  1.00  0.00           C
ATOM   4667  HA  LEU   299      34.585  29.796  78.172  1.00  0.00           H
ATOM   4668  CB  LEU   299      36.014  29.403  76.776  1.00  0.00           C
ATOM   4669  HB2 LEU   299      36.880  29.955  76.412  1.00  0.00           H
ATOM   4670  HB3 LEU   299      36.512  28.562  77.259  1.00  0.00           H
ATOM   4671  CG  LEU   299      35.142  29.087  75.631  1.00  0.00           C
ATOM   4672  HG  LEU   299      34.536  29.942  75.333  1.00  0.00           H
ATOM   4673  CD1 LEU   299      35.932  28.563  74.368  1.00  0.00           C
ATOM   4674 HD11 LEU   299      36.136  27.510  74.560  1.00  0.00           H
ATOM   4675 HD12 LEU   299      36.895  29.022  74.146  1.00  0.00           H
ATOM   4676 HD13 LEU   299      35.266  28.604  73.506  1.00  0.00           H
ATOM   4677  CD2 LEU   299      34.115  28.027  76.071  1.00  0.00           C
ATOM   4678 HD21 LEU   299      34.619  27.190  76.556  1.00  0.00           H
ATOM   4679 HD22 LEU   299      33.396  28.505  76.738  1.00  0.00           H
ATOM   4680 HD23 LEU   299      33.642  27.587  75.193  1.00  0.00           H
ATOM   4681  C   LEU   299      36.412  30.746  78.955  1.00  0.00           C
ATOM   4682  O   LEU   299      36.345  30.185  80.063  1.00  0.00           O
ATOM   4683  N   ALA   300      37.313  31.632  78.767  1.00  0.00           N
ATOM   4684  H   ALA   300      37.219  32.223  77.953  1.00  0.00           H
ATOM   4685  CA  ALA   300      38.201  32.070  79.784  1.00  0.00           C
ATOM   4686  HA  ALA   300      38.805  31.270  80.214  1.00  0.00           H
ATOM   4687  CB  ALA   300      39.214  32.962  79.114  1.00  0.00           C
ATOM   4688  HB1 ALA   300      39.793  32.229  78.552  1.00  0.00           H
ATOM   4689  HB2 ALA   300      39.752  33.561  79.849  1.00  0.00           H
ATOM   4690  HB3 ALA   300      38.722  33.716  78.499  1.00  0.00           H
ATOM   4691  C   ALA   300      37.461  32.806  80.948  1.00  0.00           C
ATOM   4692  O   ALA   300      37.856  32.697  82.100  1.00  0.00           O
ATOM   4693  N   LEU   301      36.374  33.470  80.755  1.00  0.00           N
ATOM   4694  H   LEU   301      35.964  33.546  79.835  1.00  0.00           H
ATOM   4695  CA  LEU   301      35.520  33.965  81.861  1.00  0.00           C
ATOM   4696  HA  LEU   301      36.209  34.322  82.626  1.00  0.00           H
ATOM   4697  CB  LEU   301      34.563  35.065  81.420  1.00  0.00           C
ATOM   4698  HB2 LEU   301      34.088  34.712  80.504  1.00  0.00           H
ATOM   4699  HB3 LEU   301      33.797  35.240  82.176  1.00  0.00           H
ATOM   4700  CG  LEU   301      35.316  36.404  81.011  1.00  0.00           C
ATOM   4701  HG  LEU   301      36.109  36.149  80.307  1.00  0.00           H
ATOM   4702  CD1 LEU   301      34.145  37.173  80.419  1.00  0.00           C
ATOM   4703 HD11 LEU   301      34.185  38.250  80.250  1.00  0.00           H
ATOM   4704 HD12 LEU   301      33.246  37.028  81.017  1.00  0.00           H
ATOM   4705 HD13 LEU   301      34.110  36.730  79.423  1.00  0.00           H
ATOM   4706  CD2 LEU   301      35.881  37.155  82.170  1.00  0.00           C
ATOM   4707 HD21 LEU   301      36.722  36.601  82.586  1.00  0.00           H
ATOM   4708 HD22 LEU   301      36.189  38.172  81.925  1.00  0.00           H
ATOM   4709 HD23 LEU   301      35.138  37.141  82.967  1.00  0.00           H
ATOM   4710  C   LEU   301      34.631  32.818  82.512  1.00  0.00           C
ATOM   4711  O   LEU   301      34.476  32.810  83.757  1.00  0.00           O
ATOM   4712  N   MET   302      34.004  31.939  81.708  1.00  0.00           N
ATOM   4713  H   MET   302      34.200  31.952  80.717  1.00  0.00           H
ATOM   4714  CA  MET   302      33.223  30.795  82.144  1.00  0.00           C
ATOM   4715  HA  MET   302      32.341  31.088  82.714  1.00  0.00           H
ATOM   4716  CB  MET   302      32.732  30.022  80.920  1.00  0.00           C
ATOM   4717  HB2 MET   302      32.052  30.723  80.436  1.00  0.00           H
ATOM   4718  HB3 MET   302      33.611  29.860  80.297  1.00  0.00           H
ATOM   4719  CG  MET   302      31.983  28.724  81.133  1.00  0.00           C
ATOM   4720  HG2 MET   302      31.885  28.225  80.169  1.00  0.00           H
ATOM   4721  HG3 MET   302      32.681  28.161  81.752  1.00  0.00           H
ATOM   4722  SD  MET   302      30.265  28.838  81.866  1.00  0.00           S
ATOM   4723  CE  MET   302      29.217  29.356  80.542  1.00  0.00           C
ATOM   4724  HE1 MET   302      28.179  29.392  80.872  1.00  0.00           H
ATOM   4725  HE2 MET   302      29.517  30.303  80.092  1.00  0.00           H
ATOM   4726  HE3 MET   302      29.348  28.635  79.734  1.00  0.00           H
ATOM   4727  C   MET   302      34.016  29.912  83.148  1.00  0.00           C
ATOM   4728  O   MET   302      33.444  29.396  84.103  1.00  0.00           O
ATOM   4729  N   ASP   303      35.350  29.760  82.898  1.00  0.00           N
ATOM   4730  H   ASP   303      35.743  30.320  82.155  1.00  0.00           H
ATOM   4731  CA  ASP   303      36.274  29.008  83.708  1.00  0.00           C
ATOM   4732  HA  ASP   303      36.019  27.950  83.748  1.00  0.00           H
ATOM   4733  CB  ASP   303      37.615  29.061  83.037  1.00  0.00           C
ATOM   4734  HB2 ASP   303      37.481  28.864  81.973  1.00  0.00           H
ATOM   4735  HB3 ASP   303      38.019  30.061  83.191  1.00  0.00           H
ATOM   4736  CG  ASP   303      38.669  28.121  83.615  1.00  0.00           C
ATOM   4737  OD1 ASP   303      38.322  27.159  84.447  1.00  0.00           O
ATOM   4738  OD2 ASP   303      39.896  28.168  83.232  1.00  0.00           O
ATOM   4739  C   ASP   303      36.303  29.643  85.137  1.00  0.00           C
ATOM   4740  O   ASP   303      36.446  28.919  86.102  1.00  0.00           O
ATOM   4741  N   MET   304      36.242  30.931  85.276  1.00  0.00           N
ATOM   4742  H   MET   304      36.090  31.564  84.504  1.00  0.00           H
ATOM   4743  CA  MET   304      36.328  31.663  86.533  1.00  0.00           C
ATOM   4744  HA  MET   304      36.884  31.141  87.311  1.00  0.00           H
ATOM   4745  CB  MET   304      36.831  33.120  86.305  1.00  0.00           C
ATOM   4746  HB2 MET   304      36.195  33.689  85.628  1.00  0.00           H
ATOM   4747  HB3 MET   304      36.897  33.634  87.263  1.00  0.00           H
ATOM   4748  CG  MET   304      38.310  33.105  85.794  1.00  0.00           C
ATOM   4749  HG2 MET   304      38.449  32.369  85.002  1.00  0.00           H
ATOM   4750  HG3 MET   304      38.522  34.077  85.347  1.00  0.00           H
ATOM   4751  SD  MET   304      39.797  32.921  86.938  1.00  0.00           S
ATOM   4752  CE  MET   304      39.891  31.106  86.920  1.00  0.00           C
ATOM   4753  HE1 MET   304      40.490  30.701  87.736  1.00  0.00           H
ATOM   4754  HE2 MET   304      38.899  30.654  86.941  1.00  0.00           H
ATOM   4755  HE3 MET   304      40.290  30.647  86.014  1.00  0.00           H
ATOM   4756  C   MET   304      34.934  31.782  87.124  1.00  0.00           C
ATOM   4757  O   MET   304      34.858  31.914  88.369  1.00  0.00           O
ATOM   4758  N   TYR   305      33.779  31.602  86.376  1.00  0.00           N
ATOM   4759  H   TYR   305      33.751  31.272  85.422  1.00  0.00           H
ATOM   4760  CA  TYR   305      32.520  31.368  87.173  1.00  0.00           C
ATOM   4761  HA  TYR   305      32.607  31.980  88.071  1.00  0.00           H
ATOM   4762  CB  TYR   305      31.339  31.600  86.299  1.00  0.00           C
ATOM   4763  HB2 TYR   305      31.144  32.614  85.949  1.00  0.00           H
ATOM   4764  HB3 TYR   305      31.425  30.943  85.434  1.00  0.00           H
ATOM   4765  CG  TYR   305      30.010  31.225  86.908  1.00  0.00           C
ATOM   4766  CD1 TYR   305      29.397  31.955  87.895  1.00  0.00           C
ATOM   4767  HD1 TYR   305      29.801  32.911  88.191  1.00  0.00           H
ATOM   4768  CE1 TYR   305      28.146  31.458  88.360  1.00  0.00           C
ATOM   4769  HE1 TYR   305      27.637  31.971  89.163  1.00  0.00           H
ATOM   4770  CZ  TYR   305      27.522  30.300  87.882  1.00  0.00           C
ATOM   4771  OH  TYR   305      26.298  29.943  88.335  1.00  0.00           O
ATOM   4772  HH  TYR   305      25.749  30.643  88.696  1.00  0.00           H
ATOM   4773  CE2 TYR   305      28.186  29.591  86.864  1.00  0.00           C
ATOM   4774  HE2 TYR   305      27.747  28.723  86.395  1.00  0.00           H
ATOM   4775  CD2 TYR   305      29.426  30.023  86.457  1.00  0.00           C
ATOM   4776  HD2 TYR   305      29.877  29.466  85.648  1.00  0.00           H
ATOM   4777  C   TYR   305      32.418  29.903  87.767  1.00  0.00           C
ATOM   4778  O   TYR   305      32.035  29.652  88.939  1.00  0.00           O
ATOM   4779  N   LYS   306      32.840  28.861  87.007  1.00  0.00           N
ATOM   4780  H   LYS   306      33.208  29.020  86.080  1.00  0.00           H
ATOM   4781  CA  LYS   306      32.803  27.476  87.384  1.00  0.00           C
ATOM   4782  HA  LYS   306      31.801  27.136  87.649  1.00  0.00           H
ATOM   4783  CB  LYS   306      33.126  26.580  86.211  1.00  0.00           C
ATOM   4784  HB2 LYS   306      34.026  26.998  85.758  1.00  0.00           H
ATOM   4785  HB3 LYS   306      33.456  25.589  86.522  1.00  0.00           H
ATOM   4786  CG  LYS   306      31.968  26.444  85.246  1.00  0.00           C
ATOM   4787  HG2 LYS   306      31.157  25.885  85.711  1.00  0.00           H
ATOM   4788  HG3 LYS   306      31.576  27.410  84.928  1.00  0.00           H
ATOM   4789  CD  LYS   306      32.409  25.588  84.077  1.00  0.00           C
ATOM   4790  HD2 LYS   306      33.297  26.059  83.654  1.00  0.00           H
ATOM   4791  HD3 LYS   306      32.680  24.577  84.378  1.00  0.00           H
ATOM   4792  CE  LYS   306      31.310  25.629  82.993  1.00  0.00           C
ATOM   4793  HE2 LYS   306      31.099  26.692  82.873  1.00  0.00           H
ATOM   4794  HE3 LYS   306      31.707  25.242  82.056  1.00  0.00           H
ATOM   4795  NZ  LYS   306      30.147  24.771  83.302  1.00  0.00           N
ATOM   4796  HZ1 LYS   306      30.466  23.840  83.527  1.00  0.00           H
ATOM   4797  HZ2 LYS   306      29.603  24.773  82.450  1.00  0.00           H
ATOM   4798  HZ3 LYS   306      29.526  25.065  84.040  1.00  0.00           H
ATOM   4799  C   LYS   306      33.697  27.215  88.558  1.00  0.00           C
ATOM   4800  O   LYS   306      33.257  26.461  89.401  1.00  0.00           O
ATOM   4801  N   GLN   307      34.964  27.788  88.622  1.00  0.00           N
ATOM   4802  H   GLN   307      35.267  28.390  87.870  1.00  0.00           H
ATOM   4803  CA  GLN   307      35.776  27.642  89.832  1.00  0.00           C
ATOM   4804  HA  GLN   307      35.801  26.638  90.257  1.00  0.00           H
ATOM   4805  CB  GLN   307      37.196  28.025  89.528  1.00  0.00           C
ATOM   4806  HB2 GLN   307      37.065  29.039  89.151  1.00  0.00           H
ATOM   4807  HB3 GLN   307      37.730  28.054  90.478  1.00  0.00           H
ATOM   4808  CG  GLN   307      37.964  27.176  88.466  1.00  0.00           C
ATOM   4809  HG2 GLN   307      38.030  26.198  88.940  1.00  0.00           H
ATOM   4810  HG3 GLN   307      37.355  27.118  87.564  1.00  0.00           H
ATOM   4811  CD  GLN   307      39.265  27.813  88.054  1.00  0.00           C
ATOM   4812  OE1 GLN   307      40.050  28.234  88.829  1.00  0.00           O
ATOM   4813  NE2 GLN   307      39.526  27.976  86.772  1.00  0.00           N
ATOM   4814 HE21 GLN   307      40.444  28.387  86.683  1.00  0.00           H
ATOM   4815 HE22 GLN   307      38.985  27.594  86.009  1.00  0.00           H
ATOM   4816  C   GLN   307      35.349  28.474  91.063  1.00  0.00           C
ATOM   4817  O   GLN   307      35.762  28.215  92.179  1.00  0.00           O
ATOM   4818  N   GLY   308      34.466  29.487  90.816  1.00  0.00           N
ATOM   4819  H   GLY   308      33.962  29.560  89.944  1.00  0.00           H
ATOM   4820  CA  GLY   308      33.806  30.266  91.842  1.00  0.00           C
ATOM   4821  HA2 GLY   308      32.794  30.523  91.533  1.00  0.00           H
ATOM   4822  HA3 GLY   308      33.739  29.692  92.767  1.00  0.00           H
ATOM   4823  C   GLY   308      34.509  31.564  92.221  1.00  0.00           C
ATOM   4824  O   GLY   308      34.604  31.851  93.407  1.00  0.00           O
ATOM   4825  N   PHE   309      35.110  32.321  91.267  1.00  0.00           N
ATOM   4826  H   PHE   309      35.051  32.066  90.291  1.00  0.00           H
ATOM   4827  CA  PHE   309      35.846  33.575  91.429  1.00  0.00           C
ATOM   4828  HA  PHE   309      36.025  33.714  92.496  1.00  0.00           H
ATOM   4829  CB  PHE   309      37.182  33.480  90.612  1.00  0.00           C
ATOM   4830  HB2 PHE   309      36.946  33.117  89.612  1.00  0.00           H
ATOM   4831  HB3 PHE   309      37.519  34.501  90.430  1.00  0.00           H
ATOM   4832  CG  PHE   309      38.280  32.558  91.176  1.00  0.00           C
ATOM   4833  CD1 PHE   309      38.994  32.951  92.334  1.00  0.00           C
ATOM   4834  HD1 PHE   309      38.861  33.971  92.660  1.00  0.00           H
ATOM   4835  CE1 PHE   309      39.855  32.115  92.985  1.00  0.00           C
ATOM   4836  HE1 PHE   309      40.371  32.430  93.880  1.00  0.00           H
ATOM   4837  CZ  PHE   309      40.097  30.817  92.400  1.00  0.00           C
ATOM   4838  HZ  PHE   309      40.781  30.163  92.919  1.00  0.00           H
ATOM   4839  CE2 PHE   309      39.317  30.358  91.333  1.00  0.00           C
ATOM   4840  HE2 PHE   309      39.565  29.424  90.852  1.00  0.00           H
ATOM   4841  CD2 PHE   309      38.401  31.269  90.720  1.00  0.00           C
ATOM   4842  HD2 PHE   309      38.000  30.940  89.773  1.00  0.00           H
ATOM   4843  C   PHE   309      35.038  34.807  91.029  1.00  0.00           C
ATOM   4844  O   PHE   309      34.996  35.787  91.809  1.00  0.00           O
ATOM   4845  N   ILE   310      34.322  34.804  89.906  1.00  0.00           N
ATOM   4846  H   ILE   310      34.457  34.019  89.285  1.00  0.00           H
ATOM   4847  CA  ILE   310      33.595  35.987  89.352  1.00  0.00           C
ATOM   4848  HA  ILE   310      33.576  36.781  90.098  1.00  0.00           H
ATOM   4849  CB  ILE   310      34.308  36.362  88.055  1.00  0.00           C
ATOM   4850  HB  ILE   310      33.852  37.324  87.823  1.00  0.00           H
ATOM   4851  CG2 ILE   310      35.829  36.628  88.335  1.00  0.00           C
ATOM   4852 HG21 ILE   310      36.248  37.242  87.538  1.00  0.00           H
ATOM   4853 HG22 ILE   310      36.320  35.669  88.500  1.00  0.00           H
ATOM   4854 HG23 ILE   310      35.736  37.384  89.116  1.00  0.00           H
ATOM   4855  CG1 ILE   310      34.089  35.434  86.872  1.00  0.00           C
ATOM   4856 HG12 ILE   310      34.617  34.511  87.111  1.00  0.00           H
ATOM   4857 HG13 ILE   310      33.040  35.239  86.648  1.00  0.00           H
ATOM   4858  CD1 ILE   310      34.510  36.023  85.480  1.00  0.00           C
ATOM   4859 HD11 ILE   310      34.031  36.994  85.347  1.00  0.00           H
ATOM   4860 HD12 ILE   310      34.112  35.308  84.761  1.00  0.00           H
ATOM   4861 HD13 ILE   310      35.590  36.168  85.458  1.00  0.00           H
ATOM   4862  C   ILE   310      32.094  35.645  89.025  1.00  0.00           C
ATOM   4863  O   ILE   310      31.750  34.461  89.226  1.00  0.00           O
ATOM   4864  N   PHE   311      31.197  36.594  88.657  1.00  0.00           N
ATOM   4865  H   PHE   311      31.566  37.535  88.630  1.00  0.00           H
ATOM   4866  CA  PHE   311      29.791  36.354  88.386  1.00  0.00           C
ATOM   4867  HA  PHE   311      29.294  37.323  88.371  1.00  0.00           H
ATOM   4868  CB  PHE   311      29.615  35.727  86.984  1.00  0.00           C
ATOM   4869  HB2 PHE   311      30.087  34.744  86.983  1.00  0.00           H
ATOM   4870  HB3 PHE   311      28.570  35.633  86.690  1.00  0.00           H
ATOM   4871  CG  PHE   311      30.137  36.512  85.796  1.00  0.00           C
ATOM   4872  CD1 PHE   311      30.344  37.914  85.739  1.00  0.00           C
ATOM   4873  HD1 PHE   311      30.174  38.591  86.563  1.00  0.00           H
ATOM   4874  CE1 PHE   311      30.952  38.497  84.588  1.00  0.00           C
ATOM   4875  HE1 PHE   311      31.088  39.569  84.590  1.00  0.00           H
ATOM   4876  CZ  PHE   311      31.241  37.692  83.493  1.00  0.00           C
ATOM   4877  HZ  PHE   311      31.708  38.177  82.649  1.00  0.00           H
ATOM   4878  CE2 PHE   311      31.184  36.282  83.616  1.00  0.00           C
ATOM   4879  HE2 PHE   311      31.465  35.640  82.794  1.00  0.00           H
ATOM   4880  CD2 PHE   311      30.667  35.715  84.758  1.00  0.00           C
ATOM   4881  HD2 PHE   311      30.731  34.640  84.844  1.00  0.00           H
ATOM   4882  C   PHE   311      29.003  35.487  89.399  1.00  0.00           C
ATOM   4883  O   PHE   311      28.160  34.715  88.997  1.00  0.00           O
ATOM   4884  N   LYS   312      29.281  35.530  90.719  1.00  0.00           N
ATOM   4885  H   LYS   312      29.980  36.182  91.043  1.00  0.00           H
ATOM   4886  CA  LYS   312      28.576  34.805  91.747  1.00  0.00           C
ATOM   4887  HA  LYS   312      28.759  33.748  91.554  1.00  0.00           H
ATOM   4888  CB  LYS   312      29.215  35.112  93.150  1.00  0.00           C
ATOM   4889  HB2 LYS   312      30.280  35.188  92.930  1.00  0.00           H
ATOM   4890  HB3 LYS   312      28.811  36.091  93.407  1.00  0.00           H
ATOM   4891  CG  LYS   312      29.015  34.026  94.248  1.00  0.00           C
ATOM   4892  HG2 LYS   312      28.021  33.579  94.234  1.00  0.00           H
ATOM   4893  HG3 LYS   312      29.667  33.177  94.048  1.00  0.00           H
ATOM   4894  CD  LYS   312      29.328  34.572  95.612  1.00  0.00           C
ATOM   4895  HD2 LYS   312      28.618  35.375  95.805  1.00  0.00           H
ATOM   4896  HD3 LYS   312      29.211  33.773  96.344  1.00  0.00           H
ATOM   4897  CE  LYS   312      30.709  35.281  95.755  1.00  0.00           C
ATOM   4898  HE2 LYS   312      31.525  34.625  95.450  1.00  0.00           H
ATOM   4899  HE3 LYS   312      30.810  36.227  95.223  1.00  0.00           H
ATOM   4900  NZ  LYS   312      30.942  35.563  97.126  1.00  0.00           N
ATOM   4901  HZ1 LYS   312      30.314  36.283  97.452  1.00  0.00           H
ATOM   4902  HZ2 LYS   312      31.877  35.861  97.362  1.00  0.00           H
ATOM   4903  HZ3 LYS   312      30.735  34.784  97.735  1.00  0.00           H
ATOM   4904  C   LYS   312      27.116  35.188  91.847  1.00  0.00           C
ATOM   4905  O   LYS   312      26.859  36.383  91.725  1.00  0.00           O
ATOM   4906  N   ASN   313      26.278  34.198  91.990  1.00  0.00           N
ATOM   4907  H   ASN   313      26.653  33.261  91.985  1.00  0.00           H
ATOM   4908  CA  ASN   313      24.830  34.329  91.951  1.00  0.00           C
ATOM   4909  HA  ASN   313      24.440  33.348  91.678  1.00  0.00           H
ATOM   4910  CB  ASN   313      24.173  34.818  93.254  1.00  0.00           C
ATOM   4911  HB2 ASN   313      24.416  35.861  93.453  1.00  0.00           H
ATOM   4912  HB3 ASN   313      23.084  34.785  93.218  1.00  0.00           H
ATOM   4913  CG  ASN   313      24.620  33.914  94.465  1.00  0.00           C
ATOM   4914  OD1 ASN   313      24.679  32.647  94.447  1.00  0.00           O
ATOM   4915  ND2 ASN   313      25.110  34.540  95.479  1.00  0.00           N
ATOM   4916 HD21 ASN   313      24.982  35.523  95.678  1.00  0.00           H
ATOM   4917 HD22 ASN   313      25.416  34.014  96.285  1.00  0.00           H
ATOM   4918  C   ASN   313      24.387  35.163  90.690  1.00  0.00           C
ATOM   4919  O   ASN   313      23.265  35.669  90.726  1.00  0.00           O
ATOM   4920  N   GLN   314      25.139  35.332  89.580  1.00  0.00           N
ATOM   4921  H   GLN   314      26.130  35.144  89.536  1.00  0.00           H
ATOM   4922  CA  GLN   314      24.598  35.884  88.321  1.00  0.00           C
ATOM   4923  HA  GLN   314      23.663  36.415  88.502  1.00  0.00           H
ATOM   4924  CB  GLN   314      25.533  36.806  87.556  1.00  0.00           C
ATOM   4925  HB2 GLN   314      26.327  36.230  87.081  1.00  0.00           H
ATOM   4926  HB3 GLN   314      24.965  37.362  86.811  1.00  0.00           H
ATOM   4927  CG  GLN   314      26.212  37.814  88.520  1.00  0.00           C
ATOM   4928  HG2 GLN   314      26.900  37.181  89.079  1.00  0.00           H
ATOM   4929  HG3 GLN   314      26.894  38.436  87.941  1.00  0.00           H
ATOM   4930  CD  GLN   314      25.401  38.700  89.393  1.00  0.00           C
ATOM   4931  OE1 GLN   314      24.535  39.389  88.887  1.00  0.00           O
ATOM   4932  NE2 GLN   314      25.612  38.759  90.672  1.00  0.00           N
ATOM   4933 HE21 GLN   314      25.091  39.377  91.278  1.00  0.00           H
ATOM   4934 HE22 GLN   314      26.211  38.022  91.016  1.00  0.00           H
ATOM   4935  C   GLN   314      24.130  34.853  87.253  1.00  0.00           C
ATOM   4936  O   GLN   314      24.577  33.713  87.331  1.00  0.00           O
ATOM   4937  N   ASP   315      23.224  35.245  86.354  1.00  0.00           N
ATOM   4938  H   ASP   315      22.816  36.164  86.451  1.00  0.00           H
ATOM   4939  CA  ASP   315      22.780  34.425  85.228  1.00  0.00           C
ATOM   4940  HA  ASP   315      22.577  33.432  85.628  1.00  0.00           H
ATOM   4941  CB  ASP   315      21.434  34.895  84.727  1.00  0.00           C
ATOM   4942  HB2 ASP   315      20.716  34.860  85.547  1.00  0.00           H
ATOM   4943  HB3 ASP   315      21.502  35.927  84.385  1.00  0.00           H
ATOM   4944  CG  ASP   315      20.814  33.987  83.663  1.00  0.00           C
ATOM   4945  OD1 ASP   315      21.302  32.889  83.508  1.00  0.00           O
ATOM   4946  OD2 ASP   315      19.773  34.297  83.088  1.00  0.00           O
ATOM   4947  C   ASP   315      23.911  34.216  84.178  1.00  0.00           C
ATOM   4948  O   ASP   315      24.376  35.205  83.667  1.00  0.00           O
ATOM   4949  N   LEU   316      24.254  32.977  83.781  1.00  0.00           N
ATOM   4950  H   LEU   316      23.937  32.244  84.400  1.00  0.00           H
ATOM   4951  CA  LEU   316      25.185  32.623  82.644  1.00  0.00           C
ATOM   4952  HA  LEU   316      25.552  33.512  82.131  1.00  0.00           H
ATOM   4953  CB  LEU   316      26.369  31.819  83.143  1.00  0.00           C
ATOM   4954  HB2 LEU   316      26.042  31.245  84.011  1.00  0.00           H
ATOM   4955  HB3 LEU   316      26.610  31.027  82.433  1.00  0.00           H
ATOM   4956  CG  LEU   316      27.630  32.708  83.507  1.00  0.00           C
ATOM   4957  HG  LEU   316      27.748  33.601  82.892  1.00  0.00           H
ATOM   4958  CD1 LEU   316      27.540  33.012  84.966  1.00  0.00           C
ATOM   4959 HD11 LEU   316      28.465  33.456  85.332  1.00  0.00           H
ATOM   4960 HD12 LEU   316      27.193  32.159  85.549  1.00  0.00           H
ATOM   4961 HD13 LEU   316      26.756  33.755  85.113  1.00  0.00           H
ATOM   4962  CD2 LEU   316      28.907  31.981  83.372  1.00  0.00           C
ATOM   4963 HD21 LEU   316      29.234  31.907  82.335  1.00  0.00           H
ATOM   4964 HD22 LEU   316      29.626  32.578  83.933  1.00  0.00           H
ATOM   4965 HD23 LEU   316      28.858  31.029  83.900  1.00  0.00           H
ATOM   4966  C   LEU   316      24.432  31.709  81.602  1.00  0.00           C
ATOM   4967  O   LEU   316      25.052  31.074  80.727  1.00  0.00           O
ATOM   4968  N   SER   317      23.128  31.454  81.781  1.00  0.00           N
ATOM   4969  H   SER   317      22.616  31.954  82.495  1.00  0.00           H
ATOM   4970  CA  SER   317      22.384  30.637  80.808  1.00  0.00           C
ATOM   4971  HA  SER   317      22.905  29.680  80.846  1.00  0.00           H
ATOM   4972  CB  SER   317      20.967  30.422  81.230  1.00  0.00           C
ATOM   4973  HB2 SER   317      20.532  29.714  80.524  1.00  0.00           H
ATOM   4974  HB3 SER   317      20.943  29.947  82.211  1.00  0.00           H
ATOM   4975  OG  SER   317      20.294  31.651  81.334  1.00  0.00           O
ATOM   4976  HG  SER   317      20.593  32.152  82.095  1.00  0.00           H
ATOM   4977  C   SER   317      22.376  31.121  79.337  1.00  0.00           C
ATOM   4978  O   SER   317      22.316  30.272  78.485  1.00  0.00           O
ATOM   4979  N   LYS   318      22.493  32.448  79.150  1.00  0.00           N
ATOM   4980  H   LYS   318      22.578  32.995  79.995  1.00  0.00           H
ATOM   4981  CA  LYS   318      22.742  33.031  77.794  1.00  0.00           C
ATOM   4982  HA  LYS   318      22.303  32.449  76.983  1.00  0.00           H
ATOM   4983  CB  LYS   318      21.943  34.336  77.693  1.00  0.00           C
ATOM   4984  HB2 LYS   318      20.921  34.091  77.979  1.00  0.00           H
ATOM   4985  HB3 LYS   318      22.374  35.102  78.338  1.00  0.00           H
ATOM   4986  CG  LYS   318      21.905  34.970  76.291  1.00  0.00           C
ATOM   4987  HG2 LYS   318      22.805  35.529  76.034  1.00  0.00           H
ATOM   4988  HG3 LYS   318      21.845  34.226  75.496  1.00  0.00           H
ATOM   4989  CD  LYS   318      20.693  35.907  76.167  1.00  0.00           C
ATOM   4990  HD2 LYS   318      19.813  35.305  75.938  1.00  0.00           H
ATOM   4991  HD3 LYS   318      20.601  36.438  77.114  1.00  0.00           H
ATOM   4992  CE  LYS   318      20.851  36.860  74.994  1.00  0.00           C
ATOM   4993  HE2 LYS   318      21.911  37.028  74.806  1.00  0.00           H
ATOM   4994  HE3 LYS   318      20.525  36.470  74.030  1.00  0.00           H
ATOM   4995  NZ  LYS   318      20.223  38.117  75.276  1.00  0.00           N
ATOM   4996  HZ1 LYS   318      20.258  38.722  74.469  1.00  0.00           H
ATOM   4997  HZ2 LYS   318      20.701  38.634  76.000  1.00  0.00           H
ATOM   4998  HZ3 LYS   318      19.285  37.951  75.614  1.00  0.00           H
ATOM   4999  C   LYS   318      24.212  33.263  77.388  1.00  0.00           C
ATOM   5000  O   LYS   318      24.522  33.607  76.262  1.00  0.00           O
ATOM   5001  N   PHE   319      25.046  33.022  78.358  1.00  0.00           N
ATOM   5002  H   PHE   319      24.661  33.006  79.291  1.00  0.00           H
ATOM   5003  CA  PHE   319      26.514  32.988  78.231  1.00  0.00           C
ATOM   5004  HA  PHE   319      26.838  33.683  77.456  1.00  0.00           H
ATOM   5005  CB  PHE   319      27.102  33.534  79.525  1.00  0.00           C
ATOM   5006  HB2 PHE   319      26.475  34.335  79.915  1.00  0.00           H
ATOM   5007  HB3 PHE   319      27.141  32.694  80.219  1.00  0.00           H
ATOM   5008  CG  PHE   319      28.493  34.076  79.424  1.00  0.00           C
ATOM   5009  CD1 PHE   319      28.628  35.380  78.903  1.00  0.00           C
ATOM   5010  HD1 PHE   319      27.766  35.991  78.679  1.00  0.00           H
ATOM   5011  CE1 PHE   319      29.882  35.987  78.830  1.00  0.00           C
ATOM   5012  HE1 PHE   319      29.914  37.016  78.507  1.00  0.00           H
ATOM   5013  CZ  PHE   319      31.070  35.186  79.195  1.00  0.00           C
ATOM   5014  HZ  PHE   319      32.010  35.688  79.019  1.00  0.00           H
ATOM   5015  CE2 PHE   319      30.913  33.863  79.683  1.00  0.00           C
ATOM   5016  HE2 PHE   319      31.786  33.308  79.992  1.00  0.00           H
ATOM   5017  CD2 PHE   319      29.594  33.329  79.759  1.00  0.00           C
ATOM   5018  HD2 PHE   319      29.416  32.344  80.162  1.00  0.00           H
ATOM   5019  C   PHE   319      27.022  31.615  77.913  1.00  0.00           C
ATOM   5020  O   PHE   319      28.040  31.503  77.288  1.00  0.00           O
ATOM   5021  N   ASP   320      26.294  30.572  78.249  1.00  0.00           N
ATOM   5022  H   ASP   320      25.522  30.785  78.865  1.00  0.00           H
ATOM   5023  CA  ASP   320      26.576  29.222  77.921  1.00  0.00           C
ATOM   5024  HA  ASP   320      27.611  29.075  78.228  1.00  0.00           H
ATOM   5025  CB  ASP   320      25.590  28.333  78.744  1.00  0.00           C
ATOM   5026  HB2 ASP   320      25.539  28.705  79.768  1.00  0.00           H
ATOM   5027  HB3 ASP   320      24.596  28.462  78.315  1.00  0.00           H
ATOM   5028  CG  ASP   320      26.009  26.885  78.828  1.00  0.00           C
ATOM   5029  OD1 ASP   320      27.137  26.507  79.084  1.00  0.00           O
ATOM   5030  OD2 ASP   320      25.096  26.080  78.782  1.00  0.00           O
ATOM   5031  C   ASP   320      26.561  28.995  76.331  1.00  0.00           C
ATOM   5032  O   ASP   320      26.985  27.939  75.812  1.00  0.00           O
ATOM   5033  N   LYS   321      26.134  30.041  75.606  1.00  0.00           N
ATOM   5034  H   LYS   321      25.950  30.918  76.075  1.00  0.00           H
ATOM   5035  CA  LYS   321      25.894  30.088  74.192  1.00  0.00           C
ATOM   5036  HA  LYS   321      25.340  29.182  73.945  1.00  0.00           H
ATOM   5037  CB  LYS   321      24.920  31.159  73.828  1.00  0.00           C
ATOM   5038  HB2 LYS   321      25.348  32.098  74.177  1.00  0.00           H
[truncated: 179,177 more chars]
