# Supplementary material for: Worth the Weight: Sub-Pocket EXplorer (SubPEx), a Weighted Ensemble Method to Enhance Binding-Pocket Conformational Sampling
Source: J Chem Theory Comput. 2023 Aug 16;19(17):5677–89. doi: 10.1021/acs.jctc.3c00478 (PMC10500992; doi:10.1021/acs.jctc.3c00478)
Supplement: Supplementary file 2 — ct3c00478_si_002.zip [file ct3c00478_si_002.zip › clustered_structures/HXK2/subpex/rep.c13.aligned.pdb]

HELIX    1   1 LYS      4  PHE     17  1                                  14
HELIX    2   2 THR     21  LEU     39  1                                  19
HELIX    3   3 MET    101  THR    103  1                                   3
HELIX    4   4 PRO    107  GLN    125  1                                  19
HELIX    5   5 VAL    171  LYS    181  1                                  11
HELIX    6   6 ASP    194  THR    205  1                                  12
HELIX    7   7 GLU    231  LEU    233  1                                   3
HELIX    8   8 TYR    253  SER    255  1                                   3
HELIX    9   9 LYS    267  GLU    274  1                                   8
HELIX   10  10 THR    283  LYS    286  1                                   4
HELIX   11  11 GLY    290  GLN    307  1                                  18
HELIX   12  12 TYR    329  GLU    335  1                                   7
HELIX   13  13 THR    344  PHE    352  1                                   9
HELIX   14  14 VAL    358  ARG    390  1                                  33
HELIX   15  15 SER    402  ARG    406  1                                   5
HELIX   16  16 PHE    410  ILE    421  1                                  12
HELIX   17  17 ALA    445  ILE    458  1                                  14
SHEET    1   1 1 SER    62  LEU    70  0
SHEET    2   2 1 ASN    74  GLY    83  0
SHEET    3   3 1 PHE    88  ARG    96  0
SHEET    4   4 1 ILE   134  THR   139  0
SHEET    5   5 1 ILE   186  ILE   192  0
SHEET    6   6 1 THR   209  ILE   214  0
SHEET    7   7 1 ASN   220  VAL   226  0
SHEET    8   8 1 PRO   246  ASN   250  0
SHEET    9   9 1 GLY   395  ASP   400  0
SHEET   10  10 1 ILE   434  PRO   438  0
CRYST1   79.602   70.607  109.378  90.00  90.00  90.00               1
ATOM      1  N   ASP     1      45.526  50.018  93.569  1.00  0.00           N
ATOM      2  H1  ASP     1      46.404  50.470  93.781  1.00  0.00           H
ATOM      3  H2  ASP     1      45.438  50.148  92.572  1.00  0.00           H
ATOM      4  H3  ASP     1      44.722  50.381  94.062  1.00  0.00           H
ATOM      5  CA  ASP     1      45.660  48.583  93.965  1.00  0.00           C
ATOM      6  HA  ASP     1      46.627  48.249  93.588  1.00  0.00           H
ATOM      7  CB  ASP     1      45.851  48.470  95.477  1.00  0.00           C
ATOM      8  HB2 ASP     1      44.986  48.983  95.898  1.00  0.00           H
ATOM      9  HB3 ASP     1      45.861  47.398  95.674  1.00  0.00           H
ATOM     10  CG  ASP     1      47.096  49.059  96.122  1.00  0.00           C
ATOM     11  OD1 ASP     1      47.956  49.432  95.284  1.00  0.00           O
ATOM     12  OD2 ASP     1      47.270  48.965  97.340  1.00  0.00           O
ATOM     13  C   ASP     1      44.558  47.748  93.361  1.00  0.00           C
ATOM     14  O   ASP     1      43.402  48.171  93.158  1.00  0.00           O
ATOM     15  N   VAL     2      44.840  46.428  93.165  1.00  0.00           N
ATOM     16  H   VAL     2      45.776  46.048  93.169  1.00  0.00           H
ATOM     17  CA  VAL     2      43.850  45.325  92.808  1.00  0.00           C
ATOM     18  HA  VAL     2      42.842  45.691  92.997  1.00  0.00           H
ATOM     19  CB  VAL     2      43.943  44.899  91.334  1.00  0.00           C
ATOM     20  HB  VAL     2      44.924  44.462  91.146  1.00  0.00           H
ATOM     21  CG1 VAL     2      42.834  43.926  90.880  1.00  0.00           C
ATOM     22 HG11 VAL     2      43.017  43.590  89.860  1.00  0.00           H
ATOM     23 HG12 VAL     2      42.827  42.969  91.402  1.00  0.00           H
ATOM     24 HG13 VAL     2      41.856  44.372  91.064  1.00  0.00           H
ATOM     25  CG2 VAL     2      43.776  46.075  90.400  1.00  0.00           C
ATOM     26 HG21 VAL     2      43.896  45.690  89.388  1.00  0.00           H
ATOM     27 HG22 VAL     2      44.557  46.825  90.519  1.00  0.00           H
ATOM     28 HG23 VAL     2      42.735  46.402  90.429  1.00  0.00           H
ATOM     29  C   VAL     2      44.057  44.183  93.846  1.00  0.00           C
ATOM     30  O   VAL     2      45.228  43.785  93.953  1.00  0.00           O
ATOM     31  N   PRO     3      42.974  43.669  94.528  1.00  0.00           N
ATOM     32  CD  PRO     3      41.588  43.999  94.214  1.00  0.00           C
ATOM     33  HD2 PRO     3      41.398  43.712  93.179  1.00  0.00           H
ATOM     34  HD3 PRO     3      41.512  45.061  94.448  1.00  0.00           H
ATOM     35  CG  PRO     3      40.774  43.106  95.123  1.00  0.00           C
ATOM     36  HG2 PRO     3      40.388  42.234  94.596  1.00  0.00           H
ATOM     37  HG3 PRO     3      39.895  43.609  95.525  1.00  0.00           H
ATOM     38  CB  PRO     3      41.639  42.719  96.320  1.00  0.00           C
ATOM     39  HB2 PRO     3      41.418  41.711  96.673  1.00  0.00           H
ATOM     40  HB3 PRO     3      41.356  43.381  97.138  1.00  0.00           H
ATOM     41  CA  PRO     3      43.104  42.937  95.763  1.00  0.00           C
ATOM     42  HA  PRO     3      43.722  43.538  96.429  1.00  0.00           H
ATOM     43  C   PRO     3      43.825  41.603  95.516  1.00  0.00           C
ATOM     44  O   PRO     3      43.354  40.880  94.666  1.00  0.00           O
ATOM     45  N   LYS     4      44.777  41.150  96.311  1.00  0.00           N
ATOM     46  H   LYS     4      45.111  41.738  97.061  1.00  0.00           H
ATOM     47  CA  LYS     4      45.452  39.854  96.152  1.00  0.00           C
ATOM     48  HA  LYS     4      46.101  39.826  95.278  1.00  0.00           H
ATOM     49  CB  LYS     4      46.359  39.618  97.347  1.00  0.00           C
ATOM     50  HB2 LYS     4      47.125  40.393  97.372  1.00  0.00           H
ATOM     51  HB3 LYS     4      45.745  39.682  98.245  1.00  0.00           H
ATOM     52  CG  LYS     4      47.175  38.334  97.364  1.00  0.00           C
ATOM     53  HG2 LYS     4      46.530  37.461  97.269  1.00  0.00           H
ATOM     54  HG3 LYS     4      47.810  38.322  96.479  1.00  0.00           H
ATOM     55  CD  LYS     4      48.000  38.207  98.613  1.00  0.00           C
ATOM     56  HD2 LYS     4      47.493  38.490  99.537  1.00  0.00           H
ATOM     57  HD3 LYS     4      48.273  37.153  98.653  1.00  0.00           H
ATOM     58  CE  LYS     4      49.283  39.026  98.590  1.00  0.00           C
ATOM     59  HE2 LYS     4      49.654  38.771  97.597  1.00  0.00           H
ATOM     60  HE3 LYS     4      49.051  40.090  98.636  1.00  0.00           H
ATOM     61  NZ  LYS     4      50.274  38.725  99.653  1.00  0.00           N
ATOM     62  HZ1 LYS     4      50.219  37.770  99.976  1.00  0.00           H
ATOM     63  HZ2 LYS     4      49.967  39.243 100.465  1.00  0.00           H
ATOM     64  HZ3 LYS     4      51.233  38.960  99.440  1.00  0.00           H
ATOM     65  C   LYS     4      44.459  38.601  96.015  1.00  0.00           C
ATOM     66  O   LYS     4      44.755  37.587  95.314  1.00  0.00           O
ATOM     67  N   GLU     5      43.317  38.570  96.681  1.00  0.00           N
ATOM     68  H   GLU     5      43.280  39.179  97.486  1.00  0.00           H
ATOM     69  CA  GLU     5      42.294  37.505  96.468  1.00  0.00           C
ATOM     70  HA  GLU     5      42.844  36.623  96.795  1.00  0.00           H
ATOM     71  CB  GLU     5      41.146  37.680  97.363  1.00  0.00           C
ATOM     72  HB2 GLU     5      40.492  36.833  97.158  1.00  0.00           H
ATOM     73  HB3 GLU     5      41.363  37.787  98.426  1.00  0.00           H
ATOM     74  CG  GLU     5      40.170  38.826  96.872  1.00  0.00           C
ATOM     75  HG2 GLU     5      40.796  39.553  96.358  1.00  0.00           H
ATOM     76  HG3 GLU     5      39.419  38.399  96.205  1.00  0.00           H
ATOM     77  CD  GLU     5      39.526  39.489  98.124  1.00  0.00           C
ATOM     78  OE1 GLU     5      38.310  39.443  98.389  1.00  0.00           O
ATOM     79  OE2 GLU     5      40.304  40.214  98.805  1.00  0.00           O
ATOM     80  C   GLU     5      41.888  37.220  95.035  1.00  0.00           C
ATOM     81  O   GLU     5      41.587  36.076  94.786  1.00  0.00           O
ATOM     82  N   LEU     6      41.954  38.244  94.129  1.00  0.00           N
ATOM     83  H   LEU     6      42.270  39.172  94.370  1.00  0.00           H
ATOM     84  CA  LEU     6      41.501  38.171  92.720  1.00  0.00           C
ATOM     85  HA  LEU     6      41.085  37.167  92.629  1.00  0.00           H
ATOM     86  CB  LEU     6      40.305  39.145  92.580  1.00  0.00           C
ATOM     87  HB2 LEU     6      39.624  38.992  93.417  1.00  0.00           H
ATOM     88  HB3 LEU     6      40.794  40.115  92.668  1.00  0.00           H
ATOM     89  CG  LEU     6      39.534  38.962  91.240  1.00  0.00           C
ATOM     90  HG  LEU     6      40.176  38.946  90.360  1.00  0.00           H
ATOM     91  CD1 LEU     6      38.727  37.620  91.269  1.00  0.00           C
ATOM     92 HD11 LEU     6      38.291  37.398  90.295  1.00  0.00           H
ATOM     93 HD12 LEU     6      37.921  37.559  92.001  1.00  0.00           H
ATOM     94 HD13 LEU     6      39.386  36.790  91.522  1.00  0.00           H
ATOM     95  CD2 LEU     6      38.580  40.074  90.855  1.00  0.00           C
ATOM     96 HD21 LEU     6      38.096  39.854  89.903  1.00  0.00           H
ATOM     97 HD22 LEU     6      37.853  40.185  91.659  1.00  0.00           H
ATOM     98 HD23 LEU     6      39.215  40.960  90.861  1.00  0.00           H
ATOM     99  C   LEU     6      42.577  38.464  91.716  1.00  0.00           C
ATOM    100  O   LEU     6      42.671  37.749  90.683  1.00  0.00           O
ATOM    101  N   MET     7      43.490  39.337  92.050  1.00  0.00           N
ATOM    102  H   MET     7      43.465  39.799  92.948  1.00  0.00           H
ATOM    103  CA  MET     7      44.682  39.698  91.242  1.00  0.00           C
ATOM    104  HA  MET     7      44.239  39.960  90.281  1.00  0.00           H
ATOM    105  CB  MET     7      45.382  40.916  91.910  1.00  0.00           C
ATOM    106  HB2 MET     7      44.671  41.718  92.107  1.00  0.00           H
ATOM    107  HB3 MET     7      45.730  40.618  92.899  1.00  0.00           H
ATOM    108  CG  MET     7      46.619  41.392  91.049  1.00  0.00           C
ATOM    109  HG2 MET     7      47.484  41.727  91.622  1.00  0.00           H
ATOM    110  HG3 MET     7      46.899  40.518  90.463  1.00  0.00           H
ATOM    111  SD  MET     7      46.115  42.614  89.805  1.00  0.00           S
ATOM    112  CE  MET     7      47.612  42.929  88.833  1.00  0.00           C
ATOM    113  HE1 MET     7      47.430  42.528  87.836  1.00  0.00           H
ATOM    114  HE2 MET     7      47.813  44.000  88.815  1.00  0.00           H
ATOM    115  HE3 MET     7      48.425  42.267  89.135  1.00  0.00           H
ATOM    116  C   MET     7      45.536  38.434  90.975  1.00  0.00           C
ATOM    117  O   MET     7      46.185  38.237  89.936  1.00  0.00           O
ATOM    118  N   GLN     8      45.458  37.466  91.934  1.00  0.00           N
ATOM    119  H   GLN     8      45.108  37.787  92.825  1.00  0.00           H
ATOM    120  CA  GLN     8      46.243  36.216  91.963  1.00  0.00           C
ATOM    121  HA  GLN     8      47.293  36.505  91.989  1.00  0.00           H
ATOM    122  CB  GLN     8      45.942  35.312  93.213  1.00  0.00           C
ATOM    123  HB2 GLN     8      46.494  35.832  93.995  1.00  0.00           H
ATOM    124  HB3 GLN     8      44.867  35.222  93.373  1.00  0.00           H
ATOM    125  CG  GLN     8      46.454  33.858  93.060  1.00  0.00           C
ATOM    126  HG2 GLN     8      46.176  33.327  92.150  1.00  0.00           H
ATOM    127  HG3 GLN     8      47.526  33.924  93.246  1.00  0.00           H
ATOM    128  CD  GLN     8      45.920  32.941  94.112  1.00  0.00           C
ATOM    129  OE1 GLN     8      45.091  33.235  95.003  1.00  0.00           O
ATOM    130  NE2 GLN     8      46.444  31.741  94.184  1.00  0.00           N
ATOM    131 HE21 GLN     8      46.327  31.170  95.009  1.00  0.00           H
ATOM    132 HE22 GLN     8      47.245  31.604  93.582  1.00  0.00           H
ATOM    133  C   GLN     8      45.896  35.434  90.701  1.00  0.00           C
ATOM    134  O   GLN     8      46.654  34.851  89.941  1.00  0.00           O
ATOM    135  N   GLN     9      44.546  35.414  90.394  1.00  0.00           N
ATOM    136  H   GLN     9      44.010  36.136  90.854  1.00  0.00           H
ATOM    137  CA  GLN     9      43.936  34.732  89.202  1.00  0.00           C
ATOM    138  HA  GLN     9      44.524  33.829  89.042  1.00  0.00           H
ATOM    139  CB  GLN     9      42.479  34.325  89.485  1.00  0.00           C
ATOM    140  HB2 GLN     9      41.866  35.223  89.402  1.00  0.00           H
ATOM    141  HB3 GLN     9      42.166  33.581  88.754  1.00  0.00           H
ATOM    142  CG  GLN     9      42.267  33.718  90.910  1.00  0.00           C
ATOM    143  HG2 GLN     9      42.384  34.490  91.672  1.00  0.00           H
ATOM    144  HG3 GLN     9      41.208  33.461  90.946  1.00  0.00           H
ATOM    145  CD  GLN     9      43.113  32.533  91.310  1.00  0.00           C
ATOM    146  OE1 GLN     9      43.954  31.968  90.593  1.00  0.00           O
ATOM    147  NE2 GLN     9      43.121  32.204  92.514  1.00  0.00           N
ATOM    148 HE21 GLN     9      43.446  31.295  92.813  1.00  0.00           H
ATOM    149 HE22 GLN     9      42.470  32.732  93.075  1.00  0.00           H
ATOM    150  C   GLN     9      44.120  35.556  87.861  1.00  0.00           C
ATOM    151  O   GLN     9      44.092  34.942  86.808  1.00  0.00           O
ATOM    152  N   ILE    10      44.214  36.898  87.942  1.00  0.00           N
ATOM    153  H   ILE    10      44.060  37.274  88.867  1.00  0.00           H
ATOM    154  CA  ILE    10      44.556  37.738  86.867  1.00  0.00           C
ATOM    155  HA  ILE    10      43.785  37.606  86.108  1.00  0.00           H
ATOM    156  CB  ILE    10      44.443  39.334  87.160  1.00  0.00           C
ATOM    157  HB  ILE    10      45.038  39.567  88.044  1.00  0.00           H
ATOM    158  CG2 ILE    10      44.893  40.111  85.937  1.00  0.00           C
ATOM    159 HG21 ILE    10      44.888  41.197  86.023  1.00  0.00           H
ATOM    160 HG22 ILE    10      44.178  39.971  85.126  1.00  0.00           H
ATOM    161 HG23 ILE    10      45.906  39.860  85.621  1.00  0.00           H
ATOM    162  CG1 ILE    10      42.953  39.507  87.557  1.00  0.00           C
ATOM    163 HG12 ILE    10      42.311  39.326  86.695  1.00  0.00           H
ATOM    164 HG13 ILE    10      42.772  38.840  88.399  1.00  0.00           H
ATOM    165  CD1 ILE    10      42.723  40.873  88.032  1.00  0.00           C
ATOM    166 HD11 ILE    10      41.758  40.945  88.535  1.00  0.00           H
ATOM    167 HD12 ILE    10      42.581  41.595  87.228  1.00  0.00           H
ATOM    168 HD13 ILE    10      43.441  41.339  88.708  1.00  0.00           H
ATOM    169  C   ILE    10      45.984  37.403  86.257  1.00  0.00           C
ATOM    170  O   ILE    10      46.065  37.111  85.076  1.00  0.00           O
ATOM    171  N   GLU    11      47.005  37.505  87.085  1.00  0.00           N
ATOM    172  H   GLU    11      46.802  37.597  88.070  1.00  0.00           H
ATOM    173  CA  GLU    11      48.386  37.326  86.725  1.00  0.00           C
ATOM    174  HA  GLU    11      48.538  37.815  85.763  1.00  0.00           H
ATOM    175  CB  GLU    11      49.361  37.882  87.799  1.00  0.00           C
ATOM    176  HB2 GLU    11      48.994  37.440  88.726  1.00  0.00           H
ATOM    177  HB3 GLU    11      50.279  37.405  87.455  1.00  0.00           H
ATOM    178  CG  GLU    11      49.524  39.361  87.990  1.00  0.00           C
ATOM    179  HG2 GLU    11      48.530  39.723  88.252  1.00  0.00           H
ATOM    180  HG3 GLU    11      50.193  39.635  88.806  1.00  0.00           H
ATOM    181  CD  GLU    11      50.020  40.030  86.702  1.00  0.00           C
ATOM    182  OE1 GLU    11      50.387  39.328  85.687  1.00  0.00           O
ATOM    183  OE2 GLU    11      50.132  41.226  86.549  1.00  0.00           O
ATOM    184  C   GLU    11      48.639  35.850  86.374  1.00  0.00           C
ATOM    185  O   GLU    11      49.437  35.600  85.542  1.00  0.00           O
ATOM    186  N   ASN    12      47.820  34.889  86.915  1.00  0.00           N
ATOM    187  H   ASN    12      47.312  35.160  87.746  1.00  0.00           H
ATOM    188  CA  ASN    12      47.773  33.531  86.436  1.00  0.00           C
ATOM    189  HA  ASN    12      48.814  33.208  86.430  1.00  0.00           H
ATOM    190  CB  ASN    12      46.897  32.736  87.406  1.00  0.00           C
ATOM    191  HB2 ASN    12      47.239  33.068  88.386  1.00  0.00           H
ATOM    192  HB3 ASN    12      45.828  32.802  87.204  1.00  0.00           H
ATOM    193  CG  ASN    12      47.180  31.178  87.385  1.00  0.00           C
ATOM    194  OD1 ASN    12      46.325  30.287  87.221  1.00  0.00           O
ATOM    195  ND2 ASN    12      48.395  30.714  87.409  1.00  0.00           N
ATOM    196 HD21 ASN    12      49.144  31.386  87.499  1.00  0.00           H
ATOM    197 HD22 ASN    12      48.456  29.709  87.328  1.00  0.00           H
ATOM    198  C   ASN    12      47.272  33.492  84.966  1.00  0.00           C
ATOM    199  O   ASN    12      47.929  33.004  84.110  1.00  0.00           O
ATOM    200  N   PHE    13      46.064  34.046  84.708  1.00  0.00           N
ATOM    201  H   PHE    13      45.547  34.342  85.523  1.00  0.00           H
ATOM    202  CA  PHE    13      45.458  33.976  83.305  1.00  0.00           C
ATOM    203  HA  PHE    13      45.566  32.932  83.012  1.00  0.00           H
ATOM    204  CB  PHE    13      43.978  34.335  83.490  1.00  0.00           C
ATOM    205  HB2 PHE    13      43.915  34.997  84.353  1.00  0.00           H
ATOM    206  HB3 PHE    13      43.596  34.909  82.645  1.00  0.00           H
ATOM    207  CG  PHE    13      43.113  33.142  83.719  1.00  0.00           C
ATOM    208  CD1 PHE    13      41.943  32.938  82.977  1.00  0.00           C
ATOM    209  HD1 PHE    13      41.656  33.695  82.262  1.00  0.00           H
ATOM    210  CE1 PHE    13      41.161  31.829  83.213  1.00  0.00           C
ATOM    211  HE1 PHE    13      40.238  31.671  82.675  1.00  0.00           H
ATOM    212  CZ  PHE    13      41.469  30.972  84.245  1.00  0.00           C
ATOM    213  HZ  PHE    13      40.890  30.092  84.484  1.00  0.00           H
ATOM    214  CE2 PHE    13      42.513  31.219  85.077  1.00  0.00           C
ATOM    215  HE2 PHE    13      42.666  30.546  85.908  1.00  0.00           H
ATOM    216  CD2 PHE    13      43.467  32.173  84.739  1.00  0.00           C
ATOM    217  HD2 PHE    13      44.379  32.284  85.308  1.00  0.00           H
ATOM    218  C   PHE    13      46.253  34.878  82.318  1.00  0.00           C
ATOM    219  O   PHE    13      46.284  34.520  81.154  1.00  0.00           O
ATOM    220  N   GLU    14      46.885  35.940  82.772  1.00  0.00           N
ATOM    221  H   GLU    14      46.893  36.188  83.752  1.00  0.00           H
ATOM    222  CA  GLU    14      47.814  36.635  81.882  1.00  0.00           C
ATOM    223  HA  GLU    14      47.354  36.827  80.912  1.00  0.00           H
ATOM    224  CB  GLU    14      48.119  38.004  82.562  1.00  0.00           C
ATOM    225  HB2 GLU    14      47.280  38.672  82.371  1.00  0.00           H
ATOM    226  HB3 GLU    14      48.241  37.841  83.633  1.00  0.00           H
ATOM    227  CG  GLU    14      49.461  38.558  82.093  1.00  0.00           C
ATOM    228  HG2 GLU    14      50.135  37.845  82.570  1.00  0.00           H
ATOM    229  HG3 GLU    14      49.505  38.504  81.006  1.00  0.00           H
ATOM    230  CD  GLU    14      49.737  39.979  82.609  1.00  0.00           C
ATOM    231  OE1 GLU    14      50.846  40.442  82.285  1.00  0.00           O
ATOM    232  OE2 GLU    14      48.853  40.664  83.216  1.00  0.00           O
ATOM    233  C   GLU    14      49.000  35.786  81.551  1.00  0.00           C
ATOM    234  O   GLU    14      49.463  35.798  80.410  1.00  0.00           O
ATOM    235  N   LYS    15      49.526  34.926  82.470  1.00  0.00           N
ATOM    236  H   LYS    15      49.112  34.932  83.392  1.00  0.00           H
ATOM    237  CA  LYS    15      50.614  33.953  82.117  1.00  0.00           C
ATOM    238  HA  LYS    15      51.368  34.449  81.505  1.00  0.00           H
ATOM    239  CB  LYS    15      51.180  33.475  83.533  1.00  0.00           C
ATOM    240  HB2 LYS    15      51.356  34.275  84.252  1.00  0.00           H
ATOM    241  HB3 LYS    15      50.357  32.825  83.830  1.00  0.00           H
ATOM    242  CG  LYS    15      52.483  32.641  83.332  1.00  0.00           C
ATOM    243  HG2 LYS    15      52.245  31.640  82.970  1.00  0.00           H
ATOM    244  HG3 LYS    15      53.085  33.136  82.571  1.00  0.00           H
ATOM    245  CD  LYS    15      53.247  32.439  84.664  1.00  0.00           C
ATOM    246  HD2 LYS    15      53.215  33.364  85.239  1.00  0.00           H
ATOM    247  HD3 LYS    15      52.695  31.690  85.232  1.00  0.00           H
ATOM    248  CE  LYS    15      54.649  31.928  84.326  1.00  0.00           C
ATOM    249  HE2 LYS    15      54.610  30.883  84.016  1.00  0.00           H
ATOM    250  HE3 LYS    15      55.021  32.620  83.570  1.00  0.00           H
ATOM    251  NZ  LYS    15      55.504  32.039  85.490  1.00  0.00           N
ATOM    252  HZ1 LYS    15      56.447  31.786  85.233  1.00  0.00           H
ATOM    253  HZ2 LYS    15      55.125  31.418  86.192  1.00  0.00           H
ATOM    254  HZ3 LYS    15      55.604  32.946  85.922  1.00  0.00           H
ATOM    255  C   LYS    15      50.097  32.845  81.237  1.00  0.00           C
ATOM    256  O   LYS    15      50.874  32.322  80.447  1.00  0.00           O
ATOM    257  N   ILE    16      48.780  32.511  81.276  1.00  0.00           N
ATOM    258  H   ILE    16      48.171  32.997  81.919  1.00  0.00           H
ATOM    259  CA  ILE    16      48.185  31.591  80.257  1.00  0.00           C
ATOM    260  HA  ILE    16      48.821  30.712  80.146  1.00  0.00           H
ATOM    261  CB  ILE    16      46.885  31.062  80.862  1.00  0.00           C
ATOM    262  HB  ILE    16      46.348  31.950  81.194  1.00  0.00           H
ATOM    263  CG2 ILE    16      46.136  30.335  79.748  1.00  0.00           C
ATOM    264 HG21 ILE    16      46.001  31.001  78.896  1.00  0.00           H
ATOM    265 HG22 ILE    16      45.238  29.818  80.090  1.00  0.00           H
ATOM    266 HG23 ILE    16      46.743  29.487  79.430  1.00  0.00           H
ATOM    267  CG1 ILE    16      47.095  30.147  82.082  1.00  0.00           C
ATOM    268 HG12 ILE    16      47.643  30.712  82.835  1.00  0.00           H
ATOM    269 HG13 ILE    16      46.071  30.016  82.432  1.00  0.00           H
ATOM    270  CD1 ILE    16      47.791  28.756  81.950  1.00  0.00           C
ATOM    271 HD11 ILE    16      47.323  28.217  81.127  1.00  0.00           H
ATOM    272 HD12 ILE    16      47.745  28.182  82.875  1.00  0.00           H
ATOM    273 HD13 ILE    16      48.822  28.906  81.630  1.00  0.00           H
ATOM    274  C   ILE    16      48.143  32.168  78.863  1.00  0.00           C
ATOM    275  O   ILE    16      48.319  31.460  77.869  1.00  0.00           O
ATOM    276  N   PHE    17      48.076  33.483  78.732  1.00  0.00           N
ATOM    277  H   PHE    17      48.069  34.147  79.493  1.00  0.00           H
ATOM    278  CA  PHE    17      47.878  34.140  77.377  1.00  0.00           C
ATOM    279  HA  PHE    17      47.724  33.279  76.726  1.00  0.00           H
ATOM    280  CB  PHE    17      46.570  35.060  77.401  1.00  0.00           C
ATOM    281  HB2 PHE    17      46.749  35.825  78.156  1.00  0.00           H
ATOM    282  HB3 PHE    17      46.499  35.500  76.406  1.00  0.00           H
ATOM    283  CG  PHE    17      45.215  34.293  77.444  1.00  0.00           C
ATOM    284  CD1 PHE    17      44.845  33.352  76.457  1.00  0.00           C
ATOM    285  HD1 PHE    17      45.463  33.112  75.604  1.00  0.00           H
ATOM    286  CE1 PHE    17      43.693  32.571  76.589  1.00  0.00           C
ATOM    287  HE1 PHE    17      43.427  31.869  75.812  1.00  0.00           H
ATOM    288  CZ  PHE    17      42.915  32.698  77.759  1.00  0.00           C
ATOM    289  HZ  PHE    17      41.980  32.158  77.755  1.00  0.00           H
ATOM    290  CE2 PHE    17      43.305  33.653  78.706  1.00  0.00           C
ATOM    291  HE2 PHE    17      42.641  33.788  79.547  1.00  0.00           H
ATOM    292  CD2 PHE    17      44.481  34.387  78.637  1.00  0.00           C
ATOM    293  HD2 PHE    17      44.695  35.126  79.394  1.00  0.00           H
ATOM    294  C   PHE    17      49.194  34.812  76.865  1.00  0.00           C
ATOM    295  O   PHE    17      49.252  35.283  75.729  1.00  0.00           O
ATOM    296  N   THR    18      50.086  35.226  77.709  1.00  0.00           N
ATOM    297  H   THR    18      50.001  34.897  78.660  1.00  0.00           H
ATOM    298  CA  THR    18      51.368  35.929  77.374  1.00  0.00           C
ATOM    299  HA  THR    18      51.160  36.901  76.926  1.00  0.00           H
ATOM    300  CB  THR    18      52.136  36.315  78.672  1.00  0.00           C
ATOM    301  HB  THR    18      52.262  35.421  79.284  1.00  0.00           H
ATOM    302  CG2 THR    18      53.495  36.902  78.293  1.00  0.00           C
ATOM    303 HG21 THR    18      53.966  37.192  79.233  1.00  0.00           H
ATOM    304 HG22 THR    18      53.377  37.772  77.648  1.00  0.00           H
ATOM    305 HG23 THR    18      54.097  36.108  77.851  1.00  0.00           H
ATOM    306  OG1 THR    18      51.351  37.223  79.360  1.00  0.00           O
ATOM    307  HG1 THR    18      50.646  36.744  79.803  1.00  0.00           H
ATOM    308  C   THR    18      52.223  35.063  76.383  1.00  0.00           C
ATOM    309  O   THR    18      52.364  33.869  76.752  1.00  0.00           O
ATOM    310  N   VAL    19      52.665  35.590  75.219  1.00  0.00           N
ATOM    311  H   VAL    19      52.453  36.554  75.003  1.00  0.00           H
ATOM    312  CA  VAL    19      53.573  34.746  74.348  1.00  0.00           C
ATOM    313  HA  VAL    19      53.462  33.724  74.711  1.00  0.00           H
ATOM    314  CB  VAL    19      53.068  34.743  72.872  1.00  0.00           C
ATOM    315  HB  VAL    19      53.340  35.690  72.406  1.00  0.00           H
ATOM    316  CG1 VAL    19      53.786  33.531  72.236  1.00  0.00           C
ATOM    317 HG11 VAL    19      53.396  33.519  71.218  1.00  0.00           H
ATOM    318 HG12 VAL    19      54.868  33.664  72.217  1.00  0.00           H
ATOM    319 HG13 VAL    19      53.536  32.608  72.758  1.00  0.00           H
ATOM    320  CG2 VAL    19      51.556  34.526  72.710  1.00  0.00           C
ATOM    321 HG21 VAL    19      51.217  34.235  71.716  1.00  0.00           H
ATOM    322 HG22 VAL    19      51.071  35.445  73.041  1.00  0.00           H
ATOM    323 HG23 VAL    19      51.125  33.809  73.408  1.00  0.00           H
ATOM    324  C   VAL    19      55.019  35.274  74.424  1.00  0.00           C
ATOM    325  O   VAL    19      55.247  36.428  74.044  1.00  0.00           O
ATOM    326  N   PRO    20      55.972  34.539  75.013  1.00  0.00           N
ATOM    327  CD  PRO    20      55.856  33.221  75.623  1.00  0.00           C
ATOM    328  HD2 PRO    20      55.904  32.486  74.820  1.00  0.00           H
ATOM    329  HD3 PRO    20      54.959  33.070  76.224  1.00  0.00           H
ATOM    330  CG  PRO    20      57.071  33.063  76.568  1.00  0.00           C
ATOM    331  HG2 PRO    20      57.394  32.022  76.566  1.00  0.00           H
ATOM    332  HG3 PRO    20      56.897  33.403  77.589  1.00  0.00           H
ATOM    333  CB  PRO    20      58.101  34.014  75.936  1.00  0.00           C
ATOM    334  HB2 PRO    20      58.818  33.458  75.333  1.00  0.00           H
ATOM    335  HB3 PRO    20      58.763  34.564  76.606  1.00  0.00           H
ATOM    336  CA  PRO    20      57.330  35.003  75.059  1.00  0.00           C
ATOM    337  HA  PRO    20      57.312  35.947  75.605  1.00  0.00           H
ATOM    338  C   PRO    20      57.976  35.182  73.708  1.00  0.00           C
ATOM    339  O   PRO    20      57.653  34.387  72.802  1.00  0.00           O
ATOM    340  N   THR    21      58.883  36.154  73.609  1.00  0.00           N
ATOM    341  H   THR    21      59.258  36.572  74.448  1.00  0.00           H
ATOM    342  CA  THR    21      59.649  36.414  72.374  1.00  0.00           C
ATOM    343  HA  THR    21      59.083  36.837  71.544  1.00  0.00           H
ATOM    344  CB  THR    21      60.738  37.353  72.732  1.00  0.00           C
ATOM    345  HB  THR    21      61.300  36.767  73.460  1.00  0.00           H
ATOM    346  CG2 THR    21      61.783  37.594  71.627  1.00  0.00           C
ATOM    347 HG21 THR    21      62.571  36.849  71.750  1.00  0.00           H
ATOM    348 HG22 THR    21      62.204  38.595  71.728  1.00  0.00           H
ATOM    349 HG23 THR    21      61.271  37.473  70.673  1.00  0.00           H
ATOM    350  OG1 THR    21      60.248  38.531  73.331  1.00  0.00           O
ATOM    351  HG1 THR    21      61.045  39.021  73.543  1.00  0.00           H
ATOM    352  C   THR    21      60.204  35.045  71.977  1.00  0.00           C
ATOM    353  O   THR    21      60.234  34.782  70.773  1.00  0.00           O
ATOM    354  N   GLU    22      60.679  34.111  72.891  1.00  0.00           N
ATOM    355  H   GLU    22      60.656  34.445  73.845  1.00  0.00           H
ATOM    356  CA  GLU    22      61.217  32.828  72.457  1.00  0.00           C
ATOM    357  HA  GLU    22      61.927  33.052  71.661  1.00  0.00           H
ATOM    358  CB  GLU    22      62.068  32.125  73.495  1.00  0.00           C
ATOM    359  HB2 GLU    22      62.327  31.164  73.048  1.00  0.00           H
ATOM    360  HB3 GLU    22      62.971  32.734  73.437  1.00  0.00           H
ATOM    361  CG  GLU    22      61.422  31.971  74.862  1.00  0.00           C
ATOM    362  HG2 GLU    22      60.385  31.678  74.701  1.00  0.00           H
ATOM    363  HG3 GLU    22      61.968  31.144  75.316  1.00  0.00           H
ATOM    364  CD  GLU    22      61.414  33.104  75.911  1.00  0.00           C
ATOM    365  OE1 GLU    22      61.801  34.297  75.596  1.00  0.00           O
ATOM    366  OE2 GLU    22      60.980  32.945  77.078  1.00  0.00           O
ATOM    367  C   GLU    22      60.211  31.945  71.678  1.00  0.00           C
ATOM    368  O   GLU    22      60.596  31.227  70.749  1.00  0.00           O
ATOM    369  N   THR    23      58.985  31.950  72.049  1.00  0.00           N
ATOM    370  H   THR    23      58.659  32.661  72.690  1.00  0.00           H
ATOM    371  CA  THR    23      57.952  31.100  71.449  1.00  0.00           C
ATOM    372  HA  THR    23      58.202  30.042  71.360  1.00  0.00           H
ATOM    373  CB  THR    23      56.635  31.147  72.256  1.00  0.00           C
ATOM    374  HB  THR    23      56.170  32.123  72.113  1.00  0.00           H
ATOM    375  CG2 THR    23      55.632  30.024  71.923  1.00  0.00           C
ATOM    376 HG21 THR    23      54.716  30.146  72.501  1.00  0.00           H
ATOM    377 HG22 THR    23      56.055  29.022  71.992  1.00  0.00           H
ATOM    378 HG23 THR    23      55.330  30.010  70.875  1.00  0.00           H
ATOM    379  OG1 THR    23      56.824  30.907  73.617  1.00  0.00           O
ATOM    380  HG1 THR    23      57.349  30.102  73.633  1.00  0.00           H
ATOM    381  C   THR    23      57.673  31.570  70.002  1.00  0.00           C
ATOM    382  O   THR    23      57.593  30.675  69.077  1.00  0.00           O
ATOM    383  N   LEU    24      57.611  32.877  69.790  1.00  0.00           N
ATOM    384  H   LEU    24      57.574  33.621  70.474  1.00  0.00           H
ATOM    385  CA  LEU    24      57.288  33.348  68.418  1.00  0.00           C
ATOM    386  HA  LEU    24      56.319  32.898  68.202  1.00  0.00           H
ATOM    387  CB  LEU    24      57.115  34.871  68.541  1.00  0.00           C
ATOM    388  HB2 LEU    24      58.007  35.417  68.849  1.00  0.00           H
ATOM    389  HB3 LEU    24      56.927  35.281  67.549  1.00  0.00           H
ATOM    390  CG  LEU    24      55.845  35.335  69.317  1.00  0.00           C
ATOM    391  HG  LEU    24      55.768  34.742  70.228  1.00  0.00           H
ATOM    392  CD1 LEU    24      55.936  36.842  69.584  1.00  0.00           C
ATOM    393 HD11 LEU    24      55.999  37.280  68.587  1.00  0.00           H
ATOM    394 HD12 LEU    24      56.840  37.147  70.112  1.00  0.00           H
ATOM    395 HD13 LEU    24      55.064  37.187  70.140  1.00  0.00           H
ATOM    396  CD2 LEU    24      54.512  35.101  68.435  1.00  0.00           C
ATOM    397 HD21 LEU    24      54.418  34.029  68.267  1.00  0.00           H
ATOM    398 HD22 LEU    24      53.711  35.263  69.155  1.00  0.00           H
ATOM    399 HD23 LEU    24      54.528  35.689  67.516  1.00  0.00           H
ATOM    400  C   LEU    24      58.483  33.009  67.498  1.00  0.00           C
ATOM    401  O   LEU    24      58.295  32.726  66.336  1.00  0.00           O
ATOM    402  N   GLN    25      59.680  33.217  68.046  1.00  0.00           N
ATOM    403  H   GLN    25      59.732  33.727  68.917  1.00  0.00           H
ATOM    404  CA  GLN    25      60.844  32.865  67.266  1.00  0.00           C
ATOM    405  HA  GLN    25      60.893  33.373  66.302  1.00  0.00           H
ATOM    406  CB  GLN    25      62.120  33.353  68.031  1.00  0.00           C
ATOM    407  HB2 GLN    25      62.126  32.997  69.061  1.00  0.00           H
ATOM    408  HB3 GLN    25      62.977  32.942  67.497  1.00  0.00           H
ATOM    409  CG  GLN    25      62.109  34.904  68.110  1.00  0.00           C
ATOM    410  HG2 GLN    25      62.069  35.262  67.080  1.00  0.00           H
ATOM    411  HG3 GLN    25      61.207  35.183  68.654  1.00  0.00           H
ATOM    412  CD  GLN    25      63.422  35.497  68.741  1.00  0.00           C
ATOM    413  OE1 GLN    25      64.449  34.777  68.848  1.00  0.00           O
ATOM    414  NE2 GLN    25      63.470  36.714  69.174  1.00  0.00           N
ATOM    415 HE21 GLN    25      64.277  36.970  69.724  1.00  0.00           H
ATOM    416 HE22 GLN    25      62.650  37.279  69.000  1.00  0.00           H
ATOM    417  C   GLN    25      60.955  31.350  66.946  1.00  0.00           C
ATOM    418  O   GLN    25      61.246  31.026  65.791  1.00  0.00           O
ATOM    419  N   ALA    26      60.629  30.432  67.903  1.00  0.00           N
ATOM    420  H   ALA    26      60.482  30.777  68.841  1.00  0.00           H
ATOM    421  CA  ALA    26      60.583  28.953  67.736  1.00  0.00           C
ATOM    422  HA  ALA    26      61.565  28.585  67.439  1.00  0.00           H
ATOM    423  CB  ALA    26      60.401  28.380  69.125  1.00  0.00           C
ATOM    424  HB1 ALA    26      61.286  28.641  69.706  1.00  0.00           H
ATOM    425  HB2 ALA    26      60.142  27.326  69.032  1.00  0.00           H
ATOM    426  HB3 ALA    26      59.485  28.755  69.581  1.00  0.00           H
ATOM    427  C   ALA    26      59.549  28.542  66.720  1.00  0.00           C
ATOM    428  O   ALA    26      59.794  27.637  65.898  1.00  0.00           O
ATOM    429  N   VAL    27      58.382  29.148  66.746  1.00  0.00           N
ATOM    430  H   VAL    27      58.245  29.714  67.570  1.00  0.00           H
ATOM    431  CA  VAL    27      57.243  28.979  65.837  1.00  0.00           C
ATOM    432  HA  VAL    27      57.034  27.918  65.705  1.00  0.00           H
ATOM    433  CB  VAL    27      55.992  29.666  66.387  1.00  0.00           C
ATOM    434  HB  VAL    27      56.331  30.671  66.637  1.00  0.00           H
ATOM    435  CG1 VAL    27      54.927  29.862  65.331  1.00  0.00           C
ATOM    436 HG11 VAL    27      55.128  30.443  64.433  1.00  0.00           H
ATOM    437 HG12 VAL    27      54.700  28.829  65.067  1.00  0.00           H
ATOM    438 HG13 VAL    27      54.119  30.397  65.830  1.00  0.00           H
ATOM    439  CG2 VAL    27      55.410  28.955  67.635  1.00  0.00           C
ATOM    440 HG21 VAL    27      54.860  28.038  67.424  1.00  0.00           H
ATOM    441 HG22 VAL    27      54.745  29.600  68.209  1.00  0.00           H
ATOM    442 HG23 VAL    27      56.172  28.810  68.402  1.00  0.00           H
ATOM    443  C   VAL    27      57.625  29.352  64.418  1.00  0.00           C
ATOM    444  O   VAL    27      57.354  28.561  63.558  1.00  0.00           O
ATOM    445  N   THR    28      58.317  30.519  64.182  1.00  0.00           N
ATOM    446  H   THR    28      58.573  31.091  64.975  1.00  0.00           H
ATOM    447  CA  THR    28      58.728  30.877  62.851  1.00  0.00           C
ATOM    448  HA  THR    28      57.924  30.901  62.117  1.00  0.00           H
ATOM    449  CB  THR    28      59.310  32.314  62.915  1.00  0.00           C
ATOM    450  HB  THR    28      60.078  32.238  63.685  1.00  0.00           H
ATOM    451  CG2 THR    28      59.938  32.937  61.645  1.00  0.00           C
ATOM    452 HG21 THR    28      60.498  32.182  61.093  1.00  0.00           H
ATOM    453 HG22 THR    28      60.561  33.780  61.942  1.00  0.00           H
ATOM    454 HG23 THR    28      59.147  33.261  60.968  1.00  0.00           H
ATOM    455  OG1 THR    28      58.367  33.223  63.485  1.00  0.00           O
ATOM    456  HG1 THR    28      58.445  33.057  64.428  1.00  0.00           H
ATOM    457  C   THR    28      59.805  29.957  62.248  1.00  0.00           C
ATOM    458  O   THR    28      59.782  29.512  61.098  1.00  0.00           O
ATOM    459  N   LYS    29      60.692  29.425  63.085  1.00  0.00           N
ATOM    460  H   LYS    29      60.690  29.882  63.985  1.00  0.00           H
ATOM    461  CA  LYS    29      61.733  28.411  62.799  1.00  0.00           C
ATOM    462  HA  LYS    29      62.452  28.757  62.056  1.00  0.00           H
ATOM    463  CB  LYS    29      62.561  28.221  64.056  1.00  0.00           C
ATOM    464  HB2 LYS    29      62.679  29.205  64.511  1.00  0.00           H
ATOM    465  HB3 LYS    29      61.970  27.696  64.807  1.00  0.00           H
ATOM    466  CG  LYS    29      63.988  27.643  63.749  1.00  0.00           C
ATOM    467  HG2 LYS    29      64.230  27.723  62.689  1.00  0.00           H
ATOM    468  HG3 LYS    29      64.698  28.144  64.408  1.00  0.00           H
ATOM    469  CD  LYS    29      64.181  26.126  64.031  1.00  0.00           C
ATOM    470  HD2 LYS    29      64.211  26.057  65.119  1.00  0.00           H
ATOM    471  HD3 LYS    29      63.287  25.598  63.699  1.00  0.00           H
ATOM    472  CE  LYS    29      65.479  25.389  63.510  1.00  0.00           C
ATOM    473  HE2 LYS    29      65.515  25.338  62.422  1.00  0.00           H
ATOM    474  HE3 LYS    29      66.379  25.914  63.830  1.00  0.00           H
ATOM    475  NZ  LYS    29      65.493  23.995  63.967  1.00  0.00           N
ATOM    476  HZ1 LYS    29      64.579  23.590  64.106  1.00  0.00           H
ATOM    477  HZ2 LYS    29      66.032  23.827  64.804  1.00  0.00           H
ATOM    478  HZ3 LYS    29      65.964  23.492  63.228  1.00  0.00           H
ATOM    479  C   LYS    29      61.230  27.123  62.231  1.00  0.00           C
ATOM    480  O   LYS    29      61.614  26.569  61.155  1.00  0.00           O
ATOM    481  N   HIE    30      60.221  26.592  62.912  1.00  0.00           N
ATOM    482  H   HIE    30      60.153  26.973  63.845  1.00  0.00           H
ATOM    483  CA  HIE    30      59.241  25.566  62.403  1.00  0.00           C
ATOM    484  HA  HIE    30      59.796  24.679  62.098  1.00  0.00           H
ATOM    485  CB  HIE    30      58.287  25.167  63.554  1.00  0.00           C
ATOM    486  HB2 HIE    30      58.888  24.859  64.409  1.00  0.00           H
ATOM    487  HB3 HIE    30      57.672  25.974  63.954  1.00  0.00           H
ATOM    488  CG  HIE    30      57.428  23.911  63.322  1.00  0.00           C
ATOM    489  ND1 HIE    30      57.872  22.540  63.183  1.00  0.00           N
ATOM    490  CE1 HIE    30      56.784  21.794  62.915  1.00  0.00           C
ATOM    491  HE1 HIE    30      56.813  20.732  62.722  1.00  0.00           H
ATOM    492  NE2 HIE    30      55.689  22.575  62.988  1.00  0.00           N
ATOM    493  HE2 HIE    30      54.734  22.248  62.983  1.00  0.00           H
ATOM    494  CD2 HIE    30      56.051  23.907  63.224  1.00  0.00           C
ATOM    495  HD2 HIE    30      55.519  24.833  63.384  1.00  0.00           H
ATOM    496  C   HIE    30      58.553  25.917  61.034  1.00  0.00           C
ATOM    497  O   HIE    30      58.577  25.109  60.117  1.00  0.00           O
ATOM    498  N   PHE    31      57.927  27.073  60.954  1.00  0.00           N
ATOM    499  H   PHE    31      57.956  27.703  61.743  1.00  0.00           H
ATOM    500  CA  PHE    31      57.189  27.509  59.787  1.00  0.00           C
ATOM    501  HA  PHE    31      56.431  26.776  59.511  1.00  0.00           H
ATOM    502  CB  PHE    31      56.603  28.957  60.063  1.00  0.00           C
ATOM    503  HB2 PHE    31      56.558  29.122  61.139  1.00  0.00           H
ATOM    504  HB3 PHE    31      57.250  29.721  59.631  1.00  0.00           H
ATOM    505  CG  PHE    31      55.252  29.316  59.588  1.00  0.00           C
ATOM    506  CD1 PHE    31      54.860  29.123  58.261  1.00  0.00           C
ATOM    507  HD1 PHE    31      55.542  28.757  57.508  1.00  0.00           H
ATOM    508  CE1 PHE    31      53.491  29.332  57.877  1.00  0.00           C
ATOM    509  HE1 PHE    31      53.187  29.102  56.867  1.00  0.00           H
ATOM    510  CZ  PHE    31      52.657  29.942  58.808  1.00  0.00           C
ATOM    511  HZ  PHE    31      51.661  30.248  58.525  1.00  0.00           H
ATOM    512  CE2 PHE    31      53.020  30.215  60.123  1.00  0.00           C
ATOM    513  HE2 PHE    31      52.324  30.469  60.909  1.00  0.00           H
ATOM    514  CD2 PHE    31      54.354  29.901  60.536  1.00  0.00           C
ATOM    515  HD2 PHE    31      54.581  30.042  61.583  1.00  0.00           H
ATOM    516  C   PHE    31      58.083  27.673  58.484  1.00  0.00           C
ATOM    517  O   PHE    31      57.529  27.483  57.388  1.00  0.00           O
ATOM    518  N   ILE    32      59.356  27.972  58.528  1.00  0.00           N
ATOM    519  H   ILE    32      59.793  28.225  59.404  1.00  0.00           H
ATOM    520  CA  ILE    32      60.236  27.939  57.359  1.00  0.00           C
ATOM    521  HA  ILE    32      59.727  28.423  56.525  1.00  0.00           H
ATOM    522  CB  ILE    32      61.559  28.717  57.548  1.00  0.00           C
ATOM    523  HB  ILE    32      62.150  28.188  58.295  1.00  0.00           H
ATOM    524  CG2 ILE    32      62.414  28.653  56.246  1.00  0.00           C
ATOM    525 HG21 ILE    32      63.390  29.092  56.457  1.00  0.00           H
ATOM    526 HG22 ILE    32      62.012  29.167  55.373  1.00  0.00           H
ATOM    527 HG23 ILE    32      62.693  27.635  55.975  1.00  0.00           H
ATOM    528  CG1 ILE    32      61.474  30.244  57.849  1.00  0.00           C
ATOM    529 HG12 ILE    32      60.857  30.746  57.103  1.00  0.00           H
ATOM    530 HG13 ILE    32      60.966  30.259  58.813  1.00  0.00           H
ATOM    531  CD1 ILE    32      62.777  31.040  57.859  1.00  0.00           C
ATOM    532 HD11 ILE    32      62.614  31.959  58.420  1.00  0.00           H
ATOM    533 HD12 ILE    32      63.199  31.296  56.887  1.00  0.00           H
ATOM    534 HD13 ILE    32      63.535  30.519  58.444  1.00  0.00           H
ATOM    535  C   ILE    32      60.407  26.510  56.861  1.00  0.00           C
ATOM    536  O   ILE    32      60.203  26.352  55.677  1.00  0.00           O
ATOM    537  N   SER    33      60.669  25.571  57.734  1.00  0.00           N
ATOM    538  H   SER    33      60.585  25.779  58.719  1.00  0.00           H
ATOM    539  CA  SER    33      60.779  24.163  57.267  1.00  0.00           C
ATOM    540  HA  SER    33      61.427  24.139  56.391  1.00  0.00           H
ATOM    541  CB  SER    33      61.450  23.296  58.334  1.00  0.00           C
ATOM    542  HB2 SER    33      61.216  22.235  58.242  1.00  0.00           H
ATOM    543  HB3 SER    33      62.533  23.400  58.262  1.00  0.00           H
ATOM    544  OG  SER    33      61.135  23.621  59.740  1.00  0.00           O
ATOM    545  HG  SER    33      60.296  23.198  59.934  1.00  0.00           H
ATOM    546  C   SER    33      59.477  23.608  56.733  1.00  0.00           C
ATOM    547  O   SER    33      59.506  22.618  55.928  1.00  0.00           O
ATOM    548  N   GLU    34      58.292  24.200  57.127  1.00  0.00           N
ATOM    549  H   GLU    34      58.395  24.970  57.773  1.00  0.00           H
ATOM    550  CA  GLU    34      56.932  23.671  56.682  1.00  0.00           C
ATOM    551  HA  GLU    34      57.049  22.638  56.354  1.00  0.00           H
ATOM    552  CB  GLU    34      55.937  23.851  57.802  1.00  0.00           C
ATOM    553  HB2 GLU    34      56.024  24.876  58.159  1.00  0.00           H
ATOM    554  HB3 GLU    34      54.946  23.723  57.364  1.00  0.00           H
ATOM    555  CG  GLU    34      56.123  22.980  59.000  1.00  0.00           C
ATOM    556  HG2 GLU    34      56.957  23.428  59.543  1.00  0.00           H
ATOM    557  HG3 GLU    34      55.215  23.207  59.558  1.00  0.00           H
ATOM    558  CD  GLU    34      56.406  21.485  58.710  1.00  0.00           C
ATOM    559  OE1 GLU    34      55.794  20.944  57.761  1.00  0.00           O
ATOM    560  OE2 GLU    34      57.306  20.820  59.299  1.00  0.00           O
ATOM    561  C   GLU    34      56.395  24.441  55.372  1.00  0.00           C
ATOM    562  O   GLU    34      55.591  23.896  54.608  1.00  0.00           O
ATOM    563  N   LEU    35      56.914  25.688  55.146  1.00  0.00           N
ATOM    564  H   LEU    35      57.510  26.221  55.762  1.00  0.00           H
ATOM    565  CA  LEU    35      56.662  26.320  53.834  1.00  0.00           C
ATOM    566  HA  LEU    35      55.609  26.379  53.556  1.00  0.00           H
ATOM    567  CB  LEU    35      57.325  27.706  53.760  1.00  0.00           C
ATOM    568  HB2 LEU    35      58.324  27.630  54.188  1.00  0.00           H
ATOM    569  HB3 LEU    35      57.348  27.985  52.706  1.00  0.00           H
ATOM    570  CG  LEU    35      56.494  28.760  54.512  1.00  0.00           C
ATOM    571  HG  LEU    35      56.212  28.330  55.474  1.00  0.00           H
ATOM    572  CD1 LEU    35      57.499  29.908  54.751  1.00  0.00           C
ATOM    573 HD11 LEU    35      57.055  30.637  55.428  1.00  0.00           H
ATOM    574 HD12 LEU    35      57.550  30.383  53.771  1.00  0.00           H
ATOM    575 HD13 LEU    35      58.380  29.490  55.238  1.00  0.00           H
ATOM    576  CD2 LEU    35      55.304  29.345  53.702  1.00  0.00           C
ATOM    577 HD21 LEU    35      54.922  30.236  54.200  1.00  0.00           H
ATOM    578 HD22 LEU    35      55.604  29.644  52.697  1.00  0.00           H
ATOM    579 HD23 LEU    35      54.542  28.566  53.682  1.00  0.00           H
ATOM    580  C   LEU    35      57.457  25.539  52.789  1.00  0.00           C
ATOM    581  O   LEU    35      56.918  25.108  51.747  1.00  0.00           O
ATOM    582  N   GLU    36      58.663  25.024  53.164  1.00  0.00           N
ATOM    583  H   GLU    36      59.096  25.310  54.030  1.00  0.00           H
ATOM    584  CA  GLU    36      59.375  24.256  52.199  1.00  0.00           C
ATOM    585  HA  GLU    36      59.401  24.897  51.318  1.00  0.00           H
ATOM    586  CB  GLU    36      60.829  24.051  52.750  1.00  0.00           C
ATOM    587  HB2 GLU    36      60.919  23.652  53.760  1.00  0.00           H
ATOM    588  HB3 GLU    36      61.194  23.310  52.039  1.00  0.00           H
ATOM    589  CG  GLU    36      61.688  25.331  52.665  1.00  0.00           C
ATOM    590  HG2 GLU    36      61.620  25.650  51.626  1.00  0.00           H
ATOM    591  HG3 GLU    36      61.312  26.109  53.330  1.00  0.00           H
ATOM    592  CD  GLU    36      63.192  25.053  53.082  1.00  0.00           C
ATOM    593  OE1 GLU    36      63.532  24.499  54.153  1.00  0.00           O
ATOM    594  OE2 GLU    36      64.116  25.382  52.362  1.00  0.00           O
ATOM    595  C   GLU    36      58.764  22.906  51.920  1.00  0.00           C
ATOM    596  O   GLU    36      58.757  22.457  50.790  1.00  0.00           O
ATOM    597  N   LYS    37      58.170  22.218  53.001  1.00  0.00           N
ATOM    598  H   LYS    37      58.204  22.679  53.899  1.00  0.00           H
ATOM    599  CA  LYS    37      57.412  20.972  52.855  1.00  0.00           C
ATOM    600  HA  LYS    37      58.061  20.294  52.299  1.00  0.00           H
ATOM    601  CB  LYS    37      57.086  20.436  54.281  1.00  0.00           C
ATOM    602  HB2 LYS    37      58.052  20.282  54.763  1.00  0.00           H
ATOM    603  HB3 LYS    37      56.483  21.206  54.762  1.00  0.00           H
ATOM    604  CG  LYS    37      56.396  19.066  54.223  1.00  0.00           C
ATOM    605  HG2 LYS    37      55.484  19.247  53.653  1.00  0.00           H
ATOM    606  HG3 LYS    37      56.913  18.479  53.463  1.00  0.00           H
ATOM    607  CD  LYS    37      56.087  18.360  55.494  1.00  0.00           C
ATOM    608  HD2 LYS    37      55.354  18.948  56.046  1.00  0.00           H
ATOM    609  HD3 LYS    37      55.459  17.491  55.294  1.00  0.00           H
ATOM    610  CE  LYS    37      57.243  17.966  56.418  1.00  0.00           C
ATOM    611  HE2 LYS    37      57.516  16.934  56.196  1.00  0.00           H
ATOM    612  HE3 LYS    37      58.128  18.556  56.177  1.00  0.00           H
ATOM    613  NZ  LYS    37      56.871  18.243  57.807  1.00  0.00           N
ATOM    614  HZ1 LYS    37      56.149  17.685  58.242  1.00  0.00           H
ATOM    615  HZ2 LYS    37      56.598  19.208  57.918  1.00  0.00           H
ATOM    616  HZ3 LYS    37      57.707  18.072  58.346  1.00  0.00           H
ATOM    617  C   LYS    37      56.132  21.172  52.057  1.00  0.00           C
ATOM    618  O   LYS    37      55.841  20.311  51.212  1.00  0.00           O
ATOM    619  N   GLY    38      55.429  22.288  52.188  1.00  0.00           N
ATOM    620  H   GLY    38      55.852  22.964  52.808  1.00  0.00           H
ATOM    621  CA  GLY    38      54.276  22.567  51.269  1.00  0.00           C
ATOM    622  HA2 GLY    38      53.462  21.849  51.371  1.00  0.00           H
ATOM    623  HA3 GLY    38      53.865  23.554  51.485  1.00  0.00           H
ATOM    624  C   GLY    38      54.708  22.701  49.833  1.00  0.00           C
ATOM    625  O   GLY    38      54.063  22.116  48.931  1.00  0.00           O
ATOM    626  N   LEU    39      55.777  23.434  49.604  1.00  0.00           N
ATOM    627  H   LEU    39      56.325  23.771  50.383  1.00  0.00           H
ATOM    628  CA  LEU    39      56.466  23.630  48.296  1.00  0.00           C
ATOM    629  HA  LEU    39      55.676  23.878  47.587  1.00  0.00           H
ATOM    630  CB  LEU    39      57.481  24.835  48.328  1.00  0.00           C
ATOM    631  HB2 LEU    39      58.057  24.659  49.236  1.00  0.00           H
ATOM    632  HB3 LEU    39      58.203  24.782  47.513  1.00  0.00           H
ATOM    633  CG  LEU    39      56.662  26.175  48.193  1.00  0.00           C
ATOM    634  HG  LEU    39      55.870  26.024  48.926  1.00  0.00           H
ATOM    635  CD1 LEU    39      57.596  27.313  48.568  1.00  0.00           C
ATOM    636 HD11 LEU    39      58.350  27.479  47.799  1.00  0.00           H
ATOM    637 HD12 LEU    39      57.987  27.204  49.580  1.00  0.00           H
ATOM    638 HD13 LEU    39      56.922  28.168  48.603  1.00  0.00           H
ATOM    639  CD2 LEU    39      56.104  26.423  46.782  1.00  0.00           C
ATOM    640 HD21 LEU    39      55.528  27.348  46.752  1.00  0.00           H
ATOM    641 HD22 LEU    39      56.930  26.620  46.098  1.00  0.00           H
ATOM    642 HD23 LEU    39      55.494  25.540  46.588  1.00  0.00           H
ATOM    643  C   LEU    39      57.112  22.372  47.772  1.00  0.00           C
ATOM    644  O   LEU    39      57.252  22.383  46.560  1.00  0.00           O
ATOM    645  N   SER    40      57.563  21.428  48.621  1.00  0.00           N
ATOM    646  H   SER    40      57.583  21.638  49.608  1.00  0.00           H
ATOM    647  CA  SER    40      58.102  20.131  48.137  1.00  0.00           C
ATOM    648  HA  SER    40      58.911  20.287  47.423  1.00  0.00           H
ATOM    649  CB  SER    40      58.687  19.354  49.314  1.00  0.00           C
ATOM    650  HB2 SER    40      59.434  18.654  48.941  1.00  0.00           H
ATOM    651  HB3 SER    40      59.284  19.981  49.976  1.00  0.00           H
ATOM    652  OG  SER    40      57.720  18.702  50.143  1.00  0.00           O
ATOM    653  HG  SER    40      56.911  19.208  50.245  1.00  0.00           H
ATOM    654  C   SER    40      57.025  19.230  47.354  1.00  0.00           C
ATOM    655  O   SER    40      55.795  19.419  47.472  1.00  0.00           O
ATOM    656  N   LYS    41      57.481  18.319  46.468  1.00  0.00           N
ATOM    657  H   LYS    41      58.484  18.270  46.368  1.00  0.00           H
ATOM    658  CA  LYS    41      56.656  17.363  45.732  1.00  0.00           C
ATOM    659  HA  LYS    41      55.890  17.955  45.232  1.00  0.00           H
ATOM    660  CB  LYS    41      57.520  16.454  44.826  1.00  0.00           C
ATOM    661  HB2 LYS    41      58.284  15.953  45.421  1.00  0.00           H
ATOM    662  HB3 LYS    41      56.731  15.811  44.437  1.00  0.00           H
ATOM    663  CG  LYS    41      58.220  17.184  43.703  1.00  0.00           C
ATOM    664  HG2 LYS    41      57.502  17.862  43.242  1.00  0.00           H
ATOM    665  HG3 LYS    41      59.082  17.681  44.151  1.00  0.00           H
ATOM    666  CD  LYS    41      58.734  16.161  42.608  1.00  0.00           C
ATOM    667  HD2 LYS    41      59.338  15.472  43.199  1.00  0.00           H
ATOM    668  HD3 LYS    41      57.894  15.528  42.324  1.00  0.00           H
ATOM    669  CE  LYS    41      59.564  16.771  41.485  1.00  0.00           C
ATOM    670  HE2 LYS    41      58.891  17.470  40.987  1.00  0.00           H
ATOM    671  HE3 LYS    41      60.429  17.168  42.019  1.00  0.00           H
ATOM    672  NZ  LYS    41      60.091  15.855  40.410  1.00  0.00           N
ATOM    673  HZ1 LYS    41      60.687  15.118  40.762  1.00  0.00           H
ATOM    674  HZ2 LYS    41      60.815  16.341  39.901  1.00  0.00           H
ATOM    675  HZ3 LYS    41      59.442  15.425  39.766  1.00  0.00           H
ATOM    676  C   LYS    41      55.812  16.504  46.611  1.00  0.00           C
ATOM    677  O   LYS    41      54.605  16.320  46.409  1.00  0.00           O
ATOM    678  N   LYS    42      56.487  15.894  47.601  1.00  0.00           N
ATOM    679  H   LYS    42      57.492  15.960  47.532  1.00  0.00           H
ATOM    680  CA  LYS    42      55.829  15.034  48.684  1.00  0.00           C
ATOM    681  HA  LYS    42      55.369  14.257  48.071  1.00  0.00           H
ATOM    682  CB  LYS    42      56.926  14.494  49.703  1.00  0.00           C
ATOM    683  HB2 LYS    42      57.616  15.266  50.045  1.00  0.00           H
ATOM    684  HB3 LYS    42      56.485  14.032  50.586  1.00  0.00           H
ATOM    685  CG  LYS    42      57.746  13.363  49.085  1.00  0.00           C
ATOM    686  HG2 LYS    42      57.070  12.533  48.878  1.00  0.00           H
ATOM    687  HG3 LYS    42      58.053  13.723  48.103  1.00  0.00           H
ATOM    688  CD  LYS    42      58.944  12.990  50.035  1.00  0.00           C
ATOM    689  HD2 LYS    42      59.410  13.891  50.436  1.00  0.00           H
ATOM    690  HD3 LYS    42      58.512  12.470  50.889  1.00  0.00           H
ATOM    691  CE  LYS    42      59.964  12.070  49.265  1.00  0.00           C
ATOM    692  HE2 LYS    42      59.435  11.254  48.771  1.00  0.00           H
ATOM    693  HE3 LYS    42      60.322  12.713  48.462  1.00  0.00           H
ATOM    694  NZ  LYS    42      61.123  11.499  49.961  1.00  0.00           N
ATOM    695  HZ1 LYS    42      60.775  10.860  50.661  1.00  0.00           H
ATOM    696  HZ2 LYS    42      61.727  12.230  50.311  1.00  0.00           H
ATOM    697  HZ3 LYS    42      61.664  10.928  49.328  1.00  0.00           H
ATOM    698  C   LYS    42      54.667  15.738  49.462  1.00  0.00           C
ATOM    699  O   LYS    42      53.811  15.111  50.068  1.00  0.00           O
ATOM    700  N   GLY    43      54.622  17.090  49.441  1.00  0.00           N
ATOM    701  H   GLY    43      55.393  17.621  49.062  1.00  0.00           H
ATOM    702  CA  GLY    43      53.642  17.969  50.144  1.00  0.00           C
ATOM    703  HA2 GLY    43      53.829  19.031  49.987  1.00  0.00           H
ATOM    704  HA3 GLY    43      52.657  17.774  49.721  1.00  0.00           H
ATOM    705  C   GLY    43      53.516  17.855  51.653  1.00  0.00           C
ATOM    706  O   GLY    43      54.395  17.222  52.243  1.00  0.00           O
ATOM    707  N   GLY    44      52.581  18.531  52.212  1.00  0.00           N
ATOM    708  H   GLY    44      51.898  19.072  51.699  1.00  0.00           H
ATOM    709  CA  GLY    44      52.491  18.702  53.669  1.00  0.00           C
ATOM    710  HA2 GLY    44      52.407  17.750  54.193  1.00  0.00           H
ATOM    711  HA3 GLY    44      53.358  19.214  54.088  1.00  0.00           H
ATOM    712  C   GLY    44      51.152  19.309  54.134  1.00  0.00           C
ATOM    713  O   GLY    44      50.157  19.307  53.363  1.00  0.00           O
ATOM    714  N   ASN    45      51.218  19.899  55.309  1.00  0.00           N
ATOM    715  H   ASN    45      52.164  19.958  55.657  1.00  0.00           H
ATOM    716  CA  ASN    45      50.055  20.525  55.931  1.00  0.00           C
ATOM    717  HA  ASN    45      49.283  19.787  55.717  1.00  0.00           H
ATOM    718  CB  ASN    45      50.197  20.710  57.507  1.00  0.00           C
ATOM    719  HB2 ASN    45      51.172  21.153  57.714  1.00  0.00           H
ATOM    720  HB3 ASN    45      49.457  21.360  57.974  1.00  0.00           H
ATOM    721  CG  ASN    45      50.071  19.393  58.218  1.00  0.00           C
ATOM    722  OD1 ASN    45      49.777  18.380  57.583  1.00  0.00           O
ATOM    723  ND2 ASN    45      50.328  19.258  59.445  1.00  0.00           N
ATOM    724 HD21 ASN    45      50.810  19.962  59.985  1.00  0.00           H
ATOM    725 HD22 ASN    45      50.200  18.333  59.829  1.00  0.00           H
ATOM    726  C   ASN    45      49.701  21.836  55.221  1.00  0.00           C
ATOM    727  O   ASN    45      48.476  22.130  55.210  1.00  0.00           O
ATOM    728  N   ILE    46      50.645  22.583  54.655  1.00  0.00           N
ATOM    729  H   ILE    46      51.608  22.367  54.868  1.00  0.00           H
ATOM    730  CA  ILE    46      50.378  23.844  53.941  1.00  0.00           C
ATOM    731  HA  ILE    46      49.396  24.150  54.303  1.00  0.00           H
ATOM    732  CB  ILE    46      51.499  24.845  54.228  1.00  0.00           C
ATOM    733  HB  ILE    46      52.459  24.454  53.891  1.00  0.00           H
ATOM    734  CG2 ILE    46      51.299  26.258  53.684  1.00  0.00           C
ATOM    735 HG21 ILE    46      50.333  26.396  54.169  1.00  0.00           H
ATOM    736 HG22 ILE    46      51.164  26.202  52.604  1.00  0.00           H
ATOM    737 HG23 ILE    46      52.202  26.854  53.816  1.00  0.00           H
ATOM    738  CG1 ILE    46      51.796  24.989  55.767  1.00  0.00           C
ATOM    739 HG12 ILE    46      51.009  25.550  56.272  1.00  0.00           H
ATOM    740 HG13 ILE    46      52.073  23.991  56.109  1.00  0.00           H
ATOM    741  CD1 ILE    46      53.038  25.876  56.109  1.00  0.00           C
ATOM    742 HD11 ILE    46      52.685  26.891  55.927  1.00  0.00           H
ATOM    743 HD12 ILE    46      53.816  25.704  55.364  1.00  0.00           H
ATOM    744 HD13 ILE    46      53.378  25.621  57.112  1.00  0.00           H
ATOM    745  C   ILE    46      50.261  23.653  52.398  1.00  0.00           C
ATOM    746  O   ILE    46      51.174  23.149  51.731  1.00  0.00           O
ATOM    747  N   PRO    47      49.206  24.026  51.732  1.00  0.00           N
ATOM    748  CD  PRO    47      47.963  24.317  52.366  1.00  0.00           C
ATOM    749  HD2 PRO    47      47.949  25.344  52.733  1.00  0.00           H
ATOM    750  HD3 PRO    47      47.885  23.683  53.250  1.00  0.00           H
ATOM    751  CG  PRO    47      46.913  23.947  51.372  1.00  0.00           C
ATOM    752  HG2 PRO    47      46.039  24.598  51.379  1.00  0.00           H
ATOM    753  HG3 PRO    47      46.750  22.869  51.350  1.00  0.00           H
ATOM    754  CB  PRO    47      47.588  24.132  50.047  1.00  0.00           C
ATOM    755  HB2 PRO    47      47.491  25.128  49.616  1.00  0.00           H
ATOM    756  HB3 PRO    47      47.080  23.485  49.333  1.00  0.00           H
ATOM    757  CA  PRO    47      49.017  23.705  50.283  1.00  0.00           C
ATOM    758  HA  PRO    47      49.068  22.656  49.993  1.00  0.00           H
ATOM    759  C   PRO    47      50.077  24.240  49.318  1.00  0.00           C
ATOM    760  O   PRO    47      50.595  23.590  48.383  1.00  0.00           O
ATOM    761  N   MET    48      50.445  25.492  49.519  1.00  0.00           N
ATOM    762  H   MET    48      50.016  26.030  50.258  1.00  0.00           H
ATOM    763  CA  MET    48      51.347  26.328  48.713  1.00  0.00           C
ATOM    764  HA  MET    48      51.157  27.349  49.045  1.00  0.00           H
ATOM    765  CB  MET    48      52.804  25.946  48.990  1.00  0.00           C
ATOM    766  HB2 MET    48      52.911  24.868  48.872  1.00  0.00           H
ATOM    767  HB3 MET    48      53.596  26.424  48.414  1.00  0.00           H
ATOM    768  CG  MET    48      53.182  26.206  50.506  1.00  0.00           C
ATOM    769  HG2 MET    48      52.491  25.736  51.205  1.00  0.00           H
ATOM    770  HG3 MET    48      54.144  25.723  50.682  1.00  0.00           H
ATOM    771  SD  MET    48      53.319  27.967  51.046  1.00  0.00           S
ATOM    772  CE  MET    48      54.814  28.472  50.291  1.00  0.00           C
ATOM    773  HE1 MET    48      54.784  28.362  49.207  1.00  0.00           H
ATOM    774  HE2 MET    48      54.982  29.523  50.527  1.00  0.00           H
ATOM    775  HE3 MET    48      55.648  27.937  50.745  1.00  0.00           H
ATOM    776  C   MET    48      51.060  26.211  47.164  1.00  0.00           C
ATOM    777  O   MET    48      51.753  25.606  46.366  1.00  0.00           O
ATOM    778  N   ILE    49      49.902  26.771  46.828  1.00  0.00           N
ATOM    779  H   ILE    49      49.403  27.154  47.619  1.00  0.00           H
ATOM    780  CA  ILE    49      49.374  26.799  45.492  1.00  0.00           C
ATOM    781  HA  ILE    49      49.315  25.768  45.142  1.00  0.00           H
ATOM    782  CB  ILE    49      47.937  27.320  45.563  1.00  0.00           C
ATOM    783  HB  ILE    49      47.963  28.209  46.193  1.00  0.00           H
ATOM    784  CG2 ILE    49      47.406  27.678  44.138  1.00  0.00           C
ATOM    785 HG21 ILE    49      47.281  26.795  43.511  1.00  0.00           H
ATOM    786 HG22 ILE    49      48.043  28.396  43.619  1.00  0.00           H
ATOM    787 HG23 ILE    49      46.489  28.250  44.277  1.00  0.00           H
ATOM    788  CG1 ILE    49      47.099  26.406  46.391  1.00  0.00           C
ATOM    789 HG12 ILE    49      46.920  25.428  45.944  1.00  0.00           H
ATOM    790 HG13 ILE    49      47.505  26.231  47.387  1.00  0.00           H
ATOM    791  CD1 ILE    49      45.683  26.856  46.611  1.00  0.00           C
ATOM    792 HD11 ILE    49      45.023  26.068  46.976  1.00  0.00           H
ATOM    793 HD12 ILE    49      45.254  27.219  45.678  1.00  0.00           H
ATOM    794 HD13 ILE    49      45.685  27.656  47.351  1.00  0.00           H
ATOM    795  C   ILE    49      50.284  27.662  44.594  1.00  0.00           C
ATOM    796  O   ILE    49      50.488  28.853  44.818  1.00  0.00           O
ATOM    797  N   PRO    50      50.755  27.073  43.438  1.00  0.00           N
ATOM    798  CD  PRO    50      50.793  25.646  43.101  1.00  0.00           C
ATOM    799  HD2 PRO    50      49.838  25.185  43.358  1.00  0.00           H
ATOM    800  HD3 PRO    50      51.617  25.183  43.644  1.00  0.00           H
ATOM    801  CG  PRO    50      51.112  25.505  41.613  1.00  0.00           C
ATOM    802  HG2 PRO    50      50.196  25.541  41.022  1.00  0.00           H
ATOM    803  HG3 PRO    50      51.700  24.614  41.393  1.00  0.00           H
ATOM    804  CB  PRO    50      52.022  26.737  41.432  1.00  0.00           C
ATOM    805  HB2 PRO    50      52.125  26.956  40.370  1.00  0.00           H
ATOM    806  HB3 PRO    50      52.924  26.405  41.945  1.00  0.00           H
ATOM    807  CA  PRO    50      51.302  27.779  42.302  1.00  0.00           C
ATOM    808  HA  PRO    50      52.046  28.486  42.666  1.00  0.00           H
ATOM    809  C   PRO    50      50.342  28.702  41.529  1.00  0.00           C
ATOM    810  O   PRO    50      49.392  28.184  41.006  1.00  0.00           O
ATOM    811  N   GLY    51      50.650  30.033  41.462  1.00  0.00           N
ATOM    812  H   GLY    51      51.420  30.470  41.947  1.00  0.00           H
ATOM    813  CA  GLY    51      49.557  30.983  41.050  1.00  0.00           C
ATOM    814  HA2 GLY    51      48.567  30.644  41.358  1.00  0.00           H
ATOM    815  HA3 GLY    51      49.780  31.931  41.541  1.00  0.00           H
ATOM    816  C   GLY    51      49.626  31.458  39.624  1.00  0.00           C
ATOM    817  O   GLY    51      48.882  32.390  39.273  1.00  0.00           O
ATOM    818  N   TRP    52      50.512  30.946  38.759  1.00  0.00           N
ATOM    819  H   TRP    52      51.156  30.296  39.186  1.00  0.00           H
ATOM    820  CA  TRP    52      50.608  31.207  37.312  1.00  0.00           C
ATOM    821  HA  TRP    52      51.512  30.669  37.026  1.00  0.00           H
ATOM    822  CB  TRP    52      49.468  30.444  36.537  1.00  0.00           C
ATOM    823  HB2 TRP    52      48.621  31.128  36.486  1.00  0.00           H
ATOM    824  HB3 TRP    52      49.977  30.338  35.579  1.00  0.00           H
ATOM    825  CG  TRP    52      49.190  29.071  36.981  1.00  0.00           C
ATOM    826  CD1 TRP    52      48.012  28.732  37.560  1.00  0.00           C
ATOM    827  HD1 TRP    52      47.283  29.490  37.803  1.00  0.00           H
ATOM    828  NE1 TRP    52      48.047  27.398  37.894  1.00  0.00           N
ATOM    829  HE1 TRP    52      47.326  26.875  38.371  1.00  0.00           H
ATOM    830  CE2 TRP    52      49.363  26.879  37.645  1.00  0.00           C
ATOM    831  CZ2 TRP    52      49.961  25.650  38.085  1.00  0.00           C
ATOM    832  HZ2 TRP    52      49.359  24.979  38.679  1.00  0.00           H
ATOM    833  CH2 TRP    52      51.323  25.410  37.772  1.00  0.00           C
ATOM    834  HH2 TRP    52      51.793  24.467  38.009  1.00  0.00           H
ATOM    835  CZ3 TRP    52      51.970  26.329  36.977  1.00  0.00           C
ATOM    836  HZ3 TRP    52      52.970  26.055  36.674  1.00  0.00           H
ATOM    837  CE3 TRP    52      51.339  27.537  36.549  1.00  0.00           C
ATOM    838  HE3 TRP    52      51.937  28.188  35.928  1.00  0.00           H
ATOM    839  CD2 TRP    52      50.024  27.884  36.967  1.00  0.00           C
ATOM    840  C   TRP    52      50.820  32.590  36.910  1.00  0.00           C
ATOM    841  O   TRP    52      50.976  32.821  35.683  1.00  0.00           O
ATOM    842  N   VAL    53      50.911  33.559  37.829  1.00  0.00           N
ATOM    843  H   VAL    53      50.641  33.231  38.745  1.00  0.00           H
ATOM    844  CA  VAL    53      51.329  34.978  37.630  1.00  0.00           C
ATOM    845  HA  VAL    53      51.053  35.301  36.626  1.00  0.00           H
ATOM    846  CB  VAL    53      50.805  36.022  38.678  1.00  0.00           C
ATOM    847  HB  VAL    53      51.345  35.742  39.584  1.00  0.00           H
ATOM    848  CG1 VAL    53      51.045  37.492  38.390  1.00  0.00           C
ATOM    849 HG11 VAL    53      50.937  37.810  37.353  1.00  0.00           H
ATOM    850 HG12 VAL    53      50.368  38.162  38.920  1.00  0.00           H
ATOM    851 HG13 VAL    53      52.066  37.817  38.592  1.00  0.00           H
ATOM    852  CG2 VAL    53      49.301  35.815  39.059  1.00  0.00           C
ATOM    853 HG21 VAL    53      48.650  35.756  38.188  1.00  0.00           H
ATOM    854 HG22 VAL    53      48.975  36.634  39.701  1.00  0.00           H
ATOM    855 HG23 VAL    53      49.235  34.908  39.662  1.00  0.00           H
ATOM    856  C   VAL    53      52.866  34.901  37.627  1.00  0.00           C
ATOM    857  O   VAL    53      53.494  34.704  38.706  1.00  0.00           O
ATOM    858  N   MET    54      53.478  34.847  36.461  1.00  0.00           N
ATOM    859  H   MET    54      52.889  34.847  35.641  1.00  0.00           H
ATOM    860  CA  MET    54      54.900  34.679  36.279  1.00  0.00           C
ATOM    861  HA  MET    54      55.362  34.323  37.200  1.00  0.00           H
ATOM    862  CB  MET    54      55.218  33.718  35.116  1.00  0.00           C
ATOM    863  HB2 MET    54      54.720  34.076  34.216  1.00  0.00           H
ATOM    864  HB3 MET    54      56.301  33.731  34.991  1.00  0.00           H
ATOM    865  CG  MET    54      54.877  32.312  35.539  1.00  0.00           C
ATOM    866  HG2 MET    54      55.310  32.224  36.536  1.00  0.00           H
ATOM    867  HG3 MET    54      53.788  32.276  35.525  1.00  0.00           H
ATOM    868  SD  MET    54      55.654  31.185  34.339  1.00  0.00           S
ATOM    869  CE  MET    54      54.245  30.590  33.327  1.00  0.00           C
ATOM    870  HE1 MET    54      53.576  31.433  33.161  1.00  0.00           H
ATOM    871  HE2 MET    54      54.593  30.372  32.317  1.00  0.00           H
ATOM    872  HE3 MET    54      53.837  29.730  33.860  1.00  0.00           H
ATOM    873  C   MET    54      55.615  36.042  36.075  1.00  0.00           C
ATOM    874  O   MET    54      56.761  36.063  35.773  1.00  0.00           O
ATOM    875  N   ASP    55      54.945  37.146  36.252  1.00  0.00           N
ATOM    876  H   ASP    55      53.977  37.081  36.531  1.00  0.00           H
ATOM    877  CA  ASP    55      55.444  38.509  36.112  1.00  0.00           C
ATOM    878  HA  ASP    55      56.520  38.516  35.935  1.00  0.00           H
ATOM    879  CB  ASP    55      54.862  39.399  34.982  1.00  0.00           C
ATOM    880  HB2 ASP    55      53.821  39.593  35.242  1.00  0.00           H
ATOM    881  HB3 ASP    55      55.378  40.354  34.893  1.00  0.00           H
ATOM    882  CG  ASP    55      54.711  38.754  33.653  1.00  0.00           C
ATOM    883  OD1 ASP    55      55.732  38.745  32.913  1.00  0.00           O
ATOM    884  OD2 ASP    55      53.660  38.177  33.361  1.00  0.00           O
ATOM    885  C   ASP    55      55.344  39.282  37.380  1.00  0.00           C
ATOM    886  O   ASP    55      54.306  39.302  38.055  1.00  0.00           O
ATOM    887  N   PHE    56      56.294  40.202  37.675  1.00  0.00           N
ATOM    888  H   PHE    56      57.158  40.236  37.154  1.00  0.00           H
ATOM    889  CA  PHE    56      56.052  41.307  38.619  1.00  0.00           C
ATOM    890  HA  PHE    56      55.403  40.967  39.427  1.00  0.00           H
ATOM    891  CB  PHE    56      57.369  41.799  39.182  1.00  0.00           C
ATOM    892  HB2 PHE    56      57.964  42.102  38.320  1.00  0.00           H
ATOM    893  HB3 PHE    56      57.198  42.675  39.809  1.00  0.00           H
ATOM    894  CG  PHE    56      58.168  40.826  40.017  1.00  0.00           C
ATOM    895  CD1 PHE    56      57.726  39.640  40.526  1.00  0.00           C
ATOM    896  HD1 PHE    56      56.717  39.341  40.282  1.00  0.00           H
ATOM    897  CE1 PHE    56      58.502  38.820  41.376  1.00  0.00           C
ATOM    898  HE1 PHE    56      58.098  37.837  41.564  1.00  0.00           H
ATOM    899  CZ  PHE    56      59.737  39.336  41.821  1.00  0.00           C
ATOM    900  HZ  PHE    56      60.308  38.765  42.540  1.00  0.00           H
ATOM    901  CE2 PHE    56      60.161  40.588  41.391  1.00  0.00           C
ATOM    902  HE2 PHE    56      61.050  41.015  41.831  1.00  0.00           H
ATOM    903  CD2 PHE    56      59.459  41.334  40.435  1.00  0.00           C
ATOM    904  HD2 PHE    56      59.735  42.300  40.042  1.00  0.00           H
ATOM    905  C   PHE    56      55.397  42.454  37.793  1.00  0.00           C
ATOM    906  O   PHE    56      56.002  42.786  36.704  1.00  0.00           O
ATOM    907  N   PRO    57      54.266  43.065  38.237  1.00  0.00           N
ATOM    908  CD  PRO    57      53.541  42.755  39.489  1.00  0.00           C
ATOM    909  HD2 PRO    57      54.183  42.394  40.293  1.00  0.00           H
ATOM    910  HD3 PRO    57      52.806  41.991  39.235  1.00  0.00           H
ATOM    911  CG  PRO    57      52.978  44.072  40.006  1.00  0.00           C
ATOM    912  HG2 PRO    57      53.602  44.761  40.575  1.00  0.00           H
ATOM    913  HG3 PRO    57      52.031  43.892  40.515  1.00  0.00           H
ATOM    914  CB  PRO    57      52.688  44.882  38.718  1.00  0.00           C
ATOM    915  HB2 PRO    57      52.815  45.938  38.956  1.00  0.00           H
ATOM    916  HB3 PRO    57      51.728  44.734  38.225  1.00  0.00           H
ATOM    917  CA  PRO    57      53.839  44.375  37.737  1.00  0.00           C
ATOM    918  HA  PRO    57      53.533  44.359  36.690  1.00  0.00           H
ATOM    919  C   PRO    57      55.120  45.247  37.701  1.00  0.00           C
ATOM    920  O   PRO    57      55.702  45.468  38.730  1.00  0.00           O
ATOM    921  N   THR    58      55.345  46.002  36.606  1.00  0.00           N
ATOM    922  H   THR    58      54.593  45.868  35.946  1.00  0.00           H
ATOM    923  CA  THR    58      56.367  47.037  36.482  1.00  0.00           C
ATOM    924  HA  THR    58      57.258  46.697  37.009  1.00  0.00           H
ATOM    925  CB  THR    58      56.714  47.168  34.984  1.00  0.00           C
ATOM    926  HB  THR    58      57.412  48.005  35.020  1.00  0.00           H
ATOM    927  CG2 THR    58      57.475  45.863  34.460  1.00  0.00           C
ATOM    928 HG21 THR    58      57.987  46.040  33.514  1.00  0.00           H
ATOM    929 HG22 THR    58      56.731  45.069  34.399  1.00  0.00           H
ATOM    930 HG23 THR    58      58.256  45.635  35.185  1.00  0.00           H
ATOM    931  OG1 THR    58      55.659  47.584  34.169  1.00  0.00           O
ATOM    932  HG1 THR    58      54.920  46.973  34.203  1.00  0.00           H
ATOM    933  C   THR    58      56.018  48.438  37.011  1.00  0.00           C
ATOM    934  O   THR    58      56.898  49.225  37.283  1.00  0.00           O
ATOM    935  N   GLY    59      54.700  48.647  37.042  1.00  0.00           N
ATOM    936  H   GLY    59      54.067  47.896  36.810  1.00  0.00           H
ATOM    937  CA  GLY    59      54.161  49.963  37.246  1.00  0.00           C
ATOM    938  HA2 GLY    59      53.258  49.884  37.853  1.00  0.00           H
ATOM    939  HA3 GLY    59      54.922  50.510  37.804  1.00  0.00           H
ATOM    940  C   GLY    59      53.891  50.766  36.008  1.00  0.00           C
ATOM    941  O   GLY    59      53.428  51.925  35.952  1.00  0.00           O
ATOM    942  N   LYS    60      54.333  50.206  34.821  1.00  0.00           N
ATOM    943  H   LYS    60      54.897  49.367  34.797  1.00  0.00           H
ATOM    944  CA  LYS    60      54.071  50.723  33.444  1.00  0.00           C
ATOM    945  HA  LYS    60      53.840  51.788  33.480  1.00  0.00           H
ATOM    946  CB  LYS    60      55.330  50.509  32.603  1.00  0.00           C
ATOM    947  HB2 LYS    60      55.660  49.472  32.532  1.00  0.00           H
ATOM    948  HB3 LYS    60      55.177  50.894  31.596  1.00  0.00           H
ATOM    949  CG  LYS    60      56.594  51.255  33.143  1.00  0.00           C
ATOM    950  HG2 LYS    60      56.974  50.744  34.029  1.00  0.00           H
ATOM    951  HG3 LYS    60      57.413  51.207  32.425  1.00  0.00           H
ATOM    952  CD  LYS    60      56.407  52.753  33.503  1.00  0.00           C
ATOM    953  HD2 LYS    60      56.218  53.266  32.559  1.00  0.00           H
ATOM    954  HD3 LYS    60      55.638  53.002  34.233  1.00  0.00           H
ATOM    955  CE  LYS    60      57.775  53.373  33.945  1.00  0.00           C
ATOM    956  HE2 LYS    60      57.729  53.335  35.034  1.00  0.00           H
ATOM    957  HE3 LYS    60      58.637  52.778  33.641  1.00  0.00           H
ATOM    958  NZ  LYS    60      58.010  54.750  33.587  1.00  0.00           N
ATOM    959  HZ1 LYS    60      58.240  54.866  32.610  1.00  0.00           H
ATOM    960  HZ2 LYS    60      58.801  55.165  34.060  1.00  0.00           H
ATOM    961  HZ3 LYS    60      57.174  55.280  33.789  1.00  0.00           H
ATOM    962  C   LYS    60      52.906  50.022  32.761  1.00  0.00           C
ATOM    963  O   LYS    60      52.674  50.305  31.645  1.00  0.00           O
ATOM    964  N   GLU    61      52.160  49.104  33.400  1.00  0.00           N
ATOM    965  H   GLU    61      52.455  48.851  34.333  1.00  0.00           H
ATOM    966  CA  GLU    61      50.921  48.521  32.858  1.00  0.00           C
ATOM    967  HA  GLU    61      51.151  48.133  31.865  1.00  0.00           H
ATOM    968  CB  GLU    61      50.447  47.368  33.696  1.00  0.00           C
ATOM    969  HB2 GLU    61      50.330  47.612  34.752  1.00  0.00           H
ATOM    970  HB3 GLU    61      49.483  47.046  33.303  1.00  0.00           H
ATOM    971  CG  GLU    61      51.408  46.130  33.673  1.00  0.00           C
ATOM    972  HG2 GLU    61      50.865  45.315  34.155  1.00  0.00           H
ATOM    973  HG3 GLU    61      51.581  45.886  32.625  1.00  0.00           H
ATOM    974  CD  GLU    61      52.720  46.309  34.507  1.00  0.00           C
ATOM    975  OE1 GLU    61      52.777  47.143  35.434  1.00  0.00           O
ATOM    976  OE2 GLU    61      53.748  45.654  34.163  1.00  0.00           O
ATOM    977  C   GLU    61      49.914  49.607  32.601  1.00  0.00           C
ATOM    978  O   GLU    61      49.705  50.546  33.357  1.00  0.00           O
ATOM    979  N   SER    62      49.273  49.511  31.432  1.00  0.00           N
ATOM    980  H   SER    62      49.553  48.728  30.859  1.00  0.00           H
ATOM    981  CA  SER    62      48.467  50.700  30.958  1.00  0.00           C
ATOM    982  HA  SER    62      48.130  51.227  31.851  1.00  0.00           H
ATOM    983  CB  SER    62      49.355  51.760  30.292  1.00  0.00           C
ATOM    984  HB2 SER    62      49.999  52.177  31.068  1.00  0.00           H
ATOM    985  HB3 SER    62      49.907  51.303  29.471  1.00  0.00           H
ATOM    986  OG  SER    62      48.684  52.913  29.812  1.00  0.00           O
ATOM    987  HG  SER    62      49.281  53.662  29.731  1.00  0.00           H
ATOM    988  C   SER    62      47.115  50.387  30.204  1.00  0.00           C
ATOM    989  O   SER    62      46.933  49.353  29.521  1.00  0.00           O
ATOM    990  N   GLY    63      46.128  51.311  30.305  1.00  0.00           N
ATOM    991  H   GLY    63      46.379  52.262  30.534  1.00  0.00           H
ATOM    992  CA  GLY    63      44.767  51.121  29.661  1.00  0.00           C
ATOM    993  HA2 GLY    63      44.426  52.144  29.505  1.00  0.00           H
ATOM    994  HA3 GLY    63      44.879  50.763  28.636  1.00  0.00           H
ATOM    995  C   GLY    63      43.733  50.315  30.447  1.00  0.00           C
ATOM    996  O   GLY    63      43.998  50.061  31.651  1.00  0.00           O
ATOM    997  N   ASP    64      42.587  49.990  29.771  1.00  0.00           N
ATOM    998  H   ASP    64      42.474  50.134  28.778  1.00  0.00           H
ATOM    999  CA  ASP    64      41.293  49.727  30.469  1.00  0.00           C
ATOM   1000  HA  ASP    64      41.279  50.189  31.456  1.00  0.00           H
ATOM   1001  CB  ASP    64      40.150  50.342  29.724  1.00  0.00           C
ATOM   1002  HB2 ASP    64      40.099  49.881  28.738  1.00  0.00           H
ATOM   1003  HB3 ASP    64      39.190  50.228  30.228  1.00  0.00           H
ATOM   1004  CG  ASP    64      40.378  51.798  29.434  1.00  0.00           C
ATOM   1005  OD1 ASP    64      40.528  52.154  28.266  1.00  0.00           O
ATOM   1006  OD2 ASP    64      40.205  52.651  30.330  1.00  0.00           O
ATOM   1007  C   ASP    64      41.038  48.185  30.675  1.00  0.00           C
ATOM   1008  O   ASP    64      41.168  47.404  29.708  1.00  0.00           O
ATOM   1009  N   PHE    65      40.559  47.726  31.790  1.00  0.00           N
ATOM   1010  H   PHE    65      40.534  48.383  32.556  1.00  0.00           H
ATOM   1011  CA  PHE    65      40.463  46.283  32.218  1.00  0.00           C
ATOM   1012  HA  PHE    65      40.212  45.814  31.266  1.00  0.00           H
ATOM   1013  CB  PHE    65      41.864  45.829  32.902  1.00  0.00           C
ATOM   1014  HB2 PHE    65      42.022  46.483  33.759  1.00  0.00           H
ATOM   1015  HB3 PHE    65      41.754  44.801  33.252  1.00  0.00           H
ATOM   1016  CG  PHE    65      43.040  45.723  31.932  1.00  0.00           C
ATOM   1017  CD1 PHE    65      43.208  44.553  31.251  1.00  0.00           C
ATOM   1018  HD1 PHE    65      42.472  43.766  31.314  1.00  0.00           H
ATOM   1019  CE1 PHE    65      44.234  44.386  30.373  1.00  0.00           C
ATOM   1020  HE1 PHE    65      44.277  43.519  29.730  1.00  0.00           H
ATOM   1021  CZ  PHE    65      45.180  45.426  30.161  1.00  0.00           C
ATOM   1022  HZ  PHE    65      46.020  45.193  29.524  1.00  0.00           H
ATOM   1023  CE2 PHE    65      45.107  46.642  30.983  1.00  0.00           C
ATOM   1024  HE2 PHE    65      45.874  47.401  30.935  1.00  0.00           H
ATOM   1025  CD2 PHE    65      44.000  46.739  31.901  1.00  0.00           C
ATOM   1026  HD2 PHE    65      43.897  47.652  32.468  1.00  0.00           H
ATOM   1027  C   PHE    65      39.297  46.164  33.228  1.00  0.00           C
ATOM   1028  O   PHE    65      39.046  47.032  34.081  1.00  0.00           O
ATOM   1029  N   LEU    66      38.499  45.086  33.137  1.00  0.00           N
ATOM   1030  H   LEU    66      38.699  44.366  32.458  1.00  0.00           H
ATOM   1031  CA  LEU    66      37.418  44.666  34.116  1.00  0.00           C
ATOM   1032  HA  LEU    66      36.963  45.583  34.490  1.00  0.00           H
ATOM   1033  CB  LEU    66      36.282  43.943  33.344  1.00  0.00           C
ATOM   1034  HB2 LEU    66      36.782  43.175  32.752  1.00  0.00           H
ATOM   1035  HB3 LEU    66      35.617  43.443  34.049  1.00  0.00           H
ATOM   1036  CG  LEU    66      35.378  44.884  32.511  1.00  0.00           C
ATOM   1037  HG  LEU    66      36.106  45.641  32.220  1.00  0.00           H
ATOM   1038  CD1 LEU    66      34.813  44.124  31.377  1.00  0.00           C
ATOM   1039 HD11 LEU    66      34.039  44.773  30.965  1.00  0.00           H
ATOM   1040 HD12 LEU    66      34.407  43.145  31.631  1.00  0.00           H
ATOM   1041 HD13 LEU    66      35.685  43.931  30.752  1.00  0.00           H
ATOM   1042  CD2 LEU    66      34.264  45.517  33.348  1.00  0.00           C
ATOM   1043 HD21 LEU    66      33.584  46.141  32.767  1.00  0.00           H
ATOM   1044 HD22 LEU    66      33.715  44.735  33.872  1.00  0.00           H
ATOM   1045 HD23 LEU    66      34.750  46.153  34.087  1.00  0.00           H
ATOM   1046  C   LEU    66      37.896  43.774  35.295  1.00  0.00           C
ATOM   1047  O   LEU    66      38.924  43.105  35.267  1.00  0.00           O
ATOM   1048  N   ALA    67      37.040  43.712  36.319  1.00  0.00           N
ATOM   1049  H   ALA    67      36.236  44.317  36.233  1.00  0.00           H
ATOM   1050  CA  ALA    67      37.242  42.732  37.355  1.00  0.00           C
ATOM   1051  HA  ALA    67      37.528  41.767  36.937  1.00  0.00           H
ATOM   1052  CB  ALA    67      38.236  43.236  38.421  1.00  0.00           C
ATOM   1053  HB1 ALA    67      38.077  44.311  38.518  1.00  0.00           H
ATOM   1054  HB2 ALA    67      39.212  43.225  37.934  1.00  0.00           H
ATOM   1055  HB3 ALA    67      38.061  42.758  39.384  1.00  0.00           H
ATOM   1056  C   ALA    67      35.859  42.512  38.027  1.00  0.00           C
ATOM   1057  O   ALA    67      35.068  43.424  38.034  1.00  0.00           O
ATOM   1058  N   ILE    68      35.654  41.307  38.621  1.00  0.00           N
ATOM   1059  H   ILE    68      36.445  40.679  38.669  1.00  0.00           H
ATOM   1060  CA  ILE    68      34.348  40.911  39.238  1.00  0.00           C
ATOM   1061  HA  ILE    68      33.885  41.815  39.636  1.00  0.00           H
ATOM   1062  CB  ILE    68      33.402  40.176  38.249  1.00  0.00           C
ATOM   1063  HB  ILE    68      32.583  39.789  38.857  1.00  0.00           H
ATOM   1064  CG2 ILE    68      32.794  41.113  37.247  1.00  0.00           C
ATOM   1065 HG21 ILE    68      33.534  41.514  36.556  1.00  0.00           H
ATOM   1066 HG22 ILE    68      32.365  41.966  37.773  1.00  0.00           H
ATOM   1067 HG23 ILE    68      31.991  40.695  36.639  1.00  0.00           H
ATOM   1068  CG1 ILE    68      34.100  38.982  37.558  1.00  0.00           C
ATOM   1069 HG12 ILE    68      34.825  39.483  36.917  1.00  0.00           H
ATOM   1070 HG13 ILE    68      34.803  38.441  38.189  1.00  0.00           H
ATOM   1071  CD1 ILE    68      33.176  38.060  36.763  1.00  0.00           C
ATOM   1072 HD11 ILE    68      32.865  38.480  35.806  1.00  0.00           H
ATOM   1073 HD12 ILE    68      32.370  37.847  37.465  1.00  0.00           H
ATOM   1074 HD13 ILE    68      33.642  37.146  36.395  1.00  0.00           H
ATOM   1075  C   ILE    68      34.596  40.102  40.496  1.00  0.00           C
ATOM   1076  O   ILE    68      35.530  39.280  40.462  1.00  0.00           O
ATOM   1077  N   ASP    69      33.769  40.234  41.543  1.00  0.00           N
ATOM   1078  H   ASP    69      33.013  40.896  41.430  1.00  0.00           H
ATOM   1079  CA  ASP    69      33.759  39.218  42.631  1.00  0.00           C
ATOM   1080  HA  ASP    69      34.236  38.296  42.299  1.00  0.00           H
ATOM   1081  CB  ASP    69      34.509  39.689  43.974  1.00  0.00           C
ATOM   1082  HB2 ASP    69      35.460  40.040  43.572  1.00  0.00           H
ATOM   1083  HB3 ASP    69      34.002  40.502  44.494  1.00  0.00           H
ATOM   1084  CG  ASP    69      34.827  38.584  44.938  1.00  0.00           C
ATOM   1085  OD1 ASP    69      34.578  37.400  44.686  1.00  0.00           O
ATOM   1086  OD2 ASP    69      35.190  38.869  46.088  1.00  0.00           O
ATOM   1087  C   ASP    69      32.276  38.820  43.029  1.00  0.00           C
ATOM   1088  O   ASP    69      31.463  39.617  43.463  1.00  0.00           O
ATOM   1089  N   LEU    70      31.956  37.545  42.780  1.00  0.00           N
ATOM   1090  H   LEU    70      32.626  36.943  42.322  1.00  0.00           H
ATOM   1091  CA  LEU    70      30.664  36.930  43.025  1.00  0.00           C
ATOM   1092  HA  LEU    70      29.875  37.524  42.567  1.00  0.00           H
ATOM   1093  CB  LEU    70      30.612  35.590  42.180  1.00  0.00           C
ATOM   1094  HB2 LEU    70      30.909  35.881  41.172  1.00  0.00           H
ATOM   1095  HB3 LEU    70      31.425  34.931  42.484  1.00  0.00           H
ATOM   1096  CG  LEU    70      29.227  34.867  42.253  1.00  0.00           C
ATOM   1097  HG  LEU    70      28.946  34.742  43.299  1.00  0.00           H
ATOM   1098  CD1 LEU    70      28.152  35.757  41.594  1.00  0.00           C
ATOM   1099 HD11 LEU    70      27.870  36.577  42.255  1.00  0.00           H
ATOM   1100 HD12 LEU    70      27.173  35.278  41.577  1.00  0.00           H
ATOM   1101 HD13 LEU    70      28.368  36.208  40.625  1.00  0.00           H
ATOM   1102  CD2 LEU    70      29.105  33.467  41.629  1.00  0.00           C
ATOM   1103 HD21 LEU    70      28.850  33.631  40.582  1.00  0.00           H
ATOM   1104 HD22 LEU    70      29.951  32.797  41.782  1.00  0.00           H
ATOM   1105 HD23 LEU    70      28.258  32.883  41.992  1.00  0.00           H
ATOM   1106  C   LEU    70      30.333  36.760  44.557  1.00  0.00           C
ATOM   1107  O   LEU    70      30.517  35.691  45.107  1.00  0.00           O
ATOM   1108  N   GLY    71      29.850  37.791  45.233  1.00  0.00           N
ATOM   1109  H   GLY    71      29.576  38.616  44.718  1.00  0.00           H
ATOM   1110  CA  GLY    71      29.487  37.762  46.643  1.00  0.00           C
ATOM   1111  HA2 GLY    71      30.201  37.135  47.176  1.00  0.00           H
ATOM   1112  HA3 GLY    71      29.479  38.768  47.060  1.00  0.00           H
ATOM   1113  C   GLY    71      27.991  37.217  46.943  1.00  0.00           C
ATOM   1114  O   GLY    71      27.168  37.190  46.029  1.00  0.00           O
ATOM   1115  N   GLY    72      27.763  36.691  48.183  1.00  0.00           N
ATOM   1116  H   GLY    72      28.523  36.694  48.849  1.00  0.00           H
ATOM   1117  CA  GLY    72      26.641  35.823  48.524  1.00  0.00           C
ATOM   1118  HA2 GLY    72      26.725  34.924  47.914  1.00  0.00           H
ATOM   1119  HA3 GLY    72      26.619  35.505  49.567  1.00  0.00           H
ATOM   1120  C   GLY    72      25.269  36.511  48.330  1.00  0.00           C
ATOM   1121  O   GLY    72      24.289  35.930  48.025  1.00  0.00           O
ATOM   1122  N   THR    73      25.294  37.869  48.543  1.00  0.00           N
ATOM   1123  H   THR    73      26.158  38.305  48.833  1.00  0.00           H
ATOM   1124  CA  THR    73      24.143  38.751  48.487  1.00  0.00           C
ATOM   1125  HA  THR    73      23.259  38.168  48.229  1.00  0.00           H
ATOM   1126  CB  THR    73      23.986  39.433  49.837  1.00  0.00           C
ATOM   1127  HB  THR    73      24.818  40.135  49.804  1.00  0.00           H
ATOM   1128  CG2 THR    73      22.707  40.254  49.860  1.00  0.00           C
ATOM   1129 HG21 THR    73      22.643  40.937  50.708  1.00  0.00           H
ATOM   1130 HG22 THR    73      21.876  39.575  49.672  1.00  0.00           H
ATOM   1131 HG23 THR    73      22.761  40.873  48.965  1.00  0.00           H
ATOM   1132  OG1 THR    73      23.995  38.543  50.927  1.00  0.00           O
ATOM   1133  HG1 THR    73      23.331  37.879  50.727  1.00  0.00           H
ATOM   1134  C   THR    73      24.350  39.766  47.371  1.00  0.00           C
ATOM   1135  O   THR    73      23.479  39.940  46.546  1.00  0.00           O
ATOM   1136  N   ASN    74      25.566  40.264  47.175  1.00  0.00           N
ATOM   1137  H   ASN    74      26.290  39.923  47.790  1.00  0.00           H
ATOM   1138  CA  ASN    74      25.987  41.170  46.040  1.00  0.00           C
ATOM   1139  HA  ASN    74      25.098  41.295  45.421  1.00  0.00           H
ATOM   1140  CB  ASN    74      26.300  42.576  46.549  1.00  0.00           C
ATOM   1141  HB2 ASN    74      26.809  42.474  47.507  1.00  0.00           H
ATOM   1142  HB3 ASN    74      26.929  43.094  45.825  1.00  0.00           H
ATOM   1143  CG  ASN    74      25.047  43.328  46.976  1.00  0.00           C
ATOM   1144  OD1 ASN    74      24.432  44.060  46.209  1.00  0.00           O
ATOM   1145  ND2 ASN    74      24.720  43.404  48.224  1.00  0.00           N
ATOM   1146 HD21 ASN    74      25.341  42.896  48.837  1.00  0.00           H
ATOM   1147 HD22 ASN    74      24.031  44.045  48.591  1.00  0.00           H
ATOM   1148  C   ASN    74      27.179  40.608  45.276  1.00  0.00           C
ATOM   1149  O   ASN    74      28.287  40.377  45.768  1.00  0.00           O
ATOM   1150  N   LEU    75      26.952  40.662  43.945  1.00  0.00           N
ATOM   1151  H   LEU    75      26.014  40.848  43.618  1.00  0.00           H
ATOM   1152  CA  LEU    75      27.980  40.643  42.892  1.00  0.00           C
ATOM   1153  HA  LEU    75      28.660  39.806  43.054  1.00  0.00           H
ATOM   1154  CB  LEU    75      27.269  40.235  41.614  1.00  0.00           C
ATOM   1155  HB2 LEU    75      27.090  39.163  41.690  1.00  0.00           H
ATOM   1156  HB3 LEU    75      26.325  40.769  41.498  1.00  0.00           H
ATOM   1157  CG  LEU    75      28.144  40.557  40.357  1.00  0.00           C
ATOM   1158  HG  LEU    75      28.453  41.601  40.309  1.00  0.00           H
ATOM   1159  CD1 LEU    75      29.388  39.726  40.225  1.00  0.00           C
ATOM   1160 HD11 LEU    75      29.094  38.677  40.189  1.00  0.00           H
ATOM   1161 HD12 LEU    75      30.109  39.927  41.017  1.00  0.00           H
ATOM   1162 HD13 LEU    75      29.992  39.878  39.331  1.00  0.00           H
ATOM   1163  CD2 LEU    75      27.289  40.396  39.160  1.00  0.00           C
ATOM   1164 HD21 LEU    75      27.768  40.808  38.272  1.00  0.00           H
ATOM   1165 HD22 LEU    75      27.037  39.347  39.007  1.00  0.00           H
ATOM   1166 HD23 LEU    75      26.353  40.930  39.328  1.00  0.00           H
ATOM   1167  C   LEU    75      28.562  42.053  42.884  1.00  0.00           C
ATOM   1168  O   LEU    75      27.832  42.948  42.523  1.00  0.00           O
ATOM   1169  N   ARG    76      29.864  42.126  43.070  1.00  0.00           N
ATOM   1170  H   ARG    76      30.394  41.308  43.332  1.00  0.00           H
ATOM   1171  CA  ARG    76      30.684  43.274  42.596  1.00  0.00           C
ATOM   1172  HA  ARG    76      30.017  44.135  42.631  1.00  0.00           H
ATOM   1173  CB  ARG    76      31.859  43.343  43.647  1.00  0.00           C
ATOM   1174  HB2 ARG    76      31.446  43.316  44.655  1.00  0.00           H
ATOM   1175  HB3 ARG    76      32.428  42.420  43.530  1.00  0.00           H
ATOM   1176  CG  ARG    76      32.741  44.586  43.444  1.00  0.00           C
ATOM   1177  HG2 ARG    76      33.224  44.403  42.485  1.00  0.00           H
ATOM   1178  HG3 ARG    76      32.178  45.518  43.497  1.00  0.00           H
ATOM   1179  CD  ARG    76      33.772  44.669  44.503  1.00  0.00           C
ATOM   1180  HD2 ARG    76      33.410  44.565  45.526  1.00  0.00           H
ATOM   1181  HD3 ARG    76      34.476  43.862  44.297  1.00  0.00           H
ATOM   1182  NE  ARG    76      34.586  45.897  44.416  1.00  0.00           N
ATOM   1183  HE  ARG    76      34.144  46.802  44.334  1.00  0.00           H
ATOM   1184  CZ  ARG    76      35.870  46.148  44.244  1.00  0.00           C
ATOM   1185  NH1 ARG    76      36.821  45.239  44.104  1.00  0.00           N
ATOM   1186 HH11 ARG    76      36.616  44.253  44.187  1.00  0.00           H
ATOM   1187 HH12 ARG    76      37.772  45.551  44.238  1.00  0.00           H
ATOM   1188  NH2 ARG    76      36.284  47.355  44.303  1.00  0.00           N
ATOM   1189 HH21 ARG    76      35.620  48.088  44.503  1.00  0.00           H
ATOM   1190 HH22 ARG    76      37.282  47.514  44.264  1.00  0.00           H
ATOM   1191  C   ARG    76      31.248  43.180  41.181  1.00  0.00           C
ATOM   1192  O   ARG    76      31.748  42.142  40.812  1.00  0.00           O
ATOM   1193  N   VAL    77      31.142  44.281  40.517  1.00  0.00           N
ATOM   1194  H   VAL    77      30.507  44.981  40.872  1.00  0.00           H
ATOM   1195  CA  VAL    77      31.695  44.617  39.191  1.00  0.00           C
ATOM   1196  HA  VAL    77      32.309  43.789  38.838  1.00  0.00           H
ATOM   1197  CB  VAL    77      30.530  44.718  38.161  1.00  0.00           C
ATOM   1198  HB  VAL    77      30.043  45.644  38.466  1.00  0.00           H
ATOM   1199  CG1 VAL    77      31.162  44.983  36.757  1.00  0.00           C
ATOM   1200 HG11 VAL    77      30.456  44.812  35.945  1.00  0.00           H
ATOM   1201 HG12 VAL    77      31.549  46.002  36.737  1.00  0.00           H
ATOM   1202 HG13 VAL    77      31.993  44.292  36.621  1.00  0.00           H
ATOM   1203  CG2 VAL    77      29.528  43.535  38.177  1.00  0.00           C
ATOM   1204 HG21 VAL    77      29.978  42.564  37.970  1.00  0.00           H
ATOM   1205 HG22 VAL    77      28.835  43.764  37.369  1.00  0.00           H
ATOM   1206 HG23 VAL    77      28.949  43.617  39.098  1.00  0.00           H
ATOM   1207  C   VAL    77      32.654  45.834  39.227  1.00  0.00           C
ATOM   1208  O   VAL    77      32.175  46.900  39.733  1.00  0.00           O
ATOM   1209  N   VAL    78      33.883  45.767  38.689  1.00  0.00           N
ATOM   1210  H   VAL    78      34.131  44.832  38.399  1.00  0.00           H
ATOM   1211  CA  VAL    78      34.825  46.894  38.685  1.00  0.00           C
ATOM   1212  HA  VAL    78      34.398  47.862  38.947  1.00  0.00           H
ATOM   1213  CB  VAL    78      35.973  46.459  39.531  1.00  0.00           C
ATOM   1214  HB  VAL    78      36.565  45.717  38.994  1.00  0.00           H
ATOM   1215  CG1 VAL    78      36.988  47.504  39.802  1.00  0.00           C
ATOM   1216 HG11 VAL    78      36.465  48.400  40.138  1.00  0.00           H
ATOM   1217 HG12 VAL    78      37.727  47.229  40.554  1.00  0.00           H
ATOM   1218 HG13 VAL    78      37.540  47.718  38.888  1.00  0.00           H
ATOM   1219  CG2 VAL    78      35.516  45.842  40.890  1.00  0.00           C
ATOM   1220 HG21 VAL    78      34.755  46.459  41.370  1.00  0.00           H
ATOM   1221 HG22 VAL    78      36.376  45.602  41.516  1.00  0.00           H
ATOM   1222 HG23 VAL    78      35.067  44.884  40.631  1.00  0.00           H
ATOM   1223  C   VAL    78      35.371  47.158  37.257  1.00  0.00           C
ATOM   1224  O   VAL    78      35.321  46.293  36.416  1.00  0.00           O
ATOM   1225  N   LEU    79      35.862  48.372  36.953  1.00  0.00           N
ATOM   1226  H   LEU    79      35.916  49.034  37.714  1.00  0.00           H
ATOM   1227  CA  LEU    79      36.428  48.812  35.694  1.00  0.00           C
ATOM   1228  HA  LEU    79      36.857  47.987  35.125  1.00  0.00           H
ATOM   1229  CB  LEU    79      35.405  49.511  34.828  1.00  0.00           C
ATOM   1230  HB2 LEU    79      34.670  48.786  34.476  1.00  0.00           H
ATOM   1231  HB3 LEU    79      34.919  50.257  35.455  1.00  0.00           H
ATOM   1232  CG  LEU    79      35.891  50.198  33.557  1.00  0.00           C
ATOM   1233  HG  LEU    79      36.644  50.925  33.862  1.00  0.00           H
ATOM   1234  CD1 LEU    79      36.405  49.183  32.521  1.00  0.00           C
ATOM   1235 HD11 LEU    79      37.085  48.571  33.114  1.00  0.00           H
ATOM   1236 HD12 LEU    79      36.892  49.598  31.638  1.00  0.00           H
ATOM   1237 HD13 LEU    79      35.721  48.409  32.172  1.00  0.00           H
ATOM   1238  CD2 LEU    79      34.727  51.080  33.024  1.00  0.00           C
ATOM   1239 HD21 LEU    79      34.992  51.665  32.142  1.00  0.00           H
ATOM   1240 HD22 LEU    79      33.891  50.471  32.682  1.00  0.00           H
ATOM   1241 HD23 LEU    79      34.346  51.741  33.801  1.00  0.00           H
ATOM   1242  C   LEU    79      37.603  49.667  36.031  1.00  0.00           C
ATOM   1243  O   LEU    79      37.329  50.554  36.871  1.00  0.00           O
ATOM   1244  N   VAL    80      38.745  49.453  35.412  1.00  0.00           N
ATOM   1245  H   VAL    80      38.763  48.662  34.783  1.00  0.00           H
ATOM   1246  CA  VAL    80      40.004  50.036  35.845  1.00  0.00           C
ATOM   1247  HA  VAL    80      39.837  50.925  36.453  1.00  0.00           H
ATOM   1248  CB  VAL    80      40.868  49.184  36.792  1.00  0.00           C
ATOM   1249  HB  VAL    80      41.445  48.512  36.158  1.00  0.00           H
ATOM   1250  CG1 VAL    80      41.905  50.020  37.504  1.00  0.00           C
ATOM   1251 HG11 VAL    80      42.420  50.724  36.851  1.00  0.00           H
ATOM   1252 HG12 VAL    80      41.450  50.510  38.365  1.00  0.00           H
ATOM   1253 HG13 VAL    80      42.655  49.293  37.816  1.00  0.00           H
ATOM   1254  CG2 VAL    80      40.046  48.424  37.811  1.00  0.00           C
ATOM   1255 HG21 VAL    80      40.655  47.929  38.567  1.00  0.00           H
ATOM   1256 HG22 VAL    80      39.439  47.750  37.207  1.00  0.00           H
ATOM   1257 HG23 VAL    80      39.376  49.018  38.435  1.00  0.00           H
ATOM   1258  C   VAL    80      40.798  50.568  34.666  1.00  0.00           C
ATOM   1259  O   VAL    80      41.192  49.736  33.795  1.00  0.00           O
ATOM   1260  N   LYS    81      41.175  51.824  34.627  1.00  0.00           N
ATOM   1261  H   LYS    81      40.928  52.411  35.411  1.00  0.00           H
ATOM   1262  CA  LYS    81      42.281  52.359  33.775  1.00  0.00           C
ATOM   1263  HA  LYS    81      42.479  51.785  32.869  1.00  0.00           H
ATOM   1264  CB  LYS    81      41.969  53.869  33.509  1.00  0.00           C
ATOM   1265  HB2 LYS    81      40.941  53.853  33.147  1.00  0.00           H
ATOM   1266  HB3 LYS    81      41.998  54.504  34.395  1.00  0.00           H
ATOM   1267  CG  LYS    81      42.856  54.454  32.374  1.00  0.00           C
ATOM   1268  HG2 LYS    81      43.863  54.580  32.772  1.00  0.00           H
ATOM   1269  HG3 LYS    81      42.884  53.817  31.490  1.00  0.00           H
ATOM   1270  CD  LYS    81      42.431  55.863  31.998  1.00  0.00           C
ATOM   1271  HD2 LYS    81      42.205  56.503  32.851  1.00  0.00           H
ATOM   1272  HD3 LYS    81      43.246  56.315  31.433  1.00  0.00           H
ATOM   1273  CE  LYS    81      41.152  55.935  31.113  1.00  0.00           C
ATOM   1274  HE2 LYS    81      40.227  55.597  31.579  1.00  0.00           H
ATOM   1275  HE3 LYS    81      40.893  56.979  30.941  1.00  0.00           H
ATOM   1276  NZ  LYS    81      41.256  55.162  29.853  1.00  0.00           N
ATOM   1277  HZ1 LYS    81      40.613  55.597  29.207  1.00  0.00           H
ATOM   1278  HZ2 LYS    81      40.896  54.241  30.057  1.00  0.00           H
ATOM   1279  HZ3 LYS    81      42.155  55.082  29.398  1.00  0.00           H
ATOM   1280  C   LYS    81      43.589  52.252  34.556  1.00  0.00           C
ATOM   1281  O   LYS    81      43.662  52.892  35.634  1.00  0.00           O
ATOM   1282  N   LEU    82      44.567  51.471  34.047  1.00  0.00           N
ATOM   1283  H   LEU    82      44.358  50.917  33.229  1.00  0.00           H
ATOM   1284  CA  LEU    82      45.946  51.511  34.538  1.00  0.00           C
ATOM   1285  HA  LEU    82      46.003  51.624  35.621  1.00  0.00           H
ATOM   1286  CB  LEU    82      46.653  50.239  34.246  1.00  0.00           C
ATOM   1287  HB2 LEU    82      46.728  50.165  33.161  1.00  0.00           H
ATOM   1288  HB3 LEU    82      47.628  50.197  34.729  1.00  0.00           H
ATOM   1289  CG  LEU    82      45.933  49.016  34.661  1.00  0.00           C
ATOM   1290  HG  LEU    82      45.120  48.779  33.974  1.00  0.00           H
ATOM   1291  CD1 LEU    82      46.830  47.749  34.480  1.00  0.00           C
ATOM   1292 HD11 LEU    82      46.900  47.309  33.484  1.00  0.00           H
ATOM   1293 HD12 LEU    82      46.620  46.984  35.227  1.00  0.00           H
ATOM   1294 HD13 LEU    82      47.843  48.108  34.665  1.00  0.00           H
ATOM   1295  CD2 LEU    82      45.581  49.054  36.175  1.00  0.00           C
ATOM   1296 HD21 LEU    82      45.119  48.088  36.382  1.00  0.00           H
ATOM   1297 HD22 LEU    82      46.455  49.262  36.792  1.00  0.00           H
ATOM   1298 HD23 LEU    82      44.815  49.812  36.337  1.00  0.00           H
ATOM   1299  C   LEU    82      46.718  52.687  33.857  1.00  0.00           C
ATOM   1300  O   LEU    82      46.623  52.902  32.621  1.00  0.00           O
ATOM   1301  N   GLY    83      47.434  53.535  34.651  1.00  0.00           N
ATOM   1302  H   GLY    83      47.562  53.386  35.641  1.00  0.00           H
ATOM   1303  CA  GLY    83      47.993  54.780  34.091  1.00  0.00           C
ATOM   1304  HA2 GLY    83      47.282  55.236  33.402  1.00  0.00           H
ATOM   1305  HA3 GLY    83      48.195  55.315  35.020  1.00  0.00           H
ATOM   1306  C   GLY    83      49.321  54.634  33.395  1.00  0.00           C
ATOM   1307  O   GLY    83      49.792  55.614  32.811  1.00  0.00           O
ATOM   1308  N   GLY    84      50.036  53.520  33.529  1.00  0.00           N
ATOM   1309  H   GLY    84      49.565  52.796  34.053  1.00  0.00           H
ATOM   1310  CA  GLY    84      51.419  53.465  33.057  1.00  0.00           C
ATOM   1311  HA2 GLY    84      51.739  52.423  33.024  1.00  0.00           H
ATOM   1312  HA3 GLY    84      51.369  53.743  32.004  1.00  0.00           H
ATOM   1313  C   GLY    84      52.423  54.258  33.895  1.00  0.00           C
ATOM   1314  O   GLY    84      53.589  54.429  33.577  1.00  0.00           O
ATOM   1315  N   ASP    85      52.010  54.767  35.071  1.00  0.00           N
ATOM   1316  H   ASP    85      51.032  54.673  35.301  1.00  0.00           H
ATOM   1317  CA  ASP    85      52.821  55.613  36.000  1.00  0.00           C
ATOM   1318  HA  ASP    85      53.884  55.504  35.781  1.00  0.00           H
ATOM   1319  CB  ASP    85      52.417  57.036  35.573  1.00  0.00           C
ATOM   1320  HB2 ASP    85      52.982  57.764  36.154  1.00  0.00           H
ATOM   1321  HB3 ASP    85      52.580  57.206  34.509  1.00  0.00           H
ATOM   1322  CG  ASP    85      50.919  57.381  35.932  1.00  0.00           C
ATOM   1323  OD1 ASP    85      50.274  56.366  36.195  1.00  0.00           O
ATOM   1324  OD2 ASP    85      50.344  58.544  35.852  1.00  0.00           O
ATOM   1325  C   ASP    85      52.646  55.343  37.496  1.00  0.00           C
ATOM   1326  O   ASP    85      53.029  56.172  38.317  1.00  0.00           O
ATOM   1327  N   ARG    86      52.285  54.137  37.832  1.00  0.00           N
ATOM   1328  H   ARG    86      52.148  53.534  37.033  1.00  0.00           H
ATOM   1329  CA  ARG    86      51.912  53.594  39.153  1.00  0.00           C
ATOM   1330  HA  ARG    86      51.536  52.594  38.934  1.00  0.00           H
ATOM   1331  CB  ARG    86      53.130  53.595  40.111  1.00  0.00           C
ATOM   1332  HB2 ARG    86      53.387  54.642  40.265  1.00  0.00           H
ATOM   1333  HB3 ARG    86      52.825  53.055  41.007  1.00  0.00           H
ATOM   1334  CG  ARG    86      54.453  52.994  39.561  1.00  0.00           C
ATOM   1335  HG2 ARG    86      54.245  52.045  39.065  1.00  0.00           H
ATOM   1336  HG3 ARG    86      54.790  53.725  38.828  1.00  0.00           H
ATOM   1337  CD  ARG    86      55.531  52.780  40.598  1.00  0.00           C
ATOM   1338  HD2 ARG    86      55.921  53.754  40.894  1.00  0.00           H
ATOM   1339  HD3 ARG    86      55.080  52.313  41.474  1.00  0.00           H
ATOM   1340  NE  ARG    86      56.479  51.797  40.019  1.00  0.00           N
ATOM   1341  HE  ARG    86      57.457  52.048  39.991  1.00  0.00           H
ATOM   1342  CZ  ARG    86      56.446  50.530  40.256  1.00  0.00           C
ATOM   1343  NH1 ARG    86      55.428  49.903  40.791  1.00  0.00           N
ATOM   1344 HH11 ARG    86      54.503  50.311  40.790  1.00  0.00           H
ATOM   1345 HH12 ARG    86      55.549  48.906  40.886  1.00  0.00           H
ATOM   1346  NH2 ARG    86      57.463  49.714  40.338  1.00  0.00           N
ATOM   1347 HH21 ARG    86      58.385  50.047  40.092  1.00  0.00           H
ATOM   1348 HH22 ARG    86      57.412  48.878  40.902  1.00  0.00           H
ATOM   1349  C   ARG    86      50.730  54.223  39.819  1.00  0.00           C
ATOM   1350  O   ARG    86      50.462  54.078  41.007  1.00  0.00           O
ATOM   1351  N   THR    87      49.967  55.010  38.951  1.00  0.00           N
ATOM   1352  H   THR    87      50.317  55.072  38.006  1.00  0.00           H
ATOM   1353  CA  THR    87      48.567  55.375  39.287  1.00  0.00           C
ATOM   1354  HA  THR    87      48.270  55.250  40.329  1.00  0.00           H
ATOM   1355  CB  THR    87      48.353  56.890  39.001  1.00  0.00           C
ATOM   1356  HB  THR    87      47.440  57.276  39.454  1.00  0.00           H
ATOM   1357  CG2 THR    87      49.446  57.789  39.490  1.00  0.00           C
ATOM   1358 HG21 THR    87      49.024  58.794  39.513  1.00  0.00           H
ATOM   1359 HG22 THR    87      50.325  57.735  38.848  1.00  0.00           H
ATOM   1360 HG23 THR    87      49.770  57.552  40.503  1.00  0.00           H
ATOM   1361  OG1 THR    87      48.186  57.173  37.676  1.00  0.00           O
ATOM   1362  HG1 THR    87      48.979  56.892  37.212  1.00  0.00           H
ATOM   1363  C   THR    87      47.554  54.606  38.392  1.00  0.00           C
ATOM   1364  O   THR    87      47.952  54.001  37.475  1.00  0.00           O
ATOM   1365  N   PHE    88      46.281  54.562  38.879  1.00  0.00           N
ATOM   1366  H   PHE    88      46.166  54.958  39.801  1.00  0.00           H
ATOM   1367  CA  PHE    88      45.190  53.938  38.141  1.00  0.00           C
ATOM   1368  HA  PHE    88      45.404  54.042  37.078  1.00  0.00           H
ATOM   1369  CB  PHE    88      45.087  52.416  38.383  1.00  0.00           C
ATOM   1370  HB2 PHE    88      44.144  52.108  37.931  1.00  0.00           H
ATOM   1371  HB3 PHE    88      45.963  51.921  37.965  1.00  0.00           H
ATOM   1372  CG  PHE    88      44.998  51.963  39.801  1.00  0.00           C
ATOM   1373  CD1 PHE    88      44.016  52.461  40.686  1.00  0.00           C
ATOM   1374  HD1 PHE    88      43.180  53.040  40.326  1.00  0.00           H
ATOM   1375  CE1 PHE    88      44.028  52.039  42.020  1.00  0.00           C
ATOM   1376  HE1 PHE    88      43.207  52.385  42.631  1.00  0.00           H
ATOM   1377  CZ  PHE    88      45.010  51.155  42.534  1.00  0.00           C
ATOM   1378  HZ  PHE    88      44.997  50.884  43.580  1.00  0.00           H
ATOM   1379  CE2 PHE    88      45.937  50.610  41.635  1.00  0.00           C
ATOM   1380  HE2 PHE    88      46.654  49.865  41.948  1.00  0.00           H
ATOM   1381  CD2 PHE    88      45.892  50.989  40.288  1.00  0.00           C
ATOM   1382  HD2 PHE    88      46.660  50.583  39.646  1.00  0.00           H
ATOM   1383  C   PHE    88      43.854  54.642  38.541  1.00  0.00           C
ATOM   1384  O   PHE    88      43.683  55.364  39.544  1.00  0.00           O
ATOM   1385  N   ASP    89      42.747  54.467  37.780  1.00  0.00           N
ATOM   1386  H   ASP    89      42.961  54.020  36.900  1.00  0.00           H
ATOM   1387  CA  ASP    89      41.318  54.864  37.954  1.00  0.00           C
ATOM   1388  HA  ASP    89      41.227  55.277  38.959  1.00  0.00           H
ATOM   1389  CB  ASP    89      40.880  55.870  36.942  1.00  0.00           C
ATOM   1390  HB2 ASP    89      41.020  55.459  35.942  1.00  0.00           H
ATOM   1391  HB3 ASP    89      39.805  56.049  36.968  1.00  0.00           H
ATOM   1392  CG  ASP    89      41.615  57.174  37.102  1.00  0.00           C
ATOM   1393  OD1 ASP    89      41.180  58.139  37.772  1.00  0.00           O
ATOM   1394  OD2 ASP    89      42.715  57.291  36.515  1.00  0.00           O
ATOM   1395  C   ASP    89      40.305  53.736  37.952  1.00  0.00           C
ATOM   1396  O   ASP    89      40.145  53.087  36.947  1.00  0.00           O
ATOM   1397  N   THR    90      39.652  53.548  39.162  1.00  0.00           N
ATOM   1398  H   THR    90      39.759  54.184  39.940  1.00  0.00           H
ATOM   1399  CA  THR    90      38.637  52.547  39.376  1.00  0.00           C
ATOM   1400  HA  THR    90      38.630  51.957  38.459  1.00  0.00           H
ATOM   1401  CB  THR    90      38.803  51.746  40.666  1.00  0.00           C
ATOM   1402  HB  THR    90      38.110  50.906  40.710  1.00  0.00           H
ATOM   1403  CG2 THR    90      40.176  51.157  40.916  1.00  0.00           C
ATOM   1404 HG21 THR    90      40.381  50.255  40.340  1.00  0.00           H
ATOM   1405 HG22 THR    90      40.348  50.962  41.974  1.00  0.00           H
ATOM   1406 HG23 THR    90      40.873  51.969  40.704  1.00  0.00           H
ATOM   1407  OG1 THR    90      38.537  52.469  41.783  1.00  0.00           O
ATOM   1408  HG1 THR    90      37.727  52.102  42.145  1.00  0.00           H
ATOM   1409  C   THR    90      37.190  53.143  39.281  1.00  0.00           C
ATOM   1410  O   THR    90      36.938  54.212  39.735  1.00  0.00           O
ATOM   1411  N   THR    91      36.240  52.344  38.786  1.00  0.00           N
ATOM   1412  H   THR    91      36.556  51.491  38.350  1.00  0.00           H
ATOM   1413  CA  THR    91      34.798  52.597  38.822  1.00  0.00           C
ATOM   1414  HA  THR    91      34.526  53.330  39.581  1.00  0.00           H
ATOM   1415  CB  THR    91      34.177  53.142  37.481  1.00  0.00           C
ATOM   1416  HB  THR    91      33.993  52.348  36.758  1.00  0.00           H
ATOM   1417  CG2 THR    91      32.753  53.644  37.688  1.00  0.00           C
ATOM   1418 HG21 THR    91      32.082  52.785  37.675  1.00  0.00           H
ATOM   1419 HG22 THR    91      32.559  54.374  36.902  1.00  0.00           H
ATOM   1420 HG23 THR    91      32.719  54.156  38.649  1.00  0.00           H
ATOM   1421  OG1 THR    91      34.968  54.174  36.971  1.00  0.00           O
ATOM   1422  HG1 THR    91      35.727  53.631  36.744  1.00  0.00           H
ATOM   1423  C   THR    91      34.059  51.348  39.229  1.00  0.00           C
ATOM   1424  O   THR    91      34.583  50.311  38.820  1.00  0.00           O
ATOM   1425  N   GLN    92      32.993  51.434  39.992  1.00  0.00           N
ATOM   1426  H   GLN    92      32.669  52.318  40.360  1.00  0.00           H
ATOM   1427  CA  GLN    92      32.329  50.148  40.507  1.00  0.00           C
ATOM   1428  HA  GLN    92      32.520  49.405  39.732  1.00  0.00           H
ATOM   1429  CB  GLN    92      33.071  49.643  41.796  1.00  0.00           C
ATOM   1430  HB2 GLN    92      32.845  48.606  42.045  1.00  0.00           H
ATOM   1431  HB3 GLN    92      34.138  49.692  41.579  1.00  0.00           H
ATOM   1432  CG  GLN    92      32.786  50.584  43.021  1.00  0.00           C
ATOM   1433  HG2 GLN    92      33.193  51.551  42.728  1.00  0.00           H
ATOM   1434  HG3 GLN    92      31.720  50.547  43.248  1.00  0.00           H
ATOM   1435  CD  GLN    92      33.626  50.077  44.191  1.00  0.00           C
ATOM   1436  OE1 GLN    92      33.978  48.872  44.310  1.00  0.00           O
ATOM   1437  NE2 GLN    92      34.092  50.925  45.116  1.00  0.00           N
ATOM   1438 HE21 GLN    92      34.791  50.601  45.769  1.00  0.00           H
ATOM   1439 HE22 GLN    92      34.014  51.916  44.935  1.00  0.00           H
ATOM   1440  C   GLN    92      30.793  50.129  40.635  1.00  0.00           C
ATOM   1441  O   GLN    92      30.175  51.192  40.824  1.00  0.00           O
ATOM   1442  N   SER    93      30.198  48.969  40.574  1.00  0.00           N
ATOM   1443  H   SER    93      30.807  48.211  40.299  1.00  0.00           H
ATOM   1444  CA  SER    93      28.783  48.735  40.866  1.00  0.00           C
ATOM   1445  HA  SER    93      28.449  49.453  41.615  1.00  0.00           H
ATOM   1446  CB  SER    93      28.002  49.071  39.604  1.00  0.00           C
ATOM   1447  HB2 SER    93      28.109  50.110  39.292  1.00  0.00           H
ATOM   1448  HB3 SER    93      28.400  48.541  38.739  1.00  0.00           H
ATOM   1449  OG  SER    93      26.646  48.723  39.743  1.00  0.00           O
ATOM   1450  HG  SER    93      26.374  48.466  38.860  1.00  0.00           H
ATOM   1451  C   SER    93      28.506  47.294  41.438  1.00  0.00           C
ATOM   1452  O   SER    93      29.029  46.237  40.902  1.00  0.00           O
ATOM   1453  N   LYS    94      27.798  47.219  42.577  1.00  0.00           N
ATOM   1454  H   LYS    94      27.590  48.099  43.027  1.00  0.00           H
ATOM   1455  CA  LYS    94      27.155  46.067  43.155  1.00  0.00           C
ATOM   1456  HA  LYS    94      27.828  45.295  42.784  1.00  0.00           H
ATOM   1457  CB  LYS    94      27.316  46.046  44.704  1.00  0.00           C
ATOM   1458  HB2 LYS    94      27.146  47.049  45.098  1.00  0.00           H
ATOM   1459  HB3 LYS    94      26.584  45.336  45.092  1.00  0.00           H
ATOM   1460  CG  LYS    94      28.781  45.704  45.089  1.00  0.00           C
ATOM   1461  HG2 LYS    94      29.075  44.720  44.723  1.00  0.00           H
ATOM   1462  HG3 LYS    94      29.423  46.360  44.501  1.00  0.00           H
ATOM   1463  CD  LYS    94      29.132  45.812  46.545  1.00  0.00           C
ATOM   1464  HD2 LYS    94      28.371  45.221  47.054  1.00  0.00           H
ATOM   1465  HD3 LYS    94      30.099  45.344  46.730  1.00  0.00           H
ATOM   1466  CE  LYS    94      29.051  47.270  47.157  1.00  0.00           C
ATOM   1467  HE2 LYS    94      29.720  47.946  46.624  1.00  0.00           H
ATOM   1468  HE3 LYS    94      28.041  47.680  47.164  1.00  0.00           H
ATOM   1469  NZ  LYS    94      29.506  47.215  48.551  1.00  0.00           N
ATOM   1470  HZ1 LYS    94      29.071  46.419  48.995  1.00  0.00           H
ATOM   1471  HZ2 LYS    94      29.205  48.029  49.067  1.00  0.00           H
ATOM   1472  HZ3 LYS    94      30.502  47.055  48.529  1.00  0.00           H
ATOM   1473  C   LYS    94      25.708  45.887  42.542  1.00  0.00           C
ATOM   1474  O   LYS    94      24.908  46.807  42.303  1.00  0.00           O
ATOM   1475  N   TYR    95      25.307  44.634  42.463  1.00  0.00           N
ATOM   1476  H   TYR    95      26.021  43.976  42.741  1.00  0.00           H
ATOM   1477  CA  TYR    95      24.027  44.062  42.030  1.00  0.00           C
ATOM   1478  HA  TYR    95      23.255  44.830  42.014  1.00  0.00           H
ATOM   1479  CB  TYR    95      24.134  43.561  40.605  1.00  0.00           C
ATOM   1480  HB2 TYR    95      24.696  42.629  40.680  1.00  0.00           H
ATOM   1481  HB3 TYR    95      23.207  43.199  40.161  1.00  0.00           H
ATOM   1482  CG  TYR    95      24.706  44.525  39.578  1.00  0.00           C
ATOM   1483  CD1 TYR    95      23.799  45.444  38.931  1.00  0.00           C
ATOM   1484  HD1 TYR    95      22.763  45.488  39.234  1.00  0.00           H
ATOM   1485  CE1 TYR    95      24.244  46.447  38.087  1.00  0.00           C
ATOM   1486  HE1 TYR    95      23.606  47.214  37.672  1.00  0.00           H
ATOM   1487  CZ  TYR    95      25.664  46.515  37.876  1.00  0.00           C
ATOM   1488  OH  TYR    95      26.117  47.564  37.123  1.00  0.00           O
ATOM   1489  HH  TYR    95      25.484  48.073  36.611  1.00  0.00           H
ATOM   1490  CE2 TYR    95      26.592  45.646  38.526  1.00  0.00           C
ATOM   1491  HE2 TYR    95      27.652  45.823  38.421  1.00  0.00           H
ATOM   1492  CD2 TYR    95      26.108  44.633  39.371  1.00  0.00           C
ATOM   1493  HD2 TYR    95      26.794  43.947  39.844  1.00  0.00           H
ATOM   1494  C   TYR    95      23.591  42.954  43.001  1.00  0.00           C
ATOM   1495  O   TYR    95      24.253  41.907  43.119  1.00  0.00           O
ATOM   1496  N   ARG    96      22.405  43.187  43.638  1.00  0.00           N
ATOM   1497  H   ARG    96      21.929  44.040  43.379  1.00  0.00           H
ATOM   1498  CA  ARG    96      21.773  42.304  44.590  1.00  0.00           C
ATOM   1499  HA  ARG    96      22.557  41.859  45.201  1.00  0.00           H
ATOM   1500  CB  ARG    96      20.762  43.102  45.508  1.00  0.00           C
ATOM   1501  HB2 ARG    96      21.075  44.143  45.578  1.00  0.00           H
ATOM   1502  HB3 ARG    96      19.862  43.111  44.893  1.00  0.00           H
ATOM   1503  CG  ARG    96      20.319  42.536  46.809  1.00  0.00           C
ATOM   1504  HG2 ARG    96      21.199  42.553  47.453  1.00  0.00           H
ATOM   1505  HG3 ARG    96      19.544  43.161  47.253  1.00  0.00           H
ATOM   1506  CD  ARG    96      19.941  41.067  46.750  1.00  0.00           C
ATOM   1507  HD2 ARG    96      19.275  40.901  45.904  1.00  0.00           H
ATOM   1508  HD3 ARG    96      20.859  40.483  46.678  1.00  0.00           H
ATOM   1509  NE  ARG    96      19.287  40.789  48.034  1.00  0.00           N
ATOM   1510  HE  ARG    96      19.049  41.544  48.661  1.00  0.00           H
ATOM   1511  CZ  ARG    96      19.251  39.675  48.749  1.00  0.00           C
ATOM   1512  NH1 ARG    96      19.667  38.631  48.206  1.00  0.00           N
ATOM   1513 HH11 ARG    96      19.729  38.523  47.205  1.00  0.00           H
ATOM   1514 HH12 ARG    96      19.394  37.872  48.815  1.00  0.00           H
ATOM   1515  NH2 ARG    96      18.828  39.608  49.971  1.00  0.00           N
ATOM   1516 HH21 ARG    96      18.733  40.409  50.579  1.00  0.00           H
ATOM   1517 HH22 ARG    96      18.490  38.692  50.230  1.00  0.00           H
ATOM   1518  C   ARG    96      21.355  41.062  43.847  1.00  0.00           C
ATOM   1519  O   ARG    96      20.450  41.117  42.995  1.00  0.00           O
ATOM   1520  N   LEU    97      21.915  39.890  44.084  1.00  0.00           N
ATOM   1521  H   LEU    97      22.717  39.885  44.699  1.00  0.00           H
ATOM   1522  CA  LEU    97      21.597  38.492  43.581  1.00  0.00           C
ATOM   1523  HA  LEU    97      21.453  38.540  42.502  1.00  0.00           H
ATOM   1524  CB  LEU    97      22.933  37.754  43.782  1.00  0.00           C
ATOM   1525  HB2 LEU    97      23.815  38.197  43.319  1.00  0.00           H
ATOM   1526  HB3 LEU    97      23.147  37.752  44.851  1.00  0.00           H
ATOM   1527  CG  LEU    97      22.926  36.248  43.401  1.00  0.00           C
ATOM   1528  HG  LEU    97      22.131  35.844  44.028  1.00  0.00           H
ATOM   1529  CD1 LEU    97      22.613  35.961  41.959  1.00  0.00           C
ATOM   1530 HD11 LEU    97      21.605  36.291  41.709  1.00  0.00           H
ATOM   1531 HD12 LEU    97      22.729  34.900  41.741  1.00  0.00           H
ATOM   1532 HD13 LEU    97      23.299  36.581  41.381  1.00  0.00           H
ATOM   1533  CD2 LEU    97      24.207  35.477  43.817  1.00  0.00           C
ATOM   1534 HD21 LEU    97      25.049  35.831  43.222  1.00  0.00           H
ATOM   1535 HD22 LEU    97      24.407  35.552  44.886  1.00  0.00           H
ATOM   1536 HD23 LEU    97      23.956  34.423  43.694  1.00  0.00           H
ATOM   1537  C   LEU    97      20.413  37.910  44.371  1.00  0.00           C
ATOM   1538  O   LEU    97      20.486  38.034  45.602  1.00  0.00           O
ATOM   1539  N   PRO    98      19.543  37.111  43.790  1.00  0.00           N
ATOM   1540  CD  PRO    98      18.997  37.137  42.441  1.00  0.00           C
ATOM   1541  HD2 PRO    98      19.461  36.420  41.763  1.00  0.00           H
ATOM   1542  HD3 PRO    98      19.252  38.131  42.072  1.00  0.00           H
ATOM   1543  CG  PRO    98      17.513  37.057  42.403  1.00  0.00           C
ATOM   1544  HG2 PRO    98      17.013  36.689  41.508  1.00  0.00           H
ATOM   1545  HG3 PRO    98      17.156  38.035  42.727  1.00  0.00           H
ATOM   1546  CB  PRO    98      17.295  36.150  43.569  1.00  0.00           C
ATOM   1547  HB2 PRO    98      17.300  35.157  43.119  1.00  0.00           H
ATOM   1548  HB3 PRO    98      16.313  36.446  43.938  1.00  0.00           H
ATOM   1549  CA  PRO    98      18.451  36.467  44.534  1.00  0.00           C
ATOM   1550  HA  PRO    98      17.991  37.126  45.269  1.00  0.00           H
ATOM   1551  C   PRO    98      18.915  35.292  45.360  1.00  0.00           C
ATOM   1552  O   PRO    98      19.470  34.299  44.857  1.00  0.00           O
ATOM   1553  N   ASP    99      18.527  35.331  46.656  1.00  0.00           N
ATOM   1554  H   ASP    99      17.904  36.090  46.895  1.00  0.00           H
ATOM   1555  CA  ASP    99      18.700  34.250  47.644  1.00  0.00           C
ATOM   1556  HA  ASP    99      19.757  34.089  47.858  1.00  0.00           H
ATOM   1557  CB  ASP    99      18.068  34.672  48.944  1.00  0.00           C
ATOM   1558  HB2 ASP    99      17.089  35.071  48.679  1.00  0.00           H
ATOM   1559  HB3 ASP    99      18.008  33.764  49.545  1.00  0.00           H
ATOM   1560  CG  ASP    99      18.848  35.688  49.758  1.00  0.00           C
ATOM   1561  OD1 ASP    99      18.347  36.812  49.882  1.00  0.00           O
ATOM   1562  OD2 ASP    99      19.963  35.489  50.291  1.00  0.00           O
ATOM   1563  C   ASP    99      18.125  32.907  47.023  1.00  0.00           C
ATOM   1564  O   ASP    99      18.816  31.923  47.115  1.00  0.00           O
ATOM   1565  N   ALA   100      16.981  32.848  46.305  1.00  0.00           N
ATOM   1566  H   ALA   100      16.423  33.690  46.313  1.00  0.00           H
ATOM   1567  CA  ALA   100      16.370  31.690  45.627  1.00  0.00           C
ATOM   1568  HA  ALA   100      16.156  30.864  46.304  1.00  0.00           H
ATOM   1569  CB  ALA   100      15.037  32.169  45.118  1.00  0.00           C
ATOM   1570  HB1 ALA   100      15.344  32.934  44.405  1.00  0.00           H
ATOM   1571  HB2 ALA   100      14.545  32.496  46.035  1.00  0.00           H
ATOM   1572  HB3 ALA   100      14.472  31.304  44.772  1.00  0.00           H
ATOM   1573  C   ALA   100      17.248  31.138  44.482  1.00  0.00           C
ATOM   1574  O   ALA   100      17.271  29.956  44.163  1.00  0.00           O
ATOM   1575  N   MET   101      18.137  31.994  43.832  1.00  0.00           N
ATOM   1576  H   MET   101      18.253  32.944  44.156  1.00  0.00           H
ATOM   1577  CA  MET   101      19.008  31.500  42.705  1.00  0.00           C
ATOM   1578  HA  MET   101      18.405  30.807  42.116  1.00  0.00           H
ATOM   1579  CB  MET   101      19.411  32.719  41.804  1.00  0.00           C
ATOM   1580  HB2 MET   101      18.519  33.340  41.722  1.00  0.00           H
ATOM   1581  HB3 MET   101      20.147  33.360  42.286  1.00  0.00           H
ATOM   1582  CG  MET   101      19.821  32.172  40.365  1.00  0.00           C
ATOM   1583  HG2 MET   101      20.309  31.208  40.512  1.00  0.00           H
ATOM   1584  HG3 MET   101      18.873  32.011  39.851  1.00  0.00           H
ATOM   1585  SD  MET   101      20.868  33.337  39.412  1.00  0.00           S
ATOM   1586  CE  MET   101      19.623  34.518  38.784  1.00  0.00           C
ATOM   1587  HE1 MET   101      18.832  33.995  38.248  1.00  0.00           H
ATOM   1588  HE2 MET   101      19.140  34.956  39.657  1.00  0.00           H
ATOM   1589  HE3 MET   101      19.967  35.241  38.045  1.00  0.00           H
ATOM   1590  C   MET   101      20.218  30.793  43.209  1.00  0.00           C
ATOM   1591  O   MET   101      20.601  29.732  42.690  1.00  0.00           O
ATOM   1592  N   ARG   102      20.632  31.141  44.526  1.00  0.00           N
ATOM   1593  H   ARG   102      20.184  31.954  44.923  1.00  0.00           H
ATOM   1594  CA  ARG   102      21.635  30.311  45.270  1.00  0.00           C
ATOM   1595  HA  ARG   102      22.543  30.231  44.674  1.00  0.00           H
ATOM   1596  CB  ARG   102      21.992  30.898  46.623  1.00  0.00           C
ATOM   1597  HB2 ARG   102      21.077  31.056  47.194  1.00  0.00           H
ATOM   1598  HB3 ARG   102      22.705  30.298  47.188  1.00  0.00           H
ATOM   1599  CG  ARG   102      22.833  32.146  46.521  1.00  0.00           C
ATOM   1600  HG2 ARG   102      23.716  31.985  45.901  1.00  0.00           H
ATOM   1601  HG3 ARG   102      22.189  32.956  46.179  1.00  0.00           H
ATOM   1602  CD  ARG   102      23.515  32.533  47.831  1.00  0.00           C
ATOM   1603  HD2 ARG   102      24.175  31.791  48.278  1.00  0.00           H
ATOM   1604  HD3 ARG   102      24.224  33.332  47.614  1.00  0.00           H
ATOM   1605  NE  ARG   102      22.518  33.116  48.729  1.00  0.00           N
ATOM   1606  HE  ARG   102      22.167  34.054  48.593  1.00  0.00           H
ATOM   1607  CZ  ARG   102      21.956  32.451  49.647  1.00  0.00           C
ATOM   1608  NH1 ARG   102      22.203  31.201  49.953  1.00  0.00           N
ATOM   1609 HH11 ARG   102      22.723  30.628  49.306  1.00  0.00           H
ATOM   1610 HH12 ARG   102      21.684  30.840  50.741  1.00  0.00           H
ATOM   1611  NH2 ARG   102      20.900  32.984  50.280  1.00  0.00           N
ATOM   1612 HH21 ARG   102      20.884  33.994  50.260  1.00  0.00           H
ATOM   1613 HH22 ARG   102      20.460  32.461  51.024  1.00  0.00           H
ATOM   1614  C   ARG   102      21.160  28.829  45.570  1.00  0.00           C
ATOM   1615  O   ARG   102      21.916  28.043  46.077  1.00  0.00           O
ATOM   1616  N   THR   103      19.880  28.596  45.234  1.00  0.00           N
ATOM   1617  H   THR   103      19.363  29.383  44.868  1.00  0.00           H
ATOM   1618  CA  THR   103      19.173  27.362  45.484  1.00  0.00           C
ATOM   1619  HA  THR   103      19.823  26.493  45.579  1.00  0.00           H
ATOM   1620  CB  THR   103      18.328  27.537  46.801  1.00  0.00           C
ATOM   1621  HB  THR   103      17.453  26.886  46.812  1.00  0.00           H
ATOM   1622  CG2 THR   103      19.017  27.354  48.114  1.00  0.00           C
ATOM   1623 HG21 THR   103      19.313  26.323  47.923  1.00  0.00           H
ATOM   1624 HG22 THR   103      18.286  27.473  48.913  1.00  0.00           H
ATOM   1625 HG23 THR   103      19.906  27.984  48.143  1.00  0.00           H
ATOM   1626  OG1 THR   103      17.797  28.809  46.925  1.00  0.00           O
ATOM   1627  HG1 THR   103      17.282  29.060  46.154  1.00  0.00           H
ATOM   1628  C   THR   103      18.203  26.965  44.316  1.00  0.00           C
ATOM   1629  O   THR   103      17.157  26.319  44.511  1.00  0.00           O
ATOM   1630  N   THR   104      18.565  27.463  43.094  1.00  0.00           N
ATOM   1631  H   THR   104      19.382  28.056  43.060  1.00  0.00           H
ATOM   1632  CA  THR   104      17.999  27.014  41.828  1.00  0.00           C
ATOM   1633  HA  THR   104      16.922  26.921  41.965  1.00  0.00           H
ATOM   1634  CB  THR   104      18.260  27.971  40.687  1.00  0.00           C
ATOM   1635  HB  THR   104      17.975  28.998  40.913  1.00  0.00           H
ATOM   1636  CG2 THR   104      19.660  28.089  40.115  1.00  0.00           C
ATOM   1637 HG21 THR   104      19.777  28.931  39.432  1.00  0.00           H
ATOM   1638 HG22 THR   104      19.913  27.212  39.519  1.00  0.00           H
ATOM   1639 HG23 THR   104      20.428  28.179  40.884  1.00  0.00           H
ATOM   1640  OG1 THR   104      17.491  27.489  39.621  1.00  0.00           O
ATOM   1641  HG1 THR   104      16.548  27.531  39.798  1.00  0.00           H
ATOM   1642  C   THR   104      18.614  25.667  41.460  1.00  0.00           C
ATOM   1643  O   THR   104      19.690  25.300  41.838  1.00  0.00           O
ATOM   1644  N   GLN   105      17.878  24.910  40.706  1.00  0.00           N
ATOM   1645  H   GLN   105      17.038  25.344  40.351  1.00  0.00           H
ATOM   1646  CA  GLN   105      18.342  23.711  40.096  1.00  0.00           C
ATOM   1647  HA  GLN   105      19.124  23.346  40.761  1.00  0.00           H
ATOM   1648  CB  GLN   105      17.323  22.605  40.120  1.00  0.00           C
ATOM   1649  HB2 GLN   105      16.571  22.855  39.371  1.00  0.00           H
ATOM   1650  HB3 GLN   105      17.808  21.695  39.770  1.00  0.00           H
ATOM   1651  CG  GLN   105      16.611  22.234  41.369  1.00  0.00           C
ATOM   1652  HG2 GLN   105      15.812  22.936  41.608  1.00  0.00           H
ATOM   1653  HG3 GLN   105      16.133  21.260  41.262  1.00  0.00           H
ATOM   1654  CD  GLN   105      17.520  22.039  42.578  1.00  0.00           C
ATOM   1655  OE1 GLN   105      18.707  21.671  42.507  1.00  0.00           O
ATOM   1656  NE2 GLN   105      16.970  22.392  43.740  1.00  0.00           N
ATOM   1657 HE21 GLN   105      17.679  22.401  44.459  1.00  0.00           H
ATOM   1658 HE22 GLN   105      16.196  23.040  43.745  1.00  0.00           H
ATOM   1659  C   GLN   105      18.872  23.962  38.634  1.00  0.00           C
ATOM   1660  O   GLN   105      19.358  22.977  38.057  1.00  0.00           O
ATOM   1661  N   ASN   106      18.834  25.161  38.065  1.00  0.00           N
ATOM   1662  H   ASN   106      18.438  25.944  38.566  1.00  0.00           H
ATOM   1663  CA  ASN   106      19.197  25.369  36.694  1.00  0.00           C
ATOM   1664  HA  ASN   106      19.070  24.454  36.115  1.00  0.00           H
ATOM   1665  CB  ASN   106      18.222  26.374  36.084  1.00  0.00           C
ATOM   1666  HB2 ASN   106      18.323  27.263  36.706  1.00  0.00           H
ATOM   1667  HB3 ASN   106      18.422  26.535  35.024  1.00  0.00           H
ATOM   1668  CG  ASN   106      16.786  25.834  36.195  1.00  0.00           C
ATOM   1669  OD1 ASN   106      16.412  24.900  35.498  1.00  0.00           O
ATOM   1670  ND2 ASN   106      16.025  26.224  37.191  1.00  0.00           N
ATOM   1671 HD21 ASN   106      16.218  26.912  37.904  1.00  0.00           H
ATOM   1672 HD22 ASN   106      15.099  25.823  37.250  1.00  0.00           H
ATOM   1673  C   ASN   106      20.650  26.013  36.618  1.00  0.00           C
ATOM   1674  O   ASN   106      20.821  27.066  37.188  1.00  0.00           O
ATOM   1675  N   PRO   107      21.622  25.445  35.843  1.00  0.00           N
ATOM   1676  CD  PRO   107      21.556  24.192  35.093  1.00  0.00           C
ATOM   1677  HD2 PRO   107      21.528  24.485  34.043  1.00  0.00           H
ATOM   1678  HD3 PRO   107      20.695  23.592  35.387  1.00  0.00           H
ATOM   1679  CG  PRO   107      22.936  23.568  35.379  1.00  0.00           C
ATOM   1680  HG2 PRO   107      23.253  22.947  34.542  1.00  0.00           H
ATOM   1681  HG3 PRO   107      23.046  23.145  36.378  1.00  0.00           H
ATOM   1682  CB  PRO   107      23.856  24.802  35.413  1.00  0.00           C
ATOM   1683  HB2 PRO   107      24.126  25.072  34.392  1.00  0.00           H
ATOM   1684  HB3 PRO   107      24.686  24.558  36.074  1.00  0.00           H
ATOM   1685  CA  PRO   107      22.982  25.863  36.046  1.00  0.00           C
ATOM   1686  HA  PRO   107      23.204  25.935  37.111  1.00  0.00           H
ATOM   1687  C   PRO   107      23.316  27.289  35.407  1.00  0.00           C
ATOM   1688  O   PRO   107      24.060  27.997  36.033  1.00  0.00           O
ATOM   1689  N   ASP   108      22.624  27.706  34.375  1.00  0.00           N
ATOM   1690  H   ASP   108      22.027  27.072  33.863  1.00  0.00           H
ATOM   1691  CA  ASP   108      22.988  28.993  33.683  1.00  0.00           C
ATOM   1692  HA  ASP   108      24.041  29.130  33.930  1.00  0.00           H
ATOM   1693  CB  ASP   108      22.943  28.739  32.212  1.00  0.00           C
ATOM   1694  HB2 ASP   108      21.899  28.674  31.904  1.00  0.00           H
ATOM   1695  HB3 ASP   108      23.299  29.649  31.729  1.00  0.00           H
ATOM   1696  CG  ASP   108      23.939  27.614  31.667  1.00  0.00           C
ATOM   1697  OD1 ASP   108      24.951  28.027  30.985  1.00  0.00           O
ATOM   1698  OD2 ASP   108      23.717  26.422  31.891  1.00  0.00           O
ATOM   1699  C   ASP   108      22.216  30.278  34.136  1.00  0.00           C
ATOM   1700  O   ASP   108      22.508  31.350  33.640  1.00  0.00           O
ATOM   1701  N   GLU   109      21.260  30.230  35.023  1.00  0.00           N
ATOM   1702  H   GLU   109      21.126  29.290  35.364  1.00  0.00           H
ATOM   1703  CA  GLU   109      20.664  31.376  35.610  1.00  0.00           C
ATOM   1704  HA  GLU   109      20.092  31.932  34.868  1.00  0.00           H
ATOM   1705  CB  GLU   109      19.733  31.023  36.723  1.00  0.00           C
ATOM   1706  HB2 GLU   109      20.083  30.291  37.452  1.00  0.00           H
ATOM   1707  HB3 GLU   109      19.419  31.956  37.193  1.00  0.00           H
ATOM   1708  CG  GLU   109      18.421  30.380  36.186  1.00  0.00           C
ATOM   1709  HG2 GLU   109      18.687  29.505  35.592  1.00  0.00           H
ATOM   1710  HG3 GLU   109      17.822  30.097  37.052  1.00  0.00           H
ATOM   1711  CD  GLU   109      17.431  31.358  35.505  1.00  0.00           C
ATOM   1712  OE1 GLU   109      17.499  31.511  34.269  1.00  0.00           O
ATOM   1713  OE2 GLU   109      16.718  32.069  36.243  1.00  0.00           O
ATOM   1714  C   GLU   109      21.701  32.385  36.195  1.00  0.00           C
ATOM   1715  O   GLU   109      21.574  33.554  35.868  1.00  0.00           O
ATOM   1716  N   LEU   110      22.731  31.905  36.803  1.00  0.00           N
ATOM   1717  H   LEU   110      22.832  30.912  36.959  1.00  0.00           H
ATOM   1718  CA  LEU   110      23.883  32.616  37.381  1.00  0.00           C
ATOM   1719  HA  LEU   110      23.467  33.428  37.977  1.00  0.00           H
ATOM   1720  CB  LEU   110      24.760  31.544  38.187  1.00  0.00           C
ATOM   1721  HB2 LEU   110      24.130  30.940  38.840  1.00  0.00           H
ATOM   1722  HB3 LEU   110      25.173  30.773  37.538  1.00  0.00           H
ATOM   1723  CG  LEU   110      26.045  32.177  38.792  1.00  0.00           C
ATOM   1724  HG  LEU   110      26.495  32.556  37.875  1.00  0.00           H
ATOM   1725  CD1 LEU   110      25.655  33.195  39.850  1.00  0.00           C
ATOM   1726 HD11 LEU   110      26.504  33.507  40.460  1.00  0.00           H
ATOM   1727 HD12 LEU   110      24.856  32.767  40.455  1.00  0.00           H
ATOM   1728 HD13 LEU   110      25.179  34.104  39.484  1.00  0.00           H
ATOM   1729  CD2 LEU   110      26.819  31.029  39.379  1.00  0.00           C
ATOM   1730 HD21 LEU   110      27.092  30.403  38.530  1.00  0.00           H
ATOM   1731 HD22 LEU   110      27.732  31.273  39.921  1.00  0.00           H
ATOM   1732 HD23 LEU   110      26.186  30.441  40.044  1.00  0.00           H
ATOM   1733  C   LEU   110      24.741  33.207  36.253  1.00  0.00           C
ATOM   1734  O   LEU   110      25.048  34.397  36.327  1.00  0.00           O
ATOM   1735  N   TRP   111      25.177  32.374  35.286  1.00  0.00           N
ATOM   1736  H   TRP   111      25.065  31.381  35.427  1.00  0.00           H
ATOM   1737  CA  TRP   111      26.055  32.831  34.298  1.00  0.00           C
ATOM   1738  HA  TRP   111      26.819  33.407  34.820  1.00  0.00           H
ATOM   1739  CB  TRP   111      26.751  31.690  33.579  1.00  0.00           C
ATOM   1740  HB2 TRP   111      26.032  31.164  32.951  1.00  0.00           H
ATOM   1741  HB3 TRP   111      27.544  32.090  32.947  1.00  0.00           H
ATOM   1742  CG  TRP   111      27.423  30.631  34.373  1.00  0.00           C
ATOM   1743  CD1 TRP   111      27.214  29.327  34.273  1.00  0.00           C
ATOM   1744  HD1 TRP   111      26.478  28.817  33.667  1.00  0.00           H
ATOM   1745  NE1 TRP   111      28.175  28.668  35.046  1.00  0.00           N
ATOM   1746  HE1 TRP   111      28.063  27.672  35.165  1.00  0.00           H
ATOM   1747  CE2 TRP   111      28.896  29.649  35.820  1.00  0.00           C
ATOM   1748  CZ2 TRP   111      29.785  29.518  36.887  1.00  0.00           C
ATOM   1749  HZ2 TRP   111      29.975  28.489  37.156  1.00  0.00           H
ATOM   1750  CH2 TRP   111      30.384  30.611  37.471  1.00  0.00           C
ATOM   1751  HH2 TRP   111      31.066  30.388  38.278  1.00  0.00           H
ATOM   1752  CZ3 TRP   111      29.923  31.875  37.119  1.00  0.00           C
ATOM   1753  HZ3 TRP   111      30.181  32.749  37.699  1.00  0.00           H
ATOM   1754  CE3 TRP   111      29.088  32.023  35.999  1.00  0.00           C
ATOM   1755  HE3 TRP   111      28.716  33.005  35.748  1.00  0.00           H
ATOM   1756  CD2 TRP   111      28.455  30.893  35.367  1.00  0.00           C
ATOM   1757  C   TRP   111      25.334  33.844  33.354  1.00  0.00           C
ATOM   1758  O   TRP   111      25.917  34.813  32.747  1.00  0.00           O
ATOM   1759  N   GLU   112      24.012  33.774  33.174  1.00  0.00           N
ATOM   1760  H   GLU   112      23.497  33.043  33.644  1.00  0.00           H
ATOM   1761  CA  GLU   112      23.095  34.790  32.639  1.00  0.00           C
ATOM   1762  HA  GLU   112      23.574  35.176  31.740  1.00  0.00           H
ATOM   1763  CB  GLU   112      21.714  34.286  32.314  1.00  0.00           C
ATOM   1764  HB2 GLU   112      21.343  33.797  33.215  1.00  0.00           H
ATOM   1765  HB3 GLU   112      21.082  35.159  32.154  1.00  0.00           H
ATOM   1766  CG  GLU   112      21.697  33.245  31.120  1.00  0.00           C
ATOM   1767  HG2 GLU   112      21.729  33.852  30.215  1.00  0.00           H
ATOM   1768  HG3 GLU   112      22.611  32.658  31.213  1.00  0.00           H
ATOM   1769  CD  GLU   112      20.506  32.378  31.105  1.00  0.00           C
ATOM   1770  OE1 GLU   112      20.548  31.199  30.658  1.00  0.00           O
ATOM   1771  OE2 GLU   112      19.400  32.973  31.358  1.00  0.00           O
ATOM   1772  C   GLU   112      23.092  36.020  33.635  1.00  0.00           C
ATOM   1773  O   GLU   112      23.196  37.178  33.102  1.00  0.00           O
ATOM   1774  N   PHE   113      22.946  35.899  34.941  1.00  0.00           N
ATOM   1775  H   PHE   113      22.931  34.961  35.313  1.00  0.00           H
ATOM   1776  CA  PHE   113      22.970  37.122  35.861  1.00  0.00           C
ATOM   1777  HA  PHE   113      22.259  37.906  35.600  1.00  0.00           H
ATOM   1778  CB  PHE   113      22.856  36.639  37.332  1.00  0.00           C
ATOM   1779  HB2 PHE   113      22.234  35.748  37.417  1.00  0.00           H
ATOM   1780  HB3 PHE   113      23.830  36.177  37.498  1.00  0.00           H
ATOM   1781  CG  PHE   113      22.630  37.828  38.284  1.00  0.00           C
ATOM   1782  CD1 PHE   113      21.344  38.255  38.590  1.00  0.00           C
ATOM   1783  HD1 PHE   113      20.513  37.776  38.091  1.00  0.00           H
ATOM   1784  CE1 PHE   113      21.087  39.192  39.615  1.00  0.00           C
ATOM   1785  HE1 PHE   113      20.133  39.651  39.829  1.00  0.00           H
ATOM   1786  CZ  PHE   113      22.191  39.747  40.268  1.00  0.00           C
ATOM   1787  HZ  PHE   113      22.089  40.483  41.052  1.00  0.00           H
ATOM   1788  CE2 PHE   113      23.479  39.250  39.992  1.00  0.00           C
ATOM   1789  HE2 PHE   113      24.313  39.745  40.468  1.00  0.00           H
ATOM   1790  CD2 PHE   113      23.672  38.272  39.028  1.00  0.00           C
ATOM   1791  HD2 PHE   113      24.675  37.884  38.931  1.00  0.00           H
ATOM   1792  C   PHE   113      24.215  37.953  35.775  1.00  0.00           C
ATOM   1793  O   PHE   113      24.090  39.148  35.563  1.00  0.00           O
ATOM   1794  N   ILE   114      25.396  37.306  35.815  1.00  0.00           N
ATOM   1795  H   ILE   114      25.430  36.311  35.985  1.00  0.00           H
ATOM   1796  CA  ILE   114      26.721  37.991  35.608  1.00  0.00           C
ATOM   1797  HA  ILE   114      26.831  38.739  36.392  1.00  0.00           H
ATOM   1798  CB  ILE   114      27.920  37.043  35.780  1.00  0.00           C
ATOM   1799  HB  ILE   114      27.845  36.372  34.924  1.00  0.00           H
ATOM   1800  CG2 ILE   114      29.225  37.905  35.745  1.00  0.00           C
ATOM   1801 HG21 ILE   114      29.313  38.394  34.776  1.00  0.00           H
ATOM   1802 HG22 ILE   114      30.065  37.221  35.624  1.00  0.00           H
ATOM   1803 HG23 ILE   114      29.310  38.568  36.606  1.00  0.00           H
ATOM   1804  CG1 ILE   114      27.751  36.220  37.099  1.00  0.00           C
ATOM   1805 HG12 ILE   114      27.392  36.915  37.858  1.00  0.00           H
ATOM   1806 HG13 ILE   114      27.060  35.390  36.948  1.00  0.00           H
ATOM   1807  CD1 ILE   114      29.007  35.547  37.596  1.00  0.00           C
ATOM   1808 HD11 ILE   114      29.422  35.054  36.717  1.00  0.00           H
ATOM   1809 HD12 ILE   114      28.595  34.807  38.283  1.00  0.00           H
ATOM   1810 HD13 ILE   114      29.755  36.262  37.937  1.00  0.00           H
ATOM   1811  C   ILE   114      26.822  38.728  34.245  1.00  0.00           C
ATOM   1812  O   ILE   114      27.084  39.936  34.269  1.00  0.00           O
ATOM   1813  N   ALA   115      26.358  38.131  33.127  1.00  0.00           N
ATOM   1814  H   ALA   115      25.859  37.253  33.155  1.00  0.00           H
ATOM   1815  CA  ALA   115      26.349  38.803  31.828  1.00  0.00           C
ATOM   1816  HA  ALA   115      27.364  39.116  31.584  1.00  0.00           H
ATOM   1817  CB  ALA   115      25.955  37.844  30.733  1.00  0.00           C
ATOM   1818  HB1 ALA   115      25.892  38.424  29.812  1.00  0.00           H
ATOM   1819  HB2 ALA   115      24.999  37.327  30.818  1.00  0.00           H
ATOM   1820  HB3 ALA   115      26.745  37.118  30.535  1.00  0.00           H
ATOM   1821  C   ALA   115      25.524  40.085  31.844  1.00  0.00           C
ATOM   1822  O   ALA   115      26.000  41.057  31.351  1.00  0.00           O
ATOM   1823  N   ASP   116      24.285  40.032  32.429  1.00  0.00           N
ATOM   1824  H   ASP   116      23.835  39.178  32.725  1.00  0.00           H
ATOM   1825  CA  ASP   116      23.395  41.158  32.349  1.00  0.00           C
ATOM   1826  HA  ASP   116      23.307  41.549  31.334  1.00  0.00           H
ATOM   1827  CB  ASP   116      21.981  40.784  32.868  1.00  0.00           C
ATOM   1828  HB2 ASP   116      22.124  40.436  33.891  1.00  0.00           H
ATOM   1829  HB3 ASP   116      21.351  41.673  32.863  1.00  0.00           H
ATOM   1830  CG  ASP   116      21.282  39.670  32.043  1.00  0.00           C
ATOM   1831  OD1 ASP   116      21.631  39.534  30.825  1.00  0.00           O
ATOM   1832  OD2 ASP   116      20.330  39.023  32.559  1.00  0.00           O
ATOM   1833  C   ASP   116      24.017  42.281  33.281  1.00  0.00           C
ATOM   1834  O   ASP   116      23.959  43.488  33.063  1.00  0.00           O
ATOM   1835  N   SER   117      24.698  41.888  34.319  1.00  0.00           N
ATOM   1836  H   SER   117      24.839  40.890  34.383  1.00  0.00           H
ATOM   1837  CA  SER   117      25.385  42.838  35.233  1.00  0.00           C
ATOM   1838  HA  SER   117      24.704  43.652  35.483  1.00  0.00           H
ATOM   1839  CB  SER   117      25.491  42.215  36.587  1.00  0.00           C
ATOM   1840  HB2 SER   117      26.110  41.322  36.502  1.00  0.00           H
ATOM   1841  HB3 SER   117      26.001  42.955  37.203  1.00  0.00           H
ATOM   1842  OG  SER   117      24.320  41.742  37.179  1.00  0.00           O
ATOM   1843  HG  SER   117      23.871  41.112  36.611  1.00  0.00           H
ATOM   1844  C   SER   117      26.680  43.446  34.717  1.00  0.00           C
ATOM   1845  O   SER   117      26.860  44.691  34.832  1.00  0.00           O
ATOM   1846  N   LEU   118      27.489  42.643  34.011  1.00  0.00           N
ATOM   1847  H   LEU   118      27.266  41.670  33.865  1.00  0.00           H
ATOM   1848  CA  LEU   118      28.537  43.157  33.140  1.00  0.00           C
ATOM   1849  HA  LEU   118      29.178  43.763  33.779  1.00  0.00           H
ATOM   1850  CB  LEU   118      29.427  42.089  32.537  1.00  0.00           C
ATOM   1851  HB2 LEU   118      28.781  41.360  32.046  1.00  0.00           H
ATOM   1852  HB3 LEU   118      30.191  42.455  31.850  1.00  0.00           H
ATOM   1853  CG  LEU   118      30.287  41.428  33.614  1.00  0.00           C
ATOM   1854  HG  LEU   118      29.594  41.162  34.413  1.00  0.00           H
ATOM   1855  CD1 LEU   118      30.818  40.018  33.065  1.00  0.00           C
ATOM   1856 HD11 LEU   118      29.906  39.523  32.733  1.00  0.00           H
ATOM   1857 HD12 LEU   118      31.501  39.535  33.763  1.00  0.00           H
ATOM   1858 HD13 LEU   118      31.444  40.183  32.187  1.00  0.00           H
ATOM   1859  CD2 LEU   118      31.481  42.231  34.058  1.00  0.00           C
ATOM   1860 HD21 LEU   118      32.200  41.702  34.683  1.00  0.00           H
ATOM   1861 HD22 LEU   118      32.050  42.467  33.159  1.00  0.00           H
ATOM   1862 HD23 LEU   118      31.285  43.224  34.465  1.00  0.00           H
ATOM   1863  C   LEU   118      27.971  44.126  32.039  1.00  0.00           C
ATOM   1864  O   LEU   118      28.298  45.266  31.986  1.00  0.00           O
ATOM   1865  N   LYS   119      26.973  43.687  31.307  1.00  0.00           N
ATOM   1866  H   LYS   119      26.653  42.743  31.471  1.00  0.00           H
ATOM   1867  CA  LYS   119      26.258  44.338  30.190  1.00  0.00           C
ATOM   1868  HA  LYS   119      27.052  44.464  29.453  1.00  0.00           H
ATOM   1869  CB  LYS   119      25.130  43.478  29.571  1.00  0.00           C
ATOM   1870  HB2 LYS   119      25.368  42.417  29.635  1.00  0.00           H
ATOM   1871  HB3 LYS   119      24.221  43.690  30.135  1.00  0.00           H
ATOM   1872  CG  LYS   119      24.865  43.809  28.066  1.00  0.00           C
ATOM   1873  HG2 LYS   119      25.826  43.959  27.575  1.00  0.00           H
ATOM   1874  HG3 LYS   119      24.400  42.914  27.654  1.00  0.00           H
ATOM   1875  CD  LYS   119      23.975  45.080  27.814  1.00  0.00           C
ATOM   1876  HD2 LYS   119      22.958  44.782  28.074  1.00  0.00           H
ATOM   1877  HD3 LYS   119      24.211  45.948  28.429  1.00  0.00           H
ATOM   1878  CE  LYS   119      24.143  45.518  26.380  1.00  0.00           C
ATOM   1879  HE2 LYS   119      25.180  45.849  26.327  1.00  0.00           H
ATOM   1880  HE3 LYS   119      23.971  44.659  25.732  1.00  0.00           H
ATOM   1881  NZ  LYS   119      23.346  46.704  25.954  1.00  0.00           N
ATOM   1882  HZ1 LYS   119      23.740  47.040  25.087  1.00  0.00           H
ATOM   1883  HZ2 LYS   119      23.450  47.497  26.570  1.00  0.00           H
ATOM   1884  HZ3 LYS   119      22.391  46.383  25.870  1.00  0.00           H
ATOM   1885  C   LYS   119      25.717  45.667  30.695  1.00  0.00           C
ATOM   1886  O   LYS   119      25.855  46.687  30.042  1.00  0.00           O
ATOM   1887  N   ALA   120      25.080  45.691  31.877  1.00  0.00           N
ATOM   1888  H   ALA   120      24.985  44.922  32.525  1.00  0.00           H
ATOM   1889  CA  ALA   120      24.446  46.891  32.386  1.00  0.00           C
ATOM   1890  HA  ALA   120      23.774  47.327  31.647  1.00  0.00           H
ATOM   1891  CB  ALA   120      23.589  46.509  33.595  1.00  0.00           C
ATOM   1892  HB1 ALA   120      22.617  46.187  33.219  1.00  0.00           H
ATOM   1893  HB2 ALA   120      23.409  47.483  34.049  1.00  0.00           H
ATOM   1894  HB3 ALA   120      24.178  45.857  34.242  1.00  0.00           H
ATOM   1895  C   ALA   120      25.486  47.963  32.847  1.00  0.00           C
ATOM   1896  O   ALA   120      25.247  49.148  32.618  1.00  0.00           O
ATOM   1897  N   PHE   121      26.681  47.581  33.347  1.00  0.00           N
ATOM   1898  H   PHE   121      26.845  46.626  33.631  1.00  0.00           H
ATOM   1899  CA  PHE   121      27.763  48.495  33.754  1.00  0.00           C
ATOM   1900  HA  PHE   121      27.301  49.257  34.382  1.00  0.00           H
ATOM   1901  CB  PHE   121      28.784  47.801  34.614  1.00  0.00           C
ATOM   1902  HB2 PHE   121      28.328  47.277  35.455  1.00  0.00           H
ATOM   1903  HB3 PHE   121      29.176  47.070  33.905  1.00  0.00           H
ATOM   1904  CG  PHE   121      29.907  48.647  35.233  1.00  0.00           C
ATOM   1905  CD1 PHE   121      29.441  49.723  35.979  1.00  0.00           C
ATOM   1906  HD1 PHE   121      28.371  49.851  36.066  1.00  0.00           H
ATOM   1907  CE1 PHE   121      30.268  50.448  36.833  1.00  0.00           C
ATOM   1908  HE1 PHE   121      29.850  51.236  37.441  1.00  0.00           H
ATOM   1909  CZ  PHE   121      31.587  50.041  36.872  1.00  0.00           C
ATOM   1910  HZ  PHE   121      32.290  50.541  37.521  1.00  0.00           H
ATOM   1911  CE2 PHE   121      32.112  49.026  36.059  1.00  0.00           C
ATOM   1912  HE2 PHE   121      33.149  48.721  36.078  1.00  0.00           H
ATOM   1913  CD2 PHE   121      31.278  48.279  35.239  1.00  0.00           C
ATOM   1914  HD2 PHE   121      31.666  47.515  34.583  1.00  0.00           H
ATOM   1915  C   PHE   121      28.412  49.087  32.473  1.00  0.00           C
ATOM   1916  O   PHE   121      28.541  50.312  32.332  1.00  0.00           O
ATOM   1917  N   ILE   122      28.689  48.279  31.470  1.00  0.00           N
ATOM   1918  H   ILE   122      28.592  47.286  31.632  1.00  0.00           H
ATOM   1919  CA  ILE   122      29.344  48.727  30.219  1.00  0.00           C
ATOM   1920  HA  ILE   122      30.218  49.344  30.425  1.00  0.00           H
ATOM   1921  CB  ILE   122      29.783  47.487  29.386  1.00  0.00           C
ATOM   1922  HB  ILE   122      28.935  46.809  29.283  1.00  0.00           H
ATOM   1923  CG2 ILE   122      30.245  47.734  27.935  1.00  0.00           C
ATOM   1924 HG21 ILE   122      29.446  48.255  27.406  1.00  0.00           H
ATOM   1925 HG22 ILE   122      30.395  46.856  27.307  1.00  0.00           H
ATOM   1926 HG23 ILE   122      31.043  48.475  27.885  1.00  0.00           H
ATOM   1927  CG1 ILE   122      30.868  46.622  29.921  1.00  0.00           C
ATOM   1928 HG12 ILE   122      30.398  46.009  30.689  1.00  0.00           H
ATOM   1929 HG13 ILE   122      31.286  45.952  29.168  1.00  0.00           H
ATOM   1930  CD1 ILE   122      32.194  47.393  30.464  1.00  0.00           C
ATOM   1931 HD11 ILE   122      33.074  46.820  30.171  1.00  0.00           H
ATOM   1932 HD12 ILE   122      32.020  47.476  31.537  1.00  0.00           H
ATOM   1933 HD13 ILE   122      32.224  48.352  29.946  1.00  0.00           H
ATOM   1934  C   ILE   122      28.334  49.609  29.447  1.00  0.00           C
ATOM   1935  O   ILE   122      28.716  50.473  28.695  1.00  0.00           O
ATOM   1936  N   ASP   123      27.061  49.462  29.718  1.00  0.00           N
ATOM   1937  H   ASP   123      26.805  48.679  30.302  1.00  0.00           H
ATOM   1938  CA  ASP   123      25.945  50.462  29.300  1.00  0.00           C
ATOM   1939  HA  ASP   123      26.091  50.765  28.263  1.00  0.00           H
ATOM   1940  CB  ASP   123      24.514  49.843  29.346  1.00  0.00           C
ATOM   1941  HB2 ASP   123      24.471  49.171  30.204  1.00  0.00           H
ATOM   1942  HB3 ASP   123      23.762  50.556  29.681  1.00  0.00           H
ATOM   1943  CG  ASP   123      24.077  49.032  28.162  1.00  0.00           C
ATOM   1944  OD1 ASP   123      24.809  48.774  27.175  1.00  0.00           O
ATOM   1945  OD2 ASP   123      22.926  48.527  28.132  1.00  0.00           O
ATOM   1946  C   ASP   123      25.897  51.831  30.028  1.00  0.00           C
ATOM   1947  O   ASP   123      25.443  52.791  29.481  1.00  0.00           O
ATOM   1948  N   GLU   124      26.409  51.944  31.249  1.00  0.00           N
ATOM   1949  H   GLU   124      26.797  51.177  31.780  1.00  0.00           H
ATOM   1950  CA  GLU   124      26.604  53.316  31.851  1.00  0.00           C
ATOM   1951  HA  GLU   124      25.749  53.960  31.644  1.00  0.00           H
ATOM   1952  CB  GLU   124      26.751  53.167  33.378  1.00  0.00           C
ATOM   1953  HB2 GLU   124      27.254  52.214  33.543  1.00  0.00           H
ATOM   1954  HB3 GLU   124      27.254  54.023  33.828  1.00  0.00           H
ATOM   1955  CG  GLU   124      25.381  53.012  34.085  1.00  0.00           C
ATOM   1956  HG2 GLU   124      24.865  52.100  33.786  1.00  0.00           H
ATOM   1957  HG3 GLU   124      25.508  52.797  35.146  1.00  0.00           H
ATOM   1958  CD  GLU   124      24.394  54.193  33.868  1.00  0.00           C
ATOM   1959  OE1 GLU   124      23.253  54.080  34.375  1.00  0.00           O
ATOM   1960  OE2 GLU   124      24.723  55.288  33.361  1.00  0.00           O
ATOM   1961  C   GLU   124      27.865  53.928  31.275  1.00  0.00           C
ATOM   1962  O   GLU   124      27.874  55.079  30.804  1.00  0.00           O
ATOM   1963  N   GLN   125      28.988  53.261  31.381  1.00  0.00           N
ATOM   1964  H   GLN   125      28.819  52.320  31.709  1.00  0.00           H
ATOM   1965  CA  GLN   125      30.392  53.706  31.098  1.00  0.00           C
ATOM   1966  HA  GLN   125      30.788  54.594  31.590  1.00  0.00           H
ATOM   1967  CB  GLN   125      31.392  52.690  31.661  1.00  0.00           C
ATOM   1968  HB2 GLN   125      31.310  51.771  31.081  1.00  0.00           H
ATOM   1969  HB3 GLN   125      32.369  53.121  31.445  1.00  0.00           H
ATOM   1970  CG  GLN   125      31.348  52.522  33.213  1.00  0.00           C
ATOM   1971  HG2 GLN   125      30.449  51.954  33.447  1.00  0.00           H
ATOM   1972  HG3 GLN   125      32.183  51.925  33.581  1.00  0.00           H
ATOM   1973  CD  GLN   125      31.187  53.789  34.118  1.00  0.00           C
ATOM   1974  OE1 GLN   125      30.423  53.695  35.100  1.00  0.00           O
ATOM   1975  NE2 GLN   125      31.907  54.851  33.796  1.00  0.00           N
ATOM   1976 HE21 GLN   125      31.767  55.717  34.296  1.00  0.00           H
ATOM   1977 HE22 GLN   125      32.726  54.900  33.206  1.00  0.00           H
ATOM   1978  C   GLN   125      30.556  54.090  29.589  1.00  0.00           C
ATOM   1979  O   GLN   125      31.172  55.111  29.297  1.00  0.00           O
ATOM   1980  N   PHE   126      29.995  53.304  28.656  1.00  0.00           N
ATOM   1981  H   PHE   126      29.500  52.495  29.005  1.00  0.00           H
ATOM   1982  CA  PHE   126      30.074  53.453  27.207  1.00  0.00           C
ATOM   1983  HA  PHE   126      30.623  54.356  26.940  1.00  0.00           H
ATOM   1984  CB  PHE   126      30.866  52.270  26.643  1.00  0.00           C
ATOM   1985  HB2 PHE   126      30.295  51.363  26.845  1.00  0.00           H
ATOM   1986  HB3 PHE   126      31.124  52.403  25.593  1.00  0.00           H
ATOM   1987  CG  PHE   126      32.286  52.095  27.385  1.00  0.00           C
ATOM   1988  CD1 PHE   126      32.404  51.191  28.506  1.00  0.00           C
ATOM   1989  HD1 PHE   126      31.531  50.716  28.929  1.00  0.00           H
ATOM   1990  CE1 PHE   126      33.700  51.161  29.143  1.00  0.00           C
ATOM   1991  HE1 PHE   126      33.804  50.622  30.074  1.00  0.00           H
ATOM   1992  CZ  PHE   126      34.784  51.795  28.526  1.00  0.00           C
ATOM   1993  HZ  PHE   126      35.790  51.620  28.879  1.00  0.00           H
ATOM   1994  CE2 PHE   126      34.616  52.616  27.427  1.00  0.00           C
ATOM   1995  HE2 PHE   126      35.521  53.032  27.006  1.00  0.00           H
ATOM   1996  CD2 PHE   126      33.371  52.752  26.800  1.00  0.00           C
ATOM   1997  HD2 PHE   126      33.311  53.400  25.939  1.00  0.00           H
ATOM   1998  C   PHE   126      28.813  53.692  26.457  1.00  0.00           C
ATOM   1999  O   PHE   126      28.287  52.783  25.833  1.00  0.00           O
ATOM   2000  N   PRO   127      28.218  55.000  26.497  1.00  0.00           N
ATOM   2001  CD  PRO   127      28.637  56.086  27.441  1.00  0.00           C
ATOM   2002  HD2 PRO   127      29.415  56.661  26.939  1.00  0.00           H
ATOM   2003  HD3 PRO   127      29.013  55.675  28.378  1.00  0.00           H
ATOM   2004  CG  PRO   127      27.433  56.832  27.757  1.00  0.00           C
ATOM   2005  HG2 PRO   127      27.649  57.842  28.101  1.00  0.00           H
ATOM   2006  HG3 PRO   127      26.870  56.258  28.493  1.00  0.00           H
ATOM   2007  CB  PRO   127      26.721  56.800  26.396  1.00  0.00           C
ATOM   2008  HB2 PRO   127      27.265  57.512  25.777  1.00  0.00           H
ATOM   2009  HB3 PRO   127      25.682  57.117  26.306  1.00  0.00           H
ATOM   2010  CA  PRO   127      26.926  55.395  25.870  1.00  0.00           C
ATOM   2011  HA  PRO   127      26.187  54.750  26.346  1.00  0.00           H
ATOM   2012  C   PRO   127      26.828  55.348  24.313  1.00  0.00           C
ATOM   2013  O   PRO   127      25.726  55.399  23.721  1.00  0.00           O
ATOM   2014  N   GLN   128      27.970  55.428  23.593  1.00  0.00           N
ATOM   2015  H   GLN   128      28.817  55.715  24.061  1.00  0.00           H
ATOM   2016  CA  GLN   128      28.066  54.968  22.180  1.00  0.00           C
ATOM   2017  HA  GLN   128      27.118  55.203  21.696  1.00  0.00           H
ATOM   2018  CB  GLN   128      29.174  55.792  21.553  1.00  0.00           C
ATOM   2019  HB2 GLN   128      30.094  55.591  22.101  1.00  0.00           H
ATOM   2020  HB3 GLN   128      29.334  55.383  20.556  1.00  0.00           H
ATOM   2021  CG  GLN   128      28.802  57.260  21.504  1.00  0.00           C
ATOM   2022  HG2 GLN   128      29.455  57.762  20.791  1.00  0.00           H
ATOM   2023  HG3 GLN   128      27.775  57.409  21.168  1.00  0.00           H
ATOM   2024  CD  GLN   128      29.003  58.042  22.782  1.00  0.00           C
ATOM   2025  OE1 GLN   128      29.728  57.696  23.657  1.00  0.00           O
ATOM   2026  NE2 GLN   128      28.490  59.233  22.752  1.00  0.00           N
ATOM   2027 HE21 GLN   128      28.592  59.841  23.554  1.00  0.00           H
ATOM   2028 HE22 GLN   128      27.913  59.583  22.001  1.00  0.00           H
ATOM   2029  C   GLN   128      28.461  53.537  21.983  1.00  0.00           C
ATOM   2030  O   GLN   128      28.670  53.110  20.800  1.00  0.00           O
ATOM   2031  N   GLY   129      28.586  52.789  23.022  1.00  0.00           N
ATOM   2032  H   GLY   129      28.630  53.204  23.941  1.00  0.00           H
ATOM   2033  CA  GLY   129      29.089  51.367  23.012  1.00  0.00           C
ATOM   2034  HA2 GLY   129      28.801  50.955  23.979  1.00  0.00           H
ATOM   2035  HA3 GLY   129      28.544  50.825  22.242  1.00  0.00           H
ATOM   2036  C   GLY   129      30.566  51.248  22.827  1.00  0.00           C
ATOM   2037  O   GLY   129      31.313  52.204  22.936  1.00  0.00           O
ATOM   2038  N   ILE   130      30.968  50.029  22.546  1.00  0.00           N
ATOM   2039  H   ILE   130      30.245  49.326  22.495  1.00  0.00           H
ATOM   2040  CA  ILE   130      32.330  49.440  22.302  1.00  0.00           C
ATOM   2041  HA  ILE   130      32.902  50.261  21.871  1.00  0.00           H
ATOM   2042  CB  ILE   130      32.971  48.925  23.639  1.00  0.00           C
ATOM   2043  HB  ILE   130      33.897  48.504  23.248  1.00  0.00           H
ATOM   2044  CG2 ILE   130      33.302  50.199  24.488  1.00  0.00           C
ATOM   2045 HG21 ILE   130      32.353  50.499  24.931  1.00  0.00           H
ATOM   2046 HG22 ILE   130      33.744  51.024  23.931  1.00  0.00           H
ATOM   2047 HG23 ILE   130      34.048  49.962  25.247  1.00  0.00           H
ATOM   2048  CG1 ILE   130      32.124  47.940  24.532  1.00  0.00           C
ATOM   2049 HG12 ILE   130      31.189  48.432  24.800  1.00  0.00           H
ATOM   2050 HG13 ILE   130      31.857  47.081  23.918  1.00  0.00           H
ATOM   2051  CD1 ILE   130      33.114  47.530  25.696  1.00  0.00           C
ATOM   2052 HD11 ILE   130      32.863  46.563  26.131  1.00  0.00           H
ATOM   2053 HD12 ILE   130      33.102  48.166  26.581  1.00  0.00           H
ATOM   2054 HD13 ILE   130      34.121  47.373  25.310  1.00  0.00           H
ATOM   2055  C   ILE   130      32.124  48.405  21.217  1.00  0.00           C
ATOM   2056  O   ILE   130      30.967  47.976  20.910  1.00  0.00           O
ATOM   2057  N   SER   131      33.250  48.081  20.623  1.00  0.00           N
ATOM   2058  H   SER   131      34.051  48.560  21.011  1.00  0.00           H
ATOM   2059  CA  SER   131      33.432  46.942  19.711  1.00  0.00           C
ATOM   2060  HA  SER   131      32.630  46.238  19.930  1.00  0.00           H
ATOM   2061  CB  SER   131      33.317  47.443  18.308  1.00  0.00           C
ATOM   2062  HB2 SER   131      34.161  48.124  18.191  1.00  0.00           H
ATOM   2063  HB3 SER   131      33.440  46.616  17.610  1.00  0.00           H
ATOM   2064  OG  SER   131      32.172  48.221  18.038  1.00  0.00           O
ATOM   2065  HG  SER   131      32.495  49.047  18.405  1.00  0.00           H
ATOM   2066  C   SER   131      34.670  46.136  19.926  1.00  0.00           C
ATOM   2067  O   SER   131      34.595  44.974  19.628  1.00  0.00           O
ATOM   2068  N   GLU   132      35.720  46.642  20.523  1.00  0.00           N
ATOM   2069  H   GLU   132      35.766  47.639  20.679  1.00  0.00           H
ATOM   2070  CA  GLU   132      36.935  45.953  20.870  1.00  0.00           C
ATOM   2071  HA  GLU   132      37.195  45.091  20.257  1.00  0.00           H
ATOM   2072  CB  GLU   132      38.145  46.791  20.688  1.00  0.00           C
ATOM   2073  HB2 GLU   132      37.823  47.742  21.112  1.00  0.00           H
ATOM   2074  HB3 GLU   132      38.952  46.370  21.290  1.00  0.00           H
ATOM   2075  CG  GLU   132      38.628  46.992  19.192  1.00  0.00           C
ATOM   2076  HG2 GLU   132      37.707  47.085  18.617  1.00  0.00           H
ATOM   2077  HG3 GLU   132      39.259  47.876  19.101  1.00  0.00           H
ATOM   2078  CD  GLU   132      39.480  45.788  18.755  1.00  0.00           C
ATOM   2079  OE1 GLU   132      39.462  44.707  19.369  1.00  0.00           O
ATOM   2080  OE2 GLU   132      40.205  45.902  17.742  1.00  0.00           O
ATOM   2081  C   GLU   132      36.856  45.391  22.281  1.00  0.00           C
ATOM   2082  O   GLU   132      36.569  46.248  23.211  1.00  0.00           O
ATOM   2083  N   PRO   133      36.962  44.121  22.607  1.00  0.00           N
ATOM   2084  CD  PRO   133      37.337  43.050  21.621  1.00  0.00           C
ATOM   2085  HD2 PRO   133      38.162  43.257  20.940  1.00  0.00           H
ATOM   2086  HD3 PRO   133      36.405  42.969  21.063  1.00  0.00           H
ATOM   2087  CG  PRO   133      37.475  41.777  22.481  1.00  0.00           C
ATOM   2088  HG2 PRO   133      38.486  41.617  22.854  1.00  0.00           H
ATOM   2089  HG3 PRO   133      37.219  40.880  21.917  1.00  0.00           H
ATOM   2090  CB  PRO   133      36.503  42.024  23.748  1.00  0.00           C
ATOM   2091  HB2 PRO   133      36.828  41.426  24.599  1.00  0.00           H
ATOM   2092  HB3 PRO   133      35.458  41.828  23.507  1.00  0.00           H
ATOM   2093  CA  PRO   133      36.547  43.584  23.875  1.00  0.00           C
ATOM   2094  HA  PRO   133      35.528  43.946  24.017  1.00  0.00           H
ATOM   2095  C   PRO   133      37.405  43.961  25.105  1.00  0.00           C
ATOM   2096  O   PRO   133      38.611  43.840  25.113  1.00  0.00           O
ATOM   2097  N   ILE   134      36.801  44.477  26.220  1.00  0.00           N
ATOM   2098  H   ILE   134      35.802  44.430  26.363  1.00  0.00           H
ATOM   2099  CA  ILE   134      37.572  44.848  27.422  1.00  0.00           C
ATOM   2100  HA  ILE   134      38.489  45.337  27.094  1.00  0.00           H
ATOM   2101  CB  ILE   134      36.789  45.969  28.243  1.00  0.00           C
ATOM   2102  HB  ILE   134      35.893  45.563  28.711  1.00  0.00           H
ATOM   2103  CG2 ILE   134      37.677  46.476  29.455  1.00  0.00           C
ATOM   2104 HG21 ILE   134      38.606  46.812  28.995  1.00  0.00           H
ATOM   2105 HG22 ILE   134      37.730  45.628  30.136  1.00  0.00           H
ATOM   2106 HG23 ILE   134      37.252  47.367  29.915  1.00  0.00           H
ATOM   2107  CG1 ILE   134      36.411  47.168  27.344  1.00  0.00           C
ATOM   2108 HG12 ILE   134      37.384  47.508  26.987  1.00  0.00           H
ATOM   2109 HG13 ILE   134      35.789  46.824  26.518  1.00  0.00           H
ATOM   2110  CD1 ILE   134      35.565  48.345  27.989  1.00  0.00           C
ATOM   2111 HD11 ILE   134      35.096  48.853  27.147  1.00  0.00           H
ATOM   2112 HD12 ILE   134      36.271  49.014  28.481  1.00  0.00           H
ATOM   2113 HD13 ILE   134      34.806  48.010  28.698  1.00  0.00           H
ATOM   2114  C   ILE   134      38.010  43.614  28.277  1.00  0.00           C
ATOM   2115  O   ILE   134      37.186  42.864  28.712  1.00  0.00           O
ATOM   2116  N   PRO   135      39.293  43.297  28.414  1.00  0.00           N
ATOM   2117  CD  PRO   135      40.430  43.925  27.769  1.00  0.00           C
ATOM   2118  HD2 PRO   135      40.778  44.748  28.395  1.00  0.00           H
ATOM   2119  HD3 PRO   135      40.212  44.222  26.744  1.00  0.00           H
ATOM   2120  CG  PRO   135      41.538  42.909  27.681  1.00  0.00           C
ATOM   2121  HG2 PRO   135      42.547  43.314  27.754  1.00  0.00           H
ATOM   2122  HG3 PRO   135      41.386  42.401  26.727  1.00  0.00           H
ATOM   2123  CB  PRO   135      41.272  42.015  28.892  1.00  0.00           C
ATOM   2124  HB2 PRO   135      41.932  42.348  29.694  1.00  0.00           H
ATOM   2125  HB3 PRO   135      41.385  40.958  28.652  1.00  0.00           H
ATOM   2126  CA  PRO   135      39.736  42.094  29.108  1.00  0.00           C
ATOM   2127  HA  PRO   135      39.100  41.361  28.611  1.00  0.00           H
ATOM   2128  C   PRO   135      39.119  42.134  30.563  1.00  0.00           C
ATOM   2129  O   PRO   135      39.016  43.254  31.131  1.00  0.00           O
ATOM   2130  N   LEU   136      39.007  40.920  31.164  1.00  0.00           N
ATOM   2131  H   LEU   136      39.048  40.127  30.540  1.00  0.00           H
ATOM   2132  CA  LEU   136      38.455  40.650  32.467  1.00  0.00           C
ATOM   2133  HA  LEU   136      38.341  41.625  32.942  1.00  0.00           H
ATOM   2134  CB  LEU   136      36.972  40.189  32.144  1.00  0.00           C
ATOM   2135  HB2 LEU   136      36.480  40.999  31.604  1.00  0.00           H
ATOM   2136  HB3 LEU   136      37.057  39.264  31.573  1.00  0.00           H
ATOM   2137  CG  LEU   136      36.161  40.006  33.455  1.00  0.00           C
ATOM   2138  HG  LEU   136      36.579  40.673  34.208  1.00  0.00           H
ATOM   2139  CD1 LEU   136      34.730  40.423  33.431  1.00  0.00           C
ATOM   2140 HD11 LEU   136      34.777  41.496  33.248  1.00  0.00           H
ATOM   2141 HD12 LEU   136      34.261  40.173  34.383  1.00  0.00           H
ATOM   2142 HD13 LEU   136      34.165  39.980  32.611  1.00  0.00           H
ATOM   2143  CD2 LEU   136      36.102  38.532  33.885  1.00  0.00           C
ATOM   2144 HD21 LEU   136      35.309  38.071  33.297  1.00  0.00           H
ATOM   2145 HD22 LEU   136      37.074  38.052  33.769  1.00  0.00           H
ATOM   2146 HD23 LEU   136      35.860  38.589  34.947  1.00  0.00           H
ATOM   2147  C   LEU   136      39.219  39.639  33.326  1.00  0.00           C
ATOM   2148  O   LEU   136      39.561  38.557  32.862  1.00  0.00           O
ATOM   2149  N   GLY   137      39.510  40.037  34.592  1.00  0.00           N
ATOM   2150  H   GLY   137      39.328  40.974  34.922  1.00  0.00           H
ATOM   2151  CA  GLY   137      39.856  39.069  35.631  1.00  0.00           C
ATOM   2152  HA2 GLY   137      40.230  38.248  35.019  1.00  0.00           H
ATOM   2153  HA3 GLY   137      40.542  39.446  36.390  1.00  0.00           H
ATOM   2154  C   GLY   137      38.677  38.737  36.528  1.00  0.00           C
ATOM   2155  O   GLY   137      37.871  39.602  36.973  1.00  0.00           O
ATOM   2156  N   PHE   138      38.419  37.419  36.782  1.00  0.00           N
ATOM   2157  H   PHE   138      38.974  36.727  36.299  1.00  0.00           H
ATOM   2158  CA  PHE   138      37.337  36.885  37.638  1.00  0.00           C
ATOM   2159  HA  PHE   138      36.573  37.661  37.686  1.00  0.00           H
ATOM   2160  CB  PHE   138      36.693  35.591  37.020  1.00  0.00           C
ATOM   2161  HB2 PHE   138      36.379  35.823  36.002  1.00  0.00           H
ATOM   2162  HB3 PHE   138      37.411  34.778  36.910  1.00  0.00           H
ATOM   2163  CG  PHE   138      35.467  34.923  37.657  1.00  0.00           C
ATOM   2164  CD1 PHE   138      34.857  35.444  38.791  1.00  0.00           C
ATOM   2165  HD1 PHE   138      35.353  36.213  39.366  1.00  0.00           H
ATOM   2166  CE1 PHE   138      33.591  34.920  39.221  1.00  0.00           C
ATOM   2167  HE1 PHE   138      33.259  35.249  40.194  1.00  0.00           H
ATOM   2168  CZ  PHE   138      32.983  33.808  38.574  1.00  0.00           C
ATOM   2169  HZ  PHE   138      32.178  33.189  38.939  1.00  0.00           H
ATOM   2170  CE2 PHE   138      33.687  33.285  37.448  1.00  0.00           C
ATOM   2171  HE2 PHE   138      33.410  32.368  36.950  1.00  0.00           H
ATOM   2172  CD2 PHE   138      34.915  33.801  36.977  1.00  0.00           C
ATOM   2173  HD2 PHE   138      35.375  33.187  36.217  1.00  0.00           H
ATOM   2174  C   PHE   138      37.948  36.496  39.040  1.00  0.00           C
ATOM   2175  O   PHE   138      38.825  35.676  39.126  1.00  0.00           O
ATOM   2176  N   THR   139      37.442  37.043  40.152  1.00  0.00           N
ATOM   2177  H   THR   139      36.705  37.721  40.023  1.00  0.00           H
ATOM   2178  CA  THR   139      37.661  36.678  41.565  1.00  0.00           C
ATOM   2179  HA  THR   139      38.686  36.407  41.819  1.00  0.00           H
ATOM   2180  CB  THR   139      37.335  37.762  42.618  1.00  0.00           C
ATOM   2181  HB  THR   139      36.264  37.724  42.817  1.00  0.00           H
ATOM   2182  CG2 THR   139      38.017  37.399  43.960  1.00  0.00           C
ATOM   2183 HG21 THR   139      37.641  36.454  44.350  1.00  0.00           H
ATOM   2184 HG22 THR   139      37.784  38.118  44.746  1.00  0.00           H
ATOM   2185 HG23 THR   139      39.105  37.341  43.921  1.00  0.00           H
ATOM   2186  OG1 THR   139      37.712  39.000  42.217  1.00  0.00           O
ATOM   2187  HG1 THR   139      37.053  39.270  41.574  1.00  0.00           H
ATOM   2188  C   THR   139      36.840  35.527  41.904  1.00  0.00           C
ATOM   2189  O   THR   139      35.608  35.599  41.689  1.00  0.00           O
ATOM   2190  N   PHE   140      37.435  34.408  42.401  1.00  0.00           N
ATOM   2191  H   PHE   140      38.444  34.380  42.457  1.00  0.00           H
ATOM   2192  CA  PHE   140      36.766  33.144  42.462  1.00  0.00           C
ATOM   2193  HA  PHE   140      35.702  33.257  42.670  1.00  0.00           H
ATOM   2194  CB  PHE   140      36.924  32.423  41.087  1.00  0.00           C
ATOM   2195  HB2 PHE   140      36.665  33.132  40.301  1.00  0.00           H
ATOM   2196  HB3 PHE   140      37.942  32.093  40.876  1.00  0.00           H
ATOM   2197  CG  PHE   140      35.986  31.226  40.946  1.00  0.00           C
ATOM   2198  CD1 PHE   140      34.678  31.505  40.592  1.00  0.00           C
ATOM   2199  HD1 PHE   140      34.440  32.498  40.239  1.00  0.00           H
ATOM   2200  CE1 PHE   140      33.754  30.500  40.633  1.00  0.00           C
ATOM   2201  HE1 PHE   140      32.742  30.778  40.375  1.00  0.00           H
ATOM   2202  CZ  PHE   140      34.086  29.149  40.838  1.00  0.00           C
ATOM   2203  HZ  PHE   140      33.306  28.404  40.879  1.00  0.00           H
ATOM   2204  CE2 PHE   140      35.394  28.835  41.125  1.00  0.00           C
ATOM   2205  HE2 PHE   140      35.681  27.809  41.307  1.00  0.00           H
ATOM   2206  CD2 PHE   140      36.330  29.908  41.207  1.00  0.00           C
ATOM   2207  HD2 PHE   140      37.322  29.667  41.560  1.00  0.00           H
ATOM   2208  C   PHE   140      37.282  32.333  43.631  1.00  0.00           C
ATOM   2209  O   PHE   140      37.768  31.249  43.491  1.00  0.00           O
ATOM   2210  N   SER   141      37.197  32.893  44.871  1.00  0.00           N
ATOM   2211  H   SER   141      37.074  33.895  44.835  1.00  0.00           H
ATOM   2212  CA  SER   141      37.825  32.294  46.065  1.00  0.00           C
ATOM   2213  HA  SER   141      38.826  31.956  45.794  1.00  0.00           H
ATOM   2214  CB  SER   141      37.916  33.421  47.096  1.00  0.00           C
ATOM   2215  HB2 SER   141      36.883  33.735  47.244  1.00  0.00           H
ATOM   2216  HB3 SER   141      38.396  33.130  48.030  1.00  0.00           H
ATOM   2217  OG  SER   141      38.693  34.429  46.486  1.00  0.00           O
ATOM   2218  HG  SER   141      39.095  35.004  47.141  1.00  0.00           H
ATOM   2219  C   SER   141      37.122  31.090  46.616  1.00  0.00           C
ATOM   2220  O   SER   141      37.374  30.692  47.744  1.00  0.00           O
ATOM   2221  N   PHE   142      36.174  30.537  45.872  1.00  0.00           N
ATOM   2222  H   PHE   142      36.099  31.010  44.983  1.00  0.00           H
ATOM   2223  CA  PHE   142      35.731  29.125  45.972  1.00  0.00           C
ATOM   2224  HA  PHE   142      35.142  29.102  46.889  1.00  0.00           H
ATOM   2225  CB  PHE   142      34.639  28.811  45.012  1.00  0.00           C
ATOM   2226  HB2 PHE   142      35.108  28.746  44.030  1.00  0.00           H
ATOM   2227  HB3 PHE   142      34.164  27.852  45.219  1.00  0.00           H
ATOM   2228  CG  PHE   142      33.400  29.753  44.840  1.00  0.00           C
ATOM   2229  CD1 PHE   142      33.391  30.804  43.927  1.00  0.00           C
ATOM   2230  HD1 PHE   142      34.163  30.859  43.174  1.00  0.00           H
ATOM   2231  CE1 PHE   142      32.360  31.748  43.943  1.00  0.00           C
ATOM   2232  HE1 PHE   142      32.429  32.589  43.269  1.00  0.00           H
ATOM   2233  CZ  PHE   142      31.220  31.544  44.720  1.00  0.00           C
ATOM   2234  HZ  PHE   142      30.409  32.250  44.625  1.00  0.00           H
ATOM   2235  CE2 PHE   142      31.224  30.497  45.665  1.00  0.00           C
ATOM   2236  HE2 PHE   142      30.397  30.315  46.336  1.00  0.00           H
ATOM   2237  CD2 PHE   142      32.297  29.584  45.634  1.00  0.00           C
ATOM   2238  HD2 PHE   142      32.265  28.768  46.341  1.00  0.00           H
ATOM   2239  C   PHE   142      36.835  28.020  46.015  1.00  0.00           C
ATOM   2240  O   PHE   142      37.806  28.162  45.255  1.00  0.00           O
ATOM   2241  N   PRO   143      36.657  26.904  46.786  1.00  0.00           N
ATOM   2242  CD  PRO   143      35.667  26.733  47.847  1.00  0.00           C
ATOM   2243  HD2 PRO   143      34.660  26.787  47.434  1.00  0.00           H
ATOM   2244  HD3 PRO   143      35.696  27.552  48.565  1.00  0.00           H
ATOM   2245  CG  PRO   143      36.020  25.399  48.535  1.00  0.00           C
ATOM   2246  HG2 PRO   143      35.151  24.751  48.640  1.00  0.00           H
ATOM   2247  HG3 PRO   143      36.471  25.512  49.520  1.00  0.00           H
ATOM   2248  CB  PRO   143      36.910  24.692  47.602  1.00  0.00           C
ATOM   2249  HB2 PRO   143      36.246  24.114  46.959  1.00  0.00           H
ATOM   2250  HB3 PRO   143      37.658  24.059  48.082  1.00  0.00           H
ATOM   2251  CA  PRO   143      37.545  25.764  46.702  1.00  0.00           C
ATOM   2252  HA  PRO   143      38.487  26.108  47.130  1.00  0.00           H
ATOM   2253  C   PRO   143      37.696  25.255  45.292  1.00  0.00           C
ATOM   2254  O   PRO   143      36.733  24.662  44.735  1.00  0.00           O
ATOM   2255  N   ALA   144      38.795  25.581  44.507  1.00  0.00           N
ATOM   2256  H   ALA   144      39.551  26.060  44.976  1.00  0.00           H
ATOM   2257  CA  ALA   144      38.862  25.410  43.062  1.00  0.00           C
ATOM   2258  HA  ALA   144      38.184  24.613  42.758  1.00  0.00           H
ATOM   2259  CB  ALA   144      38.313  26.671  42.480  1.00  0.00           C
ATOM   2260  HB1 ALA   144      38.075  26.439  41.442  1.00  0.00           H
ATOM   2261  HB2 ALA   144      39.013  27.507  42.453  1.00  0.00           H
ATOM   2262  HB3 ALA   144      37.418  26.920  43.051  1.00  0.00           H
ATOM   2263  C   ALA   144      40.266  25.329  42.524  1.00  0.00           C
ATOM   2264  O   ALA   144      41.243  25.760  43.149  1.00  0.00           O
ATOM   2265  N   SER   145      40.455  24.544  41.422  1.00  0.00           N
ATOM   2266  H   SER   145      39.636  24.326  40.873  1.00  0.00           H
ATOM   2267  CA  SER   145      41.770  24.238  40.844  1.00  0.00           C
ATOM   2268  HA  SER   145      42.538  24.544  41.555  1.00  0.00           H
ATOM   2269  CB  SER   145      41.766  22.698  40.752  1.00  0.00           C
ATOM   2270  HB2 SER   145      41.591  22.328  41.762  1.00  0.00           H
ATOM   2271  HB3 SER   145      40.896  22.283  40.245  1.00  0.00           H
ATOM   2272  OG  SER   145      42.910  22.304  40.056  1.00  0.00           O
ATOM   2273  HG  SER   145      43.550  21.807  40.570  1.00  0.00           H
ATOM   2274  C   SER   145      42.040  24.943  39.500  1.00  0.00           C
ATOM   2275  O   SER   145      41.124  25.289  38.772  1.00  0.00           O
ATOM   2276  N   GLN   146      43.293  25.151  39.306  1.00  0.00           N
ATOM   2277  H   GLN   146      43.913  24.835  40.038  1.00  0.00           H
ATOM   2278  CA  GLN   146      43.739  25.586  37.904  1.00  0.00           C
ATOM   2279  HA  GLN   146      43.084  25.123  37.167  1.00  0.00           H
ATOM   2280  CB  GLN   146      43.572  27.165  37.757  1.00  0.00           C
ATOM   2281  HB2 GLN   146      43.869  27.373  36.729  1.00  0.00           H
ATOM   2282  HB3 GLN   146      42.527  27.427  37.919  1.00  0.00           H
ATOM   2283  CG  GLN   146      44.520  28.048  38.639  1.00  0.00           C
ATOM   2284  HG2 GLN   146      44.645  27.621  39.634  1.00  0.00           H
ATOM   2285  HG3 GLN   146      45.481  28.061  38.123  1.00  0.00           H
ATOM   2286  CD  GLN   146      44.120  29.507  38.826  1.00  0.00           C
ATOM   2287  OE1 GLN   146      44.719  30.168  39.687  1.00  0.00           O
ATOM   2288  NE2 GLN   146      43.175  30.059  38.160  1.00  0.00           N
ATOM   2289 HE21 GLN   146      42.870  30.988  38.416  1.00  0.00           H
ATOM   2290 HE22 GLN   146      42.729  29.630  37.363  1.00  0.00           H
ATOM   2291  C   GLN   146      45.185  25.258  37.597  1.00  0.00           C
ATOM   2292  O   GLN   146      46.050  25.264  38.532  1.00  0.00           O
ATOM   2293  N   ASN   147      45.578  24.822  36.330  1.00  0.00           N
ATOM   2294  H   ASN   147      44.903  24.884  35.581  1.00  0.00           H
ATOM   2295  CA  ASN   147      47.031  24.570  35.932  1.00  0.00           C
ATOM   2296  HA  ASN   147      47.689  24.656  36.797  1.00  0.00           H
ATOM   2297  CB  ASN   147      47.121  23.186  35.365  1.00  0.00           C
ATOM   2298  HB2 ASN   147      46.427  23.058  34.535  1.00  0.00           H
ATOM   2299  HB3 ASN   147      48.149  23.050  35.030  1.00  0.00           H
ATOM   2300  CG  ASN   147      46.921  22.148  36.427  1.00  0.00           C
ATOM   2301  OD1 ASN   147      47.215  22.226  37.617  1.00  0.00           O
ATOM   2302  ND2 ASN   147      46.385  21.005  36.036  1.00  0.00           N
ATOM   2303 HD21 ASN   147      45.953  20.903  35.130  1.00  0.00           H
ATOM   2304 HD22 ASN   147      46.088  20.432  36.814  1.00  0.00           H
ATOM   2305  C   ASN   147      47.495  25.603  34.858  1.00  0.00           C
ATOM   2306  O   ASN   147      48.588  25.561  34.242  1.00  0.00           O
ATOM   2307  N   LYS   148      46.700  26.664  34.709  1.00  0.00           N
ATOM   2308  H   LYS   148      45.824  26.618  35.208  1.00  0.00           H
ATOM   2309  CA  LYS   148      46.971  27.912  33.997  1.00  0.00           C
ATOM   2310  HA  LYS   148      47.997  28.116  34.299  1.00  0.00           H
ATOM   2311  CB  LYS   148      46.744  27.724  32.522  1.00  0.00           C
ATOM   2312  HB2 LYS   148      46.882  28.743  32.160  1.00  0.00           H
ATOM   2313  HB3 LYS   148      47.542  27.150  32.051  1.00  0.00           H
ATOM   2314  CG  LYS   148      45.421  27.211  31.898  1.00  0.00           C
ATOM   2315  HG2 LYS   148      45.240  26.185  32.218  1.00  0.00           H
ATOM   2316  HG3 LYS   148      44.576  27.853  32.146  1.00  0.00           H
ATOM   2317  CD  LYS   148      45.586  27.132  30.383  1.00  0.00           C
ATOM   2318  HD2 LYS   148      45.913  28.054  29.905  1.00  0.00           H
ATOM   2319  HD3 LYS   148      46.285  26.368  30.042  1.00  0.00           H
ATOM   2320  CE  LYS   148      44.247  26.882  29.707  1.00  0.00           C
ATOM   2321  HE2 LYS   148      43.578  27.528  30.274  1.00  0.00           H
ATOM   2322  HE3 LYS   148      44.410  27.291  28.710  1.00  0.00           H
ATOM   2323  NZ  LYS   148      43.728  25.504  29.752  1.00  0.00           N
ATOM   2324  HZ1 LYS   148      44.317  24.721  29.513  1.00  0.00           H
ATOM   2325  HZ2 LYS   148      42.922  25.405  29.152  1.00  0.00           H
ATOM   2326  HZ3 LYS   148      43.344  25.405  30.682  1.00  0.00           H
ATOM   2327  C   LYS   148      46.083  29.059  34.548  1.00  0.00           C
ATOM   2328  O   LYS   148      44.980  28.806  34.972  1.00  0.00           O
ATOM   2329  N   ILE   149      46.463  30.299  34.318  1.00  0.00           N
ATOM   2330  H   ILE   149      47.289  30.360  33.741  1.00  0.00           H
ATOM   2331  CA  ILE   149      45.744  31.526  34.787  1.00  0.00           C
ATOM   2332  HA  ILE   149      45.824  31.563  35.873  1.00  0.00           H
ATOM   2333  CB  ILE   149      46.432  32.799  34.184  1.00  0.00           C
ATOM   2334  HB  ILE   149      47.513  32.670  34.211  1.00  0.00           H
ATOM   2335  CG2 ILE   149      46.094  33.007  32.667  1.00  0.00           C
ATOM   2336 HG21 ILE   149      46.827  33.646  32.174  1.00  0.00           H
ATOM   2337 HG22 ILE   149      45.069  33.342  32.509  1.00  0.00           H
ATOM   2338 HG23 ILE   149      46.302  32.018  32.261  1.00  0.00           H
ATOM   2339  CG1 ILE   149      46.209  34.011  35.126  1.00  0.00           C
ATOM   2340 HG12 ILE   149      46.889  34.782  34.763  1.00  0.00           H
ATOM   2341 HG13 ILE   149      45.153  34.249  34.995  1.00  0.00           H
ATOM   2342  CD1 ILE   149      46.370  33.932  36.636  1.00  0.00           C
ATOM   2343 HD11 ILE   149      47.032  33.131  36.966  1.00  0.00           H
ATOM   2344 HD12 ILE   149      45.440  33.775  37.182  1.00  0.00           H
ATOM   2345 HD13 ILE   149      46.751  34.886  37.002  1.00  0.00           H
ATOM   2346  C   ILE   149      44.292  31.590  34.406  1.00  0.00           C
ATOM   2347  O   ILE   149      43.543  32.246  35.069  1.00  0.00           O
ATOM   2348  N   ASN   150      43.887  31.007  33.319  1.00  0.00           N
ATOM   2349  H   ASN   150      44.668  30.552  32.869  1.00  0.00           H
ATOM   2350  CA  ASN   150      42.609  31.284  32.586  1.00  0.00           C
ATOM   2351  HA  ASN   150      42.048  32.018  33.165  1.00  0.00           H
ATOM   2352  CB  ASN   150      42.865  31.836  31.171  1.00  0.00           C
ATOM   2353  HB2 ASN   150      41.905  32.172  30.780  1.00  0.00           H
ATOM   2354  HB3 ASN   150      43.576  32.661  31.216  1.00  0.00           H
ATOM   2355  CG  ASN   150      43.500  30.870  30.244  1.00  0.00           C
ATOM   2356  OD1 ASN   150      44.424  30.183  30.670  1.00  0.00           O
ATOM   2357  ND2 ASN   150      43.185  30.751  28.995  1.00  0.00           N
ATOM   2358 HD21 ASN   150      42.326  31.223  28.753  1.00  0.00           H
ATOM   2359 HD22 ASN   150      43.606  30.062  28.387  1.00  0.00           H
ATOM   2360  C   ASN   150      41.689  30.089  32.500  1.00  0.00           C
ATOM   2361  O   ASN   150      41.013  29.816  31.479  1.00  0.00           O
ATOM   2362  N   GLU   151      41.728  29.284  33.534  1.00  0.00           N
ATOM   2363  H   GLU   151      42.469  29.469  34.195  1.00  0.00           H
ATOM   2364  CA  GLU   151      40.735  28.229  33.850  1.00  0.00           C
ATOM   2365  HA  GLU   151      39.800  28.501  33.362  1.00  0.00           H
ATOM   2366  CB  GLU   151      41.220  26.846  33.342  1.00  0.00           C
ATOM   2367  HB2 GLU   151      40.467  26.139  33.692  1.00  0.00           H
ATOM   2368  HB3 GLU   151      41.154  26.924  32.257  1.00  0.00           H
ATOM   2369  CG  GLU   151      42.539  26.347  33.970  1.00  0.00           C
ATOM   2370  HG2 GLU   151      43.271  27.152  34.006  1.00  0.00           H
ATOM   2371  HG3 GLU   151      42.393  26.157  35.034  1.00  0.00           H
ATOM   2372  CD  GLU   151      43.123  25.088  33.322  1.00  0.00           C
ATOM   2373  OE1 GLU   151      42.742  24.705  32.207  1.00  0.00           O
ATOM   2374  OE2 GLU   151      44.093  24.579  33.868  1.00  0.00           O
ATOM   2375  C   GLU   151      40.516  28.305  35.350  1.00  0.00           C
ATOM   2376  O   GLU   151      41.337  28.872  36.091  1.00  0.00           O
ATOM   2377  N   GLY   152      39.474  27.656  35.854  1.00  0.00           N
ATOM   2378  H   GLY   152      38.815  27.229  35.220  1.00  0.00           H
ATOM   2379  CA  GLY   152      39.114  27.512  37.251  1.00  0.00           C
ATOM   2380  HA2 GLY   152      39.983  27.372  37.894  1.00  0.00           H
ATOM   2381  HA3 GLY   152      38.739  28.441  37.679  1.00  0.00           H
ATOM   2382  C   GLY   152      37.950  26.573  37.465  1.00  0.00           C
ATOM   2383  O   GLY   152      36.767  26.895  37.258  1.00  0.00           O
ATOM   2384  N   ILE   153      38.289  25.345  37.803  1.00  0.00           N
ATOM   2385  H   ILE   153      39.288  25.203  37.780  1.00  0.00           H
ATOM   2386  CA  ILE   153      37.483  24.193  37.958  1.00  0.00           C
ATOM   2387  HA  ILE   153      36.616  24.163  37.299  1.00  0.00           H
ATOM   2388  CB  ILE   153      38.307  22.953  37.470  1.00  0.00           C
ATOM   2389  HB  ILE   153      39.132  22.932  38.183  1.00  0.00           H
ATOM   2390  CG2 ILE   153      37.546  21.645  37.572  1.00  0.00           C
ATOM   2391 HG21 ILE   153      38.234  20.808  37.447  1.00  0.00           H
ATOM   2392 HG22 ILE   153      36.773  21.578  36.806  1.00  0.00           H
ATOM   2393 HG23 ILE   153      37.102  21.545  38.562  1.00  0.00           H
ATOM   2394  CG1 ILE   153      38.929  23.019  36.060  1.00  0.00           C
ATOM   2395 HG12 ILE   153      39.042  22.018  35.642  1.00  0.00           H
ATOM   2396 HG13 ILE   153      38.235  23.534  35.397  1.00  0.00           H
ATOM   2397  CD1 ILE   153      40.299  23.750  35.958  1.00  0.00           C
ATOM   2398 HD11 ILE   153      40.599  23.651  34.914  1.00  0.00           H
ATOM   2399 HD12 ILE   153      41.100  23.210  36.462  1.00  0.00           H
ATOM   2400 HD13 ILE   153      40.272  24.796  36.262  1.00  0.00           H
ATOM   2401  C   ILE   153      36.989  24.098  39.417  1.00  0.00           C
ATOM   2402  O   ILE   153      37.772  23.766  40.359  1.00  0.00           O
ATOM   2403  N   LEU   154      35.717  24.453  39.570  1.00  0.00           N
ATOM   2404  H   LEU   154      35.230  24.810  38.761  1.00  0.00           H
ATOM   2405  CA  LEU   154      35.071  24.517  40.911  1.00  0.00           C
ATOM   2406  HA  LEU   154      35.774  25.165  41.434  1.00  0.00           H
ATOM   2407  CB  LEU   154      33.665  25.154  40.960  1.00  0.00           C
ATOM   2408  HB2 LEU   154      33.680  26.201  40.656  1.00  0.00           H
ATOM   2409  HB3 LEU   154      32.976  24.646  40.287  1.00  0.00           H
ATOM   2410  CG  LEU   154      32.864  25.097  42.293  1.00  0.00           C
ATOM   2411  HG  LEU   154      32.664  24.052  42.526  1.00  0.00           H
ATOM   2412  CD1 LEU   154      33.782  25.779  43.297  1.00  0.00           C
ATOM   2413 HD11 LEU   154      33.297  25.780  44.274  1.00  0.00           H
ATOM   2414 HD12 LEU   154      34.049  26.794  43.007  1.00  0.00           H
ATOM   2415 HD13 LEU   154      34.699  25.200  43.420  1.00  0.00           H
ATOM   2416  CD2 LEU   154      31.557  25.853  42.296  1.00  0.00           C
ATOM   2417 HD21 LEU   154      31.153  25.961  43.302  1.00  0.00           H
ATOM   2418 HD22 LEU   154      31.725  26.773  41.737  1.00  0.00           H
ATOM   2419 HD23 LEU   154      30.855  25.270  41.701  1.00  0.00           H
ATOM   2420  C   LEU   154      35.115  23.117  41.615  1.00  0.00           C
ATOM   2421  O   LEU   154      34.644  22.182  40.975  1.00  0.00           O
ATOM   2422  N   GLN   155      35.698  22.929  42.835  1.00  0.00           N
ATOM   2423  H   GLN   155      36.290  23.598  43.305  1.00  0.00           H
ATOM   2424  CA  GLN   155      35.634  21.562  43.426  1.00  0.00           C
ATOM   2425  HA  GLN   155      35.536  20.835  42.620  1.00  0.00           H
ATOM   2426  CB  GLN   155      36.980  21.262  44.206  1.00  0.00           C
ATOM   2427  HB2 GLN   155      37.149  21.995  44.995  1.00  0.00           H
ATOM   2428  HB3 GLN   155      36.752  20.304  44.672  1.00  0.00           H
ATOM   2429  CG  GLN   155      38.218  21.108  43.256  1.00  0.00           C
ATOM   2430  HG2 GLN   155      37.948  20.458  42.424  1.00  0.00           H
ATOM   2431  HG3 GLN   155      38.568  22.058  42.850  1.00  0.00           H
ATOM   2432  CD  GLN   155      39.460  20.424  43.965  1.00  0.00           C
ATOM   2433  OE1 GLN   155      39.420  20.112  45.158  1.00  0.00           O
ATOM   2434  NE2 GLN   155      40.534  20.194  43.277  1.00  0.00           N
ATOM   2435 HE21 GLN   155      41.347  19.761  43.692  1.00  0.00           H
ATOM   2436 HE22 GLN   155      40.437  20.336  42.282  1.00  0.00           H
ATOM   2437  C   GLN   155      34.392  21.316  44.312  1.00  0.00           C
ATOM   2438  O   GLN   155      33.760  20.281  44.279  1.00  0.00           O
ATOM   2439  N   ARG   156      34.039  22.338  45.148  1.00  0.00           N
ATOM   2440  H   ARG   156      34.641  23.150  45.120  1.00  0.00           H
ATOM   2441  CA  ARG   156      32.899  22.357  46.127  1.00  0.00           C
ATOM   2442  HA  ARG   156      32.082  21.952  45.529  1.00  0.00           H
ATOM   2443  CB  ARG   156      33.160  21.699  47.474  1.00  0.00           C
ATOM   2444  HB2 ARG   156      34.060  22.112  47.931  1.00  0.00           H
ATOM   2445  HB3 ARG   156      32.337  21.874  48.166  1.00  0.00           H
ATOM   2446  CG  ARG   156      33.304  20.177  47.396  1.00  0.00           C
ATOM   2447  HG2 ARG   156      34.039  19.982  46.616  1.00  0.00           H
ATOM   2448  HG3 ARG   156      33.461  19.704  48.366  1.00  0.00           H
ATOM   2449  CD  ARG   156      32.147  19.521  46.716  1.00  0.00           C
ATOM   2450  HD2 ARG   156      31.251  19.764  47.286  1.00  0.00           H
ATOM   2451  HD3 ARG   156      32.026  20.018  45.753  1.00  0.00           H
ATOM   2452  NE  ARG   156      32.192  18.048  46.443  1.00  0.00           N
ATOM   2453  HE  ARG   156      33.118  17.643  46.445  1.00  0.00           H
ATOM   2454  CZ  ARG   156      31.276  17.265  45.762  1.00  0.00           C
ATOM   2455  NH1 ARG   156      30.188  17.748  45.342  1.00  0.00           N
ATOM   2456 HH11 ARG   156      29.867  18.695  45.487  1.00  0.00           H
ATOM   2457 HH12 ARG   156      29.519  17.072  45.002  1.00  0.00           H
ATOM   2458  NH2 ARG   156      31.594  16.058  45.523  1.00  0.00           N
ATOM   2459 HH21 ARG   156      32.532  15.739  45.718  1.00  0.00           H
ATOM   2460 HH22 ARG   156      30.886  15.462  45.119  1.00  0.00           H
ATOM   2461  C   ARG   156      32.427  23.742  46.374  1.00  0.00           C
ATOM   2462  O   ARG   156      33.225  24.686  46.622  1.00  0.00           O
ATOM   2463  N   TRP   157      31.106  23.987  46.340  1.00  0.00           N
ATOM   2464  H   TRP   157      30.546  23.149  46.269  1.00  0.00           H
ATOM   2465  CA  TRP   157      30.507  25.257  46.689  1.00  0.00           C
ATOM   2466  HA  TRP   157      30.980  25.987  46.032  1.00  0.00           H
ATOM   2467  CB  TRP   157      29.006  25.296  46.460  1.00  0.00           C
ATOM   2468  HB2 TRP   157      28.545  24.495  47.037  1.00  0.00           H
ATOM   2469  HB3 TRP   157      28.587  26.189  46.924  1.00  0.00           H
ATOM   2470  CG  TRP   157      28.465  25.425  45.084  1.00  0.00           C
ATOM   2471  CD1 TRP   157      27.779  24.491  44.569  1.00  0.00           C
ATOM   2472  HD1 TRP   157      27.678  23.491  44.968  1.00  0.00           H
ATOM   2473  NE1 TRP   157      27.247  24.920  43.387  1.00  0.00           N
ATOM   2474  HE1 TRP   157      26.786  24.295  42.742  1.00  0.00           H
ATOM   2475  CE2 TRP   157      27.786  26.147  42.947  1.00  0.00           C
ATOM   2476  CZ2 TRP   157      27.737  26.895  41.802  1.00  0.00           C
ATOM   2477  HZ2 TRP   157      27.253  26.563  40.896  1.00  0.00           H
ATOM   2478  CH2 TRP   157      28.331  28.182  41.803  1.00  0.00           C
ATOM   2479  HH2 TRP   157      28.309  28.818  40.930  1.00  0.00           H
ATOM   2480  CZ3 TRP   157      29.076  28.570  42.915  1.00  0.00           C
ATOM   2481  HZ3 TRP   157      29.690  29.455  42.990  1.00  0.00           H
ATOM   2482  CE3 TRP   157      29.136  27.824  44.058  1.00  0.00           C
ATOM   2483  HE3 TRP   157      29.825  28.162  44.819  1.00  0.00           H
ATOM   2484  CD2 TRP   157      28.536  26.530  44.091  1.00  0.00           C
ATOM   2485  C   TRP   157      30.816  25.786  48.082  1.00  0.00           C
ATOM   2486  O   TRP   157      30.930  25.101  49.075  1.00  0.00           O
ATOM   2487  N   THR   158      30.770  27.115  48.187  1.00  0.00           N
ATOM   2488  H   THR   158      30.519  27.656  47.372  1.00  0.00           H
ATOM   2489  CA  THR   158      30.784  28.020  49.390  1.00  0.00           C
ATOM   2490  HA  THR   158      30.490  27.419  50.250  1.00  0.00           H
ATOM   2491  CB  THR   158      32.114  28.508  49.719  1.00  0.00           C
ATOM   2492  HB  THR   158      32.044  29.171  50.581  1.00  0.00           H
ATOM   2493  CG2 THR   158      33.058  27.359  50.005  1.00  0.00           C
ATOM   2494 HG21 THR   158      32.669  26.828  50.874  1.00  0.00           H
ATOM   2495 HG22 THR   158      34.014  27.824  50.246  1.00  0.00           H
ATOM   2496 HG23 THR   158      33.142  26.651  49.179  1.00  0.00           H
ATOM   2497  OG1 THR   158      32.778  29.277  48.753  1.00  0.00           O
ATOM   2498  HG1 THR   158      33.427  29.712  49.310  1.00  0.00           H
ATOM   2499  C   THR   158      29.758  29.215  49.263  1.00  0.00           C
ATOM   2500  O   THR   158      28.765  29.070  48.506  1.00  0.00           O
ATOM   2501  N   LYS   159      29.757  30.264  50.063  1.00  0.00           N
ATOM   2502  H   LYS   159      30.515  30.125  50.715  1.00  0.00           H
ATOM   2503  CA  LYS   159      28.824  31.469  50.077  1.00  0.00           C
ATOM   2504  HA  LYS   159      29.080  31.956  51.018  1.00  0.00           H
ATOM   2505  CB  LYS   159      29.114  32.508  48.931  1.00  0.00           C
ATOM   2506  HB2 LYS   159      28.643  32.207  47.995  1.00  0.00           H
ATOM   2507  HB3 LYS   159      28.726  33.483  49.228  1.00  0.00           H
ATOM   2508  CG  LYS   159      30.629  32.612  48.777  1.00  0.00           C
ATOM   2509  HG2 LYS   159      31.066  32.527  49.772  1.00  0.00           H
ATOM   2510  HG3 LYS   159      30.922  31.841  48.065  1.00  0.00           H
ATOM   2511  CD  LYS   159      30.954  33.960  48.080  1.00  0.00           C
ATOM   2512  HD2 LYS   159      30.458  33.982  47.109  1.00  0.00           H
ATOM   2513  HD3 LYS   159      30.755  34.808  48.736  1.00  0.00           H
ATOM   2514  CE  LYS   159      32.427  33.956  47.576  1.00  0.00           C
ATOM   2515  HE2 LYS   159      33.217  33.993  48.326  1.00  0.00           H
ATOM   2516  HE3 LYS   159      32.584  32.988  47.099  1.00  0.00           H
ATOM   2517  NZ  LYS   159      32.764  35.069  46.647  1.00  0.00           N
ATOM   2518  HZ1 LYS   159      33.695  35.147  46.263  1.00  0.00           H
ATOM   2519  HZ2 LYS   159      32.847  35.958  47.118  1.00  0.00           H
ATOM   2520  HZ3 LYS   159      32.081  35.158  45.908  1.00  0.00           H
ATOM   2521  C   LYS   159      27.337  31.136  50.094  1.00  0.00           C
ATOM   2522  O   LYS   159      26.453  31.793  49.567  1.00  0.00           O
ATOM   2523  N   GLY   160      27.019  29.866  50.478  1.00  0.00           N
ATOM   2524  H   GLY   160      27.793  29.325  50.837  1.00  0.00           H
ATOM   2525  CA  GLY   160      25.694  29.279  50.557  1.00  0.00           C
ATOM   2526  HA2 GLY   160      25.742  28.368  51.154  1.00  0.00           H
ATOM   2527  HA3 GLY   160      25.086  30.087  50.965  1.00  0.00           H
ATOM   2528  C   GLY   160      24.944  28.986  49.273  1.00  0.00           C
ATOM   2529  O   GLY   160      23.688  28.896  49.186  1.00  0.00           O
ATOM   2530  N   PHE   161      25.744  28.781  48.197  1.00  0.00           N
ATOM   2531  H   PHE   161      26.734  28.950  48.300  1.00  0.00           H
ATOM   2532  CA  PHE   161      25.359  28.220  46.948  1.00  0.00           C
ATOM   2533  HA  PHE   161      24.336  28.503  46.699  1.00  0.00           H
ATOM   2534  CB  PHE   161      26.336  28.616  45.829  1.00  0.00           C
ATOM   2535  HB2 PHE   161      27.370  28.428  46.117  1.00  0.00           H
ATOM   2536  HB3 PHE   161      26.081  28.063  44.924  1.00  0.00           H
ATOM   2537  CG  PHE   161      26.237  30.117  45.405  1.00  0.00           C
ATOM   2538  CD1 PHE   161      26.926  31.223  46.043  1.00  0.00           C
ATOM   2539  HD1 PHE   161      27.450  31.020  46.966  1.00  0.00           H
ATOM   2540  CE1 PHE   161      26.979  32.529  45.496  1.00  0.00           C
ATOM   2541  HE1 PHE   161      27.634  33.302  45.870  1.00  0.00           H
ATOM   2542  CZ  PHE   161      26.185  32.775  44.420  1.00  0.00           C
ATOM   2543  HZ  PHE   161      26.190  33.765  43.991  1.00  0.00           H
ATOM   2544  CE2 PHE   161      25.367  31.764  43.846  1.00  0.00           C
ATOM   2545  HE2 PHE   161      24.725  32.013  43.013  1.00  0.00           H
ATOM   2546  CD2 PHE   161      25.427  30.447  44.306  1.00  0.00           C
ATOM   2547  HD2 PHE   161      24.887  29.707  43.733  1.00  0.00           H
ATOM   2548  C   PHE   161      25.245  26.736  46.980  1.00  0.00           C
ATOM   2549  O   PHE   161      25.899  26.085  47.788  1.00  0.00           O
ATOM   2550  N   ASP   162      24.299  26.211  46.237  1.00  0.00           N
ATOM   2551  H   ASP   162      23.613  26.759  45.736  1.00  0.00           H
ATOM   2552  CA  ASP   162      23.955  24.754  46.093  1.00  0.00           C
ATOM   2553  HA  ASP   162      24.904  24.269  46.320  1.00  0.00           H
ATOM   2554  CB  ASP   162      22.999  24.282  47.193  1.00  0.00           C
ATOM   2555  HB2 ASP   162      23.228  24.757  48.147  1.00  0.00           H
ATOM   2556  HB3 ASP   162      21.983  24.623  46.990  1.00  0.00           H
ATOM   2557  CG  ASP   162      23.018  22.860  47.574  1.00  0.00           C
ATOM   2558  OD1 ASP   162      23.769  22.123  46.964  1.00  0.00           O
ATOM   2559  OD2 ASP   162      22.247  22.502  48.472  1.00  0.00           O
ATOM   2560  C   ASP   162      23.418  24.407  44.673  1.00  0.00           C
ATOM   2561  O   ASP   162      22.708  23.377  44.582  1.00  0.00           O
ATOM   2562  N   ILE   163      23.643  25.260  43.675  1.00  0.00           N
ATOM   2563  H   ILE   163      24.021  26.145  43.982  1.00  0.00           H
ATOM   2564  CA  ILE   163      23.260  25.101  42.282  1.00  0.00           C
ATOM   2565  HA  ILE   163      22.176  24.999  42.213  1.00  0.00           H
ATOM   2566  CB  ILE   163      23.801  26.339  41.545  1.00  0.00           C
ATOM   2567  HB  ILE   163      24.888  26.362  41.626  1.00  0.00           H
ATOM   2568  CG2 ILE   163      23.370  26.223  40.055  1.00  0.00           C
ATOM   2569 HG21 ILE   163      23.366  25.204  39.667  1.00  0.00           H
ATOM   2570 HG22 ILE   163      23.808  26.888  39.311  1.00  0.00           H
ATOM   2571 HG23 ILE   163      22.324  26.518  39.966  1.00  0.00           H
ATOM   2572  CG1 ILE   163      23.094  27.562  42.102  1.00  0.00           C
ATOM   2573 HG12 ILE   163      22.017  27.621  41.942  1.00  0.00           H
ATOM   2574 HG13 ILE   163      23.290  27.514  43.173  1.00  0.00           H
ATOM   2575  CD1 ILE   163      23.619  28.839  41.408  1.00  0.00           C
ATOM   2576 HD11 ILE   163      23.114  28.965  40.450  1.00  0.00           H
ATOM   2577 HD12 ILE   163      24.706  28.859  41.327  1.00  0.00           H
ATOM   2578 HD13 ILE   163      23.330  29.654  42.072  1.00  0.00           H
ATOM   2579  C   ILE   163      23.936  23.785  41.733  1.00  0.00           C
ATOM   2580  O   ILE   163      24.956  23.401  42.215  1.00  0.00           O
ATOM   2581  N   PRO   164      23.246  22.960  40.941  1.00  0.00           N
ATOM   2582  CD  PRO   164      21.865  23.069  40.425  1.00  0.00           C
ATOM   2583  HD2 PRO   164      21.686  23.961  39.825  1.00  0.00           H
ATOM   2584  HD3 PRO   164      21.197  22.891  41.269  1.00  0.00           H
ATOM   2585  CG  PRO   164      21.673  21.874  39.517  1.00  0.00           C
ATOM   2586  HG2 PRO   164      21.854  22.180  38.486  1.00  0.00           H
ATOM   2587  HG3 PRO   164      20.643  21.547  39.656  1.00  0.00           H
ATOM   2588  CB  PRO   164      22.823  20.881  39.910  1.00  0.00           C
ATOM   2589  HB2 PRO   164      23.025  20.306  39.006  1.00  0.00           H
ATOM   2590  HB3 PRO   164      22.482  20.266  40.744  1.00  0.00           H
ATOM   2591  CA  PRO   164      23.932  21.741  40.380  1.00  0.00           C
ATOM   2592  HA  PRO   164      24.519  21.191  41.115  1.00  0.00           H
ATOM   2593  C   PRO   164      24.854  22.013  39.149  1.00  0.00           C
ATOM   2594  O   PRO   164      24.797  23.045  38.504  1.00  0.00           O
ATOM   2595  N   ASN   165      25.645  20.950  38.805  1.00  0.00           N
ATOM   2596  H   ASN   165      25.639  20.208  39.490  1.00  0.00           H
ATOM   2597  CA  ASN   165      26.429  20.698  37.600  1.00  0.00           C
ATOM   2598  HA  ASN   165      27.071  19.859  37.871  1.00  0.00           H
ATOM   2599  CB  ASN   165      25.549  20.148  36.459  1.00  0.00           C
ATOM   2600  HB2 ASN   165      24.786  19.498  36.886  1.00  0.00           H
ATOM   2601  HB3 ASN   165      25.008  20.988  36.024  1.00  0.00           H
ATOM   2602  CG  ASN   165      26.281  19.402  35.379  1.00  0.00           C
ATOM   2603  OD1 ASN   165      27.165  18.618  35.634  1.00  0.00           O
ATOM   2604  ND2 ASN   165      26.111  19.816  34.095  1.00  0.00           N
ATOM   2605 HD21 ASN   165      25.494  20.600  33.934  1.00  0.00           H
ATOM   2606 HD22 ASN   165      26.756  19.500  33.384  1.00  0.00           H
ATOM   2607  C   ASN   165      27.422  21.770  37.101  1.00  0.00           C
ATOM   2608  O   ASN   165      27.895  21.697  35.979  1.00  0.00           O
ATOM   2609  N   ILE   166      27.822  22.729  37.988  1.00  0.00           N
ATOM   2610  H   ILE   166      27.367  22.595  38.880  1.00  0.00           H
ATOM   2611  CA  ILE   166      29.011  23.501  37.913  1.00  0.00           C
ATOM   2612  HA  ILE   166      29.515  23.570  36.949  1.00  0.00           H
ATOM   2613  CB  ILE   166      28.638  24.971  38.410  1.00  0.00           C
ATOM   2614  HB  ILE   166      28.112  24.873  39.360  1.00  0.00           H
ATOM   2615  CG2 ILE   166      29.953  25.880  38.702  1.00  0.00           C
ATOM   2616 HG21 ILE   166      30.530  25.744  37.787  1.00  0.00           H
ATOM   2617 HG22 ILE   166      30.480  25.460  39.559  1.00  0.00           H
ATOM   2618 HG23 ILE   166      29.727  26.931  38.876  1.00  0.00           H
ATOM   2619  CG1 ILE   166      27.688  25.533  37.364  1.00  0.00           C
ATOM   2620 HG12 ILE   166      28.341  25.769  36.523  1.00  0.00           H
ATOM   2621 HG13 ILE   166      26.952  24.801  37.033  1.00  0.00           H
ATOM   2622  CD1 ILE   166      27.019  26.836  37.638  1.00  0.00           C
ATOM   2623 HD11 ILE   166      27.714  27.560  38.064  1.00  0.00           H
ATOM   2624 HD12 ILE   166      26.135  26.677  38.255  1.00  0.00           H
ATOM   2625 HD13 ILE   166      26.799  27.350  36.701  1.00  0.00           H
ATOM   2626  C   ILE   166      30.154  22.928  38.770  1.00  0.00           C
ATOM   2627  O   ILE   166      31.310  22.888  38.284  1.00  0.00           O
ATOM   2628  N   GLU   167      29.982  22.308  39.955  1.00  0.00           N
ATOM   2629  H   GLU   167      29.081  22.464  40.384  1.00  0.00           H
ATOM   2630  CA  GLU   167      30.884  21.391  40.567  1.00  0.00           C
ATOM   2631  HA  GLU   167      31.593  22.027  41.097  1.00  0.00           H
ATOM   2632  CB  GLU   167      30.172  20.640  41.704  1.00  0.00           C
ATOM   2633  HB2 GLU   167      29.201  20.367  41.292  1.00  0.00           H
ATOM   2634  HB3 GLU   167      30.718  19.727  41.942  1.00  0.00           H
ATOM   2635  CG  GLU   167      30.008  21.554  42.924  1.00  0.00           C
ATOM   2636  HG2 GLU   167      30.917  21.631  43.519  1.00  0.00           H
ATOM   2637  HG3 GLU   167      29.661  22.555  42.664  1.00  0.00           H
ATOM   2638  CD  GLU   167      28.969  20.836  43.839  1.00  0.00           C
ATOM   2639  OE1 GLU   167      29.330  20.264  44.856  1.00  0.00           O
ATOM   2640  OE2 GLU   167      27.779  20.944  43.484  1.00  0.00           O
ATOM   2641  C   GLU   167      31.627  20.473  39.573  1.00  0.00           C
ATOM   2642  O   GLU   167      30.923  19.752  38.870  1.00  0.00           O
ATOM   2643  N   ASN   168      32.969  20.376  39.613  1.00  0.00           N
ATOM   2644  H   ASN   168      33.476  20.900  40.311  1.00  0.00           H
ATOM   2645  CA  ASN   168      33.842  19.677  38.643  1.00  0.00           C
ATOM   2646  HA  ASN   168      34.869  19.706  39.009  1.00  0.00           H
ATOM   2647  CB  ASN   168      33.646  18.159  38.633  1.00  0.00           C
ATOM   2648  HB2 ASN   168      32.746  17.900  38.073  1.00  0.00           H
ATOM   2649  HB3 ASN   168      34.462  17.681  38.092  1.00  0.00           H
ATOM   2650  CG  ASN   168      33.544  17.622  40.046  1.00  0.00           C
ATOM   2651  OD1 ASN   168      34.297  18.021  40.982  1.00  0.00           O
ATOM   2652  ND2 ASN   168      32.597  16.739  40.372  1.00  0.00           N
ATOM   2653 HD21 ASN   168      32.073  16.321  39.617  1.00  0.00           H
ATOM   2654 HD22 ASN   168      32.451  16.396  41.310  1.00  0.00           H
ATOM   2655  C   ASN   168      34.032  20.363  37.243  1.00  0.00           C
ATOM   2656  O   ASN   168      34.326  19.643  36.273  1.00  0.00           O
ATOM   2657  N   HID   169      33.804  21.668  37.010  1.00  0.00           N
ATOM   2658  H   HID   169      33.565  22.253  37.797  1.00  0.00           H
ATOM   2659  CA  HID   169      33.800  22.334  35.707  1.00  0.00           C
ATOM   2660  HA  HID   169      34.486  21.765  35.081  1.00  0.00           H
ATOM   2661  CB  HID   169      32.428  22.389  34.945  1.00  0.00           C
ATOM   2662  HB2 HID   169      31.955  23.258  35.402  1.00  0.00           H
ATOM   2663  HB3 HID   169      32.619  22.679  33.911  1.00  0.00           H
ATOM   2664  CG  HID   169      31.632  21.116  35.031  1.00  0.00           C
ATOM   2665  ND1 HID   169      30.882  20.806  36.169  1.00  0.00           N
ATOM   2666  HD1 HID   169      30.943  21.224  37.086  1.00  0.00           H
ATOM   2667  CE1 HID   169      30.291  19.614  36.025  1.00  0.00           C
ATOM   2668  HE1 HID   169      29.864  19.066  36.853  1.00  0.00           H
ATOM   2669  NE2 HID   169      30.609  19.085  34.848  1.00  0.00           N
ATOM   2670  CD2 HID   169      31.304  20.117  34.100  1.00  0.00           C
ATOM   2671  HD2 HID   169      31.716  20.021  33.106  1.00  0.00           H
ATOM   2672  C   HID   169      34.472  23.778  35.768  1.00  0.00           C
ATOM   2673  O   HID   169      34.307  24.582  36.753  1.00  0.00           O
ATOM   2674  N   ASP   170      35.294  24.109  34.744  1.00  0.00           N
ATOM   2675  H   ASP   170      35.305  23.525  33.920  1.00  0.00           H
ATOM   2676  CA  ASP   170      35.901  25.366  34.508  1.00  0.00           C
ATOM   2677  HA  ASP   170      36.473  25.604  35.405  1.00  0.00           H
ATOM   2678  CB  ASP   170      36.951  25.154  33.329  1.00  0.00           C
ATOM   2679  HB2 ASP   170      37.763  24.492  33.632  1.00  0.00           H
ATOM   2680  HB3 ASP   170      36.384  24.738  32.497  1.00  0.00           H
ATOM   2681  CG  ASP   170      37.633  26.446  32.847  1.00  0.00           C
ATOM   2682  OD1 ASP   170      37.466  27.429  33.633  1.00  0.00           O
ATOM   2683  OD2 ASP   170      38.271  26.471  31.774  1.00  0.00           O
ATOM   2684  C   ASP   170      34.831  26.401  34.157  1.00  0.00           C
ATOM   2685  O   ASP   170      34.188  26.440  33.071  1.00  0.00           O
ATOM   2686  N   VAL   171      34.589  27.315  35.093  1.00  0.00           N
ATOM   2687  H   VAL   171      35.018  27.047  35.968  1.00  0.00           H
ATOM   2688  CA  VAL   171      33.653  28.468  34.917  1.00  0.00           C
ATOM   2689  HA  VAL   171      32.663  28.086  34.668  1.00  0.00           H
ATOM   2690  CB  VAL   171      33.474  29.147  36.347  1.00  0.00           C
ATOM   2691  HB  VAL   171      32.696  29.892  36.181  1.00  0.00           H
ATOM   2692  CG1 VAL   171      33.013  28.225  37.368  1.00  0.00           C
ATOM   2693 HG11 VAL   171      33.772  27.500  37.661  1.00  0.00           H
ATOM   2694 HG12 VAL   171      32.711  28.842  38.214  1.00  0.00           H
ATOM   2695 HG13 VAL   171      32.100  27.739  37.023  1.00  0.00           H
ATOM   2696  CG2 VAL   171      34.755  29.824  36.828  1.00  0.00           C
ATOM   2697 HG21 VAL   171      34.998  30.662  36.174  1.00  0.00           H
ATOM   2698 HG22 VAL   171      35.566  29.107  36.708  1.00  0.00           H
ATOM   2699 HG23 VAL   171      34.605  30.079  37.878  1.00  0.00           H
ATOM   2700  C   VAL   171      34.137  29.491  33.879  1.00  0.00           C
ATOM   2701  O   VAL   171      33.228  30.236  33.473  1.00  0.00           O
ATOM   2702  N   VAL   172      35.372  29.614  33.543  1.00  0.00           N
ATOM   2703  H   VAL   172      36.059  28.946  33.862  1.00  0.00           H
ATOM   2704  CA  VAL   172      35.810  30.576  32.511  1.00  0.00           C
ATOM   2705  HA  VAL   172      35.592  31.505  33.039  1.00  0.00           H
ATOM   2706  CB  VAL   172      37.372  30.542  32.445  1.00  0.00           C
ATOM   2707  HB  VAL   172      37.672  29.496  32.388  1.00  0.00           H
ATOM   2708  CG1 VAL   172      37.917  31.299  31.225  1.00  0.00           C
ATOM   2709 HG11 VAL   172      37.690  30.762  30.304  1.00  0.00           H
ATOM   2710 HG12 VAL   172      37.550  32.316  31.083  1.00  0.00           H
ATOM   2711 HG13 VAL   172      38.988  31.461  31.333  1.00  0.00           H
ATOM   2712  CG2 VAL   172      38.109  31.136  33.713  1.00  0.00           C
ATOM   2713 HG21 VAL   172      37.727  32.095  34.065  1.00  0.00           H
ATOM   2714 HG22 VAL   172      39.194  31.170  33.615  1.00  0.00           H
ATOM   2715 HG23 VAL   172      37.906  30.392  34.484  1.00  0.00           H
ATOM   2716  C   VAL   172      35.027  30.596  31.199  1.00  0.00           C
ATOM   2717  O   VAL   172      34.276  31.541  31.012  1.00  0.00           O
ATOM   2718  N   PRO   173      34.934  29.468  30.479  1.00  0.00           N
ATOM   2719  CD  PRO   173      35.770  28.243  30.667  1.00  0.00           C
ATOM   2720  HD2 PRO   173      35.749  27.903  31.702  1.00  0.00           H
ATOM   2721  HD3 PRO   173      36.828  28.393  30.452  1.00  0.00           H
ATOM   2722  CG  PRO   173      35.192  27.209  29.708  1.00  0.00           C
ATOM   2723  HG2 PRO   173      34.347  26.802  30.263  1.00  0.00           H
ATOM   2724  HG3 PRO   173      36.063  26.616  29.431  1.00  0.00           H
ATOM   2725  CB  PRO   173      34.659  28.116  28.557  1.00  0.00           C
ATOM   2726  HB2 PRO   173      33.882  27.617  27.977  1.00  0.00           H
ATOM   2727  HB3 PRO   173      35.495  28.360  27.901  1.00  0.00           H
ATOM   2728  CA  PRO   173      34.193  29.397  29.266  1.00  0.00           C
ATOM   2729  HA  PRO   173      34.449  30.271  28.668  1.00  0.00           H
ATOM   2730  C   PRO   173      32.707  29.401  29.439  1.00  0.00           C
ATOM   2731  O   PRO   173      31.879  29.806  28.530  1.00  0.00           O
ATOM   2732  N   MET   174      32.241  28.936  30.597  1.00  0.00           N
ATOM   2733  H   MET   174      32.924  28.628  31.274  1.00  0.00           H
ATOM   2734  CA  MET   174      30.818  28.955  31.037  1.00  0.00           C
ATOM   2735  HA  MET   174      30.230  28.530  30.223  1.00  0.00           H
ATOM   2736  CB  MET   174      30.631  28.083  32.312  1.00  0.00           C
ATOM   2737  HB2 MET   174      31.422  28.329  33.021  1.00  0.00           H
ATOM   2738  HB3 MET   174      29.671  28.257  32.800  1.00  0.00           H
ATOM   2739  CG  MET   174      30.903  26.546  32.081  1.00  0.00           C
ATOM   2740  HG2 MET   174      30.426  26.342  31.122  1.00  0.00           H
ATOM   2741  HG3 MET   174      31.965  26.304  32.103  1.00  0.00           H
ATOM   2742  SD  MET   174      30.031  25.547  33.341  1.00  0.00           S
ATOM   2743  CE  MET   174      30.838  26.164  34.851  1.00  0.00           C
ATOM   2744  HE1 MET   174      31.910  25.973  34.793  1.00  0.00           H
ATOM   2745  HE2 MET   174      30.525  27.200  34.975  1.00  0.00           H
ATOM   2746  HE3 MET   174      30.325  25.543  35.586  1.00  0.00           H
ATOM   2747  C   MET   174      30.220  30.352  31.408  1.00  0.00           C
ATOM   2748  O   MET   174      29.033  30.555  31.166  1.00  0.00           O
ATOM   2749  N   LEU   175      31.114  31.291  31.807  1.00  0.00           N
ATOM   2750  H   LEU   175      32.071  31.052  32.025  1.00  0.00           H
ATOM   2751  CA  LEU   175      30.757  32.670  31.985  1.00  0.00           C
ATOM   2752  HA  LEU   175      29.704  32.725  32.260  1.00  0.00           H
ATOM   2753  CB  LEU   175      31.648  33.232  33.064  1.00  0.00           C
ATOM   2754  HB2 LEU   175      31.281  32.890  34.031  1.00  0.00           H
ATOM   2755  HB3 LEU   175      32.642  32.798  32.953  1.00  0.00           H
ATOM   2756  CG  LEU   175      31.643  34.694  33.146  1.00  0.00           C
ATOM   2757  HG  LEU   175      32.184  35.033  32.263  1.00  0.00           H
ATOM   2758  CD1 LEU   175      30.263  35.398  33.156  1.00  0.00           C
ATOM   2759 HD11 LEU   175      29.559  34.996  32.427  1.00  0.00           H
ATOM   2760 HD12 LEU   175      30.372  36.444  32.869  1.00  0.00           H
ATOM   2761 HD13 LEU   175      29.815  35.229  34.136  1.00  0.00           H
ATOM   2762  CD2 LEU   175      32.451  35.273  34.330  1.00  0.00           C
ATOM   2763 HD21 LEU   175      31.849  35.067  35.215  1.00  0.00           H
ATOM   2764 HD22 LEU   175      33.339  34.640  34.351  1.00  0.00           H
ATOM   2765 HD23 LEU   175      32.796  36.285  34.115  1.00  0.00           H
ATOM   2766  C   LEU   175      30.733  33.326  30.535  1.00  0.00           C
ATOM   2767  O   LEU   175      29.714  33.888  30.131  1.00  0.00           O
ATOM   2768  N   GLN   176      31.896  33.150  29.888  1.00  0.00           N
ATOM   2769  H   GLN   176      32.628  32.629  30.351  1.00  0.00           H
ATOM   2770  CA  GLN   176      32.136  33.667  28.508  1.00  0.00           C
ATOM   2771  HA  GLN   176      32.098  34.736  28.715  1.00  0.00           H
ATOM   2772  CB  GLN   176      33.583  33.263  28.031  1.00  0.00           C
ATOM   2773  HB2 GLN   176      34.205  33.556  28.876  1.00  0.00           H
ATOM   2774  HB3 GLN   176      33.625  32.196  27.811  1.00  0.00           H
ATOM   2775  CG  GLN   176      34.058  34.015  26.793  1.00  0.00           C
ATOM   2776  HG2 GLN   176      35.055  33.605  26.634  1.00  0.00           H
ATOM   2777  HG3 GLN   176      33.485  33.735  25.908  1.00  0.00           H
ATOM   2778  CD  GLN   176      34.134  35.531  26.928  1.00  0.00           C
ATOM   2779  OE1 GLN   176      34.172  36.147  28.002  1.00  0.00           O
ATOM   2780  NE2 GLN   176      34.117  36.216  25.830  1.00  0.00           N
ATOM   2781 HE21 GLN   176      34.067  37.210  26.004  1.00  0.00           H
ATOM   2782 HE22 GLN   176      33.841  35.817  24.944  1.00  0.00           H
ATOM   2783  C   GLN   176      31.020  33.199  27.476  1.00  0.00           C
ATOM   2784  O   GLN   176      30.600  34.046  26.600  1.00  0.00           O
ATOM   2785  N   LYS   177      30.502  32.003  27.649  1.00  0.00           N
ATOM   2786  H   LYS   177      30.895  31.387  28.348  1.00  0.00           H
ATOM   2787  CA  LYS   177      29.389  31.466  26.795  1.00  0.00           C
ATOM   2788  HA  LYS   177      29.753  31.461  25.769  1.00  0.00           H
ATOM   2789  CB  LYS   177      29.050  30.054  27.250  1.00  0.00           C
ATOM   2790  HB2 LYS   177      29.868  29.416  26.914  1.00  0.00           H
ATOM   2791  HB3 LYS   177      28.770  30.103  28.302  1.00  0.00           H
ATOM   2792  CG  LYS   177      27.640  29.633  26.640  1.00  0.00           C
ATOM   2793  HG2 LYS   177      26.856  30.315  26.968  1.00  0.00           H
ATOM   2794  HG3 LYS   177      27.767  29.747  25.564  1.00  0.00           H
ATOM   2795  CD  LYS   177      27.250  28.134  26.948  1.00  0.00           C
ATOM   2796  HD2 LYS   177      28.006  27.457  26.546  1.00  0.00           H
ATOM   2797  HD3 LYS   177      27.074  27.906  27.999  1.00  0.00           H
ATOM   2798  CE  LYS   177      25.994  27.872  26.034  1.00  0.00           C
ATOM   2799  HE2 LYS   177      25.360  28.729  26.259  1.00  0.00           H
ATOM   2800  HE3 LYS   177      26.426  27.909  25.034  1.00  0.00           H
ATOM   2801  NZ  LYS   177      25.443  26.493  26.231  1.00  0.00           N
ATOM   2802  HZ1 LYS   177      24.802  26.384  25.458  1.00  0.00           H
ATOM   2803  HZ2 LYS   177      24.928  26.228  27.059  1.00  0.00           H
ATOM   2804  HZ3 LYS   177      26.089  25.723  26.141  1.00  0.00           H
ATOM   2805  C   LYS   177      28.180  32.379  26.807  1.00  0.00           C
ATOM   2806  O   LYS   177      27.775  32.937  25.767  1.00  0.00           O
ATOM   2807  N   GLN   178      27.826  32.826  28.051  1.00  0.00           N
ATOM   2808  H   GLN   178      28.470  32.603  28.797  1.00  0.00           H
ATOM   2809  CA  GLN   178      26.734  33.807  28.284  1.00  0.00           C
ATOM   2810  HA  GLN   178      25.787  33.661  27.766  1.00  0.00           H
ATOM   2811  CB  GLN   178      26.171  33.672  29.700  1.00  0.00           C
ATOM   2812  HB2 GLN   178      27.027  33.787  30.364  1.00  0.00           H
ATOM   2813  HB3 GLN   178      25.421  34.407  29.992  1.00  0.00           H
ATOM   2814  CG  GLN   178      25.648  32.229  30.180  1.00  0.00           C
ATOM   2815  HG2 GLN   178      26.506  31.557  30.233  1.00  0.00           H
ATOM   2816  HG3 GLN   178      25.218  32.342  31.175  1.00  0.00           H
ATOM   2817  CD  GLN   178      24.567  31.603  29.303  1.00  0.00           C
ATOM   2818  OE1 GLN   178      23.884  32.311  28.540  1.00  0.00           O
ATOM   2819  NE2 GLN   178      24.285  30.338  29.462  1.00  0.00           N
ATOM   2820 HE21 GLN   178      23.470  29.902  29.057  1.00  0.00           H
ATOM   2821 HE22 GLN   178      24.776  29.810  30.170  1.00  0.00           H
ATOM   2822  C   GLN   178      27.037  35.302  27.950  1.00  0.00           C
ATOM   2823  O   GLN   178      26.157  35.967  27.384  1.00  0.00           O
ATOM   2824  N   ILE   179      28.258  35.781  28.190  1.00  0.00           N
ATOM   2825  H   ILE   179      28.936  35.136  28.571  1.00  0.00           H
ATOM   2826  CA  ILE   179      28.758  37.019  27.700  1.00  0.00           C
ATOM   2827  HA  ILE   179      28.292  37.851  28.227  1.00  0.00           H
ATOM   2828  CB  ILE   179      30.269  37.208  28.114  1.00  0.00           C
ATOM   2829  HB  ILE   179      30.852  36.303  27.946  1.00  0.00           H
ATOM   2830  CG2 ILE   179      30.895  38.263  27.159  1.00  0.00           C
ATOM   2831 HG21 ILE   179      30.193  39.097  27.142  1.00  0.00           H
ATOM   2832 HG22 ILE   179      31.017  37.979  26.114  1.00  0.00           H
ATOM   2833 HG23 ILE   179      31.872  38.644  27.456  1.00  0.00           H
ATOM   2834  CG1 ILE   179      30.403  37.547  29.655  1.00  0.00           C
ATOM   2835 HG12 ILE   179      29.889  38.493  29.828  1.00  0.00           H
ATOM   2836 HG13 ILE   179      29.803  36.753  30.099  1.00  0.00           H
ATOM   2837  CD1 ILE   179      31.852  37.394  30.191  1.00  0.00           C
ATOM   2838 HD11 ILE   179      32.473  38.127  29.677  1.00  0.00           H
ATOM   2839 HD12 ILE   179      32.298  36.470  29.823  1.00  0.00           H
ATOM   2840 HD13 ILE   179      32.033  37.592  31.248  1.00  0.00           H
ATOM   2841  C   ILE   179      28.533  37.050  26.187  1.00  0.00           C
ATOM   2842  O   ILE   179      27.929  37.956  25.605  1.00  0.00           O
ATOM   2843  N   THR   180      28.896  35.920  25.476  1.00  0.00           N
ATOM   2844  H   THR   180      29.290  35.189  26.051  1.00  0.00           H
ATOM   2845  CA  THR   180      28.949  35.868  24.012  1.00  0.00           C
ATOM   2846  HA  THR   180      29.457  36.782  23.705  1.00  0.00           H
ATOM   2847  CB  THR   180      29.836  34.762  23.518  1.00  0.00           C
ATOM   2848  HB  THR   180      29.525  33.736  23.718  1.00  0.00           H
ATOM   2849  CG2 THR   180      30.042  34.731  22.029  1.00  0.00           C
ATOM   2850 HG21 THR   180      30.948  34.158  21.839  1.00  0.00           H
ATOM   2851 HG22 THR   180      30.183  35.777  21.759  1.00  0.00           H
ATOM   2852 HG23 THR   180      29.195  34.322  21.478  1.00  0.00           H
ATOM   2853  OG1 THR   180      31.161  34.970  24.019  1.00  0.00           O
ATOM   2854  HG1 THR   180      31.134  34.638  24.920  1.00  0.00           H
ATOM   2855  C   THR   180      27.510  35.741  23.368  1.00  0.00           C
ATOM   2856  O   THR   180      27.219  36.195  22.269  1.00  0.00           O
ATOM   2857  N   LYS   181      26.582  35.085  24.131  1.00  0.00           N
ATOM   2858  H   LYS   181      26.891  34.469  24.869  1.00  0.00           H
ATOM   2859  CA  LYS   181      25.107  35.170  23.893  1.00  0.00           C
ATOM   2860  HA  LYS   181      24.882  34.895  22.863  1.00  0.00           H
ATOM   2861  CB  LYS   181      24.394  34.141  24.753  1.00  0.00           C
ATOM   2862  HB2 LYS   181      24.635  34.208  25.814  1.00  0.00           H
ATOM   2863  HB3 LYS   181      23.339  34.408  24.681  1.00  0.00           H
ATOM   2864  CG  LYS   181      24.565  32.710  24.253  1.00  0.00           C
ATOM   2865  HG2 LYS   181      24.298  32.621  23.200  1.00  0.00           H
ATOM   2866  HG3 LYS   181      25.610  32.448  24.420  1.00  0.00           H
ATOM   2867  CD  LYS   181      23.574  31.651  24.901  1.00  0.00           C
ATOM   2868  HD2 LYS   181      23.882  30.663  24.558  1.00  0.00           H
ATOM   2869  HD3 LYS   181      23.694  31.723  25.982  1.00  0.00           H
ATOM   2870  CE  LYS   181      22.042  31.991  24.680  1.00  0.00           C
ATOM   2871  HE2 LYS   181      21.836  32.974  25.103  1.00  0.00           H
ATOM   2872  HE3 LYS   181      21.806  31.962  23.617  1.00  0.00           H
ATOM   2873  NZ  LYS   181      21.206  31.056  25.361  1.00  0.00           N
ATOM   2874  HZ1 LYS   181      21.422  30.117  25.058  1.00  0.00           H
ATOM   2875  HZ2 LYS   181      20.228  31.200  25.152  1.00  0.00           H
ATOM   2876  HZ3 LYS   181      21.234  31.222  26.357  1.00  0.00           H
ATOM   2877  C   LYS   181      24.417  36.514  24.157  1.00  0.00           C
ATOM   2878  O   LYS   181      23.660  37.037  23.326  1.00  0.00           O
ATOM   2879  N   ARG   182      24.824  37.252  25.213  1.00  0.00           N
ATOM   2880  H   ARG   182      25.230  36.686  25.943  1.00  0.00           H
ATOM   2881  CA  ARG   182      24.470  38.679  25.379  1.00  0.00           C
ATOM   2882  HA  ARG   182      23.420  38.907  25.197  1.00  0.00           H
ATOM   2883  CB  ARG   182      24.703  39.116  26.836  1.00  0.00           C
ATOM   2884  HB2 ARG   182      25.640  38.724  27.232  1.00  0.00           H
ATOM   2885  HB3 ARG   182      24.964  40.174  26.835  1.00  0.00           H
ATOM   2886  CG  ARG   182      23.647  38.776  27.932  1.00  0.00           C
ATOM   2887  HG2 ARG   182      24.014  39.148  28.887  1.00  0.00           H
ATOM   2888  HG3 ARG   182      22.690  39.290  27.836  1.00  0.00           H
ATOM   2889  CD  ARG   182      23.206  37.306  28.176  1.00  0.00           C
ATOM   2890  HD2 ARG   182      22.724  36.871  27.301  1.00  0.00           H
ATOM   2891  HD3 ARG   182      24.051  36.655  28.401  1.00  0.00           H
ATOM   2892  NE  ARG   182      22.216  37.319  29.281  1.00  0.00           N
ATOM   2893  HE  ARG   182      22.335  38.169  29.814  1.00  0.00           H
ATOM   2894  CZ  ARG   182      21.036  36.837  29.358  1.00  0.00           C
ATOM   2895  NH1 ARG   182      20.268  37.122  30.370  1.00  0.00           N
ATOM   2896 HH11 ARG   182      20.651  37.733  31.077  1.00  0.00           H
ATOM   2897 HH12 ARG   182      19.522  36.448  30.483  1.00  0.00           H
ATOM   2898  NH2 ARG   182      20.530  35.924  28.601  1.00  0.00           N
ATOM   2899 HH21 ARG   182      21.249  35.602  27.968  1.00  0.00           H
ATOM   2900 HH22 ARG   182      19.698  35.360  28.707  1.00  0.00           H
ATOM   2901  C   ARG   182      25.294  39.643  24.422  1.00  0.00           C
ATOM   2902  O   ARG   182      25.196  40.849  24.412  1.00  0.00           O
ATOM   2903  N   ASN   183      26.095  39.030  23.509  1.00  0.00           N
ATOM   2904  H   ASN   183      26.137  38.039  23.695  1.00  0.00           H
ATOM   2905  CA  ASN   183      27.013  39.661  22.501  1.00  0.00           C
ATOM   2906  HA  ASN   183      27.648  38.871  22.098  1.00  0.00           H
ATOM   2907  CB  ASN   183      26.152  40.274  21.360  1.00  0.00           C
ATOM   2908  HB2 ASN   183      25.727  41.193  21.764  1.00  0.00           H
ATOM   2909  HB3 ASN   183      26.642  40.628  20.452  1.00  0.00           H
ATOM   2910  CG  ASN   183      24.873  39.472  20.997  1.00  0.00           C
ATOM   2911  OD1 ASN   183      23.757  39.922  21.259  1.00  0.00           O
ATOM   2912  ND2 ASN   183      24.993  38.290  20.451  1.00  0.00           N
ATOM   2913 HD21 ASN   183      25.920  37.889  20.463  1.00  0.00           H
ATOM   2914 HD22 ASN   183      24.132  37.816  20.220  1.00  0.00           H
ATOM   2915  C   ASN   183      28.094  40.664  23.021  1.00  0.00           C
ATOM   2916  O   ASN   183      28.669  41.402  22.220  1.00  0.00           O
ATOM   2917  N   ILE   184      28.401  40.682  24.351  1.00  0.00           N
ATOM   2918  H   ILE   184      28.065  40.046  25.060  1.00  0.00           H
ATOM   2919  CA  ILE   184      29.141  41.837  24.896  1.00  0.00           C
ATOM   2920  HA  ILE   184      28.663  42.733  24.501  1.00  0.00           H
ATOM   2921  CB  ILE   184      29.115  42.028  26.439  1.00  0.00           C
ATOM   2922  HB  ILE   184      29.856  41.351  26.866  1.00  0.00           H
ATOM   2923  CG2 ILE   184      29.440  43.556  26.826  1.00  0.00           C
ATOM   2924 HG21 ILE   184      30.298  43.869  26.233  1.00  0.00           H
ATOM   2925 HG22 ILE   184      29.625  43.582  27.901  1.00  0.00           H
ATOM   2926 HG23 ILE   184      28.507  44.110  26.715  1.00  0.00           H
ATOM   2927  CG1 ILE   184      27.798  41.397  27.051  1.00  0.00           C
ATOM   2928 HG12 ILE   184      26.961  41.919  26.588  1.00  0.00           H
ATOM   2929 HG13 ILE   184      27.757  40.326  26.851  1.00  0.00           H
ATOM   2930  CD1 ILE   184      27.789  41.384  28.602  1.00  0.00           C
ATOM   2931 HD11 ILE   184      27.962  42.379  29.012  1.00  0.00           H
ATOM   2932 HD12 ILE   184      28.631  40.769  28.921  1.00  0.00           H
ATOM   2933 HD13 ILE   184      26.865  40.965  29.000  1.00  0.00           H
ATOM   2934  C   ILE   184      30.575  41.876  24.462  1.00  0.00           C
ATOM   2935  O   ILE   184      31.200  40.788  24.526  1.00  0.00           O
ATOM   2936  N   PRO   185      31.188  43.040  24.166  1.00  0.00           N
ATOM   2937  CD  PRO   185      30.678  44.139  23.341  1.00  0.00           C
ATOM   2938  HD2 PRO   185      30.563  44.994  24.008  1.00  0.00           H
ATOM   2939  HD3 PRO   185      29.737  43.851  22.871  1.00  0.00           H
ATOM   2940  CG  PRO   185      31.817  44.351  22.359  1.00  0.00           C
ATOM   2941  HG2 PRO   185      31.879  45.354  21.937  1.00  0.00           H
ATOM   2942  HG3 PRO   185      31.803  43.551  21.620  1.00  0.00           H
ATOM   2943  CB  PRO   185      33.055  44.204  23.203  1.00  0.00           C
ATOM   2944  HB2 PRO   185      33.076  45.171  23.704  1.00  0.00           H
ATOM   2945  HB3 PRO   185      33.960  44.020  22.624  1.00  0.00           H
ATOM   2946  CA  PRO   185      32.677  43.006  24.015  1.00  0.00           C
ATOM   2947  HA  PRO   185      32.835  42.111  23.415  1.00  0.00           H
ATOM   2948  C   PRO   185      33.504  42.915  25.352  1.00  0.00           C
ATOM   2949  O   PRO   185      33.946  43.923  25.882  1.00  0.00           O
ATOM   2950  N   ILE   186      33.528  41.686  25.892  1.00  0.00           N
ATOM   2951  H   ILE   186      33.156  40.930  25.338  1.00  0.00           H
ATOM   2952  CA  ILE   186      34.212  41.364  27.201  1.00  0.00           C
ATOM   2953  HA  ILE   186      35.062  42.035  27.314  1.00  0.00           H
ATOM   2954  CB  ILE   186      33.279  41.550  28.374  1.00  0.00           C
ATOM   2955  HB  ILE   186      32.475  40.832  28.211  1.00  0.00           H
ATOM   2956  CG2 ILE   186      33.980  40.996  29.656  1.00  0.00           C
ATOM   2957 HG21 ILE   186      33.324  40.902  30.521  1.00  0.00           H
ATOM   2958 HG22 ILE   186      34.797  41.682  29.883  1.00  0.00           H
ATOM   2959 HG23 ILE   186      34.400  39.992  29.573  1.00  0.00           H
ATOM   2960  CG1 ILE   186      32.709  42.936  28.580  1.00  0.00           C
ATOM   2961 HG12 ILE   186      33.517  43.624  28.826  1.00  0.00           H
ATOM   2962 HG13 ILE   186      32.178  43.235  27.677  1.00  0.00           H
ATOM   2963  CD1 ILE   186      31.670  42.900  29.730  1.00  0.00           C
ATOM   2964 HD11 ILE   186      31.136  43.847  29.814  1.00  0.00           H
ATOM   2965 HD12 ILE   186      32.063  42.724  30.731  1.00  0.00           H
ATOM   2966 HD13 ILE   186      30.874  42.249  29.370  1.00  0.00           H
ATOM   2967  C   ILE   186      34.758  39.943  27.066  1.00  0.00           C
ATOM   2968  O   ILE   186      34.283  39.119  26.364  1.00  0.00           O
ATOM   2969  N   GLU   187      35.921  39.734  27.717  1.00  0.00           N
ATOM   2970  H   GLU   187      36.146  40.557  28.258  1.00  0.00           H
ATOM   2971  CA  GLU   187      36.849  38.576  27.561  1.00  0.00           C
ATOM   2972  HA  GLU   187      36.209  37.814  27.116  1.00  0.00           H
ATOM   2973  CB  GLU   187      37.967  39.016  26.570  1.00  0.00           C
ATOM   2974  HB2 GLU   187      37.522  39.553  25.732  1.00  0.00           H
ATOM   2975  HB3 GLU   187      38.633  39.770  26.990  1.00  0.00           H
ATOM   2976  CG  GLU   187      38.747  37.792  26.071  1.00  0.00           C
ATOM   2977  HG2 GLU   187      39.481  38.113  25.331  1.00  0.00           H
ATOM   2978  HG3 GLU   187      39.181  37.302  26.944  1.00  0.00           H
ATOM   2979  CD  GLU   187      37.855  36.839  25.281  1.00  0.00           C
ATOM   2980  OE1 GLU   187      37.452  35.783  25.808  1.00  0.00           O
ATOM   2981  OE2 GLU   187      37.438  37.311  24.174  1.00  0.00           O
ATOM   2982  C   GLU   187      37.321  38.145  28.904  1.00  0.00           C
ATOM   2983  O   GLU   187      38.279  38.740  29.435  1.00  0.00           O
ATOM   2984  N   VAL   188      36.712  37.048  29.416  1.00  0.00           N
ATOM   2985  H   VAL   188      36.076  36.545  28.814  1.00  0.00           H
ATOM   2986  CA  VAL   188      37.227  36.336  30.637  1.00  0.00           C
ATOM   2987  HA  VAL   188      37.283  37.071  31.440  1.00  0.00           H
ATOM   2988  CB  VAL   188      36.341  35.156  31.162  1.00  0.00           C
ATOM   2989  HB  VAL   188      36.381  34.284  30.509  1.00  0.00           H
ATOM   2990  CG1 VAL   188      36.896  34.630  32.456  1.00  0.00           C
ATOM   2991 HG11 VAL   188      36.261  33.861  32.895  1.00  0.00           H
ATOM   2992 HG12 VAL   188      37.870  34.187  32.247  1.00  0.00           H
ATOM   2993 HG13 VAL   188      36.923  35.411  33.217  1.00  0.00           H
ATOM   2994  CG2 VAL   188      34.896  35.579  31.338  1.00  0.00           C
ATOM   2995 HG21 VAL   188      34.385  35.925  30.439  1.00  0.00           H
ATOM   2996 HG22 VAL   188      34.907  36.286  32.170  1.00  0.00           H
ATOM   2997 HG23 VAL   188      34.293  34.736  31.677  1.00  0.00           H
ATOM   2998  C   VAL   188      38.662  35.779  30.355  1.00  0.00           C
ATOM   2999  O   VAL   188      38.775  34.780  29.687  1.00  0.00           O
ATOM   3000  N   VAL   189      39.660  36.488  30.819  1.00  0.00           N
ATOM   3001  H   VAL   189      39.531  37.421  31.185  1.00  0.00           H
ATOM   3002  CA  VAL   189      41.072  36.151  30.549  1.00  0.00           C
ATOM   3003  HA  VAL   189      41.022  35.322  29.845  1.00  0.00           H
ATOM   3004  CB  VAL   189      41.696  37.402  29.775  1.00  0.00           C
ATOM   3005  HB  VAL   189      40.980  37.681  29.002  1.00  0.00           H
ATOM   3006  CG1 VAL   189      41.832  38.620  30.638  1.00  0.00           C
ATOM   3007 HG11 VAL   189      41.569  38.472  31.685  1.00  0.00           H
ATOM   3008 HG12 VAL   189      42.862  38.957  30.515  1.00  0.00           H
ATOM   3009 HG13 VAL   189      41.070  39.282  30.226  1.00  0.00           H
ATOM   3010  CG2 VAL   189      43.022  37.115  29.059  1.00  0.00           C
ATOM   3011 HG21 VAL   189      42.879  36.177  28.523  1.00  0.00           H
ATOM   3012 HG22 VAL   189      43.766  36.993  29.846  1.00  0.00           H
ATOM   3013 HG23 VAL   189      43.296  37.871  28.322  1.00  0.00           H
ATOM   3014  C   VAL   189      41.949  35.718  31.705  1.00  0.00           C
ATOM   3015  O   VAL   189      43.038  35.211  31.393  1.00  0.00           O
ATOM   3016  N   ALA   190      41.504  35.888  32.981  1.00  0.00           N
ATOM   3017  H   ALA   190      40.656  36.435  33.016  1.00  0.00           H
ATOM   3018  CA  ALA   190      42.243  35.476  34.182  1.00  0.00           C
ATOM   3019  HA  ALA   190      42.803  34.564  33.977  1.00  0.00           H
ATOM   3020  CB  ALA   190      43.091  36.619  34.686  1.00  0.00           C
ATOM   3021  HB1 ALA   190      42.449  37.322  35.217  1.00  0.00           H
ATOM   3022  HB2 ALA   190      43.626  37.197  33.932  1.00  0.00           H
ATOM   3023  HB3 ALA   190      43.741  36.265  35.485  1.00  0.00           H
ATOM   3024  C   ALA   190      41.284  34.970  35.274  1.00  0.00           C
ATOM   3025  O   ALA   190      40.218  35.563  35.402  1.00  0.00           O
ATOM   3026  N   LEU   191      41.620  34.004  36.094  1.00  0.00           N
ATOM   3027  H   LEU   191      42.423  33.462  35.808  1.00  0.00           H
ATOM   3028  CA  LEU   191      40.900  33.331  37.170  1.00  0.00           C
ATOM   3029  HA  LEU   191      40.046  34.004  37.243  1.00  0.00           H
ATOM   3030  CB  LEU   191      40.406  31.991  36.696  1.00  0.00           C
ATOM   3031  HB2 LEU   191      40.166  32.040  35.634  1.00  0.00           H
ATOM   3032  HB3 LEU   191      41.269  31.327  36.663  1.00  0.00           H
ATOM   3033  CG  LEU   191      39.379  31.165  37.446  1.00  0.00           C
ATOM   3034  HG  LEU   191      39.228  30.245  36.882  1.00  0.00           H
ATOM   3035  CD1 LEU   191      39.785  30.754  38.873  1.00  0.00           C
ATOM   3036 HD11 LEU   191      39.141  29.983  39.296  1.00  0.00           H
ATOM   3037 HD12 LEU   191      39.820  31.559  39.606  1.00  0.00           H
ATOM   3038 HD13 LEU   191      40.829  30.446  38.822  1.00  0.00           H
ATOM   3039  CD2 LEU   191      38.037  31.895  37.637  1.00  0.00           C
ATOM   3040 HD21 LEU   191      37.773  32.295  36.658  1.00  0.00           H
ATOM   3041 HD22 LEU   191      37.240  31.228  37.966  1.00  0.00           H
ATOM   3042 HD23 LEU   191      38.069  32.816  38.218  1.00  0.00           H
ATOM   3043  C   LEU   191      41.658  33.375  38.519  1.00  0.00           C
ATOM   3044  O   LEU   191      42.690  32.692  38.758  1.00  0.00           O
ATOM   3045  N   ILE   192      41.280  34.284  39.395  1.00  0.00           N
ATOM   3046  H   ILE   192      40.465  34.822  39.137  1.00  0.00           H
ATOM   3047  CA  ILE   192      42.080  34.649  40.555  1.00  0.00           C
ATOM   3048  HA  ILE   192      42.919  33.952  40.573  1.00  0.00           H
ATOM   3049  CB  ILE   192      42.677  36.078  40.415  1.00  0.00           C
ATOM   3050  HB  ILE   192      43.364  36.231  41.246  1.00  0.00           H
ATOM   3051  CG2 ILE   192      43.516  36.238  39.079  1.00  0.00           C
ATOM   3052 HG21 ILE   192      44.368  35.567  38.973  1.00  0.00           H
ATOM   3053 HG22 ILE   192      43.828  37.270  38.921  1.00  0.00           H
ATOM   3054 HG23 ILE   192      42.797  36.092  38.272  1.00  0.00           H
ATOM   3055  CG1 ILE   192      41.638  37.221  40.553  1.00  0.00           C
ATOM   3056 HG12 ILE   192      41.639  37.902  39.702  1.00  0.00           H
ATOM   3057 HG13 ILE   192      40.631  36.817  40.453  1.00  0.00           H
ATOM   3058  CD1 ILE   192      41.649  38.162  41.850  1.00  0.00           C
ATOM   3059 HD11 ILE   192      40.654  38.582  41.997  1.00  0.00           H
ATOM   3060 HD12 ILE   192      42.495  38.848  41.876  1.00  0.00           H
ATOM   3061 HD13 ILE   192      41.762  37.644  42.802  1.00  0.00           H
ATOM   3062  C   ILE   192      41.497  34.506  41.977  1.00  0.00           C
ATOM   3063  O   ILE   192      40.321  34.787  42.263  1.00  0.00           O
ATOM   3064  N   ASN   193      42.378  34.153  42.902  1.00  0.00           N
ATOM   3065  H   ASN   193      43.282  33.958  42.495  1.00  0.00           H
ATOM   3066  CA  ASN   193      42.314  34.246  44.308  1.00  0.00           C
ATOM   3067  HA  ASN   193      41.288  33.998  44.580  1.00  0.00           H
ATOM   3068  CB  ASN   193      43.160  33.118  44.902  1.00  0.00           C
ATOM   3069  HB2 ASN   193      42.506  32.247  44.867  1.00  0.00           H
ATOM   3070  HB3 ASN   193      44.053  32.816  44.356  1.00  0.00           H
ATOM   3071  CG  ASN   193      43.455  33.245  46.384  1.00  0.00           C
ATOM   3072  OD1 ASN   193      44.399  33.913  46.777  1.00  0.00           O
ATOM   3073  ND2 ASN   193      42.673  32.789  47.316  1.00  0.00           N
ATOM   3074 HD21 ASN   193      42.008  32.094  47.008  1.00  0.00           H
ATOM   3075 HD22 ASN   193      42.920  32.960  48.281  1.00  0.00           H
ATOM   3076  C   ASN   193      42.609  35.722  44.787  1.00  0.00           C
ATOM   3077  O   ASN   193      43.508  36.352  44.314  1.00  0.00           O
ATOM   3078  N   ASP   194      41.810  36.202  45.744  1.00  0.00           N
ATOM   3079  H   ASP   194      40.945  35.754  46.011  1.00  0.00           H
ATOM   3080  CA  ASP   194      41.970  37.598  46.210  1.00  0.00           C
ATOM   3081  HA  ASP   194      42.318  38.248  45.407  1.00  0.00           H
ATOM   3082  CB  ASP   194      40.594  38.247  46.690  1.00  0.00           C
ATOM   3083  HB2 ASP   194      40.753  39.304  46.905  1.00  0.00           H
ATOM   3084  HB3 ASP   194      39.931  38.307  45.828  1.00  0.00           H
ATOM   3085  CG  ASP   194      39.755  37.460  47.649  1.00  0.00           C
ATOM   3086  OD1 ASP   194      39.862  36.195  47.829  1.00  0.00           O
ATOM   3087  OD2 ASP   194      39.005  38.130  48.435  1.00  0.00           O
ATOM   3088  C   ASP   194      43.083  37.930  47.312  1.00  0.00           C
ATOM   3089  O   ASP   194      43.595  39.054  47.304  1.00  0.00           O
ATOM   3090  N   THR   195      43.531  36.938  48.019  1.00  0.00           N
ATOM   3091  H   THR   195      43.044  36.093  47.755  1.00  0.00           H
ATOM   3092  CA  THR   195      44.802  36.965  48.701  1.00  0.00           C
ATOM   3093  HA  THR   195      44.898  37.868  49.303  1.00  0.00           H
ATOM   3094  CB  THR   195      45.110  35.784  49.624  1.00  0.00           C
ATOM   3095  HB  THR   195      45.195  34.814  49.132  1.00  0.00           H
ATOM   3096  CG2 THR   195      46.537  35.977  50.301  1.00  0.00           C
ATOM   3097 HG21 THR   195      46.837  37.025  50.272  1.00  0.00           H
ATOM   3098 HG22 THR   195      47.190  35.356  49.688  1.00  0.00           H
ATOM   3099 HG23 THR   195      46.509  35.566  51.311  1.00  0.00           H
ATOM   3100  OG1 THR   195      44.079  35.786  50.577  1.00  0.00           O
ATOM   3101  HG1 THR   195      43.313  35.526  50.059  1.00  0.00           H
ATOM   3102  C   THR   195      45.930  37.143  47.696  1.00  0.00           C
ATOM   3103  O   THR   195      46.799  37.969  47.933  1.00  0.00           O
ATOM   3104  N   THR   196      45.850  36.484  46.514  1.00  0.00           N
ATOM   3105  H   THR   196      45.167  35.759  46.349  1.00  0.00           H
ATOM   3106  CA  THR   196      46.822  36.747  45.444  1.00  0.00           C
ATOM   3107  HA  THR   196      47.784  36.631  45.942  1.00  0.00           H
ATOM   3108  CB  THR   196      46.842  35.787  44.272  1.00  0.00           C
ATOM   3109  HB  THR   196      45.956  36.041  43.691  1.00  0.00           H
ATOM   3110  CG2 THR   196      48.083  35.975  43.311  1.00  0.00           C
ATOM   3111 HG21 THR   196      47.885  35.537  42.333  1.00  0.00           H
ATOM   3112 HG22 THR   196      49.000  35.614  43.777  1.00  0.00           H
ATOM   3113 HG23 THR   196      48.136  37.020  43.007  1.00  0.00           H
ATOM   3114  OG1 THR   196      46.876  34.437  44.711  1.00  0.00           O
ATOM   3115  HG1 THR   196      46.137  34.260  45.298  1.00  0.00           H
ATOM   3116  C   THR   196      46.668  38.196  44.925  1.00  0.00           C
ATOM   3117  O   THR   196      47.591  38.991  45.034  1.00  0.00           O
ATOM   3118  N   GLY   197      45.444  38.545  44.528  1.00  0.00           N
ATOM   3119  H   GLY   197      44.745  37.857  44.287  1.00  0.00           H
ATOM   3120  CA  GLY   197      45.220  39.833  43.884  1.00  0.00           C
ATOM   3121  HA2 GLY   197      45.801  39.913  42.965  1.00  0.00           H
ATOM   3122  HA3 GLY   197      44.196  40.007  43.556  1.00  0.00           H
ATOM   3123  C   GLY   197      45.634  41.029  44.818  1.00  0.00           C
ATOM   3124  O   GLY   197      46.099  41.964  44.243  1.00  0.00           O
ATOM   3125  N   THR   198      45.479  40.876  46.119  1.00  0.00           N
ATOM   3126  H   THR   198      44.960  40.078  46.456  1.00  0.00           H
ATOM   3127  CA  THR   198      45.863  41.860  47.169  1.00  0.00           C
ATOM   3128  HA  THR   198      45.261  42.753  47.003  1.00  0.00           H
ATOM   3129  CB  THR   198      45.510  41.375  48.527  1.00  0.00           C
ATOM   3130  HB  THR   198      45.981  40.399  48.653  1.00  0.00           H
ATOM   3131  CG2 THR   198      45.965  42.277  49.721  1.00  0.00           C
ATOM   3132 HG21 THR   198      46.969  42.659  49.530  1.00  0.00           H
ATOM   3133 HG22 THR   198      46.112  41.769  50.674  1.00  0.00           H
ATOM   3134 HG23 THR   198      45.309  43.140  49.830  1.00  0.00           H
ATOM   3135  OG1 THR   198      44.080  41.424  48.576  1.00  0.00           O
ATOM   3136  HG1 THR   198      43.781  40.627  48.132  1.00  0.00           H
ATOM   3137  C   THR   198      47.337  42.285  47.083  1.00  0.00           C
ATOM   3138  O   THR   198      47.698  43.484  46.999  1.00  0.00           O
ATOM   3139  N   LEU   199      48.235  41.366  46.932  1.00  0.00           N
ATOM   3140  H   LEU   199      47.996  40.388  46.845  1.00  0.00           H
ATOM   3141  CA  LEU   199      49.692  41.646  46.770  1.00  0.00           C
ATOM   3142  HA  LEU   199      50.021  42.250  47.616  1.00  0.00           H
ATOM   3143  CB  LEU   199      50.453  40.313  46.743  1.00  0.00           C
ATOM   3144  HB2 LEU   199      50.505  39.832  47.719  1.00  0.00           H
ATOM   3145  HB3 LEU   199      49.791  39.676  46.155  1.00  0.00           H
ATOM   3146  CG  LEU   199      51.908  40.332  46.157  1.00  0.00           C
ATOM   3147  HG  LEU   199      51.932  41.023  45.315  1.00  0.00           H
ATOM   3148  CD1 LEU   199      53.035  40.638  47.108  1.00  0.00           C
ATOM   3149 HD11 LEU   199      52.928  41.516  47.745  1.00  0.00           H
ATOM   3150 HD12 LEU   199      53.954  40.724  46.528  1.00  0.00           H
ATOM   3151 HD13 LEU   199      53.196  39.823  47.813  1.00  0.00           H
ATOM   3152  CD2 LEU   199      52.155  38.827  45.609  1.00  0.00           C
ATOM   3153 HD21 LEU   199      51.933  38.051  46.341  1.00  0.00           H
ATOM   3154 HD22 LEU   199      51.564  38.613  44.718  1.00  0.00           H
ATOM   3155 HD23 LEU   199      53.217  38.627  45.465  1.00  0.00           H
ATOM   3156  C   LEU   199      49.882  42.454  45.393  1.00  0.00           C
ATOM   3157  O   LEU   199      50.446  43.564  45.341  1.00  0.00           O
ATOM   3158  N   VAL   200      49.294  41.854  44.327  1.00  0.00           N
ATOM   3159  H   VAL   200      48.828  40.963  44.416  1.00  0.00           H
ATOM   3160  CA  VAL   200      49.541  42.321  42.952  1.00  0.00           C
ATOM   3161  HA  VAL   200      50.615  42.505  42.914  1.00  0.00           H
ATOM   3162  CB  VAL   200      49.252  41.224  41.941  1.00  0.00           C
ATOM   3163  HB  VAL   200      48.171  41.087  41.949  1.00  0.00           H
ATOM   3164  CG1 VAL   200      49.701  41.612  40.466  1.00  0.00           C
ATOM   3165 HG11 VAL   200      49.885  40.763  39.807  1.00  0.00           H
ATOM   3166 HG12 VAL   200      49.108  42.291  39.854  1.00  0.00           H
ATOM   3167 HG13 VAL   200      50.615  42.203  40.539  1.00  0.00           H
ATOM   3168  CG2 VAL   200      49.925  39.932  42.371  1.00  0.00           C
ATOM   3169 HG21 VAL   200      50.126  39.183  41.606  1.00  0.00           H
ATOM   3170 HG22 VAL   200      49.253  39.465  43.090  1.00  0.00           H
ATOM   3171 HG23 VAL   200      50.913  40.071  42.807  1.00  0.00           H
ATOM   3172  C   VAL   200      48.990  43.750  42.708  1.00  0.00           C
ATOM   3173  O   VAL   200      49.615  44.541  42.030  1.00  0.00           O
ATOM   3174  N   ALA   201      47.837  44.078  43.347  1.00  0.00           N
ATOM   3175  H   ALA   201      47.322  43.346  43.813  1.00  0.00           H
ATOM   3176  CA  ALA   201      47.213  45.401  43.331  1.00  0.00           C
ATOM   3177  HA  ALA   201      46.978  45.637  42.292  1.00  0.00           H
ATOM   3178  CB  ALA   201      46.015  45.403  44.235  1.00  0.00           C
ATOM   3179  HB1 ALA   201      45.364  44.587  43.917  1.00  0.00           H
ATOM   3180  HB2 ALA   201      45.423  46.303  44.072  1.00  0.00           H
ATOM   3181  HB3 ALA   201      46.399  45.232  45.240  1.00  0.00           H
ATOM   3182  C   ALA   201      48.122  46.561  43.842  1.00  0.00           C
ATOM   3183  O   ALA   201      48.214  47.514  43.143  1.00  0.00           O
ATOM   3184  N   SER   202      48.765  46.334  45.001  1.00  0.00           N
ATOM   3185  H   SER   202      48.564  45.406  45.347  1.00  0.00           H
ATOM   3186  CA  SER   202      49.652  47.205  45.797  1.00  0.00           C
ATOM   3187  HA  SER   202      49.268  48.223  45.857  1.00  0.00           H
ATOM   3188  CB  SER   202      49.580  46.623  47.167  1.00  0.00           C
ATOM   3189  HB2 SER   202      49.923  45.589  47.199  1.00  0.00           H
ATOM   3190  HB3 SER   202      50.274  47.100  47.860  1.00  0.00           H
ATOM   3191  OG  SER   202      48.208  46.530  47.589  1.00  0.00           O
ATOM   3192  HG  SER   202      48.055  45.589  47.697  1.00  0.00           H
ATOM   3193  C   SER   202      51.105  47.233  45.338  1.00  0.00           C
ATOM   3194  O   SER   202      51.798  48.247  45.532  1.00  0.00           O
ATOM   3195  N   TYR   203      51.591  46.119  44.732  1.00  0.00           N
ATOM   3196  H   TYR   203      51.048  45.268  44.750  1.00  0.00           H
ATOM   3197  CA  TYR   203      52.892  46.026  44.220  1.00  0.00           C
ATOM   3198  HA  TYR   203      53.580  46.422  44.967  1.00  0.00           H
ATOM   3199  CB  TYR   203      53.196  44.585  43.886  1.00  0.00           C
ATOM   3200  HB2 TYR   203      53.016  44.084  44.837  1.00  0.00           H
ATOM   3201  HB3 TYR   203      52.569  44.226  43.070  1.00  0.00           H
ATOM   3202  CG  TYR   203      54.651  44.384  43.457  1.00  0.00           C
ATOM   3203  CD1 TYR   203      55.704  45.308  43.849  1.00  0.00           C
ATOM   3204  HD1 TYR   203      55.449  46.150  44.475  1.00  0.00           H
ATOM   3205  CE1 TYR   203      57.030  45.159  43.400  1.00  0.00           C
ATOM   3206  HE1 TYR   203      57.835  45.835  43.649  1.00  0.00           H
ATOM   3207  CZ  TYR   203      57.334  44.042  42.647  1.00  0.00           C
ATOM   3208  OH  TYR   203      58.624  43.860  42.166  1.00  0.00           O
ATOM   3209  HH  TYR   203      59.166  44.635  42.003  1.00  0.00           H
ATOM   3210  CE2 TYR   203      56.298  43.120  42.344  1.00  0.00           C
ATOM   3211  HE2 TYR   203      56.644  42.195  41.907  1.00  0.00           H
ATOM   3212  CD2 TYR   203      54.975  43.244  42.795  1.00  0.00           C
ATOM   3213  HD2 TYR   203      54.285  42.414  42.764  1.00  0.00           H
ATOM   3214  C   TYR   203      52.972  46.822  42.909  1.00  0.00           C
ATOM   3215  O   TYR   203      53.994  47.475  42.633  1.00  0.00           O
ATOM   3216  N   TYR   204      51.901  46.876  42.099  1.00  0.00           N
ATOM   3217  H   TYR   204      51.056  46.438  42.435  1.00  0.00           H
ATOM   3218  CA  TYR   204      51.829  47.885  41.064  1.00  0.00           C
ATOM   3219  HA  TYR   204      52.549  47.688  40.270  1.00  0.00           H
ATOM   3220  CB  TYR   204      50.449  47.763  40.342  1.00  0.00           C
ATOM   3221  HB2 TYR   204      50.306  46.765  39.928  1.00  0.00           H
ATOM   3222  HB3 TYR   204      49.658  47.885  41.084  1.00  0.00           H
ATOM   3223  CG  TYR   204      50.167  48.761  39.196  1.00  0.00           C
ATOM   3224  CD1 TYR   204      50.864  48.597  37.981  1.00  0.00           C
ATOM   3225  HD1 TYR   204      51.505  47.754  37.772  1.00  0.00           H
ATOM   3226  CE1 TYR   204      50.770  49.605  36.944  1.00  0.00           C
ATOM   3227  HE1 TYR   204      51.321  49.499  36.021  1.00  0.00           H
ATOM   3228  CZ  TYR   204      49.914  50.696  37.106  1.00  0.00           C
ATOM   3229  OH  TYR   204      49.817  51.542  36.044  1.00  0.00           O
ATOM   3230  HH  TYR   204      50.148  51.050  35.289  1.00  0.00           H
ATOM   3231  CE2 TYR   204      49.262  50.882  38.398  1.00  0.00           C
ATOM   3232  HE2 TYR   204      48.642  51.737  38.622  1.00  0.00           H
ATOM   3233  CD2 TYR   204      49.338  49.849  39.388  1.00  0.00           C
ATOM   3234  HD2 TYR   204      48.806  50.025  40.312  1.00  0.00           H
ATOM   3235  C   TYR   204      51.991  49.367  41.545  1.00  0.00           C
ATOM   3236  O   TYR   204      52.668  50.130  40.853  1.00  0.00           O
ATOM   3237  N   THR   205      51.360  49.743  42.597  1.00  0.00           N
ATOM   3238  H   THR   205      50.753  49.078  43.055  1.00  0.00           H
ATOM   3239  CA  THR   205      51.408  51.107  43.021  1.00  0.00           C
ATOM   3240  HA  THR   205      51.592  51.652  42.095  1.00  0.00           H
ATOM   3241  CB  THR   205      50.058  51.562  43.633  1.00  0.00           C
ATOM   3242  HB  THR   205      50.242  52.565  44.015  1.00  0.00           H
ATOM   3243  CG2 THR   205      48.883  51.500  42.632  1.00  0.00           C
ATOM   3244 HG21 THR   205      48.765  50.429  42.470  1.00  0.00           H
ATOM   3245 HG22 THR   205      49.173  51.999  41.708  1.00  0.00           H
ATOM   3246 HG23 THR   205      48.030  51.991  43.100  1.00  0.00           H
ATOM   3247  OG1 THR   205      49.623  50.717  44.717  1.00  0.00           O
ATOM   3248  HG1 THR   205      48.676  50.804  44.850  1.00  0.00           H
ATOM   3249  C   THR   205      52.610  51.451  43.934  1.00  0.00           C
ATOM   3250  O   THR   205      52.945  52.641  44.106  1.00  0.00           O
ATOM   3251  N   ASP   206      53.184  50.453  44.600  1.00  0.00           N
ATOM   3252  H   ASP   206      52.904  49.517  44.343  1.00  0.00           H
ATOM   3253  CA  ASP   206      54.279  50.644  45.575  1.00  0.00           C
ATOM   3254  HA  ASP   206      54.719  51.604  45.305  1.00  0.00           H
ATOM   3255  CB  ASP   206      53.710  50.850  46.980  1.00  0.00           C
ATOM   3256  HB2 ASP   206      53.120  51.759  46.864  1.00  0.00           H
ATOM   3257  HB3 ASP   206      53.092  50.017  47.317  1.00  0.00           H
ATOM   3258  CG  ASP   206      54.775  50.992  48.156  1.00  0.00           C
ATOM   3259  OD1 ASP   206      55.996  51.094  47.746  1.00  0.00           O
ATOM   3260  OD2 ASP   206      54.448  51.139  49.337  1.00  0.00           O
ATOM   3261  C   ASP   206      55.255  49.452  45.436  1.00  0.00           C
ATOM   3262  O   ASP   206      54.998  48.332  45.898  1.00  0.00           O
ATOM   3263  N   PRO   207      56.515  49.708  44.908  1.00  0.00           N
ATOM   3264  CD  PRO   207      56.984  51.003  44.484  1.00  0.00           C
ATOM   3265  HD2 PRO   207      56.677  51.696  45.267  1.00  0.00           H
ATOM   3266  HD3 PRO   207      56.456  51.314  43.582  1.00  0.00           H
ATOM   3267  CG  PRO   207      58.427  50.869  44.187  1.00  0.00           C
ATOM   3268  HG2 PRO   207      58.992  51.212  45.053  1.00  0.00           H
ATOM   3269  HG3 PRO   207      58.633  51.514  43.333  1.00  0.00           H
ATOM   3270  CB  PRO   207      58.671  49.346  43.945  1.00  0.00           C
ATOM   3271  HB2 PRO   207      59.641  49.002  44.303  1.00  0.00           H
ATOM   3272  HB3 PRO   207      58.452  49.135  42.898  1.00  0.00           H
ATOM   3273  CA  PRO   207      57.581  48.700  44.778  1.00  0.00           C
ATOM   3274  HA  PRO   207      57.211  47.847  44.209  1.00  0.00           H
ATOM   3275  C   PRO   207      58.213  48.140  46.059  1.00  0.00           C
ATOM   3276  O   PRO   207      58.812  47.032  46.012  1.00  0.00           O
ATOM   3277  N   GLU   208      57.924  48.688  47.240  1.00  0.00           N
ATOM   3278  H   GLU   208      57.230  49.403  47.410  1.00  0.00           H
ATOM   3279  CA  GLU   208      58.321  48.035  48.514  1.00  0.00           C
ATOM   3280  HA  GLU   208      59.382  47.781  48.509  1.00  0.00           H
ATOM   3281  CB  GLU   208      58.125  49.045  49.628  1.00  0.00           C
ATOM   3282  HB2 GLU   208      57.061  49.281  49.637  1.00  0.00           H
ATOM   3283  HB3 GLU   208      58.347  48.484  50.535  1.00  0.00           H
ATOM   3284  CG  GLU   208      58.846  50.449  49.602  1.00  0.00           C
ATOM   3285  HG2 GLU   208      58.545  51.123  48.800  1.00  0.00           H
ATOM   3286  HG3 GLU   208      58.437  50.896  50.508  1.00  0.00           H
ATOM   3287  CD  GLU   208      60.356  50.274  49.727  1.00  0.00           C
ATOM   3288  OE1 GLU   208      60.984  50.333  48.664  1.00  0.00           O
ATOM   3289  OE2 GLU   208      60.942  49.947  50.782  1.00  0.00           O
ATOM   3290  C   GLU   208      57.517  46.751  48.813  1.00  0.00           C
ATOM   3291  O   GLU   208      57.820  46.142  49.824  1.00  0.00           O
ATOM   3292  N   THR   209      56.416  46.574  48.079  1.00  0.00           N
ATOM   3293  H   THR   209      56.228  47.184  47.296  1.00  0.00           H
ATOM   3294  CA  THR   209      55.378  45.657  48.433  1.00  0.00           C
ATOM   3295  HA  THR   209      55.270  45.777  49.511  1.00  0.00           H
ATOM   3296  CB  THR   209      53.970  45.952  47.860  1.00  0.00           C
ATOM   3297  HB  THR   209      53.896  45.602  46.830  1.00  0.00           H
ATOM   3298  CG2 THR   209      52.952  45.233  48.739  1.00  0.00           C
ATOM   3299 HG21 THR   209      53.171  44.165  48.739  1.00  0.00           H
ATOM   3300 HG22 THR   209      51.961  45.426  48.329  1.00  0.00           H
ATOM   3301 HG23 THR   209      52.953  45.571  49.774  1.00  0.00           H
ATOM   3302  OG1 THR   209      53.592  47.311  47.897  1.00  0.00           O
ATOM   3303  HG1 THR   209      54.103  47.785  47.237  1.00  0.00           H
ATOM   3304  C   THR   209      55.721  44.173  48.161  1.00  0.00           C
ATOM   3305  O   THR   209      55.312  43.652  47.144  1.00  0.00           O
ATOM   3306  N   LYS   210      56.481  43.587  49.061  1.00  0.00           N
ATOM   3307  H   LYS   210      56.814  44.183  49.805  1.00  0.00           H
ATOM   3308  CA  LYS   210      57.144  42.289  49.035  1.00  0.00           C
ATOM   3309  HA  LYS   210      57.722  42.263  48.112  1.00  0.00           H
ATOM   3310  CB  LYS   210      58.181  42.251  50.125  1.00  0.00           C
ATOM   3311  HB2 LYS   210      57.697  42.260  51.101  1.00  0.00           H
ATOM   3312  HB3 LYS   210      58.505  41.211  50.088  1.00  0.00           H
ATOM   3313  CG  LYS   210      59.274  43.303  50.146  1.00  0.00           C
ATOM   3314  HG2 LYS   210      58.925  44.197  50.662  1.00  0.00           H
ATOM   3315  HG3 LYS   210      60.030  42.727  50.680  1.00  0.00           H
ATOM   3316  CD  LYS   210      59.771  43.810  48.668  1.00  0.00           C
ATOM   3317  HD2 LYS   210      60.202  42.941  48.173  1.00  0.00           H
ATOM   3318  HD3 LYS   210      58.857  44.175  48.200  1.00  0.00           H
ATOM   3319  CE  LYS   210      60.832  44.927  48.708  1.00  0.00           C
ATOM   3320  HE2 LYS   210      60.940  45.227  47.666  1.00  0.00           H
ATOM   3321  HE3 LYS   210      60.356  45.730  49.272  1.00  0.00           H
ATOM   3322  NZ  LYS   210      62.130  44.460  49.123  1.00  0.00           N
ATOM   3323  HZ1 LYS   210      62.742  45.210  48.833  1.00  0.00           H
ATOM   3324  HZ2 LYS   210      62.467  43.616  48.683  1.00  0.00           H
ATOM   3325  HZ3 LYS   210      62.075  44.352  50.126  1.00  0.00           H
ATOM   3326  C   LYS   210      56.150  41.147  49.189  1.00  0.00           C
ATOM   3327  O   LYS   210      56.544  40.063  48.867  1.00  0.00           O
ATOM   3328  N   MET   211      55.033  41.377  49.809  1.00  0.00           N
ATOM   3329  H   MET   211      54.663  42.296  50.005  1.00  0.00           H
ATOM   3330  CA  MET   211      53.962  40.389  50.237  1.00  0.00           C
ATOM   3331  HA  MET   211      53.841  39.478  49.652  1.00  0.00           H
ATOM   3332  CB  MET   211      54.357  39.758  51.564  1.00  0.00           C
ATOM   3333  HB2 MET   211      55.317  39.253  51.464  1.00  0.00           H
ATOM   3334  HB3 MET   211      54.508  40.469  52.377  1.00  0.00           H
ATOM   3335  CG  MET   211      53.444  38.643  52.101  1.00  0.00           C
ATOM   3336  HG2 MET   211      52.495  39.075  52.418  1.00  0.00           H
ATOM   3337  HG3 MET   211      53.185  38.032  51.236  1.00  0.00           H
ATOM   3338  SD  MET   211      53.929  37.848  53.650  1.00  0.00           S
ATOM   3339  CE  MET   211      52.586  36.491  53.776  1.00  0.00           C
ATOM   3340  HE1 MET   211      52.586  35.893  52.865  1.00  0.00           H
ATOM   3341  HE2 MET   211      52.873  35.922  54.661  1.00  0.00           H
ATOM   3342  HE3 MET   211      51.621  36.971  53.931  1.00  0.00           H
ATOM   3343  C   MET   211      52.592  41.096  50.334  1.00  0.00           C
ATOM   3344  O   MET   211      52.475  42.287  50.619  1.00  0.00           O
ATOM   3345  N   GLY   212      51.499  40.352  50.195  1.00  0.00           N
ATOM   3346  H   GLY   212      51.538  39.443  49.758  1.00  0.00           H
ATOM   3347  CA  GLY   212      50.116  40.723  50.596  1.00  0.00           C
ATOM   3348  HA2 GLY   212      50.116  41.729  51.012  1.00  0.00           H
ATOM   3349  HA3 GLY   212      49.548  40.741  49.664  1.00  0.00           H
ATOM   3350  C   GLY   212      49.529  39.710  51.603  1.00  0.00           C
ATOM   3351  O   GLY   212      49.869  38.520  51.551  1.00  0.00           O
ATOM   3352  N   VAL   213      48.726  40.235  52.523  1.00  0.00           N
ATOM   3353  H   VAL   213      48.418  41.192  52.427  1.00  0.00           H
ATOM   3354  CA  VAL   213      48.228  39.376  53.647  1.00  0.00           C
ATOM   3355  HA  VAL   213      48.185  38.318  53.386  1.00  0.00           H
ATOM   3356  CB  VAL   213      49.145  39.561  54.930  1.00  0.00           C
ATOM   3357  HB  VAL   213      50.167  39.596  54.553  1.00  0.00           H
ATOM   3358  CG1 VAL   213      48.980  40.959  55.594  1.00  0.00           C
ATOM   3359 HG11 VAL   213      47.938  40.893  55.912  1.00  0.00           H
ATOM   3360 HG12 VAL   213      49.719  40.951  56.395  1.00  0.00           H
ATOM   3361 HG13 VAL   213      49.158  41.748  54.863  1.00  0.00           H
ATOM   3362  CG2 VAL   213      48.971  38.336  55.891  1.00  0.00           C
ATOM   3363 HG21 VAL   213      47.980  38.389  56.342  1.00  0.00           H
ATOM   3364 HG22 VAL   213      49.586  38.491  56.777  1.00  0.00           H
ATOM   3365 HG23 VAL   213      49.068  37.377  55.383  1.00  0.00           H
ATOM   3366  C   VAL   213      46.763  39.737  53.979  1.00  0.00           C
ATOM   3367  O   VAL   213      46.402  40.950  53.844  1.00  0.00           O
ATOM   3368  N   ILE   214      45.918  38.792  54.301  1.00  0.00           N
ATOM   3369  H   ILE   214      46.208  37.827  54.249  1.00  0.00           H
ATOM   3370  CA  ILE   214      44.596  39.071  54.748  1.00  0.00           C
ATOM   3371  HA  ILE   214      44.544  40.132  54.992  1.00  0.00           H
ATOM   3372  CB  ILE   214      43.529  38.795  53.661  1.00  0.00           C
ATOM   3373  HB  ILE   214      43.494  37.710  53.568  1.00  0.00           H
ATOM   3374  CG2 ILE   214      42.179  39.324  54.255  1.00  0.00           C
ATOM   3375 HG21 ILE   214      41.668  38.596  54.885  1.00  0.00           H
ATOM   3376 HG22 ILE   214      41.463  39.713  53.531  1.00  0.00           H
ATOM   3377 HG23 ILE   214      42.382  40.248  54.797  1.00  0.00           H
ATOM   3378  CG1 ILE   214      43.859  39.350  52.227  1.00  0.00           C
ATOM   3379 HG12 ILE   214      43.981  40.432  52.200  1.00  0.00           H
ATOM   3380 HG13 ILE   214      44.812  38.906  51.936  1.00  0.00           H
ATOM   3381  CD1 ILE   214      42.890  38.878  51.135  1.00  0.00           C
ATOM   3382 HD11 ILE   214      43.343  39.225  50.206  1.00  0.00           H
ATOM   3383 HD12 ILE   214      41.962  39.434  51.272  1.00  0.00           H
ATOM   3384 HD13 ILE   214      42.818  37.813  50.914  1.00  0.00           H
ATOM   3385  C   ILE   214      44.264  38.352  56.046  1.00  0.00           C
ATOM   3386  O   ILE   214      44.157  37.111  56.159  1.00  0.00           O
ATOM   3387  N   PHE   215      44.032  39.195  57.076  1.00  0.00           N
ATOM   3388  H   PHE   215      43.985  40.180  56.859  1.00  0.00           H
ATOM   3389  CA  PHE   215      43.549  38.766  58.392  1.00  0.00           C
ATOM   3390  HA  PHE   215      43.774  37.715  58.579  1.00  0.00           H
ATOM   3391  CB  PHE   215      44.144  39.549  59.592  1.00  0.00           C
ATOM   3392  HB2 PHE   215      43.589  40.459  59.819  1.00  0.00           H
ATOM   3393  HB3 PHE   215      44.037  38.908  60.467  1.00  0.00           H
ATOM   3394  CG  PHE   215      45.608  39.784  59.440  1.00  0.00           C
ATOM   3395  CD1 PHE   215      46.557  38.798  59.839  1.00  0.00           C
ATOM   3396  HD1 PHE   215      46.160  37.881  60.247  1.00  0.00           H
ATOM   3397  CE1 PHE   215      47.912  39.109  59.626  1.00  0.00           C
ATOM   3398  HE1 PHE   215      48.650  38.345  59.825  1.00  0.00           H
ATOM   3399  CZ  PHE   215      48.289  40.347  59.075  1.00  0.00           C
ATOM   3400  HZ  PHE   215      49.348  40.515  58.943  1.00  0.00           H
ATOM   3401  CE2 PHE   215      47.302  41.355  58.694  1.00  0.00           C
ATOM   3402  HE2 PHE   215      47.617  42.324  58.338  1.00  0.00           H
ATOM   3403  CD2 PHE   215      45.974  41.050  58.919  1.00  0.00           C
ATOM   3404  HD2 PHE   215      45.202  41.762  58.666  1.00  0.00           H
ATOM   3405  C   PHE   215      42.036  38.853  58.390  1.00  0.00           C
ATOM   3406  O   PHE   215      41.391  39.473  59.247  1.00  0.00           O
ATOM   3407  N   GLY   216      41.372  38.208  57.380  1.00  0.00           N
ATOM   3408  H   GLY   216      41.912  37.584  56.798  1.00  0.00           H
ATOM   3409  CA  GLY   216      39.909  38.194  57.267  1.00  0.00           C
ATOM   3410  HA2 GLY   216      39.429  39.114  57.602  1.00  0.00           H
ATOM   3411  HA3 GLY   216      39.647  38.028  56.222  1.00  0.00           H
ATOM   3412  C   GLY   216      39.293  37.163  58.149  1.00  0.00           C
ATOM   3413  O   GLY   216      39.549  37.059  59.356  1.00  0.00           O
ATOM   3414  N   THR   217      38.438  36.303  57.576  1.00  0.00           N
ATOM   3415  H   THR   217      38.217  36.533  56.617  1.00  0.00           H
ATOM   3416  CA  THR   217      37.698  35.165  58.170  1.00  0.00           C
ATOM   3417  HA  THR   217      37.611  35.357  59.239  1.00  0.00           H
ATOM   3418  CB  THR   217      36.342  35.105  57.456  1.00  0.00           C
ATOM   3419  HB  THR   217      36.515  34.844  56.411  1.00  0.00           H
ATOM   3420  CG2 THR   217      35.380  34.081  58.012  1.00  0.00           C
ATOM   3421 HG21 THR   217      34.541  34.040  57.317  1.00  0.00           H
ATOM   3422 HG22 THR   217      35.035  34.500  58.957  1.00  0.00           H
ATOM   3423 HG23 THR   217      35.785  33.086  58.195  1.00  0.00           H
ATOM   3424  OG1 THR   217      35.584  36.278  57.531  1.00  0.00           O
ATOM   3425  HG1 THR   217      35.867  36.775  56.760  1.00  0.00           H
ATOM   3426  C   THR   217      38.548  33.845  58.193  1.00  0.00           C
ATOM   3427  O   THR   217      38.151  32.771  57.797  1.00  0.00           O
ATOM   3428  N   GLY   218      39.784  34.053  58.645  1.00  0.00           N
ATOM   3429  H   GLY   218      40.018  34.990  58.936  1.00  0.00           H
ATOM   3430  CA  GLY   218      40.934  33.224  58.266  1.00  0.00           C
ATOM   3431  HA2 GLY   218      41.122  32.469  59.031  1.00  0.00           H
ATOM   3432  HA3 GLY   218      40.806  32.900  57.234  1.00  0.00           H
ATOM   3433  C   GLY   218      42.208  34.018  58.323  1.00  0.00           C
ATOM   3434  O   GLY   218      42.179  35.214  58.656  1.00  0.00           O
ATOM   3435  N   VAL   219      43.349  33.410  58.194  1.00  0.00           N
ATOM   3436  H   VAL   219      43.304  32.402  58.167  1.00  0.00           H
ATOM   3437  CA  VAL   219      44.687  33.965  57.930  1.00  0.00           C
ATOM   3438  HA  VAL   219      44.647  35.043  57.770  1.00  0.00           H
ATOM   3439  CB  VAL   219      45.673  33.760  59.125  1.00  0.00           C
ATOM   3440  HB  VAL   219      46.697  33.768  58.751  1.00  0.00           H
ATOM   3441  CG1 VAL   219      45.465  34.833  60.300  1.00  0.00           C
ATOM   3442 HG11 VAL   219      44.425  34.708  60.602  1.00  0.00           H
ATOM   3443 HG12 VAL   219      46.062  34.663  61.196  1.00  0.00           H
ATOM   3444 HG13 VAL   219      45.613  35.834  59.894  1.00  0.00           H
ATOM   3445  CG2 VAL   219      45.498  32.367  59.858  1.00  0.00           C
ATOM   3446 HG21 VAL   219      44.508  32.368  60.313  1.00  0.00           H
ATOM   3447 HG22 VAL   219      46.311  32.131  60.544  1.00  0.00           H
ATOM   3448 HG23 VAL   219      45.581  31.579  59.111  1.00  0.00           H
ATOM   3449  C   VAL   219      45.416  33.315  56.726  1.00  0.00           C
ATOM   3450  O   VAL   219      45.380  32.083  56.752  1.00  0.00           O
ATOM   3451  N   ASN   220      45.916  34.048  55.740  1.00  0.00           N
ATOM   3452  H   ASN   220      45.823  35.047  55.861  1.00  0.00           H
ATOM   3453  CA  ASN   220      46.488  33.646  54.473  1.00  0.00           C
ATOM   3454  HA  ASN   220      47.182  32.838  54.706  1.00  0.00           H
ATOM   3455  CB  ASN   220      45.437  33.165  53.450  1.00  0.00           C
ATOM   3456  HB2 ASN   220      44.784  32.425  53.914  1.00  0.00           H
ATOM   3457  HB3 ASN   220      44.879  34.048  53.138  1.00  0.00           H
ATOM   3458  CG  ASN   220      46.057  32.438  52.241  1.00  0.00           C
ATOM   3459  OD1 ASN   220      47.118  31.835  52.323  1.00  0.00           O
ATOM   3460  ND2 ASN   220      45.498  32.674  51.055  1.00  0.00           N
ATOM   3461 HD21 ASN   220      44.588  33.104  50.972  1.00  0.00           H
ATOM   3462 HD22 ASN   220      46.050  32.363  50.269  1.00  0.00           H
ATOM   3463  C   ASN   220      47.236  34.812  53.916  1.00  0.00           C
ATOM   3464  O   ASN   220      46.796  35.911  54.046  1.00  0.00           O
ATOM   3465  N   GLY   221      48.377  34.528  53.240  1.00  0.00           N
ATOM   3466  H   GLY   221      48.590  33.543  53.166  1.00  0.00           H
ATOM   3467  CA  GLY   221      49.157  35.512  52.476  1.00  0.00           C
ATOM   3468  HA2 GLY   221      48.540  36.404  52.368  1.00  0.00           H
ATOM   3469  HA3 GLY   221      50.116  35.692  52.960  1.00  0.00           H
ATOM   3470  C   GLY   221      49.575  34.993  51.143  1.00  0.00           C
ATOM   3471  O   GLY   221      49.533  33.801  50.902  1.00  0.00           O
ATOM   3472  N   ALA   222      50.092  35.867  50.243  1.00  0.00           N
ATOM   3473  H   ALA   222      50.203  36.837  50.503  1.00  0.00           H
ATOM   3474  CA  ALA   222      50.572  35.559  48.914  1.00  0.00           C
ATOM   3475  HA  ALA   222      50.887  34.515  48.902  1.00  0.00           H
ATOM   3476  CB  ALA   222      49.544  35.885  47.857  1.00  0.00           C
ATOM   3477  HB1 ALA   222      50.040  35.639  46.919  1.00  0.00           H
ATOM   3478  HB2 ALA   222      49.149  36.893  47.983  1.00  0.00           H
ATOM   3479  HB3 ALA   222      48.658  35.264  47.984  1.00  0.00           H
ATOM   3480  C   ALA   222      51.808  36.343  48.597  1.00  0.00           C
ATOM   3481  O   ALA   222      52.037  37.440  49.138  1.00  0.00           O
ATOM   3482  N   TYR   223      52.770  35.853  47.828  1.00  0.00           N
ATOM   3483  H   TYR   223      52.446  34.986  47.423  1.00  0.00           H
ATOM   3484  CA  TYR   223      54.111  36.372  47.513  1.00  0.00           C
ATOM   3485  HA  TYR   223      54.093  37.416  47.201  1.00  0.00           H
ATOM   3486  CB  TYR   223      55.033  36.237  48.814  1.00  0.00           C
ATOM   3487  HB2 TYR   223      55.929  36.802  48.555  1.00  0.00           H
ATOM   3488  HB3 TYR   223      54.455  36.591  49.668  1.00  0.00           H
ATOM   3489  CG  TYR   223      55.556  34.864  49.070  1.00  0.00           C
ATOM   3490  CD1 TYR   223      54.783  33.735  49.491  1.00  0.00           C
ATOM   3491  HD1 TYR   223      53.736  33.943  49.658  1.00  0.00           H
ATOM   3492  CE1 TYR   223      55.347  32.425  49.620  1.00  0.00           C
ATOM   3493  HE1 TYR   223      54.735  31.558  49.824  1.00  0.00           H
ATOM   3494  CZ  TYR   223      56.710  32.271  49.331  1.00  0.00           C
ATOM   3495  OH  TYR   223      57.159  30.976  49.413  1.00  0.00           O
ATOM   3496  HH  TYR   223      57.840  30.865  48.746  1.00  0.00           H
ATOM   3497  CE2 TYR   223      57.517  33.365  48.933  1.00  0.00           C
ATOM   3498  HE2 TYR   223      58.566  33.270  48.693  1.00  0.00           H
ATOM   3499  CD2 TYR   223      56.925  34.585  48.912  1.00  0.00           C
ATOM   3500  HD2 TYR   223      57.620  35.371  48.657  1.00  0.00           H
ATOM   3501  C   TYR   223      54.728  35.646  46.345  1.00  0.00           C
ATOM   3502  O   TYR   223      54.028  34.729  45.833  1.00  0.00           O
ATOM   3503  N   TYR   224      55.869  36.100  45.852  1.00  0.00           N
ATOM   3504  H   TYR   224      56.379  36.802  46.370  1.00  0.00           H
ATOM   3505  CA  TYR   224      56.547  35.424  44.728  1.00  0.00           C
ATOM   3506  HA  TYR   224      55.860  34.685  44.317  1.00  0.00           H
ATOM   3507  CB  TYR   224      56.906  36.387  43.604  1.00  0.00           C
ATOM   3508  HB2 TYR   224      57.415  37.224  44.082  1.00  0.00           H
ATOM   3509  HB3 TYR   224      57.486  35.970  42.779  1.00  0.00           H
ATOM   3510  CG  TYR   224      55.793  37.100  42.779  1.00  0.00           C
ATOM   3511  CD1 TYR   224      55.513  36.718  41.467  1.00  0.00           C
ATOM   3512  HD1 TYR   224      56.123  35.915  41.077  1.00  0.00           H
ATOM   3513  CE1 TYR   224      54.600  37.461  40.656  1.00  0.00           C
ATOM   3514  HE1 TYR   224      54.314  37.108  39.677  1.00  0.00           H
ATOM   3515  CZ  TYR   224      54.042  38.584  41.214  1.00  0.00           C
ATOM   3516  OH  TYR   224      53.265  39.414  40.472  1.00  0.00           O
ATOM   3517  HH  TYR   224      53.605  39.346  39.576  1.00  0.00           H
ATOM   3518  CE2 TYR   224      54.258  38.854  42.560  1.00  0.00           C
ATOM   3519  HE2 TYR   224      53.687  39.684  42.947  1.00  0.00           H
ATOM   3520  CD2 TYR   224      55.114  38.147  43.374  1.00  0.00           C
ATOM   3521  HD2 TYR   224      55.251  38.391  44.417  1.00  0.00           H
ATOM   3522  C   TYR   224      57.754  34.616  45.231  1.00  0.00           C
ATOM   3523  O   TYR   224      58.441  35.022  46.111  1.00  0.00           O
ATOM   3524  N   ASP   225      57.933  33.436  44.700  1.00  0.00           N
ATOM   3525  H   ASP   225      57.398  33.162  43.888  1.00  0.00           H
ATOM   3526  CA  ASP   225      59.101  32.641  44.871  1.00  0.00           C
ATOM   3527  HA  ASP   225      59.875  33.158  45.438  1.00  0.00           H
ATOM   3528  CB  ASP   225      58.758  31.307  45.560  1.00  0.00           C
ATOM   3529  HB2 ASP   225      57.691  31.343  45.777  1.00  0.00           H
ATOM   3530  HB3 ASP   225      58.960  30.439  44.933  1.00  0.00           H
ATOM   3531  CG  ASP   225      59.550  31.105  46.899  1.00  0.00           C
ATOM   3532  OD1 ASP   225      60.592  31.771  47.193  1.00  0.00           O
ATOM   3533  OD2 ASP   225      59.012  30.331  47.732  1.00  0.00           O
ATOM   3534  C   ASP   225      59.790  32.400  43.483  1.00  0.00           C
ATOM   3535  O   ASP   225      59.219  32.484  42.401  1.00  0.00           O
ATOM   3536  N   VAL   226      61.032  31.965  43.532  1.00  0.00           N
ATOM   3537  H   VAL   226      61.538  31.897  44.403  1.00  0.00           H
ATOM   3538  CA  VAL   226      61.797  31.549  42.322  1.00  0.00           C
ATOM   3539  HA  VAL   226      61.663  32.265  41.511  1.00  0.00           H
ATOM   3540  CB  VAL   226      63.284  31.485  42.730  1.00  0.00           C
ATOM   3541  HB  VAL   226      63.556  30.799  43.532  1.00  0.00           H
ATOM   3542  CG1 VAL   226      64.267  31.003  41.631  1.00  0.00           C
ATOM   3543 HG11 VAL   226      64.020  31.605  40.757  1.00  0.00           H
ATOM   3544 HG12 VAL   226      65.297  30.944  41.981  1.00  0.00           H
ATOM   3545 HG13 VAL   226      63.996  29.961  41.458  1.00  0.00           H
ATOM   3546  CG2 VAL   226      63.696  32.870  43.144  1.00  0.00           C
ATOM   3547 HG21 VAL   226      63.690  33.527  42.274  1.00  0.00           H
ATOM   3548 HG22 VAL   226      64.715  32.669  43.473  1.00  0.00           H
ATOM   3549 HG23 VAL   226      63.096  33.247  43.973  1.00  0.00           H
ATOM   3550  C   VAL   226      61.389  30.171  41.878  1.00  0.00           C
ATOM   3551  O   VAL   226      61.131  29.290  42.664  1.00  0.00           O
ATOM   3552  N   CYS   227      61.366  29.935  40.553  1.00  0.00           N
ATOM   3553  H   CYS   227      61.533  30.687  39.900  1.00  0.00           H
ATOM   3554  CA  CYS   227      60.946  28.650  39.982  1.00  0.00           C
ATOM   3555  HA  CYS   227      59.982  28.427  40.439  1.00  0.00           H
ATOM   3556  CB  CYS   227      60.778  28.776  38.426  1.00  0.00           C
ATOM   3557  HB2 CYS   227      61.752  28.910  37.956  1.00  0.00           H
ATOM   3558  HB3 CYS   227      60.369  27.865  37.990  1.00  0.00           H
ATOM   3559  SG  CYS   227      59.641  30.176  38.165  1.00  0.00           S
ATOM   3560  HG  CYS   227      60.523  31.180  38.161  1.00  0.00           H
ATOM   3561  C   CYS   227      61.816  27.476  40.352  1.00  0.00           C
ATOM   3562  O   CYS   227      61.246  26.397  40.403  1.00  0.00           O
ATOM   3563  N   SER   228      63.097  27.570  40.621  1.00  0.00           N
ATOM   3564  H   SER   228      63.649  28.389  40.411  1.00  0.00           H
ATOM   3565  CA  SER   228      63.808  26.411  41.154  1.00  0.00           C
ATOM   3566  HA  SER   228      63.512  25.541  40.568  1.00  0.00           H
ATOM   3567  CB  SER   228      65.281  26.690  40.935  1.00  0.00           C
ATOM   3568  HB2 SER   228      65.868  25.869  41.347  1.00  0.00           H
ATOM   3569  HB3 SER   228      65.517  26.797  39.876  1.00  0.00           H
ATOM   3570  OG  SER   228      65.788  27.875  41.486  1.00  0.00           O
ATOM   3571  HG  SER   228      66.071  28.477  40.794  1.00  0.00           H
ATOM   3572  C   SER   228      63.514  26.150  42.648  1.00  0.00           C
ATOM   3573  O   SER   228      63.382  25.055  43.110  1.00  0.00           O
ATOM   3574  N   ASP   229      63.116  27.214  43.366  1.00  0.00           N
ATOM   3575  H   ASP   229      63.232  28.119  42.933  1.00  0.00           H
ATOM   3576  CA  ASP   229      62.613  27.130  44.728  1.00  0.00           C
ATOM   3577  HA  ASP   229      63.337  26.477  45.217  1.00  0.00           H
ATOM   3578  CB  ASP   229      62.647  28.429  45.600  1.00  0.00           C
ATOM   3579  HB2 ASP   229      61.794  29.077  45.396  1.00  0.00           H
ATOM   3580  HB3 ASP   229      62.442  28.093  46.616  1.00  0.00           H
ATOM   3581  CG  ASP   229      63.996  29.159  45.639  1.00  0.00           C
ATOM   3582  OD1 ASP   229      65.008  28.690  45.084  1.00  0.00           O
ATOM   3583  OD2 ASP   229      64.009  30.195  46.373  1.00  0.00           O
ATOM   3584  C   ASP   229      61.197  26.487  44.709  1.00  0.00           C
ATOM   3585  O   ASP   229      60.873  25.758  45.659  1.00  0.00           O
ATOM   3586  N   ILE   230      60.386  26.563  43.688  1.00  0.00           N
ATOM   3587  H   ILE   230      60.685  27.181  42.948  1.00  0.00           H
ATOM   3588  CA  ILE   230      59.115  25.762  43.571  1.00  0.00           C
ATOM   3589  HA  ILE   230      58.632  25.806  44.547  1.00  0.00           H
ATOM   3590  CB  ILE   230      57.995  26.428  42.596  1.00  0.00           C
ATOM   3591  HB  ILE   230      58.299  26.351  41.552  1.00  0.00           H
ATOM   3592  CG2 ILE   230      56.649  25.732  42.738  1.00  0.00           C
ATOM   3593 HG21 ILE   230      56.638  24.642  42.702  1.00  0.00           H
ATOM   3594 HG22 ILE   230      55.965  26.026  41.943  1.00  0.00           H
ATOM   3595 HG23 ILE   230      56.334  25.983  43.751  1.00  0.00           H
ATOM   3596  CG1 ILE   230      57.701  27.915  42.860  1.00  0.00           C
ATOM   3597 HG12 ILE   230      57.470  28.157  43.897  1.00  0.00           H
ATOM   3598 HG13 ILE   230      58.635  28.475  42.804  1.00  0.00           H
ATOM   3599  CD1 ILE   230      56.705  28.642  42.069  1.00  0.00           C
ATOM   3600 HD11 ILE   230      55.736  28.445  42.527  1.00  0.00           H
ATOM   3601 HD12 ILE   230      56.857  28.347  41.030  1.00  0.00           H
ATOM   3602 HD13 ILE   230      56.717  29.730  42.135  1.00  0.00           H
ATOM   3603  C   ILE   230      59.465  24.334  43.148  1.00  0.00           C
ATOM   3604  O   ILE   230      59.402  23.938  41.961  1.00  0.00           O
ATOM   3605  N   GLU   231      59.703  23.470  44.123  1.00  0.00           N
ATOM   3606  H   GLU   231      59.666  23.774  45.084  1.00  0.00           H
ATOM   3607  CA  GLU   231      59.973  22.079  43.786  1.00  0.00           C
ATOM   3608  HA  GLU   231      60.848  22.103  43.137  1.00  0.00           H
ATOM   3609  CB  GLU   231      60.601  21.297  44.972  1.00  0.00           C
ATOM   3610  HB2 GLU   231      61.322  21.959  45.451  1.00  0.00           H
ATOM   3611  HB3 GLU   231      59.727  21.050  45.576  1.00  0.00           H
ATOM   3612  CG  GLU   231      61.300  19.996  44.527  1.00  0.00           C
ATOM   3613  HG2 GLU   231      60.793  19.415  43.755  1.00  0.00           H
ATOM   3614  HG3 GLU   231      62.257  20.310  44.111  1.00  0.00           H
ATOM   3615  CD  GLU   231      61.347  19.095  45.753  1.00  0.00           C
ATOM   3616  OE1 GLU   231      62.455  18.998  46.334  1.00  0.00           O
ATOM   3617  OE2 GLU   231      60.285  18.577  46.199  1.00  0.00           O
ATOM   3618  C   GLU   231      58.851  21.249  43.115  1.00  0.00           C
ATOM   3619  O   GLU   231      59.008  20.528  42.142  1.00  0.00           O
ATOM   3620  N   LYS   232      57.608  21.346  43.627  1.00  0.00           N
ATOM   3621  H   LYS   232      57.491  21.782  44.530  1.00  0.00           H
ATOM   3622  CA  LYS   232      56.326  20.765  43.159  1.00  0.00           C
ATOM   3623  HA  LYS   232      56.347  19.680  43.261  1.00  0.00           H
ATOM   3624  CB  LYS   232      55.194  21.289  44.104  1.00  0.00           C
ATOM   3625  HB2 LYS   232      54.408  20.533  44.108  1.00  0.00           H
ATOM   3626  HB3 LYS   232      55.450  21.178  45.157  1.00  0.00           H
ATOM   3627  CG  LYS   232      54.760  22.789  43.967  1.00  0.00           C
ATOM   3628  HG2 LYS   232      55.612  23.467  44.020  1.00  0.00           H
ATOM   3629  HG3 LYS   232      54.264  22.832  42.997  1.00  0.00           H
ATOM   3630  CD  LYS   232      53.756  23.389  44.949  1.00  0.00           C
ATOM   3631  HD2 LYS   232      54.233  23.230  45.917  1.00  0.00           H
ATOM   3632  HD3 LYS   232      53.626  24.452  44.747  1.00  0.00           H
ATOM   3633  CE  LYS   232      52.486  22.523  44.799  1.00  0.00           C
ATOM   3634  HE2 LYS   232      51.887  22.790  43.929  1.00  0.00           H
ATOM   3635  HE3 LYS   232      52.780  21.473  44.775  1.00  0.00           H
ATOM   3636  NZ  LYS   232      51.600  22.775  45.958  1.00  0.00           N
ATOM   3637  HZ1 LYS   232      51.758  23.697  46.337  1.00  0.00           H
ATOM   3638  HZ2 LYS   232      51.718  22.042  46.642  1.00  0.00           H
ATOM   3639  HZ3 LYS   232      50.613  22.752  45.742  1.00  0.00           H
ATOM   3640  C   LYS   232      56.040  21.038  41.664  1.00  0.00           C
ATOM   3641  O   LYS   232      55.023  20.525  41.162  1.00  0.00           O
ATOM   3642  N   LEU   233      56.913  21.782  40.864  1.00  0.00           N
ATOM   3643  H   LEU   233      57.854  21.984  41.172  1.00  0.00           H
ATOM   3644  CA  LEU   233      56.695  22.090  39.472  1.00  0.00           C
ATOM   3645  HA  LEU   233      55.732  21.662  39.193  1.00  0.00           H
ATOM   3646  CB  LEU   233      56.588  23.590  39.236  1.00  0.00           C
ATOM   3647  HB2 LEU   233      57.466  24.040  39.698  1.00  0.00           H
ATOM   3648  HB3 LEU   233      56.649  23.788  38.166  1.00  0.00           H
ATOM   3649  CG  LEU   233      55.232  24.260  39.770  1.00  0.00           C
ATOM   3650  HG  LEU   233      55.285  24.123  40.850  1.00  0.00           H
ATOM   3651  CD1 LEU   233      55.314  25.700  39.345  1.00  0.00           C
ATOM   3652 HD11 LEU   233      55.150  25.815  38.273  1.00  0.00           H
ATOM   3653 HD12 LEU   233      56.278  26.119  39.631  1.00  0.00           H
ATOM   3654 HD13 LEU   233      54.668  26.369  39.914  1.00  0.00           H
ATOM   3655  CD2 LEU   233      53.927  23.735  39.152  1.00  0.00           C
ATOM   3656 HD21 LEU   233      53.016  23.957  39.709  1.00  0.00           H
ATOM   3657 HD22 LEU   233      53.732  23.931  38.098  1.00  0.00           H
ATOM   3658 HD23 LEU   233      53.961  22.646  39.178  1.00  0.00           H
ATOM   3659  C   LEU   233      57.796  21.439  38.599  1.00  0.00           C
ATOM   3660  O   LEU   233      57.803  21.591  37.357  1.00  0.00           O
ATOM   3661  N   GLN   234      58.741  20.672  39.172  1.00  0.00           N
ATOM   3662  H   GLN   234      58.573  20.329  40.107  1.00  0.00           H
ATOM   3663  CA  GLN   234      59.750  20.061  38.317  1.00  0.00           C
ATOM   3664  HA  GLN   234      60.181  20.744  37.585  1.00  0.00           H
ATOM   3665  CB  GLN   234      60.876  19.372  39.132  1.00  0.00           C
ATOM   3666  HB2 GLN   234      60.441  18.712  39.884  1.00  0.00           H
ATOM   3667  HB3 GLN   234      61.586  18.774  38.560  1.00  0.00           H
ATOM   3668  CG  GLN   234      61.724  20.457  39.784  1.00  0.00           C
ATOM   3669  HG2 GLN   234      62.354  20.988  39.071  1.00  0.00           H
ATOM   3670  HG3 GLN   234      61.030  21.093  40.335  1.00  0.00           H
ATOM   3671  CD  GLN   234      62.645  19.887  40.870  1.00  0.00           C
ATOM   3672  OE1 GLN   234      62.833  18.692  41.123  1.00  0.00           O
ATOM   3673  NE2 GLN   234      63.237  20.821  41.666  1.00  0.00           N
ATOM   3674 HE21 GLN   234      63.907  20.602  42.389  1.00  0.00           H
ATOM   3675 HE22 GLN   234      63.113  21.781  41.378  1.00  0.00           H
ATOM   3676  C   GLN   234      59.059  19.018  37.379  1.00  0.00           C
ATOM   3677  O   GLN   234      58.314  18.193  37.899  1.00  0.00           O
ATOM   3678  N   GLY   235      59.477  18.921  36.113  1.00  0.00           N
ATOM   3679  H   GLY   235      60.249  19.444  35.724  1.00  0.00           H
ATOM   3680  CA  GLY   235      58.803  18.056  35.187  1.00  0.00           C
ATOM   3681  HA2 GLY   235      59.257  18.078  34.196  1.00  0.00           H
ATOM   3682  HA3 GLY   235      58.784  17.038  35.580  1.00  0.00           H
ATOM   3683  C   GLY   235      57.320  18.498  34.915  1.00  0.00           C
ATOM   3684  O   GLY   235      56.487  17.640  34.686  1.00  0.00           O
ATOM   3685  N   LYS   236      56.954  19.752  35.109  1.00  0.00           N
ATOM   3686  H   LYS   236      57.649  20.398  35.452  1.00  0.00           H
ATOM   3687  CA  LYS   236      55.599  20.346  34.849  1.00  0.00           C
ATOM   3688  HA  LYS   236      55.099  19.730  34.102  1.00  0.00           H
ATOM   3689  CB  LYS   236      54.927  20.069  36.196  1.00  0.00           C
ATOM   3690  HB2 LYS   236      55.141  19.079  36.602  1.00  0.00           H
ATOM   3691  HB3 LYS   236      55.370  20.654  37.003  1.00  0.00           H
ATOM   3692  CG  LYS   236      53.354  20.147  36.178  1.00  0.00           C
ATOM   3693  HG2 LYS   236      53.125  21.209  36.265  1.00  0.00           H
ATOM   3694  HG3 LYS   236      52.985  19.710  35.251  1.00  0.00           H
ATOM   3695  CD  LYS   236      52.557  19.437  37.316  1.00  0.00           C
ATOM   3696  HD2 LYS   236      52.759  18.370  37.408  1.00  0.00           H
ATOM   3697  HD3 LYS   236      52.794  19.910  38.269  1.00  0.00           H
ATOM   3698  CE  LYS   236      51.055  19.497  37.007  1.00  0.00           C
ATOM   3699  HE2 LYS   236      50.872  20.548  36.786  1.00  0.00           H
ATOM   3700  HE3 LYS   236      50.943  18.928  36.084  1.00  0.00           H
ATOM   3701  NZ  LYS   236      50.098  19.084  38.043  1.00  0.00           N
ATOM   3702  HZ1 LYS   236      50.039  19.791  38.762  1.00  0.00           H
ATOM   3703  HZ2 LYS   236      50.412  18.185  38.378  1.00  0.00           H
ATOM   3704  HZ3 LYS   236      49.212  18.857  37.616  1.00  0.00           H
ATOM   3705  C   LYS   236      55.527  21.854  34.464  1.00  0.00           C
ATOM   3706  O   LYS   236      54.557  22.158  33.806  1.00  0.00           O
ATOM   3707  N   LEU   237      56.398  22.728  34.946  1.00  0.00           N
ATOM   3708  H   LEU   237      57.129  22.342  35.527  1.00  0.00           H
ATOM   3709  CA  LEU   237      56.637  24.101  34.387  1.00  0.00           C
ATOM   3710  HA  LEU   237      55.666  24.382  33.977  1.00  0.00           H
ATOM   3711  CB  LEU   237      57.001  25.063  35.528  1.00  0.00           C
ATOM   3712  HB2 LEU   237      56.051  25.258  36.023  1.00  0.00           H
ATOM   3713  HB3 LEU   237      57.671  24.532  36.206  1.00  0.00           H
ATOM   3714  CG  LEU   237      57.496  26.498  35.127  1.00  0.00           C
ATOM   3715  HG  LEU   237      58.450  26.432  34.601  1.00  0.00           H
ATOM   3716  CD1 LEU   237      56.557  27.417  34.328  1.00  0.00           C
ATOM   3717 HD11 LEU   237      55.570  27.371  34.787  1.00  0.00           H
ATOM   3718 HD12 LEU   237      56.582  27.174  33.265  1.00  0.00           H
ATOM   3719 HD13 LEU   237      56.831  28.469  34.410  1.00  0.00           H
ATOM   3720  CD2 LEU   237      57.868  27.168  36.469  1.00  0.00           C
ATOM   3721 HD21 LEU   237      58.638  26.605  36.997  1.00  0.00           H
ATOM   3722 HD22 LEU   237      58.310  28.164  36.458  1.00  0.00           H
ATOM   3723 HD23 LEU   237      56.966  27.285  37.071  1.00  0.00           H
ATOM   3724  C   LEU   237      57.687  24.051  33.306  1.00  0.00           C
ATOM   3725  O   LEU   237      58.570  23.260  33.249  1.00  0.00           O
ATOM   3726  N   SER   238      57.511  24.968  32.291  1.00  0.00           N
ATOM   3727  H   SER   238      56.778  25.663  32.295  1.00  0.00           H
ATOM   3728  CA  SER   238      58.369  24.906  31.137  1.00  0.00           C
ATOM   3729  HA  SER   238      58.489  23.875  30.800  1.00  0.00           H
ATOM   3730  CB  SER   238      57.804  25.613  29.981  1.00  0.00           C
ATOM   3731  HB2 SER   238      56.733  25.429  29.898  1.00  0.00           H
ATOM   3732  HB3 SER   238      58.045  26.643  30.244  1.00  0.00           H
ATOM   3733  OG  SER   238      58.483  25.279  28.783  1.00  0.00           O
ATOM   3734  HG  SER   238      58.297  24.358  28.584  1.00  0.00           H
ATOM   3735  C   SER   238      59.812  25.301  31.587  1.00  0.00           C
ATOM   3736  O   SER   238      60.013  26.222  32.418  1.00  0.00           O
ATOM   3737  N   ASP   239      60.821  24.708  30.901  1.00  0.00           N
ATOM   3738  H   ASP   239      60.604  23.958  30.259  1.00  0.00           H
ATOM   3739  CA  ASP   239      62.234  25.113  30.893  1.00  0.00           C
ATOM   3740  HA  ASP   239      62.587  25.397  31.884  1.00  0.00           H
ATOM   3741  CB  ASP   239      63.111  23.884  30.528  1.00  0.00           C
ATOM   3742  HB2 ASP   239      64.154  24.189  30.447  1.00  0.00           H
ATOM   3743  HB3 ASP   239      62.921  23.128  31.290  1.00  0.00           H
ATOM   3744  CG  ASP   239      62.754  23.343  29.150  1.00  0.00           C
ATOM   3745  OD1 ASP   239      61.967  23.914  28.378  1.00  0.00           O
ATOM   3746  OD2 ASP   239      63.267  22.240  28.945  1.00  0.00           O
ATOM   3747  C   ASP   239      62.577  26.221  29.901  1.00  0.00           C
ATOM   3748  O   ASP   239      63.704  26.743  29.899  1.00  0.00           O
ATOM   3749  N   ASP   240      61.575  26.600  29.122  1.00  0.00           N
ATOM   3750  H   ASP   240      60.682  26.135  29.207  1.00  0.00           H
ATOM   3751  CA  ASP   240      61.565  27.854  28.403  1.00  0.00           C
ATOM   3752  HA  ASP   240      62.544  27.884  27.925  1.00  0.00           H
ATOM   3753  CB  ASP   240      60.453  27.941  27.372  1.00  0.00           C
ATOM   3754  HB2 ASP   240      59.505  27.769  27.881  1.00  0.00           H
ATOM   3755  HB3 ASP   240      60.436  28.977  27.034  1.00  0.00           H
ATOM   3756  CG  ASP   240      60.665  27.064  26.117  1.00  0.00           C
ATOM   3757  OD1 ASP   240      61.715  26.361  25.995  1.00  0.00           O
ATOM   3758  OD2 ASP   240      59.692  27.030  25.373  1.00  0.00           O
ATOM   3759  C   ASP   240      61.512  29.063  29.361  1.00  0.00           C
ATOM   3760  O   ASP   240      61.625  30.235  28.874  1.00  0.00           O
ATOM   3761  N   ILE   241      61.129  28.876  30.577  1.00  0.00           N
ATOM   3762  H   ILE   241      60.993  27.901  30.801  1.00  0.00           H
ATOM   3763  CA  ILE   241      61.070  29.851  31.638  1.00  0.00           C
ATOM   3764  HA  ILE   241      61.274  30.818  31.179  1.00  0.00           H
ATOM   3765  CB  ILE   241      59.762  29.740  32.388  1.00  0.00           C
ATOM   3766  HB  ILE   241      59.738  28.729  32.794  1.00  0.00           H
ATOM   3767  CG2 ILE   241      59.708  30.660  33.555  1.00  0.00           C
ATOM   3768 HG21 ILE   241      60.053  31.658  33.280  1.00  0.00           H
ATOM   3769 HG22 ILE   241      60.453  30.368  34.295  1.00  0.00           H
ATOM   3770 HG23 ILE   241      58.731  30.747  34.030  1.00  0.00           H
ATOM   3771  CG1 ILE   241      58.478  29.961  31.482  1.00  0.00           C
ATOM   3772 HG12 ILE   241      58.462  29.163  30.739  1.00  0.00           H
ATOM   3773 HG13 ILE   241      57.587  29.791  32.086  1.00  0.00           H
ATOM   3774  CD1 ILE   241      58.427  31.252  30.725  1.00  0.00           C
ATOM   3775 HD11 ILE   241      58.927  31.121  29.766  1.00  0.00           H
ATOM   3776 HD12 ILE   241      58.959  32.054  31.237  1.00  0.00           H
ATOM   3777 HD13 ILE   241      57.382  31.490  30.525  1.00  0.00           H
ATOM   3778  C   ILE   241      62.343  29.608  32.445  1.00  0.00           C
ATOM   3779  O   ILE   241      62.633  28.515  32.741  1.00  0.00           O
ATOM   3780  N   PRO   242      63.174  30.628  32.767  1.00  0.00           N
ATOM   3781  CD  PRO   242      62.989  32.067  32.366  1.00  0.00           C
ATOM   3782  HD2 PRO   242      62.405  32.614  33.106  1.00  0.00           H
ATOM   3783  HD3 PRO   242      62.562  32.277  31.385  1.00  0.00           H
ATOM   3784  CG  PRO   242      64.482  32.570  32.423  1.00  0.00           C
ATOM   3785  HG2 PRO   242      64.518  33.654  32.530  1.00  0.00           H
ATOM   3786  HG3 PRO   242      64.995  32.191  31.540  1.00  0.00           H
ATOM   3787  CB  PRO   242      65.015  31.870  33.678  1.00  0.00           C
ATOM   3788  HB2 PRO   242      64.619  32.521  34.457  1.00  0.00           H
ATOM   3789  HB3 PRO   242      66.100  31.766  33.727  1.00  0.00           H
ATOM   3790  CA  PRO   242      64.375  30.507  33.603  1.00  0.00           C
ATOM   3791  HA  PRO   242      65.137  29.856  33.174  1.00  0.00           H
ATOM   3792  C   PRO   242      64.015  29.854  34.940  1.00  0.00           C
ATOM   3793  O   PRO   242      63.147  30.407  35.696  1.00  0.00           O
ATOM   3794  N   PRO   243      64.839  28.826  35.410  1.00  0.00           N
ATOM   3795  CD  PRO   243      65.782  27.991  34.590  1.00  0.00           C
ATOM   3796  HD2 PRO   243      66.719  28.453  34.277  1.00  0.00           H
ATOM   3797  HD3 PRO   243      65.363  27.675  33.635  1.00  0.00           H
ATOM   3798  CG  PRO   243      66.040  26.749  35.446  1.00  0.00           C
ATOM   3799  HG2 PRO   243      67.014  26.278  35.314  1.00  0.00           H
ATOM   3800  HG3 PRO   243      65.249  26.041  35.198  1.00  0.00           H
ATOM   3801  CB  PRO   243      65.910  27.337  36.900  1.00  0.00           C
ATOM   3802  HB2 PRO   243      66.892  27.700  37.200  1.00  0.00           H
ATOM   3803  HB3 PRO   243      65.592  26.534  37.564  1.00  0.00           H
ATOM   3804  CA  PRO   243      64.870  28.430  36.820  1.00  0.00           C
ATOM   3805  HA  PRO   243      63.854  28.064  36.974  1.00  0.00           H
ATOM   3806  C   PRO   243      65.061  29.570  37.854  1.00  0.00           C
ATOM   3807  O   PRO   243      64.641  29.513  39.045  1.00  0.00           O
ATOM   3808  N   SER   244      65.698  30.687  37.415  1.00  0.00           N
ATOM   3809  H   SER   244      66.076  30.605  36.481  1.00  0.00           H
ATOM   3810  CA  SER   244      66.020  31.954  38.081  1.00  0.00           C
ATOM   3811  HA  SER   244      65.973  31.850  39.165  1.00  0.00           H
ATOM   3812  CB  SER   244      67.512  32.380  37.664  1.00  0.00           C
ATOM   3813  HB2 SER   244      67.863  33.367  37.961  1.00  0.00           H
ATOM   3814  HB3 SER   244      68.144  31.586  38.060  1.00  0.00           H
ATOM   3815  OG  SER   244      67.512  32.325  36.262  1.00  0.00           O
ATOM   3816  HG  SER   244      67.739  33.061  35.687  1.00  0.00           H
ATOM   3817  C   SER   244      64.900  33.048  37.894  1.00  0.00           C
ATOM   3818  O   SER   244      65.121  34.190  38.350  1.00  0.00           O
ATOM   3819  N   ALA   245      63.719  32.702  37.425  1.00  0.00           N
ATOM   3820  H   ALA   245      63.574  31.708  37.326  1.00  0.00           H
ATOM   3821  CA  ALA   245      62.598  33.619  37.323  1.00  0.00           C
ATOM   3822  HA  ALA   245      63.037  34.614  37.255  1.00  0.00           H
ATOM   3823  CB  ALA   245      61.859  33.392  35.930  1.00  0.00           C
ATOM   3824  HB1 ALA   245      61.383  32.411  35.924  1.00  0.00           H
ATOM   3825  HB2 ALA   245      62.499  33.637  35.083  1.00  0.00           H
ATOM   3826  HB3 ALA   245      60.944  33.983  35.910  1.00  0.00           H
ATOM   3827  C   ALA   245      61.593  33.462  38.431  1.00  0.00           C
ATOM   3828  O   ALA   245      61.693  32.424  39.175  1.00  0.00           O
ATOM   3829  N   PRO   246      60.677  34.426  38.698  1.00  0.00           N
ATOM   3830  CD  PRO   246      60.558  35.689  38.084  1.00  0.00           C
ATOM   3831  HD2 PRO   246      59.822  35.706  37.279  1.00  0.00           H
ATOM   3832  HD3 PRO   246      61.481  36.030  37.615  1.00  0.00           H
ATOM   3833  CG  PRO   246      60.220  36.674  39.241  1.00  0.00           C
ATOM   3834  HG2 PRO   246      59.564  37.457  38.863  1.00  0.00           H
ATOM   3835  HG3 PRO   246      61.173  37.048  39.619  1.00  0.00           H
ATOM   3836  CB  PRO   246      59.557  35.833  40.323  1.00  0.00           C
ATOM   3837  HB2 PRO   246      58.503  36.002  40.539  1.00  0.00           H
ATOM   3838  HB3 PRO   246      60.167  35.916  41.222  1.00  0.00           H
ATOM   3839  CA  PRO   246      59.679  34.407  39.774  1.00  0.00           C
ATOM   3840  HA  PRO   246      59.952  33.710  40.566  1.00  0.00           H
ATOM   3841  C   PRO   246      58.346  33.965  39.264  1.00  0.00           C
ATOM   3842  O   PRO   246      58.129  33.922  38.058  1.00  0.00           O
ATOM   3843  N   MET   247      57.451  33.544  40.200  1.00  0.00           N
ATOM   3844  H   MET   247      57.825  33.330  41.113  1.00  0.00           H
ATOM   3845  CA  MET   247      56.028  33.186  39.976  1.00  0.00           C
ATOM   3846  HA  MET   247      55.737  33.954  39.261  1.00  0.00           H
ATOM   3847  CB  MET   247      55.789  31.693  39.401  1.00  0.00           C
ATOM   3848  HB2 MET   247      56.358  31.597  38.476  1.00  0.00           H
ATOM   3849  HB3 MET   247      56.163  30.925  40.079  1.00  0.00           H
ATOM   3850  CG  MET   247      54.264  31.483  39.092  1.00  0.00           C
ATOM   3851  HG2 MET   247      53.644  31.902  39.885  1.00  0.00           H
ATOM   3852  HG3 MET   247      54.035  32.021  38.172  1.00  0.00           H
ATOM   3853  SD  MET   247      53.642  29.738  38.739  1.00  0.00           S
ATOM   3854  CE  MET   247      54.624  29.270  37.307  1.00  0.00           C
ATOM   3855  HE1 MET   247      54.482  28.196  37.179  1.00  0.00           H
ATOM   3856  HE2 MET   247      54.459  29.899  36.432  1.00  0.00           H
ATOM   3857  HE3 MET   247      55.688  29.299  37.542  1.00  0.00           H
ATOM   3858  C   MET   247      55.286  33.481  41.320  1.00  0.00           C
ATOM   3859  O   MET   247      55.955  33.341  42.343  1.00  0.00           O
ATOM   3860  N   ALA   248      54.023  33.852  41.287  1.00  0.00           N
ATOM   3861  H   ALA   248      53.637  34.273  40.453  1.00  0.00           H
ATOM   3862  CA  ALA   248      53.286  34.040  42.545  1.00  0.00           C
ATOM   3863  HA  ALA   248      53.970  34.413  43.308  1.00  0.00           H
ATOM   3864  CB  ALA   248      52.112  34.973  42.333  1.00  0.00           C
ATOM   3865  HB1 ALA   248      51.321  34.442  41.803  1.00  0.00           H
ATOM   3866  HB2 ALA   248      52.423  35.900  41.851  1.00  0.00           H
ATOM   3867  HB3 ALA   248      51.641  35.313  43.255  1.00  0.00           H
ATOM   3868  C   ALA   248      52.900  32.699  43.166  1.00  0.00           C
ATOM   3869  O   ALA   248      52.542  31.720  42.477  1.00  0.00           O
ATOM   3870  N   ILE   249      52.599  32.700  44.494  1.00  0.00           N
ATOM   3871  H   ILE   249      52.776  33.551  45.008  1.00  0.00           H
ATOM   3872  CA  ILE   249      52.127  31.647  45.413  1.00  0.00           C
ATOM   3873  HA  ILE   249      51.750  30.774  44.880  1.00  0.00           H
ATOM   3874  CB  ILE   249      53.214  31.048  46.413  1.00  0.00           C
ATOM   3875  HB  ILE   249      53.759  31.854  46.904  1.00  0.00           H
ATOM   3876  CG2 ILE   249      52.678  30.311  47.641  1.00  0.00           C
ATOM   3877 HG21 ILE   249      53.510  29.868  48.187  1.00  0.00           H
ATOM   3878 HG22 ILE   249      52.093  29.457  47.299  1.00  0.00           H
ATOM   3879 HG23 ILE   249      52.119  30.983  48.295  1.00  0.00           H
ATOM   3880  CG1 ILE   249      54.358  30.183  45.851  1.00  0.00           C
ATOM   3881 HG12 ILE   249      54.747  30.815  45.053  1.00  0.00           H
ATOM   3882 HG13 ILE   249      55.132  29.962  46.587  1.00  0.00           H
ATOM   3883  CD1 ILE   249      53.932  28.997  45.034  1.00  0.00           C
ATOM   3884 HD11 ILE   249      54.879  28.497  44.833  1.00  0.00           H
ATOM   3885 HD12 ILE   249      53.493  29.269  44.073  1.00  0.00           H
ATOM   3886 HD13 ILE   249      53.277  28.354  45.620  1.00  0.00           H
ATOM   3887  C   ILE   249      50.949  32.211  46.163  1.00  0.00           C
ATOM   3888  O   ILE   249      51.015  33.394  46.555  1.00  0.00           O
ATOM   3889  N   ASN   250      49.986  31.320  46.371  1.00  0.00           N
ATOM   3890  H   ASN   250      50.043  30.490  45.798  1.00  0.00           H
ATOM   3891  CA  ASN   250      48.953  31.425  47.409  1.00  0.00           C
ATOM   3892  HA  ASN   250      49.065  32.401  47.882  1.00  0.00           H
ATOM   3893  CB  ASN   250      47.545  31.154  46.747  1.00  0.00           C
ATOM   3894  HB2 ASN   250      47.269  31.975  46.085  1.00  0.00           H
ATOM   3895  HB3 ASN   250      47.614  30.239  46.159  1.00  0.00           H
ATOM   3896  CG  ASN   250      46.441  31.048  47.840  1.00  0.00           C
ATOM   3897  OD1 ASN   250      46.548  31.456  48.943  1.00  0.00           O
ATOM   3898  ND2 ASN   250      45.398  30.428  47.535  1.00  0.00           N
ATOM   3899 HD21 ASN   250      45.160  30.111  46.606  1.00  0.00           H
ATOM   3900 HD22 ASN   250      44.686  30.242  48.227  1.00  0.00           H
ATOM   3901  C   ASN   250      49.324  30.455  48.501  1.00  0.00           C
ATOM   3902  O   ASN   250      49.568  29.262  48.204  1.00  0.00           O
ATOM   3903  N   CYS   251      49.376  30.730  49.827  1.00  0.00           N
ATOM   3904  H   CYS   251      49.196  31.681  50.114  1.00  0.00           H
ATOM   3905  CA  CYS   251      50.114  29.880  50.777  1.00  0.00           C
ATOM   3906  HA  CYS   251      50.796  29.176  50.301  1.00  0.00           H
ATOM   3907  CB  CYS   251      50.759  30.798  51.807  1.00  0.00           C
ATOM   3908  HB2 CYS   251      49.949  31.476  52.074  1.00  0.00           H
ATOM   3909  HB3 CYS   251      51.110  30.128  52.592  1.00  0.00           H
ATOM   3910  SG  CYS   251      51.979  31.772  51.001  1.00  0.00           S
ATOM   3911  HG  CYS   251      51.440  32.990  50.888  1.00  0.00           H
ATOM   3912  C   CYS   251      49.058  28.920  51.429  1.00  0.00           C
ATOM   3913  O   CYS   251      49.388  27.802  51.713  1.00  0.00           O
ATOM   3914  N   GLU   252      47.796  29.362  51.628  1.00  0.00           N
ATOM   3915  H   GLU   252      47.644  30.294  51.271  1.00  0.00           H
ATOM   3916  CA  GLU   252      46.710  28.689  52.354  1.00  0.00           C
ATOM   3917  HA  GLU   252      45.995  29.498  52.509  1.00  0.00           H
ATOM   3918  CB  GLU   252      45.989  27.605  51.490  1.00  0.00           C
ATOM   3919  HB2 GLU   252      46.791  27.069  50.984  1.00  0.00           H
ATOM   3920  HB3 GLU   252      45.389  26.917  52.086  1.00  0.00           H
ATOM   3921  CG  GLU   252      45.169  28.203  50.328  1.00  0.00           C
ATOM   3922  HG2 GLU   252      45.725  28.795  49.601  1.00  0.00           H
ATOM   3923  HG3 GLU   252      44.709  27.365  49.803  1.00  0.00           H
ATOM   3924  CD  GLU   252      43.977  29.134  50.665  1.00  0.00           C
ATOM   3925  OE1 GLU   252      43.494  29.933  49.762  1.00  0.00           O
ATOM   3926  OE2 GLU   252      43.472  29.122  51.796  1.00  0.00           O
ATOM   3927  C   GLU   252      47.140  28.121  53.713  1.00  0.00           C
ATOM   3928  O   GLU   252      46.836  27.036  54.131  1.00  0.00           O
ATOM   3929  N   TYR   253      48.040  28.761  54.430  1.00  0.00           N
ATOM   3930  H   TYR   253      48.321  29.660  54.065  1.00  0.00           H
ATOM   3931  CA  TYR   253      48.706  28.372  55.662  1.00  0.00           C
ATOM   3932  HA  TYR   253      48.920  27.306  55.584  1.00  0.00           H
ATOM   3933  CB  TYR   253      50.012  29.204  55.934  1.00  0.00           C
ATOM   3934  HB2 TYR   253      50.462  29.001  56.906  1.00  0.00           H
ATOM   3935  HB3 TYR   253      50.787  28.906  55.228  1.00  0.00           H
ATOM   3936  CG  TYR   253      49.970  30.789  55.833  1.00  0.00           C
ATOM   3937  CD1 TYR   253      48.932  31.568  56.380  1.00  0.00           C
ATOM   3938  HD1 TYR   253      48.068  31.018  56.725  1.00  0.00           H
ATOM   3939  CE1 TYR   253      49.104  32.938  56.708  1.00  0.00           C
ATOM   3940  HE1 TYR   253      48.355  33.502  57.242  1.00  0.00           H
ATOM   3941  CZ  TYR   253      50.372  33.561  56.300  1.00  0.00           C
ATOM   3942  OH  TYR   253      50.623  34.820  56.626  1.00  0.00           O
ATOM   3943  HH  TYR   253      49.934  35.234  57.152  1.00  0.00           H
ATOM   3944  CE2 TYR   253      51.295  32.764  55.682  1.00  0.00           C
ATOM   3945  HE2 TYR   253      52.229  33.213  55.379  1.00  0.00           H
ATOM   3946  CD2 TYR   253      51.163  31.422  55.527  1.00  0.00           C
ATOM   3947  HD2 TYR   253      51.986  30.831  55.156  1.00  0.00           H
ATOM   3948  C   TYR   253      47.893  28.438  56.978  1.00  0.00           C
ATOM   3949  O   TYR   253      48.393  28.106  58.044  1.00  0.00           O
ATOM   3950  N   GLY   254      46.564  28.607  56.868  1.00  0.00           N
ATOM   3951  H   GLY   254      46.156  28.848  55.978  1.00  0.00           H
ATOM   3952  CA  GLY   254      45.641  28.453  58.002  1.00  0.00           C
ATOM   3953  HA2 GLY   254      45.855  29.061  58.880  1.00  0.00           H
ATOM   3954  HA3 GLY   254      44.605  28.544  57.675  1.00  0.00           H
ATOM   3955  C   GLY   254      45.641  26.995  58.629  1.00  0.00           C
ATOM   3956  O   GLY   254      45.299  26.795  59.782  1.00  0.00           O
ATOM   3957  N   SER   255      46.263  26.070  57.887  1.00  0.00           N
ATOM   3958  H   SER   255      46.690  26.395  57.031  1.00  0.00           H
ATOM   3959  CA  SER   255      46.374  24.623  58.238  1.00  0.00           C
ATOM   3960  HA  SER   255      45.767  24.437  59.124  1.00  0.00           H
ATOM   3961  CB  SER   255      45.812  23.638  57.205  1.00  0.00           C
ATOM   3962  HB2 SER   255      45.969  22.628  57.585  1.00  0.00           H
ATOM   3963  HB3 SER   255      44.751  23.825  57.043  1.00  0.00           H
ATOM   3964  OG  SER   255      46.434  23.739  55.924  1.00  0.00           O
ATOM   3965  HG  SER   255      47.101  23.053  55.850  1.00  0.00           H
ATOM   3966  C   SER   255      47.810  24.394  58.686  1.00  0.00           C
ATOM   3967  O   SER   255      48.168  23.248  58.871  1.00  0.00           O
ATOM   3968  N   PHE   256      48.658  25.437  58.898  1.00  0.00           N
ATOM   3969  H   PHE   256      48.458  26.386  58.618  1.00  0.00           H
ATOM   3970  CA  PHE   256      49.959  25.285  59.609  1.00  0.00           C
ATOM   3971  HA  PHE   256      50.543  24.490  59.146  1.00  0.00           H
ATOM   3972  CB  PHE   256      50.751  26.600  59.466  1.00  0.00           C
ATOM   3973  HB2 PHE   256      51.072  26.671  58.427  1.00  0.00           H
ATOM   3974  HB3 PHE   256      50.040  27.395  59.690  1.00  0.00           H
ATOM   3975  CG  PHE   256      51.923  26.598  60.386  1.00  0.00           C
ATOM   3976  CD1 PHE   256      53.095  25.871  60.218  1.00  0.00           C
ATOM   3977  HD1 PHE   256      53.200  25.241  59.347  1.00  0.00           H
ATOM   3978  CE1 PHE   256      54.206  25.982  61.002  1.00  0.00           C
ATOM   3979  HE1 PHE   256      55.128  25.452  60.817  1.00  0.00           H
ATOM   3980  CZ  PHE   256      54.200  26.858  62.052  1.00  0.00           C
ATOM   3981  HZ  PHE   256      55.055  26.921  62.710  1.00  0.00           H
ATOM   3982  CE2 PHE   256      53.009  27.573  62.370  1.00  0.00           C
ATOM   3983  HE2 PHE   256      52.989  28.214  63.238  1.00  0.00           H
ATOM   3984  CD2 PHE   256      51.852  27.379  61.556  1.00  0.00           C
ATOM   3985  HD2 PHE   256      50.974  27.996  61.687  1.00  0.00           H
ATOM   3986  C   PHE   256      49.737  24.822  61.129  1.00  0.00           C
ATOM   3987  O   PHE   256      48.693  25.077  61.730  1.00  0.00           O
ATOM   3988  N   ASP   257      50.674  23.953  61.567  1.00  0.00           N
ATOM   3989  H   ASP   257      51.474  23.705  61.003  1.00  0.00           H
ATOM   3990  CA  ASP   257      50.812  23.350  62.882  1.00  0.00           C
ATOM   3991  HA  ASP   257      51.670  22.704  62.694  1.00  0.00           H
ATOM   3992  CB  ASP   257      51.200  24.291  63.996  1.00  0.00           C
ATOM   3993  HB2 ASP   257      51.846  25.027  63.515  1.00  0.00           H
ATOM   3994  HB3 ASP   257      50.348  24.864  64.361  1.00  0.00           H
ATOM   3995  CG  ASP   257      51.923  23.582  65.156  1.00  0.00           C
ATOM   3996  OD1 ASP   257      52.420  22.438  65.037  1.00  0.00           O
ATOM   3997  OD2 ASP   257      51.954  24.132  66.344  1.00  0.00           O
ATOM   3998  C   ASP   257      49.617  22.343  63.317  1.00  0.00           C
ATOM   3999  O   ASP   257      49.396  22.033  64.504  1.00  0.00           O
ATOM   4000  N   ASN   258      48.940  21.779  62.326  1.00  0.00           N
ATOM   4001  H   ASN   258      49.152  22.096  61.392  1.00  0.00           H
ATOM   4002  CA  ASN   258      47.969  20.673  62.451  1.00  0.00           C
ATOM   4003  HA  ASN   258      47.092  20.862  63.069  1.00  0.00           H
ATOM   4004  CB  ASN   258      47.356  20.453  61.028  1.00  0.00           C
ATOM   4005  HB2 ASN   258      48.158  20.556  60.296  1.00  0.00           H
ATOM   4006  HB3 ASN   258      46.996  19.430  60.919  1.00  0.00           H
ATOM   4007  CG  ASN   258      46.214  21.320  60.558  1.00  0.00           C
ATOM   4008  OD1 ASN   258      45.829  22.334  61.151  1.00  0.00           O
ATOM   4009  ND2 ASN   258      45.639  20.949  59.410  1.00  0.00           N
ATOM   4010 HD21 ASN   258      46.007  20.152  58.911  1.00  0.00           H
ATOM   4011 HD22 ASN   258      44.813  21.450  59.115  1.00  0.00           H
ATOM   4012  C   ASN   258      48.617  19.429  63.042  1.00  0.00           C
ATOM   4013  O   ASN   258      47.871  18.658  63.573  1.00  0.00           O
ATOM   4014  N   GLU   259      49.951  19.304  63.061  1.00  0.00           N
ATOM   4015  H   GLU   259      50.486  20.034  62.614  1.00  0.00           H
ATOM   4016  CA  GLU   259      50.625  18.252  63.854  1.00  0.00           C
ATOM   4017  HA  GLU   259      50.129  17.281  63.864  1.00  0.00           H
ATOM   4018  CB  GLU   259      51.924  18.039  63.136  1.00  0.00           C
ATOM   4019  HB2 GLU   259      52.505  17.320  63.713  1.00  0.00           H
ATOM   4020  HB3 GLU   259      51.706  17.630  62.150  1.00  0.00           H
ATOM   4021  CG  GLU   259      52.835  19.302  62.920  1.00  0.00           C
ATOM   4022  HG2 GLU   259      52.635  20.143  63.584  1.00  0.00           H
ATOM   4023  HG3 GLU   259      53.805  18.927  63.247  1.00  0.00           H
ATOM   4024  CD  GLU   259      52.786  19.693  61.453  1.00  0.00           C
ATOM   4025  OE1 GLU   259      51.884  20.533  61.238  1.00  0.00           O
ATOM   4026  OE2 GLU   259      53.617  19.233  60.673  1.00  0.00           O
ATOM   4027  C   GLU   259      50.684  18.470  65.379  1.00  0.00           C
ATOM   4028  O   GLU   259      50.884  17.505  66.087  1.00  0.00           O
ATOM   4029  N   HID   260      50.552  19.675  65.854  1.00  0.00           N
ATOM   4030  H   HID   260      50.470  20.448  65.208  1.00  0.00           H
ATOM   4031  CA  HID   260      50.624  20.101  67.255  1.00  0.00           C
ATOM   4032  HA  HID   260      50.344  21.153  67.192  1.00  0.00           H
ATOM   4033  CB  HID   260      49.435  19.513  68.068  1.00  0.00           C
ATOM   4034  HB2 HID   260      49.686  18.535  68.479  1.00  0.00           H
ATOM   4035  HB3 HID   260      49.425  20.009  69.038  1.00  0.00           H
ATOM   4036  CG  HID   260      48.015  19.706  67.540  1.00  0.00           C
ATOM   4037  ND1 HID   260      47.679  20.372  66.408  1.00  0.00           N
ATOM   4038  HD1 HID   260      48.358  20.766  65.773  1.00  0.00           H
ATOM   4039  CE1 HID   260      46.425  20.090  66.092  1.00  0.00           C
ATOM   4040  HE1 HID   260      45.859  20.445  65.244  1.00  0.00           H
ATOM   4041  NE2 HID   260      45.890  19.254  67.027  1.00  0.00           N
ATOM   4042  CD2 HID   260      46.901  19.012  67.955  1.00  0.00           C
ATOM   4043  HD2 HID   260      46.944  18.351  68.808  1.00  0.00           H
ATOM   4044  C   HID   260      52.071  20.073  67.799  1.00  0.00           C
ATOM   4045  O   HID   260      52.451  19.364  68.715  1.00  0.00           O
ATOM   4046  N   VAL   261      52.939  20.893  67.247  1.00  0.00           N
ATOM   4047  H   VAL   261      52.611  21.500  66.509  1.00  0.00           H
ATOM   4048  CA  VAL   261      54.339  20.979  67.709  1.00  0.00           C
ATOM   4049  HA  VAL   261      54.619  20.286  68.502  1.00  0.00           H
ATOM   4050  CB  VAL   261      55.240  20.577  66.515  1.00  0.00           C
ATOM   4051  HB  VAL   261      55.051  21.306  65.726  1.00  0.00           H
ATOM   4052  CG1 VAL   261      56.681  20.576  66.996  1.00  0.00           C
ATOM   4053 HG11 VAL   261      57.004  21.579  67.276  1.00  0.00           H
ATOM   4054 HG12 VAL   261      56.729  20.009  67.925  1.00  0.00           H
ATOM   4055 HG13 VAL   261      57.259  20.058  66.232  1.00  0.00           H
ATOM   4056  CG2 VAL   261      54.884  19.119  66.132  1.00  0.00           C
ATOM   4057 HG21 VAL   261      55.677  18.742  65.486  1.00  0.00           H
ATOM   4058 HG22 VAL   261      53.908  19.113  65.646  1.00  0.00           H
ATOM   4059 HG23 VAL   261      54.818  18.453  66.993  1.00  0.00           H
ATOM   4060  C   VAL   261      54.794  22.310  68.331  1.00  0.00           C
ATOM   4061  O   VAL   261      55.518  22.282  69.356  1.00  0.00           O
ATOM   4062  N   VAL   262      54.245  23.456  67.911  1.00  0.00           N
ATOM   4063  H   VAL   262      53.437  23.427  67.305  1.00  0.00           H
ATOM   4064  CA  VAL   262      54.775  24.790  68.285  1.00  0.00           C
ATOM   4065  HA  VAL   262      55.434  24.655  69.142  1.00  0.00           H
ATOM   4066  CB  VAL   262      55.595  25.378  67.212  1.00  0.00           C
ATOM   4067  HB  VAL   262      55.972  26.321  67.608  1.00  0.00           H
ATOM   4068  CG1 VAL   262      56.853  24.590  66.930  1.00  0.00           C
ATOM   4069 HG11 VAL   262      57.528  25.040  66.202  1.00  0.00           H
ATOM   4070 HG12 VAL   262      57.415  24.542  67.863  1.00  0.00           H
ATOM   4071 HG13 VAL   262      56.608  23.599  66.550  1.00  0.00           H
ATOM   4072  CG2 VAL   262      54.996  25.739  65.827  1.00  0.00           C
ATOM   4073 HG21 VAL   262      54.206  26.478  65.962  1.00  0.00           H
ATOM   4074 HG22 VAL   262      54.578  24.874  65.312  1.00  0.00           H
ATOM   4075 HG23 VAL   262      55.744  26.172  65.163  1.00  0.00           H
ATOM   4076  C   VAL   262      53.752  25.763  68.906  1.00  0.00           C
ATOM   4077  O   VAL   262      54.123  26.609  69.698  1.00  0.00           O
ATOM   4078  N   LEU   263      52.485  25.757  68.526  1.00  0.00           N
ATOM   4079  H   LEU   263      52.277  24.991  67.901  1.00  0.00           H
ATOM   4080  CA  LEU   263      51.415  26.735  68.899  1.00  0.00           C
ATOM   4081  HA  LEU   263      51.943  27.688  68.926  1.00  0.00           H
ATOM   4082  CB  LEU   263      50.306  26.796  67.837  1.00  0.00           C
ATOM   4083  HB2 LEU   263      49.831  25.836  67.633  1.00  0.00           H
ATOM   4084  HB3 LEU   263      49.558  27.469  68.257  1.00  0.00           H
ATOM   4085  CG  LEU   263      50.937  27.213  66.471  1.00  0.00           C
ATOM   4086  HG  LEU   263      51.611  26.414  66.163  1.00  0.00           H
ATOM   4087  CD1 LEU   263      49.825  27.307  65.468  1.00  0.00           C
ATOM   4088 HD11 LEU   263      49.164  28.169  65.552  1.00  0.00           H
ATOM   4089 HD12 LEU   263      49.238  26.414  65.681  1.00  0.00           H
ATOM   4090 HD13 LEU   263      50.189  27.221  64.444  1.00  0.00           H
ATOM   4091  CD2 LEU   263      51.708  28.539  66.418  1.00  0.00           C
ATOM   4092 HD21 LEU   263      52.555  28.483  67.102  1.00  0.00           H
ATOM   4093 HD22 LEU   263      52.034  28.809  65.413  1.00  0.00           H
ATOM   4094 HD23 LEU   263      51.053  29.360  66.711  1.00  0.00           H
ATOM   4095  C   LEU   263      50.976  26.329  70.316  1.00  0.00           C
ATOM   4096  O   LEU   263      50.414  25.255  70.471  1.00  0.00           O
ATOM   4097  N   PRO   264      51.215  27.241  71.293  1.00  0.00           N
ATOM   4098  CD  PRO   264      51.901  28.545  71.181  1.00  0.00           C
ATOM   4099  HD2 PRO   264      51.297  29.181  70.534  1.00  0.00           H
ATOM   4100  HD3 PRO   264      52.917  28.453  70.800  1.00  0.00           H
ATOM   4101  CG  PRO   264      51.731  29.170  72.535  1.00  0.00           C
ATOM   4102  HG2 PRO   264      50.795  29.728  72.515  1.00  0.00           H
ATOM   4103  HG3 PRO   264      52.544  29.881  72.684  1.00  0.00           H
ATOM   4104  CB  PRO   264      51.796  27.905  73.408  1.00  0.00           C
ATOM   4105  HB2 PRO   264      51.516  28.248  74.403  1.00  0.00           H
ATOM   4106  HB3 PRO   264      52.783  27.462  73.544  1.00  0.00           H
ATOM   4107  CA  PRO   264      50.933  26.915  72.615  1.00  0.00           C
ATOM   4108  HA  PRO   264      51.310  25.903  72.763  1.00  0.00           H
ATOM   4109  C   PRO   264      49.390  26.938  73.038  1.00  0.00           C
ATOM   4110  O   PRO   264      48.975  27.756  73.848  1.00  0.00           O
ATOM   4111  N   ARG   265      48.594  26.070  72.390  1.00  0.00           N
ATOM   4112  H   ARG   265      48.945  25.476  71.653  1.00  0.00           H
ATOM   4113  CA  ARG   265      47.115  26.018  72.519  1.00  0.00           C
ATOM   4114  HA  ARG   265      46.801  27.006  72.180  1.00  0.00           H
ATOM   4115  CB  ARG   265      46.434  25.060  71.543  1.00  0.00           C
ATOM   4116  HB2 ARG   265      46.400  24.072  72.003  1.00  0.00           H
ATOM   4117  HB3 ARG   265      45.425  25.418  71.343  1.00  0.00           H
ATOM   4118  CG  ARG   265      47.202  24.967  70.183  1.00  0.00           C
ATOM   4119  HG2 ARG   265      47.570  25.892  69.736  1.00  0.00           H
ATOM   4120  HG3 ARG   265      48.087  24.360  70.376  1.00  0.00           H
ATOM   4121  CD  ARG   265      46.413  24.056  69.225  1.00  0.00           C
ATOM   4122  HD2 ARG   265      45.527  24.620  68.936  1.00  0.00           H
ATOM   4123  HD3 ARG   265      47.074  24.041  68.360  1.00  0.00           H
ATOM   4124  NE  ARG   265      46.096  22.675  69.724  1.00  0.00           N
ATOM   4125  HE  ARG   265      46.689  22.222  70.405  1.00  0.00           H
ATOM   4126  CZ  ARG   265      45.125  21.915  69.329  1.00  0.00           C
ATOM   4127  NH1 ARG   265      44.260  22.217  68.312  1.00  0.00           N
ATOM   4128 HH11 ARG   265      44.386  23.103  67.848  1.00  0.00           H
ATOM   4129 HH12 ARG   265      43.472  21.639  68.059  1.00  0.00           H
ATOM   4130  NH2 ARG   265      45.002  20.842  70.006  1.00  0.00           N
ATOM   4131 HH21 ARG   265      45.591  20.781  70.823  1.00  0.00           H
ATOM   4132 HH22 ARG   265      44.354  20.118  69.727  1.00  0.00           H
ATOM   4133  C   ARG   265      46.585  25.805  73.918  1.00  0.00           C
ATOM   4134  O   ARG   265      46.863  24.819  74.556  1.00  0.00           O
ATOM   4135  N   THR   266      45.798  26.777  74.390  1.00  0.00           N
ATOM   4136  H   THR   266      45.606  27.645  73.910  1.00  0.00           H
ATOM   4137  CA  THR   266      45.161  26.664  75.736  1.00  0.00           C
ATOM   4138  HA  THR   266      45.960  26.476  76.454  1.00  0.00           H
ATOM   4139  CB  THR   266      44.539  28.026  76.190  1.00  0.00           C
ATOM   4140  HB  THR   266      44.011  27.911  77.136  1.00  0.00           H
ATOM   4141  CG2 THR   266      45.474  29.245  76.158  1.00  0.00           C
ATOM   4142 HG21 THR   266      44.959  30.172  76.408  1.00  0.00           H
ATOM   4143 HG22 THR   266      45.976  29.367  75.199  1.00  0.00           H
ATOM   4144 HG23 THR   266      46.133  29.073  77.008  1.00  0.00           H
ATOM   4145  OG1 THR   266      43.408  28.305  75.373  1.00  0.00           O
ATOM   4146  HG1 THR   266      43.683  28.792  74.592  1.00  0.00           H
ATOM   4147  C   THR   266      44.053  25.599  75.735  1.00  0.00           C
ATOM   4148  O   THR   266      43.579  25.288  74.654  1.00  0.00           O
ATOM   4149  N   LYS   267      43.590  25.081  76.896  1.00  0.00           N
ATOM   4150  H   LYS   267      44.201  25.060  77.701  1.00  0.00           H
ATOM   4151  CA  LYS   267      42.250  24.397  77.046  1.00  0.00           C
ATOM   4152  HA  LYS   267      42.302  23.410  76.584  1.00  0.00           H
ATOM   4153  CB  LYS   267      42.142  24.110  78.571  1.00  0.00           C
ATOM   4154  HB2 LYS   267      41.311  23.442  78.797  1.00  0.00           H
ATOM   4155  HB3 LYS   267      43.042  23.593  78.904  1.00  0.00           H
ATOM   4156  CG  LYS   267      41.997  25.278  79.524  1.00  0.00           C
ATOM   4157  HG2 LYS   267      42.867  25.928  79.424  1.00  0.00           H
ATOM   4158  HG3 LYS   267      40.978  25.637  79.381  1.00  0.00           H
ATOM   4159  CD  LYS   267      42.168  24.894  80.962  1.00  0.00           C
ATOM   4160  HD2 LYS   267      43.211  24.678  81.194  1.00  0.00           H
ATOM   4161  HD3 LYS   267      41.941  25.772  81.568  1.00  0.00           H
ATOM   4162  CE  LYS   267      41.255  23.699  81.317  1.00  0.00           C
ATOM   4163  HE2 LYS   267      40.200  23.847  81.084  1.00  0.00           H
ATOM   4164  HE3 LYS   267      41.639  22.849  80.753  1.00  0.00           H
ATOM   4165  NZ  LYS   267      41.480  23.372  82.723  1.00  0.00           N
ATOM   4166  HZ1 LYS   267      42.455  23.124  82.803  1.00  0.00           H
ATOM   4167  HZ2 LYS   267      41.129  22.506  83.106  1.00  0.00           H
ATOM   4168  HZ3 LYS   267      41.265  24.083  83.406  1.00  0.00           H
ATOM   4169  C   LYS   267      41.066  25.033  76.447  1.00  0.00           C
ATOM   4170  O   LYS   267      40.237  24.343  75.791  1.00  0.00           O
ATOM   4171  N   TYR   268      40.978  26.385  76.467  1.00  0.00           N
ATOM   4172  H   TYR   268      41.667  26.934  76.962  1.00  0.00           H
ATOM   4173  CA  TYR   268      39.963  27.161  75.728  1.00  0.00           C
ATOM   4174  HA  TYR   268      39.010  26.717  76.019  1.00  0.00           H
ATOM   4175  CB  TYR   268      40.033  28.561  76.173  1.00  0.00           C
ATOM   4176  HB2 TYR   268      40.700  29.182  75.575  1.00  0.00           H
ATOM   4177  HB3 TYR   268      39.068  29.035  75.995  1.00  0.00           H
ATOM   4178  CG  TYR   268      40.288  28.763  77.665  1.00  0.00           C
ATOM   4179  CD1 TYR   268      39.438  28.223  78.673  1.00  0.00           C
ATOM   4180  HD1 TYR   268      38.634  27.566  78.374  1.00  0.00           H
ATOM   4181  CE1 TYR   268      39.807  28.231  80.027  1.00  0.00           C
ATOM   4182  HE1 TYR   268      39.255  27.662  80.761  1.00  0.00           H
ATOM   4183  CZ  TYR   268      40.928  28.957  80.410  1.00  0.00           C
ATOM   4184  OH  TYR   268      41.472  28.839  81.670  1.00  0.00           O
ATOM   4185  HH  TYR   268      40.811  28.433  82.235  1.00  0.00           H
ATOM   4186  CE2 TYR   268      41.713  29.579  79.448  1.00  0.00           C
ATOM   4187  HE2 TYR   268      42.611  30.080  79.779  1.00  0.00           H
ATOM   4188  CD2 TYR   268      41.459  29.466  78.044  1.00  0.00           C
ATOM   4189  HD2 TYR   268      42.171  29.889  77.350  1.00  0.00           H
ATOM   4190  C   TYR   268      40.027  27.024  74.222  1.00  0.00           C
ATOM   4191  O   TYR   268      39.013  26.836  73.519  1.00  0.00           O
ATOM   4192  N   ASP   269      41.228  27.127  73.585  1.00  0.00           N
ATOM   4193  H   ASP   269      42.028  27.360  74.157  1.00  0.00           H
ATOM   4194  CA  ASP   269      41.496  26.771  72.196  1.00  0.00           C
ATOM   4195  HA  ASP   269      40.753  27.295  71.595  1.00  0.00           H
ATOM   4196  CB  ASP   269      42.933  27.126  71.768  1.00  0.00           C
ATOM   4197  HB2 ASP   269      43.599  26.463  72.320  1.00  0.00           H
ATOM   4198  HB3 ASP   269      42.953  26.935  70.695  1.00  0.00           H
ATOM   4199  CG  ASP   269      43.392  28.525  72.058  1.00  0.00           C
ATOM   4200  OD1 ASP   269      42.869  29.498  71.463  1.00  0.00           O
ATOM   4201  OD2 ASP   269      44.286  28.719  72.906  1.00  0.00           O
ATOM   4202  C   ASP   269      41.125  25.304  71.916  1.00  0.00           C
ATOM   4203  O   ASP   269      40.658  25.015  70.860  1.00  0.00           O
ATOM   4204  N   ILE   270      41.440  24.374  72.823  1.00  0.00           N
ATOM   4205  H   ILE   270      41.634  24.733  73.747  1.00  0.00           H
ATOM   4206  CA  ILE   270      41.134  22.977  72.693  1.00  0.00           C
ATOM   4207  HA  ILE   270      41.526  22.581  71.756  1.00  0.00           H
ATOM   4208  CB  ILE   270      41.891  22.051  73.741  1.00  0.00           C
ATOM   4209  HB  ILE   270      41.735  22.423  74.754  1.00  0.00           H
ATOM   4210  CG2 ILE   270      41.348  20.584  73.920  1.00  0.00           C
ATOM   4211 HG21 ILE   270      40.318  20.679  74.266  1.00  0.00           H
ATOM   4212 HG22 ILE   270      41.963  20.112  74.687  1.00  0.00           H
ATOM   4213 HG23 ILE   270      41.285  19.979  73.017  1.00  0.00           H
ATOM   4214  CG1 ILE   270      43.388  22.074  73.523  1.00  0.00           C
ATOM   4215 HG12 ILE   270      43.601  21.622  72.555  1.00  0.00           H
ATOM   4216 HG13 ILE   270      43.638  23.134  73.578  1.00  0.00           H
ATOM   4217  CD1 ILE   270      44.228  21.437  74.716  1.00  0.00           C
ATOM   4218 HD11 ILE   270      43.981  21.972  75.634  1.00  0.00           H
ATOM   4219 HD12 ILE   270      45.281  21.530  74.452  1.00  0.00           H
ATOM   4220 HD13 ILE   270      44.073  20.365  74.836  1.00  0.00           H
ATOM   4221  C   ILE   270      39.597  22.589  72.691  1.00  0.00           C
ATOM   4222  O   ILE   270      39.062  21.855  71.839  1.00  0.00           O
ATOM   4223  N   THR   271      38.864  23.437  73.445  1.00  0.00           N
ATOM   4224  H   THR   271      39.244  24.141  74.060  1.00  0.00           H
ATOM   4225  CA  THR   271      37.361  23.460  73.396  1.00  0.00           C
ATOM   4226  HA  THR   271      37.087  22.410  73.499  1.00  0.00           H
ATOM   4227  CB  THR   271      36.847  24.310  74.510  1.00  0.00           C
ATOM   4228  HB  THR   271      36.962  25.347  74.194  1.00  0.00           H
ATOM   4229  CG2 THR   271      35.392  24.167  74.707  1.00  0.00           C
ATOM   4230 HG21 THR   271      35.173  24.754  75.598  1.00  0.00           H
ATOM   4231 HG22 THR   271      35.137  23.136  74.957  1.00  0.00           H
ATOM   4232 HG23 THR   271      34.763  24.536  73.897  1.00  0.00           H
ATOM   4233  OG1 THR   271      37.542  24.009  75.734  1.00  0.00           O
ATOM   4234  HG1 THR   271      38.491  24.060  75.598  1.00  0.00           H
ATOM   4235  C   THR   271      36.876  23.932  71.982  1.00  0.00           C
ATOM   4236  O   THR   271      36.041  23.343  71.383  1.00  0.00           O
ATOM   4237  N   ILE   272      37.475  25.001  71.443  1.00  0.00           N
ATOM   4238  H   ILE   272      38.061  25.535  72.069  1.00  0.00           H
ATOM   4239  CA  ILE   272      37.108  25.616  70.145  1.00  0.00           C
ATOM   4240  HA  ILE   272      36.046  25.859  70.182  1.00  0.00           H
ATOM   4241  CB  ILE   272      37.907  26.897  69.911  1.00  0.00           C
ATOM   4242  HB  ILE   272      38.954  26.866  70.211  1.00  0.00           H
ATOM   4243  CG2 ILE   272      37.938  27.510  68.482  1.00  0.00           C
ATOM   4244 HG21 ILE   272      38.550  26.876  67.842  1.00  0.00           H
ATOM   4245 HG22 ILE   272      38.318  28.525  68.591  1.00  0.00           H
ATOM   4246 HG23 ILE   272      36.967  27.588  67.993  1.00  0.00           H
ATOM   4247  CG1 ILE   272      37.126  28.000  70.711  1.00  0.00           C
ATOM   4248 HG12 ILE   272      36.234  28.197  70.116  1.00  0.00           H
ATOM   4249 HG13 ILE   272      36.819  27.459  71.606  1.00  0.00           H
ATOM   4250  CD1 ILE   272      37.856  29.301  71.032  1.00  0.00           C
ATOM   4251 HD11 ILE   272      38.752  29.046  71.598  1.00  0.00           H
ATOM   4252 HD12 ILE   272      37.256  29.941  71.680  1.00  0.00           H
ATOM   4253 HD13 ILE   272      38.179  29.849  70.147  1.00  0.00           H
ATOM   4254  C   ILE   272      37.411  24.658  68.944  1.00  0.00           C
ATOM   4255  O   ILE   272      36.676  24.635  67.961  1.00  0.00           O
ATOM   4256  N   ASP   273      38.459  23.877  69.051  1.00  0.00           N
ATOM   4257  H   ASP   273      39.171  24.213  69.684  1.00  0.00           H
ATOM   4258  CA  ASP   273      38.794  22.858  68.081  1.00  0.00           C
ATOM   4259  HA  ASP   273      38.860  23.348  67.108  1.00  0.00           H
ATOM   4260  CB  ASP   273      40.203  22.388  68.463  1.00  0.00           C
ATOM   4261  HB2 ASP   273      40.827  23.251  68.692  1.00  0.00           H
ATOM   4262  HB3 ASP   273      40.222  21.897  69.436  1.00  0.00           H
ATOM   4263  CG  ASP   273      40.944  21.473  67.448  1.00  0.00           C
ATOM   4264  OD1 ASP   273      40.641  21.570  66.246  1.00  0.00           O
ATOM   4265  OD2 ASP   273      41.825  20.741  67.867  1.00  0.00           O
ATOM   4266  C   ASP   273      37.765  21.731  68.089  1.00  0.00           C
ATOM   4267  O   ASP   273      37.221  21.388  67.091  1.00  0.00           O
ATOM   4268  N   GLU   274      37.474  21.236  69.276  1.00  0.00           N
ATOM   4269  H   GLU   274      37.885  21.666  70.092  1.00  0.00           H
ATOM   4270  CA  GLU   274      36.436  20.198  69.538  1.00  0.00           C
ATOM   4271  HA  GLU   274      36.744  19.347  68.930  1.00  0.00           H
ATOM   4272  CB  GLU   274      36.384  19.801  70.990  1.00  0.00           C
ATOM   4273  HB2 GLU   274      36.355  20.678  71.636  1.00  0.00           H
ATOM   4274  HB3 GLU   274      35.521  19.189  71.251  1.00  0.00           H
ATOM   4275  CG  GLU   274      37.558  18.891  71.542  1.00  0.00           C
ATOM   4276  HG2 GLU   274      38.528  19.365  71.393  1.00  0.00           H
ATOM   4277  HG3 GLU   274      37.353  18.630  72.581  1.00  0.00           H
ATOM   4278  CD  GLU   274      37.617  17.434  70.976  1.00  0.00           C
ATOM   4279  OE1 GLU   274      36.596  16.994  70.370  1.00  0.00           O
ATOM   4280  OE2 GLU   274      38.627  16.748  71.240  1.00  0.00           O
ATOM   4281  C   GLU   274      35.050  20.629  69.053  1.00  0.00           C
ATOM   4282  O   GLU   274      34.335  19.760  68.618  1.00  0.00           O
ATOM   4283  N   GLU   275      34.642  21.936  69.028  1.00  0.00           N
ATOM   4284  H   GLU   275      35.325  22.531  69.473  1.00  0.00           H
ATOM   4285  CA  GLU   275      33.327  22.367  68.528  1.00  0.00           C
ATOM   4286  HA  GLU   275      32.519  21.676  68.768  1.00  0.00           H
ATOM   4287  CB  GLU   275      32.956  23.714  69.195  1.00  0.00           C
ATOM   4288  HB2 GLU   275      33.779  24.414  69.050  1.00  0.00           H
ATOM   4289  HB3 GLU   275      32.159  24.207  68.638  1.00  0.00           H
ATOM   4290  CG  GLU   275      32.532  23.833  70.666  1.00  0.00           C
ATOM   4291  HG2 GLU   275      33.290  24.051  71.420  1.00  0.00           H
ATOM   4292  HG3 GLU   275      31.803  24.636  70.776  1.00  0.00           H
ATOM   4293  CD  GLU   275      31.839  22.604  71.264  1.00  0.00           C
ATOM   4294  OE1 GLU   275      30.827  22.292  70.721  1.00  0.00           O
ATOM   4295  OE2 GLU   275      32.087  22.144  72.425  1.00  0.00           O
ATOM   4296  C   GLU   275      33.384  22.508  66.999  1.00  0.00           C
ATOM   4297  O   GLU   275      32.358  22.966  66.354  1.00  0.00           O
ATOM   4298  N   SER   276      34.541  22.333  66.344  1.00  0.00           N
ATOM   4299  H   SER   276      35.322  21.991  66.886  1.00  0.00           H
ATOM   4300  CA  SER   276      34.696  22.543  64.860  1.00  0.00           C
ATOM   4301  HA  SER   276      34.143  23.456  64.639  1.00  0.00           H
ATOM   4302  CB  SER   276      36.157  22.856  64.492  1.00  0.00           C
ATOM   4303  HB2 SER   276      36.221  23.408  63.555  1.00  0.00           H
ATOM   4304  HB3 SER   276      36.412  23.689  65.147  1.00  0.00           H
ATOM   4305  OG  SER   276      36.962  21.719  64.596  1.00  0.00           O
ATOM   4306  HG  SER   276      36.983  21.434  65.512  1.00  0.00           H
ATOM   4307  C   SER   276      34.116  21.363  64.069  1.00  0.00           C
ATOM   4308  O   SER   276      33.808  20.302  64.683  1.00  0.00           O
ATOM   4309  N   PRO   277      33.979  21.506  62.728  1.00  0.00           N
ATOM   4310  CD  PRO   277      34.117  22.727  61.922  1.00  0.00           C
ATOM   4311  HD2 PRO   277      35.183  22.839  61.721  1.00  0.00           H
ATOM   4312  HD3 PRO   277      33.741  23.641  62.383  1.00  0.00           H
ATOM   4313  CG  PRO   277      33.305  22.503  60.660  1.00  0.00           C
ATOM   4314  HG2 PRO   277      33.704  22.903  59.728  1.00  0.00           H
ATOM   4315  HG3 PRO   277      32.255  22.736  60.842  1.00  0.00           H
ATOM   4316  CB  PRO   277      33.439  20.963  60.521  1.00  0.00           C
ATOM   4317  HB2 PRO   277      34.342  20.633  60.007  1.00  0.00           H
ATOM   4318  HB3 PRO   277      32.584  20.406  60.136  1.00  0.00           H
ATOM   4319  CA  PRO   277      33.624  20.383  61.913  1.00  0.00           C
ATOM   4320  HA  PRO   277      32.665  19.968  62.223  1.00  0.00           H
ATOM   4321  C   PRO   277      34.655  19.236  61.965  1.00  0.00           C
ATOM   4322  O   PRO   277      34.364  18.081  61.733  1.00  0.00           O
ATOM   4323  N   ARG   278      35.934  19.563  62.262  1.00  0.00           N
ATOM   4324  H   ARG   278      36.033  20.444  62.747  1.00  0.00           H
ATOM   4325  CA  ARG   278      37.149  18.618  62.153  1.00  0.00           C
ATOM   4326  HA  ARG   278      36.814  17.599  62.341  1.00  0.00           H
ATOM   4327  CB  ARG   278      37.724  18.667  60.771  1.00  0.00           C
ATOM   4328  HB2 ARG   278      38.179  19.642  60.601  1.00  0.00           H
ATOM   4329  HB3 ARG   278      38.516  17.920  60.703  1.00  0.00           H
ATOM   4330  CG  ARG   278      36.802  18.258  59.583  1.00  0.00           C
ATOM   4331  HG2 ARG   278      35.762  18.524  59.766  1.00  0.00           H
ATOM   4332  HG3 ARG   278      37.198  18.745  58.692  1.00  0.00           H
ATOM   4333  CD  ARG   278      36.677  16.741  59.376  1.00  0.00           C
ATOM   4334  HD2 ARG   278      36.289  16.640  58.362  1.00  0.00           H
ATOM   4335  HD3 ARG   278      37.689  16.337  59.407  1.00  0.00           H
ATOM   4336  NE  ARG   278      35.716  16.145  60.308  1.00  0.00           N
ATOM   4337  HE  ARG   278      35.335  16.801  60.975  1.00  0.00           H
ATOM   4338  CZ  ARG   278      35.379  14.901  60.351  1.00  0.00           C
ATOM   4339  NH1 ARG   278      35.676  14.028  59.395  1.00  0.00           N
ATOM   4340 HH11 ARG   278      36.380  14.347  58.745  1.00  0.00           H
ATOM   4341 HH12 ARG   278      35.343  13.075  59.370  1.00  0.00           H
ATOM   4342  NH2 ARG   278      34.651  14.435  61.265  1.00  0.00           N
ATOM   4343 HH21 ARG   278      34.122  15.036  61.881  1.00  0.00           H
ATOM   4344 HH22 ARG   278      34.322  13.489  61.146  1.00  0.00           H
ATOM   4345  C   ARG   278      38.169  18.992  63.245  1.00  0.00           C
ATOM   4346  O   ARG   278      38.931  19.919  63.020  1.00  0.00           O
ATOM   4347  N   PRO   279      38.276  18.329  64.389  1.00  0.00           N
ATOM   4348  CD  PRO   279      37.293  17.295  64.871  1.00  0.00           C
ATOM   4349  HD2 PRO   279      37.481  16.290  64.493  1.00  0.00           H
ATOM   4350  HD3 PRO   279      36.269  17.655  64.781  1.00  0.00           H
ATOM   4351  CG  PRO   279      37.651  17.164  66.365  1.00  0.00           C
ATOM   4352  HG2 PRO   279      37.490  16.213  66.875  1.00  0.00           H
ATOM   4353  HG3 PRO   279      36.937  17.718  66.976  1.00  0.00           H
ATOM   4354  CB  PRO   279      39.161  17.488  66.396  1.00  0.00           C
ATOM   4355  HB2 PRO   279      39.739  16.612  66.106  1.00  0.00           H
ATOM   4356  HB3 PRO   279      39.410  17.844  67.396  1.00  0.00           H
ATOM   4357  CA  PRO   279      39.369  18.524  65.392  1.00  0.00           C
ATOM   4358  HA  PRO   279      39.295  19.546  65.763  1.00  0.00           H
ATOM   4359  C   PRO   279      40.870  18.299  64.874  1.00  0.00           C
ATOM   4360  O   PRO   279      41.140  17.381  64.107  1.00  0.00           O
ATOM   4361  N   GLY   280      41.845  19.088  65.319  1.00  0.00           N
ATOM   4362  H   GLY   280      41.634  19.787  66.018  1.00  0.00           H
ATOM   4363  CA  GLY   280      43.262  19.123  64.800  1.00  0.00           C
ATOM   4364  HA2 GLY   280      43.811  19.741  65.510  1.00  0.00           H
ATOM   4365  HA3 GLY   280      43.661  18.108  64.770  1.00  0.00           H
ATOM   4366  C   GLY   280      43.482  19.767  63.395  1.00  0.00           C
ATOM   4367  O   GLY   280      44.624  19.877  63.004  1.00  0.00           O
ATOM   4368  N   GLN   281      42.412  20.139  62.671  1.00  0.00           N
ATOM   4369  H   GLN   281      41.500  19.844  62.991  1.00  0.00           H
ATOM   4370  CA  GLN   281      42.446  20.827  61.394  1.00  0.00           C
ATOM   4371  HA  GLN   281      43.334  20.632  60.793  1.00  0.00           H
ATOM   4372  CB  GLN   281      41.246  20.382  60.564  1.00  0.00           C
ATOM   4373  HB2 GLN   281      40.359  20.616  61.151  1.00  0.00           H
ATOM   4374  HB3 GLN   281      41.154  21.018  59.684  1.00  0.00           H
ATOM   4375  CG  GLN   281      41.325  18.993  59.884  1.00  0.00           C
ATOM   4376  HG2 GLN   281      41.167  18.236  60.652  1.00  0.00           H
ATOM   4377  HG3 GLN   281      40.509  18.935  59.163  1.00  0.00           H
ATOM   4378  CD  GLN   281      42.640  18.792  59.064  1.00  0.00           C
ATOM   4379  OE1 GLN   281      42.778  19.241  57.959  1.00  0.00           O
ATOM   4380  NE2 GLN   281      43.562  18.070  59.629  1.00  0.00           N
ATOM   4381 HE21 GLN   281      44.480  17.946  59.225  1.00  0.00           H
ATOM   4382 HE22 GLN   281      43.362  17.538  60.464  1.00  0.00           H
ATOM   4383  C   GLN   281      42.306  22.360  61.591  1.00  0.00           C
ATOM   4384  O   GLN   281      41.594  22.863  62.500  1.00  0.00           O
ATOM   4385  N   GLN   282      42.813  23.171  60.597  1.00  0.00           N
ATOM   4386  H   GLN   282      43.245  22.706  59.811  1.00  0.00           H
ATOM   4387  CA  GLN   282      42.706  24.620  60.482  1.00  0.00           C
ATOM   4388  HA  GLN   282      43.258  24.977  59.614  1.00  0.00           H
ATOM   4389  CB  GLN   282      41.350  25.223  60.171  1.00  0.00           C
ATOM   4390  HB2 GLN   282      40.744  25.136  61.074  1.00  0.00           H
ATOM   4391  HB3 GLN   282      41.443  26.294  59.990  1.00  0.00           H
ATOM   4392  CG  GLN   282      40.608  24.447  59.078  1.00  0.00           C
ATOM   4393  HG2 GLN   282      41.311  24.206  58.280  1.00  0.00           H
ATOM   4394  HG3 GLN   282      40.337  23.484  59.507  1.00  0.00           H
ATOM   4395  CD  GLN   282      39.330  25.119  58.613  1.00  0.00           C
ATOM   4396  OE1 GLN   282      39.161  26.320  58.583  1.00  0.00           O
ATOM   4397  NE2 GLN   282      38.402  24.309  58.152  1.00  0.00           N
ATOM   4398 HE21 GLN   282      37.545  24.749  57.848  1.00  0.00           H
ATOM   4399 HE22 GLN   282      38.678  23.366  57.922  1.00  0.00           H
ATOM   4400  C   GLN   282      43.439  25.212  61.775  1.00  0.00           C
ATOM   4401  O   GLN   282      43.068  26.293  62.346  1.00  0.00           O
ATOM   4402  N   THR   283      44.528  24.593  62.145  1.00  0.00           N
ATOM   4403  H   THR   283      44.888  23.828  61.592  1.00  0.00           H
ATOM   4404  CA  THR   283      45.069  24.855  63.515  1.00  0.00           C
ATOM   4405  HA  THR   283      44.219  24.883  64.196  1.00  0.00           H
ATOM   4406  CB  THR   283      46.052  23.744  63.953  1.00  0.00           C
ATOM   4407  HB  THR   283      46.837  23.562  63.220  1.00  0.00           H
ATOM   4408  CG2 THR   283      46.702  24.037  65.328  1.00  0.00           C
ATOM   4409 HG21 THR   283      47.574  24.679  65.202  1.00  0.00           H
ATOM   4410 HG22 THR   283      47.152  23.075  65.576  1.00  0.00           H
ATOM   4411 HG23 THR   283      46.007  24.363  66.102  1.00  0.00           H
ATOM   4412  OG1 THR   283      45.373  22.472  64.087  1.00  0.00           O
ATOM   4413  HG1 THR   283      45.285  22.123  63.197  1.00  0.00           H
ATOM   4414  C   THR   283      45.671  26.240  63.712  1.00  0.00           C
ATOM   4415  O   THR   283      45.281  26.969  64.651  1.00  0.00           O
ATOM   4416  N   PHE   284      46.541  26.714  62.798  1.00  0.00           N
ATOM   4417  H   PHE   284      46.938  26.072  62.128  1.00  0.00           H
ATOM   4418  CA  PHE   284      47.114  28.072  62.823  1.00  0.00           C
ATOM   4419  HA  PHE   284      47.573  28.195  63.804  1.00  0.00           H
ATOM   4420  CB  PHE   284      48.117  28.223  61.689  1.00  0.00           C
ATOM   4421  HB2 PHE   284      48.874  27.442  61.615  1.00  0.00           H
ATOM   4422  HB3 PHE   284      47.602  28.048  60.745  1.00  0.00           H
ATOM   4423  CG  PHE   284      48.762  29.563  61.688  1.00  0.00           C
ATOM   4424  CD1 PHE   284      49.513  29.998  62.787  1.00  0.00           C
ATOM   4425  HD1 PHE   284      49.576  29.445  63.712  1.00  0.00           H
ATOM   4426  CE1 PHE   284      49.912  31.344  62.775  1.00  0.00           C
ATOM   4427  HE1 PHE   284      50.356  31.731  63.680  1.00  0.00           H
ATOM   4428  CZ  PHE   284      49.785  32.164  61.641  1.00  0.00           C
ATOM   4429  HZ  PHE   284      50.180  33.168  61.625  1.00  0.00           H
ATOM   4430  CE2 PHE   284      49.255  31.623  60.468  1.00  0.00           C
ATOM   4431  HE2 PHE   284      49.318  32.138  59.520  1.00  0.00           H
ATOM   4432  CD2 PHE   284      48.661  30.368  60.537  1.00  0.00           C
ATOM   4433  HD2 PHE   284      48.259  29.928  59.636  1.00  0.00           H
ATOM   4434  C   PHE   284      46.014  29.173  62.707  1.00  0.00           C
ATOM   4435  O   PHE   284      46.095  30.182  63.372  1.00  0.00           O
ATOM   4436  N   GLU   285      44.926  28.858  62.027  1.00  0.00           N
ATOM   4437  H   GLU   285      44.961  27.951  61.584  1.00  0.00           H
ATOM   4438  CA  GLU   285      43.813  29.704  61.814  1.00  0.00           C
ATOM   4439  HA  GLU   285      44.157  30.689  61.498  1.00  0.00           H
ATOM   4440  CB  GLU   285      42.998  29.269  60.633  1.00  0.00           C
ATOM   4441  HB2 GLU   285      43.682  29.389  59.793  1.00  0.00           H
ATOM   4442  HB3 GLU   285      42.737  28.222  60.790  1.00  0.00           H
ATOM   4443  CG  GLU   285      41.717  30.139  60.443  1.00  0.00           C
ATOM   4444  HG2 GLU   285      41.225  30.177  61.414  1.00  0.00           H
ATOM   4445  HG3 GLU   285      42.045  31.134  60.143  1.00  0.00           H
ATOM   4446  CD  GLU   285      40.771  29.553  59.340  1.00  0.00           C
ATOM   4447  OE1 GLU   285      41.101  28.719  58.435  1.00  0.00           O
ATOM   4448  OE2 GLU   285      39.578  29.885  59.377  1.00  0.00           O
ATOM   4449  C   GLU   285      42.973  29.834  63.110  1.00  0.00           C
ATOM   4450  O   GLU   285      42.787  30.947  63.633  1.00  0.00           O
ATOM   4451  N   LYS   286      42.693  28.717  63.731  1.00  0.00           N
ATOM   4452  H   LYS   286      42.903  27.795  63.375  1.00  0.00           H
ATOM   4453  CA  LYS   286      42.153  28.703  65.059  1.00  0.00           C
ATOM   4454  HA  LYS   286      41.197  29.224  65.012  1.00  0.00           H
ATOM   4455  CB  LYS   286      41.978  27.216  65.476  1.00  0.00           C
ATOM   4456  HB2 LYS   286      42.875  26.634  65.263  1.00  0.00           H
ATOM   4457  HB3 LYS   286      41.830  27.163  66.554  1.00  0.00           H
ATOM   4458  CG  LYS   286      40.808  26.577  64.718  1.00  0.00           C
ATOM   4459  HG2 LYS   286      39.879  26.914  65.177  1.00  0.00           H
ATOM   4460  HG3 LYS   286      40.768  26.841  63.661  1.00  0.00           H
ATOM   4461  CD  LYS   286      40.901  25.015  64.817  1.00  0.00           C
ATOM   4462  HD2 LYS   286      41.772  24.672  64.260  1.00  0.00           H
ATOM   4463  HD3 LYS   286      40.932  24.870  65.896  1.00  0.00           H
ATOM   4464  CE  LYS   286      39.578  24.456  64.209  1.00  0.00           C
ATOM   4465  HE2 LYS   286      38.852  24.739  64.971  1.00  0.00           H
ATOM   4466  HE3 LYS   286      39.333  24.914  63.251  1.00  0.00           H
ATOM   4467  NZ  LYS   286      39.649  23.000  64.202  1.00  0.00           N
ATOM   4468  HZ1 LYS   286      40.241  22.687  63.445  1.00  0.00           H
ATOM   4469  HZ2 LYS   286      38.771  22.522  64.058  1.00  0.00           H
ATOM   4470  HZ3 LYS   286      39.924  22.564  65.070  1.00  0.00           H
ATOM   4471  C   LYS   286      43.000  29.584  66.069  1.00  0.00           C
ATOM   4472  O   LYS   286      42.578  30.366  66.831  1.00  0.00           O
ATOM   4473  N   MET   287      44.311  29.482  65.950  1.00  0.00           N
ATOM   4474  H   MET   287      44.636  28.946  65.158  1.00  0.00           H
ATOM   4475  CA  MET   287      45.286  30.061  66.887  1.00  0.00           C
ATOM   4476  HA  MET   287      44.648  30.135  67.767  1.00  0.00           H
ATOM   4477  CB  MET   287      46.536  29.143  67.057  1.00  0.00           C
ATOM   4478  HB2 MET   287      46.857  28.806  66.071  1.00  0.00           H
ATOM   4479  HB3 MET   287      47.431  29.682  67.368  1.00  0.00           H
ATOM   4480  CG  MET   287      46.133  28.012  67.995  1.00  0.00           C
ATOM   4481  HG2 MET   287      45.303  27.487  67.522  1.00  0.00           H
ATOM   4482  HG3 MET   287      46.996  27.346  68.039  1.00  0.00           H
ATOM   4483  SD  MET   287      45.768  28.570  69.699  1.00  0.00           S
ATOM   4484  CE  MET   287      47.448  28.982  70.271  1.00  0.00           C
ATOM   4485  HE1 MET   287      47.383  29.600  71.167  1.00  0.00           H
ATOM   4486  HE2 MET   287      47.870  28.055  70.657  1.00  0.00           H
ATOM   4487  HE3 MET   287      48.056  29.473  69.510  1.00  0.00           H
ATOM   4488  C   MET   287      45.770  31.456  66.537  1.00  0.00           C
ATOM   4489  O   MET   287      46.608  31.975  67.273  1.00  0.00           O
ATOM   4490  N   SER   288      45.248  32.120  65.488  1.00  0.00           N
ATOM   4491  H   SER   288      44.472  31.673  65.021  1.00  0.00           H
ATOM   4492  CA  SER   288      45.555  33.514  65.140  1.00  0.00           C
ATOM   4493  HA  SER   288      45.915  34.075  66.003  1.00  0.00           H
ATOM   4494  CB  SER   288      46.621  33.303  64.135  1.00  0.00           C
ATOM   4495  HB2 SER   288      47.090  34.225  63.789  1.00  0.00           H
ATOM   4496  HB3 SER   288      47.476  32.755  64.532  1.00  0.00           H
ATOM   4497  OG  SER   288      46.246  32.779  62.934  1.00  0.00           O
ATOM   4498  HG  SER   288      46.294  31.822  62.874  1.00  0.00           H
ATOM   4499  C   SER   288      44.426  34.355  64.540  1.00  0.00           C
ATOM   4500  O   SER   288      44.494  35.613  64.564  1.00  0.00           O
ATOM   4501  N   SER   289      43.341  33.695  64.064  1.00  0.00           N
ATOM   4502  H   SER   289      43.296  32.696  64.213  1.00  0.00           H
ATOM   4503  CA  SER   289      42.195  34.321  63.447  1.00  0.00           C
ATOM   4504  HA  SER   289      42.670  35.050  62.790  1.00  0.00           H
ATOM   4505  CB  SER   289      41.337  33.403  62.629  1.00  0.00           C
ATOM   4506  HB2 SER   289      41.982  33.036  61.830  1.00  0.00           H
ATOM   4507  HB3 SER   289      41.095  32.548  63.261  1.00  0.00           H
ATOM   4508  OG  SER   289      40.250  34.074  62.075  1.00  0.00           O
ATOM   4509  HG  SER   289      39.663  33.344  61.865  1.00  0.00           H
ATOM   4510  C   SER   289      41.332  35.061  64.449  1.00  0.00           C
ATOM   4511  O   SER   289      40.916  34.579  65.497  1.00  0.00           O
ATOM   4512  N   GLY   290      41.218  36.332  64.181  1.00  0.00           N
ATOM   4513  H   GLY   290      41.590  36.640  63.294  1.00  0.00           H
ATOM   4514  CA  GLY   290      40.340  37.253  64.879  1.00  0.00           C
ATOM   4515  HA2 GLY   290      40.897  37.491  65.787  1.00  0.00           H
ATOM   4516  HA3 GLY   290      40.213  38.173  64.309  1.00  0.00           H
ATOM   4517  C   GLY   290      38.918  36.735  65.187  1.00  0.00           C
ATOM   4518  O   GLY   290      38.297  37.050  66.206  1.00  0.00           O
ATOM   4519  N   TYR   291      38.433  35.828  64.274  1.00  0.00           N
ATOM   4520  H   TYR   291      39.075  35.595  63.530  1.00  0.00           H
ATOM   4521  CA  TYR   291      37.089  35.345  64.422  1.00  0.00           C
ATOM   4522  HA  TYR   291      36.493  36.255  64.353  1.00  0.00           H
ATOM   4523  CB  TYR   291      36.832  34.232  63.382  1.00  0.00           C
ATOM   4524  HB2 TYR   291      37.016  34.578  62.365  1.00  0.00           H
ATOM   4525  HB3 TYR   291      37.559  33.426  63.478  1.00  0.00           H
ATOM   4526  CG  TYR   291      35.448  33.628  63.541  1.00  0.00           C
ATOM   4527  CD1 TYR   291      34.248  34.185  62.991  1.00  0.00           C
ATOM   4528  HD1 TYR   291      34.366  35.089  62.413  1.00  0.00           H
ATOM   4529  CE1 TYR   291      32.982  33.647  63.152  1.00  0.00           C
ATOM   4530  HE1 TYR   291      32.122  34.236  62.868  1.00  0.00           H
ATOM   4531  CZ  TYR   291      32.851  32.418  63.831  1.00  0.00           C
ATOM   4532  OH  TYR   291      31.673  31.889  64.043  1.00  0.00           O
ATOM   4533  HH  TYR   291      31.771  30.998  64.388  1.00  0.00           H
ATOM   4534  CE2 TYR   291      33.965  31.753  64.303  1.00  0.00           C
ATOM   4535  HE2 TYR   291      33.856  30.752  64.693  1.00  0.00           H
ATOM   4536  CD2 TYR   291      35.279  32.363  64.105  1.00  0.00           C
ATOM   4537  HD2 TYR   291      36.109  31.866  64.586  1.00  0.00           H
ATOM   4538  C   TYR   291      36.748  34.715  65.836  1.00  0.00           C
ATOM   4539  O   TYR   291      35.665  35.029  66.430  1.00  0.00           O
ATOM   4540  N   TYR   292      37.722  34.085  66.473  1.00  0.00           N
ATOM   4541  H   TYR   292      38.578  34.060  65.938  1.00  0.00           H
ATOM   4542  CA  TYR   292      37.602  33.341  67.747  1.00  0.00           C
ATOM   4543  HA  TYR   292      36.624  32.864  67.807  1.00  0.00           H
ATOM   4544  CB  TYR   292      38.674  32.222  67.721  1.00  0.00           C
ATOM   4545  HB2 TYR   292      39.630  32.733  67.606  1.00  0.00           H
ATOM   4546  HB3 TYR   292      38.802  31.783  68.711  1.00  0.00           H
ATOM   4547  CG  TYR   292      38.439  31.202  66.584  1.00  0.00           C
ATOM   4548  CD1 TYR   292      37.298  30.397  66.688  1.00  0.00           C
ATOM   4549  HD1 TYR   292      36.670  30.453  67.565  1.00  0.00           H
ATOM   4550  CE1 TYR   292      37.057  29.469  65.667  1.00  0.00           C
ATOM   4551  HE1 TYR   292      36.250  28.758  65.751  1.00  0.00           H
ATOM   4552  CZ  TYR   292      37.791  29.451  64.501  1.00  0.00           C
ATOM   4553  OH  TYR   292      37.527  28.588  63.491  1.00  0.00           O
ATOM   4554  HH  TYR   292      37.930  28.733  62.632  1.00  0.00           H
ATOM   4555  CE2 TYR   292      38.983  30.244  64.436  1.00  0.00           C
ATOM   4556  HE2 TYR   292      39.583  30.138  63.545  1.00  0.00           H
ATOM   4557  CD2 TYR   292      39.340  31.196  65.493  1.00  0.00           C
ATOM   4558  HD2 TYR   292      40.300  31.683  65.398  1.00  0.00           H
ATOM   4559  C   TYR   292      37.717  34.102  69.110  1.00  0.00           C
ATOM   4560  O   TYR   292      37.391  33.589  70.168  1.00  0.00           O
ATOM   4561  N   LEU   293      38.079  35.379  68.937  1.00  0.00           N
ATOM   4562  H   LEU   293      38.113  35.773  68.008  1.00  0.00           H
ATOM   4563  CA  LEU   293      38.292  36.274  70.047  1.00  0.00           C
ATOM   4564  HA  LEU   293      38.998  35.761  70.699  1.00  0.00           H
ATOM   4565  CB  LEU   293      38.825  37.666  69.595  1.00  0.00           C
ATOM   4566  HB2 LEU   293      38.139  37.925  68.789  1.00  0.00           H
ATOM   4567  HB3 LEU   293      38.841  38.413  70.389  1.00  0.00           H
ATOM   4568  CG  LEU   293      40.219  37.664  68.944  1.00  0.00           C
ATOM   4569  HG  LEU   293      40.197  36.873  68.194  1.00  0.00           H
ATOM   4570  CD1 LEU   293      40.528  38.901  68.132  1.00  0.00           C
ATOM   4571 HD11 LEU   293      39.808  38.986  67.318  1.00  0.00           H
ATOM   4572 HD12 LEU   293      41.505  38.710  67.687  1.00  0.00           H
ATOM   4573 HD13 LEU   293      40.628  39.798  68.743  1.00  0.00           H
ATOM   4574  CD2 LEU   293      41.217  37.441  70.043  1.00  0.00           C
ATOM   4575 HD21 LEU   293      42.188  37.402  69.549  1.00  0.00           H
ATOM   4576 HD22 LEU   293      41.241  38.267  70.754  1.00  0.00           H
ATOM   4577 HD23 LEU   293      41.180  36.471  70.540  1.00  0.00           H
ATOM   4578  C   LEU   293      37.113  36.545  70.973  1.00  0.00           C
ATOM   4579  O   LEU   293      37.279  36.924  72.071  1.00  0.00           O
ATOM   4580  N   GLY   294      35.839  36.262  70.502  1.00  0.00           N
ATOM   4581  H   GLY   294      35.791  35.767  69.624  1.00  0.00           H
ATOM   4582  CA  GLY   294      34.636  36.452  71.353  1.00  0.00           C
ATOM   4583  HA2 GLY   294      34.702  37.380  71.919  1.00  0.00           H
ATOM   4584  HA3 GLY   294      33.784  36.666  70.707  1.00  0.00           H
ATOM   4585  C   GLY   294      34.484  35.254  72.289  1.00  0.00           C
ATOM   4586  O   GLY   294      34.319  35.422  73.514  1.00  0.00           O
ATOM   4587  N   GLU   295      34.886  33.999  71.805  1.00  0.00           N
ATOM   4588  H   GLU   295      35.208  34.062  70.850  1.00  0.00           H
ATOM   4589  CA  GLU   295      34.804  32.705  72.431  1.00  0.00           C
ATOM   4590  HA  GLU   295      33.865  32.703  72.985  1.00  0.00           H
ATOM   4591  CB  GLU   295      34.576  31.628  71.390  1.00  0.00           C
ATOM   4592  HB2 GLU   295      33.811  31.858  70.649  1.00  0.00           H
ATOM   4593  HB3 GLU   295      35.498  31.624  70.809  1.00  0.00           H
ATOM   4594  CG  GLU   295      34.419  30.157  71.987  1.00  0.00           C
ATOM   4595  HG2 GLU   295      34.458  29.476  71.136  1.00  0.00           H
ATOM   4596  HG3 GLU   295      35.243  29.841  72.627  1.00  0.00           H
ATOM   4597  CD  GLU   295      33.070  30.004  72.783  1.00  0.00           C
ATOM   4598  OE1 GLU   295      32.316  31.048  72.773  1.00  0.00           O
ATOM   4599  OE2 GLU   295      32.685  28.939  73.233  1.00  0.00           O
ATOM   4600  C   GLU   295      36.010  32.476  73.404  1.00  0.00           C
ATOM   4601  O   GLU   295      35.708  32.029  74.524  1.00  0.00           O
ATOM   4602  N   ILE   296      37.270  32.784  73.087  1.00  0.00           N
ATOM   4603  H   ILE   296      37.420  33.273  72.217  1.00  0.00           H
ATOM   4604  CA  ILE   296      38.379  32.546  74.035  1.00  0.00           C
ATOM   4605  HA  ILE   296      38.471  31.462  74.083  1.00  0.00           H
ATOM   4606  CB  ILE   296      39.664  33.057  73.391  1.00  0.00           C
ATOM   4607  HB  ILE   296      39.462  34.107  73.180  1.00  0.00           H
ATOM   4608  CG2 ILE   296      40.900  33.104  74.327  1.00  0.00           C
ATOM   4609 HG21 ILE   296      40.656  33.649  75.240  1.00  0.00           H
ATOM   4610 HG22 ILE   296      41.733  33.646  73.878  1.00  0.00           H
ATOM   4611 HG23 ILE   296      41.084  32.102  74.713  1.00  0.00           H
ATOM   4612  CG1 ILE   296      40.068  32.155  72.233  1.00  0.00           C
ATOM   4613 HG12 ILE   296      40.544  31.212  72.503  1.00  0.00           H
ATOM   4614 HG13 ILE   296      39.127  31.954  71.720  1.00  0.00           H
ATOM   4615  CD1 ILE   296      40.951  32.828  71.279  1.00  0.00           C
ATOM   4616 HD11 ILE   296      41.171  32.140  70.462  1.00  0.00           H
ATOM   4617 HD12 ILE   296      41.886  33.170  71.721  1.00  0.00           H
ATOM   4618 HD13 ILE   296      40.426  33.738  70.987  1.00  0.00           H
ATOM   4619  C   ILE   296      38.000  33.100  75.448  1.00  0.00           C
ATOM   4620  O   ILE   296      38.183  32.409  76.406  1.00  0.00           O
ATOM   4621  N   LEU   297      37.583  34.370  75.481  1.00  0.00           N
ATOM   4622  H   LEU   297      37.453  34.888  74.623  1.00  0.00           H
ATOM   4623  CA  LEU   297      37.227  35.035  76.720  1.00  0.00           C
ATOM   4624  HA  LEU   297      38.004  34.892  77.472  1.00  0.00           H
ATOM   4625  CB  LEU   297      37.235  36.498  76.262  1.00  0.00           C
ATOM   4626  HB2 LEU   297      38.244  36.784  75.965  1.00  0.00           H
ATOM   4627  HB3 LEU   297      36.559  36.659  75.423  1.00  0.00           H
ATOM   4628  CG  LEU   297      36.800  37.628  77.251  1.00  0.00           C
ATOM   4629  HG  LEU   297      35.960  37.253  77.835  1.00  0.00           H
ATOM   4630  CD1 LEU   297      37.832  37.867  78.267  1.00  0.00           C
ATOM   4631 HD11 LEU   297      38.022  36.871  78.666  1.00  0.00           H
ATOM   4632 HD12 LEU   297      37.486  38.569  79.025  1.00  0.00           H
ATOM   4633 HD13 LEU   297      38.766  38.212  77.822  1.00  0.00           H
ATOM   4634  CD2 LEU   297      36.412  38.974  76.617  1.00  0.00           C
ATOM   4635 HD21 LEU   297      36.023  39.685  77.348  1.00  0.00           H
ATOM   4636 HD22 LEU   297      37.360  39.297  76.190  1.00  0.00           H
ATOM   4637 HD23 LEU   297      35.711  38.835  75.793  1.00  0.00           H
ATOM   4638  C   LEU   297      35.866  34.515  77.234  1.00  0.00           C
ATOM   4639  O   LEU   297      35.574  34.688  78.430  1.00  0.00           O
ATOM   4640  N   ARG   298      34.923  34.025  76.432  1.00  0.00           N
ATOM   4641  H   ARG   298      35.122  33.863  75.455  1.00  0.00           H
ATOM   4642  CA  ARG   298      33.684  33.470  76.926  1.00  0.00           C
ATOM   4643  HA  ARG   298      33.207  34.101  77.674  1.00  0.00           H
ATOM   4644  CB  ARG   298      32.669  33.164  75.734  1.00  0.00           C
ATOM   4645  HB2 ARG   298      32.631  34.083  75.147  1.00  0.00           H
ATOM   4646  HB3 ARG   298      33.059  32.283  75.225  1.00  0.00           H
ATOM   4647  CG  ARG   298      31.292  32.958  76.369  1.00  0.00           C
ATOM   4648  HG2 ARG   298      31.282  32.378  77.291  1.00  0.00           H
ATOM   4649  HG3 ARG   298      30.869  33.935  76.600  1.00  0.00           H
ATOM   4650  CD  ARG   298      30.324  32.083  75.479  1.00  0.00           C
ATOM   4651  HD2 ARG   298      29.332  31.999  75.922  1.00  0.00           H
ATOM   4652  HD3 ARG   298      30.256  32.630  74.539  1.00  0.00           H
ATOM   4653  NE  ARG   298      30.907  30.731  75.164  1.00  0.00           N
ATOM   4654  HE  ARG   298      31.304  30.733  74.235  1.00  0.00           H
ATOM   4655  CZ  ARG   298      30.678  29.582  75.826  1.00  0.00           C
ATOM   4656  NH1 ARG   298      30.091  29.586  76.959  1.00  0.00           N
ATOM   4657 HH11 ARG   298      29.773  30.485  77.292  1.00  0.00           H
ATOM   4658 HH12 ARG   298      30.092  28.732  77.497  1.00  0.00           H
ATOM   4659  NH2 ARG   298      31.063  28.457  75.358  1.00  0.00           N
ATOM   4660 HH21 ARG   298      31.649  28.447  74.534  1.00  0.00           H
ATOM   4661 HH22 ARG   298      30.876  27.666  75.957  1.00  0.00           H
ATOM   4662  C   ARG   298      33.940  32.197  77.727  1.00  0.00           C
ATOM   4663  O   ARG   298      33.587  32.020  78.840  1.00  0.00           O
ATOM   4664  N   LEU   299      34.979  31.363  77.240  1.00  0.00           N
ATOM   4665  H   LEU   299      35.349  31.580  76.326  1.00  0.00           H
ATOM   4666  CA  LEU   299      35.679  30.186  77.891  1.00  0.00           C
ATOM   4667  HA  LEU   299      34.891  29.538  78.273  1.00  0.00           H
ATOM   4668  CB  LEU   299      36.358  29.389  76.710  1.00  0.00           C
ATOM   4669  HB2 LEU   299      36.843  30.094  76.036  1.00  0.00           H
ATOM   4670  HB3 LEU   299      37.068  28.693  77.157  1.00  0.00           H
ATOM   4671  CG  LEU   299      35.448  28.505  75.778  1.00  0.00           C
ATOM   4672  HG  LEU   299      34.742  29.167  75.279  1.00  0.00           H
ATOM   4673  CD1 LEU   299      36.288  27.991  74.682  1.00  0.00           C
ATOM   4674 HD11 LEU   299      36.812  28.722  74.067  1.00  0.00           H
ATOM   4675 HD12 LEU   299      35.671  27.515  73.918  1.00  0.00           H
ATOM   4676 HD13 LEU   299      36.903  27.203  75.117  1.00  0.00           H
ATOM   4677  CD2 LEU   299      34.603  27.398  76.456  1.00  0.00           C
ATOM   4678 HD21 LEU   299      34.155  26.665  75.783  1.00  0.00           H
ATOM   4679 HD22 LEU   299      35.284  26.758  77.016  1.00  0.00           H
ATOM   4680 HD23 LEU   299      33.846  27.824  77.113  1.00  0.00           H
ATOM   4681  C   LEU   299      36.655  30.548  79.048  1.00  0.00           C
ATOM   4682  O   LEU   299      36.693  29.747  80.002  1.00  0.00           O
ATOM   4683  N   ALA   300      37.274  31.724  79.052  1.00  0.00           N
ATOM   4684  H   ALA   300      37.059  32.408  78.341  1.00  0.00           H
ATOM   4685  CA  ALA   300      38.114  32.088  80.183  1.00  0.00           C
ATOM   4686  HA  ALA   300      38.654  31.222  80.570  1.00  0.00           H
ATOM   4687  CB  ALA   300      39.235  33.023  79.653  1.00  0.00           C
ATOM   4688  HB1 ALA   300      39.781  32.627  78.798  1.00  0.00           H
ATOM   4689  HB2 ALA   300      39.915  33.282  80.465  1.00  0.00           H
ATOM   4690  HB3 ALA   300      38.782  33.965  79.343  1.00  0.00           H
ATOM   4691  C   ALA   300      37.230  32.670  81.327  1.00  0.00           C
ATOM   4692  O   ALA   300      37.383  32.189  82.451  1.00  0.00           O
ATOM   4693  N   LEU   301      36.238  33.570  81.152  1.00  0.00           N
ATOM   4694  H   LEU   301      36.044  33.949  80.235  1.00  0.00           H
ATOM   4695  CA  LEU   301      35.193  33.970  82.148  1.00  0.00           C
ATOM   4696  HA  LEU   301      35.654  34.388  83.043  1.00  0.00           H
ATOM   4697  CB  LEU   301      34.407  35.211  81.731  1.00  0.00           C
ATOM   4698  HB2 LEU   301      33.838  34.858  80.871  1.00  0.00           H
ATOM   4699  HB3 LEU   301      33.672  35.475  82.491  1.00  0.00           H
ATOM   4700  CG  LEU   301      35.191  36.539  81.384  1.00  0.00           C
ATOM   4701  HG  LEU   301      35.679  36.307  80.437  1.00  0.00           H
ATOM   4702  CD1 LEU   301      34.181  37.635  81.207  1.00  0.00           C
ATOM   4703 HD11 LEU   301      34.672  38.504  80.768  1.00  0.00           H
ATOM   4704 HD12 LEU   301      33.794  37.901  82.191  1.00  0.00           H
ATOM   4705 HD13 LEU   301      33.288  37.352  80.651  1.00  0.00           H
ATOM   4706  CD2 LEU   301      36.140  37.075  82.456  1.00  0.00           C
ATOM   4707 HD21 LEU   301      36.464  38.071  82.151  1.00  0.00           H
ATOM   4708 HD22 LEU   301      35.631  37.094  83.420  1.00  0.00           H
ATOM   4709 HD23 LEU   301      37.036  36.456  82.515  1.00  0.00           H
ATOM   4710  C   LEU   301      34.327  32.793  82.694  1.00  0.00           C
ATOM   4711  O   LEU   301      34.030  32.795  83.903  1.00  0.00           O
ATOM   4712  N   MET   302      33.850  31.875  81.817  1.00  0.00           N
ATOM   4713  H   MET   302      34.032  31.971  80.828  1.00  0.00           H
ATOM   4714  CA  MET   302      33.174  30.660  82.308  1.00  0.00           C
ATOM   4715  HA  MET   302      32.359  31.016  82.938  1.00  0.00           H
ATOM   4716  CB  MET   302      32.780  29.821  81.076  1.00  0.00           C
ATOM   4717  HB2 MET   302      32.101  30.407  80.458  1.00  0.00           H
ATOM   4718  HB3 MET   302      33.726  29.647  80.565  1.00  0.00           H
ATOM   4719  CG  MET   302      32.142  28.476  81.271  1.00  0.00           C
ATOM   4720  HG2 MET   302      31.869  28.020  80.319  1.00  0.00           H
ATOM   4721  HG3 MET   302      32.813  27.859  81.867  1.00  0.00           H
ATOM   4722  SD  MET   302      30.651  28.733  82.261  1.00  0.00           S
ATOM   4723  CE  MET   302      29.626  29.022  80.847  1.00  0.00           C
ATOM   4724  HE1 MET   302      29.982  29.852  80.238  1.00  0.00           H
ATOM   4725  HE2 MET   302      29.397  28.070  80.365  1.00  0.00           H
ATOM   4726  HE3 MET   302      28.627  29.409  81.047  1.00  0.00           H
ATOM   4727  C   MET   302      34.106  29.698  83.205  1.00  0.00           C
ATOM   4728  O   MET   302      33.608  29.115  84.191  1.00  0.00           O
ATOM   4729  N   ASP   303      35.418  29.497  82.921  1.00  0.00           N
ATOM   4730  H   ASP   303      35.800  30.004  82.135  1.00  0.00           H
ATOM   4731  CA  ASP   303      36.366  28.763  83.798  1.00  0.00           C
ATOM   4732  HA  ASP   303      35.944  27.786  84.037  1.00  0.00           H
ATOM   4733  CB  ASP   303      37.675  28.537  83.059  1.00  0.00           C
ATOM   4734  HB2 ASP   303      37.443  28.036  82.119  1.00  0.00           H
ATOM   4735  HB3 ASP   303      38.123  29.530  83.032  1.00  0.00           H
ATOM   4736  CG  ASP   303      38.637  27.616  83.760  1.00  0.00           C
ATOM   4737  OD1 ASP   303      38.361  26.859  84.658  1.00  0.00           O
ATOM   4738  OD2 ASP   303      39.805  27.580  83.305  1.00  0.00           O
ATOM   4739  C   ASP   303      36.551  29.420  85.141  1.00  0.00           C
ATOM   4740  O   ASP   303      36.591  28.720  86.150  1.00  0.00           O
ATOM   4741  N   MET   304      36.610  30.753  85.173  1.00  0.00           N
ATOM   4742  H   MET   304      36.437  31.178  84.273  1.00  0.00           H
ATOM   4743  CA  MET   304      36.714  31.518  86.399  1.00  0.00           C
ATOM   4744  HA  MET   304      37.425  31.044  87.076  1.00  0.00           H
ATOM   4745  CB  MET   304      37.313  32.874  86.151  1.00  0.00           C
ATOM   4746  HB2 MET   304      36.667  33.525  85.564  1.00  0.00           H
ATOM   4747  HB3 MET   304      37.447  33.412  87.090  1.00  0.00           H
ATOM   4748  CG  MET   304      38.708  32.719  85.426  1.00  0.00           C
ATOM   4749  HG2 MET   304      39.349  31.974  85.898  1.00  0.00           H
ATOM   4750  HG3 MET   304      38.514  32.264  84.455  1.00  0.00           H
ATOM   4751  SD  MET   304      39.508  34.352  85.167  1.00  0.00           S
ATOM   4752  CE  MET   304      40.754  34.326  86.438  1.00  0.00           C
ATOM   4753  HE1 MET   304      41.082  35.354  86.594  1.00  0.00           H
ATOM   4754  HE2 MET   304      40.429  33.946  87.407  1.00  0.00           H
ATOM   4755  HE3 MET   304      41.650  33.741  86.228  1.00  0.00           H
ATOM   4756  C   MET   304      35.467  31.496  87.275  1.00  0.00           C
ATOM   4757  O   MET   304      35.591  31.493  88.493  1.00  0.00           O
ATOM   4758  N   TYR   305      34.339  31.330  86.628  1.00  0.00           N
ATOM   4759  H   TYR   305      34.437  31.367  85.624  1.00  0.00           H
ATOM   4760  CA  TYR   305      33.035  31.297  87.211  1.00  0.00           C
ATOM   4761  HA  TYR   305      32.996  32.168  87.865  1.00  0.00           H
ATOM   4762  CB  TYR   305      31.794  31.445  86.185  1.00  0.00           C
ATOM   4763  HB2 TYR   305      31.762  32.448  85.760  1.00  0.00           H
ATOM   4764  HB3 TYR   305      31.903  30.760  85.345  1.00  0.00           H
ATOM   4765  CG  TYR   305      30.474  31.018  86.844  1.00  0.00           C
ATOM   4766  CD1 TYR   305      29.827  31.856  87.752  1.00  0.00           C
ATOM   4767  HD1 TYR   305      30.295  32.783  88.048  1.00  0.00           H
ATOM   4768  CE1 TYR   305      28.609  31.588  88.345  1.00  0.00           C
ATOM   4769  HE1 TYR   305      28.096  32.131  89.124  1.00  0.00           H
ATOM   4770  CZ  TYR   305      28.070  30.295  88.094  1.00  0.00           C
ATOM   4771  OH  TYR   305      26.909  29.953  88.628  1.00  0.00           O
ATOM   4772  HH  TYR   305      26.459  29.351  88.031  1.00  0.00           H
ATOM   4773  CE2 TYR   305      28.614  29.459  87.026  1.00  0.00           C
ATOM   4774  HE2 TYR   305      28.087  28.540  86.811  1.00  0.00           H
ATOM   4775  CD2 TYR   305      29.813  29.821  86.419  1.00  0.00           C
ATOM   4776  HD2 TYR   305      30.341  29.285  85.642  1.00  0.00           H
ATOM   4777  C   TYR   305      32.857  30.040  87.925  1.00  0.00           C
ATOM   4778  O   TYR   305      32.597  30.003  89.131  1.00  0.00           O
ATOM   4779  N   LYS   306      33.249  29.001  87.327  1.00  0.00           N
ATOM   4780  H   LYS   306      33.541  29.144  86.371  1.00  0.00           H
ATOM   4781  CA  LYS   306      33.353  27.573  87.760  1.00  0.00           C
ATOM   4782  HA  LYS   306      32.351  27.269  88.063  1.00  0.00           H
ATOM   4783  CB  LYS   306      33.738  26.601  86.580  1.00  0.00           C
ATOM   4784  HB2 LYS   306      34.487  26.985  85.887  1.00  0.00           H
ATOM   4785  HB3 LYS   306      34.066  25.652  87.002  1.00  0.00           H
ATOM   4786  CG  LYS   306      32.537  26.268  85.670  1.00  0.00           C
ATOM   4787  HG2 LYS   306      31.660  25.795  86.113  1.00  0.00           H
ATOM   4788  HG3 LYS   306      32.068  27.213  85.399  1.00  0.00           H
ATOM   4789  CD  LYS   306      32.954  25.510  84.449  1.00  0.00           C
ATOM   4790  HD2 LYS   306      33.710  26.071  83.900  1.00  0.00           H
ATOM   4791  HD3 LYS   306      33.441  24.600  84.800  1.00  0.00           H
ATOM   4792  CE  LYS   306      31.850  25.159  83.470  1.00  0.00           C
ATOM   4793  HE2 LYS   306      30.974  24.820  84.025  1.00  0.00           H
ATOM   4794  HE3 LYS   306      31.584  26.040  82.887  1.00  0.00           H
ATOM   4795  NZ  LYS   306      32.374  24.132  82.519  1.00  0.00           N
ATOM   4796  HZ1 LYS   306      33.319  24.412  82.302  1.00  0.00           H
ATOM   4797  HZ2 LYS   306      31.788  24.110  81.697  1.00  0.00           H
ATOM   4798  HZ3 LYS   306      32.378  23.169  82.825  1.00  0.00           H
ATOM   4799  C   LYS   306      34.136  27.313  88.954  1.00  0.00           C
ATOM   4800  O   LYS   306      33.706  26.825  89.932  1.00  0.00           O
ATOM   4801  N   GLN   307      35.401  27.771  88.924  1.00  0.00           N
ATOM   4802  H   GLN   307      35.734  28.133  88.042  1.00  0.00           H
ATOM   4803  CA  GLN   307      36.359  27.875  90.050  1.00  0.00           C
ATOM   4804  HA  GLN   307      36.440  26.849  90.408  1.00  0.00           H
ATOM   4805  CB  GLN   307      37.714  28.350  89.469  1.00  0.00           C
ATOM   4806  HB2 GLN   307      37.441  29.364  89.177  1.00  0.00           H
ATOM   4807  HB3 GLN   307      38.349  28.443  90.351  1.00  0.00           H
ATOM   4808  CG  GLN   307      38.401  27.485  88.393  1.00  0.00           C
ATOM   4809  HG2 GLN   307      37.650  27.208  87.652  1.00  0.00           H
ATOM   4810  HG3 GLN   307      39.199  28.032  87.892  1.00  0.00           H
ATOM   4811  CD  GLN   307      38.967  26.160  88.954  1.00  0.00           C
ATOM   4812  OE1 GLN   307      39.105  25.975  90.148  1.00  0.00           O
ATOM   4813  NE2 GLN   307      39.284  25.144  88.018  1.00  0.00           N
ATOM   4814 HE21 GLN   307      39.544  24.256  88.422  1.00  0.00           H
ATOM   4815 HE22 GLN   307      39.229  25.299  87.022  1.00  0.00           H
ATOM   4816  C   GLN   307      36.011  28.776  91.233  1.00  0.00           C
ATOM   4817  O   GLN   307      36.398  28.557  92.393  1.00  0.00           O
ATOM   4818  N   GLY   308      35.046  29.717  91.102  1.00  0.00           N
ATOM   4819  H   GLY   308      34.688  29.938  90.184  1.00  0.00           H
ATOM   4820  CA  GLY   308      34.364  30.413  92.301  1.00  0.00           C
ATOM   4821  HA2 GLY   308      33.276  30.415  92.234  1.00  0.00           H
ATOM   4822  HA3 GLY   308      34.592  29.874  93.221  1.00  0.00           H
ATOM   4823  C   GLY   308      34.723  31.896  92.508  1.00  0.00           C
ATOM   4824  O   GLY   308      34.217  32.604  93.346  1.00  0.00           O
ATOM   4825  N   PHE   309      35.600  32.359  91.588  1.00  0.00           N
ATOM   4826  H   PHE   309      36.125  31.687  91.048  1.00  0.00           H
ATOM   4827  CA  PHE   309      36.302  33.641  91.678  1.00  0.00           C
ATOM   4828  HA  PHE   309      36.592  33.833  92.711  1.00  0.00           H
ATOM   4829  CB  PHE   309      37.661  33.673  90.900  1.00  0.00           C
ATOM   4830  HB2 PHE   309      37.466  33.703  89.829  1.00  0.00           H
ATOM   4831  HB3 PHE   309      38.344  34.431  91.285  1.00  0.00           H
ATOM   4832  CG  PHE   309      38.565  32.480  91.047  1.00  0.00           C
ATOM   4833  CD1 PHE   309      38.916  32.003  92.319  1.00  0.00           C
ATOM   4834  HD1 PHE   309      38.464  32.393  93.219  1.00  0.00           H
ATOM   4835  CE1 PHE   309      39.758  30.952  92.518  1.00  0.00           C
ATOM   4836  HE1 PHE   309      39.900  30.529  93.502  1.00  0.00           H
ATOM   4837  CZ  PHE   309      40.416  30.382  91.421  1.00  0.00           C
ATOM   4838  HZ  PHE   309      41.168  29.623  91.580  1.00  0.00           H
ATOM   4839  CE2 PHE   309      40.027  30.755  90.059  1.00  0.00           C
ATOM   4840  HE2 PHE   309      40.456  30.324  89.167  1.00  0.00           H
ATOM   4841  CD2 PHE   309      39.235  31.913  89.904  1.00  0.00           C
ATOM   4842  HD2 PHE   309      39.048  32.383  88.950  1.00  0.00           H
ATOM   4843  C   PHE   309      35.435  34.831  91.273  1.00  0.00           C
ATOM   4844  O   PHE   309      35.483  35.811  91.961  1.00  0.00           O
ATOM   4845  N   ILE   310      34.735  34.690  90.177  1.00  0.00           N
ATOM   4846  H   ILE   310      34.778  33.773  89.756  1.00  0.00           H
ATOM   4847  CA  ILE   310      34.010  35.687  89.459  1.00  0.00           C
ATOM   4848  HA  ILE   310      33.860  36.489  90.182  1.00  0.00           H
ATOM   4849  CB  ILE   310      34.846  36.417  88.402  1.00  0.00           C
ATOM   4850  HB  ILE   310      34.179  37.228  88.111  1.00  0.00           H
ATOM   4851  CG2 ILE   310      36.167  37.069  88.925  1.00  0.00           C
ATOM   4852 HG21 ILE   310      36.775  36.208  89.202  1.00  0.00           H
ATOM   4853 HG22 ILE   310      35.827  37.767  89.690  1.00  0.00           H
ATOM   4854 HG23 ILE   310      36.687  37.546  88.094  1.00  0.00           H
ATOM   4855  CG1 ILE   310      35.181  35.582  87.144  1.00  0.00           C
ATOM   4856 HG12 ILE   310      36.250  35.494  86.946  1.00  0.00           H
ATOM   4857 HG13 ILE   310      34.771  34.579  87.265  1.00  0.00           H
ATOM   4858  CD1 ILE   310      34.453  35.973  85.866  1.00  0.00           C
ATOM   4859 HD11 ILE   310      34.251  37.041  85.795  1.00  0.00           H
ATOM   4860 HD12 ILE   310      33.433  35.610  85.994  1.00  0.00           H
ATOM   4861 HD13 ILE   310      34.915  35.422  85.046  1.00  0.00           H
ATOM   4862  C   ILE   310      32.616  35.289  88.984  1.00  0.00           C
ATOM   4863  O   ILE   310      32.268  34.144  89.132  1.00  0.00           O
ATOM   4864  N   PHE   311      31.745  36.249  88.598  1.00  0.00           N
ATOM   4865  H   PHE   311      32.065  37.207  88.584  1.00  0.00           H
ATOM   4866  CA  PHE   311      30.298  36.024  88.235  1.00  0.00           C
ATOM   4867  HA  PHE   311      29.732  36.956  88.251  1.00  0.00           H
ATOM   4868  CB  PHE   311      30.145  35.611  86.799  1.00  0.00           C
ATOM   4869  HB2 PHE   311      30.661  34.658  86.690  1.00  0.00           H
ATOM   4870  HB3 PHE   311      29.098  35.327  86.706  1.00  0.00           H
ATOM   4871  CG  PHE   311      30.626  36.515  85.640  1.00  0.00           C
ATOM   4872  CD1 PHE   311      30.939  37.863  85.817  1.00  0.00           C
ATOM   4873  HD1 PHE   311      30.979  38.242  86.826  1.00  0.00           H
ATOM   4874  CE1 PHE   311      31.227  38.715  84.792  1.00  0.00           C
ATOM   4875  HE1 PHE   311      31.468  39.750  84.981  1.00  0.00           H
ATOM   4876  CZ  PHE   311      31.474  38.160  83.464  1.00  0.00           C
ATOM   4877  HZ  PHE   311      31.820  38.733  82.616  1.00  0.00           H
ATOM   4878  CE2 PHE   311      31.056  36.803  83.265  1.00  0.00           C
ATOM   4879  HE2 PHE   311      31.076  36.403  82.262  1.00  0.00           H
ATOM   4880  CD2 PHE   311      30.643  35.997  84.324  1.00  0.00           C
ATOM   4881  HD2 PHE   311      30.260  34.997  84.185  1.00  0.00           H
ATOM   4882  C   PHE   311      29.437  35.327  89.349  1.00  0.00           C
ATOM   4883  O   PHE   311      28.527  34.622  88.983  1.00  0.00           O
ATOM   4884  N   LYS   312      29.746  35.582  90.637  1.00  0.00           N
ATOM   4885  H   LYS   312      30.393  36.325  90.862  1.00  0.00           H
ATOM   4886  CA  LYS   312      29.340  34.752  91.780  1.00  0.00           C
ATOM   4887  HA  LYS   312      29.579  33.693  91.683  1.00  0.00           H
ATOM   4888  CB  LYS   312      29.949  35.386  93.037  1.00  0.00           C
ATOM   4889  HB2 LYS   312      29.680  36.441  92.977  1.00  0.00           H
ATOM   4890  HB3 LYS   312      29.426  35.014  93.918  1.00  0.00           H
ATOM   4891  CG  LYS   312      31.435  35.079  93.016  1.00  0.00           C
ATOM   4892  HG2 LYS   312      31.522  34.018  93.246  1.00  0.00           H
ATOM   4893  HG3 LYS   312      31.851  35.247  92.023  1.00  0.00           H
ATOM   4894  CD  LYS   312      32.242  35.793  94.171  1.00  0.00           C
ATOM   4895  HD2 LYS   312      33.302  35.544  94.113  1.00  0.00           H
ATOM   4896  HD3 LYS   312      32.219  36.868  93.989  1.00  0.00           H
ATOM   4897  CE  LYS   312      31.644  35.585  95.569  1.00  0.00           C
ATOM   4898  HE2 LYS   312      30.638  36.003  95.612  1.00  0.00           H
ATOM   4899  HE3 LYS   312      31.476  34.513  95.682  1.00  0.00           H
ATOM   4900  NZ  LYS   312      32.476  36.137  96.617  1.00  0.00           N
ATOM   4901  HZ1 LYS   312      32.326  37.136  96.616  1.00  0.00           H
ATOM   4902  HZ2 LYS   312      33.444  35.977  96.378  1.00  0.00           H
ATOM   4903  HZ3 LYS   312      32.186  35.861  97.545  1.00  0.00           H
ATOM   4904  C   LYS   312      27.762  34.802  91.831  1.00  0.00           C
ATOM   4905  O   LYS   312      27.168  35.848  91.933  1.00  0.00           O
ATOM   4906  N   ASN   313      27.082  33.622  91.874  1.00  0.00           N
ATOM   4907  H   ASN   313      27.527  32.732  91.704  1.00  0.00           H
ATOM   4908  CA  ASN   313      25.546  33.532  91.851  1.00  0.00           C
ATOM   4909  HA  ASN   313      25.279  32.489  91.680  1.00  0.00           H
ATOM   4910  CB  ASN   313      25.046  33.926  93.246  1.00  0.00           C
ATOM   4911  HB2 ASN   313      25.107  35.012  93.313  1.00  0.00           H
ATOM   4912  HB3 ASN   313      24.036  33.535  93.364  1.00  0.00           H
ATOM   4913  CG  ASN   313      25.851  33.422  94.442  1.00  0.00           C
ATOM   4914  OD1 ASN   313      26.671  34.085  94.990  1.00  0.00           O
ATOM   4915  ND2 ASN   313      25.507  32.279  95.048  1.00  0.00           N
ATOM   4916 HD21 ASN   313      24.876  31.695  94.518  1.00  0.00           H
ATOM   4917 HD22 ASN   313      25.907  32.079  95.953  1.00  0.00           H
ATOM   4918  C   ASN   313      24.852  34.194  90.636  1.00  0.00           C
ATOM   4919  O   ASN   313      23.627  34.367  90.783  1.00  0.00           O
ATOM   4920  N   GLN   314      25.597  34.665  89.627  1.00  0.00           N
ATOM   4921  H   GLN   314      26.593  34.508  89.577  1.00  0.00           H
ATOM   4922  CA  GLN   314      25.047  35.295  88.432  1.00  0.00           C
ATOM   4923  HA  GLN   314      24.159  35.791  88.825  1.00  0.00           H
ATOM   4924  CB  GLN   314      26.036  36.301  87.793  1.00  0.00           C
ATOM   4925  HB2 GLN   314      26.922  35.788  87.422  1.00  0.00           H
ATOM   4926  HB3 GLN   314      25.560  36.731  86.911  1.00  0.00           H
ATOM   4927  CG  GLN   314      26.537  37.410  88.664  1.00  0.00           C
ATOM   4928  HG2 GLN   314      26.888  37.031  89.623  1.00  0.00           H
ATOM   4929  HG3 GLN   314      27.363  37.961  88.215  1.00  0.00           H
ATOM   4930  CD  GLN   314      25.519  38.512  88.784  1.00  0.00           C
ATOM   4931  OE1 GLN   314      24.521  38.685  88.025  1.00  0.00           O
ATOM   4932  NE2 GLN   314      25.716  39.427  89.696  1.00  0.00           N
ATOM   4933 HE21 GLN   314      24.923  39.875  90.130  1.00  0.00           H
ATOM   4934 HE22 GLN   314      26.628  39.628  90.082  1.00  0.00           H
ATOM   4935  C   GLN   314      24.526  34.219  87.474  1.00  0.00           C
ATOM   4936  O   GLN   314      25.096  33.136  87.450  1.00  0.00           O
ATOM   4937  N   ASP   315      23.460  34.499  86.733  1.00  0.00           N
ATOM   4938  H   ASP   315      23.073  35.432  86.754  1.00  0.00           H
ATOM   4939  CA  ASP   315      22.818  33.602  85.723  1.00  0.00           C
ATOM   4940  HA  ASP   315      23.043  32.635  86.173  1.00  0.00           H
ATOM   4941  CB  ASP   315      21.311  33.939  85.806  1.00  0.00           C
ATOM   4942  HB2 ASP   315      20.807  33.626  86.721  1.00  0.00           H
ATOM   4943  HB3 ASP   315      21.302  35.028  85.747  1.00  0.00           H
ATOM   4944  CG  ASP   315      20.575  33.472  84.544  1.00  0.00           C
ATOM   4945  OD1 ASP   315      21.020  32.460  83.927  1.00  0.00           O
ATOM   4946  OD2 ASP   315      19.534  34.120  84.244  1.00  0.00           O
ATOM   4947  C   ASP   315      23.609  33.728  84.439  1.00  0.00           C
ATOM   4948  O   ASP   315      23.626  34.750  83.719  1.00  0.00           O
ATOM   4949  N   LEU   316      24.387  32.679  84.135  1.00  0.00           N
ATOM   4950  H   LEU   316      24.423  31.942  84.825  1.00  0.00           H
ATOM   4951  CA  LEU   316      25.125  32.515  82.944  1.00  0.00           C
ATOM   4952  HA  LEU   316      25.278  33.515  82.539  1.00  0.00           H
ATOM   4953  CB  LEU   316      26.522  31.903  83.307  1.00  0.00           C
ATOM   4954  HB2 LEU   316      26.475  31.042  83.975  1.00  0.00           H
ATOM   4955  HB3 LEU   316      26.969  31.514  82.393  1.00  0.00           H
ATOM   4956  CG  LEU   316      27.469  32.947  83.876  1.00  0.00           C
ATOM   4957  HG  LEU   316      27.462  33.927  83.399  1.00  0.00           H
ATOM   4958  CD1 LEU   316      27.314  33.156  85.351  1.00  0.00           C
ATOM   4959 HD11 LEU   316      27.389  32.242  85.939  1.00  0.00           H
ATOM   4960 HD12 LEU   316      26.346  33.633  85.505  1.00  0.00           H
ATOM   4961 HD13 LEU   316      28.085  33.892  85.580  1.00  0.00           H
ATOM   4962  CD2 LEU   316      28.838  32.306  83.760  1.00  0.00           C
ATOM   4963 HD21 LEU   316      29.530  32.989  84.254  1.00  0.00           H
ATOM   4964 HD22 LEU   316      28.783  31.321  84.223  1.00  0.00           H
ATOM   4965 HD23 LEU   316      29.091  32.154  82.710  1.00  0.00           H
ATOM   4966  C   LEU   316      24.369  31.628  81.914  1.00  0.00           C
ATOM   4967  O   LEU   316      24.931  31.215  80.852  1.00  0.00           O
ATOM   4968  N   SER   317      23.135  31.230  82.147  1.00  0.00           N
ATOM   4969  H   SER   317      22.691  31.732  82.902  1.00  0.00           H
ATOM   4970  CA  SER   317      22.391  30.357  81.272  1.00  0.00           C
ATOM   4971  HA  SER   317      22.948  29.420  81.282  1.00  0.00           H
ATOM   4972  CB  SER   317      20.984  30.071  81.759  1.00  0.00           C
ATOM   4973  HB2 SER   317      20.542  29.303  81.123  1.00  0.00           H
ATOM   4974  HB3 SER   317      21.140  29.630  82.744  1.00  0.00           H
ATOM   4975  OG  SER   317      20.050  31.115  81.671  1.00  0.00           O
ATOM   4976  HG  SER   317      20.311  31.804  82.285  1.00  0.00           H
ATOM   4977  C   SER   317      22.256  30.785  79.794  1.00  0.00           C
ATOM   4978  O   SER   317      21.825  29.953  78.975  1.00  0.00           O
ATOM   4979  N   LYS   318      22.671  32.016  79.404  1.00  0.00           N
ATOM   4980  H   LYS   318      23.024  32.561  80.177  1.00  0.00           H
ATOM   4981  CA  LYS   318      22.905  32.496  78.009  1.00  0.00           C
ATOM   4982  HA  LYS   318      22.373  31.812  77.347  1.00  0.00           H
ATOM   4983  CB  LYS   318      22.146  33.846  77.904  1.00  0.00           C
ATOM   4984  HB2 LYS   318      21.095  33.561  77.955  1.00  0.00           H
ATOM   4985  HB3 LYS   318      22.408  34.418  78.794  1.00  0.00           H
ATOM   4986  CG  LYS   318      22.438  34.759  76.620  1.00  0.00           C
ATOM   4987  HG2 LYS   318      23.488  35.032  76.725  1.00  0.00           H
ATOM   4988  HG3 LYS   318      22.340  34.143  75.727  1.00  0.00           H
ATOM   4989  CD  LYS   318      21.804  36.104  76.554  1.00  0.00           C
ATOM   4990  HD2 LYS   318      20.719  36.025  76.622  1.00  0.00           H
ATOM   4991  HD3 LYS   318      22.123  36.763  77.362  1.00  0.00           H
ATOM   4992  CE  LYS   318      22.168  36.760  75.237  1.00  0.00           C
ATOM   4993  HE2 LYS   318      23.256  36.808  75.198  1.00  0.00           H
ATOM   4994  HE3 LYS   318      21.842  36.200  74.361  1.00  0.00           H
ATOM   4995  NZ  LYS   318      21.539  38.042  75.081  1.00  0.00           N
ATOM   4996  HZ1 LYS   318      21.832  38.505  74.232  1.00  0.00           H
ATOM   4997  HZ2 LYS   318      21.720  38.603  75.901  1.00  0.00           H
ATOM   4998  HZ3 LYS   318      20.539  37.996  74.950  1.00  0.00           H
ATOM   4999  C   LYS   318      24.375  32.547  77.651  1.00  0.00           C
ATOM   5000  O   LYS   318      24.784  31.943  76.669  1.00  0.00           O
ATOM   5001  N   PHE   319      25.243  33.112  78.494  1.00  0.00           N
ATOM   5002  H   PHE   319      24.841  33.425  79.366  1.00  0.00           H
ATOM   5003  CA  PHE   319      26.707  33.065  78.328  1.00  0.00           C
ATOM   5004  HA  PHE   319      27.065  33.585  77.439  1.00  0.00           H
ATOM   5005  CB  PHE   319      27.244  33.813  79.566  1.00  0.00           C
ATOM   5006  HB2 PHE   319      26.598  34.607  79.939  1.00  0.00           H
ATOM   5007  HB3 PHE   319      27.184  33.126  80.410  1.00  0.00           H
ATOM   5008  CG  PHE   319      28.617  34.365  79.452  1.00  0.00           C
ATOM   5009  CD1 PHE   319      28.824  35.476  78.622  1.00  0.00           C
ATOM   5010  HD1 PHE   319      28.019  35.955  78.083  1.00  0.00           H
ATOM   5011  CE1 PHE   319      30.159  35.925  78.524  1.00  0.00           C
ATOM   5012  HE1 PHE   319      30.266  36.845  77.969  1.00  0.00           H
ATOM   5013  CZ  PHE   319      31.217  35.370  79.240  1.00  0.00           C
ATOM   5014  HZ  PHE   319      32.208  35.778  79.108  1.00  0.00           H
ATOM   5015  CE2 PHE   319      31.001  34.141  79.891  1.00  0.00           C
ATOM   5016  HE2 PHE   319      31.846  33.617  80.313  1.00  0.00           H
ATOM   5017  CD2 PHE   319      29.696  33.689  80.040  1.00  0.00           C
ATOM   5018  HD2 PHE   319      29.556  32.737  80.531  1.00  0.00           H
ATOM   5019  C   PHE   319      27.438  31.675  78.324  1.00  0.00           C
ATOM   5020  O   PHE   319      28.621  31.612  78.176  1.00  0.00           O
ATOM   5021  N   ASP   320      26.663  30.549  78.455  1.00  0.00           N
ATOM   5022  H   ASP   320      25.787  30.767  78.907  1.00  0.00           H
ATOM   5023  CA  ASP   320      27.076  29.180  78.214  1.00  0.00           C
ATOM   5024  HA  ASP   320      28.080  28.891  78.522  1.00  0.00           H
ATOM   5025  CB  ASP   320      25.987  28.312  78.931  1.00  0.00           C
ATOM   5026  HB2 ASP   320      25.946  28.511  80.003  1.00  0.00           H
ATOM   5027  HB3 ASP   320      24.964  28.521  78.615  1.00  0.00           H
ATOM   5028  CG  ASP   320      26.218  26.787  78.833  1.00  0.00           C
ATOM   5029  OD1 ASP   320      25.223  26.056  78.642  1.00  0.00           O
ATOM   5030  OD2 ASP   320      27.382  26.309  78.932  1.00  0.00           O
ATOM   5031  C   ASP   320      27.034  28.773  76.630  1.00  0.00           C
ATOM   5032  O   ASP   320      27.786  27.879  76.208  1.00  0.00           O
ATOM   5033  N   LYS   321      26.183  29.507  75.862  1.00  0.00           N
ATOM   5034  H   LYS   321      25.699  30.262  76.328  1.00  0.00           H
ATOM   5035  CA  LYS   321      25.990  29.236  74.470  1.00  0.00           C
ATOM   5036  HA  LYS   321      25.677  28.213  74.261  1.00  0.00           H
ATOM   5037  CB  LYS   321      24.910  30.111  73.758  1.00  0.00           C
ATOM   5038  HB2 LYS   321      25.035  31.193  73.755  1.00  0.00           H
ATOM   5039  HB3 LYS   321      24.715  29.909  72.704  1.00  0.00           H
ATOM   5040  CG  LYS   321      23.537  29.763  74.461  1.00  0.00           C
[truncated: 179,019 more chars]
