# Supplementary material for: Worth the Weight: Sub-Pocket EXplorer (SubPEx), a Weighted Ensemble Method to Enhance Binding-Pocket Conformational Sampling
Source: J Chem Theory Comput. 2023 Aug 16;19(17):5677–89. doi: 10.1021/acs.jctc.3c00478 (PMC10500992; doi:10.1021/acs.jctc.3c00478)
Supplement: Supplementary file 2 — ct3c00478_si_002.zip [file ct3c00478_si_002.zip › clustered_structures/HXK2/subpex/rep.c10.aligned.pdb]

HELIX    1   1 LYS      4  PHE     17  1                                  14
HELIX    2   2 THR     21  LEU     39  1                                  19
HELIX    3   3 ASP     99  ARG    102  1                                   4
HELIX    4   4 GLU    109  GLN    125  1                                  17
HELIX    5   5 VAL    171  ARG    182  1                                  12
HELIX    6   6 ASP    194  THR    205  1                                  12
HELIX    7   7 CYS    227  ASP    229  1                                   3
HELIX    8   8 GLU    231  LEU    233  1                                   3
HELIX    9   9 TYR    253  SER    255  1                                   3
HELIX   10  10 LYS    267  ASP    273  1                                   7
HELIX   11  11 THR    283  SER    288  1                                   6
HELIX   12  12 GLY    290  LYS    306  1                                  17
HELIX   13  13 SER    328  GLU    335  1                                   8
HELIX   14  14 GLU    342  GLU    351  1                                  10
HELIX   15  15 VAL    358  SER    379  1                                  22
HELIX   16  16 CYS    381  LYS    389  1                                   9
HELIX   17  17 SER    402  ASN    405  1                                   4
HELIX   18  18 PHE    410  TYR    422  1                                  13
HELIX   19  19 ALA    445  ALA    459  1                                  15
SHEET    1   1 1 SER    62  LEU    70  0
SHEET    2   2 1 ASN    74  GLY    83  0
SHEET    3   3 1 PHE    88  ARG    96  0
SHEET    4   4 1 LEU   136  THR   139  0
SHEET    5   5 1 ALA   190  ILE   192  0
SHEET    6   6 1 THR   209  ILE   214  0
SHEET    7   7 1 ASN   220  VAL   226  0
SHEET    8   8 1 PRO   246  ASN   250  0
SHEET    9   9 1 GLY   395  ASP   400  0
SHEET   10  10 1 ILE   434  PRO   438  0
CRYST1   79.720   70.712  109.541  90.00  90.00  90.00               1
ATOM      1  N   ASP     1      40.268  48.995  93.873  1.00  0.00           N
ATOM      2  H1  ASP     1      40.014  48.806  94.832  1.00  0.00           H
ATOM      3  H2  ASP     1      40.593  49.951  93.842  1.00  0.00           H
ATOM      4  H3  ASP     1      39.514  48.834  93.221  1.00  0.00           H
ATOM      5  CA  ASP     1      41.363  48.055  93.600  1.00  0.00           C
ATOM      6  HA  ASP     1      41.762  48.378  92.639  1.00  0.00           H
ATOM      7  CB  ASP     1      42.427  48.019  94.714  1.00  0.00           C
ATOM      8  HB2 ASP     1      43.209  47.296  94.484  1.00  0.00           H
ATOM      9  HB3 ASP     1      42.965  48.967  94.685  1.00  0.00           H
ATOM     10  CG  ASP     1      41.906  47.725  96.146  1.00  0.00           C
ATOM     11  OD1 ASP     1      42.677  47.092  96.877  1.00  0.00           O
ATOM     12  OD2 ASP     1      40.913  48.319  96.542  1.00  0.00           O
ATOM     13  C   ASP     1      40.875  46.601  93.480  1.00  0.00           C
ATOM     14  O   ASP     1      39.884  46.266  94.128  1.00  0.00           O
ATOM     15  N   VAL     2      41.531  45.833  92.620  1.00  0.00           N
ATOM     16  H   VAL     2      42.306  46.241  92.117  1.00  0.00           H
ATOM     17  CA  VAL     2      41.272  44.470  92.409  1.00  0.00           C
ATOM     18  HA  VAL     2      40.195  44.412  92.246  1.00  0.00           H
ATOM     19  CB  VAL     2      42.083  43.999  91.229  1.00  0.00           C
ATOM     20  HB  VAL     2      43.140  44.265  91.229  1.00  0.00           H
ATOM     21  CG1 VAL     2      41.975  42.469  90.968  1.00  0.00           C
ATOM     22 HG11 VAL     2      40.905  42.270  91.028  1.00  0.00           H
ATOM     23 HG12 VAL     2      42.355  42.176  89.989  1.00  0.00           H
ATOM     24 HG13 VAL     2      42.485  41.834  91.692  1.00  0.00           H
ATOM     25  CG2 VAL     2      41.433  44.642  89.940  1.00  0.00           C
ATOM     26 HG21 VAL     2      42.071  44.461  89.074  1.00  0.00           H
ATOM     27 HG22 VAL     2      41.234  45.713  89.934  1.00  0.00           H
ATOM     28 HG23 VAL     2      40.473  44.154  89.772  1.00  0.00           H
ATOM     29  C   VAL     2      41.712  43.757  93.736  1.00  0.00           C
ATOM     30  O   VAL     2      42.773  44.063  94.259  1.00  0.00           O
ATOM     31  N   PRO     3      40.960  42.812  94.328  1.00  0.00           N
ATOM     32  CD  PRO     3      39.534  42.445  93.987  1.00  0.00           C
ATOM     33  HD2 PRO     3      39.487  42.101  92.955  1.00  0.00           H
ATOM     34  HD3 PRO     3      38.917  43.343  94.026  1.00  0.00           H
ATOM     35  CG  PRO     3      39.243  41.295  94.903  1.00  0.00           C
ATOM     36  HG2 PRO     3      39.530  40.437  94.296  1.00  0.00           H
ATOM     37  HG3 PRO     3      38.205  41.088  95.162  1.00  0.00           H
ATOM     38  CB  PRO     3      40.144  41.444  96.091  1.00  0.00           C
ATOM     39  HB2 PRO     3      40.300  40.512  96.632  1.00  0.00           H
ATOM     40  HB3 PRO     3      39.708  42.291  96.619  1.00  0.00           H
ATOM     41  CA  PRO     3      41.428  42.038  95.510  1.00  0.00           C
ATOM     42  HA  PRO     3      41.751  42.730  96.289  1.00  0.00           H
ATOM     43  C   PRO     3      42.431  40.930  95.057  1.00  0.00           C
ATOM     44  O   PRO     3      42.695  40.553  93.865  1.00  0.00           O
ATOM     45  N   LYS     4      43.037  40.295  96.038  1.00  0.00           N
ATOM     46  H   LYS     4      42.732  40.559  96.963  1.00  0.00           H
ATOM     47  CA  LYS     4      44.101  39.330  95.784  1.00  0.00           C
ATOM     48  HA  LYS     4      44.920  39.614  95.124  1.00  0.00           H
ATOM     49  CB  LYS     4      44.599  39.095  97.200  1.00  0.00           C
ATOM     50  HB2 LYS     4      44.703  40.047  97.721  1.00  0.00           H
ATOM     51  HB3 LYS     4      43.833  38.558  97.760  1.00  0.00           H
ATOM     52  CG  LYS     4      45.927  38.282  97.325  1.00  0.00           C
ATOM     53  HG2 LYS     4      46.032  37.496  96.578  1.00  0.00           H
ATOM     54  HG3 LYS     4      46.734  38.937  96.996  1.00  0.00           H
ATOM     55  CD  LYS     4      46.145  37.731  98.806  1.00  0.00           C
ATOM     56  HD2 LYS     4      46.129  38.524  99.553  1.00  0.00           H
ATOM     57  HD3 LYS     4      45.292  37.061  98.913  1.00  0.00           H
ATOM     58  CE  LYS     4      47.381  36.952  99.048  1.00  0.00           C
ATOM     59  HE2 LYS     4      47.912  36.634  98.149  1.00  0.00           H
ATOM     60  HE3 LYS     4      48.159  37.577  99.487  1.00  0.00           H
ATOM     61  NZ  LYS     4      47.047  35.773  99.862  1.00  0.00           N
ATOM     62  HZ1 LYS     4      46.243  35.322  99.448  1.00  0.00           H
ATOM     63  HZ2 LYS     4      46.962  36.060 100.827  1.00  0.00           H
ATOM     64  HZ3 LYS     4      47.793  35.092  99.847  1.00  0.00           H
ATOM     65  C   LYS     4      43.631  37.964  95.212  1.00  0.00           C
ATOM     66  O   LYS     4      44.288  37.418  94.375  1.00  0.00           O
ATOM     67  N   GLU     5      42.408  37.521  95.619  1.00  0.00           N
ATOM     68  H   GLU     5      42.026  37.911  96.469  1.00  0.00           H
ATOM     69  CA  GLU     5      41.611  36.430  95.028  1.00  0.00           C
ATOM     70  HA  GLU     5      42.127  35.497  95.255  1.00  0.00           H
ATOM     71  CB  GLU     5      40.209  36.369  95.681  1.00  0.00           C
ATOM     72  HB2 GLU     5      40.302  36.561  96.751  1.00  0.00           H
ATOM     73  HB3 GLU     5      39.734  37.217  95.190  1.00  0.00           H
ATOM     74  CG  GLU     5      39.387  35.120  95.367  1.00  0.00           C
ATOM     75  HG2 GLU     5      38.355  35.463  95.445  1.00  0.00           H
ATOM     76  HG3 GLU     5      39.631  34.664  94.408  1.00  0.00           H
ATOM     77  CD  GLU     5      39.675  34.056  96.409  1.00  0.00           C
ATOM     78  OE1 GLU     5      40.570  33.163  96.187  1.00  0.00           O
ATOM     79  OE2 GLU     5      39.162  34.143  97.570  1.00  0.00           O
ATOM     80  C   GLU     5      41.520  36.474  93.467  1.00  0.00           C
ATOM     81  O   GLU     5      41.929  35.459  92.839  1.00  0.00           O
ATOM     82  N   LEU     6      41.122  37.568  92.874  1.00  0.00           N
ATOM     83  H   LEU     6      40.841  38.388  93.392  1.00  0.00           H
ATOM     84  CA  LEU     6      41.048  37.691  91.397  1.00  0.00           C
ATOM     85  HA  LEU     6      40.704  36.796  90.877  1.00  0.00           H
ATOM     86  CB  LEU     6      40.042  38.835  91.003  1.00  0.00           C
ATOM     87  HB2 LEU     6      40.447  39.822  91.229  1.00  0.00           H
ATOM     88  HB3 LEU     6      40.113  38.891  89.917  1.00  0.00           H
ATOM     89  CG  LEU     6      38.582  38.645  91.335  1.00  0.00           C
ATOM     90  HG  LEU     6      38.471  38.824  92.405  1.00  0.00           H
ATOM     91  CD1 LEU     6      37.579  39.608  90.697  1.00  0.00           C
ATOM     92 HD11 LEU     6      37.645  39.583  89.609  1.00  0.00           H
ATOM     93 HD12 LEU     6      37.680  40.657  90.976  1.00  0.00           H
ATOM     94 HD13 LEU     6      36.549  39.370  90.961  1.00  0.00           H
ATOM     95  CD2 LEU     6      37.963  37.236  90.999  1.00  0.00           C
ATOM     96 HD21 LEU     6      38.438  36.284  91.233  1.00  0.00           H
ATOM     97 HD22 LEU     6      37.081  37.133  91.631  1.00  0.00           H
ATOM     98 HD23 LEU     6      37.638  37.283  89.960  1.00  0.00           H
ATOM     99  C   LEU     6      42.459  37.997  90.849  1.00  0.00           C
ATOM    100  O   LEU     6      42.834  37.294  89.901  1.00  0.00           O
ATOM    101  N   MET     7      43.342  38.755  91.558  1.00  0.00           N
ATOM    102  H   MET     7      43.030  39.176  92.421  1.00  0.00           H
ATOM    103  CA  MET     7      44.719  39.183  91.191  1.00  0.00           C
ATOM    104  HA  MET     7      44.708  39.591  90.181  1.00  0.00           H
ATOM    105  CB  MET     7      45.362  40.224  92.150  1.00  0.00           C
ATOM    106  HB2 MET     7      44.676  41.070  92.195  1.00  0.00           H
ATOM    107  HB3 MET     7      45.545  39.761  93.120  1.00  0.00           H
ATOM    108  CG  MET     7      46.701  40.768  91.590  1.00  0.00           C
ATOM    109  HG2 MET     7      47.171  41.299  92.418  1.00  0.00           H
ATOM    110  HG3 MET     7      47.377  39.941  91.374  1.00  0.00           H
ATOM    111  SD  MET     7      46.517  41.755  90.086  1.00  0.00           S
ATOM    112  CE  MET     7      48.283  42.244  89.892  1.00  0.00           C
ATOM    113  HE1 MET     7      48.944  41.378  89.896  1.00  0.00           H
ATOM    114  HE2 MET     7      48.443  42.849  88.999  1.00  0.00           H
ATOM    115  HE3 MET     7      48.549  42.931  90.694  1.00  0.00           H
ATOM    116  C   MET     7      45.623  37.946  90.964  1.00  0.00           C
ATOM    117  O   MET     7      46.284  37.769  89.907  1.00  0.00           O
ATOM    118  N   GLN     8      45.448  36.987  91.882  1.00  0.00           N
ATOM    119  H   GLN     8      44.884  37.265  92.673  1.00  0.00           H
ATOM    120  CA  GLN     8      46.010  35.674  91.796  1.00  0.00           C
ATOM    121  HA  GLN     8      47.089  35.767  91.687  1.00  0.00           H
ATOM    122  CB  GLN     8      45.845  34.945  93.092  1.00  0.00           C
ATOM    123  HB2 GLN     8      46.050  35.585  93.950  1.00  0.00           H
ATOM    124  HB3 GLN     8      44.872  34.479  93.248  1.00  0.00           H
ATOM    125  CG  GLN     8      46.852  33.741  93.136  1.00  0.00           C
ATOM    126  HG2 GLN     8      46.652  33.060  92.309  1.00  0.00           H
ATOM    127  HG3 GLN     8      47.857  34.102  92.920  1.00  0.00           H
ATOM    128  CD  GLN     8      46.721  33.109  94.512  1.00  0.00           C
ATOM    129  OE1 GLN     8      47.156  33.768  95.526  1.00  0.00           O
ATOM    130  NE2 GLN     8      46.134  31.976  94.707  1.00  0.00           N
ATOM    131 HE21 GLN     8      45.693  31.766  95.590  1.00  0.00           H
ATOM    132 HE22 GLN     8      45.781  31.503  93.886  1.00  0.00           H
ATOM    133  C   GLN     8      45.593  34.886  90.478  1.00  0.00           C
ATOM    134  O   GLN     8      46.518  34.365  89.841  1.00  0.00           O
ATOM    135  N   GLN     9      44.340  34.917  90.011  1.00  0.00           N
ATOM    136  H   GLN     9      43.770  35.667  90.374  1.00  0.00           H
ATOM    137  CA  GLN     9      43.887  34.452  88.703  1.00  0.00           C
ATOM    138  HA  GLN     9      44.420  33.525  88.487  1.00  0.00           H
ATOM    139  CB  GLN     9      42.423  34.097  88.745  1.00  0.00           C
ATOM    140  HB2 GLN     9      41.796  34.988  88.775  1.00  0.00           H
ATOM    141  HB3 GLN     9      42.011  33.757  87.795  1.00  0.00           H
ATOM    142  CG  GLN     9      41.961  33.153  89.909  1.00  0.00           C
ATOM    143  HG2 GLN     9      42.253  33.759  90.767  1.00  0.00           H
ATOM    144  HG3 GLN     9      40.876  33.095  89.813  1.00  0.00           H
ATOM    145  CD  GLN     9      42.579  31.778  89.894  1.00  0.00           C
ATOM    146  OE1 GLN     9      42.720  31.185  90.913  1.00  0.00           O
ATOM    147  NE2 GLN     9      42.871  31.243  88.731  1.00  0.00           N
ATOM    148 HE21 GLN     9      43.198  30.288  88.692  1.00  0.00           H
ATOM    149 HE22 GLN     9      42.931  31.832  87.912  1.00  0.00           H
ATOM    150  C   GLN     9      44.277  35.297  87.458  1.00  0.00           C
ATOM    151  O   GLN     9      44.516  34.757  86.349  1.00  0.00           O
ATOM    152  N   ILE    10      44.483  36.588  87.641  1.00  0.00           N
ATOM    153  H   ILE    10      44.124  36.964  88.506  1.00  0.00           H
ATOM    154  CA  ILE    10      44.964  37.666  86.714  1.00  0.00           C
ATOM    155  HA  ILE    10      44.426  37.492  85.781  1.00  0.00           H
ATOM    156  CB  ILE    10      44.584  39.057  87.206  1.00  0.00           C
ATOM    157  HB  ILE    10      44.906  39.094  88.247  1.00  0.00           H
ATOM    158  CG2 ILE    10      45.431  40.054  86.370  1.00  0.00           C
ATOM    159 HG21 ILE    10      45.152  41.048  86.716  1.00  0.00           H
ATOM    160 HG22 ILE    10      45.374  39.810  85.309  1.00  0.00           H
ATOM    161 HG23 ILE    10      46.497  39.922  86.560  1.00  0.00           H
ATOM    162  CG1 ILE    10      43.069  39.414  87.070  1.00  0.00           C
ATOM    163 HG12 ILE    10      42.803  39.222  86.030  1.00  0.00           H
ATOM    164 HG13 ILE    10      42.467  38.748  87.687  1.00  0.00           H
ATOM    165  CD1 ILE    10      42.750  40.923  87.429  1.00  0.00           C
ATOM    166 HD11 ILE    10      43.214  41.701  86.822  1.00  0.00           H
ATOM    167 HD12 ILE    10      43.171  41.120  88.414  1.00  0.00           H
ATOM    168 HD13 ILE    10      41.682  41.137  87.475  1.00  0.00           H
ATOM    169  C   ILE    10      46.457  37.278  86.325  1.00  0.00           C
ATOM    170  O   ILE    10      46.689  37.001  85.144  1.00  0.00           O
ATOM    171  N   GLU    11      47.371  37.140  87.318  1.00  0.00           N
ATOM    172  H   GLU    11      47.021  37.255  88.259  1.00  0.00           H
ATOM    173  CA  GLU    11      48.743  36.722  87.062  1.00  0.00           C
ATOM    174  HA  GLU    11      49.140  37.451  86.355  1.00  0.00           H
ATOM    175  CB  GLU    11      49.545  36.650  88.366  1.00  0.00           C
ATOM    176  HB2 GLU    11      48.959  36.085  89.092  1.00  0.00           H
ATOM    177  HB3 GLU    11      50.501  36.175  88.142  1.00  0.00           H
ATOM    178  CG  GLU    11      49.865  38.066  88.888  1.00  0.00           C
ATOM    179  HG2 GLU    11      48.907  38.586  88.893  1.00  0.00           H
ATOM    180  HG3 GLU    11      50.277  37.980  89.893  1.00  0.00           H
ATOM    181  CD  GLU    11      50.834  38.810  87.978  1.00  0.00           C
ATOM    182  OE1 GLU    11      51.617  38.307  87.156  1.00  0.00           O
ATOM    183  OE2 GLU    11      50.843  40.060  88.002  1.00  0.00           O
ATOM    184  C   GLU    11      48.806  35.355  86.360  1.00  0.00           C
ATOM    185  O   GLU    11      49.697  35.101  85.543  1.00  0.00           O
ATOM    186  N   ASN    12      47.840  34.487  86.640  1.00  0.00           N
ATOM    187  H   ASN    12      46.949  34.864  86.929  1.00  0.00           H
ATOM    188  CA  ASN    12      47.807  33.096  86.107  1.00  0.00           C
ATOM    189  HA  ASN    12      48.792  32.637  86.199  1.00  0.00           H
ATOM    190  CB  ASN    12      46.736  32.261  86.890  1.00  0.00           C
ATOM    191  HB2 ASN    12      46.981  32.362  87.947  1.00  0.00           H
ATOM    192  HB3 ASN    12      45.771  32.734  86.709  1.00  0.00           H
ATOM    193  CG  ASN    12      46.844  30.823  86.542  1.00  0.00           C
ATOM    194  OD1 ASN    12      47.871  30.204  86.774  1.00  0.00           O
ATOM    195  ND2 ASN    12      45.811  30.199  86.028  1.00  0.00           N
ATOM    196 HD21 ASN    12      44.913  30.648  85.912  1.00  0.00           H
ATOM    197 HD22 ASN    12      45.877  29.199  85.909  1.00  0.00           H
ATOM    198  C   ASN    12      47.397  33.045  84.633  1.00  0.00           C
ATOM    199  O   ASN    12      48.081  32.401  83.860  1.00  0.00           O
ATOM    200  N   PHE    13      46.406  33.963  84.276  1.00  0.00           N
ATOM    201  H   PHE    13      46.170  34.562  85.054  1.00  0.00           H
ATOM    202  CA  PHE    13      45.931  34.219  82.920  1.00  0.00           C
ATOM    203  HA  PHE    13      45.676  33.322  82.357  1.00  0.00           H
ATOM    204  CB  PHE    13      44.770  35.159  82.922  1.00  0.00           C
ATOM    205  HB2 PHE    13      44.972  36.021  83.559  1.00  0.00           H
ATOM    206  HB3 PHE    13      44.579  35.574  81.932  1.00  0.00           H
ATOM    207  CG  PHE    13      43.423  34.563  83.293  1.00  0.00           C
ATOM    208  CD1 PHE    13      43.067  33.274  82.805  1.00  0.00           C
ATOM    209  HD1 PHE    13      43.786  32.777  82.170  1.00  0.00           H
ATOM    210  CE1 PHE    13      41.851  32.696  83.123  1.00  0.00           C
ATOM    211  HE1 PHE    13      41.543  31.740  82.726  1.00  0.00           H
ATOM    212  CZ  PHE    13      40.940  33.460  83.927  1.00  0.00           C
ATOM    213  HZ  PHE    13      39.907  33.143  83.918  1.00  0.00           H
ATOM    214  CE2 PHE    13      41.277  34.676  84.405  1.00  0.00           C
ATOM    215  HE2 PHE    13      40.614  35.292  84.994  1.00  0.00           H
ATOM    216  CD2 PHE    13      42.522  35.275  84.035  1.00  0.00           C
ATOM    217  HD2 PHE    13      42.851  36.230  84.416  1.00  0.00           H
ATOM    218  C   PHE    13      47.154  34.842  82.118  1.00  0.00           C
ATOM    219  O   PHE    13      47.433  34.408  81.051  1.00  0.00           O
ATOM    220  N   GLU    14      47.915  35.767  82.705  1.00  0.00           N
ATOM    221  H   GLU    14      47.523  36.184  83.538  1.00  0.00           H
ATOM    222  CA  GLU    14      49.100  36.292  82.068  1.00  0.00           C
ATOM    223  HA  GLU    14      48.813  36.758  81.126  1.00  0.00           H
ATOM    224  CB  GLU    14      49.670  37.429  82.959  1.00  0.00           C
ATOM    225  HB2 GLU    14      49.019  38.280  83.158  1.00  0.00           H
ATOM    226  HB3 GLU    14      49.759  36.986  83.951  1.00  0.00           H
ATOM    227  CG  GLU    14      50.987  38.045  82.536  1.00  0.00           C
ATOM    228  HG2 GLU    14      51.764  37.349  82.221  1.00  0.00           H
ATOM    229  HG3 GLU    14      50.813  38.726  81.703  1.00  0.00           H
ATOM    230  CD  GLU    14      51.482  38.922  83.704  1.00  0.00           C
ATOM    231  OE1 GLU    14      50.718  39.792  84.296  1.00  0.00           O
ATOM    232  OE2 GLU    14      52.643  38.840  84.177  1.00  0.00           O
ATOM    233  C   GLU    14      50.092  35.099  81.721  1.00  0.00           C
ATOM    234  O   GLU    14      50.648  35.116  80.645  1.00  0.00           O
ATOM    235  N   LYS    15      50.248  34.137  82.647  1.00  0.00           N
ATOM    236  H   LYS    15      49.769  34.164  83.536  1.00  0.00           H
ATOM    237  CA  LYS    15      51.305  33.085  82.425  1.00  0.00           C
ATOM    238  HA  LYS    15      52.158  33.673  82.087  1.00  0.00           H
ATOM    239  CB  LYS    15      51.692  32.432  83.789  1.00  0.00           C
ATOM    240  HB2 LYS    15      51.680  33.222  84.540  1.00  0.00           H
ATOM    241  HB3 LYS    15      50.872  31.767  84.064  1.00  0.00           H
ATOM    242  CG  LYS    15      53.066  31.736  83.823  1.00  0.00           C
ATOM    243  HG2 LYS    15      53.042  31.076  82.955  1.00  0.00           H
ATOM    244  HG3 LYS    15      53.917  32.412  83.741  1.00  0.00           H
ATOM    245  CD  LYS    15      53.502  30.924  85.104  1.00  0.00           C
ATOM    246  HD2 LYS    15      53.485  31.599  85.961  1.00  0.00           H
ATOM    247  HD3 LYS    15      52.684  30.231  85.300  1.00  0.00           H
ATOM    248  CE  LYS    15      54.815  30.172  84.934  1.00  0.00           C
ATOM    249  HE2 LYS    15      54.696  29.582  84.026  1.00  0.00           H
ATOM    250  HE3 LYS    15      55.601  30.915  84.799  1.00  0.00           H
ATOM    251  NZ  LYS    15      55.063  29.243  86.035  1.00  0.00           N
ATOM    252  HZ1 LYS    15      56.009  28.892  85.977  1.00  0.00           H
ATOM    253  HZ2 LYS    15      54.357  28.523  86.086  1.00  0.00           H
ATOM    254  HZ3 LYS    15      54.979  29.773  86.891  1.00  0.00           H
ATOM    255  C   LYS    15      50.939  32.061  81.371  1.00  0.00           C
ATOM    256  O   LYS    15      51.706  31.282  80.831  1.00  0.00           O
ATOM    257  N   ILE    16      49.636  32.046  81.076  1.00  0.00           N
ATOM    258  H   ILE    16      49.045  32.624  81.656  1.00  0.00           H
ATOM    259  CA  ILE    16      48.933  31.302  79.981  1.00  0.00           C
ATOM    260  HA  ILE    16      49.560  30.428  79.803  1.00  0.00           H
ATOM    261  CB  ILE    16      47.510  30.861  80.535  1.00  0.00           C
ATOM    262  HB  ILE    16      47.038  31.728  80.998  1.00  0.00           H
ATOM    263  CG2 ILE    16      46.577  30.536  79.351  1.00  0.00           C
ATOM    264 HG21 ILE    16      46.112  31.445  78.971  1.00  0.00           H
ATOM    265 HG22 ILE    16      45.865  29.775  79.667  1.00  0.00           H
ATOM    266 HG23 ILE    16      47.101  30.084  78.509  1.00  0.00           H
ATOM    267  CG1 ILE    16      47.642  29.865  81.704  1.00  0.00           C
ATOM    268 HG12 ILE    16      47.884  28.931  81.197  1.00  0.00           H
ATOM    269 HG13 ILE    16      48.516  30.099  82.314  1.00  0.00           H
ATOM    270  CD1 ILE    16      46.330  29.776  82.413  1.00  0.00           C
ATOM    271 HD11 ILE    16      46.515  29.137  83.277  1.00  0.00           H
ATOM    272 HD12 ILE    16      45.558  29.333  81.785  1.00  0.00           H
ATOM    273 HD13 ILE    16      46.064  30.730  82.869  1.00  0.00           H
ATOM    274  C   ILE    16      48.863  32.011  78.646  1.00  0.00           C
ATOM    275  O   ILE    16      49.239  31.411  77.673  1.00  0.00           O
ATOM    276  N   PHE    17      48.464  33.266  78.580  1.00  0.00           N
ATOM    277  H   PHE    17      48.196  33.790  79.402  1.00  0.00           H
ATOM    278  CA  PHE    17      48.373  34.027  77.342  1.00  0.00           C
ATOM    279  HA  PHE    17      48.147  33.332  76.535  1.00  0.00           H
ATOM    280  CB  PHE    17      47.369  35.202  77.340  1.00  0.00           C
ATOM    281  HB2 PHE    17      47.687  35.880  78.132  1.00  0.00           H
ATOM    282  HB3 PHE    17      47.488  35.803  76.439  1.00  0.00           H
ATOM    283  CG  PHE    17      45.975  34.550  77.475  1.00  0.00           C
ATOM    284  CD1 PHE    17      45.319  33.975  76.372  1.00  0.00           C
ATOM    285  HD1 PHE    17      45.755  33.990  75.385  1.00  0.00           H
ATOM    286  CE1 PHE    17      44.069  33.375  76.510  1.00  0.00           C
ATOM    287  HE1 PHE    17      43.528  33.020  75.646  1.00  0.00           H
ATOM    288  CZ  PHE    17      43.438  33.500  77.770  1.00  0.00           C
ATOM    289  HZ  PHE    17      42.514  32.956  77.898  1.00  0.00           H
ATOM    290  CE2 PHE    17      44.085  34.134  78.876  1.00  0.00           C
ATOM    291  HE2 PHE    17      43.433  34.230  79.731  1.00  0.00           H
ATOM    292  CD2 PHE    17      45.290  34.730  78.683  1.00  0.00           C
ATOM    293  HD2 PHE    17      45.698  35.364  79.457  1.00  0.00           H
ATOM    294  C   PHE    17      49.749  34.500  76.892  1.00  0.00           C
ATOM    295  O   PHE    17      49.796  35.031  75.805  1.00  0.00           O
ATOM    296  N   THR    18      50.829  34.465  77.761  1.00  0.00           N
ATOM    297  H   THR    18      50.655  34.106  78.689  1.00  0.00           H
ATOM    298  CA  THR    18      52.170  34.993  77.387  1.00  0.00           C
ATOM    299  HA  THR    18      51.997  35.905  76.816  1.00  0.00           H
ATOM    300  CB  THR    18      52.967  35.471  78.629  1.00  0.00           C
ATOM    301  HB  THR    18      52.918  34.633  79.324  1.00  0.00           H
ATOM    302  CG2 THR    18      54.514  35.708  78.377  1.00  0.00           C
ATOM    303 HG21 THR    18      55.043  36.080  79.254  1.00  0.00           H
ATOM    304 HG22 THR    18      54.640  36.474  77.611  1.00  0.00           H
ATOM    305 HG23 THR    18      54.993  34.760  78.138  1.00  0.00           H
ATOM    306  OG1 THR    18      52.317  36.630  79.184  1.00  0.00           O
ATOM    307  HG1 THR    18      51.495  36.262  79.513  1.00  0.00           H
ATOM    308  C   THR    18      52.910  34.143  76.388  1.00  0.00           C
ATOM    309  O   THR    18      53.037  32.948  76.554  1.00  0.00           O
ATOM    310  N   VAL    19      53.482  34.770  75.404  1.00  0.00           N
ATOM    311  H   VAL    19      53.363  35.769  75.485  1.00  0.00           H
ATOM    312  CA  VAL    19      54.135  34.167  74.143  1.00  0.00           C
ATOM    313  HA  VAL    19      54.417  33.142  74.386  1.00  0.00           H
ATOM    314  CB  VAL    19      53.069  34.102  72.984  1.00  0.00           C
ATOM    315  HB  VAL    19      53.497  33.790  72.032  1.00  0.00           H
ATOM    316  CG1 VAL    19      52.124  32.897  73.286  1.00  0.00           C
ATOM    317 HG11 VAL    19      51.522  32.574  72.436  1.00  0.00           H
ATOM    318 HG12 VAL    19      52.736  32.048  73.587  1.00  0.00           H
ATOM    319 HG13 VAL    19      51.462  33.149  74.114  1.00  0.00           H
ATOM    320  CG2 VAL    19      52.318  35.347  72.637  1.00  0.00           C
ATOM    321 HG21 VAL    19      51.966  35.929  73.489  1.00  0.00           H
ATOM    322 HG22 VAL    19      51.463  35.136  71.996  1.00  0.00           H
ATOM    323 HG23 VAL    19      52.909  36.026  72.021  1.00  0.00           H
ATOM    324  C   VAL    19      55.483  34.798  73.858  1.00  0.00           C
ATOM    325  O   VAL    19      55.547  35.647  72.966  1.00  0.00           O
ATOM    326  N   PRO    20      56.594  34.499  74.643  1.00  0.00           N
ATOM    327  CD  PRO    20      56.581  33.626  75.837  1.00  0.00           C
ATOM    328  HD2 PRO    20      56.927  32.646  75.510  1.00  0.00           H
ATOM    329  HD3 PRO    20      55.588  33.532  76.277  1.00  0.00           H
ATOM    330  CG  PRO    20      57.458  34.247  76.783  1.00  0.00           C
ATOM    331  HG2 PRO    20      57.870  33.558  77.520  1.00  0.00           H
ATOM    332  HG3 PRO    20      56.914  35.138  77.100  1.00  0.00           H
ATOM    333  CB  PRO    20      58.605  34.719  75.813  1.00  0.00           C
ATOM    334  HB2 PRO    20      59.345  33.947  75.612  1.00  0.00           H
ATOM    335  HB3 PRO    20      59.169  35.457  76.384  1.00  0.00           H
ATOM    336  CA  PRO    20      57.925  35.186  74.611  1.00  0.00           C
ATOM    337  HA  PRO    20      57.675  36.245  74.674  1.00  0.00           H
ATOM    338  C   PRO    20      58.765  34.961  73.332  1.00  0.00           C
ATOM    339  O   PRO    20      58.504  33.996  72.579  1.00  0.00           O
ATOM    340  N   THR    21      59.715  35.867  73.115  1.00  0.00           N
ATOM    341  H   THR    21      59.819  36.438  73.943  1.00  0.00           H
ATOM    342  CA  THR    21      60.643  36.033  71.902  1.00  0.00           C
ATOM    343  HA  THR    21      60.169  36.610  71.108  1.00  0.00           H
ATOM    344  CB  THR    21      61.934  36.795  72.321  1.00  0.00           C
ATOM    345  HB  THR    21      62.596  36.201  72.952  1.00  0.00           H
ATOM    346  CG2 THR    21      62.642  37.114  71.088  1.00  0.00           C
ATOM    347 HG21 THR    21      63.136  36.201  70.755  1.00  0.00           H
ATOM    348 HG22 THR    21      63.408  37.853  71.324  1.00  0.00           H
ATOM    349 HG23 THR    21      62.032  37.427  70.240  1.00  0.00           H
ATOM    350  OG1 THR    21      61.633  38.068  72.915  1.00  0.00           O
ATOM    351  HG1 THR    21      62.362  38.685  72.817  1.00  0.00           H
ATOM    352  C   THR    21      61.062  34.599  71.420  1.00  0.00           C
ATOM    353  O   THR    21      60.867  34.233  70.280  1.00  0.00           O
ATOM    354  N   GLU    22      61.618  33.721  72.338  1.00  0.00           N
ATOM    355  H   GLU    22      61.788  33.953  73.306  1.00  0.00           H
ATOM    356  CA  GLU    22      62.102  32.433  71.895  1.00  0.00           C
ATOM    357  HA  GLU    22      62.812  32.661  71.100  1.00  0.00           H
ATOM    358  CB  GLU    22      62.983  31.742  72.983  1.00  0.00           C
ATOM    359  HB2 GLU    22      63.503  30.923  72.486  1.00  0.00           H
ATOM    360  HB3 GLU    22      63.660  32.477  73.420  1.00  0.00           H
ATOM    361  CG  GLU    22      62.267  31.124  74.163  1.00  0.00           C
ATOM    362  HG2 GLU    22      61.864  30.162  73.845  1.00  0.00           H
ATOM    363  HG3 GLU    22      63.017  30.832  74.898  1.00  0.00           H
ATOM    364  CD  GLU    22      61.142  32.039  74.772  1.00  0.00           C
ATOM    365  OE1 GLU    22      59.967  31.717  74.633  1.00  0.00           O
ATOM    366  OE2 GLU    22      61.533  32.917  75.556  1.00  0.00           O
ATOM    367  C   GLU    22      60.982  31.540  71.331  1.00  0.00           C
ATOM    368  O   GLU    22      61.219  30.728  70.404  1.00  0.00           O
ATOM    369  N   THR    23      59.776  31.665  71.861  1.00  0.00           N
ATOM    370  H   THR    23      59.710  32.386  72.566  1.00  0.00           H
ATOM    371  CA  THR    23      58.520  30.989  71.466  1.00  0.00           C
ATOM    372  HA  THR    23      58.603  29.928  71.228  1.00  0.00           H
ATOM    373  CB  THR    23      57.537  30.943  72.640  1.00  0.00           C
ATOM    374  HB  THR    23      57.395  31.953  73.025  1.00  0.00           H
ATOM    375  CG2 THR    23      56.211  30.368  72.164  1.00  0.00           C
ATOM    376 HG21 THR    23      56.318  29.323  71.874  1.00  0.00           H
ATOM    377 HG22 THR    23      55.793  30.879  71.296  1.00  0.00           H
ATOM    378 HG23 THR    23      55.488  30.488  72.971  1.00  0.00           H
ATOM    379  OG1 THR    23      58.031  30.180  73.672  1.00  0.00           O
ATOM    380  HG1 THR    23      58.756  30.730  73.979  1.00  0.00           H
ATOM    381  C   THR    23      58.043  31.485  70.151  1.00  0.00           C
ATOM    382  O   THR    23      57.834  30.706  69.209  1.00  0.00           O
ATOM    383  N   LEU    24      58.081  32.819  69.908  1.00  0.00           N
ATOM    384  H   LEU    24      58.414  33.458  70.615  1.00  0.00           H
ATOM    385  CA  LEU    24      57.913  33.363  68.590  1.00  0.00           C
ATOM    386  HA  LEU    24      56.939  32.999  68.263  1.00  0.00           H
ATOM    387  CB  LEU    24      57.676  34.889  68.762  1.00  0.00           C
ATOM    388  HB2 LEU    24      58.582  35.446  69.003  1.00  0.00           H
ATOM    389  HB3 LEU    24      57.466  35.308  67.778  1.00  0.00           H
ATOM    390  CG  LEU    24      56.570  35.299  69.754  1.00  0.00           C
ATOM    391  HG  LEU    24      56.920  35.169  70.778  1.00  0.00           H
ATOM    392  CD1 LEU    24      56.300  36.855  69.474  1.00  0.00           C
ATOM    393 HD11 LEU    24      55.477  37.252  70.067  1.00  0.00           H
ATOM    394 HD12 LEU    24      56.078  37.014  68.419  1.00  0.00           H
ATOM    395 HD13 LEU    24      57.195  37.423  69.729  1.00  0.00           H
ATOM    396  CD2 LEU    24      55.259  34.614  69.506  1.00  0.00           C
ATOM    397 HD21 LEU    24      54.966  34.617  68.455  1.00  0.00           H
ATOM    398 HD22 LEU    24      55.256  33.550  69.748  1.00  0.00           H
ATOM    399 HD23 LEU    24      54.465  35.040  70.121  1.00  0.00           H
ATOM    400  C   LEU    24      58.991  33.056  67.572  1.00  0.00           C
ATOM    401  O   LEU    24      58.720  32.911  66.382  1.00  0.00           O
ATOM    402  N   GLN    25      60.261  32.856  68.035  1.00  0.00           N
ATOM    403  H   GLN    25      60.447  33.029  69.013  1.00  0.00           H
ATOM    404  CA  GLN    25      61.284  32.062  67.248  1.00  0.00           C
ATOM    405  HA  GLN    25      61.433  32.558  66.290  1.00  0.00           H
ATOM    406  CB  GLN    25      62.717  32.227  67.811  1.00  0.00           C
ATOM    407  HB2 GLN    25      62.792  32.056  68.885  1.00  0.00           H
ATOM    408  HB3 GLN    25      63.378  31.603  67.209  1.00  0.00           H
ATOM    409  CG  GLN    25      63.165  33.673  67.562  1.00  0.00           C
ATOM    410  HG2 GLN    25      62.795  34.205  66.686  1.00  0.00           H
ATOM    411  HG3 GLN    25      62.784  34.362  68.316  1.00  0.00           H
ATOM    412  CD  GLN    25      64.673  33.778  67.584  1.00  0.00           C
ATOM    413  OE1 GLN    25      65.453  32.877  67.901  1.00  0.00           O
ATOM    414  NE2 GLN    25      65.206  34.987  67.246  1.00  0.00           N
ATOM    415 HE21 GLN    25      66.202  35.105  67.131  1.00  0.00           H
ATOM    416 HE22 GLN    25      64.649  35.809  67.062  1.00  0.00           H
ATOM    417  C   GLN    25      60.813  30.623  66.867  1.00  0.00           C
ATOM    418  O   GLN    25      60.756  30.326  65.631  1.00  0.00           O
ATOM    419  N   ALA    26      60.411  29.790  67.777  1.00  0.00           N
ATOM    420  H   ALA    26      60.491  30.133  68.724  1.00  0.00           H
ATOM    421  CA  ALA    26      60.177  28.343  67.557  1.00  0.00           C
ATOM    422  HA  ALA    26      61.062  27.990  67.028  1.00  0.00           H
ATOM    423  CB  ALA    26      60.074  27.584  68.878  1.00  0.00           C
ATOM    424  HB1 ALA    26      60.838  27.857  69.605  1.00  0.00           H
ATOM    425  HB2 ALA    26      59.864  26.525  68.731  1.00  0.00           H
ATOM    426  HB3 ALA    26      59.188  27.995  69.362  1.00  0.00           H
ATOM    427  C   ALA    26      59.016  28.165  66.583  1.00  0.00           C
ATOM    428  O   ALA    26      59.163  27.357  65.707  1.00  0.00           O
ATOM    429  N   VAL    27      57.897  28.866  66.739  1.00  0.00           N
ATOM    430  H   VAL    27      57.844  29.492  67.530  1.00  0.00           H
ATOM    431  CA  VAL    27      56.771  28.933  65.805  1.00  0.00           C
ATOM    432  HA  VAL    27      56.306  27.948  65.787  1.00  0.00           H
ATOM    433  CB  VAL    27      55.611  29.819  66.383  1.00  0.00           C
ATOM    434  HB  VAL    27      55.978  30.803  66.677  1.00  0.00           H
ATOM    435  CG1 VAL    27      54.524  30.086  65.389  1.00  0.00           C
ATOM    436 HG11 VAL    27      55.023  30.354  64.457  1.00  0.00           H
ATOM    437 HG12 VAL    27      53.988  29.146  65.261  1.00  0.00           H
ATOM    438 HG13 VAL    27      53.727  30.787  65.636  1.00  0.00           H
ATOM    439  CG2 VAL    27      55.054  29.275  67.722  1.00  0.00           C
ATOM    440 HG21 VAL    27      55.101  28.187  67.779  1.00  0.00           H
ATOM    441 HG22 VAL    27      54.016  29.608  67.757  1.00  0.00           H
ATOM    442 HG23 VAL    27      55.597  29.658  68.586  1.00  0.00           H
ATOM    443  C   VAL    27      57.260  29.347  64.420  1.00  0.00           C
ATOM    444  O   VAL    27      56.787  28.793  63.389  1.00  0.00           O
ATOM    445  N   THR    28      58.173  30.317  64.259  1.00  0.00           N
ATOM    446  H   THR    28      58.654  30.478  65.133  1.00  0.00           H
ATOM    447  CA  THR    28      58.677  30.991  63.037  1.00  0.00           C
ATOM    448  HA  THR    28      57.817  31.268  62.426  1.00  0.00           H
ATOM    449  CB  THR    28      59.392  32.347  63.310  1.00  0.00           C
ATOM    450  HB  THR    28      60.115  32.255  64.121  1.00  0.00           H
ATOM    451  CG2 THR    28      60.037  32.915  62.045  1.00  0.00           C
ATOM    452 HG21 THR    28      60.663  32.245  61.457  1.00  0.00           H
ATOM    453 HG22 THR    28      60.503  33.899  62.108  1.00  0.00           H
ATOM    454 HG23 THR    28      59.243  33.165  61.341  1.00  0.00           H
ATOM    455  OG1 THR    28      58.391  33.155  63.595  1.00  0.00           O
ATOM    456  HG1 THR    28      58.471  33.295  64.541  1.00  0.00           H
ATOM    457  C   THR    28      59.549  29.990  62.258  1.00  0.00           C
ATOM    458  O   THR    28      59.427  29.844  61.063  1.00  0.00           O
ATOM    459  N   LYS    29      60.359  29.275  63.042  1.00  0.00           N
ATOM    460  H   LYS    29      60.538  29.806  63.882  1.00  0.00           H
ATOM    461  CA  LYS    29      61.285  28.199  62.587  1.00  0.00           C
ATOM    462  HA  LYS    29      62.010  28.563  61.860  1.00  0.00           H
ATOM    463  CB  LYS    29      62.189  27.852  63.859  1.00  0.00           C
ATOM    464  HB2 LYS    29      61.685  27.918  64.823  1.00  0.00           H
ATOM    465  HB3 LYS    29      62.467  26.803  63.744  1.00  0.00           H
ATOM    466  CG  LYS    29      63.370  28.761  63.886  1.00  0.00           C
ATOM    467  HG2 LYS    29      64.025  28.365  63.110  1.00  0.00           H
ATOM    468  HG3 LYS    29      63.118  29.811  63.735  1.00  0.00           H
ATOM    469  CD  LYS    29      64.053  28.745  65.253  1.00  0.00           C
ATOM    470  HD2 LYS    29      64.717  29.609  65.301  1.00  0.00           H
ATOM    471  HD3 LYS    29      63.309  28.846  66.044  1.00  0.00           H
ATOM    472  CE  LYS    29      64.828  27.476  65.410  1.00  0.00           C
ATOM    473  HE2 LYS    29      64.177  26.618  65.240  1.00  0.00           H
ATOM    474  HE3 LYS    29      65.532  27.338  64.590  1.00  0.00           H
ATOM    475  NZ  LYS    29      65.576  27.326  66.687  1.00  0.00           N
ATOM    476  HZ1 LYS    29      66.129  28.164  66.808  1.00  0.00           H
ATOM    477  HZ2 LYS    29      66.201  26.542  66.569  1.00  0.00           H
ATOM    478  HZ3 LYS    29      64.964  27.153  67.472  1.00  0.00           H
ATOM    479  C   LYS    29      60.523  26.991  61.982  1.00  0.00           C
ATOM    480  O   LYS    29      60.800  26.490  60.886  1.00  0.00           O
ATOM    481  N   HIE    30      59.596  26.497  62.791  1.00  0.00           N
ATOM    482  H   HIE    30      59.471  26.893  63.712  1.00  0.00           H
ATOM    483  CA  HIE    30      58.711  25.436  62.374  1.00  0.00           C
ATOM    484  HA  HIE    30      59.331  24.591  62.076  1.00  0.00           H
ATOM    485  CB  HIE    30      57.869  24.988  63.555  1.00  0.00           C
ATOM    486  HB2 HIE    30      58.484  24.779  64.431  1.00  0.00           H
ATOM    487  HB3 HIE    30      57.100  25.725  63.785  1.00  0.00           H
ATOM    488  CG  HIE    30      57.137  23.673  63.293  1.00  0.00           C
ATOM    489  ND1 HIE    30      57.711  22.415  62.980  1.00  0.00           N
ATOM    490  CE1 HIE    30      56.636  21.677  62.565  1.00  0.00           C
ATOM    491  HE1 HIE    30      56.738  20.768  61.993  1.00  0.00           H
ATOM    492  NE2 HIE    30      55.495  22.352  62.703  1.00  0.00           N
ATOM    493  HE2 HIE    30      54.535  22.063  62.579  1.00  0.00           H
ATOM    494  CD2 HIE    30      55.755  23.615  63.167  1.00  0.00           C
ATOM    495  HD2 HIE    30      55.041  24.415  63.294  1.00  0.00           H
ATOM    496  C   HIE    30      57.963  25.899  61.123  1.00  0.00           C
ATOM    497  O   HIE    30      57.861  25.160  60.149  1.00  0.00           O
ATOM    498  N   PHE    31      57.333  27.176  61.067  1.00  0.00           N
ATOM    499  H   PHE    31      57.246  27.789  61.865  1.00  0.00           H
ATOM    500  CA  PHE    31      56.751  27.735  59.894  1.00  0.00           C
ATOM    501  HA  PHE    31      55.838  27.169  59.715  1.00  0.00           H
ATOM    502  CB  PHE    31      56.363  29.257  60.022  1.00  0.00           C
ATOM    503  HB2 PHE    31      56.605  29.616  61.023  1.00  0.00           H
ATOM    504  HB3 PHE    31      56.988  29.862  59.365  1.00  0.00           H
ATOM    505  CG  PHE    31      54.939  29.690  59.861  1.00  0.00           C
ATOM    506  CD1 PHE    31      54.393  29.554  58.578  1.00  0.00           C
ATOM    507  HD1 PHE    31      55.039  29.141  57.818  1.00  0.00           H
ATOM    508  CE1 PHE    31      53.106  29.854  58.314  1.00  0.00           C
ATOM    509  HE1 PHE    31      52.733  29.769  57.304  1.00  0.00           H
ATOM    510  CZ  PHE    31      52.315  30.456  59.303  1.00  0.00           C
ATOM    511  HZ  PHE    31      51.273  30.723  59.208  1.00  0.00           H
ATOM    512  CE2 PHE    31      52.818  30.501  60.567  1.00  0.00           C
ATOM    513  HE2 PHE    31      52.170  30.857  61.354  1.00  0.00           H
ATOM    514  CD2 PHE    31      54.168  30.180  60.890  1.00  0.00           C
ATOM    515  HD2 PHE    31      54.469  30.295  61.921  1.00  0.00           H
ATOM    516  C   PHE    31      57.549  27.645  58.501  1.00  0.00           C
ATOM    517  O   PHE    31      57.024  27.016  57.559  1.00  0.00           O
ATOM    518  N   ILE    32      58.812  28.135  58.451  1.00  0.00           N
ATOM    519  H   ILE    32      59.210  28.690  59.196  1.00  0.00           H
ATOM    520  CA  ILE    32      59.734  27.904  57.326  1.00  0.00           C
ATOM    521  HA  ILE    32      59.434  28.459  56.437  1.00  0.00           H
ATOM    522  CB  ILE    32      61.170  28.265  57.759  1.00  0.00           C
ATOM    523  HB  ILE    32      61.409  27.738  58.683  1.00  0.00           H
ATOM    524  CG2 ILE    32      62.256  28.000  56.654  1.00  0.00           C
ATOM    525 HG21 ILE    32      63.242  28.405  56.881  1.00  0.00           H
ATOM    526 HG22 ILE    32      61.927  28.662  55.852  1.00  0.00           H
ATOM    527 HG23 ILE    32      62.288  26.983  56.265  1.00  0.00           H
ATOM    528  CG1 ILE    32      61.328  29.777  58.083  1.00  0.00           C
ATOM    529 HG12 ILE    32      61.188  30.371  57.181  1.00  0.00           H
ATOM    530 HG13 ILE    32      60.472  29.971  58.729  1.00  0.00           H
ATOM    531  CD1 ILE    32      62.576  30.246  58.886  1.00  0.00           C
ATOM    532 HD11 ILE    32      62.478  31.290  59.180  1.00  0.00           H
ATOM    533 HD12 ILE    32      63.509  29.978  58.391  1.00  0.00           H
ATOM    534 HD13 ILE    32      62.518  29.681  59.817  1.00  0.00           H
ATOM    535  C   ILE    32      59.737  26.431  56.780  1.00  0.00           C
ATOM    536  O   ILE    32      59.682  26.113  55.596  1.00  0.00           O
ATOM    537  N   SER    33      59.898  25.530  57.700  1.00  0.00           N
ATOM    538  H   SER    33      59.977  25.758  58.680  1.00  0.00           H
ATOM    539  CA  SER    33      60.048  24.047  57.381  1.00  0.00           C
ATOM    540  HA  SER    33      60.745  24.031  56.543  1.00  0.00           H
ATOM    541  CB  SER    33      60.632  23.391  58.663  1.00  0.00           C
ATOM    542  HB2 SER    33      61.223  22.550  58.303  1.00  0.00           H
ATOM    543  HB3 SER    33      61.426  24.026  59.057  1.00  0.00           H
ATOM    544  OG  SER    33      59.594  22.980  59.666  1.00  0.00           O
ATOM    545  HG  SER    33      59.001  23.708  59.866  1.00  0.00           H
ATOM    546  C   SER    33      58.795  23.372  56.963  1.00  0.00           C
ATOM    547  O   SER    33      58.855  22.356  56.249  1.00  0.00           O
ATOM    548  N   GLU    34      57.593  23.942  57.290  1.00  0.00           N
ATOM    549  H   GLU    34      57.567  24.672  57.988  1.00  0.00           H
ATOM    550  CA  GLU    34      56.266  23.535  56.764  1.00  0.00           C
ATOM    551  HA  GLU    34      56.287  22.464  56.563  1.00  0.00           H
ATOM    552  CB  GLU    34      55.259  23.858  57.838  1.00  0.00           C
ATOM    553  HB2 GLU    34      55.236  24.904  58.144  1.00  0.00           H
ATOM    554  HB3 GLU    34      54.238  23.638  57.531  1.00  0.00           H
ATOM    555  CG  GLU    34      55.345  23.056  59.094  1.00  0.00           C
ATOM    556  HG2 GLU    34      56.215  23.461  59.611  1.00  0.00           H
ATOM    557  HG3 GLU    34      54.497  23.275  59.743  1.00  0.00           H
ATOM    558  CD  GLU    34      55.451  21.503  58.781  1.00  0.00           C
ATOM    559  OE1 GLU    34      54.525  20.975  58.095  1.00  0.00           O
ATOM    560  OE2 GLU    34      56.308  20.731  59.326  1.00  0.00           O
ATOM    561  C   GLU    34      55.919  24.175  55.413  1.00  0.00           C
ATOM    562  O   GLU    34      55.190  23.555  54.591  1.00  0.00           O
ATOM    563  N   LEU    35      56.355  25.404  55.208  1.00  0.00           N
ATOM    564  H   LEU    35      56.715  25.845  56.043  1.00  0.00           H
ATOM    565  CA  LEU    35      56.275  26.108  53.889  1.00  0.00           C
ATOM    566  HA  LEU    35      55.227  26.233  53.615  1.00  0.00           H
ATOM    567  CB  LEU    35      56.770  27.539  54.042  1.00  0.00           C
ATOM    568  HB2 LEU    35      57.676  27.512  54.648  1.00  0.00           H
ATOM    569  HB3 LEU    35      56.777  27.917  53.020  1.00  0.00           H
ATOM    570  CG  LEU    35      55.956  28.617  54.863  1.00  0.00           C
ATOM    571  HG  LEU    35      55.751  28.212  55.854  1.00  0.00           H
ATOM    572  CD1 LEU    35      56.815  29.810  55.065  1.00  0.00           C
ATOM    573 HD11 LEU    35      56.341  30.505  55.758  1.00  0.00           H
ATOM    574 HD12 LEU    35      56.967  30.286  54.096  1.00  0.00           H
ATOM    575 HD13 LEU    35      57.813  29.541  55.409  1.00  0.00           H
ATOM    576  CD2 LEU    35      54.656  28.991  54.127  1.00  0.00           C
ATOM    577 HD21 LEU    35      54.933  29.495  53.201  1.00  0.00           H
ATOM    578 HD22 LEU    35      54.136  28.045  53.972  1.00  0.00           H
ATOM    579 HD23 LEU    35      54.104  29.627  54.819  1.00  0.00           H
ATOM    580  C   LEU    35      56.943  25.321  52.777  1.00  0.00           C
ATOM    581  O   LEU    35      56.405  25.065  51.704  1.00  0.00           O
ATOM    582  N   GLU    36      58.156  24.826  53.079  1.00  0.00           N
ATOM    583  H   GLU    36      58.683  25.045  53.912  1.00  0.00           H
ATOM    584  CA  GLU    36      58.907  23.873  52.272  1.00  0.00           C
ATOM    585  HA  GLU    36      59.131  24.201  51.257  1.00  0.00           H
ATOM    586  CB  GLU    36      60.253  23.580  53.012  1.00  0.00           C
ATOM    587  HB2 GLU    36      60.792  24.527  53.004  1.00  0.00           H
ATOM    588  HB3 GLU    36      60.010  23.448  54.066  1.00  0.00           H
ATOM    589  CG  GLU    36      61.096  22.396  52.611  1.00  0.00           C
ATOM    590  HG2 GLU    36      61.756  22.171  53.450  1.00  0.00           H
ATOM    591  HG3 GLU    36      60.426  21.535  52.619  1.00  0.00           H
ATOM    592  CD  GLU    36      61.788  22.475  51.278  1.00  0.00           C
ATOM    593  OE1 GLU    36      62.323  23.592  50.938  1.00  0.00           O
ATOM    594  OE2 GLU    36      61.814  21.419  50.564  1.00  0.00           O
ATOM    595  C   GLU    36      58.147  22.559  52.061  1.00  0.00           C
ATOM    596  O   GLU    36      57.956  22.064  50.948  1.00  0.00           O
ATOM    597  N   LYS    37      57.655  21.996  53.126  1.00  0.00           N
ATOM    598  H   LYS    37      57.813  22.454  54.013  1.00  0.00           H
ATOM    599  CA  LYS    37      56.814  20.726  53.021  1.00  0.00           C
ATOM    600  HA  LYS    37      57.437  19.982  52.525  1.00  0.00           H
ATOM    601  CB  LYS    37      56.591  20.166  54.433  1.00  0.00           C
ATOM    602  HB2 LYS    37      56.558  20.943  55.198  1.00  0.00           H
ATOM    603  HB3 LYS    37      55.615  19.687  54.373  1.00  0.00           H
ATOM    604  CG  LYS    37      57.712  19.241  54.896  1.00  0.00           C
ATOM    605  HG2 LYS    37      57.640  18.359  54.260  1.00  0.00           H
ATOM    606  HG3 LYS    37      58.692  19.670  54.686  1.00  0.00           H
ATOM    607  CD  LYS    37      57.513  19.020  56.395  1.00  0.00           C
ATOM    608  HD2 LYS    37      58.372  18.479  56.794  1.00  0.00           H
ATOM    609  HD3 LYS    37      57.531  19.980  56.912  1.00  0.00           H
ATOM    610  CE  LYS    37      56.114  18.378  56.697  1.00  0.00           C
ATOM    611  HE2 LYS    37      55.347  18.970  56.197  1.00  0.00           H
ATOM    612  HE3 LYS    37      56.176  17.481  56.081  1.00  0.00           H
ATOM    613  NZ  LYS    37      55.952  18.279  58.143  1.00  0.00           N
ATOM    614  HZ1 LYS    37      55.053  17.922  58.436  1.00  0.00           H
ATOM    615  HZ2 LYS    37      56.075  19.200  58.539  1.00  0.00           H
ATOM    616  HZ3 LYS    37      56.598  17.636  58.577  1.00  0.00           H
ATOM    617  C   LYS    37      55.494  20.919  52.178  1.00  0.00           C
ATOM    618  O   LYS    37      55.091  20.142  51.347  1.00  0.00           O
ATOM    619  N   GLY    38      54.905  22.122  52.369  1.00  0.00           N
ATOM    620  H   GLY    38      55.294  22.741  53.066  1.00  0.00           H
ATOM    621  CA  GLY    38      53.744  22.620  51.542  1.00  0.00           C
ATOM    622  HA2 GLY    38      52.905  21.927  51.609  1.00  0.00           H
ATOM    623  HA3 GLY    38      53.379  23.532  52.017  1.00  0.00           H
ATOM    624  C   GLY    38      54.106  22.918  50.032  1.00  0.00           C
ATOM    625  O   GLY    38      53.238  22.851  49.194  1.00  0.00           O
ATOM    626  N   LEU    39      55.387  22.876  49.628  1.00  0.00           N
ATOM    627  H   LEU    39      56.132  22.864  50.310  1.00  0.00           H
ATOM    628  CA  LEU    39      55.911  23.003  48.220  1.00  0.00           C
ATOM    629  HA  LEU    39      55.071  23.271  47.579  1.00  0.00           H
ATOM    630  CB  LEU    39      57.014  24.110  48.269  1.00  0.00           C
ATOM    631  HB2 LEU    39      57.659  23.894  49.121  1.00  0.00           H
ATOM    632  HB3 LEU    39      57.633  24.051  47.375  1.00  0.00           H
ATOM    633  CG  LEU    39      56.494  25.535  48.555  1.00  0.00           C
ATOM    634  HG  LEU    39      55.774  25.518  49.373  1.00  0.00           H
ATOM    635  CD1 LEU    39      57.605  26.475  49.084  1.00  0.00           C
ATOM    636 HD11 LEU    39      57.268  27.503  49.221  1.00  0.00           H
ATOM    637 HD12 LEU    39      58.388  26.445  48.326  1.00  0.00           H
ATOM    638 HD13 LEU    39      58.164  26.058  49.921  1.00  0.00           H
ATOM    639  CD2 LEU    39      55.725  26.202  47.434  1.00  0.00           C
ATOM    640 HD21 LEU    39      56.407  26.365  46.599  1.00  0.00           H
ATOM    641 HD22 LEU    39      54.821  25.665  47.147  1.00  0.00           H
ATOM    642 HD23 LEU    39      55.402  27.163  47.832  1.00  0.00           H
ATOM    643  C   LEU    39      56.427  21.638  47.663  1.00  0.00           C
ATOM    644  O   LEU    39      56.473  21.405  46.441  1.00  0.00           O
ATOM    645  N   SER    40      56.893  20.718  48.545  1.00  0.00           N
ATOM    646  H   SER    40      57.105  21.108  49.453  1.00  0.00           H
ATOM    647  CA  SER    40      57.550  19.454  48.212  1.00  0.00           C
ATOM    648  HA  SER    40      58.463  19.569  47.628  1.00  0.00           H
ATOM    649  CB  SER    40      58.020  18.887  49.552  1.00  0.00           C
ATOM    650  HB2 SER    40      58.628  18.048  49.215  1.00  0.00           H
ATOM    651  HB3 SER    40      58.647  19.637  50.034  1.00  0.00           H
ATOM    652  OG  SER    40      56.993  18.314  50.373  1.00  0.00           O
ATOM    653  HG  SER    40      56.306  18.970  50.516  1.00  0.00           H
ATOM    654  C   SER    40      56.709  18.352  47.562  1.00  0.00           C
ATOM    655  O   SER    40      55.475  18.318  47.792  1.00  0.00           O
ATOM    656  N   LYS    41      57.249  17.321  46.928  1.00  0.00           N
ATOM    657  H   LYS    41      58.252  17.350  46.817  1.00  0.00           H
ATOM    658  CA  LYS    41      56.432  16.183  46.490  1.00  0.00           C
ATOM    659  HA  LYS    41      55.521  16.468  45.965  1.00  0.00           H
ATOM    660  CB  LYS    41      57.347  15.377  45.540  1.00  0.00           C
ATOM    661  HB2 LYS    41      58.382  15.297  45.873  1.00  0.00           H
ATOM    662  HB3 LYS    41      56.914  14.376  45.535  1.00  0.00           H
ATOM    663  CG  LYS    41      57.212  15.844  44.077  1.00  0.00           C
ATOM    664  HG2 LYS    41      56.277  15.592  43.575  1.00  0.00           H
ATOM    665  HG3 LYS    41      57.313  16.928  44.131  1.00  0.00           H
ATOM    666  CD  LYS    41      58.304  15.217  43.184  1.00  0.00           C
ATOM    667  HD2 LYS    41      59.304  15.548  43.460  1.00  0.00           H
ATOM    668  HD3 LYS    41      58.334  14.131  43.096  1.00  0.00           H
ATOM    669  CE  LYS    41      58.095  15.631  41.741  1.00  0.00           C
ATOM    670  HE2 LYS    41      57.177  15.219  41.322  1.00  0.00           H
ATOM    671  HE3 LYS    41      57.934  16.709  41.743  1.00  0.00           H
ATOM    672  NZ  LYS    41      59.290  15.300  40.806  1.00  0.00           N
ATOM    673  HZ1 LYS    41      60.162  15.693  41.132  1.00  0.00           H
ATOM    674  HZ2 LYS    41      59.177  15.624  39.857  1.00  0.00           H
ATOM    675  HZ3 LYS    41      59.408  14.297  40.776  1.00  0.00           H
ATOM    676  C   LYS    41      55.917  15.285  47.626  1.00  0.00           C
ATOM    677  O   LYS    41      54.986  14.475  47.393  1.00  0.00           O
ATOM    678  N   LYS    42      56.470  15.387  48.858  1.00  0.00           N
ATOM    679  H   LYS    42      57.108  16.165  48.944  1.00  0.00           H
ATOM    680  CA  LYS    42      55.992  14.638  50.020  1.00  0.00           C
ATOM    681  HA  LYS    42      55.522  13.698  49.729  1.00  0.00           H
ATOM    682  CB  LYS    42      57.178  14.291  50.976  1.00  0.00           C
ATOM    683  HB2 LYS    42      56.874  13.561  51.726  1.00  0.00           H
ATOM    684  HB3 LYS    42      57.962  13.843  50.366  1.00  0.00           H
ATOM    685  CG  LYS    42      57.876  15.527  51.538  1.00  0.00           C
ATOM    686  HG2 LYS    42      58.493  15.927  50.733  1.00  0.00           H
ATOM    687  HG3 LYS    42      57.141  16.249  51.896  1.00  0.00           H
ATOM    688  CD  LYS    42      58.816  15.025  52.664  1.00  0.00           C
ATOM    689  HD2 LYS    42      59.319  15.862  53.148  1.00  0.00           H
ATOM    690  HD3 LYS    42      58.242  14.601  53.487  1.00  0.00           H
ATOM    691  CE  LYS    42      59.900  14.022  52.228  1.00  0.00           C
ATOM    692  HE2 LYS    42      59.414  13.258  51.622  1.00  0.00           H
ATOM    693  HE3 LYS    42      60.616  14.624  51.668  1.00  0.00           H
ATOM    694  NZ  LYS    42      60.518  13.210  53.336  1.00  0.00           N
ATOM    695  HZ1 LYS    42      60.727  12.323  52.901  1.00  0.00           H
ATOM    696  HZ2 LYS    42      59.886  13.110  54.118  1.00  0.00           H
ATOM    697  HZ3 LYS    42      61.376  13.634  53.660  1.00  0.00           H
ATOM    698  C   LYS    42      54.868  15.329  50.784  1.00  0.00           C
ATOM    699  O   LYS    42      54.037  14.652  51.428  1.00  0.00           O
ATOM    700  N   GLY    43      54.601  16.623  50.465  1.00  0.00           N
ATOM    701  H   GLY    43      55.216  17.112  49.830  1.00  0.00           H
ATOM    702  CA  GLY    43      53.522  17.395  51.001  1.00  0.00           C
ATOM    703  HA2 GLY    43      53.583  18.314  50.420  1.00  0.00           H
ATOM    704  HA3 GLY    43      52.616  16.860  50.716  1.00  0.00           H
ATOM    705  C   GLY    43      53.474  17.749  52.423  1.00  0.00           C
ATOM    706  O   GLY    43      54.421  17.533  53.165  1.00  0.00           O
ATOM    707  N   GLY    44      52.332  18.355  52.806  1.00  0.00           N
ATOM    708  H   GLY    44      51.494  18.322  52.243  1.00  0.00           H
ATOM    709  CA  GLY    44      52.234  18.917  54.211  1.00  0.00           C
ATOM    710  HA2 GLY    44      52.441  18.103  54.906  1.00  0.00           H
ATOM    711  HA3 GLY    44      53.001  19.688  54.276  1.00  0.00           H
ATOM    712  C   GLY    44      50.854  19.482  54.419  1.00  0.00           C
ATOM    713  O   GLY    44      49.991  19.491  53.525  1.00  0.00           O
ATOM    714  N   ASN    45      50.647  20.255  55.496  1.00  0.00           N
ATOM    715  H   ASN    45      51.467  20.332  56.080  1.00  0.00           H
ATOM    716  CA  ASN    45      49.385  20.910  55.884  1.00  0.00           C
ATOM    717  HA  ASN    45      48.513  20.372  55.509  1.00  0.00           H
ATOM    718  CB  ASN    45      49.173  20.880  57.415  1.00  0.00           C
ATOM    719  HB2 ASN    45      50.176  20.986  57.829  1.00  0.00           H
ATOM    720  HB3 ASN    45      48.623  21.755  57.761  1.00  0.00           H
ATOM    721  CG  ASN    45      48.495  19.647  57.932  1.00  0.00           C
ATOM    722  OD1 ASN    45      47.460  19.238  57.351  1.00  0.00           O
ATOM    723  ND2 ASN    45      48.988  18.981  58.937  1.00  0.00           N
ATOM    724 HD21 ASN    45      49.884  19.258  59.308  1.00  0.00           H
ATOM    725 HD22 ASN    45      48.561  18.105  59.205  1.00  0.00           H
ATOM    726  C   ASN    45      49.320  22.364  55.379  1.00  0.00           C
ATOM    727  O   ASN    45      48.210  22.798  54.983  1.00  0.00           O
ATOM    728  N   ILE    46      50.397  23.107  55.075  1.00  0.00           N
ATOM    729  H   ILE    46      51.324  22.751  55.257  1.00  0.00           H
ATOM    730  CA  ILE    46      50.241  24.386  54.301  1.00  0.00           C
ATOM    731  HA  ILE    46      49.400  24.858  54.808  1.00  0.00           H
ATOM    732  CB  ILE    46      51.507  25.293  54.418  1.00  0.00           C
ATOM    733  HB  ILE    46      52.358  24.947  53.831  1.00  0.00           H
ATOM    734  CG2 ILE    46      51.042  26.703  53.945  1.00  0.00           C
ATOM    735 HG21 ILE    46      50.264  27.110  54.589  1.00  0.00           H
ATOM    736 HG22 ILE    46      50.906  26.598  52.869  1.00  0.00           H
ATOM    737 HG23 ILE    46      51.929  27.336  53.972  1.00  0.00           H
ATOM    738  CG1 ILE    46      51.966  25.363  55.907  1.00  0.00           C
ATOM    739 HG12 ILE    46      51.158  25.635  56.589  1.00  0.00           H
ATOM    740 HG13 ILE    46      52.272  24.360  56.203  1.00  0.00           H
ATOM    741  CD1 ILE    46      53.058  26.421  56.264  1.00  0.00           C
ATOM    742 HD11 ILE    46      53.868  26.410  55.533  1.00  0.00           H
ATOM    743 HD12 ILE    46      53.470  26.184  57.245  1.00  0.00           H
ATOM    744 HD13 ILE    46      52.727  27.452  56.137  1.00  0.00           H
ATOM    745  C   ILE    46      49.816  24.099  52.819  1.00  0.00           C
ATOM    746  O   ILE    46      50.523  23.323  52.191  1.00  0.00           O
ATOM    747  N   PRO    47      48.797  24.697  52.151  1.00  0.00           N
ATOM    748  CD  PRO    47      47.715  25.310  52.831  1.00  0.00           C
ATOM    749  HD2 PRO    47      47.944  26.352  53.054  1.00  0.00           H
ATOM    750  HD3 PRO    47      47.511  24.880  53.812  1.00  0.00           H
ATOM    751  CG  PRO    47      46.474  25.158  51.914  1.00  0.00           C
ATOM    752  HG2 PRO    47      45.778  25.996  51.945  1.00  0.00           H
ATOM    753  HG3 PRO    47      45.961  24.251  52.231  1.00  0.00           H
ATOM    754  CB  PRO    47      47.116  25.128  50.509  1.00  0.00           C
ATOM    755  HB2 PRO    47      47.172  26.103  50.025  1.00  0.00           H
ATOM    756  HB3 PRO    47      46.526  24.467  49.872  1.00  0.00           H
ATOM    757  CA  PRO    47      48.392  24.386  50.776  1.00  0.00           C
ATOM    758  HA  PRO    47      48.221  23.311  50.729  1.00  0.00           H
ATOM    759  C   PRO    47      49.446  24.813  49.718  1.00  0.00           C
ATOM    760  O   PRO    47      49.578  24.142  48.645  1.00  0.00           O
ATOM    761  N   MET    48      50.087  25.963  49.875  1.00  0.00           N
ATOM    762  H   MET    48      49.868  26.556  50.662  1.00  0.00           H
ATOM    763  CA  MET    48      51.040  26.553  48.937  1.00  0.00           C
ATOM    764  HA  MET    48      50.985  27.624  49.135  1.00  0.00           H
ATOM    765  CB  MET    48      52.508  26.138  49.141  1.00  0.00           C
ATOM    766  HB2 MET    48      52.705  25.104  48.859  1.00  0.00           H
ATOM    767  HB3 MET    48      53.120  26.794  48.522  1.00  0.00           H
ATOM    768  CG  MET    48      53.037  26.260  50.543  1.00  0.00           C
ATOM    769  HG2 MET    48      52.510  25.520  51.146  1.00  0.00           H
ATOM    770  HG3 MET    48      54.004  25.761  50.598  1.00  0.00           H
ATOM    771  SD  MET    48      53.037  27.957  51.131  1.00  0.00           S
ATOM    772  CE  MET    48      54.673  28.349  50.490  1.00  0.00           C
ATOM    773  HE1 MET    48      55.115  29.244  50.928  1.00  0.00           H
ATOM    774  HE2 MET    48      55.383  27.550  50.703  1.00  0.00           H
ATOM    775  HE3 MET    48      54.590  28.296  49.405  1.00  0.00           H
ATOM    776  C   MET    48      50.610  26.487  47.444  1.00  0.00           C
ATOM    777  O   MET    48      51.201  25.776  46.608  1.00  0.00           O
ATOM    778  N   ILE    49      49.554  27.211  47.136  1.00  0.00           N
ATOM    779  H   ILE    49      49.173  27.838  47.830  1.00  0.00           H
ATOM    780  CA  ILE    49      48.816  27.155  45.861  1.00  0.00           C
ATOM    781  HA  ILE    49      48.805  26.138  45.469  1.00  0.00           H
ATOM    782  CB  ILE    49      47.259  27.472  46.053  1.00  0.00           C
ATOM    783  HB  ILE    49      47.176  28.358  46.683  1.00  0.00           H
ATOM    784  CG2 ILE    49      46.654  27.837  44.638  1.00  0.00           C
ATOM    785 HG21 ILE    49      45.601  28.012  44.859  1.00  0.00           H
ATOM    786 HG22 ILE    49      46.842  27.043  43.916  1.00  0.00           H
ATOM    787 HG23 ILE    49      47.047  28.785  44.271  1.00  0.00           H
ATOM    788  CG1 ILE    49      46.692  26.292  46.782  1.00  0.00           C
ATOM    789 HG12 ILE    49      46.571  25.452  46.098  1.00  0.00           H
ATOM    790 HG13 ILE    49      47.350  26.011  47.605  1.00  0.00           H
ATOM    791  CD1 ILE    49      45.324  26.580  47.392  1.00  0.00           C
ATOM    792 HD11 ILE    49      44.873  25.629  47.669  1.00  0.00           H
ATOM    793 HD12 ILE    49      44.685  27.081  46.664  1.00  0.00           H
ATOM    794 HD13 ILE    49      45.504  27.243  48.239  1.00  0.00           H
ATOM    795  C   ILE    49      49.437  28.177  44.930  1.00  0.00           C
ATOM    796  O   ILE    49      49.447  29.393  45.201  1.00  0.00           O
ATOM    797  N   PRO    50      49.912  27.710  43.765  1.00  0.00           N
ATOM    798  CD  PRO    50      49.918  26.408  43.138  1.00  0.00           C
ATOM    799  HD2 PRO    50      49.015  25.896  43.470  1.00  0.00           H
ATOM    800  HD3 PRO    50      50.754  25.779  43.446  1.00  0.00           H
ATOM    801  CG  PRO    50      49.889  26.548  41.589  1.00  0.00           C
ATOM    802  HG2 PRO    50      48.925  26.868  41.193  1.00  0.00           H
ATOM    803  HG3 PRO    50      50.386  25.743  41.046  1.00  0.00           H
ATOM    804  CB  PRO    50      50.792  27.738  41.495  1.00  0.00           C
ATOM    805  HB2 PRO    50      50.793  28.342  40.588  1.00  0.00           H
ATOM    806  HB3 PRO    50      51.796  27.407  41.759  1.00  0.00           H
ATOM    807  CA  PRO    50      50.307  28.651  42.717  1.00  0.00           C
ATOM    808  HA  PRO    50      51.160  29.234  43.065  1.00  0.00           H
ATOM    809  C   PRO    50      49.100  29.477  42.332  1.00  0.00           C
ATOM    810  O   PRO    50      48.116  28.906  41.947  1.00  0.00           O
ATOM    811  N   GLY    51      49.185  30.831  42.349  1.00  0.00           N
ATOM    812  H   GLY    51      49.877  31.197  42.987  1.00  0.00           H
ATOM    813  CA  GLY    51      48.180  31.793  41.798  1.00  0.00           C
ATOM    814  HA2 GLY    51      47.206  31.423  42.117  1.00  0.00           H
ATOM    815  HA3 GLY    51      48.345  32.767  42.258  1.00  0.00           H
ATOM    816  C   GLY    51      48.066  31.902  40.314  1.00  0.00           C
ATOM    817  O   GLY    51      47.052  32.385  39.808  1.00  0.00           O
ATOM    818  N   TRP    52      49.106  31.307  39.611  1.00  0.00           N
ATOM    819  H   TRP    52      49.789  30.775  40.131  1.00  0.00           H
ATOM    820  CA  TRP    52      49.242  31.427  38.113  1.00  0.00           C
ATOM    821  HA  TRP    52      50.150  30.888  37.844  1.00  0.00           H
ATOM    822  CB  TRP    52      48.088  30.692  37.401  1.00  0.00           C
ATOM    823  HB2 TRP    52      47.179  31.029  37.899  1.00  0.00           H
ATOM    824  HB3 TRP    52      48.059  30.855  36.324  1.00  0.00           H
ATOM    825  CG  TRP    52      48.238  29.214  37.743  1.00  0.00           C
ATOM    826  CD1 TRP    52      47.473  28.649  38.781  1.00  0.00           C
ATOM    827  HD1 TRP    52      46.914  29.286  39.450  1.00  0.00           H
ATOM    828  NE1 TRP    52      47.831  27.376  38.943  1.00  0.00           N
ATOM    829  HE1 TRP    52      47.442  26.874  39.729  1.00  0.00           H
ATOM    830  CE2 TRP    52      48.790  26.986  37.971  1.00  0.00           C
ATOM    831  CZ2 TRP    52      49.589  25.840  37.777  1.00  0.00           C
ATOM    832  HZ2 TRP    52      49.403  24.947  38.356  1.00  0.00           H
ATOM    833  CH2 TRP    52      50.705  25.899  36.893  1.00  0.00           C
ATOM    834  HH2 TRP    52      51.324  25.014  36.859  1.00  0.00           H
ATOM    835  CZ3 TRP    52      51.089  27.102  36.288  1.00  0.00           C
ATOM    836  HZ3 TRP    52      51.915  27.123  35.592  1.00  0.00           H
ATOM    837  CE3 TRP    52      50.288  28.243  36.509  1.00  0.00           C
ATOM    838  HE3 TRP    52      50.558  29.122  35.944  1.00  0.00           H
ATOM    839  CD2 TRP    52      49.109  28.195  37.288  1.00  0.00           C
ATOM    840  C   TRP    52      49.433  32.859  37.558  1.00  0.00           C
ATOM    841  O   TRP    52      49.613  33.065  36.372  1.00  0.00           O
ATOM    842  N   VAL    53      49.664  33.809  38.450  1.00  0.00           N
ATOM    843  H   VAL    53      49.446  33.610  39.417  1.00  0.00           H
ATOM    844  CA  VAL    53      50.349  35.053  38.144  1.00  0.00           C
ATOM    845  HA  VAL    53      49.944  35.543  37.260  1.00  0.00           H
ATOM    846  CB  VAL    53      50.157  36.052  39.265  1.00  0.00           C
ATOM    847  HB  VAL    53      50.690  35.750  40.168  1.00  0.00           H
ATOM    848  CG1 VAL    53      50.614  37.461  38.967  1.00  0.00           C
ATOM    849 HG11 VAL    53      50.634  38.134  39.824  1.00  0.00           H
ATOM    850 HG12 VAL    53      51.597  37.464  38.497  1.00  0.00           H
ATOM    851 HG13 VAL    53      49.924  37.876  38.233  1.00  0.00           H
ATOM    852  CG2 VAL    53      48.657  36.256  39.553  1.00  0.00           C
ATOM    853 HG21 VAL    53      48.223  35.415  40.095  1.00  0.00           H
ATOM    854 HG22 VAL    53      48.160  36.371  38.589  1.00  0.00           H
ATOM    855 HG23 VAL    53      48.555  36.980  40.361  1.00  0.00           H
ATOM    856  C   VAL    53      51.855  34.697  37.922  1.00  0.00           C
ATOM    857  O   VAL    53      52.570  34.577  38.938  1.00  0.00           O
ATOM    858  N   MET    54      52.294  34.410  36.737  1.00  0.00           N
ATOM    859  H   MET    54      51.638  34.518  35.976  1.00  0.00           H
ATOM    860  CA  MET    54      53.605  33.805  36.421  1.00  0.00           C
ATOM    861  HA  MET    54      53.896  33.148  37.240  1.00  0.00           H
ATOM    862  CB  MET    54      53.353  32.914  35.174  1.00  0.00           C
ATOM    863  HB2 MET    54      52.862  33.390  34.327  1.00  0.00           H
ATOM    864  HB3 MET    54      54.353  32.772  34.766  1.00  0.00           H
ATOM    865  CG  MET    54      52.680  31.556  35.425  1.00  0.00           C
ATOM    866  HG2 MET    54      53.506  31.074  35.949  1.00  0.00           H
ATOM    867  HG3 MET    54      51.829  31.647  36.102  1.00  0.00           H
ATOM    868  SD  MET    54      52.095  30.619  34.015  1.00  0.00           S
ATOM    869  CE  MET    54      53.542  29.990  33.203  1.00  0.00           C
ATOM    870  HE1 MET    54      54.010  29.292  33.898  1.00  0.00           H
ATOM    871  HE2 MET    54      53.317  29.544  32.235  1.00  0.00           H
ATOM    872  HE3 MET    54      54.204  30.840  33.040  1.00  0.00           H
ATOM    873  C   MET    54      54.692  34.959  36.072  1.00  0.00           C
ATOM    874  O   MET    54      55.828  34.693  35.722  1.00  0.00           O
ATOM    875  N   ASP    55      54.334  36.225  36.256  1.00  0.00           N
ATOM    876  H   ASP    55      53.383  36.406  36.544  1.00  0.00           H
ATOM    877  CA  ASP    55      55.143  37.389  36.054  1.00  0.00           C
ATOM    878  HA  ASP    55      56.191  37.127  35.916  1.00  0.00           H
ATOM    879  CB  ASP    55      54.781  38.145  34.812  1.00  0.00           C
ATOM    880  HB2 ASP    55      53.996  38.841  35.109  1.00  0.00           H
ATOM    881  HB3 ASP    55      55.651  38.684  34.438  1.00  0.00           H
ATOM    882  CG  ASP    55      54.193  37.248  33.734  1.00  0.00           C
ATOM    883  OD1 ASP    55      54.932  36.553  32.983  1.00  0.00           O
ATOM    884  OD2 ASP    55      52.946  37.197  33.597  1.00  0.00           O
ATOM    885  C   ASP    55      55.002  38.449  37.173  1.00  0.00           C
ATOM    886  O   ASP    55      54.008  38.492  37.901  1.00  0.00           O
ATOM    887  N   PHE    56      55.971  39.323  37.180  1.00  0.00           N
ATOM    888  H   PHE    56      56.773  39.270  36.568  1.00  0.00           H
ATOM    889  CA  PHE    56      55.874  40.433  38.116  1.00  0.00           C
ATOM    890  HA  PHE    56      55.216  40.061  38.901  1.00  0.00           H
ATOM    891  CB  PHE    56      57.292  40.804  38.661  1.00  0.00           C
ATOM    892  HB2 PHE    56      58.098  40.619  37.949  1.00  0.00           H
ATOM    893  HB3 PHE    56      57.333  41.892  38.706  1.00  0.00           H
ATOM    894  CG  PHE    56      57.605  40.178  39.964  1.00  0.00           C
ATOM    895  CD1 PHE    56      57.263  40.862  41.163  1.00  0.00           C
ATOM    896  HD1 PHE    56      56.619  41.725  41.095  1.00  0.00           H
ATOM    897  CE1 PHE    56      57.636  40.374  42.385  1.00  0.00           C
ATOM    898  HE1 PHE    56      57.330  40.885  43.285  1.00  0.00           H
ATOM    899  CZ  PHE    56      58.515  39.292  42.457  1.00  0.00           C
ATOM    900  HZ  PHE    56      59.002  38.979  43.369  1.00  0.00           H
ATOM    901  CE2 PHE    56      58.867  38.560  41.320  1.00  0.00           C
ATOM    902  HE2 PHE    56      59.609  37.780  41.406  1.00  0.00           H
ATOM    903  CD2 PHE    56      58.317  38.973  40.002  1.00  0.00           C
ATOM    904  HD2 PHE    56      58.523  38.423  39.096  1.00  0.00           H
ATOM    905  C   PHE    56      55.232  41.644  37.481  1.00  0.00           C
ATOM    906  O   PHE    56      55.494  41.800  36.261  1.00  0.00           O
ATOM    907  N   PRO    57      54.574  42.523  38.229  1.00  0.00           N
ATOM    908  CD  PRO    57      53.810  42.305  39.453  1.00  0.00           C
ATOM    909  HD2 PRO    57      54.484  42.487  40.290  1.00  0.00           H
ATOM    910  HD3 PRO    57      53.458  41.316  39.746  1.00  0.00           H
ATOM    911  CG  PRO    57      52.678  43.195  39.354  1.00  0.00           C
ATOM    912  HG2 PRO    57      52.371  43.494  40.357  1.00  0.00           H
ATOM    913  HG3 PRO    57      51.859  42.796  38.758  1.00  0.00           H
ATOM    914  CB  PRO    57      53.286  44.467  38.603  1.00  0.00           C
ATOM    915  HB2 PRO    57      53.813  45.086  39.329  1.00  0.00           H
ATOM    916  HB3 PRO    57      52.572  45.121  38.103  1.00  0.00           H
ATOM    917  CA  PRO    57      54.245  43.798  37.620  1.00  0.00           C
ATOM    918  HA  PRO    57      53.877  43.519  36.634  1.00  0.00           H
ATOM    919  C   PRO    57      55.449  44.743  37.439  1.00  0.00           C
ATOM    920  O   PRO    57      56.412  44.779  38.136  1.00  0.00           O
ATOM    921  N   THR    58      55.330  45.627  36.466  1.00  0.00           N
ATOM    922  H   THR    58      54.543  45.630  35.834  1.00  0.00           H
ATOM    923  CA  THR    58      56.307  46.659  36.168  1.00  0.00           C
ATOM    924  HA  THR    58      57.257  46.441  36.657  1.00  0.00           H
ATOM    925  CB  THR    58      56.555  46.640  34.632  1.00  0.00           C
ATOM    926  HB  THR    58      57.403  47.294  34.427  1.00  0.00           H
ATOM    927  CG2 THR    58      57.151  45.329  34.128  1.00  0.00           C
ATOM    928 HG21 THR    58      58.039  45.087  34.713  1.00  0.00           H
ATOM    929 HG22 THR    58      57.620  45.440  33.150  1.00  0.00           H
ATOM    930 HG23 THR    58      56.390  44.550  34.091  1.00  0.00           H
ATOM    931  OG1 THR    58      55.522  47.138  33.864  1.00  0.00           O
ATOM    932  HG1 THR    58      54.818  46.489  33.942  1.00  0.00           H
ATOM    933  C   THR    58      55.824  48.047  36.653  1.00  0.00           C
ATOM    934  O   THR    58      56.670  48.953  36.715  1.00  0.00           O
ATOM    935  N   GLY    59      54.469  48.289  36.790  1.00  0.00           N
ATOM    936  H   GLY    59      53.783  47.569  36.611  1.00  0.00           H
ATOM    937  CA  GLY    59      54.064  49.704  37.038  1.00  0.00           C
ATOM    938  HA2 GLY    59      53.211  49.917  37.681  1.00  0.00           H
ATOM    939  HA3 GLY    59      54.955  50.268  37.319  1.00  0.00           H
ATOM    940  C   GLY    59      53.916  50.485  35.728  1.00  0.00           C
ATOM    941  O   GLY    59      53.535  51.660  35.810  1.00  0.00           O
ATOM    942  N   LYS    60      54.066  49.852  34.540  1.00  0.00           N
ATOM    943  H   LYS    60      54.237  48.858  34.591  1.00  0.00           H
ATOM    944  CA  LYS    60      53.839  50.361  33.120  1.00  0.00           C
ATOM    945  HA  LYS    60      53.631  51.420  33.275  1.00  0.00           H
ATOM    946  CB  LYS    60      55.079  50.097  32.241  1.00  0.00           C
ATOM    947  HB2 LYS    60      55.063  49.023  32.059  1.00  0.00           H
ATOM    948  HB3 LYS    60      54.979  50.645  31.304  1.00  0.00           H
ATOM    949  CG  LYS    60      56.478  50.534  32.836  1.00  0.00           C
ATOM    950  HG2 LYS    60      56.387  51.558  33.198  1.00  0.00           H
ATOM    951  HG3 LYS    60      56.731  49.955  33.724  1.00  0.00           H
ATOM    952  CD  LYS    60      57.605  50.390  31.769  1.00  0.00           C
ATOM    953  HD2 LYS    60      57.236  50.898  30.878  1.00  0.00           H
ATOM    954  HD3 LYS    60      58.492  50.945  32.077  1.00  0.00           H
ATOM    955  CE  LYS    60      57.957  48.925  31.447  1.00  0.00           C
ATOM    956  HE2 LYS    60      58.546  48.525  32.273  1.00  0.00           H
ATOM    957  HE3 LYS    60      57.073  48.305  31.297  1.00  0.00           H
ATOM    958  NZ  LYS    60      58.792  48.959  30.235  1.00  0.00           N
ATOM    959  HZ1 LYS    60      58.976  48.096  29.744  1.00  0.00           H
ATOM    960  HZ2 LYS    60      59.695  49.295  30.538  1.00  0.00           H
ATOM    961  HZ3 LYS    60      58.384  49.601  29.571  1.00  0.00           H
ATOM    962  C   LYS    60      52.521  49.726  32.590  1.00  0.00           C
ATOM    963  O   LYS    60      52.157  50.005  31.488  1.00  0.00           O
ATOM    964  N   GLU    61      51.758  48.886  33.373  1.00  0.00           N
ATOM    965  H   GLU    61      52.236  48.507  34.178  1.00  0.00           H
ATOM    966  CA  GLU    61      50.474  48.256  32.953  1.00  0.00           C
ATOM    967  HA  GLU    61      50.541  47.902  31.925  1.00  0.00           H
ATOM    968  CB  GLU    61      49.992  47.045  33.792  1.00  0.00           C
ATOM    969  HB2 GLU    61      49.671  47.397  34.772  1.00  0.00           H
ATOM    970  HB3 GLU    61      49.048  46.779  33.314  1.00  0.00           H
ATOM    971  CG  GLU    61      50.885  45.826  33.970  1.00  0.00           C
ATOM    972  HG2 GLU    61      50.389  45.259  34.758  1.00  0.00           H
ATOM    973  HG3 GLU    61      50.936  45.252  33.045  1.00  0.00           H
ATOM    974  CD  GLU    61      52.324  46.187  34.394  1.00  0.00           C
ATOM    975  OE1 GLU    61      52.518  46.971  35.282  1.00  0.00           O
ATOM    976  OE2 GLU    61      53.280  45.681  33.760  1.00  0.00           O
ATOM    977  C   GLU    61      49.401  49.337  32.917  1.00  0.00           C
ATOM    978  O   GLU    61      49.361  50.281  33.682  1.00  0.00           O
ATOM    979  N   SER    62      48.698  49.255  31.766  1.00  0.00           N
ATOM    980  H   SER    62      48.797  48.449  31.165  1.00  0.00           H
ATOM    981  CA  SER    62      47.771  50.280  31.232  1.00  0.00           C
ATOM    982  HA  SER    62      47.405  50.890  32.059  1.00  0.00           H
ATOM    983  CB  SER    62      48.490  51.015  30.156  1.00  0.00           C
ATOM    984  HB2 SER    62      49.457  51.405  30.473  1.00  0.00           H
ATOM    985  HB3 SER    62      48.696  50.413  29.271  1.00  0.00           H
ATOM    986  OG  SER    62      47.665  52.116  29.898  1.00  0.00           O
ATOM    987  HG  SER    62      48.205  52.895  29.746  1.00  0.00           H
ATOM    988  C   SER    62      46.452  49.653  30.740  1.00  0.00           C
ATOM    989  O   SER    62      46.410  48.530  30.232  1.00  0.00           O
ATOM    990  N   GLY    63      45.357  50.385  30.617  1.00  0.00           N
ATOM    991  H   GLY    63      45.331  51.344  30.931  1.00  0.00           H
ATOM    992  CA  GLY    63      44.095  49.968  29.900  1.00  0.00           C
ATOM    993  HA2 GLY    63      43.995  50.640  29.047  1.00  0.00           H
ATOM    994  HA3 GLY    63      44.118  48.973  29.455  1.00  0.00           H
ATOM    995  C   GLY    63      42.776  49.923  30.710  1.00  0.00           C
ATOM    996  O   GLY    63      42.782  50.239  31.894  1.00  0.00           O
ATOM    997  N   ASP    64      41.692  49.531  30.049  1.00  0.00           N
ATOM    998  H   ASP    64      41.773  49.410  29.049  1.00  0.00           H
ATOM    999  CA  ASP    64      40.297  49.372  30.603  1.00  0.00           C
ATOM   1000  HA  ASP    64      40.394  49.945  31.525  1.00  0.00           H
ATOM   1001  CB  ASP    64      39.314  50.317  29.800  1.00  0.00           C
ATOM   1002  HB2 ASP    64      39.146  49.839  28.834  1.00  0.00           H
ATOM   1003  HB3 ASP    64      38.447  50.335  30.459  1.00  0.00           H
ATOM   1004  CG  ASP    64      39.822  51.769  29.505  1.00  0.00           C
ATOM   1005  OD1 ASP    64      40.319  52.167  28.430  1.00  0.00           O
ATOM   1006  OD2 ASP    64      39.550  52.572  30.381  1.00  0.00           O
ATOM   1007  C   ASP    64      39.873  47.909  30.837  1.00  0.00           C
ATOM   1008  O   ASP    64      39.810  47.100  29.927  1.00  0.00           O
ATOM   1009  N   PHE    65      39.563  47.541  32.077  1.00  0.00           N
ATOM   1010  H   PHE    65      39.360  48.281  32.733  1.00  0.00           H
ATOM   1011  CA  PHE    65      39.250  46.282  32.673  1.00  0.00           C
ATOM   1012  HA  PHE    65      39.033  45.514  31.932  1.00  0.00           H
ATOM   1013  CB  PHE    65      40.393  45.795  33.499  1.00  0.00           C
ATOM   1014  HB2 PHE    65      40.360  46.337  34.444  1.00  0.00           H
ATOM   1015  HB3 PHE    65      40.274  44.715  33.587  1.00  0.00           H
ATOM   1016  CG  PHE    65      41.750  45.924  32.922  1.00  0.00           C
ATOM   1017  CD1 PHE    65      42.194  44.808  32.230  1.00  0.00           C
ATOM   1018  HD1 PHE    65      41.574  43.952  32.012  1.00  0.00           H
ATOM   1019  CE1 PHE    65      43.519  44.816  31.702  1.00  0.00           C
ATOM   1020  HE1 PHE    65      43.858  43.904  31.233  1.00  0.00           H
ATOM   1021  CZ  PHE    65      44.320  45.987  31.825  1.00  0.00           C
ATOM   1022  HZ  PHE    65      45.329  45.982  31.439  1.00  0.00           H
ATOM   1023  CE2 PHE    65      43.822  47.051  32.490  1.00  0.00           C
ATOM   1024  HE2 PHE    65      44.475  47.896  32.648  1.00  0.00           H
ATOM   1025  CD2 PHE    65      42.555  47.061  32.966  1.00  0.00           C
ATOM   1026  HD2 PHE    65      42.161  48.052  33.135  1.00  0.00           H
ATOM   1027  C   PHE    65      37.926  46.475  33.504  1.00  0.00           C
ATOM   1028  O   PHE    65      37.625  47.569  34.009  1.00  0.00           O
ATOM   1029  N   LEU    66      37.151  45.423  33.759  1.00  0.00           N
ATOM   1030  H   LEU    66      37.345  44.567  33.259  1.00  0.00           H
ATOM   1031  CA  LEU    66      36.265  45.268  34.901  1.00  0.00           C
ATOM   1032  HA  LEU    66      35.794  46.194  35.228  1.00  0.00           H
ATOM   1033  CB  LEU    66      35.035  44.484  34.423  1.00  0.00           C
ATOM   1034  HB2 LEU    66      35.359  43.532  34.002  1.00  0.00           H
ATOM   1035  HB3 LEU    66      34.517  44.389  35.377  1.00  0.00           H
ATOM   1036  CG  LEU    66      34.037  45.181  33.434  1.00  0.00           C
ATOM   1037  HG  LEU    66      34.404  45.012  32.422  1.00  0.00           H
ATOM   1038  CD1 LEU    66      32.694  44.425  33.444  1.00  0.00           C
ATOM   1039 HD11 LEU    66      32.160  44.482  32.496  1.00  0.00           H
ATOM   1040 HD12 LEU    66      32.067  44.750  34.274  1.00  0.00           H
ATOM   1041 HD13 LEU    66      32.864  43.356  33.574  1.00  0.00           H
ATOM   1042  CD2 LEU    66      33.739  46.683  33.834  1.00  0.00           C
ATOM   1043 HD21 LEU    66      34.504  47.364  33.459  1.00  0.00           H
ATOM   1044 HD22 LEU    66      32.916  47.073  33.237  1.00  0.00           H
ATOM   1045 HD23 LEU    66      33.655  46.751  34.920  1.00  0.00           H
ATOM   1046  C   LEU    66      36.973  44.428  36.018  1.00  0.00           C
ATOM   1047  O   LEU    66      37.954  43.737  35.822  1.00  0.00           O
ATOM   1048  N   ALA    67      36.335  44.555  37.196  1.00  0.00           N
ATOM   1049  H   ALA    67      35.573  45.217  37.230  1.00  0.00           H
ATOM   1050  CA  ALA    67      36.680  43.704  38.324  1.00  0.00           C
ATOM   1051  HA  ALA    67      37.044  42.784  37.864  1.00  0.00           H
ATOM   1052  CB  ALA    67      37.885  44.288  39.178  1.00  0.00           C
ATOM   1053  HB1 ALA    67      38.163  43.527  39.907  1.00  0.00           H
ATOM   1054  HB2 ALA    67      37.564  45.187  39.705  1.00  0.00           H
ATOM   1055  HB3 ALA    67      38.760  44.480  38.557  1.00  0.00           H
ATOM   1056  C   ALA    67      35.378  43.317  39.120  1.00  0.00           C
ATOM   1057  O   ALA    67      34.483  44.092  39.083  1.00  0.00           O
ATOM   1058  N   ILE    68      35.297  42.204  39.824  1.00  0.00           N
ATOM   1059  H   ILE    68      36.009  41.491  39.751  1.00  0.00           H
ATOM   1060  CA  ILE    68      34.270  41.975  40.779  1.00  0.00           C
ATOM   1061  HA  ILE    68      33.896  42.985  40.948  1.00  0.00           H
ATOM   1062  CB  ILE    68      33.084  41.031  40.267  1.00  0.00           C
ATOM   1063  HB  ILE    68      32.309  40.989  41.031  1.00  0.00           H
ATOM   1064  CG2 ILE    68      32.280  41.557  39.020  1.00  0.00           C
ATOM   1065 HG21 ILE    68      32.248  42.633  39.194  1.00  0.00           H
ATOM   1066 HG22 ILE    68      31.250  41.221  38.912  1.00  0.00           H
ATOM   1067 HG23 ILE    68      32.894  41.434  38.128  1.00  0.00           H
ATOM   1068  CG1 ILE    68      33.646  39.568  39.920  1.00  0.00           C
ATOM   1069 HG12 ILE    68      34.405  39.744  39.158  1.00  0.00           H
ATOM   1070 HG13 ILE    68      34.171  39.187  40.796  1.00  0.00           H
ATOM   1071  CD1 ILE    68      32.628  38.495  39.464  1.00  0.00           C
ATOM   1072 HD11 ILE    68      32.301  38.797  38.469  1.00  0.00           H
ATOM   1073 HD12 ILE    68      31.852  38.470  40.230  1.00  0.00           H
ATOM   1074 HD13 ILE    68      33.149  37.539  39.413  1.00  0.00           H
ATOM   1075  C   ILE    68      34.960  41.401  42.029  1.00  0.00           C
ATOM   1076  O   ILE    68      36.084  40.952  41.919  1.00  0.00           O
ATOM   1077  N   ASP    69      34.196  41.424  43.122  1.00  0.00           N
ATOM   1078  H   ASP    69      33.359  41.988  43.153  1.00  0.00           H
ATOM   1079  CA  ASP    69      34.622  40.884  44.482  1.00  0.00           C
ATOM   1080  HA  ASP    69      35.200  39.999  44.216  1.00  0.00           H
ATOM   1081  CB  ASP    69      35.545  41.860  45.149  1.00  0.00           C
ATOM   1082  HB2 ASP    69      36.529  41.836  44.681  1.00  0.00           H
ATOM   1083  HB3 ASP    69      35.215  42.898  45.091  1.00  0.00           H
ATOM   1084  CG  ASP    69      35.773  41.513  46.575  1.00  0.00           C
ATOM   1085  OD1 ASP    69      35.340  42.242  47.492  1.00  0.00           O
ATOM   1086  OD2 ASP    69      36.243  40.384  46.861  1.00  0.00           O
ATOM   1087  C   ASP    69      33.384  40.564  45.278  1.00  0.00           C
ATOM   1088  O   ASP    69      32.451  41.322  45.509  1.00  0.00           O
ATOM   1089  N   LEU    70      33.289  39.324  45.659  1.00  0.00           N
ATOM   1090  H   LEU    70      34.014  38.662  45.422  1.00  0.00           H
ATOM   1091  CA  LEU    70      32.232  38.761  46.507  1.00  0.00           C
ATOM   1092  HA  LEU    70      31.278  39.157  46.158  1.00  0.00           H
ATOM   1093  CB  LEU    70      32.107  37.244  46.337  1.00  0.00           C
ATOM   1094  HB2 LEU    70      33.122  36.847  46.377  1.00  0.00           H
ATOM   1095  HB3 LEU    70      31.630  36.699  47.151  1.00  0.00           H
ATOM   1096  CG  LEU    70      31.492  36.802  44.986  1.00  0.00           C
ATOM   1097  HG  LEU    70      30.560  37.368  44.985  1.00  0.00           H
ATOM   1098  CD1 LEU    70      32.290  37.228  43.726  1.00  0.00           C
ATOM   1099 HD11 LEU    70      33.305  36.877  43.917  1.00  0.00           H
ATOM   1100 HD12 LEU    70      32.197  38.302  43.566  1.00  0.00           H
ATOM   1101 HD13 LEU    70      32.001  36.677  42.831  1.00  0.00           H
ATOM   1102  CD2 LEU    70      31.306  35.294  44.963  1.00  0.00           C
ATOM   1103 HD21 LEU    70      32.234  34.766  45.182  1.00  0.00           H
ATOM   1104 HD22 LEU    70      30.503  35.040  45.656  1.00  0.00           H
ATOM   1105 HD23 LEU    70      30.864  34.954  44.027  1.00  0.00           H
ATOM   1106  C   LEU    70      32.435  39.186  47.989  1.00  0.00           C
ATOM   1107  O   LEU    70      33.429  38.848  48.578  1.00  0.00           O
ATOM   1108  N   GLY    71      31.469  39.874  48.523  1.00  0.00           N
ATOM   1109  H   GLY    71      30.736  40.095  47.865  1.00  0.00           H
ATOM   1110  CA  GLY    71      31.384  40.146  49.945  1.00  0.00           C
ATOM   1111  HA2 GLY    71      32.231  39.735  50.492  1.00  0.00           H
ATOM   1112  HA3 GLY    71      31.304  41.201  50.205  1.00  0.00           H
ATOM   1113  C   GLY    71      30.091  39.406  50.528  1.00  0.00           C
ATOM   1114  O   GLY    71      29.248  39.117  49.712  1.00  0.00           O
ATOM   1115  N   GLY    72      30.145  39.035  51.798  1.00  0.00           N
ATOM   1116  H   GLY    72      30.840  39.371  52.449  1.00  0.00           H
ATOM   1117  CA  GLY    72      29.114  38.217  52.428  1.00  0.00           C
ATOM   1118  HA2 GLY    72      29.029  37.267  51.900  1.00  0.00           H
ATOM   1119  HA3 GLY    72      29.432  38.098  53.464  1.00  0.00           H
ATOM   1120  C   GLY    72      27.741  38.885  52.307  1.00  0.00           C
ATOM   1121  O   GLY    72      26.882  38.387  51.617  1.00  0.00           O
ATOM   1122  N   THR    73      27.611  40.055  52.889  1.00  0.00           N
ATOM   1123  H   THR    73      28.467  40.346  53.340  1.00  0.00           H
ATOM   1124  CA  THR    73      26.415  40.880  52.716  1.00  0.00           C
ATOM   1125  HA  THR    73      25.586  40.193  52.886  1.00  0.00           H
ATOM   1126  CB  THR    73      26.326  41.828  53.904  1.00  0.00           C
ATOM   1127  HB  THR    73      27.257  42.394  53.943  1.00  0.00           H
ATOM   1128  CG2 THR    73      25.132  42.789  53.801  1.00  0.00           C
ATOM   1129 HG21 THR    73      25.052  43.277  54.772  1.00  0.00           H
ATOM   1130 HG22 THR    73      24.291  42.172  53.488  1.00  0.00           H
ATOM   1131 HG23 THR    73      25.162  43.516  52.990  1.00  0.00           H
ATOM   1132  OG1 THR    73      26.065  41.102  55.145  1.00  0.00           O
ATOM   1133  HG1 THR    73      26.674  40.362  55.106  1.00  0.00           H
ATOM   1134  C   THR    73      26.315  41.527  51.296  1.00  0.00           C
ATOM   1135  O   THR    73      25.207  41.843  50.861  1.00  0.00           O
ATOM   1136  N   ASN    74      27.390  41.862  50.592  1.00  0.00           N
ATOM   1137  H   ASN    74      28.300  41.886  51.030  1.00  0.00           H
ATOM   1138  CA  ASN    74      27.280  42.579  49.293  1.00  0.00           C
ATOM   1139  HA  ASN    74      26.285  42.409  48.882  1.00  0.00           H
ATOM   1140  CB  ASN    74      27.418  44.093  49.483  1.00  0.00           C
ATOM   1141  HB2 ASN    74      28.240  44.301  50.168  1.00  0.00           H
ATOM   1142  HB3 ASN    74      27.774  44.421  48.507  1.00  0.00           H
ATOM   1143  CG  ASN    74      26.171  44.906  49.747  1.00  0.00           C
ATOM   1144  OD1 ASN    74      25.347  45.240  48.943  1.00  0.00           O
ATOM   1145  ND2 ASN    74      25.966  45.395  50.909  1.00  0.00           N
ATOM   1146 HD21 ASN    74      26.751  45.352  51.543  1.00  0.00           H
ATOM   1147 HD22 ASN    74      25.012  45.399  51.241  1.00  0.00           H
ATOM   1148  C   ASN    74      28.365  42.098  48.207  1.00  0.00           C
ATOM   1149  O   ASN    74      29.565  42.090  48.416  1.00  0.00           O
ATOM   1150  N   LEU    75      27.862  41.822  47.009  1.00  0.00           N
ATOM   1151  H   LEU    75      26.878  41.995  46.864  1.00  0.00           H
ATOM   1152  CA  LEU    75      28.696  41.675  45.828  1.00  0.00           C
ATOM   1153  HA  LEU    75      29.465  40.968  46.137  1.00  0.00           H
ATOM   1154  CB  LEU    75      27.864  40.949  44.770  1.00  0.00           C
ATOM   1155  HB2 LEU    75      27.734  39.916  45.088  1.00  0.00           H
ATOM   1156  HB3 LEU    75      26.873  41.401  44.729  1.00  0.00           H
ATOM   1157  CG  LEU    75      28.477  41.051  43.376  1.00  0.00           C
ATOM   1158  HG  LEU    75      28.829  42.061  43.164  1.00  0.00           H
ATOM   1159  CD1 LEU    75      29.666  40.090  43.210  1.00  0.00           C
ATOM   1160 HD11 LEU    75      29.891  40.117  42.144  1.00  0.00           H
ATOM   1161 HD12 LEU    75      29.364  39.096  43.543  1.00  0.00           H
ATOM   1162 HD13 LEU    75      30.548  40.472  43.723  1.00  0.00           H
ATOM   1163  CD2 LEU    75      27.385  40.535  42.369  1.00  0.00           C
ATOM   1164 HD21 LEU    75      27.767  40.458  41.351  1.00  0.00           H
ATOM   1165 HD22 LEU    75      26.984  39.547  42.591  1.00  0.00           H
ATOM   1166 HD23 LEU    75      26.514  41.182  42.460  1.00  0.00           H
ATOM   1167  C   LEU    75      29.128  43.090  45.406  1.00  0.00           C
ATOM   1168  O   LEU    75      28.253  43.953  45.203  1.00  0.00           O
ATOM   1169  N   ARG    76      30.413  43.297  45.150  1.00  0.00           N
ATOM   1170  H   ARG    76      31.042  42.541  45.379  1.00  0.00           H
ATOM   1171  CA  ARG    76      30.985  44.514  44.510  1.00  0.00           C
ATOM   1172  HA  ARG    76      30.221  45.274  44.678  1.00  0.00           H
ATOM   1173  CB  ARG    76      32.186  45.038  45.289  1.00  0.00           C
ATOM   1174  HB2 ARG    76      31.855  45.289  46.296  1.00  0.00           H
ATOM   1175  HB3 ARG    76      32.930  44.243  45.357  1.00  0.00           H
ATOM   1176  CG  ARG    76      32.877  46.325  44.795  1.00  0.00           C
ATOM   1177  HG2 ARG    76      33.145  46.257  43.740  1.00  0.00           H
ATOM   1178  HG3 ARG    76      32.237  47.204  44.877  1.00  0.00           H
ATOM   1179  CD  ARG    76      34.157  46.507  45.633  1.00  0.00           C
ATOM   1180  HD2 ARG    76      33.777  46.719  46.633  1.00  0.00           H
ATOM   1181  HD3 ARG    76      34.799  45.626  45.634  1.00  0.00           H
ATOM   1182  NE  ARG    76      34.928  47.746  45.330  1.00  0.00           N
ATOM   1183  HE  ARG    76      34.356  48.575  45.255  1.00  0.00           H
ATOM   1184  CZ  ARG    76      36.250  47.880  45.314  1.00  0.00           C
ATOM   1185  NH1 ARG    76      37.105  46.923  45.737  1.00  0.00           N
ATOM   1186 HH11 ARG    76      36.774  46.084  46.190  1.00  0.00           H
ATOM   1187 HH12 ARG    76      38.042  47.245  45.937  1.00  0.00           H
ATOM   1188  NH2 ARG    76      36.668  49.088  45.054  1.00  0.00           N
ATOM   1189 HH21 ARG    76      35.930  49.755  44.877  1.00  0.00           H
ATOM   1190 HH22 ARG    76      37.662  49.171  44.897  1.00  0.00           H
ATOM   1191  C   ARG    76      31.226  44.268  43.011  1.00  0.00           C
ATOM   1192  O   ARG    76      31.630  43.150  42.628  1.00  0.00           O
ATOM   1193  N   VAL    77      30.954  45.241  42.168  1.00  0.00           N
ATOM   1194  H   VAL    77      30.446  46.052  42.490  1.00  0.00           H
ATOM   1195  CA  VAL    77      31.333  45.345  40.741  1.00  0.00           C
ATOM   1196  HA  VAL    77      32.152  44.629  40.673  1.00  0.00           H
ATOM   1197  CB  VAL    77      30.101  44.992  39.809  1.00  0.00           C
ATOM   1198  HB  VAL    77      29.314  45.735  39.945  1.00  0.00           H
ATOM   1199  CG1 VAL    77      30.501  44.947  38.316  1.00  0.00           C
ATOM   1200 HG11 VAL    77      30.666  45.998  38.078  1.00  0.00           H
ATOM   1201 HG12 VAL    77      31.353  44.296  38.119  1.00  0.00           H
ATOM   1202 HG13 VAL    77      29.623  44.621  37.758  1.00  0.00           H
ATOM   1203  CG2 VAL    77      29.415  43.576  40.227  1.00  0.00           C
ATOM   1204 HG21 VAL    77      28.830  43.852  41.105  1.00  0.00           H
ATOM   1205 HG22 VAL    77      30.174  42.860  40.541  1.00  0.00           H
ATOM   1206 HG23 VAL    77      28.753  43.292  39.410  1.00  0.00           H
ATOM   1207  C   VAL    77      32.016  46.672  40.316  1.00  0.00           C
ATOM   1208  O   VAL    77      31.672  47.729  40.796  1.00  0.00           O
ATOM   1209  N   VAL    78      33.189  46.624  39.751  1.00  0.00           N
ATOM   1210  H   VAL    78      33.499  45.730  39.398  1.00  0.00           H
ATOM   1211  CA  VAL    78      34.074  47.752  39.541  1.00  0.00           C
ATOM   1212  HA  VAL    78      33.597  48.660  39.912  1.00  0.00           H
ATOM   1213  CB  VAL    78      35.431  47.520  40.341  1.00  0.00           C
ATOM   1214  HB  VAL    78      36.200  47.015  39.755  1.00  0.00           H
ATOM   1215  CG1 VAL    78      36.067  48.863  40.712  1.00  0.00           C
ATOM   1216 HG11 VAL    78      36.929  48.724  41.365  1.00  0.00           H
ATOM   1217 HG12 VAL    78      36.269  49.484  39.840  1.00  0.00           H
ATOM   1218 HG13 VAL    78      35.300  49.482  41.178  1.00  0.00           H
ATOM   1219  CG2 VAL    78      35.259  46.712  41.546  1.00  0.00           C
ATOM   1220 HG21 VAL    78      36.205  46.688  42.087  1.00  0.00           H
ATOM   1221 HG22 VAL    78      34.967  45.725  41.184  1.00  0.00           H
ATOM   1222 HG23 VAL    78      34.490  47.157  42.176  1.00  0.00           H
ATOM   1223  C   VAL    78      34.415  47.918  38.064  1.00  0.00           C
ATOM   1224  O   VAL    78      34.664  46.979  37.314  1.00  0.00           O
ATOM   1225  N   LEU    79      34.444  49.201  37.609  1.00  0.00           N
ATOM   1226  H   LEU    79      34.184  49.910  38.280  1.00  0.00           H
ATOM   1227  CA  LEU    79      35.086  49.562  36.376  1.00  0.00           C
ATOM   1228  HA  LEU    79      35.282  48.639  35.832  1.00  0.00           H
ATOM   1229  CB  LEU    79      34.248  50.564  35.565  1.00  0.00           C
ATOM   1230  HB2 LEU    79      33.219  50.220  35.455  1.00  0.00           H
ATOM   1231  HB3 LEU    79      34.113  51.306  36.352  1.00  0.00           H
ATOM   1232  CG  LEU    79      34.847  51.122  34.262  1.00  0.00           C
ATOM   1233  HG  LEU    79      35.788  51.623  34.488  1.00  0.00           H
ATOM   1234  CD1 LEU    79      35.053  49.978  33.223  1.00  0.00           C
ATOM   1235 HD11 LEU    79      35.750  49.236  33.612  1.00  0.00           H
ATOM   1236 HD12 LEU    79      35.379  50.384  32.265  1.00  0.00           H
ATOM   1237 HD13 LEU    79      34.138  49.420  33.026  1.00  0.00           H
ATOM   1238  CD2 LEU    79      33.860  52.146  33.685  1.00  0.00           C
ATOM   1239 HD21 LEU    79      32.946  51.575  33.520  1.00  0.00           H
ATOM   1240 HD22 LEU    79      33.719  52.917  34.442  1.00  0.00           H
ATOM   1241 HD23 LEU    79      34.072  52.610  32.722  1.00  0.00           H
ATOM   1242  C   LEU    79      36.454  50.059  36.722  1.00  0.00           C
ATOM   1243  O   LEU    79      36.681  50.837  37.628  1.00  0.00           O
ATOM   1244  N   VAL    80      37.462  49.741  35.903  1.00  0.00           N
ATOM   1245  H   VAL    80      37.282  49.143  35.108  1.00  0.00           H
ATOM   1246  CA  VAL    80      38.836  49.924  36.321  1.00  0.00           C
ATOM   1247  HA  VAL    80      38.858  50.677  37.109  1.00  0.00           H
ATOM   1248  CB  VAL    80      39.417  48.595  36.873  1.00  0.00           C
ATOM   1249  HB  VAL    80      39.588  48.030  35.956  1.00  0.00           H
ATOM   1250  CG1 VAL    80      40.841  48.909  37.482  1.00  0.00           C
ATOM   1251 HG11 VAL    80      41.557  48.973  36.664  1.00  0.00           H
ATOM   1252 HG12 VAL    80      40.777  49.822  38.076  1.00  0.00           H
ATOM   1253 HG13 VAL    80      41.150  48.118  38.165  1.00  0.00           H
ATOM   1254  CG2 VAL    80      38.524  47.878  37.910  1.00  0.00           C
ATOM   1255 HG21 VAL    80      38.991  47.023  38.400  1.00  0.00           H
ATOM   1256 HG22 VAL    80      37.750  47.442  37.278  1.00  0.00           H
ATOM   1257 HG23 VAL    80      38.173  48.643  38.603  1.00  0.00           H
ATOM   1258  C   VAL    80      39.638  50.619  35.218  1.00  0.00           C
ATOM   1259  O   VAL    80      39.435  50.314  34.048  1.00  0.00           O
ATOM   1260  N   LYS    81      40.673  51.415  35.577  1.00  0.00           N
ATOM   1261  H   LYS    81      40.874  51.628  36.544  1.00  0.00           H
ATOM   1262  CA  LYS    81      41.670  51.864  34.628  1.00  0.00           C
ATOM   1263  HA  LYS    81      41.760  51.112  33.844  1.00  0.00           H
ATOM   1264  CB  LYS    81      41.306  53.294  34.025  1.00  0.00           C
ATOM   1265  HB2 LYS    81      40.231  53.346  33.854  1.00  0.00           H
ATOM   1266  HB3 LYS    81      41.507  54.123  34.705  1.00  0.00           H
ATOM   1267  CG  LYS    81      41.987  53.506  32.702  1.00  0.00           C
ATOM   1268  HG2 LYS    81      43.062  53.474  32.870  1.00  0.00           H
ATOM   1269  HG3 LYS    81      41.675  52.715  32.019  1.00  0.00           H
ATOM   1270  CD  LYS    81      41.625  54.795  32.039  1.00  0.00           C
ATOM   1271  HD2 LYS    81      40.550  54.903  32.175  1.00  0.00           H
ATOM   1272  HD3 LYS    81      42.198  55.640  32.420  1.00  0.00           H
ATOM   1273  CE  LYS    81      41.958  54.680  30.536  1.00  0.00           C
ATOM   1274  HE2 LYS    81      42.998  54.356  30.494  1.00  0.00           H
ATOM   1275  HE3 LYS    81      41.400  53.819  30.169  1.00  0.00           H
ATOM   1276  NZ  LYS    81      41.610  55.884  29.689  1.00  0.00           N
ATOM   1277  HZ1 LYS    81      42.372  56.546  29.649  1.00  0.00           H
ATOM   1278  HZ2 LYS    81      40.818  56.276  30.179  1.00  0.00           H
ATOM   1279  HZ3 LYS    81      41.330  55.500  28.798  1.00  0.00           H
ATOM   1280  C   LYS    81      43.060  51.888  35.278  1.00  0.00           C
ATOM   1281  O   LYS    81      43.117  52.303  36.415  1.00  0.00           O
ATOM   1282  N   LEU    82      44.054  51.389  34.514  1.00  0.00           N
ATOM   1283  H   LEU    82      43.818  51.177  33.555  1.00  0.00           H
ATOM   1284  CA  LEU    82      45.472  51.387  34.831  1.00  0.00           C
ATOM   1285  HA  LEU    82      45.641  51.637  35.878  1.00  0.00           H
ATOM   1286  CB  LEU    82      46.172  50.023  34.645  1.00  0.00           C
ATOM   1287  HB2 LEU    82      46.205  49.883  33.565  1.00  0.00           H
ATOM   1288  HB3 LEU    82      47.218  50.107  34.945  1.00  0.00           H
ATOM   1289  CG  LEU    82      45.553  48.850  35.344  1.00  0.00           C
ATOM   1290  HG  LEU    82      44.557  48.647  34.953  1.00  0.00           H
ATOM   1291  CD1 LEU    82      46.285  47.559  34.968  1.00  0.00           C
ATOM   1292 HD11 LEU    82      46.394  47.566  33.883  1.00  0.00           H
ATOM   1293 HD12 LEU    82      45.783  46.666  35.341  1.00  0.00           H
ATOM   1294 HD13 LEU    82      47.298  47.639  35.362  1.00  0.00           H
ATOM   1295  CD2 LEU    82      45.436  48.977  36.843  1.00  0.00           C
ATOM   1296 HD21 LEU    82      44.773  49.821  37.031  1.00  0.00           H
ATOM   1297 HD22 LEU    82      45.033  48.084  37.321  1.00  0.00           H
ATOM   1298 HD23 LEU    82      46.436  49.075  37.268  1.00  0.00           H
ATOM   1299  C   LEU    82      46.237  52.471  34.160  1.00  0.00           C
ATOM   1300  O   LEU    82      45.927  52.621  33.004  1.00  0.00           O
ATOM   1301  N   GLY    83      47.228  53.190  34.699  1.00  0.00           N
ATOM   1302  H   GLY    83      47.545  53.037  35.645  1.00  0.00           H
ATOM   1303  CA  GLY    83      47.674  54.482  34.033  1.00  0.00           C
ATOM   1304  HA2 GLY    83      46.933  54.800  33.299  1.00  0.00           H
ATOM   1305  HA3 GLY    83      47.958  55.284  34.715  1.00  0.00           H
ATOM   1306  C   GLY    83      48.980  54.372  33.252  1.00  0.00           C
ATOM   1307  O   GLY    83      49.395  55.279  32.607  1.00  0.00           O
ATOM   1308  N   GLY    84      49.605  53.147  33.205  1.00  0.00           N
ATOM   1309  H   GLY    84      49.115  52.378  33.639  1.00  0.00           H
ATOM   1310  CA  GLY    84      50.906  53.051  32.498  1.00  0.00           C
ATOM   1311  HA2 GLY    84      51.148  51.997  32.365  1.00  0.00           H
ATOM   1312  HA3 GLY    84      50.763  53.556  31.543  1.00  0.00           H
ATOM   1313  C   GLY    84      52.143  53.667  33.174  1.00  0.00           C
ATOM   1314  O   GLY    84      53.131  53.822  32.535  1.00  0.00           O
ATOM   1315  N   ASP    85      52.000  54.226  34.407  1.00  0.00           N
ATOM   1316  H   ASP    85      51.169  53.843  34.836  1.00  0.00           H
ATOM   1317  CA  ASP    85      52.862  55.165  35.122  1.00  0.00           C
ATOM   1318  HA  ASP    85      53.849  54.714  35.026  1.00  0.00           H
ATOM   1319  CB  ASP    85      52.938  56.598  34.502  1.00  0.00           C
ATOM   1320  HB2 ASP    85      53.340  57.264  35.265  1.00  0.00           H
ATOM   1321  HB3 ASP    85      53.298  56.489  33.479  1.00  0.00           H
ATOM   1322  CG  ASP    85      51.504  57.069  34.282  1.00  0.00           C
ATOM   1323  OD1 ASP    85      50.518  56.713  34.984  1.00  0.00           O
ATOM   1324  OD2 ASP    85      51.451  58.083  33.585  1.00  0.00           O
ATOM   1325  C   ASP    85      52.685  54.977  36.627  1.00  0.00           C
ATOM   1326  O   ASP    85      52.796  55.914  37.376  1.00  0.00           O
ATOM   1327  N   ARG    86      52.280  53.773  37.049  1.00  0.00           N
ATOM   1328  H   ARG    86      52.550  53.045  36.402  1.00  0.00           H
ATOM   1329  CA  ARG    86      51.850  53.378  38.377  1.00  0.00           C
ATOM   1330  HA  ARG    86      51.693  52.301  38.339  1.00  0.00           H
ATOM   1331  CB  ARG    86      52.911  53.599  39.491  1.00  0.00           C
ATOM   1332  HB2 ARG    86      53.205  54.635  39.660  1.00  0.00           H
ATOM   1333  HB3 ARG    86      52.528  53.114  40.389  1.00  0.00           H
ATOM   1334  CG  ARG    86      54.216  52.877  39.130  1.00  0.00           C
ATOM   1335  HG2 ARG    86      53.948  51.881  38.777  1.00  0.00           H
ATOM   1336  HG3 ARG    86      54.557  53.450  38.268  1.00  0.00           H
ATOM   1337  CD  ARG    86      55.200  52.629  40.227  1.00  0.00           C
ATOM   1338  HD2 ARG    86      55.439  53.583  40.698  1.00  0.00           H
ATOM   1339  HD3 ARG    86      54.655  51.997  40.929  1.00  0.00           H
ATOM   1340  NE  ARG    86      56.468  51.985  39.857  1.00  0.00           N
ATOM   1341  HE  ARG    86      57.081  52.652  39.412  1.00  0.00           H
ATOM   1342  CZ  ARG    86      56.874  50.709  39.841  1.00  0.00           C
ATOM   1343  NH1 ARG    86      56.179  49.702  40.176  1.00  0.00           N
ATOM   1344 HH11 ARG    86      55.309  49.748  40.686  1.00  0.00           H
ATOM   1345 HH12 ARG    86      56.655  48.816  40.081  1.00  0.00           H
ATOM   1346  NH2 ARG    86      58.037  50.410  39.281  1.00  0.00           N
ATOM   1347 HH21 ARG    86      58.592  51.063  38.747  1.00  0.00           H
ATOM   1348 HH22 ARG    86      58.205  49.446  39.026  1.00  0.00           H
ATOM   1349  C   ARG    86      50.559  54.010  38.886  1.00  0.00           C
ATOM   1350  O   ARG    86      50.122  53.572  39.957  1.00  0.00           O
ATOM   1351  N   THR    87      50.009  55.027  38.268  1.00  0.00           N
ATOM   1352  H   THR    87      50.471  55.524  37.519  1.00  0.00           H
ATOM   1353  CA  THR    87      48.576  55.586  38.566  1.00  0.00           C
ATOM   1354  HA  THR    87      48.547  55.726  39.647  1.00  0.00           H
ATOM   1355  CB  THR    87      48.316  56.972  37.912  1.00  0.00           C
ATOM   1356  HB  THR    87      47.372  57.395  38.252  1.00  0.00           H
ATOM   1357  CG2 THR    87      49.421  57.931  38.327  1.00  0.00           C
ATOM   1358 HG21 THR    87      49.663  57.894  39.389  1.00  0.00           H
ATOM   1359 HG22 THR    87      49.277  58.925  37.905  1.00  0.00           H
ATOM   1360 HG23 THR    87      50.300  57.583  37.786  1.00  0.00           H
ATOM   1361  OG1 THR    87      48.147  56.874  36.488  1.00  0.00           O
ATOM   1362  HG1 THR    87      49.041  56.862  36.137  1.00  0.00           H
ATOM   1363  C   THR    87      47.482  54.566  38.202  1.00  0.00           C
ATOM   1364  O   THR    87      47.601  53.774  37.300  1.00  0.00           O
ATOM   1365  N   PHE    88      46.330  54.648  38.828  1.00  0.00           N
ATOM   1366  H   PHE    88      46.317  55.372  39.532  1.00  0.00           H
ATOM   1367  CA  PHE    88      45.038  54.028  38.433  1.00  0.00           C
ATOM   1368  HA  PHE    88      44.967  53.946  37.349  1.00  0.00           H
ATOM   1369  CB  PHE    88      45.055  52.548  38.997  1.00  0.00           C
ATOM   1370  HB2 PHE    88      44.464  51.876  38.376  1.00  0.00           H
ATOM   1371  HB3 PHE    88      46.057  52.121  38.961  1.00  0.00           H
ATOM   1372  CG  PHE    88      44.605  52.466  40.406  1.00  0.00           C
ATOM   1373  CD1 PHE    88      43.263  52.046  40.697  1.00  0.00           C
ATOM   1374  HD1 PHE    88      42.638  51.701  39.885  1.00  0.00           H
ATOM   1375  CE1 PHE    88      42.768  52.093  42.019  1.00  0.00           C
ATOM   1376  HE1 PHE    88      41.765  51.749  42.224  1.00  0.00           H
ATOM   1377  CZ  PHE    88      43.627  52.397  43.102  1.00  0.00           C
ATOM   1378  HZ  PHE    88      43.189  52.391  44.089  1.00  0.00           H
ATOM   1379  CE2 PHE    88      44.990  52.722  42.831  1.00  0.00           C
ATOM   1380  HE2 PHE    88      45.604  52.950  43.689  1.00  0.00           H
ATOM   1381  CD2 PHE    88      45.435  52.831  41.452  1.00  0.00           C
ATOM   1382  HD2 PHE    88      46.399  53.255  41.216  1.00  0.00           H
ATOM   1383  C   PHE    88      43.793  54.803  38.846  1.00  0.00           C
ATOM   1384  O   PHE    88      43.875  55.835  39.507  1.00  0.00           O
ATOM   1385  N   ASP    89      42.595  54.338  38.418  1.00  0.00           N
ATOM   1386  H   ASP    89      42.568  53.432  37.972  1.00  0.00           H
ATOM   1387  CA  ASP    89      41.284  54.978  38.647  1.00  0.00           C
ATOM   1388  HA  ASP    89      41.273  55.516  39.595  1.00  0.00           H
ATOM   1389  CB  ASP    89      41.041  55.962  37.426  1.00  0.00           C
ATOM   1390  HB2 ASP    89      41.341  55.471  36.500  1.00  0.00           H
ATOM   1391  HB3 ASP    89      39.959  56.019  37.311  1.00  0.00           H
ATOM   1392  CG  ASP    89      41.788  57.301  37.596  1.00  0.00           C
ATOM   1393  OD1 ASP    89      41.564  57.960  38.669  1.00  0.00           O
ATOM   1394  OD2 ASP    89      42.577  57.732  36.760  1.00  0.00           O
ATOM   1395  C   ASP    89      40.271  53.907  38.685  1.00  0.00           C
ATOM   1396  O   ASP    89      40.359  52.926  37.905  1.00  0.00           O
ATOM   1397  N   THR    90      39.340  53.974  39.608  1.00  0.00           N
ATOM   1398  H   THR    90      39.547  54.581  40.389  1.00  0.00           H
ATOM   1399  CA  THR    90      38.175  53.035  39.679  1.00  0.00           C
ATOM   1400  HA  THR    90      38.073  52.515  38.727  1.00  0.00           H
ATOM   1401  CB  THR    90      38.399  52.003  40.790  1.00  0.00           C
ATOM   1402  HB  THR    90      37.450  51.492  40.956  1.00  0.00           H
ATOM   1403  CG2 THR    90      39.346  50.867  40.435  1.00  0.00           C
ATOM   1404 HG21 THR    90      39.034  50.339  39.535  1.00  0.00           H
ATOM   1405 HG22 THR    90      39.294  50.145  41.249  1.00  0.00           H
ATOM   1406 HG23 THR    90      40.359  51.261  40.346  1.00  0.00           H
ATOM   1407  OG1 THR    90      38.898  52.472  42.039  1.00  0.00           O
ATOM   1408  HG1 THR    90      38.384  53.269  42.189  1.00  0.00           H
ATOM   1409  C   THR    90      36.761  53.682  39.983  1.00  0.00           C
ATOM   1410  O   THR    90      36.646  54.789  40.531  1.00  0.00           O
ATOM   1411  N   THR    91      35.681  52.919  39.650  1.00  0.00           N
ATOM   1412  H   THR    91      35.775  51.982  39.286  1.00  0.00           H
ATOM   1413  CA  THR    91      34.286  53.423  39.834  1.00  0.00           C
ATOM   1414  HA  THR    91      34.233  54.166  40.629  1.00  0.00           H
ATOM   1415  CB  THR    91      33.664  53.999  38.590  1.00  0.00           C
ATOM   1416  HB  THR    91      34.000  53.376  37.760  1.00  0.00           H
ATOM   1417  CG2 THR    91      32.146  54.258  38.600  1.00  0.00           C
ATOM   1418 HG21 THR    91      31.853  54.823  37.715  1.00  0.00           H
ATOM   1419 HG22 THR    91      31.833  54.843  39.463  1.00  0.00           H
ATOM   1420 HG23 THR    91      31.640  53.295  38.514  1.00  0.00           H
ATOM   1421  OG1 THR    91      34.171  55.356  38.246  1.00  0.00           O
ATOM   1422  HG1 THR    91      34.964  55.153  37.745  1.00  0.00           H
ATOM   1423  C   THR    91      33.343  52.169  40.117  1.00  0.00           C
ATOM   1424  O   THR    91      33.429  51.140  39.411  1.00  0.00           O
ATOM   1425  N   GLN    92      32.441  52.107  41.070  1.00  0.00           N
ATOM   1426  H   GLN    92      32.199  52.924  41.612  1.00  0.00           H
ATOM   1427  CA  GLN    92      31.938  50.841  41.655  1.00  0.00           C
ATOM   1428  HA  GLN    92      32.055  49.926  41.075  1.00  0.00           H
ATOM   1429  CB  GLN    92      32.683  50.553  42.930  1.00  0.00           C
ATOM   1430  HB2 GLN    92      32.565  49.510  43.223  1.00  0.00           H
ATOM   1431  HB3 GLN    92      33.706  50.859  42.711  1.00  0.00           H
ATOM   1432  CG  GLN    92      32.257  51.356  44.171  1.00  0.00           C
ATOM   1433  HG2 GLN    92      32.221  52.398  43.852  1.00  0.00           H
ATOM   1434  HG3 GLN    92      31.276  51.086  44.561  1.00  0.00           H
ATOM   1435  CD  GLN    92      33.295  51.226  45.271  1.00  0.00           C
ATOM   1436  OE1 GLN    92      34.034  50.222  45.387  1.00  0.00           O
ATOM   1437  NE2 GLN    92      33.240  52.110  46.248  1.00  0.00           N
ATOM   1438 HE21 GLN    92      34.031  52.017  46.869  1.00  0.00           H
ATOM   1439 HE22 GLN    92      32.601  52.891  46.273  1.00  0.00           H
ATOM   1440  C   GLN    92      30.382  50.720  41.902  1.00  0.00           C
ATOM   1441  O   GLN    92      29.731  51.717  41.974  1.00  0.00           O
ATOM   1442  N   SER    93      29.884  49.533  42.069  1.00  0.00           N
ATOM   1443  H   SER    93      30.490  48.734  41.942  1.00  0.00           H
ATOM   1444  CA  SER    93      28.579  49.314  42.606  1.00  0.00           C
ATOM   1445  HA  SER    93      28.270  50.200  43.161  1.00  0.00           H
ATOM   1446  CB  SER    93      27.617  49.144  41.343  1.00  0.00           C
ATOM   1447  HB2 SER    93      27.934  48.371  40.644  1.00  0.00           H
ATOM   1448  HB3 SER    93      26.616  48.892  41.695  1.00  0.00           H
ATOM   1449  OG  SER    93      27.524  50.312  40.538  1.00  0.00           O
ATOM   1450  HG  SER    93      28.404  50.695  40.558  1.00  0.00           H
ATOM   1451  C   SER    93      28.504  48.084  43.547  1.00  0.00           C
ATOM   1452  O   SER    93      29.285  47.123  43.417  1.00  0.00           O
ATOM   1453  N   LYS    94      27.554  48.099  44.483  1.00  0.00           N
ATOM   1454  H   LYS    94      26.916  48.861  44.662  1.00  0.00           H
ATOM   1455  CA  LYS    94      27.336  47.007  45.387  1.00  0.00           C
ATOM   1456  HA  LYS    94      27.831  46.094  45.056  1.00  0.00           H
ATOM   1457  CB  LYS    94      27.846  47.329  46.841  1.00  0.00           C
ATOM   1458  HB2 LYS    94      27.336  48.212  47.229  1.00  0.00           H
ATOM   1459  HB3 LYS    94      27.550  46.441  47.397  1.00  0.00           H
ATOM   1460  CG  LYS    94      29.335  47.499  46.988  1.00  0.00           C
ATOM   1461  HG2 LYS    94      29.816  46.551  46.748  1.00  0.00           H
ATOM   1462  HG3 LYS    94      29.824  48.180  46.291  1.00  0.00           H
ATOM   1463  CD  LYS    94      29.687  47.735  48.513  1.00  0.00           C
ATOM   1464  HD2 LYS    94      29.145  48.625  48.832  1.00  0.00           H
ATOM   1465  HD3 LYS    94      29.419  46.868  49.118  1.00  0.00           H
ATOM   1466  CE  LYS    94      31.210  47.921  48.600  1.00  0.00           C
ATOM   1467  HE2 LYS    94      31.618  46.927  48.787  1.00  0.00           H
ATOM   1468  HE3 LYS    94      31.622  48.439  47.734  1.00  0.00           H
ATOM   1469  NZ  LYS    94      31.407  48.621  49.807  1.00  0.00           N
ATOM   1470  HZ1 LYS    94      30.881  49.484  49.768  1.00  0.00           H
ATOM   1471  HZ2 LYS    94      32.382  48.878  49.854  1.00  0.00           H
ATOM   1472  HZ3 LYS    94      31.287  48.100  50.665  1.00  0.00           H
ATOM   1473  C   LYS    94      25.936  46.451  45.355  1.00  0.00           C
ATOM   1474  O   LYS    94      24.969  47.210  45.153  1.00  0.00           O
ATOM   1475  N   TYR    95      25.813  45.127  45.621  1.00  0.00           N
ATOM   1476  H   TYR    95      26.696  44.643  45.688  1.00  0.00           H
ATOM   1477  CA  TYR    95      24.566  44.388  45.381  1.00  0.00           C
ATOM   1478  HA  TYR    95      23.830  45.192  45.415  1.00  0.00           H
ATOM   1479  CB  TYR    95      24.658  43.626  44.021  1.00  0.00           C
ATOM   1480  HB2 TYR    95      25.540  43.002  44.157  1.00  0.00           H
ATOM   1481  HB3 TYR    95      23.804  42.959  43.905  1.00  0.00           H
ATOM   1482  CG  TYR    95      24.901  44.500  42.792  1.00  0.00           C
ATOM   1483  CD1 TYR    95      23.878  44.882  41.943  1.00  0.00           C
ATOM   1484  HD1 TYR    95      22.839  44.734  42.201  1.00  0.00           H
ATOM   1485  CE1 TYR    95      24.124  45.642  40.812  1.00  0.00           C
ATOM   1486  HE1 TYR    95      23.299  45.912  40.170  1.00  0.00           H
ATOM   1487  CZ  TYR    95      25.438  45.973  40.465  1.00  0.00           C
ATOM   1488  OH  TYR    95      25.719  46.443  39.252  1.00  0.00           O
ATOM   1489  HH  TYR    95      26.042  45.772  38.647  1.00  0.00           H
ATOM   1490  CE2 TYR    95      26.488  45.625  41.265  1.00  0.00           C
ATOM   1491  HE2 TYR    95      27.486  45.968  41.035  1.00  0.00           H
ATOM   1492  CD2 TYR    95      26.229  44.819  42.417  1.00  0.00           C
ATOM   1493  HD2 TYR    95      27.042  44.376  42.971  1.00  0.00           H
ATOM   1494  C   TYR    95      24.379  43.461  46.525  1.00  0.00           C
ATOM   1495  O   TYR    95      25.171  42.495  46.679  1.00  0.00           O
ATOM   1496  N   ARG    96      23.320  43.661  47.366  1.00  0.00           N
ATOM   1497  H   ARG    96      22.674  44.403  47.134  1.00  0.00           H
ATOM   1498  CA  ARG    96      23.057  42.682  48.430  1.00  0.00           C
ATOM   1499  HA  ARG    96      24.004  42.739  48.966  1.00  0.00           H
ATOM   1500  CB  ARG    96      22.069  43.267  49.384  1.00  0.00           C
ATOM   1501  HB2 ARG    96      22.423  44.275  49.602  1.00  0.00           H
ATOM   1502  HB3 ARG    96      21.082  43.459  48.962  1.00  0.00           H
ATOM   1503  CG  ARG    96      22.005  42.345  50.601  1.00  0.00           C
ATOM   1504  HG2 ARG    96      21.558  41.404  50.280  1.00  0.00           H
ATOM   1505  HG3 ARG    96      22.987  42.168  51.040  1.00  0.00           H
ATOM   1506  CD  ARG    96      21.139  42.996  51.728  1.00  0.00           C
ATOM   1507  HD2 ARG    96      21.529  43.959  52.057  1.00  0.00           H
ATOM   1508  HD3 ARG    96      20.158  43.151  51.277  1.00  0.00           H
ATOM   1509  NE  ARG    96      21.029  42.174  52.938  1.00  0.00           N
ATOM   1510  HE  ARG    96      21.774  42.236  53.618  1.00  0.00           H
ATOM   1511  CZ  ARG    96      20.085  41.307  53.213  1.00  0.00           C
ATOM   1512  NH1 ARG    96      19.174  41.006  52.349  1.00  0.00           N
ATOM   1513 HH11 ARG    96      19.260  41.195  51.361  1.00  0.00           H
ATOM   1514 HH12 ARG    96      18.391  40.494  52.728  1.00  0.00           H
ATOM   1515  NH2 ARG    96      19.977  40.839  54.397  1.00  0.00           N
ATOM   1516 HH21 ARG    96      20.702  41.007  55.079  1.00  0.00           H
ATOM   1517 HH22 ARG    96      19.145  40.415  54.784  1.00  0.00           H
ATOM   1518  C   ARG    96      22.691  41.208  48.158  1.00  0.00           C
ATOM   1519  O   ARG    96      21.678  40.979  47.471  1.00  0.00           O
ATOM   1520  N   LEU    97      23.415  40.298  48.786  1.00  0.00           N
ATOM   1521  H   LEU    97      24.279  40.696  49.126  1.00  0.00           H
ATOM   1522  CA  LEU    97      23.153  38.826  48.777  1.00  0.00           C
ATOM   1523  HA  LEU    97      22.616  38.568  47.864  1.00  0.00           H
ATOM   1524  CB  LEU    97      24.477  38.036  48.756  1.00  0.00           C
ATOM   1525  HB2 LEU    97      24.988  38.257  49.693  1.00  0.00           H
ATOM   1526  HB3 LEU    97      24.263  36.973  48.864  1.00  0.00           H
ATOM   1527  CG  LEU    97      25.545  38.377  47.668  1.00  0.00           C
ATOM   1528  HG  LEU    97      25.736  39.444  47.566  1.00  0.00           H
ATOM   1529  CD1 LEU    97      26.928  37.748  47.937  1.00  0.00           C
ATOM   1530 HD11 LEU    97      27.006  36.664  48.039  1.00  0.00           H
ATOM   1531 HD12 LEU    97      27.329  38.157  48.865  1.00  0.00           H
ATOM   1532 HD13 LEU    97      27.479  38.032  47.041  1.00  0.00           H
ATOM   1533  CD2 LEU    97      25.045  37.967  46.248  1.00  0.00           C
ATOM   1534 HD21 LEU    97      24.706  36.933  46.310  1.00  0.00           H
ATOM   1535 HD22 LEU    97      24.179  38.579  45.996  1.00  0.00           H
ATOM   1536 HD23 LEU    97      25.762  38.188  45.458  1.00  0.00           H
ATOM   1537  C   LEU    97      22.395  38.391  50.071  1.00  0.00           C
ATOM   1538  O   LEU    97      22.934  38.636  51.184  1.00  0.00           O
ATOM   1539  N   PRO    98      21.249  37.739  49.933  1.00  0.00           N
ATOM   1540  CD  PRO    98      20.554  37.491  48.634  1.00  0.00           C
ATOM   1541  HD2 PRO    98      20.996  36.607  48.174  1.00  0.00           H
ATOM   1542  HD3 PRO    98      20.635  38.322  47.934  1.00  0.00           H
ATOM   1543  CG  PRO    98      19.126  37.207  49.023  1.00  0.00           C
ATOM   1544  HG2 PRO    98      18.815  36.165  48.931  1.00  0.00           H
ATOM   1545  HG3 PRO    98      18.448  37.733  48.350  1.00  0.00           H
ATOM   1546  CB  PRO    98      19.000  37.529  50.497  1.00  0.00           C
ATOM   1547  HB2 PRO    98      18.365  36.746  50.913  1.00  0.00           H
ATOM   1548  HB3 PRO    98      18.546  38.509  50.646  1.00  0.00           H
ATOM   1549  CA  PRO    98      20.396  37.415  51.046  1.00  0.00           C
ATOM   1550  HA  PRO    98      20.532  38.115  51.871  1.00  0.00           H
ATOM   1551  C   PRO    98      20.653  36.031  51.575  1.00  0.00           C
ATOM   1552  O   PRO    98      21.320  35.216  50.925  1.00  0.00           O
ATOM   1553  N   ASP    99      20.265  35.788  52.823  1.00  0.00           N
ATOM   1554  H   ASP    99      19.695  36.540  53.181  1.00  0.00           H
ATOM   1555  CA  ASP    99      20.410  34.589  53.644  1.00  0.00           C
ATOM   1556  HA  ASP    99      21.471  34.387  53.794  1.00  0.00           H
ATOM   1557  CB  ASP    99      19.820  34.726  55.070  1.00  0.00           C
ATOM   1558  HB2 ASP    99      18.731  34.711  55.086  1.00  0.00           H
ATOM   1559  HB3 ASP    99      20.204  33.866  55.620  1.00  0.00           H
ATOM   1560  CG  ASP    99      20.275  36.099  55.708  1.00  0.00           C
ATOM   1561  OD1 ASP    99      21.514  36.403  55.702  1.00  0.00           O
ATOM   1562  OD2 ASP    99      19.455  36.822  56.334  1.00  0.00           O
ATOM   1563  C   ASP    99      19.908  33.305  52.923  1.00  0.00           C
ATOM   1564  O   ASP    99      20.599  32.273  52.834  1.00  0.00           O
ATOM   1565  N   ALA   100      18.713  33.407  52.351  1.00  0.00           N
ATOM   1566  H   ALA   100      18.221  34.280  52.473  1.00  0.00           H
ATOM   1567  CA  ALA   100      18.106  32.385  51.563  1.00  0.00           C
ATOM   1568  HA  ALA   100      18.102  31.420  52.070  1.00  0.00           H
ATOM   1569  CB  ALA   100      16.618  32.854  51.222  1.00  0.00           C
ATOM   1570  HB1 ALA   100      16.574  33.903  50.931  1.00  0.00           H
ATOM   1571  HB2 ALA   100      15.877  32.624  51.989  1.00  0.00           H
ATOM   1572  HB3 ALA   100      16.290  32.305  50.339  1.00  0.00           H
ATOM   1573  C   ALA   100      18.944  32.026  50.285  1.00  0.00           C
ATOM   1574  O   ALA   100      18.855  30.926  49.800  1.00  0.00           O
ATOM   1575  N   MET   101      19.707  32.942  49.727  1.00  0.00           N
ATOM   1576  H   MET   101      19.835  33.864  50.122  1.00  0.00           H
ATOM   1577  CA  MET   101      20.561  32.658  48.514  1.00  0.00           C
ATOM   1578  HA  MET   101      20.044  32.002  47.814  1.00  0.00           H
ATOM   1579  CB  MET   101      20.790  33.949  47.744  1.00  0.00           C
ATOM   1580  HB2 MET   101      19.894  34.321  47.246  1.00  0.00           H
ATOM   1581  HB3 MET   101      21.104  34.611  48.551  1.00  0.00           H
ATOM   1582  CG  MET   101      21.873  33.907  46.623  1.00  0.00           C
ATOM   1583  HG2 MET   101      22.831  33.573  47.019  1.00  0.00           H
ATOM   1584  HG3 MET   101      21.558  33.186  45.868  1.00  0.00           H
ATOM   1585  SD  MET   101      22.001  35.520  45.874  1.00  0.00           S
ATOM   1586  CE  MET   101      20.605  35.436  44.627  1.00  0.00           C
ATOM   1587  HE1 MET   101      20.724  34.592  43.948  1.00  0.00           H
ATOM   1588  HE2 MET   101      19.577  35.285  44.956  1.00  0.00           H
ATOM   1589  HE3 MET   101      20.744  36.416  44.171  1.00  0.00           H
ATOM   1590  C   MET   101      21.808  31.953  48.902  1.00  0.00           C
ATOM   1591  O   MET   101      22.356  31.056  48.254  1.00  0.00           O
ATOM   1592  N   ARG   102      22.391  32.482  50.026  1.00  0.00           N
ATOM   1593  H   ARG   102      21.888  33.233  50.475  1.00  0.00           H
ATOM   1594  CA  ARG   102      23.704  31.924  50.559  1.00  0.00           C
ATOM   1595  HA  ARG   102      24.448  31.884  49.764  1.00  0.00           H
ATOM   1596  CB  ARG   102      24.179  32.776  51.712  1.00  0.00           C
ATOM   1597  HB2 ARG   102      23.322  33.232  52.207  1.00  0.00           H
ATOM   1598  HB3 ARG   102      24.737  32.175  52.430  1.00  0.00           H
ATOM   1599  CG  ARG   102      25.180  33.901  51.274  1.00  0.00           C
ATOM   1600  HG2 ARG   102      26.095  33.367  51.021  1.00  0.00           H
ATOM   1601  HG3 ARG   102      24.795  34.382  50.374  1.00  0.00           H
ATOM   1602  CD  ARG   102      25.542  35.075  52.210  1.00  0.00           C
ATOM   1603  HD2 ARG   102      25.726  34.678  53.208  1.00  0.00           H
ATOM   1604  HD3 ARG   102      26.403  35.640  51.855  1.00  0.00           H
ATOM   1605  NE  ARG   102      24.451  36.167  52.346  1.00  0.00           N
ATOM   1606  HE  ARG   102      24.580  36.920  51.686  1.00  0.00           H
ATOM   1607  CZ  ARG   102      23.682  36.243  53.420  1.00  0.00           C
ATOM   1608  NH1 ARG   102      23.605  35.354  54.399  1.00  0.00           N
ATOM   1609 HH11 ARG   102      24.150  34.503  54.432  1.00  0.00           H
ATOM   1610 HH12 ARG   102      23.000  35.457  55.200  1.00  0.00           H
ATOM   1611  NH2 ARG   102      23.024  37.364  53.636  1.00  0.00           N
ATOM   1612 HH21 ARG   102      23.217  38.139  53.018  1.00  0.00           H
ATOM   1613 HH22 ARG   102      22.439  37.453  54.455  1.00  0.00           H
ATOM   1614  C   ARG   102      23.454  30.482  51.056  1.00  0.00           C
ATOM   1615  O   ARG   102      24.400  29.756  50.837  1.00  0.00           O
ATOM   1616  N   THR   103      22.303  30.107  51.564  1.00  0.00           N
ATOM   1617  H   THR   103      21.653  30.831  51.834  1.00  0.00           H
ATOM   1618  CA  THR   103      21.939  28.736  52.025  1.00  0.00           C
ATOM   1619  HA  THR   103      22.854  28.228  52.332  1.00  0.00           H
ATOM   1620  CB  THR   103      20.973  28.866  53.258  1.00  0.00           C
ATOM   1621  HB  THR   103      20.115  29.422  52.880  1.00  0.00           H
ATOM   1622  CG2 THR   103      20.585  27.521  53.885  1.00  0.00           C
ATOM   1623 HG21 THR   103      21.464  26.885  53.991  1.00  0.00           H
ATOM   1624 HG22 THR   103      19.843  27.029  53.255  1.00  0.00           H
ATOM   1625 HG23 THR   103      19.944  27.621  54.762  1.00  0.00           H
ATOM   1626  OG1 THR   103      21.555  29.557  54.370  1.00  0.00           O
ATOM   1627  HG1 THR   103      20.869  29.900  54.947  1.00  0.00           H
ATOM   1628  C   THR   103      21.368  27.790  50.943  1.00  0.00           C
ATOM   1629  O   THR   103      21.081  26.684  51.176  1.00  0.00           O
ATOM   1630  N   THR   104      21.068  28.307  49.716  1.00  0.00           N
ATOM   1631  H   THR   104      21.319  29.258  49.486  1.00  0.00           H
ATOM   1632  CA  THR   104      20.266  27.708  48.658  1.00  0.00           C
ATOM   1633  HA  THR   104      19.249  27.635  49.044  1.00  0.00           H
ATOM   1634  CB  THR   104      20.152  28.684  47.435  1.00  0.00           C
ATOM   1635  HB  THR   104      19.828  29.673  47.755  1.00  0.00           H
ATOM   1636  CG2 THR   104      21.328  28.679  46.483  1.00  0.00           C
ATOM   1637 HG21 THR   104      21.378  27.725  45.960  1.00  0.00           H
ATOM   1638 HG22 THR   104      22.201  29.011  47.045  1.00  0.00           H
ATOM   1639 HG23 THR   104      21.064  29.448  45.757  1.00  0.00           H
ATOM   1640  OG1 THR   104      19.065  28.217  46.695  1.00  0.00           O
ATOM   1641  HG1 THR   104      18.367  28.869  46.592  1.00  0.00           H
ATOM   1642  C   THR   104      20.571  26.249  48.203  1.00  0.00           C
ATOM   1643  O   THR   104      21.635  25.723  48.445  1.00  0.00           O
ATOM   1644  N   GLN   105      19.625  25.590  47.552  1.00  0.00           N
ATOM   1645  H   GLN   105      18.906  26.261  47.317  1.00  0.00           H
ATOM   1646  CA  GLN   105      19.512  24.222  46.989  1.00  0.00           C
ATOM   1647  HA  GLN   105      20.258  23.693  47.581  1.00  0.00           H
ATOM   1648  CB  GLN   105      18.118  23.643  47.132  1.00  0.00           C
ATOM   1649  HB2 GLN   105      18.061  22.626  46.740  1.00  0.00           H
ATOM   1650  HB3 GLN   105      17.876  23.484  48.182  1.00  0.00           H
ATOM   1651  CG  GLN   105      16.969  24.410  46.478  1.00  0.00           C
ATOM   1652  HG2 GLN   105      17.196  25.476  46.480  1.00  0.00           H
ATOM   1653  HG3 GLN   105      16.640  24.110  45.483  1.00  0.00           H
ATOM   1654  CD  GLN   105      15.716  24.388  47.378  1.00  0.00           C
ATOM   1655  OE1 GLN   105      15.529  25.130  48.324  1.00  0.00           O
ATOM   1656  NE2 GLN   105      14.804  23.518  47.241  1.00  0.00           N
ATOM   1657 HE21 GLN   105      13.878  23.799  47.528  1.00  0.00           H
ATOM   1658 HE22 GLN   105      14.916  22.861  46.482  1.00  0.00           H
ATOM   1659  C   GLN   105      19.810  24.166  45.470  1.00  0.00           C
ATOM   1660  O   GLN   105      19.827  23.084  44.886  1.00  0.00           O
ATOM   1661  N   ASN   106      20.031  25.281  44.831  1.00  0.00           N
ATOM   1662  H   ASN   106      20.268  26.150  45.288  1.00  0.00           H
ATOM   1663  CA  ASN   106      20.510  25.247  43.454  1.00  0.00           C
ATOM   1664  HA  ASN   106      20.433  24.228  43.072  1.00  0.00           H
ATOM   1665  CB  ASN   106      19.470  26.160  42.699  1.00  0.00           C
ATOM   1666  HB2 ASN   106      18.451  25.834  42.906  1.00  0.00           H
ATOM   1667  HB3 ASN   106      19.704  27.166  43.046  1.00  0.00           H
ATOM   1668  CG  ASN   106      19.657  26.036  41.204  1.00  0.00           C
ATOM   1669  OD1 ASN   106      20.320  26.871  40.640  1.00  0.00           O
ATOM   1670  ND2 ASN   106      19.169  25.005  40.594  1.00  0.00           N
ATOM   1671 HD21 ASN   106      18.483  24.480  41.116  1.00  0.00           H
ATOM   1672 HD22 ASN   106      19.065  25.107  39.595  1.00  0.00           H
ATOM   1673  C   ASN   106      21.931  25.846  43.219  1.00  0.00           C
ATOM   1674  O   ASN   106      22.130  26.976  43.747  1.00  0.00           O
ATOM   1675  N   PRO   107      22.749  25.349  42.335  1.00  0.00           N
ATOM   1676  CD  PRO   107      22.538  24.139  41.592  1.00  0.00           C
ATOM   1677  HD2 PRO   107      21.581  24.188  41.073  1.00  0.00           H
ATOM   1678  HD3 PRO   107      22.628  23.296  42.278  1.00  0.00           H
ATOM   1679  CG  PRO   107      23.698  24.086  40.590  1.00  0.00           C
ATOM   1680  HG2 PRO   107      23.565  24.683  39.688  1.00  0.00           H
ATOM   1681  HG3 PRO   107      23.980  23.047  40.410  1.00  0.00           H
ATOM   1682  CB  PRO   107      24.855  24.806  41.331  1.00  0.00           C
ATOM   1683  HB2 PRO   107      25.686  25.044  40.666  1.00  0.00           H
ATOM   1684  HB3 PRO   107      25.319  24.081  41.997  1.00  0.00           H
ATOM   1685  CA  PRO   107      24.110  25.921  42.061  1.00  0.00           C
ATOM   1686  HA  PRO   107      24.595  26.083  43.024  1.00  0.00           H
ATOM   1687  C   PRO   107      24.160  27.238  41.357  1.00  0.00           C
ATOM   1688  O   PRO   107      25.182  27.901  41.451  1.00  0.00           O
ATOM   1689  N   ASP   108      23.092  27.661  40.615  1.00  0.00           N
ATOM   1690  H   ASP   108      22.228  27.139  40.661  1.00  0.00           H
ATOM   1691  CA  ASP   108      23.135  28.751  39.668  1.00  0.00           C
ATOM   1692  HA  ASP   108      24.146  28.747  39.258  1.00  0.00           H
ATOM   1693  CB  ASP   108      22.102  28.425  38.520  1.00  0.00           C
ATOM   1694  HB2 ASP   108      21.164  28.080  38.955  1.00  0.00           H
ATOM   1695  HB3 ASP   108      21.824  29.306  37.943  1.00  0.00           H
ATOM   1696  CG  ASP   108      22.442  27.330  37.522  1.00  0.00           C
ATOM   1697  OD1 ASP   108      23.590  26.860  37.546  1.00  0.00           O
ATOM   1698  OD2 ASP   108      21.590  27.183  36.631  1.00  0.00           O
ATOM   1699  C   ASP   108      22.867  30.103  40.252  1.00  0.00           C
ATOM   1700  O   ASP   108      23.458  31.054  39.825  1.00  0.00           O
ATOM   1701  N   GLU   109      22.019  30.184  41.287  1.00  0.00           N
ATOM   1702  H   GLU   109      21.773  29.343  41.789  1.00  0.00           H
ATOM   1703  CA  GLU   109      21.434  31.458  41.732  1.00  0.00           C
ATOM   1704  HA  GLU   109      20.876  31.858  40.885  1.00  0.00           H
ATOM   1705  CB  GLU   109      20.602  31.270  43.035  1.00  0.00           C
ATOM   1706  HB2 GLU   109      21.202  30.957  43.890  1.00  0.00           H
ATOM   1707  HB3 GLU   109      20.178  32.212  43.385  1.00  0.00           H
ATOM   1708  CG  GLU   109      19.505  30.227  42.775  1.00  0.00           C
ATOM   1709  HG2 GLU   109      20.069  29.315  42.576  1.00  0.00           H
ATOM   1710  HG3 GLU   109      18.768  30.155  43.575  1.00  0.00           H
ATOM   1711  CD  GLU   109      18.703  30.551  41.562  1.00  0.00           C
ATOM   1712  OE1 GLU   109      18.267  29.561  40.906  1.00  0.00           O
ATOM   1713  OE2 GLU   109      18.469  31.742  41.253  1.00  0.00           O
ATOM   1714  C   GLU   109      22.494  32.569  42.001  1.00  0.00           C
ATOM   1715  O   GLU   109      22.357  33.658  41.445  1.00  0.00           O
ATOM   1716  N   LEU   110      23.595  32.246  42.710  1.00  0.00           N
ATOM   1717  H   LEU   110      23.636  31.349  43.172  1.00  0.00           H
ATOM   1718  CA  LEU   110      24.672  33.239  42.931  1.00  0.00           C
ATOM   1719  HA  LEU   110      24.183  34.095  43.396  1.00  0.00           H
ATOM   1720  CB  LEU   110      25.732  32.659  43.948  1.00  0.00           C
ATOM   1721  HB2 LEU   110      25.177  32.536  44.878  1.00  0.00           H
ATOM   1722  HB3 LEU   110      26.067  31.687  43.587  1.00  0.00           H
ATOM   1723  CG  LEU   110      26.976  33.516  44.228  1.00  0.00           C
ATOM   1724  HG  LEU   110      27.404  33.782  43.262  1.00  0.00           H
ATOM   1725  CD1 LEU   110      26.753  34.911  44.768  1.00  0.00           C
ATOM   1726 HD11 LEU   110      27.565  35.321  45.368  1.00  0.00           H
ATOM   1727 HD12 LEU   110      25.818  34.865  45.329  1.00  0.00           H
ATOM   1728 HD13 LEU   110      26.562  35.585  43.932  1.00  0.00           H
ATOM   1729  CD2 LEU   110      27.938  32.776  45.155  1.00  0.00           C
ATOM   1730 HD21 LEU   110      28.603  33.437  45.711  1.00  0.00           H
ATOM   1731 HD22 LEU   110      27.373  32.335  45.977  1.00  0.00           H
ATOM   1732 HD23 LEU   110      28.449  31.950  44.659  1.00  0.00           H
ATOM   1733  C   LEU   110      25.305  33.791  41.639  1.00  0.00           C
ATOM   1734  O   LEU   110      25.780  34.925  41.653  1.00  0.00           O
ATOM   1735  N   TRP   111      25.423  32.967  40.582  1.00  0.00           N
ATOM   1736  H   TRP   111      24.940  32.081  40.629  1.00  0.00           H
ATOM   1737  CA  TRP   111      26.121  33.278  39.329  1.00  0.00           C
ATOM   1738  HA  TRP   111      26.949  33.918  39.630  1.00  0.00           H
ATOM   1739  CB  TRP   111      26.674  31.995  38.842  1.00  0.00           C
ATOM   1740  HB2 TRP   111      25.857  31.392  38.444  1.00  0.00           H
ATOM   1741  HB3 TRP   111      27.386  32.325  38.085  1.00  0.00           H
ATOM   1742  CG  TRP   111      27.405  31.063  39.800  1.00  0.00           C
ATOM   1743  CD1 TRP   111      27.143  29.760  39.934  1.00  0.00           C
ATOM   1744  HD1 TRP   111      26.281  29.242  39.538  1.00  0.00           H
ATOM   1745  NE1 TRP   111      27.949  29.315  40.974  1.00  0.00           N
ATOM   1746  HE1 TRP   111      27.846  28.347  41.246  1.00  0.00           H
ATOM   1747  CE2 TRP   111      28.915  30.231  41.333  1.00  0.00           C
ATOM   1748  CZ2 TRP   111      30.019  30.174  42.082  1.00  0.00           C
ATOM   1749  HZ2 TRP   111      30.245  29.239  42.574  1.00  0.00           H
ATOM   1750  CH2 TRP   111      30.772  31.349  42.301  1.00  0.00           C
ATOM   1751  HH2 TRP   111      31.606  31.343  42.988  1.00  0.00           H
ATOM   1752  CZ3 TRP   111      30.515  32.476  41.530  1.00  0.00           C
ATOM   1753  HZ3 TRP   111      31.111  33.356  41.724  1.00  0.00           H
ATOM   1754  CE3 TRP   111      29.441  32.472  40.669  1.00  0.00           C
ATOM   1755  HE3 TRP   111      29.332  33.328  40.020  1.00  0.00           H
ATOM   1756  CD2 TRP   111      28.543  31.372  40.635  1.00  0.00           C
ATOM   1757  C   TRP   111      25.248  33.968  38.357  1.00  0.00           C
ATOM   1758  O   TRP   111      25.756  34.778  37.612  1.00  0.00           O
ATOM   1759  N   GLU   112      23.915  33.729  38.410  1.00  0.00           N
ATOM   1760  H   GLU   112      23.718  33.095  39.171  1.00  0.00           H
ATOM   1761  CA  GLU   112      22.893  34.471  37.895  1.00  0.00           C
ATOM   1762  HA  GLU   112      23.046  34.729  36.847  1.00  0.00           H
ATOM   1763  CB  GLU   112      21.549  33.787  37.983  1.00  0.00           C
ATOM   1764  HB2 GLU   112      21.413  33.601  39.048  1.00  0.00           H
ATOM   1765  HB3 GLU   112      20.785  34.539  37.787  1.00  0.00           H
ATOM   1766  CG  GLU   112      21.281  32.409  37.325  1.00  0.00           C
ATOM   1767  HG2 GLU   112      22.246  32.041  36.976  1.00  0.00           H
ATOM   1768  HG3 GLU   112      20.761  31.737  38.007  1.00  0.00           H
ATOM   1769  CD  GLU   112      20.433  32.526  36.074  1.00  0.00           C
ATOM   1770  OE1 GLU   112      20.453  33.508  35.328  1.00  0.00           O
ATOM   1771  OE2 GLU   112      19.665  31.543  35.844  1.00  0.00           O
ATOM   1772  C   GLU   112      22.845  35.821  38.608  1.00  0.00           C
ATOM   1773  O   GLU   112      22.886  36.849  37.924  1.00  0.00           O
ATOM   1774  N   PHE   113      22.879  35.922  39.918  1.00  0.00           N
ATOM   1775  H   PHE   113      22.693  35.150  40.541  1.00  0.00           H
ATOM   1776  CA  PHE   113      22.813  37.215  40.586  1.00  0.00           C
ATOM   1777  HA  PHE   113      21.922  37.727  40.224  1.00  0.00           H
ATOM   1778  CB  PHE   113      22.670  36.943  42.127  1.00  0.00           C
ATOM   1779  HB2 PHE   113      21.883  36.193  42.207  1.00  0.00           H
ATOM   1780  HB3 PHE   113      23.577  36.603  42.626  1.00  0.00           H
ATOM   1781  CG  PHE   113      22.366  38.259  42.873  1.00  0.00           C
ATOM   1782  CD1 PHE   113      21.014  38.581  43.200  1.00  0.00           C
ATOM   1783  HD1 PHE   113      20.167  37.989  42.887  1.00  0.00           H
ATOM   1784  CE1 PHE   113      20.697  39.748  43.879  1.00  0.00           C
ATOM   1785  HE1 PHE   113      19.705  40.133  44.067  1.00  0.00           H
ATOM   1786  CZ  PHE   113      21.755  40.528  44.321  1.00  0.00           C
ATOM   1787  HZ  PHE   113      21.577  41.449  44.857  1.00  0.00           H
ATOM   1788  CE2 PHE   113      23.109  40.204  44.056  1.00  0.00           C
ATOM   1789  HE2 PHE   113      23.821  40.866  44.526  1.00  0.00           H
ATOM   1790  CD2 PHE   113      23.426  39.044  43.332  1.00  0.00           C
ATOM   1791  HD2 PHE   113      24.422  38.638  43.231  1.00  0.00           H
ATOM   1792  C   PHE   113      24.041  38.001  40.286  1.00  0.00           C
ATOM   1793  O   PHE   113      23.991  39.219  40.066  1.00  0.00           O
ATOM   1794  N   ILE   114      25.264  37.410  40.198  1.00  0.00           N
ATOM   1795  H   ILE   114      25.446  36.510  40.618  1.00  0.00           H
ATOM   1796  CA  ILE   114      26.477  38.101  39.632  1.00  0.00           C
ATOM   1797  HA  ILE   114      26.632  39.024  40.190  1.00  0.00           H
ATOM   1798  CB  ILE   114      27.759  37.299  39.711  1.00  0.00           C
ATOM   1799  HB  ILE   114      27.590  36.304  39.300  1.00  0.00           H
ATOM   1800  CG2 ILE   114      28.974  37.927  39.003  1.00  0.00           C
ATOM   1801 HG21 ILE   114      28.703  38.057  37.955  1.00  0.00           H
ATOM   1802 HG22 ILE   114      29.910  37.369  38.991  1.00  0.00           H
ATOM   1803 HG23 ILE   114      29.076  38.927  39.426  1.00  0.00           H
ATOM   1804  CG1 ILE   114      28.108  37.184  41.178  1.00  0.00           C
ATOM   1805 HG12 ILE   114      28.711  38.066  41.390  1.00  0.00           H
ATOM   1806 HG13 ILE   114      27.227  37.201  41.821  1.00  0.00           H
ATOM   1807  CD1 ILE   114      28.978  35.931  41.447  1.00  0.00           C
ATOM   1808 HD11 ILE   114      28.479  35.026  41.100  1.00  0.00           H
ATOM   1809 HD12 ILE   114      29.303  35.847  42.484  1.00  0.00           H
ATOM   1810 HD13 ILE   114      29.906  36.010  40.880  1.00  0.00           H
ATOM   1811  C   ILE   114      26.325  38.504  38.181  1.00  0.00           C
ATOM   1812  O   ILE   114      26.799  39.584  37.843  1.00  0.00           O
ATOM   1813  N   ALA   115      25.856  37.682  37.224  1.00  0.00           N
ATOM   1814  H   ALA   115      25.555  36.756  37.495  1.00  0.00           H
ATOM   1815  CA  ALA   115      25.733  38.056  35.796  1.00  0.00           C
ATOM   1816  HA  ALA   115      26.708  38.468  35.536  1.00  0.00           H
ATOM   1817  CB  ALA   115      25.527  36.698  34.991  1.00  0.00           C
ATOM   1818  HB1 ALA   115      25.406  37.104  33.987  1.00  0.00           H
ATOM   1819  HB2 ALA   115      24.591  36.349  35.426  1.00  0.00           H
ATOM   1820  HB3 ALA   115      26.359  35.995  35.030  1.00  0.00           H
ATOM   1821  C   ALA   115      24.606  39.098  35.587  1.00  0.00           C
ATOM   1822  O   ALA   115      24.787  40.063  34.921  1.00  0.00           O
ATOM   1823  N   ASP   116      23.569  39.168  36.451  1.00  0.00           N
ATOM   1824  H   ASP   116      23.494  38.455  37.162  1.00  0.00           H
ATOM   1825  CA  ASP   116      22.511  40.226  36.553  1.00  0.00           C
ATOM   1826  HA  ASP   116      21.963  40.367  35.621  1.00  0.00           H
ATOM   1827  CB  ASP   116      21.344  39.692  37.422  1.00  0.00           C
ATOM   1828  HB2 ASP   116      21.717  39.410  38.407  1.00  0.00           H
ATOM   1829  HB3 ASP   116      20.623  40.492  37.593  1.00  0.00           H
ATOM   1830  CG  ASP   116      20.509  38.627  36.710  1.00  0.00           C
ATOM   1831  OD1 ASP   116      20.556  38.575  35.445  1.00  0.00           O
ATOM   1832  OD2 ASP   116      19.633  37.959  37.361  1.00  0.00           O
ATOM   1833  C   ASP   116      23.156  41.528  37.024  1.00  0.00           C
ATOM   1834  O   ASP   116      22.953  42.563  36.339  1.00  0.00           O
ATOM   1835  N   SER   117      23.948  41.475  38.071  1.00  0.00           N
ATOM   1836  H   SER   117      23.795  40.741  38.748  1.00  0.00           H
ATOM   1837  CA  SER   117      24.763  42.623  38.516  1.00  0.00           C
ATOM   1838  HA  SER   117      24.110  43.407  38.899  1.00  0.00           H
ATOM   1839  CB  SER   117      25.607  42.187  39.708  1.00  0.00           C
ATOM   1840  HB2 SER   117      26.319  41.460  39.320  1.00  0.00           H
ATOM   1841  HB3 SER   117      26.177  43.006  40.145  1.00  0.00           H
ATOM   1842  OG  SER   117      24.795  41.643  40.709  1.00  0.00           O
ATOM   1843  HG  SER   117      24.519  40.749  40.494  1.00  0.00           H
ATOM   1844  C   SER   117      25.741  43.152  37.516  1.00  0.00           C
ATOM   1845  O   SER   117      26.185  44.301  37.545  1.00  0.00           O
ATOM   1846  N   LEU   118      26.241  42.219  36.618  1.00  0.00           N
ATOM   1847  H   LEU   118      25.787  41.336  36.433  1.00  0.00           H
ATOM   1848  CA  LEU   118      27.173  42.590  35.575  1.00  0.00           C
ATOM   1849  HA  LEU   118      27.903  43.312  35.943  1.00  0.00           H
ATOM   1850  CB  LEU   118      28.007  41.380  35.084  1.00  0.00           C
ATOM   1851  HB2 LEU   118      27.398  40.479  35.168  1.00  0.00           H
ATOM   1852  HB3 LEU   118      28.101  41.383  33.999  1.00  0.00           H
ATOM   1853  CG  LEU   118      29.255  40.955  35.880  1.00  0.00           C
ATOM   1854  HG  LEU   118      29.033  40.795  36.935  1.00  0.00           H
ATOM   1855  CD1 LEU   118      29.833  39.688  35.394  1.00  0.00           C
ATOM   1856 HD11 LEU   118      29.088  38.906  35.542  1.00  0.00           H
ATOM   1857 HD12 LEU   118      30.688  39.392  36.003  1.00  0.00           H
ATOM   1858 HD13 LEU   118      30.269  39.686  34.395  1.00  0.00           H
ATOM   1859  CD2 LEU   118      30.384  42.027  35.692  1.00  0.00           C
ATOM   1860 HD21 LEU   118      30.106  43.062  35.888  1.00  0.00           H
ATOM   1861 HD22 LEU   118      31.144  41.876  36.457  1.00  0.00           H
ATOM   1862 HD23 LEU   118      30.999  41.856  34.807  1.00  0.00           H
ATOM   1863  C   LEU   118      26.473  43.122  34.376  1.00  0.00           C
ATOM   1864  O   LEU   118      26.949  44.157  33.900  1.00  0.00           O
ATOM   1865  N   LYS   119      25.401  42.611  33.763  1.00  0.00           N
ATOM   1866  H   LYS   119      24.998  41.818  34.242  1.00  0.00           H
ATOM   1867  CA  LYS   119      24.524  43.246  32.855  1.00  0.00           C
ATOM   1868  HA  LYS   119      25.159  43.489  32.004  1.00  0.00           H
ATOM   1869  CB  LYS   119      23.431  42.339  32.309  1.00  0.00           C
ATOM   1870  HB2 LYS   119      23.931  41.476  31.869  1.00  0.00           H
ATOM   1871  HB3 LYS   119      22.807  41.977  33.127  1.00  0.00           H
ATOM   1872  CG  LYS   119      22.559  42.872  31.230  1.00  0.00           C
ATOM   1873  HG2 LYS   119      21.916  42.037  30.954  1.00  0.00           H
ATOM   1874  HG3 LYS   119      21.914  43.646  31.645  1.00  0.00           H
ATOM   1875  CD  LYS   119      23.229  43.372  29.968  1.00  0.00           C
ATOM   1876  HD2 LYS   119      23.669  44.355  30.140  1.00  0.00           H
ATOM   1877  HD3 LYS   119      24.001  42.643  29.727  1.00  0.00           H
ATOM   1878  CE  LYS   119      22.189  43.511  28.817  1.00  0.00           C
ATOM   1879  HE2 LYS   119      22.831  43.766  27.974  1.00  0.00           H
ATOM   1880  HE3 LYS   119      21.668  42.571  28.637  1.00  0.00           H
ATOM   1881  NZ  LYS   119      21.225  44.562  29.090  1.00  0.00           N
ATOM   1882  HZ1 LYS   119      21.742  45.421  29.209  1.00  0.00           H
ATOM   1883  HZ2 LYS   119      20.611  44.221  29.817  1.00  0.00           H
ATOM   1884  HZ3 LYS   119      20.591  44.716  28.320  1.00  0.00           H
ATOM   1885  C   LYS   119      23.993  44.627  33.329  1.00  0.00           C
ATOM   1886  O   LYS   119      24.218  45.564  32.543  1.00  0.00           O
ATOM   1887  N   ALA   120      23.516  44.758  34.576  1.00  0.00           N
ATOM   1888  H   ALA   120      23.376  43.908  35.103  1.00  0.00           H
ATOM   1889  CA  ALA   120      23.148  46.071  35.145  1.00  0.00           C
ATOM   1890  HA  ALA   120      22.264  46.491  34.665  1.00  0.00           H
ATOM   1891  CB  ALA   120      22.915  45.791  36.661  1.00  0.00           C
ATOM   1892  HB1 ALA   120      22.140  45.082  36.952  1.00  0.00           H
ATOM   1893  HB2 ALA   120      22.477  46.646  37.175  1.00  0.00           H
ATOM   1894  HB3 ALA   120      23.800  45.318  37.087  1.00  0.00           H
ATOM   1895  C   ALA   120      24.255  47.131  34.995  1.00  0.00           C
ATOM   1896  O   ALA   120      23.969  48.188  34.419  1.00  0.00           O
ATOM   1897  N   PHE   121      25.498  46.759  35.388  1.00  0.00           N
ATOM   1898  H   PHE   121      25.669  45.872  35.839  1.00  0.00           H
ATOM   1899  CA  PHE   121      26.680  47.705  35.428  1.00  0.00           C
ATOM   1900  HA  PHE   121      26.454  48.686  35.848  1.00  0.00           H
ATOM   1901  CB  PHE   121      27.736  47.037  36.259  1.00  0.00           C
ATOM   1902  HB2 PHE   121      27.349  46.576  37.167  1.00  0.00           H
ATOM   1903  HB3 PHE   121      28.187  46.226  35.687  1.00  0.00           H
ATOM   1904  CG  PHE   121      28.948  47.870  36.766  1.00  0.00           C
ATOM   1905  CD1 PHE   121      28.910  48.628  37.975  1.00  0.00           C
ATOM   1906  HD1 PHE   121      27.981  48.608  38.526  1.00  0.00           H
ATOM   1907  CE1 PHE   121      30.004  49.452  38.378  1.00  0.00           C
ATOM   1908  HE1 PHE   121      29.921  50.137  39.208  1.00  0.00           H
ATOM   1909  CZ  PHE   121      31.115  49.442  37.555  1.00  0.00           C
ATOM   1910  HZ  PHE   121      31.842  50.178  37.861  1.00  0.00           H
ATOM   1911  CE2 PHE   121      31.244  48.551  36.528  1.00  0.00           C
ATOM   1912  HE2 PHE   121      32.113  48.365  35.913  1.00  0.00           H
ATOM   1913  CD2 PHE   121      30.136  47.789  36.068  1.00  0.00           C
ATOM   1914  HD2 PHE   121      30.238  47.030  35.307  1.00  0.00           H
ATOM   1915  C   PHE   121      27.161  48.061  33.961  1.00  0.00           C
ATOM   1916  O   PHE   121      27.458  49.204  33.787  1.00  0.00           O
ATOM   1917  N   ILE   122      27.142  47.084  33.081  1.00  0.00           N
ATOM   1918  H   ILE   122      26.819  46.133  33.187  1.00  0.00           H
ATOM   1919  CA  ILE   122      27.471  47.380  31.659  1.00  0.00           C
ATOM   1920  HA  ILE   122      28.476  47.804  31.646  1.00  0.00           H
ATOM   1921  CB  ILE   122      27.444  45.979  30.982  1.00  0.00           C
ATOM   1922  HB  ILE   122      26.606  45.418  31.398  1.00  0.00           H
ATOM   1923  CG2 ILE   122      27.094  46.109  29.500  1.00  0.00           C
ATOM   1924 HG21 ILE   122      26.057  46.442  29.450  1.00  0.00           H
ATOM   1925 HG22 ILE   122      27.163  45.109  29.072  1.00  0.00           H
ATOM   1926 HG23 ILE   122      27.744  46.842  29.022  1.00  0.00           H
ATOM   1927  CG1 ILE   122      28.799  45.249  31.108  1.00  0.00           C
ATOM   1928 HG12 ILE   122      29.128  45.290  32.147  1.00  0.00           H
ATOM   1929 HG13 ILE   122      28.633  44.195  30.881  1.00  0.00           H
ATOM   1930  CD1 ILE   122      29.997  45.586  30.189  1.00  0.00           C
ATOM   1931 HD11 ILE   122      30.848  45.053  30.611  1.00  0.00           H
ATOM   1932 HD12 ILE   122      30.159  46.664  30.162  1.00  0.00           H
ATOM   1933 HD13 ILE   122      29.921  45.328  29.132  1.00  0.00           H
ATOM   1934  C   ILE   122      26.433  48.285  31.089  1.00  0.00           C
ATOM   1935  O   ILE   122      26.886  49.195  30.369  1.00  0.00           O
ATOM   1936  N   ASP   123      25.126  48.174  31.459  1.00  0.00           N
ATOM   1937  H   ASP   123      24.885  47.405  32.067  1.00  0.00           H
ATOM   1938  CA  ASP   123      24.084  49.087  30.937  1.00  0.00           C
ATOM   1939  HA  ASP   123      24.213  49.045  29.856  1.00  0.00           H
ATOM   1940  CB  ASP   123      22.682  48.594  31.285  1.00  0.00           C
ATOM   1941  HB2 ASP   123      22.425  48.603  32.343  1.00  0.00           H
ATOM   1942  HB3 ASP   123      22.031  49.295  30.763  1.00  0.00           H
ATOM   1943  CG  ASP   123      22.380  47.186  30.735  1.00  0.00           C
ATOM   1944  OD1 ASP   123      22.495  47.008  29.536  1.00  0.00           O
ATOM   1945  OD2 ASP   123      21.618  46.405  31.368  1.00  0.00           O
ATOM   1946  C   ASP   123      24.209  50.575  31.432  1.00  0.00           C
ATOM   1947  O   ASP   123      23.790  51.484  30.681  1.00  0.00           O
ATOM   1948  N   GLU   124      24.728  50.853  32.605  1.00  0.00           N
ATOM   1949  H   GLU   124      25.037  50.074  33.168  1.00  0.00           H
ATOM   1950  CA  GLU   124      24.906  52.186  33.189  1.00  0.00           C
ATOM   1951  HA  GLU   124      24.091  52.723  32.703  1.00  0.00           H
ATOM   1952  CB  GLU   124      24.644  52.115  34.668  1.00  0.00           C
ATOM   1953  HB2 GLU   124      23.716  51.578  34.866  1.00  0.00           H
ATOM   1954  HB3 GLU   124      25.450  51.528  35.110  1.00  0.00           H
ATOM   1955  CG  GLU   124      24.538  53.515  35.336  1.00  0.00           C
ATOM   1956  HG2 GLU   124      24.311  53.449  36.401  1.00  0.00           H
ATOM   1957  HG3 GLU   124      25.519  53.991  35.309  1.00  0.00           H
ATOM   1958  CD  GLU   124      23.626  54.435  34.530  1.00  0.00           C
ATOM   1959  OE1 GLU   124      22.645  53.981  33.900  1.00  0.00           O
ATOM   1960  OE2 GLU   124      23.881  55.646  34.523  1.00  0.00           O
ATOM   1961  C   GLU   124      26.188  52.900  32.682  1.00  0.00           C
ATOM   1962  O   GLU   124      26.269  54.078  32.397  1.00  0.00           O
ATOM   1963  N   GLN   125      27.291  52.153  32.691  1.00  0.00           N
ATOM   1964  H   GLN   125      27.143  51.179  32.907  1.00  0.00           H
ATOM   1965  CA  GLN   125      28.611  52.594  32.261  1.00  0.00           C
ATOM   1966  HA  GLN   125      28.754  53.647  32.503  1.00  0.00           H
ATOM   1967  CB  GLN   125      29.646  51.631  32.900  1.00  0.00           C
ATOM   1968  HB2 GLN   125      29.541  50.643  32.451  1.00  0.00           H
ATOM   1969  HB3 GLN   125      30.656  51.952  32.646  1.00  0.00           H
ATOM   1970  CG  GLN   125      29.552  51.442  34.421  1.00  0.00           C
ATOM   1971  HG2 GLN   125      28.525  51.175  34.672  1.00  0.00           H
ATOM   1972  HG3 GLN   125      30.309  50.734  34.758  1.00  0.00           H
ATOM   1973  CD  GLN   125      29.768  52.718  35.229  1.00  0.00           C
ATOM   1974  OE1 GLN   125      29.958  53.809  34.683  1.00  0.00           O
ATOM   1975  NE2 GLN   125      29.385  52.674  36.533  1.00  0.00           N
ATOM   1976 HE21 GLN   125      29.177  53.514  37.053  1.00  0.00           H
ATOM   1977 HE22 GLN   125      29.018  51.805  36.894  1.00  0.00           H
ATOM   1978  C   GLN   125      28.872  52.615  30.752  1.00  0.00           C
ATOM   1979  O   GLN   125      29.722  53.445  30.358  1.00  0.00           O
ATOM   1980  N   PHE   126      28.238  51.880  29.896  1.00  0.00           N
ATOM   1981  H   PHE   126      27.866  51.038  30.311  1.00  0.00           H
ATOM   1982  CA  PHE   126      28.421  51.788  28.440  1.00  0.00           C
ATOM   1983  HA  PHE   126      28.862  52.720  28.085  1.00  0.00           H
ATOM   1984  CB  PHE   126      29.373  50.665  28.034  1.00  0.00           C
ATOM   1985  HB2 PHE   126      28.904  49.681  28.014  1.00  0.00           H
ATOM   1986  HB3 PHE   126      29.482  50.815  26.959  1.00  0.00           H
ATOM   1987  CG  PHE   126      30.722  50.567  28.708  1.00  0.00           C
ATOM   1988  CD1 PHE   126      30.816  49.816  29.854  1.00  0.00           C
ATOM   1989  HD1 PHE   126      29.957  49.348  30.308  1.00  0.00           H
ATOM   1990  CE1 PHE   126      32.070  49.620  30.539  1.00  0.00           C
ATOM   1991  HE1 PHE   126      32.122  49.238  31.549  1.00  0.00           H
ATOM   1992  CZ  PHE   126      33.197  50.329  30.072  1.00  0.00           C
ATOM   1993  HZ  PHE   126      34.157  50.285  30.564  1.00  0.00           H
ATOM   1994  CE2 PHE   126      33.062  51.017  28.868  1.00  0.00           C
ATOM   1995  HE2 PHE   126      33.978  51.382  28.426  1.00  0.00           H
ATOM   1996  CD2 PHE   126      31.900  51.044  28.117  1.00  0.00           C
ATOM   1997  HD2 PHE   126      31.881  51.623  27.207  1.00  0.00           H
ATOM   1998  C   PHE   126      27.049  51.654  27.667  1.00  0.00           C
ATOM   1999  O   PHE   126      26.867  50.798  26.747  1.00  0.00           O
ATOM   2000  N   PRO   127      25.997  52.469  27.987  1.00  0.00           N
ATOM   2001  CD  PRO   127      25.938  53.567  28.869  1.00  0.00           C
ATOM   2002  HD2 PRO   127      26.754  54.289  28.915  1.00  0.00           H
ATOM   2003  HD3 PRO   127      25.789  53.100  29.841  1.00  0.00           H
ATOM   2004  CG  PRO   127      24.660  54.420  28.559  1.00  0.00           C
ATOM   2005  HG2 PRO   127      24.851  55.203  27.826  1.00  0.00           H
ATOM   2006  HG3 PRO   127      24.273  54.826  29.494  1.00  0.00           H
ATOM   2007  CB  PRO   127      23.718  53.437  27.907  1.00  0.00           C
ATOM   2008  HB2 PRO   127      23.228  53.885  27.042  1.00  0.00           H
ATOM   2009  HB3 PRO   127      23.032  52.923  28.581  1.00  0.00           H
ATOM   2010  CA  PRO   127      24.637  52.228  27.413  1.00  0.00           C
ATOM   2011  HA  PRO   127      24.186  51.350  27.874  1.00  0.00           H
ATOM   2012  C   PRO   127      24.600  52.222  25.845  1.00  0.00           C
ATOM   2013  O   PRO   127      23.846  51.486  25.287  1.00  0.00           O
ATOM   2014  N   GLN   128      25.404  52.975  25.133  1.00  0.00           N
ATOM   2015  H   GLN   128      26.113  53.441  25.682  1.00  0.00           H
ATOM   2016  CA  GLN   128      25.482  52.990  23.679  1.00  0.00           C
ATOM   2017  HA  GLN   128      24.472  52.837  23.299  1.00  0.00           H
ATOM   2018  CB  GLN   128      26.110  54.359  23.297  1.00  0.00           C
ATOM   2019  HB2 GLN   128      27.187  54.283  23.447  1.00  0.00           H
ATOM   2020  HB3 GLN   128      25.979  54.535  22.229  1.00  0.00           H
ATOM   2021  CG  GLN   128      25.593  55.671  23.953  1.00  0.00           C
ATOM   2022  HG2 GLN   128      25.830  56.487  23.271  1.00  0.00           H
ATOM   2023  HG3 GLN   128      24.509  55.714  24.057  1.00  0.00           H
ATOM   2024  CD  GLN   128      26.190  55.899  25.313  1.00  0.00           C
ATOM   2025  OE1 GLN   128      26.890  55.106  25.944  1.00  0.00           O
ATOM   2026  NE2 GLN   128      25.910  57.032  25.852  1.00  0.00           N
ATOM   2027 HE21 GLN   128      26.195  57.333  26.772  1.00  0.00           H
ATOM   2028 HE22 GLN   128      25.371  57.672  25.285  1.00  0.00           H
ATOM   2029  C   GLN   128      26.306  51.855  22.976  1.00  0.00           C
ATOM   2030  O   GLN   128      26.463  51.930  21.773  1.00  0.00           O
ATOM   2031  N   GLY   129      26.707  50.827  23.608  1.00  0.00           N
ATOM   2032  H   GLY   129      26.460  50.698  24.579  1.00  0.00           H
ATOM   2033  CA  GLY   129      27.172  49.544  22.919  1.00  0.00           C
ATOM   2034  HA2 GLY   129      26.723  48.644  23.340  1.00  0.00           H
ATOM   2035  HA3 GLY   129      26.952  49.623  21.855  1.00  0.00           H
ATOM   2036  C   GLY   129      28.691  49.518  23.148  1.00  0.00           C
ATOM   2037  O   GLY   129      29.313  50.577  23.295  1.00  0.00           O
ATOM   2038  N   ILE   130      29.279  48.337  22.984  1.00  0.00           N
ATOM   2039  H   ILE   130      28.664  47.572  22.745  1.00  0.00           H
ATOM   2040  CA  ILE   130      30.677  48.111  23.367  1.00  0.00           C
ATOM   2041  HA  ILE   130      31.126  49.071  23.621  1.00  0.00           H
ATOM   2042  CB  ILE   130      30.887  47.261  24.649  1.00  0.00           C
ATOM   2043  HB  ILE   130      30.716  46.201  24.459  1.00  0.00           H
ATOM   2044  CG2 ILE   130      32.332  47.303  25.106  1.00  0.00           C
ATOM   2045 HG21 ILE   130      33.109  47.304  24.340  1.00  0.00           H
ATOM   2046 HG22 ILE   130      32.423  46.445  25.774  1.00  0.00           H
ATOM   2047 HG23 ILE   130      32.430  48.203  25.712  1.00  0.00           H
ATOM   2048  CG1 ILE   130      29.850  47.848  25.726  1.00  0.00           C
ATOM   2049 HG12 ILE   130      29.981  48.923  25.858  1.00  0.00           H
ATOM   2050 HG13 ILE   130      28.863  47.625  25.320  1.00  0.00           H
ATOM   2051  CD1 ILE   130      29.878  47.155  27.079  1.00  0.00           C
ATOM   2052 HD11 ILE   130      29.191  47.593  27.804  1.00  0.00           H
ATOM   2053 HD12 ILE   130      30.835  47.374  27.550  1.00  0.00           H
ATOM   2054 HD13 ILE   130      29.763  46.074  27.003  1.00  0.00           H
ATOM   2055  C   ILE   130      31.298  47.507  22.142  1.00  0.00           C
ATOM   2056  O   ILE   130      30.740  46.510  21.565  1.00  0.00           O
ATOM   2057  N   SER   131      32.395  48.105  21.730  1.00  0.00           N
ATOM   2058  H   SER   131      32.667  48.939  22.231  1.00  0.00           H
ATOM   2059  CA  SER   131      33.038  47.729  20.488  1.00  0.00           C
ATOM   2060  HA  SER   131      32.232  47.669  19.757  1.00  0.00           H
ATOM   2061  CB  SER   131      33.968  48.884  20.064  1.00  0.00           C
ATOM   2062  HB2 SER   131      33.352  49.748  19.819  1.00  0.00           H
ATOM   2063  HB3 SER   131      34.599  49.101  20.926  1.00  0.00           H
ATOM   2064  OG  SER   131      34.766  48.565  18.939  1.00  0.00           O
ATOM   2065  HG  SER   131      35.394  47.882  19.184  1.00  0.00           H
ATOM   2066  C   SER   131      33.693  46.384  20.654  1.00  0.00           C
ATOM   2067  O   SER   131      33.570  45.551  19.753  1.00  0.00           O
ATOM   2068  N   GLU   132      34.453  46.223  21.775  1.00  0.00           N
ATOM   2069  H   GLU   132      34.435  47.021  22.393  1.00  0.00           H
ATOM   2070  CA  GLU   132      35.089  44.854  22.084  1.00  0.00           C
ATOM   2071  HA  GLU   132      34.999  44.212  21.207  1.00  0.00           H
ATOM   2072  CB  GLU   132      36.607  45.115  22.090  1.00  0.00           C
ATOM   2073  HB2 GLU   132      36.758  45.799  22.925  1.00  0.00           H
ATOM   2074  HB3 GLU   132      37.100  44.170  22.314  1.00  0.00           H
ATOM   2075  CG  GLU   132      37.307  45.912  20.983  1.00  0.00           C
ATOM   2076  HG2 GLU   132      37.211  46.974  21.210  1.00  0.00           H
ATOM   2077  HG3 GLU   132      38.341  45.595  21.114  1.00  0.00           H
ATOM   2078  CD  GLU   132      36.813  45.574  19.566  1.00  0.00           C
ATOM   2079  OE1 GLU   132      36.671  46.572  18.827  1.00  0.00           O
ATOM   2080  OE2 GLU   132      36.592  44.413  19.132  1.00  0.00           O
ATOM   2081  C   GLU   132      34.539  44.255  23.370  1.00  0.00           C
ATOM   2082  O   GLU   132      34.239  44.980  24.318  1.00  0.00           O
ATOM   2083  N   PRO   133      34.832  42.982  23.613  1.00  0.00           N
ATOM   2084  CD  PRO   133      34.908  41.953  22.666  1.00  0.00           C
ATOM   2085  HD2 PRO   133      35.961  41.795  22.433  1.00  0.00           H
ATOM   2086  HD3 PRO   133      34.378  42.154  21.735  1.00  0.00           H
ATOM   2087  CG  PRO   133      34.443  40.665  23.230  1.00  0.00           C
ATOM   2088  HG2 PRO   133      34.874  39.832  22.674  1.00  0.00           H
ATOM   2089  HG3 PRO   133      33.359  40.671  23.122  1.00  0.00           H
ATOM   2090  CB  PRO   133      34.999  40.827  24.593  1.00  0.00           C
ATOM   2091  HB2 PRO   133      36.081  40.702  24.541  1.00  0.00           H
ATOM   2092  HB3 PRO   133      34.572  40.191  25.369  1.00  0.00           H
ATOM   2093  CA  PRO   133      34.843  42.291  24.940  1.00  0.00           C
ATOM   2094  HA  PRO   133      33.859  42.378  25.401  1.00  0.00           H
ATOM   2095  C   PRO   133      35.810  42.797  25.988  1.00  0.00           C
ATOM   2096  O   PRO   133      37.036  42.763  25.797  1.00  0.00           O
ATOM   2097  N   ILE   134      35.282  43.392  27.047  1.00  0.00           N
ATOM   2098  H   ILE   134      34.277  43.485  27.023  1.00  0.00           H
ATOM   2099  CA  ILE   134      36.145  43.976  28.174  1.00  0.00           C
ATOM   2100  HA  ILE   134      36.927  44.634  27.798  1.00  0.00           H
ATOM   2101  CB  ILE   134      35.367  44.877  29.201  1.00  0.00           C
ATOM   2102  HB  ILE   134      34.626  44.298  29.752  1.00  0.00           H
ATOM   2103  CG2 ILE   134      36.322  45.546  30.192  1.00  0.00           C
ATOM   2104 HG21 ILE   134      35.846  46.489  30.461  1.00  0.00           H
ATOM   2105 HG22 ILE   134      37.180  45.887  29.615  1.00  0.00           H
ATOM   2106 HG23 ILE   134      36.674  44.961  31.042  1.00  0.00           H
ATOM   2107  CG1 ILE   134      34.597  46.046  28.433  1.00  0.00           C
ATOM   2108 HG12 ILE   134      35.252  46.834  28.063  1.00  0.00           H
ATOM   2109 HG13 ILE   134      34.245  45.491  27.564  1.00  0.00           H
ATOM   2110  CD1 ILE   134      33.316  46.576  29.198  1.00  0.00           C
ATOM   2111 HD11 ILE   134      33.482  47.001  30.188  1.00  0.00           H
ATOM   2112 HD12 ILE   134      32.760  45.666  29.422  1.00  0.00           H
ATOM   2113 HD13 ILE   134      32.837  47.321  28.561  1.00  0.00           H
ATOM   2114  C   ILE   134      36.804  42.809  28.947  1.00  0.00           C
ATOM   2115  O   ILE   134      36.048  41.942  29.451  1.00  0.00           O
ATOM   2116  N   PRO   135      38.108  42.787  29.262  1.00  0.00           N
ATOM   2117  CD  PRO   135      39.233  43.521  28.634  1.00  0.00           C
ATOM   2118  HD2 PRO   135      39.427  44.395  29.254  1.00  0.00           H
ATOM   2119  HD3 PRO   135      39.025  43.768  27.593  1.00  0.00           H
ATOM   2120  CG  PRO   135      40.458  42.582  28.764  1.00  0.00           C
ATOM   2121  HG2 PRO   135      41.401  43.119  28.674  1.00  0.00           H
ATOM   2122  HG3 PRO   135      40.454  41.854  27.951  1.00  0.00           H
ATOM   2123  CB  PRO   135      40.232  41.819  30.072  1.00  0.00           C
ATOM   2124  HB2 PRO   135      40.704  42.323  30.915  1.00  0.00           H
ATOM   2125  HB3 PRO   135      40.475  40.769  29.916  1.00  0.00           H
ATOM   2126  CA  PRO   135      38.721  41.895  30.238  1.00  0.00           C
ATOM   2127  HA  PRO   135      38.400  40.894  29.948  1.00  0.00           H
ATOM   2128  C   PRO   135      38.247  42.091  31.682  1.00  0.00           C
ATOM   2129  O   PRO   135      38.246  43.189  32.239  1.00  0.00           O
ATOM   2130  N   LEU   136      38.044  40.958  32.387  1.00  0.00           N
ATOM   2131  H   LEU   136      38.268  40.162  31.808  1.00  0.00           H
ATOM   2132  CA  LEU   136      37.392  40.935  33.707  1.00  0.00           C
ATOM   2133  HA  LEU   136      37.222  41.949  34.070  1.00  0.00           H
ATOM   2134  CB  LEU   136      35.973  40.220  33.691  1.00  0.00           C
ATOM   2135  HB2 LEU   136      35.188  40.796  33.203  1.00  0.00           H
ATOM   2136  HB3 LEU   136      36.033  39.310  33.093  1.00  0.00           H
ATOM   2137  CG  LEU   136      35.460  39.838  35.104  1.00  0.00           C
ATOM   2138  HG  LEU   136      36.145  39.133  35.575  1.00  0.00           H
ATOM   2139  CD1 LEU   136      35.172  40.961  36.126  1.00  0.00           C
ATOM   2140 HD11 LEU   136      34.270  41.524  35.887  1.00  0.00           H
ATOM   2141 HD12 LEU   136      36.051  41.604  36.075  1.00  0.00           H
ATOM   2142 HD13 LEU   136      35.076  40.439  37.079  1.00  0.00           H
ATOM   2143  CD2 LEU   136      34.141  39.109  34.935  1.00  0.00           C
ATOM   2144 HD21 LEU   136      33.357  39.834  34.715  1.00  0.00           H
ATOM   2145 HD22 LEU   136      34.176  38.407  34.102  1.00  0.00           H
ATOM   2146 HD23 LEU   136      33.935  38.684  35.917  1.00  0.00           H
ATOM   2147  C   LEU   136      38.354  40.231  34.724  1.00  0.00           C
ATOM   2148  O   LEU   136      38.561  39.037  34.671  1.00  0.00           O
ATOM   2149  N   GLY   137      38.723  40.976  35.823  1.00  0.00           N
ATOM   2150  H   GLY   137      38.628  41.982  35.816  1.00  0.00           H
ATOM   2151  CA  GLY   137      39.284  40.377  37.069  1.00  0.00           C
ATOM   2152  HA2 GLY   137      39.970  39.585  36.767  1.00  0.00           H
ATOM   2153  HA3 GLY   137      39.736  41.141  37.701  1.00  0.00           H
ATOM   2154  C   GLY   137      38.189  39.768  37.928  1.00  0.00           C
ATOM   2155  O   GLY   137      37.528  40.484  38.734  1.00  0.00           O
ATOM   2156  N   PHE   138      37.994  38.482  37.902  1.00  0.00           N
ATOM   2157  H   PHE   138      38.514  37.967  37.207  1.00  0.00           H
ATOM   2158  CA  PHE   138      37.126  37.753  38.860  1.00  0.00           C
ATOM   2159  HA  PHE   138      36.229  38.366  38.958  1.00  0.00           H
ATOM   2160  CB  PHE   138      36.706  36.425  38.201  1.00  0.00           C
ATOM   2161  HB2 PHE   138      36.277  36.869  37.301  1.00  0.00           H
ATOM   2162  HB3 PHE   138      37.591  35.846  37.940  1.00  0.00           H
ATOM   2163  CG  PHE   138      35.566  35.605  38.867  1.00  0.00           C
ATOM   2164  CD1 PHE   138      35.035  35.864  40.140  1.00  0.00           C
ATOM   2165  HD1 PHE   138      35.339  36.705  40.747  1.00  0.00           H
ATOM   2166  CE1 PHE   138      34.139  35.071  40.832  1.00  0.00           C
ATOM   2167  HE1 PHE   138      33.919  35.278  41.868  1.00  0.00           H
ATOM   2168  CZ  PHE   138      33.587  33.960  40.149  1.00  0.00           C
ATOM   2169  HZ  PHE   138      32.942  33.240  40.632  1.00  0.00           H
ATOM   2170  CE2 PHE   138      34.045  33.655  38.859  1.00  0.00           C
ATOM   2171  HE2 PHE   138      33.727  32.732  38.397  1.00  0.00           H
ATOM   2172  CD2 PHE   138      35.008  34.473  38.218  1.00  0.00           C
ATOM   2173  HD2 PHE   138      35.395  34.146  37.264  1.00  0.00           H
ATOM   2174  C   PHE   138      37.751  37.572  40.223  1.00  0.00           C
ATOM   2175  O   PHE   138      38.521  36.649  40.389  1.00  0.00           O
ATOM   2176  N   THR   139      37.527  38.508  41.162  1.00  0.00           N
ATOM   2177  H   THR   139      37.004  39.332  40.907  1.00  0.00           H
ATOM   2178  CA  THR   139      38.059  38.294  42.502  1.00  0.00           C
ATOM   2179  HA  THR   139      39.026  37.870  42.231  1.00  0.00           H
ATOM   2180  CB  THR   139      38.408  39.558  43.155  1.00  0.00           C
ATOM   2181  HB  THR   139      37.507  39.911  43.658  1.00  0.00           H
ATOM   2182  CG2 THR   139      39.628  39.367  44.109  1.00  0.00           C
ATOM   2183 HG21 THR   139      40.516  39.130  43.523  1.00  0.00           H
ATOM   2184 HG22 THR   139      39.409  38.663  44.912  1.00  0.00           H
ATOM   2185 HG23 THR   139      39.768  40.284  44.681  1.00  0.00           H
ATOM   2186  OG1 THR   139      38.766  40.536  42.231  1.00  0.00           O
ATOM   2187  HG1 THR   139      37.991  41.048  41.988  1.00  0.00           H
ATOM   2188  C   THR   139      37.230  37.311  43.264  1.00  0.00           C
ATOM   2189  O   THR   139      36.061  37.509  43.420  1.00  0.00           O
ATOM   2190  N   PHE   140      37.746  36.162  43.560  1.00  0.00           N
ATOM   2191  H   PHE   140      38.652  35.866  43.227  1.00  0.00           H
ATOM   2192  CA  PHE   140      37.113  35.049  44.337  1.00  0.00           C
ATOM   2193  HA  PHE   140      36.074  35.289  44.567  1.00  0.00           H
ATOM   2194  CB  PHE   140      37.035  33.775  43.394  1.00  0.00           C
ATOM   2195  HB2 PHE   140      36.588  34.048  42.438  1.00  0.00           H
ATOM   2196  HB3 PHE   140      38.063  33.424  43.309  1.00  0.00           H
ATOM   2197  CG  PHE   140      36.082  32.653  43.909  1.00  0.00           C
ATOM   2198  CD1 PHE   140      34.826  32.846  44.426  1.00  0.00           C
ATOM   2199  HD1 PHE   140      34.515  33.879  44.486  1.00  0.00           H
ATOM   2200  CE1 PHE   140      33.980  31.890  44.929  1.00  0.00           C
ATOM   2201  HE1 PHE   140      33.063  32.219  45.394  1.00  0.00           H
ATOM   2202  CZ  PHE   140      34.422  30.565  44.920  1.00  0.00           C
ATOM   2203  HZ  PHE   140      33.853  29.816  45.450  1.00  0.00           H
ATOM   2204  CE2 PHE   140      35.700  30.346  44.390  1.00  0.00           C
ATOM   2205  HE2 PHE   140      36.002  29.310  44.341  1.00  0.00           H
ATOM   2206  CD2 PHE   140      36.555  31.346  43.896  1.00  0.00           C
ATOM   2207  HD2 PHE   140      37.528  31.151  43.467  1.00  0.00           H
ATOM   2208  C   PHE   140      37.826  34.754  45.693  1.00  0.00           C
ATOM   2209  O   PHE   140      38.743  33.972  45.793  1.00  0.00           O
ATOM   2210  N   SER   141      37.499  35.503  46.762  1.00  0.00           N
ATOM   2211  H   SER   141      36.719  36.144  46.743  1.00  0.00           H
ATOM   2212  CA  SER   141      37.992  35.362  48.144  1.00  0.00           C
ATOM   2213  HA  SER   141      39.080  35.413  48.093  1.00  0.00           H
ATOM   2214  CB  SER   141      37.425  36.485  48.919  1.00  0.00           C
ATOM   2215  HB2 SER   141      37.776  36.466  49.951  1.00  0.00           H
ATOM   2216  HB3 SER   141      37.916  37.341  48.457  1.00  0.00           H
ATOM   2217  OG  SER   141      36.009  36.568  48.804  1.00  0.00           O
ATOM   2218  HG  SER   141      35.802  37.216  48.127  1.00  0.00           H
ATOM   2219  C   SER   141      37.716  34.058  48.879  1.00  0.00           C
ATOM   2220  O   SER   141      37.504  34.032  50.119  1.00  0.00           O
ATOM   2221  N   PHE   142      37.601  32.901  48.181  1.00  0.00           N
ATOM   2222  H   PHE   142      37.783  32.938  47.187  1.00  0.00           H
ATOM   2223  CA  PHE   142      37.157  31.661  48.762  1.00  0.00           C
ATOM   2224  HA  PHE   142      36.920  31.812  49.815  1.00  0.00           H
ATOM   2225  CB  PHE   142      35.700  31.460  48.169  1.00  0.00           C
ATOM   2226  HB2 PHE   142      35.815  31.379  47.088  1.00  0.00           H
ATOM   2227  HB3 PHE   142      35.489  30.480  48.597  1.00  0.00           H
ATOM   2228  CG  PHE   142      34.565  32.466  48.648  1.00  0.00           C
ATOM   2229  CD1 PHE   142      34.393  33.712  48.141  1.00  0.00           C
ATOM   2230  HD1 PHE   142      35.159  34.080  47.474  1.00  0.00           H
ATOM   2231  CE1 PHE   142      33.422  34.563  48.501  1.00  0.00           C
ATOM   2232  HE1 PHE   142      33.502  35.625  48.321  1.00  0.00           H
ATOM   2233  CZ  PHE   142      32.545  34.202  49.549  1.00  0.00           C
ATOM   2234  HZ  PHE   142      31.818  34.944  49.843  1.00  0.00           H
ATOM   2235  CE2 PHE   142      32.623  32.869  50.096  1.00  0.00           C
ATOM   2236  HE2 PHE   142      31.960  32.536  50.881  1.00  0.00           H
ATOM   2237  CD2 PHE   142      33.638  32.006  49.652  1.00  0.00           C
ATOM   2238  HD2 PHE   142      33.691  31.018  50.085  1.00  0.00           H
ATOM   2239  C   PHE   142      38.197  30.565  48.511  1.00  0.00           C
ATOM   2240  O   PHE   142      38.959  30.729  47.597  1.00  0.00           O
ATOM   2241  N   PRO   143      38.231  29.484  49.289  1.00  0.00           N
ATOM   2242  CD  PRO   143      37.271  29.127  50.395  1.00  0.00           C
ATOM   2243  HD2 PRO   143      36.235  29.154  50.056  1.00  0.00           H
ATOM   2244  HD3 PRO   143      37.459  29.706  51.299  1.00  0.00           H
ATOM   2245  CG  PRO   143      37.750  27.739  50.870  1.00  0.00           C
ATOM   2246  HG2 PRO   143      37.198  27.019  50.264  1.00  0.00           H
ATOM   2247  HG3 PRO   143      37.529  27.652  51.933  1.00  0.00           H
ATOM   2248  CB  PRO   143      39.187  27.615  50.572  1.00  0.00           C
ATOM   2249  HB2 PRO   143      39.582  26.619  50.372  1.00  0.00           H
ATOM   2250  HB3 PRO   143      39.897  28.070  51.263  1.00  0.00           H
ATOM   2251  CA  PRO   143      39.291  28.463  49.257  1.00  0.00           C
ATOM   2252  HA  PRO   143      40.281  28.918  49.232  1.00  0.00           H
ATOM   2253  C   PRO   143      39.235  27.633  47.958  1.00  0.00           C
ATOM   2254  O   PRO   143      38.452  26.672  47.805  1.00  0.00           O
ATOM   2255  N   ALA   144      40.025  28.033  47.009  1.00  0.00           N
ATOM   2256  H   ALA   144      40.706  28.746  47.231  1.00  0.00           H
ATOM   2257  CA  ALA   144      39.999  27.611  45.661  1.00  0.00           C
ATOM   2258  HA  ALA   144      39.361  26.729  45.589  1.00  0.00           H
ATOM   2259  CB  ALA   144      39.400  28.848  44.817  1.00  0.00           C
ATOM   2260  HB1 ALA   144      38.520  29.243  45.324  1.00  0.00           H
ATOM   2261  HB2 ALA   144      39.283  28.605  43.760  1.00  0.00           H
ATOM   2262  HB3 ALA   144      40.158  29.628  44.890  1.00  0.00           H
ATOM   2263  C   ALA   144      41.471  27.267  45.311  1.00  0.00           C
ATOM   2264  O   ALA   144      42.471  27.732  45.860  1.00  0.00           O
ATOM   2265  N   SER   145      41.630  26.339  44.346  1.00  0.00           N
ATOM   2266  H   SER   145      40.831  25.943  43.873  1.00  0.00           H
ATOM   2267  CA  SER   145      42.884  25.969  43.796  1.00  0.00           C
ATOM   2268  HA  SER   145      43.563  26.771  44.086  1.00  0.00           H
ATOM   2269  CB  SER   145      43.466  24.662  44.378  1.00  0.00           C
ATOM   2270  HB2 SER   145      43.458  24.715  45.467  1.00  0.00           H
ATOM   2271  HB3 SER   145      42.844  23.815  44.089  1.00  0.00           H
ATOM   2272  OG  SER   145      44.764  24.434  43.943  1.00  0.00           O
ATOM   2273  HG  SER   145      44.680  23.991  43.096  1.00  0.00           H
ATOM   2274  C   SER   145      42.849  25.959  42.307  1.00  0.00           C
ATOM   2275  O   SER   145      41.811  26.069  41.720  1.00  0.00           O
ATOM   2276  N   GLN   146      44.047  25.976  41.616  1.00  0.00           N
ATOM   2277  H   GLN   146      44.862  25.772  42.175  1.00  0.00           H
ATOM   2278  CA  GLN   146      44.194  26.341  40.217  1.00  0.00           C
ATOM   2279  HA  GLN   146      43.208  26.280  39.756  1.00  0.00           H
ATOM   2280  CB  GLN   146      44.626  27.866  40.124  1.00  0.00           C
ATOM   2281  HB2 GLN   146      45.618  28.006  40.551  1.00  0.00           H
ATOM   2282  HB3 GLN   146      44.609  28.062  39.052  1.00  0.00           H
ATOM   2283  CG  GLN   146      43.518  28.767  40.766  1.00  0.00           C
ATOM   2284  HG2 GLN   146      42.614  28.481  40.230  1.00  0.00           H
ATOM   2285  HG3 GLN   146      43.256  28.506  41.791  1.00  0.00           H
ATOM   2286  CD  GLN   146      43.698  30.328  40.685  1.00  0.00           C
ATOM   2287  OE1 GLN   146      44.338  31.016  41.446  1.00  0.00           O
ATOM   2288  NE2 GLN   146      42.949  30.839  39.791  1.00  0.00           N
ATOM   2289 HE21 GLN   146      42.964  31.840  39.652  1.00  0.00           H
ATOM   2290 HE22 GLN   146      42.421  30.159  39.264  1.00  0.00           H
ATOM   2291  C   GLN   146      45.231  25.485  39.506  1.00  0.00           C
ATOM   2292  O   GLN   146      46.270  25.175  40.093  1.00  0.00           O
ATOM   2293  N   ASN   147      44.874  25.097  38.286  1.00  0.00           N
ATOM   2294  H   ASN   147      43.917  25.234  37.996  1.00  0.00           H
ATOM   2295  CA  ASN   147      45.851  24.513  37.348  1.00  0.00           C
ATOM   2296  HA  ASN   147      46.793  24.287  37.847  1.00  0.00           H
ATOM   2297  CB  ASN   147      45.459  23.061  36.999  1.00  0.00           C
ATOM   2298  HB2 ASN   147      44.678  23.069  36.238  1.00  0.00           H
ATOM   2299  HB3 ASN   147      46.239  22.525  36.458  1.00  0.00           H
ATOM   2300  CG  ASN   147      45.043  22.230  38.191  1.00  0.00           C
ATOM   2301  OD1 ASN   147      45.774  21.494  38.763  1.00  0.00           O
ATOM   2302  ND2 ASN   147      43.742  22.114  38.339  1.00  0.00           N
ATOM   2303 HD21 ASN   147      43.117  22.767  37.890  1.00  0.00           H
ATOM   2304 HD22 ASN   147      43.376  21.661  39.164  1.00  0.00           H
ATOM   2305  C   ASN   147      46.177  25.398  36.220  1.00  0.00           C
ATOM   2306  O   ASN   147      47.044  25.068  35.333  1.00  0.00           O
ATOM   2307  N   LYS   148      45.533  26.566  36.129  1.00  0.00           N
ATOM   2308  H   LYS   148      44.753  26.704  36.754  1.00  0.00           H
ATOM   2309  CA  LYS   148      45.695  27.703  35.159  1.00  0.00           C
ATOM   2310  HA  LYS   148      46.748  27.979  35.221  1.00  0.00           H
ATOM   2311  CB  LYS   148      45.249  27.361  33.704  1.00  0.00           C
ATOM   2312  HB2 LYS   148      45.387  28.207  33.031  1.00  0.00           H
ATOM   2313  HB3 LYS   148      45.972  26.621  33.360  1.00  0.00           H
ATOM   2314  CG  LYS   148      43.820  26.901  33.504  1.00  0.00           C
ATOM   2315  HG2 LYS   148      43.735  25.974  34.071  1.00  0.00           H
ATOM   2316  HG3 LYS   148      43.155  27.727  33.754  1.00  0.00           H
ATOM   2317  CD  LYS   148      43.475  26.628  32.006  1.00  0.00           C
ATOM   2318  HD2 LYS   148      43.631  27.596  31.530  1.00  0.00           H
ATOM   2319  HD3 LYS   148      44.005  25.841  31.470  1.00  0.00           H
ATOM   2320  CE  LYS   148      41.994  26.365  31.909  1.00  0.00           C
ATOM   2321  HE2 LYS   148      41.330  27.184  32.182  1.00  0.00           H
ATOM   2322  HE3 LYS   148      41.792  26.279  30.841  1.00  0.00           H
ATOM   2323  NZ  LYS   148      41.627  25.043  32.465  1.00  0.00           N
ATOM   2324  HZ1 LYS   148      42.197  24.318  32.052  1.00  0.00           H
ATOM   2325  HZ2 LYS   148      40.661  24.867  32.227  1.00  0.00           H
ATOM   2326  HZ3 LYS   148      41.624  24.964  33.471  1.00  0.00           H
ATOM   2327  C   LYS   148      45.012  28.944  35.758  1.00  0.00           C
ATOM   2328  O   LYS   148      44.248  28.826  36.716  1.00  0.00           O
ATOM   2329  N   ILE   149      45.234  30.122  35.143  1.00  0.00           N
ATOM   2330  H   ILE   149      45.901  30.096  34.384  1.00  0.00           H
ATOM   2331  CA  ILE   149      44.803  31.384  35.705  1.00  0.00           C
ATOM   2332  HA  ILE   149      45.101  31.282  36.748  1.00  0.00           H
ATOM   2333  CB  ILE   149      45.615  32.535  35.133  1.00  0.00           C
ATOM   2334  HB  ILE   149      46.683  32.377  35.290  1.00  0.00           H
ATOM   2335  CG2 ILE   149      45.387  32.659  33.661  1.00  0.00           C
ATOM   2336 HG21 ILE   149      44.355  32.836  33.361  1.00  0.00           H
ATOM   2337 HG22 ILE   149      45.665  31.760  33.111  1.00  0.00           H
ATOM   2338 HG23 ILE   149      45.878  33.553  33.277  1.00  0.00           H
ATOM   2339  CG1 ILE   149      45.383  33.947  35.910  1.00  0.00           C
ATOM   2340 HG12 ILE   149      44.442  34.336  35.523  1.00  0.00           H
ATOM   2341 HG13 ILE   149      45.325  33.810  36.990  1.00  0.00           H
ATOM   2342  CD1 ILE   149      46.471  34.963  35.727  1.00  0.00           C
ATOM   2343 HD11 ILE   149      47.384  34.522  36.127  1.00  0.00           H
ATOM   2344 HD12 ILE   149      46.272  35.839  36.344  1.00  0.00           H
ATOM   2345 HD13 ILE   149      46.549  35.206  34.668  1.00  0.00           H
ATOM   2346  C   ILE   149      43.301  31.627  35.650  1.00  0.00           C
ATOM   2347  O   ILE   149      42.690  32.158  36.596  1.00  0.00           O
ATOM   2348  N   ASN   150      42.688  30.980  34.632  1.00  0.00           N
ATOM   2349  H   ASN   150      43.307  30.640  33.909  1.00  0.00           H
ATOM   2350  CA  ASN   150      41.231  31.136  34.300  1.00  0.00           C
ATOM   2351  HA  ASN   150      40.889  31.962  34.924  1.00  0.00           H
ATOM   2352  CB  ASN   150      41.252  31.618  32.759  1.00  0.00           C
ATOM   2353  HB2 ASN   150      40.274  32.003  32.467  1.00  0.00           H
ATOM   2354  HB3 ASN   150      42.006  32.402  32.686  1.00  0.00           H
ATOM   2355  CG  ASN   150      41.496  30.534  31.789  1.00  0.00           C
ATOM   2356  OD1 ASN   150      42.624  30.057  31.785  1.00  0.00           O
ATOM   2357  ND2 ASN   150      40.426  30.043  31.099  1.00  0.00           N
ATOM   2358 HD21 ASN   150      39.483  30.365  31.258  1.00  0.00           H
ATOM   2359 HD22 ASN   150      40.640  29.391  30.358  1.00  0.00           H
ATOM   2360  C   ASN   150      40.331  30.026  34.713  1.00  0.00           C
ATOM   2361  O   ASN   150      39.289  29.728  34.126  1.00  0.00           O
ATOM   2362  N   GLU   151      40.671  29.384  35.868  1.00  0.00           N
ATOM   2363  H   GLU   151      41.426  29.797  36.394  1.00  0.00           H
ATOM   2364  CA  GLU   151      39.888  28.419  36.568  1.00  0.00           C
ATOM   2365  HA  GLU   151      38.870  28.523  36.194  1.00  0.00           H
ATOM   2366  CB  GLU   151      40.195  26.965  36.297  1.00  0.00           C
ATOM   2367  HB2 GLU   151      39.290  26.447  36.615  1.00  0.00           H
ATOM   2368  HB3 GLU   151      40.223  26.871  35.211  1.00  0.00           H
ATOM   2369  CG  GLU   151      41.443  26.251  36.908  1.00  0.00           C
ATOM   2370  HG2 GLU   151      42.374  26.813  36.842  1.00  0.00           H
ATOM   2371  HG3 GLU   151      41.313  26.208  37.990  1.00  0.00           H
ATOM   2372  CD  GLU   151      41.656  24.814  36.267  1.00  0.00           C
ATOM   2373  OE1 GLU   151      42.267  23.966  37.006  1.00  0.00           O
ATOM   2374  OE2 GLU   151      41.308  24.510  35.040  1.00  0.00           O
ATOM   2375  C   GLU   151      39.971  28.662  38.093  1.00  0.00           C
ATOM   2376  O   GLU   151      40.977  29.196  38.544  1.00  0.00           O
ATOM   2377  N   GLY   152      39.005  28.090  38.830  1.00  0.00           N
ATOM   2378  H   GLY   152      38.262  27.624  38.331  1.00  0.00           H
ATOM   2379  CA  GLY   152      39.115  27.932  40.269  1.00  0.00           C
ATOM   2380  HA2 GLY   152      40.115  27.721  40.649  1.00  0.00           H
ATOM   2381  HA3 GLY   152      38.831  28.821  40.832  1.00  0.00           H
ATOM   2382  C   GLY   152      38.299  26.860  40.923  1.00  0.00           C
ATOM   2383  O   GLY   152      37.099  26.881  40.733  1.00  0.00           O
ATOM   2384  N   ILE   153      38.940  25.875  41.503  1.00  0.00           N
ATOM   2385  H   ILE   153      39.928  25.975  41.317  1.00  0.00           H
ATOM   2386  CA  ILE   153      38.262  24.663  41.880  1.00  0.00           C
ATOM   2387  HA  ILE   153      37.237  24.627  41.512  1.00  0.00           H
ATOM   2388  CB  ILE   153      38.918  23.370  41.400  1.00  0.00           C
ATOM   2389  HB  ILE   153      39.961  23.367  41.721  1.00  0.00           H
ATOM   2390  CG2 ILE   153      38.268  22.126  41.990  1.00  0.00           C
ATOM   2391 HG21 ILE   153      38.408  22.108  43.071  1.00  0.00           H
ATOM   2392 HG22 ILE   153      38.634  21.176  41.602  1.00  0.00           H
ATOM   2393 HG23 ILE   153      37.203  22.168  41.764  1.00  0.00           H
ATOM   2394  CG1 ILE   153      38.895  23.075  39.907  1.00  0.00           C
ATOM   2395 HG12 ILE   153      39.614  22.282  39.703  1.00  0.00           H
ATOM   2396 HG13 ILE   153      37.894  22.763  39.609  1.00  0.00           H
ATOM   2397  CD1 ILE   153      39.261  24.251  39.016  1.00  0.00           C
ATOM   2398 HD11 ILE   153      38.609  25.124  39.010  1.00  0.00           H
ATOM   2399 HD12 ILE   153      39.269  23.954  37.966  1.00  0.00           H
ATOM   2400 HD13 ILE   153      40.247  24.614  39.306  1.00  0.00           H
ATOM   2401  C   ILE   153      38.024  24.720  43.383  1.00  0.00           C
ATOM   2402  O   ILE   153      38.971  24.778  44.129  1.00  0.00           O
ATOM   2403  N   LEU   154      36.710  24.945  43.768  1.00  0.00           N
ATOM   2404  H   LEU   154      36.019  24.862  43.034  1.00  0.00           H
ATOM   2405  CA  LEU   154      36.299  25.404  45.103  1.00  0.00           C
ATOM   2406  HA  LEU   154      36.990  26.201  45.381  1.00  0.00           H
ATOM   2407  CB  LEU   154      34.842  25.893  44.971  1.00  0.00           C
ATOM   2408  HB2 LEU   154      34.888  26.746  44.294  1.00  0.00           H
ATOM   2409  HB3 LEU   154      34.196  25.205  44.425  1.00  0.00           H
ATOM   2410  CG  LEU   154      34.081  26.262  46.320  1.00  0.00           C
ATOM   2411  HG  LEU   154      33.949  25.365  46.926  1.00  0.00           H
ATOM   2412  CD1 LEU   154      34.796  27.343  47.192  1.00  0.00           C
ATOM   2413 HD11 LEU   154      34.872  28.366  46.823  1.00  0.00           H
ATOM   2414 HD12 LEU   154      35.807  26.972  47.362  1.00  0.00           H
ATOM   2415 HD13 LEU   154      34.339  27.418  48.179  1.00  0.00           H
ATOM   2416  CD2 LEU   154      32.748  26.800  45.996  1.00  0.00           C
ATOM   2417 HD21 LEU   154      32.217  25.982  45.507  1.00  0.00           H
ATOM   2418 HD22 LEU   154      32.155  27.047  46.876  1.00  0.00           H
ATOM   2419 HD23 LEU   154      32.707  27.734  45.436  1.00  0.00           H
ATOM   2420  C   LEU   154      36.390  24.223  46.037  1.00  0.00           C
ATOM   2421  O   LEU   154      35.595  23.287  45.914  1.00  0.00           O
ATOM   2422  N   GLN   155      37.239  24.267  46.982  1.00  0.00           N
ATOM   2423  H   GLN   155      37.721  25.142  47.138  1.00  0.00           H
ATOM   2424  CA  GLN   155      37.438  23.088  47.832  1.00  0.00           C
ATOM   2425  HA  GLN   155      37.351  22.136  47.308  1.00  0.00           H
ATOM   2426  CB  GLN   155      38.874  23.092  48.483  1.00  0.00           C
ATOM   2427  HB2 GLN   155      38.982  23.982  49.102  1.00  0.00           H
ATOM   2428  HB3 GLN   155      38.919  22.220  49.135  1.00  0.00           H
ATOM   2429  CG  GLN   155      40.000  22.987  47.405  1.00  0.00           C
ATOM   2430  HG2 GLN   155      40.130  21.936  47.148  1.00  0.00           H
ATOM   2431  HG3 GLN   155      39.645  23.272  46.414  1.00  0.00           H
ATOM   2432  CD  GLN   155      41.268  23.764  47.834  1.00  0.00           C
ATOM   2433  OE1 GLN   155      42.447  23.408  47.765  1.00  0.00           O
ATOM   2434  NE2 GLN   155      41.122  25.055  48.008  1.00  0.00           N
ATOM   2435 HE21 GLN   155      41.949  25.620  48.134  1.00  0.00           H
ATOM   2436 HE22 GLN   155      40.232  25.526  47.930  1.00  0.00           H
ATOM   2437  C   GLN   155      36.337  22.946  48.950  1.00  0.00           C
ATOM   2438  O   GLN   155      35.869  21.852  49.108  1.00  0.00           O
ATOM   2439  N   ARG   156      35.944  24.012  49.625  1.00  0.00           N
ATOM   2440  H   ARG   156      36.477  24.845  49.422  1.00  0.00           H
ATOM   2441  CA  ARG   156      35.017  24.113  50.718  1.00  0.00           C
ATOM   2442  HA  ARG   156      34.282  23.309  50.693  1.00  0.00           H
ATOM   2443  CB  ARG   156      35.771  24.086  52.151  1.00  0.00           C
ATOM   2444  HB2 ARG   156      36.704  24.646  52.112  1.00  0.00           H
ATOM   2445  HB3 ARG   156      35.148  24.439  52.973  1.00  0.00           H
ATOM   2446  CG  ARG   156      36.182  22.617  52.432  1.00  0.00           C
ATOM   2447  HG2 ARG   156      35.283  22.006  52.353  1.00  0.00           H
ATOM   2448  HG3 ARG   156      36.966  22.293  51.747  1.00  0.00           H
ATOM   2449  CD  ARG   156      36.653  22.559  53.923  1.00  0.00           C
ATOM   2450  HD2 ARG   156      37.432  23.321  53.978  1.00  0.00           H
ATOM   2451  HD3 ARG   156      35.854  22.938  54.560  1.00  0.00           H
ATOM   2452  NE  ARG   156      37.103  21.212  54.363  1.00  0.00           N
ATOM   2453  HE  ARG   156      36.335  20.633  54.670  1.00  0.00           H
ATOM   2454  CZ  ARG   156      38.332  20.949  54.764  1.00  0.00           C
ATOM   2455  NH1 ARG   156      39.294  21.543  54.114  1.00  0.00           N
ATOM   2456 HH11 ARG   156      39.027  22.211  53.405  1.00  0.00           H
ATOM   2457 HH12 ARG   156      40.250  21.466  54.429  1.00  0.00           H
ATOM   2458  NH2 ARG   156      38.549  19.966  55.525  1.00  0.00           N
ATOM   2459 HH21 ARG   156      37.753  19.491  55.926  1.00  0.00           H
ATOM   2460 HH22 ARG   156      39.424  19.629  55.899  1.00  0.00           H
ATOM   2461  C   ARG   156      34.293  25.429  50.714  1.00  0.00           C
ATOM   2462  O   ARG   156      34.871  26.484  50.430  1.00  0.00           O
ATOM   2463  N   TRP   157      32.999  25.536  51.057  1.00  0.00           N
ATOM   2464  H   TRP   157      32.501  24.702  51.334  1.00  0.00           H
ATOM   2465  CA  TRP   157      32.434  26.808  51.331  1.00  0.00           C
ATOM   2466  HA  TRP   157      32.727  27.358  50.437  1.00  0.00           H
ATOM   2467  CB  TRP   157      30.886  26.807  51.320  1.00  0.00           C
ATOM   2468  HB2 TRP   157      30.510  25.946  51.872  1.00  0.00           H
ATOM   2469  HB3 TRP   157      30.512  27.712  51.798  1.00  0.00           H
ATOM   2470  CG  TRP   157      30.293  26.709  49.982  1.00  0.00           C
ATOM   2471  CD1 TRP   157      29.634  25.659  49.471  1.00  0.00           C
ATOM   2472  HD1 TRP   157      29.553  24.636  49.809  1.00  0.00           H
ATOM   2473  NE1 TRP   157      29.235  25.997  48.160  1.00  0.00           N
ATOM   2474  HE1 TRP   157      28.845  25.303  47.537  1.00  0.00           H
ATOM   2475  CE2 TRP   157      29.609  27.269  47.868  1.00  0.00           C
ATOM   2476  CZ2 TRP   157      29.437  28.090  46.785  1.00  0.00           C
ATOM   2477  HZ2 TRP   157      28.931  27.655  45.936  1.00  0.00           H
ATOM   2478  CH2 TRP   157      29.924  29.397  46.754  1.00  0.00           C
ATOM   2479  HH2 TRP   157      29.798  30.089  45.934  1.00  0.00           H
ATOM   2480  CZ3 TRP   157      30.702  29.845  47.772  1.00  0.00           C
ATOM   2481  HZ3 TRP   157      31.125  30.836  47.714  1.00  0.00           H
ATOM   2482  CE3 TRP   157      30.804  29.078  48.996  1.00  0.00           C
ATOM   2483  HE3 TRP   157      31.306  29.449  49.878  1.00  0.00           H
ATOM   2484  CD2 TRP   157      30.231  27.799  49.041  1.00  0.00           C
ATOM   2485  C   TRP   157      32.976  27.403  52.652  1.00  0.00           C
ATOM   2486  O   TRP   157      33.344  26.638  53.588  1.00  0.00           O
ATOM   2487  N   THR   158      32.919  28.750  52.679  1.00  0.00           N
ATOM   2488  H   THR   158      32.706  29.298  51.857  1.00  0.00           H
ATOM   2489  CA  THR   158      33.276  29.587  53.826  1.00  0.00           C
ATOM   2490  HA  THR   158      33.177  29.005  54.741  1.00  0.00           H
ATOM   2491  CB  THR   158      34.678  30.204  53.765  1.00  0.00           C
ATOM   2492  HB  THR   158      34.806  30.877  54.613  1.00  0.00           H
ATOM   2493  CG2 THR   158      35.775  29.179  53.802  1.00  0.00           C
ATOM   2494 HG21 THR   158      36.720  29.720  53.768  1.00  0.00           H
ATOM   2495 HG22 THR   158      35.781  28.567  52.899  1.00  0.00           H
ATOM   2496 HG23 THR   158      35.727  28.560  54.698  1.00  0.00           H
ATOM   2497  OG1 THR   158      34.754  30.974  52.615  1.00  0.00           O
ATOM   2498  HG1 THR   158      35.625  31.348  52.465  1.00  0.00           H
ATOM   2499  C   THR   158      32.204  30.703  54.064  1.00  0.00           C
ATOM   2500  O   THR   158      31.189  30.699  53.303  1.00  0.00           O
ATOM   2501  N   LYS   159      32.381  31.468  55.082  1.00  0.00           N
ATOM   2502  H   LYS   159      33.167  31.261  55.680  1.00  0.00           H
ATOM   2503  CA  LYS   159      31.730  32.723  55.393  1.00  0.00           C
ATOM   2504  HA  LYS   159      32.006  32.924  56.429  1.00  0.00           H
ATOM   2505  CB  LYS   159      32.185  33.842  54.550  1.00  0.00           C
ATOM   2506  HB2 LYS   159      32.054  33.544  53.510  1.00  0.00           H
ATOM   2507  HB3 LYS   159      31.558  34.704  54.781  1.00  0.00           H
ATOM   2508  CG  LYS   159      33.645  34.103  54.919  1.00  0.00           C
ATOM   2509  HG2 LYS   159      33.679  34.556  55.909  1.00  0.00           H
ATOM   2510  HG3 LYS   159      34.174  33.155  55.014  1.00  0.00           H
ATOM   2511  CD  LYS   159      34.253  35.051  53.807  1.00  0.00           C
ATOM   2512  HD2 LYS   159      33.514  35.828  53.609  1.00  0.00           H
ATOM   2513  HD3 LYS   159      35.227  35.457  54.080  1.00  0.00           H
ATOM   2514  CE  LYS   159      34.427  34.274  52.497  1.00  0.00           C
ATOM   2515  HE2 LYS   159      35.052  33.385  52.581  1.00  0.00           H
ATOM   2516  HE3 LYS   159      33.415  33.961  52.244  1.00  0.00           H
ATOM   2517  NZ  LYS   159      34.951  35.269  51.531  1.00  0.00           N
ATOM   2518  HZ1 LYS   159      35.810  35.638  51.912  1.00  0.00           H
ATOM   2519  HZ2 LYS   159      34.405  36.118  51.516  1.00  0.00           H
ATOM   2520  HZ3 LYS   159      35.105  34.930  50.592  1.00  0.00           H
ATOM   2521  C   LYS   159      30.218  32.568  55.463  1.00  0.00           C
ATOM   2522  O   LYS   159      29.476  33.541  55.178  1.00  0.00           O
ATOM   2523  N   GLY   160      29.748  31.440  55.910  1.00  0.00           N
ATOM   2524  H   GLY   160      30.401  30.700  56.125  1.00  0.00           H
ATOM   2525  CA  GLY   160      28.286  31.139  56.077  1.00  0.00           C
ATOM   2526  HA2 GLY   160      28.199  30.485  56.943  1.00  0.00           H
ATOM   2527  HA3 GLY   160      27.736  32.026  56.388  1.00  0.00           H
ATOM   2528  C   GLY   160      27.448  30.576  54.912  1.00  0.00           C
ATOM   2529  O   GLY   160      26.218  30.497  55.094  1.00  0.00           O
ATOM   2530  N   PHE   161      28.119  30.381  53.802  1.00  0.00           N
ATOM   2531  H   PHE   161      29.117  30.524  53.843  1.00  0.00           H
ATOM   2532  CA  PHE   161      27.513  29.809  52.580  1.00  0.00           C
ATOM   2533  HA  PHE   161      26.565  30.321  52.410  1.00  0.00           H
ATOM   2534  CB  PHE   161      28.359  30.098  51.343  1.00  0.00           C
ATOM   2535  HB2 PHE   161      29.385  29.733  51.396  1.00  0.00           H
ATOM   2536  HB3 PHE   161      27.966  29.571  50.473  1.00  0.00           H
ATOM   2537  CG  PHE   161      28.397  31.582  50.994  1.00  0.00           C
ATOM   2538  CD1 PHE   161      29.038  32.609  51.707  1.00  0.00           C
ATOM   2539  HD1 PHE   161      29.634  32.358  52.572  1.00  0.00           H
ATOM   2540  CE1 PHE   161      29.178  33.863  51.214  1.00  0.00           C
ATOM   2541  HE1 PHE   161      29.847  34.633  51.570  1.00  0.00           H
ATOM   2542  CZ  PHE   161      28.603  34.152  49.967  1.00  0.00           C
ATOM   2543  HZ  PHE   161      28.926  35.133  49.652  1.00  0.00           H
ATOM   2544  CE2 PHE   161      27.926  33.168  49.209  1.00  0.00           C
ATOM   2545  HE2 PHE   161      27.550  33.433  48.231  1.00  0.00           H
ATOM   2546  CD2 PHE   161      27.893  31.858  49.672  1.00  0.00           C
ATOM   2547  HD2 PHE   161      27.512  31.051  49.064  1.00  0.00           H
ATOM   2548  C   PHE   161      27.353  28.336  52.750  1.00  0.00           C
ATOM   2549  O   PHE   161      28.187  27.613  53.288  1.00  0.00           O
ATOM   2550  N   ASP   162      26.311  27.823  52.085  1.00  0.00           N
ATOM   2551  H   ASP   162      25.877  28.489  51.462  1.00  0.00           H
ATOM   2552  CA  ASP   162      25.860  26.425  52.171  1.00  0.00           C
ATOM   2553  HA  ASP   162      26.775  25.833  52.204  1.00  0.00           H
ATOM   2554  CB  ASP   162      25.045  26.316  53.467  1.00  0.00           C
ATOM   2555  HB2 ASP   162      25.529  26.944  54.217  1.00  0.00           H
ATOM   2556  HB3 ASP   162      24.059  26.769  53.353  1.00  0.00           H
ATOM   2557  CG  ASP   162      25.062  24.922  54.051  1.00  0.00           C
ATOM   2558  OD1 ASP   162      24.569  24.678  55.144  1.00  0.00           O
ATOM   2559  OD2 ASP   162      25.570  24.022  53.398  1.00  0.00           O
ATOM   2560  C   ASP   162      25.011  25.904  50.997  1.00  0.00           C
ATOM   2561  O   ASP   162      23.886  25.438  51.116  1.00  0.00           O
ATOM   2562  N   ILE   163      25.618  26.127  49.838  1.00  0.00           N
ATOM   2563  H   ILE   163      26.471  26.665  49.778  1.00  0.00           H
ATOM   2564  CA  ILE   163      25.172  25.761  48.434  1.00  0.00           C
ATOM   2565  HA  ILE   163      24.088  25.690  48.515  1.00  0.00           H
ATOM   2566  CB  ILE   163      25.474  26.960  47.507  1.00  0.00           C
ATOM   2567  HB  ILE   163      26.524  26.991  47.218  1.00  0.00           H
ATOM   2568  CG2 ILE   163      24.749  26.671  46.162  1.00  0.00           C
ATOM   2569 HG21 ILE   163      24.770  27.534  45.498  1.00  0.00           H
ATOM   2570 HG22 ILE   163      23.715  26.444  46.426  1.00  0.00           H
ATOM   2571 HG23 ILE   163      25.219  25.865  45.598  1.00  0.00           H
ATOM   2572  CG1 ILE   163      25.114  28.368  48.145  1.00  0.00           C
ATOM   2573 HG12 ILE   163      24.082  28.359  48.499  1.00  0.00           H
ATOM   2574 HG13 ILE   163      25.721  28.500  49.040  1.00  0.00           H
ATOM   2575  CD1 ILE   163      25.346  29.652  47.339  1.00  0.00           C
ATOM   2576 HD11 ILE   163      24.915  29.543  46.344  1.00  0.00           H
ATOM   2577 HD12 ILE   163      26.408  29.864  47.202  1.00  0.00           H
ATOM   2578 HD13 ILE   163      24.838  30.468  47.851  1.00  0.00           H
ATOM   2579  C   ILE   163      25.778  24.464  47.822  1.00  0.00           C
ATOM   2580  O   ILE   163      27.040  24.398  47.863  1.00  0.00           O
ATOM   2581  N   PRO   164      25.008  23.576  47.212  1.00  0.00           N
ATOM   2582  CD  PRO   164      23.501  23.594  47.234  1.00  0.00           C
ATOM   2583  HD2 PRO   164      23.124  24.546  46.865  1.00  0.00           H
ATOM   2584  HD3 PRO   164      23.197  23.457  48.272  1.00  0.00           H
ATOM   2585  CG  PRO   164      23.009  22.468  46.298  1.00  0.00           C
ATOM   2586  HG2 PRO   164      23.154  22.725  45.250  1.00  0.00           H
ATOM   2587  HG3 PRO   164      21.939  22.294  46.412  1.00  0.00           H
ATOM   2588  CB  PRO   164      24.091  21.460  46.683  1.00  0.00           C
ATOM   2589  HB2 PRO   164      24.132  20.645  45.961  1.00  0.00           H
ATOM   2590  HB3 PRO   164      23.906  21.097  47.694  1.00  0.00           H
ATOM   2591  CA  PRO   164      25.352  22.283  46.620  1.00  0.00           C
ATOM   2592  HA  PRO   164      25.970  21.732  47.330  1.00  0.00           H
ATOM   2593  C   PRO   164      25.908  22.213  45.184  1.00  0.00           C
ATOM   2594  O   PRO   164      25.917  23.214  44.518  1.00  0.00           O
ATOM   2595  N   ASN   165      26.277  21.014  44.717  1.00  0.00           N
ATOM   2596  H   ASN   165      26.140  20.329  45.445  1.00  0.00           H
ATOM   2597  CA  ASN   165      26.849  20.543  43.465  1.00  0.00           C
ATOM   2598  HA  ASN   165      27.292  19.559  43.614  1.00  0.00           H
ATOM   2599  CB  ASN   165      25.678  20.612  42.440  1.00  0.00           C
ATOM   2600  HB2 ASN   165      24.720  20.390  42.911  1.00  0.00           H
ATOM   2601  HB3 ASN   165      25.736  21.585  41.951  1.00  0.00           H
ATOM   2602  CG  ASN   165      25.935  19.687  41.262  1.00  0.00           C
ATOM   2603  OD1 ASN   165      26.633  18.652  41.330  1.00  0.00           O
ATOM   2604  ND2 ASN   165      25.349  20.022  40.124  1.00  0.00           N
ATOM   2605 HD21 ASN   165      24.757  20.837  40.067  1.00  0.00           H
ATOM   2606 HD22 ASN   165      25.348  19.399  39.328  1.00  0.00           H
ATOM   2607  C   ASN   165      28.054  21.393  42.986  1.00  0.00           C
ATOM   2608  O   ASN   165      28.437  21.355  41.810  1.00  0.00           O
ATOM   2609  N   ILE   166      28.650  22.299  43.823  1.00  0.00           N
ATOM   2610  H   ILE   166      28.449  22.310  44.812  1.00  0.00           H
ATOM   2611  CA  ILE   166      29.633  23.325  43.432  1.00  0.00           C
ATOM   2612  HA  ILE   166      29.819  23.342  42.358  1.00  0.00           H
ATOM   2613  CB  ILE   166      28.971  24.749  43.677  1.00  0.00           C
ATOM   2614  HB  ILE   166      27.953  24.682  43.295  1.00  0.00           H
ATOM   2615  CG2 ILE   166      28.766  24.958  45.192  1.00  0.00           C
ATOM   2616 HG21 ILE   166      29.746  24.942  45.667  1.00  0.00           H
ATOM   2617 HG22 ILE   166      28.233  24.088  45.576  1.00  0.00           H
ATOM   2618 HG23 ILE   166      28.116  25.807  45.400  1.00  0.00           H
ATOM   2619  CG1 ILE   166      29.800  25.980  42.966  1.00  0.00           C
ATOM   2620 HG12 ILE   166      29.133  26.830  43.118  1.00  0.00           H
ATOM   2621 HG13 ILE   166      30.763  26.144  43.449  1.00  0.00           H
ATOM   2622  CD1 ILE   166      30.052  25.835  41.455  1.00  0.00           C
ATOM   2623 HD11 ILE   166      29.068  25.774  40.991  1.00  0.00           H
ATOM   2624 HD12 ILE   166      30.539  24.909  41.151  1.00  0.00           H
ATOM   2625 HD13 ILE   166      30.667  26.673  41.127  1.00  0.00           H
ATOM   2626  C   ILE   166      31.020  23.116  44.078  1.00  0.00           C
ATOM   2627  O   ILE   166      32.039  23.592  43.524  1.00  0.00           O
ATOM   2628  N   GLU   167      31.119  22.355  45.098  1.00  0.00           N
ATOM   2629  H   GLU   167      30.281  21.878  45.401  1.00  0.00           H
ATOM   2630  CA  GLU   167      32.401  22.047  45.698  1.00  0.00           C
ATOM   2631  HA  GLU   167      32.991  22.962  45.634  1.00  0.00           H
ATOM   2632  CB  GLU   167      32.161  21.663  47.228  1.00  0.00           C
ATOM   2633  HB2 GLU   167      31.473  20.820  47.296  1.00  0.00           H
ATOM   2634  HB3 GLU   167      33.127  21.449  47.686  1.00  0.00           H
ATOM   2635  CG  GLU   167      31.740  22.726  48.175  1.00  0.00           C
ATOM   2636  HG2 GLU   167      32.461  23.536  48.063  1.00  0.00           H
ATOM   2637  HG3 GLU   167      30.756  23.105  47.899  1.00  0.00           H
ATOM   2638  CD  GLU   167      31.587  22.344  49.639  1.00  0.00           C
ATOM   2639  OE1 GLU   167      31.589  21.107  49.910  1.00  0.00           O
ATOM   2640  OE2 GLU   167      31.419  23.164  50.539  1.00  0.00           O
ATOM   2641  C   GLU   167      33.161  20.946  44.881  1.00  0.00           C
ATOM   2642  O   GLU   167      32.548  19.987  44.448  1.00  0.00           O
ATOM   2643  N   ASN   168      34.505  21.047  44.878  1.00  0.00           N
ATOM   2644  H   ASN   168      34.977  21.728  45.456  1.00  0.00           H
ATOM   2645  CA  ASN   168      35.398  20.322  43.933  1.00  0.00           C
ATOM   2646  HA  ASN   168      36.326  20.842  43.693  1.00  0.00           H
ATOM   2647  CB  ASN   168      35.625  18.904  44.599  1.00  0.00           C
ATOM   2648  HB2 ASN   168      34.656  18.405  44.612  1.00  0.00           H
ATOM   2649  HB3 ASN   168      36.151  18.333  43.834  1.00  0.00           H
ATOM   2650  CG  ASN   168      36.390  18.949  45.998  1.00  0.00           C
ATOM   2651  OD1 ASN   168      37.594  19.077  46.037  1.00  0.00           O
ATOM   2652  ND2 ASN   168      35.679  18.887  47.075  1.00  0.00           N
ATOM   2653 HD21 ASN   168      34.704  18.623  47.025  1.00  0.00           H
ATOM   2654 HD22 ASN   168      36.280  18.893  47.886  1.00  0.00           H
ATOM   2655  C   ASN   168      34.836  20.353  42.476  1.00  0.00           C
ATOM   2656  O   ASN   168      34.919  19.357  41.706  1.00  0.00           O
ATOM   2657  N   HID   169      34.340  21.554  42.210  1.00  0.00           N
ATOM   2658  H   HID   169      34.215  22.278  42.903  1.00  0.00           H
ATOM   2659  CA  HID   169      33.966  22.047  40.918  1.00  0.00           C
ATOM   2660  HA  HID   169      34.485  21.353  40.256  1.00  0.00           H
ATOM   2661  CB  HID   169      32.426  22.116  40.639  1.00  0.00           C
ATOM   2662  HB2 HID   169      32.053  22.884  41.317  1.00  0.00           H
ATOM   2663  HB3 HID   169      32.327  22.411  39.595  1.00  0.00           H
ATOM   2664  CG  HID   169      31.699  20.763  40.849  1.00  0.00           C
ATOM   2665  ND1 HID   169      31.616  19.943  41.894  1.00  0.00           N
ATOM   2666  HD1 HID   169      31.999  20.170  42.800  1.00  0.00           H
ATOM   2667  CE1 HID   169      30.947  18.876  41.578  1.00  0.00           C
ATOM   2668  HE1 HID   169      30.775  18.016  42.207  1.00  0.00           H
ATOM   2669  NE2 HID   169      30.490  18.927  40.384  1.00  0.00           N
ATOM   2670  CD2 HID   169      31.011  20.065  39.810  1.00  0.00           C
ATOM   2671  HD2 HID   169      30.887  20.381  38.785  1.00  0.00           H
ATOM   2672  C   HID   169      34.588  23.433  40.628  1.00  0.00           C
ATOM   2673  O   HID   169      34.827  24.235  41.561  1.00  0.00           O
ATOM   2674  N   ASP   170      34.795  23.708  39.291  1.00  0.00           N
ATOM   2675  H   ASP   170      34.539  23.038  38.580  1.00  0.00           H
ATOM   2676  CA  ASP   170      35.310  24.947  38.687  1.00  0.00           C
ATOM   2677  HA  ASP   170      36.126  25.242  39.348  1.00  0.00           H
ATOM   2678  CB  ASP   170      35.985  24.586  37.330  1.00  0.00           C
ATOM   2679  HB2 ASP   170      36.693  23.786  37.546  1.00  0.00           H
ATOM   2680  HB3 ASP   170      35.254  24.223  36.608  1.00  0.00           H
ATOM   2681  CG  ASP   170      36.711  25.768  36.687  1.00  0.00           C
ATOM   2682  OD1 ASP   170      36.889  26.845  37.329  1.00  0.00           O
ATOM   2683  OD2 ASP   170      37.147  25.590  35.524  1.00  0.00           O
ATOM   2684  C   ASP   170      34.222  26.017  38.623  1.00  0.00           C
ATOM   2685  O   ASP   170      33.226  25.927  37.867  1.00  0.00           O
ATOM   2686  N   VAL   171      34.460  27.098  39.292  1.00  0.00           N
ATOM   2687  H   VAL   171      35.312  27.161  39.830  1.00  0.00           H
ATOM   2688  CA  VAL   171      33.515  28.266  39.296  1.00  0.00           C
ATOM   2689  HA  VAL   171      32.537  27.787  39.335  1.00  0.00           H
ATOM   2690  CB  VAL   171      33.527  29.208  40.545  1.00  0.00           C
ATOM   2691  HB  VAL   171      32.714  29.929  40.462  1.00  0.00           H
ATOM   2692  CG1 VAL   171      33.393  28.443  41.885  1.00  0.00           C
ATOM   2693 HG11 VAL   171      32.957  29.136  42.604  1.00  0.00           H
ATOM   2694 HG12 VAL   171      32.696  27.607  41.948  1.00  0.00           H
ATOM   2695 HG13 VAL   171      34.358  27.968  42.063  1.00  0.00           H
ATOM   2696  CG2 VAL   171      34.787  30.136  40.650  1.00  0.00           C
ATOM   2697 HG21 VAL   171      35.733  29.619  40.812  1.00  0.00           H
ATOM   2698 HG22 VAL   171      34.642  30.819  41.486  1.00  0.00           H
ATOM   2699 HG23 VAL   171      34.827  30.813  39.796  1.00  0.00           H
ATOM   2700  C   VAL   171      33.577  29.057  37.930  1.00  0.00           C
ATOM   2701  O   VAL   171      32.564  29.712  37.569  1.00  0.00           O
ATOM   2702  N   VAL   172      34.687  29.012  37.232  1.00  0.00           N
ATOM   2703  H   VAL   172      35.449  28.397  37.476  1.00  0.00           H
ATOM   2704  CA  VAL   172      34.811  29.962  36.063  1.00  0.00           C
ATOM   2705  HA  VAL   172      34.440  30.899  36.476  1.00  0.00           H
ATOM   2706  CB  VAL   172      36.293  30.331  35.750  1.00  0.00           C
ATOM   2707  HB  VAL   172      36.731  29.350  35.569  1.00  0.00           H
ATOM   2708  CG1 VAL   172      36.500  31.172  34.493  1.00  0.00           C
ATOM   2709 HG11 VAL   172      36.325  30.419  33.724  1.00  0.00           H
ATOM   2710 HG12 VAL   172      35.743  31.953  34.442  1.00  0.00           H
ATOM   2711 HG13 VAL   172      37.513  31.570  34.419  1.00  0.00           H
ATOM   2712  CG2 VAL   172      37.010  30.773  36.904  1.00  0.00           C
ATOM   2713 HG21 VAL   172      36.397  31.585  37.292  1.00  0.00           H
ATOM   2714 HG22 VAL   172      37.998  31.093  36.571  1.00  0.00           H
ATOM   2715 HG23 VAL   172      37.099  29.986  37.652  1.00  0.00           H
ATOM   2716  C   VAL   172      33.794  29.656  34.934  1.00  0.00           C
ATOM   2717  O   VAL   172      33.049  30.590  34.459  1.00  0.00           O
ATOM   2718  N   PRO   173      33.735  28.384  34.427  1.00  0.00           N
ATOM   2719  CD  PRO   173      34.463  27.188  34.800  1.00  0.00           C
ATOM   2720  HD2 PRO   173      34.006  26.782  35.703  1.00  0.00           H
ATOM   2721  HD3 PRO   173      35.472  27.469  35.103  1.00  0.00           H
ATOM   2722  CG  PRO   173      34.274  26.099  33.750  1.00  0.00           C
ATOM   2723  HG2 PRO   173      34.279  25.114  34.216  1.00  0.00           H
ATOM   2724  HG3 PRO   173      34.958  26.153  32.904  1.00  0.00           H
ATOM   2725  CB  PRO   173      32.992  26.602  33.140  1.00  0.00           C
ATOM   2726  HB2 PRO   173      32.180  26.014  33.570  1.00  0.00           H
ATOM   2727  HB3 PRO   173      32.942  26.475  32.058  1.00  0.00           H
ATOM   2728  CA  PRO   173      32.701  28.073  33.401  1.00  0.00           C
ATOM   2729  HA  PRO   173      32.900  28.645  32.495  1.00  0.00           H
ATOM   2730  C   PRO   173      31.215  28.276  33.911  1.00  0.00           C
ATOM   2731  O   PRO   173      30.358  28.554  33.082  1.00  0.00           O
ATOM   2732  N   MET   174      30.871  28.283  35.196  1.00  0.00           N
ATOM   2733  H   MET   174      31.636  28.158  35.843  1.00  0.00           H
ATOM   2734  CA  MET   174      29.624  28.858  35.723  1.00  0.00           C
ATOM   2735  HA  MET   174      28.881  28.239  35.219  1.00  0.00           H
ATOM   2736  CB  MET   174      29.489  28.694  37.257  1.00  0.00           C
ATOM   2737  HB2 MET   174      30.147  29.386  37.782  1.00  0.00           H
ATOM   2738  HB3 MET   174      28.461  29.006  37.444  1.00  0.00           H
ATOM   2739  CG  MET   174      29.759  27.268  37.829  1.00  0.00           C
ATOM   2740  HG2 MET   174      30.745  26.993  37.453  1.00  0.00           H
ATOM   2741  HG3 MET   174      29.798  27.412  38.909  1.00  0.00           H
ATOM   2742  SD  MET   174      28.454  26.115  37.424  1.00  0.00           S
ATOM   2743  CE  MET   174      27.049  26.714  38.296  1.00  0.00           C
ATOM   2744  HE1 MET   174      26.801  27.722  37.963  1.00  0.00           H
ATOM   2745  HE2 MET   174      26.200  26.033  38.246  1.00  0.00           H
ATOM   2746  HE3 MET   174      27.281  26.852  39.352  1.00  0.00           H
ATOM   2747  C   MET   174      29.377  30.353  35.285  1.00  0.00           C
ATOM   2748  O   MET   174      28.530  30.752  34.519  1.00  0.00           O
ATOM   2749  N   LEU   175      30.295  31.206  35.743  1.00  0.00           N
ATOM   2750  H   LEU   175      31.096  30.821  36.224  1.00  0.00           H
ATOM   2751  CA  LEU   175      30.111  32.668  35.531  1.00  0.00           C
ATOM   2752  HA  LEU   175      29.077  32.884  35.800  1.00  0.00           H
ATOM   2753  CB  LEU   175      31.116  33.433  36.423  1.00  0.00           C
ATOM   2754  HB2 LEU   175      30.868  33.187  37.455  1.00  0.00           H
ATOM   2755  HB3 LEU   175      32.111  33.053  36.195  1.00  0.00           H
ATOM   2756  CG  LEU   175      31.050  34.955  36.249  1.00  0.00           C
ATOM   2757  HG  LEU   175      31.111  35.190  35.186  1.00  0.00           H
ATOM   2758  CD1 LEU   175      29.642  35.557  36.610  1.00  0.00           C
ATOM   2759 HD11 LEU   175      29.435  35.472  37.676  1.00  0.00           H
ATOM   2760 HD12 LEU   175      28.868  35.265  35.899  1.00  0.00           H
ATOM   2761 HD13 LEU   175      29.765  36.616  36.380  1.00  0.00           H
ATOM   2762  CD2 LEU   175      32.214  35.622  37.044  1.00  0.00           C
ATOM   2763 HD21 LEU   175      32.027  36.695  37.074  1.00  0.00           H
ATOM   2764 HD22 LEU   175      32.162  35.373  38.103  1.00  0.00           H
ATOM   2765 HD23 LEU   175      33.181  35.517  36.553  1.00  0.00           H
ATOM   2766  C   LEU   175      30.184  33.088  34.058  1.00  0.00           C
ATOM   2767  O   LEU   175      29.415  33.898  33.620  1.00  0.00           O
ATOM   2768  N   GLN   176      30.975  32.389  33.315  1.00  0.00           N
ATOM   2769  H   GLN   176      31.516  31.719  33.843  1.00  0.00           H
ATOM   2770  CA  GLN   176      31.103  32.494  31.858  1.00  0.00           C
ATOM   2771  HA  GLN   176      31.269  33.549  31.641  1.00  0.00           H
ATOM   2772  CB  GLN   176      32.370  31.653  31.445  1.00  0.00           C
ATOM   2773  HB2 GLN   176      33.222  32.166  31.891  1.00  0.00           H
ATOM   2774  HB3 GLN   176      32.222  30.647  31.836  1.00  0.00           H
ATOM   2775  CG  GLN   176      32.654  31.536  29.913  1.00  0.00           C
ATOM   2776  HG2 GLN   176      31.892  30.937  29.413  1.00  0.00           H
ATOM   2777  HG3 GLN   176      32.592  32.535  29.480  1.00  0.00           H
ATOM   2778  CD  GLN   176      34.007  30.934  29.849  1.00  0.00           C
ATOM   2779  OE1 GLN   176      34.928  31.665  29.590  1.00  0.00           O
ATOM   2780  NE2 GLN   176      34.121  29.690  30.217  1.00  0.00           N
ATOM   2781 HE21 GLN   176      35.046  29.285  30.235  1.00  0.00           H
ATOM   2782 HE22 GLN   176      33.263  29.284  30.560  1.00  0.00           H
ATOM   2783  C   GLN   176      29.781  32.073  31.190  1.00  0.00           C
ATOM   2784  O   GLN   176      29.333  32.816  30.339  1.00  0.00           O
ATOM   2785  N   LYS   177      29.220  30.925  31.621  1.00  0.00           N
ATOM   2786  H   LYS   177      29.740  30.379  32.293  1.00  0.00           H
ATOM   2787  CA  LYS   177      27.898  30.507  30.974  1.00  0.00           C
ATOM   2788  HA  LYS   177      27.955  30.405  29.890  1.00  0.00           H
ATOM   2789  CB  LYS   177      27.511  29.063  31.459  1.00  0.00           C
ATOM   2790  HB2 LYS   177      28.422  28.480  31.319  1.00  0.00           H
ATOM   2791  HB3 LYS   177      27.175  29.177  32.489  1.00  0.00           H
ATOM   2792  CG  LYS   177      26.460  28.333  30.659  1.00  0.00           C
ATOM   2793  HG2 LYS   177      25.525  28.892  30.614  1.00  0.00           H
ATOM   2794  HG3 LYS   177      26.808  28.124  29.647  1.00  0.00           H
ATOM   2795  CD  LYS   177      26.033  27.021  31.361  1.00  0.00           C
ATOM   2796  HD2 LYS   177      25.985  27.148  32.442  1.00  0.00           H
ATOM   2797  HD3 LYS   177      25.020  26.718  31.097  1.00  0.00           H
ATOM   2798  CE  LYS   177      27.078  25.980  30.911  1.00  0.00           C
ATOM   2799  HE2 LYS   177      26.979  25.970  29.826  1.00  0.00           H
ATOM   2800  HE3 LYS   177      28.067  26.233  31.296  1.00  0.00           H
ATOM   2801  NZ  LYS   177      26.748  24.612  31.360  1.00  0.00           N
ATOM   2802  HZ1 LYS   177      26.736  24.512  32.366  1.00  0.00           H
ATOM   2803  HZ2 LYS   177      27.385  23.937  30.964  1.00  0.00           H
ATOM   2804  HZ3 LYS   177      25.775  24.394  31.200  1.00  0.00           H
ATOM   2805  C   LYS   177      26.799  31.451  31.319  1.00  0.00           C
ATOM   2806  O   LYS   177      26.078  31.831  30.392  1.00  0.00           O
ATOM   2807  N   GLN   178      26.712  31.946  32.553  1.00  0.00           N
ATOM   2808  H   GLN   178      27.448  31.647  33.178  1.00  0.00           H
ATOM   2809  CA  GLN   178      25.732  32.885  33.028  1.00  0.00           C
ATOM   2810  HA  GLN   178      24.704  32.562  32.866  1.00  0.00           H
ATOM   2811  CB  GLN   178      25.783  32.890  34.566  1.00  0.00           C
ATOM   2812  HB2 GLN   178      26.845  32.880  34.811  1.00  0.00           H
ATOM   2813  HB3 GLN   178      25.328  33.738  35.081  1.00  0.00           H
ATOM   2814  CG  GLN   178      25.180  31.593  35.139  1.00  0.00           C
ATOM   2815  HG2 GLN   178      25.817  30.728  34.949  1.00  0.00           H
ATOM   2816  HG3 GLN   178      25.153  31.614  36.228  1.00  0.00           H
ATOM   2817  CD  GLN   178      23.700  31.337  34.787  1.00  0.00           C
ATOM   2818  OE1 GLN   178      22.987  32.268  34.422  1.00  0.00           O
ATOM   2819  NE2 GLN   178      23.302  30.076  34.695  1.00  0.00           N
ATOM   2820 HE21 GLN   178      22.339  29.915  34.435  1.00  0.00           H
ATOM   2821 HE22 GLN   178      23.797  29.367  35.216  1.00  0.00           H
ATOM   2822  C   GLN   178      25.925  34.300  32.445  1.00  0.00           C
ATOM   2823  O   GLN   178      24.980  34.925  31.981  1.00  0.00           O
ATOM   2824  N   ILE   179      27.101  34.817  32.244  1.00  0.00           N
ATOM   2825  H   ILE   179      27.917  34.349  32.613  1.00  0.00           H
ATOM   2826  CA  ILE   179      27.366  35.885  31.284  1.00  0.00           C
ATOM   2827  HA  ILE   179      26.914  36.858  31.483  1.00  0.00           H
ATOM   2828  CB  ILE   179      28.858  36.229  31.319  1.00  0.00           C
ATOM   2829  HB  ILE   179      29.431  35.311  31.447  1.00  0.00           H
ATOM   2830  CG2 ILE   179      29.368  36.962  30.096  1.00  0.00           C
ATOM   2831 HG21 ILE   179      28.812  37.895  30.006  1.00  0.00           H
ATOM   2832 HG22 ILE   179      29.081  36.434  29.185  1.00  0.00           H
ATOM   2833 HG23 ILE   179      30.454  37.023  30.015  1.00  0.00           H
ATOM   2834  CG1 ILE   179      29.160  37.147  32.526  1.00  0.00           C
ATOM   2835 HG12 ILE   179      28.744  38.147  32.410  1.00  0.00           H
ATOM   2836 HG13 ILE   179      28.708  36.592  33.347  1.00  0.00           H
ATOM   2837  CD1 ILE   179      30.628  37.097  32.919  1.00  0.00           C
ATOM   2838 HD11 ILE   179      31.192  36.210  32.631  1.00  0.00           H
ATOM   2839 HD12 ILE   179      30.710  37.170  34.003  1.00  0.00           H
ATOM   2840 HD13 ILE   179      31.200  37.884  32.427  1.00  0.00           H
ATOM   2841  C   ILE   179      26.931  35.560  29.792  1.00  0.00           C
ATOM   2842  O   ILE   179      26.249  36.362  29.152  1.00  0.00           O
ATOM   2843  N   THR   180      27.230  34.400  29.241  1.00  0.00           N
ATOM   2844  H   THR   180      27.858  33.853  29.812  1.00  0.00           H
ATOM   2845  CA  THR   180      27.151  34.020  27.840  1.00  0.00           C
ATOM   2846  HA  THR   180      27.462  34.940  27.345  1.00  0.00           H
ATOM   2847  CB  THR   180      27.945  32.759  27.481  1.00  0.00           C
ATOM   2848  HB  THR   180      27.605  31.940  28.113  1.00  0.00           H
ATOM   2849  CG2 THR   180      27.704  32.335  26.047  1.00  0.00           C
ATOM   2850 HG21 THR   180      27.964  33.042  25.260  1.00  0.00           H
ATOM   2851 HG22 THR   180      26.681  31.972  25.953  1.00  0.00           H
ATOM   2852 HG23 THR   180      28.355  31.504  25.777  1.00  0.00           H
ATOM   2853  OG1 THR   180      29.307  33.000  27.692  1.00  0.00           O
ATOM   2854  HG1 THR   180      29.455  32.996  28.641  1.00  0.00           H
ATOM   2855  C   THR   180      25.682  33.955  27.467  1.00  0.00           C
ATOM   2856  O   THR   180      25.263  34.436  26.404  1.00  0.00           O
ATOM   2857  N   LYS   181      24.758  33.499  28.369  1.00  0.00           N
ATOM   2858  H   LYS   181      25.181  33.142  29.214  1.00  0.00           H
ATOM   2859  CA  LYS   181      23.303  33.378  28.252  1.00  0.00           C
ATOM   2860  HA  LYS   181      22.990  32.847  27.353  1.00  0.00           H
ATOM   2861  CB  LYS   181      22.778  32.588  29.553  1.00  0.00           C
ATOM   2862  HB2 LYS   181      23.121  31.559  29.440  1.00  0.00           H
ATOM   2863  HB3 LYS   181      23.144  32.992  30.497  1.00  0.00           H
ATOM   2864  CG  LYS   181      21.281  32.606  29.574  1.00  0.00           C
ATOM   2865  HG2 LYS   181      20.964  33.645  29.667  1.00  0.00           H
ATOM   2866  HG3 LYS   181      20.949  32.260  28.595  1.00  0.00           H
ATOM   2867  CD  LYS   181      20.604  31.869  30.683  1.00  0.00           C
ATOM   2868  HD2 LYS   181      19.694  31.422  30.279  1.00  0.00           H
ATOM   2869  HD3 LYS   181      21.296  31.109  31.046  1.00  0.00           H
ATOM   2870  CE  LYS   181      20.388  32.707  31.914  1.00  0.00           C
ATOM   2871  HE2 LYS   181      21.304  33.054  32.392  1.00  0.00           H
ATOM   2872  HE3 LYS   181      19.790  33.541  31.544  1.00  0.00           H
ATOM   2873  NZ  LYS   181      19.704  31.934  33.008  1.00  0.00           N
ATOM   2874  HZ1 LYS   181      19.778  32.382  33.910  1.00  0.00           H
ATOM   2875  HZ2 LYS   181      20.042  31.008  33.229  1.00  0.00           H
ATOM   2876  HZ3 LYS   181      18.721  31.842  32.797  1.00  0.00           H
ATOM   2877  C   LYS   181      22.597  34.780  28.216  1.00  0.00           C
ATOM   2878  O   LYS   181      21.626  34.944  27.477  1.00  0.00           O
ATOM   2879  N   ARG   182      23.212  35.833  28.751  1.00  0.00           N
ATOM   2880  H   ARG   182      24.066  35.535  29.200  1.00  0.00           H
ATOM   2881  CA  ARG   182      23.004  37.342  28.545  1.00  0.00           C
ATOM   2882  HA  ARG   182      21.939  37.511  28.393  1.00  0.00           H
ATOM   2883  CB  ARG   182      23.299  37.939  29.932  1.00  0.00           C
ATOM   2884  HB2 ARG   182      24.365  37.748  30.053  1.00  0.00           H
ATOM   2885  HB3 ARG   182      23.209  39.021  29.834  1.00  0.00           H
ATOM   2886  CG  ARG   182      22.413  37.459  31.048  1.00  0.00           C
ATOM   2887  HG2 ARG   182      21.503  38.056  31.017  1.00  0.00           H
ATOM   2888  HG3 ARG   182      22.344  36.371  31.086  1.00  0.00           H
ATOM   2889  CD  ARG   182      22.966  37.783  32.440  1.00  0.00           C
ATOM   2890  HD2 ARG   182      24.049  37.679  32.488  1.00  0.00           H
ATOM   2891  HD3 ARG   182      22.845  38.866  32.444  1.00  0.00           H
ATOM   2892  NE  ARG   182      22.321  37.272  33.634  1.00  0.00           N
ATOM   2893  HE  ARG   182      21.951  37.922  34.312  1.00  0.00           H
ATOM   2894  CZ  ARG   182      22.004  36.010  33.990  1.00  0.00           C
ATOM   2895  NH1 ARG   182      21.284  35.990  35.048  1.00  0.00           N
ATOM   2896 HH11 ARG   182      21.008  36.885  35.427  1.00  0.00           H
ATOM   2897 HH12 ARG   182      20.893  35.198  35.537  1.00  0.00           H
ATOM   2898  NH2 ARG   182      22.470  34.987  33.358  1.00  0.00           N
ATOM   2899 HH21 ARG   182      23.026  35.223  32.548  1.00  0.00           H
ATOM   2900 HH22 ARG   182      22.132  34.081  33.652  1.00  0.00           H
ATOM   2901  C   ARG   182      23.832  38.090  27.474  1.00  0.00           C
ATOM   2902  O   ARG   182      23.805  39.352  27.468  1.00  0.00           O
ATOM   2903  N   ASN   183      24.591  37.343  26.680  1.00  0.00           N
ATOM   2904  H   ASN   183      24.740  36.382  26.953  1.00  0.00           H
ATOM   2905  CA  ASN   183      25.409  37.748  25.500  1.00  0.00           C
ATOM   2906  HA  ASN   183      25.979  36.834  25.325  1.00  0.00           H
ATOM   2907  CB  ASN   183      24.408  37.939  24.289  1.00  0.00           C
ATOM   2908  HB2 ASN   183      23.727  37.088  24.306  1.00  0.00           H
ATOM   2909  HB3 ASN   183      23.902  38.901  24.382  1.00  0.00           H
ATOM   2910  CG  ASN   183      25.034  37.963  22.899  1.00  0.00           C
ATOM   2911  OD1 ASN   183      25.253  38.988  22.292  1.00  0.00           O
ATOM   2912  ND2 ASN   183      25.304  36.808  22.309  1.00  0.00           N
ATOM   2913 HD21 ASN   183      25.235  35.965  22.859  1.00  0.00           H
ATOM   2914 HD22 ASN   183      25.642  36.943  21.367  1.00  0.00           H
ATOM   2915  C   ASN   183      26.336  38.892  25.716  1.00  0.00           C
ATOM   2916  O   ASN   183      26.553  39.612  24.755  1.00  0.00           O
ATOM   2917  N   ILE   184      26.820  39.162  26.981  1.00  0.00           N
ATOM   2918  H   ILE   184      26.416  38.663  27.761  1.00  0.00           H
ATOM   2919  CA  ILE   184      27.522  40.399  27.468  1.00  0.00           C
ATOM   2920  HA  ILE   184      26.930  41.231  27.085  1.00  0.00           H
ATOM   2921  CB  ILE   184      27.582  40.601  29.031  1.00  0.00           C
ATOM   2922  HB  ILE   184      28.360  39.934  29.404  1.00  0.00           H
ATOM   2923  CG2 ILE   184      28.039  42.009  29.321  1.00  0.00           C
ATOM   2924 HG21 ILE   184      28.988  42.255  28.846  1.00  0.00           H
ATOM   2925 HG22 ILE   184      28.118  42.186  30.394  1.00  0.00           H
ATOM   2926 HG23 ILE   184      27.235  42.663  28.984  1.00  0.00           H
ATOM   2927  CG1 ILE   184      26.315  40.250  29.769  1.00  0.00           C
ATOM   2928 HG12 ILE   184      25.491  40.914  29.512  1.00  0.00           H
ATOM   2929 HG13 ILE   184      26.068  39.207  29.571  1.00  0.00           H
ATOM   2930  CD1 ILE   184      26.403  40.123  31.304  1.00  0.00           C
ATOM   2931 HD11 ILE   184      25.559  39.632  31.790  1.00  0.00           H
ATOM   2932 HD12 ILE   184      26.667  41.103  31.702  1.00  0.00           H
ATOM   2933 HD13 ILE   184      27.340  39.587  31.456  1.00  0.00           H
ATOM   2934  C   ILE   184      28.975  40.290  26.949  1.00  0.00           C
ATOM   2935  O   ILE   184      29.650  39.272  27.170  1.00  0.00           O
ATOM   2936  N   PRO   185      29.538  41.473  26.410  1.00  0.00           N
ATOM   2937  CD  PRO   185      28.683  42.422  25.811  1.00  0.00           C
ATOM   2938  HD2 PRO   185      28.326  42.968  26.684  1.00  0.00           H
ATOM   2939  HD3 PRO   185      28.045  41.857  25.133  1.00  0.00           H
ATOM   2940  CG  PRO   185      29.542  43.271  24.853  1.00  0.00           C
ATOM   2941  HG2 PRO   185      29.055  44.221  24.634  1.00  0.00           H
ATOM   2942  HG3 PRO   185      29.716  42.656  23.970  1.00  0.00           H
ATOM   2943  CB  PRO   185      30.915  43.294  25.636  1.00  0.00           C
ATOM   2944  HB2 PRO   185      30.763  43.997  26.454  1.00  0.00           H
ATOM   2945  HB3 PRO   185      31.809  43.504  25.049  1.00  0.00           H
ATOM   2946  CA  PRO   185      30.969  41.888  26.226  1.00  0.00           C
ATOM   2947  HA  PRO   185      31.387  41.251  25.445  1.00  0.00           H
ATOM   2948  C   PRO   185      31.861  41.731  27.385  1.00  0.00           C
ATOM   2949  O   PRO   185      32.623  42.674  27.657  1.00  0.00           O
ATOM   2950  N   ILE   186      31.908  40.638  28.065  1.00  0.00           N
ATOM   2951  H   ILE   186      31.318  39.878  27.758  1.00  0.00           H
ATOM   2952  CA  ILE   186      32.939  40.332  29.042  1.00  0.00           C
ATOM   2953  HA  ILE   186      33.706  41.106  29.028  1.00  0.00           H
ATOM   2954  CB  ILE   186      32.251  40.115  30.410  1.00  0.00           C
ATOM   2955  HB  ILE   186      31.367  39.483  30.322  1.00  0.00           H
ATOM   2956  CG2 ILE   186      33.264  39.522  31.466  1.00  0.00           C
ATOM   2957 HG21 ILE   186      32.764  39.635  32.428  1.00  0.00           H
ATOM   2958 HG22 ILE   186      34.173  40.125  31.462  1.00  0.00           H
ATOM   2959 HG23 ILE   186      33.476  38.453  31.491  1.00  0.00           H
ATOM   2960  CG1 ILE   186      31.879  41.527  30.934  1.00  0.00           C
ATOM   2961 HG12 ILE   186      32.711  42.065  31.389  1.00  0.00           H
ATOM   2962 HG13 ILE   186      31.621  42.095  30.040  1.00  0.00           H
ATOM   2963  CD1 ILE   186      30.634  41.538  31.879  1.00  0.00           C
ATOM   2964 HD11 ILE   186      30.867  40.823  32.667  1.00  0.00           H
ATOM   2965 HD12 ILE   186      29.792  41.264  31.243  1.00  0.00           H
ATOM   2966 HD13 ILE   186      30.455  42.494  32.372  1.00  0.00           H
ATOM   2967  C   ILE   186      33.759  39.154  28.619  1.00  0.00           C
ATOM   2968  O   ILE   186      33.216  38.183  28.113  1.00  0.00           O
ATOM   2969  N   GLU   187      35.054  39.171  28.873  1.00  0.00           N
ATOM   2970  H   GLU   187      35.465  40.041  29.180  1.00  0.00           H
ATOM   2971  CA  GLU   187      36.014  38.036  28.637  1.00  0.00           C
ATOM   2972  HA  GLU   187      35.510  37.161  28.226  1.00  0.00           H
ATOM   2973  CB  GLU   187      36.924  38.565  27.518  1.00  0.00           C
ATOM   2974  HB2 GLU   187      36.401  38.802  26.593  1.00  0.00           H
ATOM   2975  HB3 GLU   187      37.386  39.490  27.864  1.00  0.00           H
ATOM   2976  CG  GLU   187      38.062  37.611  27.147  1.00  0.00           C
ATOM   2977  HG2 GLU   187      38.881  38.048  26.573  1.00  0.00           H
ATOM   2978  HG3 GLU   187      38.539  37.319  28.082  1.00  0.00           H
ATOM   2979  CD  GLU   187      37.595  36.351  26.445  1.00  0.00           C
ATOM   2980  OE1 GLU   187      36.405  36.091  26.235  1.00  0.00           O
ATOM   2981  OE2 GLU   187      38.484  35.588  25.955  1.00  0.00           O
ATOM   2982  C   GLU   187      36.655  37.644  29.986  1.00  0.00           C
ATOM   2983  O   GLU   187      37.514  38.392  30.462  1.00  0.00           O
ATOM   2984  N   VAL   188      36.169  36.578  30.614  1.00  0.00           N
ATOM   2985  H   VAL   188      35.446  36.010  30.197  1.00  0.00           H
ATOM   2986  CA  VAL   188      36.600  36.237  31.975  1.00  0.00           C
ATOM   2987  HA  VAL   188      36.508  37.200  32.478  1.00  0.00           H
ATOM   2988  CB  VAL   188      35.666  35.107  32.437  1.00  0.00           C
ATOM   2989  HB  VAL   188      35.824  34.177  31.891  1.00  0.00           H
ATOM   2990  CG1 VAL   188      35.894  34.908  33.940  1.00  0.00           C
ATOM   2991 HG11 VAL   188      35.184  34.115  34.178  1.00  0.00           H
ATOM   2992 HG12 VAL   188      36.885  34.468  34.053  1.00  0.00           H
ATOM   2993 HG13 VAL   188      35.833  35.795  34.571  1.00  0.00           H
ATOM   2994  CG2 VAL   188      34.178  35.491  32.394  1.00  0.00           C
ATOM   2995 HG21 VAL   188      33.621  34.645  32.795  1.00  0.00           H
ATOM   2996 HG22 VAL   188      33.816  35.691  31.385  1.00  0.00           H
ATOM   2997 HG23 VAL   188      33.888  36.312  33.049  1.00  0.00           H
ATOM   2998  C   VAL   188      38.085  35.774  32.100  1.00  0.00           C
ATOM   2999  O   VAL   188      38.357  34.592  32.352  1.00  0.00           O
ATOM   3000  N   VAL   189      39.086  36.598  31.849  1.00  0.00           N
ATOM   3001  H   VAL   189      38.782  37.471  31.440  1.00  0.00           H
ATOM   3002  CA  VAL   189      40.475  36.111  31.604  1.00  0.00           C
ATOM   3003  HA  VAL   189      40.450  35.307  30.868  1.00  0.00           H
ATOM   3004  CB  VAL   189      41.180  37.339  30.981  1.00  0.00           C
ATOM   3005  HB  VAL   189      40.459  37.694  30.245  1.00  0.00           H
ATOM   3006  CG1 VAL   189      41.620  38.333  32.058  1.00  0.00           C
ATOM   3007 HG11 VAL   189      40.729  38.719  32.555  1.00  0.00           H
ATOM   3008 HG12 VAL   189      42.299  38.017  32.850  1.00  0.00           H
ATOM   3009 HG13 VAL   189      42.044  39.230  31.607  1.00  0.00           H
ATOM   3010  CG2 VAL   189      42.423  36.931  30.236  1.00  0.00           C
ATOM   3011 HG21 VAL   189      43.144  36.443  30.892  1.00  0.00           H
ATOM   3012 HG22 VAL   189      42.855  37.758  29.671  1.00  0.00           H
ATOM   3013 HG23 VAL   189      42.183  36.223  29.443  1.00  0.00           H
ATOM   3014  C   VAL   189      41.282  35.677  32.813  1.00  0.00           C
ATOM   3015  O   VAL   189      42.218  34.880  32.654  1.00  0.00           O
ATOM   3016  N   ALA   190      40.950  36.119  34.050  1.00  0.00           N
ATOM   3017  H   ALA   190      40.125  36.678  34.218  1.00  0.00           H
ATOM   3018  CA  ALA   190      41.803  35.844  35.279  1.00  0.00           C
ATOM   3019  HA  ALA   190      42.266  34.876  35.085  1.00  0.00           H
ATOM   3020  CB  ALA   190      42.756  36.978  35.410  1.00  0.00           C
ATOM   3021  HB1 ALA   190      43.161  36.986  36.422  1.00  0.00           H
ATOM   3022  HB2 ALA   190      42.198  37.914  35.420  1.00  0.00           H
ATOM   3023  HB3 ALA   190      43.602  36.913  34.725  1.00  0.00           H
ATOM   3024  C   ALA   190      40.927  35.699  36.480  1.00  0.00           C
ATOM   3025  O   ALA   190      40.013  36.487  36.702  1.00  0.00           O
ATOM   3026  N   LEU   191      41.178  34.616  37.219  1.00  0.00           N
ATOM   3027  H   LEU   191      41.889  33.999  36.853  1.00  0.00           H
ATOM   3028  CA  LEU   191      40.623  34.227  38.573  1.00  0.00           C
ATOM   3029  HA  LEU   191      39.747  34.784  38.906  1.00  0.00           H
ATOM   3030  CB  LEU   191      40.125  32.754  38.503  1.00  0.00           C
ATOM   3031  HB2 LEU   191      39.706  32.526  37.523  1.00  0.00           H
ATOM   3032  HB3 LEU   191      41.008  32.129  38.642  1.00  0.00           H
ATOM   3033  CG  LEU   191      38.985  32.301  39.482  1.00  0.00           C
ATOM   3034  HG  LEU   191      38.698  31.288  39.197  1.00  0.00           H
ATOM   3035  CD1 LEU   191      39.514  32.128  40.911  1.00  0.00           C
ATOM   3036 HD11 LEU   191      40.506  31.679  40.858  1.00  0.00           H
ATOM   3037 HD12 LEU   191      38.825  31.556  41.533  1.00  0.00           H
ATOM   3038 HD13 LEU   191      39.765  33.084  41.369  1.00  0.00           H
ATOM   3039  CD2 LEU   191      37.748  33.192  39.349  1.00  0.00           C
ATOM   3040 HD21 LEU   191      37.967  34.164  39.792  1.00  0.00           H
ATOM   3041 HD22 LEU   191      37.517  33.293  38.288  1.00  0.00           H
ATOM   3042 HD23 LEU   191      36.847  32.780  39.802  1.00  0.00           H
ATOM   3043  C   LEU   191      41.641  34.507  39.666  1.00  0.00           C
ATOM   3044  O   LEU   191      42.718  33.891  39.618  1.00  0.00           O
ATOM   3045  N   ILE   192      41.354  35.543  40.495  1.00  0.00           N
ATOM   3046  H   ILE   192      40.507  36.054  40.297  1.00  0.00           H
ATOM   3047  CA  ILE   192      42.242  36.192  41.474  1.00  0.00           C
ATOM   3048  HA  ILE   192      43.256  35.791  41.446  1.00  0.00           H
ATOM   3049  CB  ILE   192      42.312  37.696  41.219  1.00  0.00           C
ATOM   3050  HB  ILE   192      41.320  38.078  41.456  1.00  0.00           H
ATOM   3051  CG2 ILE   192      43.303  38.395  42.186  1.00  0.00           C
ATOM   3052 HG21 ILE   192      44.298  38.019  41.954  1.00  0.00           H
ATOM   3053 HG22 ILE   192      43.033  38.348  43.241  1.00  0.00           H
ATOM   3054 HG23 ILE   192      43.388  39.462  41.976  1.00  0.00           H
ATOM   3055  CG1 ILE   192      42.667  38.108  39.710  1.00  0.00           C
ATOM   3056 HG12 ILE   192      43.301  38.987  39.823  1.00  0.00           H
ATOM   3057 HG13 ILE   192      43.193  37.297  39.207  1.00  0.00           H
ATOM   3058  CD1 ILE   192      41.500  38.526  38.821  1.00  0.00           C
ATOM   3059 HD11 ILE   192      40.658  37.837  38.883  1.00  0.00           H
ATOM   3060 HD12 ILE   192      41.948  38.605  37.831  1.00  0.00           H
ATOM   3061 HD13 ILE   192      41.222  39.512  39.196  1.00  0.00           H
ATOM   3062  C   ILE   192      41.768  35.982  42.940  1.00  0.00           C
ATOM   3063  O   ILE   192      40.699  36.348  43.396  1.00  0.00           O
ATOM   3064  N   ASN   193      42.646  35.285  43.695  1.00  0.00           N
ATOM   3065  H   ASN   193      43.437  34.872  43.224  1.00  0.00           H
ATOM   3066  CA  ASN   193      42.619  35.180  45.105  1.00  0.00           C
ATOM   3067  HA  ASN   193      41.631  34.831  45.408  1.00  0.00           H
ATOM   3068  CB  ASN   193      43.749  34.156  45.571  1.00  0.00           C
ATOM   3069  HB2 ASN   193      43.319  33.182  45.336  1.00  0.00           H
ATOM   3070  HB3 ASN   193      44.624  34.323  44.943  1.00  0.00           H
ATOM   3071  CG  ASN   193      44.087  34.298  46.993  1.00  0.00           C
ATOM   3072  OD1 ASN   193      45.151  34.874  47.447  1.00  0.00           O
ATOM   3073  ND2 ASN   193      43.208  33.915  47.842  1.00  0.00           N
ATOM   3074 HD21 ASN   193      42.347  33.448  47.599  1.00  0.00           H
ATOM   3075 HD22 ASN   193      43.632  33.884  48.758  1.00  0.00           H
ATOM   3076  C   ASN   193      42.879  36.513  45.709  1.00  0.00           C
ATOM   3077  O   ASN   193      43.770  37.231  45.264  1.00  0.00           O
ATOM   3078  N   ASP   194      42.165  36.938  46.749  1.00  0.00           N
ATOM   3079  H   ASP   194      41.461  36.401  47.236  1.00  0.00           H
ATOM   3080  CA  ASP   194      42.160  38.400  47.142  1.00  0.00           C
ATOM   3081  HA  ASP   194      42.080  38.878  46.166  1.00  0.00           H
ATOM   3082  CB  ASP   194      40.918  38.644  47.990  1.00  0.00           C
ATOM   3083  HB2 ASP   194      40.879  39.692  48.289  1.00  0.00           H
ATOM   3084  HB3 ASP   194      40.007  38.434  47.429  1.00  0.00           H
ATOM   3085  CG  ASP   194      40.685  37.785  49.215  1.00  0.00           C
ATOM   3086  OD1 ASP   194      40.150  38.274  50.205  1.00  0.00           O
ATOM   3087  OD2 ASP   194      41.019  36.564  49.199  1.00  0.00           O
ATOM   3088  C   ASP   194      43.439  38.883  47.883  1.00  0.00           C
ATOM   3089  O   ASP   194      43.855  40.011  47.739  1.00  0.00           O
ATOM   3090  N   THR   195      44.150  37.985  48.649  1.00  0.00           N
ATOM   3091  H   THR   195      43.747  37.109  48.947  1.00  0.00           H
ATOM   3092  CA  THR   195      45.483  38.272  49.244  1.00  0.00           C
ATOM   3093  HA  THR   195      45.426  39.068  49.988  1.00  0.00           H
ATOM   3094  CB  THR   195      45.828  37.034  50.154  1.00  0.00           C
ATOM   3095  HB  THR   195      45.648  36.200  49.477  1.00  0.00           H
ATOM   3096  CG2 THR   195      47.197  37.170  50.733  1.00  0.00           C
ATOM   3097 HG21 THR   195      47.954  37.336  49.966  1.00  0.00           H
ATOM   3098 HG22 THR   195      47.349  36.247  51.291  1.00  0.00           H
ATOM   3099 HG23 THR   195      47.336  37.946  51.484  1.00  0.00           H
ATOM   3100  OG1 THR   195      45.021  36.869  51.260  1.00  0.00           O
ATOM   3101  HG1 THR   195      44.279  36.322  50.991  1.00  0.00           H
ATOM   3102  C   THR   195      46.523  38.394  48.144  1.00  0.00           C
ATOM   3103  O   THR   195      47.333  39.339  48.109  1.00  0.00           O
ATOM   3104  N   THR   196      46.499  37.497  47.143  1.00  0.00           N
ATOM   3105  H   THR   196      45.828  36.744  47.138  1.00  0.00           H
ATOM   3106  CA  THR   196      47.367  37.548  45.967  1.00  0.00           C
ATOM   3107  HA  THR   196      48.399  37.589  46.314  1.00  0.00           H
ATOM   3108  CB  THR   196      47.179  36.336  45.107  1.00  0.00           C
ATOM   3109  HB  THR   196      46.201  36.156  44.662  1.00  0.00           H
ATOM   3110  CG2 THR   196      48.316  36.136  44.083  1.00  0.00           C
ATOM   3111 HG21 THR   196      48.381  36.851  43.262  1.00  0.00           H
ATOM   3112 HG22 THR   196      48.097  35.159  43.653  1.00  0.00           H
ATOM   3113 HG23 THR   196      49.204  35.985  44.697  1.00  0.00           H
ATOM   3114  OG1 THR   196      47.509  35.329  46.026  1.00  0.00           O
ATOM   3115  HG1 THR   196      46.742  35.113  46.560  1.00  0.00           H
ATOM   3116  C   THR   196      47.159  38.795  45.117  1.00  0.00           C
ATOM   3117  O   THR   196      48.119  39.445  44.670  1.00  0.00           O
ATOM   3118  N   GLY   197      45.895  39.200  44.922  1.00  0.00           N
ATOM   3119  H   GLY   197      45.093  38.621  45.133  1.00  0.00           H
ATOM   3120  CA  GLY   197      45.516  40.563  44.343  1.00  0.00           C
ATOM   3121  HA2 GLY   197      45.716  40.601  43.272  1.00  0.00           H
ATOM   3122  HA3 GLY   197      44.434  40.695  44.360  1.00  0.00           H
ATOM   3123  C   GLY   197      46.181  41.788  45.045  1.00  0.00           C
ATOM   3124  O   GLY   197      46.836  42.578  44.410  1.00  0.00           O
ATOM   3125  N   THR   198      45.972  41.887  46.353  1.00  0.00           N
ATOM   3126  H   THR   198      45.372  41.190  46.769  1.00  0.00           H
ATOM   3127  CA  THR   198      46.396  42.931  47.206  1.00  0.00           C
ATOM   3128  HA  THR   198      45.922  43.874  46.934  1.00  0.00           H
ATOM   3129  CB  THR   198      45.918  42.489  48.589  1.00  0.00           C
ATOM   3130  HB  THR   198      46.273  41.476  48.780  1.00  0.00           H
ATOM   3131  CG2 THR   198      46.325  43.440  49.767  1.00  0.00           C
ATOM   3132 HG21 THR   198      47.111  43.039  50.407  1.00  0.00           H
ATOM   3133 HG22 THR   198      45.446  43.668  50.368  1.00  0.00           H
ATOM   3134 HG23 THR   198      46.669  44.351  49.275  1.00  0.00           H
ATOM   3135  OG1 THR   198      44.516  42.394  48.683  1.00  0.00           O
ATOM   3136  HG1 THR   198      44.398  41.496  48.366  1.00  0.00           H
ATOM   3137  C   THR   198      47.953  43.040  47.188  1.00  0.00           C
ATOM   3138  O   THR   198      48.476  44.190  47.320  1.00  0.00           O
ATOM   3139  N   LEU   199      48.717  41.910  47.126  1.00  0.00           N
ATOM   3140  H   LEU   199      48.108  41.110  47.027  1.00  0.00           H
ATOM   3141  CA  LEU   199      50.175  41.907  46.809  1.00  0.00           C
ATOM   3142  HA  LEU   199      50.718  42.393  47.620  1.00  0.00           H
ATOM   3143  CB  LEU   199      50.684  40.481  46.747  1.00  0.00           C
ATOM   3144  HB2 LEU   199      50.534  40.000  47.714  1.00  0.00           H
ATOM   3145  HB3 LEU   199      49.967  39.958  46.115  1.00  0.00           H
ATOM   3146  CG  LEU   199      52.134  40.271  46.175  1.00  0.00           C
ATOM   3147  HG  LEU   199      52.353  40.948  45.349  1.00  0.00           H
ATOM   3148  CD1 LEU   199      53.188  40.574  47.231  1.00  0.00           C
ATOM   3149 HD11 LEU   199      54.195  40.502  46.820  1.00  0.00           H
ATOM   3150 HD12 LEU   199      53.183  39.906  48.092  1.00  0.00           H
ATOM   3151 HD13 LEU   199      52.929  41.517  47.713  1.00  0.00           H
ATOM   3152  CD2 LEU   199      52.382  38.774  45.745  1.00  0.00           C
ATOM   3153 HD21 LEU   199      52.049  38.281  46.658  1.00  0.00           H
ATOM   3154 HD22 LEU   199      51.808  38.498  44.860  1.00  0.00           H
ATOM   3155 HD23 LEU   199      53.437  38.584  45.546  1.00  0.00           H
ATOM   3156  C   LEU   199      50.399  42.716  45.488  1.00  0.00           C
ATOM   3157  O   LEU   199      51.247  43.595  45.443  1.00  0.00           O
ATOM   3158  N   VAL   200      49.751  42.328  44.416  1.00  0.00           N
ATOM   3159  H   VAL   200      48.938  41.734  44.498  1.00  0.00           H
ATOM   3160  CA  VAL   200      49.973  42.768  42.994  1.00  0.00           C
ATOM   3161  HA  VAL   200      51.008  42.575  42.710  1.00  0.00           H
ATOM   3162  CB  VAL   200      49.135  41.866  42.034  1.00  0.00           C
ATOM   3163  HB  VAL   200      48.095  41.802  42.355  1.00  0.00           H
ATOM   3164  CG1 VAL   200      49.217  42.381  40.616  1.00  0.00           C
ATOM   3165 HG11 VAL   200      48.397  43.085  40.481  1.00  0.00           H
ATOM   3166 HG12 VAL   200      50.206  42.719  40.308  1.00  0.00           H
ATOM   3167 HG13 VAL   200      48.979  41.669  39.826  1.00  0.00           H
ATOM   3168  CG2 VAL   200      49.717  40.421  41.864  1.00  0.00           C
ATOM   3169 HG21 VAL   200      49.940  39.922  42.808  1.00  0.00           H
ATOM   3170 HG22 VAL   200      50.726  40.414  41.454  1.00  0.00           H
ATOM   3171 HG23 VAL   200      49.031  39.909  41.189  1.00  0.00           H
ATOM   3172  C   VAL   200      49.534  44.233  42.828  1.00  0.00           C
ATOM   3173  O   VAL   200      50.206  45.081  42.186  1.00  0.00           O
ATOM   3174  N   ALA   201      48.392  44.630  43.428  1.00  0.00           N
ATOM   3175  H   ALA   201      47.722  44.016  43.869  1.00  0.00           H
ATOM   3176  CA  ALA   201      48.038  46.024  43.599  1.00  0.00           C
ATOM   3177  HA  ALA   201      47.758  46.498  42.658  1.00  0.00           H
ATOM   3178  CB  ALA   201      46.831  46.067  44.577  1.00  0.00           C
ATOM   3179  HB1 ALA   201      47.099  45.832  45.608  1.00  0.00           H
ATOM   3180  HB2 ALA   201      46.028  45.415  44.234  1.00  0.00           H
ATOM   3181  HB3 ALA   201      46.500  47.106  44.561  1.00  0.00           H
ATOM   3182  C   ALA   201      49.211  46.857  44.247  1.00  0.00           C
ATOM   3183  O   ALA   201      49.661  47.899  43.717  1.00  0.00           O
ATOM   3184  N   SER   202      49.689  46.264  45.381  1.00  0.00           N
ATOM   3185  H   SER   202      49.141  45.598  45.904  1.00  0.00           H
ATOM   3186  CA  SER   202      50.705  46.933  46.163  1.00  0.00           C
ATOM   3187  HA  SER   202      50.382  47.970  46.265  1.00  0.00           H
ATOM   3188  CB  SER   202      50.726  46.491  47.628  1.00  0.00           C
ATOM   3189  HB2 SER   202      51.031  45.446  47.580  1.00  0.00           H
ATOM   3190  HB3 SER   202      51.431  47.008  48.278  1.00  0.00           H
ATOM   3191  OG  SER   202      49.375  46.548  48.030  1.00  0.00           O
ATOM   3192  HG  SER   202      49.026  45.659  47.935  1.00  0.00           H
ATOM   3193  C   SER   202      52.071  46.931  45.389  1.00  0.00           C
ATOM   3194  O   SER   202      52.901  47.831  45.540  1.00  0.00           O
ATOM   3195  N   TYR   203      52.395  45.914  44.565  1.00  0.00           N
ATOM   3196  H   TYR   203      51.716  45.173  44.468  1.00  0.00           H
ATOM   3197  CA  TYR   203      53.606  45.880  43.723  1.00  0.00           C
ATOM   3198  HA  TYR   203      54.419  46.248  44.349  1.00  0.00           H
ATOM   3199  CB  TYR   203      53.989  44.471  43.352  1.00  0.00           C
ATOM   3200  HB2 TYR   203      53.920  43.770  44.183  1.00  0.00           H
ATOM   3201  HB3 TYR   203      53.303  44.230  42.541  1.00  0.00           H
ATOM   3202  CG  TYR   203      55.438  44.245  42.967  1.00  0.00           C
ATOM   3203  CD1 TYR   203      55.803  44.512  41.652  1.00  0.00           C
ATOM   3204  HD1 TYR   203      55.072  44.713  40.882  1.00  0.00           H
ATOM   3205  CE1 TYR   203      57.177  44.329  41.241  1.00  0.00           C
ATOM   3206  HE1 TYR   203      57.515  44.634  40.262  1.00  0.00           H
ATOM   3207  CZ  TYR   203      58.166  43.976  42.258  1.00  0.00           C
ATOM   3208  OH  TYR   203      59.518  44.085  41.967  1.00  0.00           O
ATOM   3209  HH  TYR   203      59.735  43.725  41.104  1.00  0.00           H
ATOM   3210  CE2 TYR   203      57.786  43.906  43.635  1.00  0.00           C
ATOM   3211  HE2 TYR   203      58.439  43.615  44.444  1.00  0.00           H
ATOM   3212  CD2 TYR   203      56.420  43.941  43.972  1.00  0.00           C
ATOM   3213  HD2 TYR   203      56.051  43.562  44.914  1.00  0.00           H
ATOM   3214  C   TYR   203      53.546  46.748  42.451  1.00  0.00           C
ATOM   3215  O   TYR   203      54.610  47.192  41.924  1.00  0.00           O
ATOM   3216  N   TYR   204      52.329  46.963  41.977  1.00  0.00           N
ATOM   3217  H   TYR   204      51.604  46.378  42.367  1.00  0.00           H
ATOM   3218  CA  TYR   204      52.128  47.782  40.769  1.00  0.00           C
ATOM   3219  HA  TYR   204      52.804  47.412  39.997  1.00  0.00           H
ATOM   3220  CB  TYR   204      50.639  47.750  40.300  1.00  0.00           C
ATOM   3221  HB2 TYR   204      50.506  46.724  39.953  1.00  0.00           H
ATOM   3222  HB3 TYR   204      49.977  47.932  41.146  1.00  0.00           H
ATOM   3223  CG  TYR   204      50.304  48.724  39.201  1.00  0.00           C
ATOM   3224  CD1 TYR   204      50.686  48.449  37.849  1.00  0.00           C
ATOM   3225  HD1 TYR   204      51.351  47.622  37.646  1.00  0.00           H
ATOM   3226  CE1 TYR   204      50.312  49.221  36.774  1.00  0.00           C
ATOM   3227  HE1 TYR   204      50.757  49.214  35.790  1.00  0.00           H
ATOM   3228  CZ  TYR   204      49.462  50.346  37.026  1.00  0.00           C
ATOM   3229  OH  TYR   204      49.145  51.213  36.018  1.00  0.00           O
ATOM   3230  HH  TYR   204      49.250  50.825  35.146  1.00  0.00           H
ATOM   3231  CE2 TYR   204      48.955  50.594  38.340  1.00  0.00           C
ATOM   3232  HE2 TYR   204      48.429  51.515  38.541  1.00  0.00           H
ATOM   3233  CD2 TYR   204      49.452  49.810  39.404  1.00  0.00           C
ATOM   3234  HD2 TYR   204      49.196  50.285  40.339  1.00  0.00           H
ATOM   3235  C   TYR   204      52.476  49.203  41.117  1.00  0.00           C
ATOM   3236  O   TYR   204      53.182  49.885  40.340  1.00  0.00           O
ATOM   3237  N   THR   205      52.055  49.576  42.319  1.00  0.00           N
ATOM   3238  H   THR   205      51.644  48.808  42.830  1.00  0.00           H
ATOM   3239  CA  THR   205      52.139  50.904  43.016  1.00  0.00           C
ATOM   3240  HA  THR   205      52.084  51.723  42.298  1.00  0.00           H
ATOM   3241  CB  THR   205      50.983  51.119  44.026  1.00  0.00           C
ATOM   3242  HB  THR   205      51.186  52.003  44.630  1.00  0.00           H
ATOM   3243  CG2 THR   205      49.642  51.229  43.253  1.00  0.00           C
ATOM   3244 HG21 THR   205      49.353  50.337  42.695  1.00  0.00           H
ATOM   3245 HG22 THR   205      49.844  52.060  42.578  1.00  0.00           H
ATOM   3246 HG23 THR   205      48.753  51.573  43.781  1.00  0.00           H
ATOM   3247  OG1 THR   205      50.860  49.928  44.862  1.00  0.00           O
ATOM   3248  HG1 THR   205      50.346  49.229  44.453  1.00  0.00           H
ATOM   3249  C   THR   205      53.487  51.104  43.678  1.00  0.00           C
ATOM   3250  O   THR   205      54.070  52.155  43.582  1.00  0.00           O
ATOM   3251  N   ASP   206      54.118  50.043  44.248  1.00  0.00           N
ATOM   3252  H   ASP   206      53.537  49.257  44.499  1.00  0.00           H
ATOM   3253  CA  ASP   206      55.483  50.099  44.821  1.00  0.00           C
ATOM   3254  HA  ASP   206      56.037  50.903  44.338  1.00  0.00           H
ATOM   3255  CB  ASP   206      55.386  50.648  46.290  1.00  0.00           C
ATOM   3256  HB2 ASP   206      54.531  51.320  46.359  1.00  0.00           H
ATOM   3257  HB3 ASP   206      55.160  49.771  46.897  1.00  0.00           H
ATOM   3258  CG  ASP   206      56.519  51.423  46.827  1.00  0.00           C
ATOM   3259  OD1 ASP   206      57.570  51.657  46.159  1.00  0.00           O
ATOM   3260  OD2 ASP   206      56.381  51.862  47.976  1.00  0.00           O
ATOM   3261  C   ASP   206      56.289  48.752  44.905  1.00  0.00           C
ATOM   3262  O   ASP   206      55.922  47.802  45.568  1.00  0.00           O
ATOM   3263  N   PRO   207      57.478  48.658  44.403  1.00  0.00           N
ATOM   3264  CD  PRO   207      58.132  49.608  43.490  1.00  0.00           C
ATOM   3265  HD2 PRO   207      58.212  50.590  43.956  1.00  0.00           H
ATOM   3266  HD3 PRO   207      57.520  49.631  42.588  1.00  0.00           H
ATOM   3267  CG  PRO   207      59.427  49.071  43.094  1.00  0.00           C
ATOM   3268  HG2 PRO   207      60.173  49.566  43.715  1.00  0.00           H
ATOM   3269  HG3 PRO   207      59.616  49.351  42.057  1.00  0.00           H
ATOM   3270  CB  PRO   207      59.405  47.586  43.274  1.00  0.00           C
ATOM   3271  HB2 PRO   207      60.398  47.376  43.671  1.00  0.00           H
ATOM   3272  HB3 PRO   207      59.105  47.131  42.330  1.00  0.00           H
ATOM   3273  CA  PRO   207      58.288  47.450  44.389  1.00  0.00           C
ATOM   3274  HA  PRO   207      57.734  46.607  43.978  1.00  0.00           H
ATOM   3275  C   PRO   207      58.795  47.039  45.762  1.00  0.00           C
ATOM   3276  O   PRO   207      59.180  45.909  46.019  1.00  0.00           O
ATOM   3277  N   GLU   208      58.885  47.969  46.709  1.00  0.00           N
ATOM   3278  H   GLU   208      58.434  48.849  46.501  1.00  0.00           H
ATOM   3279  CA  GLU   208      59.181  47.767  48.164  1.00  0.00           C
ATOM   3280  HA  GLU   208      60.137  47.245  48.140  1.00  0.00           H
ATOM   3281  CB  GLU   208      59.181  49.144  48.849  1.00  0.00           C
ATOM   3282  HB2 GLU   208      58.190  49.594  48.783  1.00  0.00           H
ATOM   3283  HB3 GLU   208      59.248  48.926  49.915  1.00  0.00           H
ATOM   3284  CG  GLU   208      60.149  50.217  48.557  1.00  0.00           C
ATOM   3285  HG2 GLU   208      59.678  51.179  48.359  1.00  0.00           H
ATOM   3286  HG3 GLU   208      60.631  50.447  49.508  1.00  0.00           H
ATOM   3287  CD  GLU   208      61.303  49.765  47.567  1.00  0.00           C
ATOM   3288  OE1 GLU   208      62.201  48.991  47.981  1.00  0.00           O
ATOM   3289  OE2 GLU   208      61.344  50.159  46.400  1.00  0.00           O
ATOM   3290  C   GLU   208      58.127  46.777  48.801  1.00  0.00           C
ATOM   3291  O   GLU   208      58.495  46.041  49.769  1.00  0.00           O
ATOM   3292  N   THR   209      56.995  46.500  48.160  1.00  0.00           N
ATOM   3293  H   THR   209      56.767  47.061  47.352  1.00  0.00           H
ATOM   3294  CA  THR   209      56.171  45.368  48.581  1.00  0.00           C
ATOM   3295  HA  THR   209      55.821  45.471  49.608  1.00  0.00           H
ATOM   3296  CB  THR   209      54.774  45.407  47.812  1.00  0.00           C
ATOM   3297  HB  THR   209      54.886  45.184  46.750  1.00  0.00           H
ATOM   3298  CG2 THR   209      53.800  44.285  48.248  1.00  0.00           C
ATOM   3299 HG21 THR   209      52.933  44.292  47.589  1.00  0.00           H
ATOM   3300 HG22 THR   209      53.642  44.525  49.300  1.00  0.00           H
ATOM   3301 HG23 THR   209      54.284  43.315  48.359  1.00  0.00           H
ATOM   3302  OG1 THR   209      54.183  46.724  47.888  1.00  0.00           O
ATOM   3303  HG1 THR   209      54.276  47.094  47.007  1.00  0.00           H
ATOM   3304  C   THR   209      56.943  44.059  48.394  1.00  0.00           C
ATOM   3305  O   THR   209      57.064  43.618  47.242  1.00  0.00           O
ATOM   3306  N   LYS   210      57.371  43.407  49.472  1.00  0.00           N
ATOM   3307  H   LYS   210      57.144  43.875  50.338  1.00  0.00           H
ATOM   3308  CA  LYS   210      57.829  41.994  49.542  1.00  0.00           C
ATOM   3309  HA  LYS   210      58.072  41.638  48.541  1.00  0.00           H
ATOM   3310  CB  LYS   210      59.133  42.001  50.296  1.00  0.00           C
ATOM   3311  HB2 LYS   210      58.944  42.236  51.344  1.00  0.00           H
ATOM   3312  HB3 LYS   210      59.623  41.032  50.193  1.00  0.00           H
ATOM   3313  CG  LYS   210      60.197  43.040  49.850  1.00  0.00           C
ATOM   3314  HG2 LYS   210      59.955  44.037  50.216  1.00  0.00           H
ATOM   3315  HG3 LYS   210      61.167  42.752  50.256  1.00  0.00           H
ATOM   3316  CD  LYS   210      60.391  43.264  48.304  1.00  0.00           C
ATOM   3317  HD2 LYS   210      60.617  42.322  47.806  1.00  0.00           H
ATOM   3318  HD3 LYS   210      59.616  43.750  47.710  1.00  0.00           H
ATOM   3319  CE  LYS   210      61.695  44.145  48.125  1.00  0.00           C
ATOM   3320  HE2 LYS   210      61.714  44.967  48.841  1.00  0.00           H
ATOM   3321  HE3 LYS   210      62.493  43.481  48.457  1.00  0.00           H
ATOM   3322  NZ  LYS   210      61.878  44.477  46.741  1.00  0.00           N
ATOM   3323  HZ1 LYS   210      62.642  45.136  46.710  1.00  0.00           H
ATOM   3324  HZ2 LYS   210      61.059  44.831  46.269  1.00  0.00           H
ATOM   3325  HZ3 LYS   210      62.144  43.651  46.225  1.00  0.00           H
ATOM   3326  C   LYS   210      56.851  40.915  49.984  1.00  0.00           C
ATOM   3327  O   LYS   210      57.099  39.756  49.728  1.00  0.00           O
ATOM   3328  N   MET   211      55.700  41.277  50.609  1.00  0.00           N
ATOM   3329  H   MET   211      55.621  42.263  50.812  1.00  0.00           H
ATOM   3330  CA  MET   211      54.556  40.430  50.703  1.00  0.00           C
ATOM   3331  HA  MET   211      54.625  39.737  49.866  1.00  0.00           H
ATOM   3332  CB  MET   211      54.534  39.606  51.996  1.00  0.00           C
ATOM   3333  HB2 MET   211      54.580  40.359  52.784  1.00  0.00           H
ATOM   3334  HB3 MET   211      53.550  39.143  52.083  1.00  0.00           H
ATOM   3335  CG  MET   211      55.689  38.587  52.187  1.00  0.00           C
ATOM   3336  HG2 MET   211      55.639  37.934  51.317  1.00  0.00           H
ATOM   3337  HG3 MET   211      56.662  39.080  52.156  1.00  0.00           H
ATOM   3338  SD  MET   211      55.432  37.628  53.717  1.00  0.00           S
ATOM   3339  CE  MET   211      53.907  36.659  53.439  1.00  0.00           C
ATOM   3340  HE1 MET   211      53.062  37.345  53.488  1.00  0.00           H
ATOM   3341  HE2 MET   211      54.037  36.079  52.525  1.00  0.00           H
ATOM   3342  HE3 MET   211      53.770  36.015  54.307  1.00  0.00           H
ATOM   3343  C   MET   211      53.182  41.183  50.529  1.00  0.00           C
ATOM   3344  O   MET   211      53.184  42.415  50.848  1.00  0.00           O
ATOM   3345  N   GLY   212      52.076  40.481  50.549  1.00  0.00           N
ATOM   3346  H   GLY   212      52.120  39.473  50.481  1.00  0.00           H
ATOM   3347  CA  GLY   212      50.756  41.026  50.772  1.00  0.00           C
ATOM   3348  HA2 GLY   212      50.767  42.011  51.240  1.00  0.00           H
ATOM   3349  HA3 GLY   212      50.228  41.075  49.820  1.00  0.00           H
ATOM   3350  C   GLY   212      49.993  40.074  51.682  1.00  0.00           C
ATOM   3351  O   GLY   212      50.108  38.870  51.412  1.00  0.00           O
ATOM   3352  N   VAL   213      49.291  40.540  52.747  1.00  0.00           N
ATOM   3353  H   VAL   213      49.450  41.511  52.979  1.00  0.00           H
ATOM   3354  CA  VAL   213      48.710  39.759  53.850  1.00  0.00           C
ATOM   3355  HA  VAL   213      48.675  38.707  53.567  1.00  0.00           H
ATOM   3356  CB  VAL   213      49.625  39.762  55.057  1.00  0.00           C
ATOM   3357  HB  VAL   213      49.161  39.001  55.684  1.00  0.00           H
ATOM   3358  CG1 VAL   213      51.015  39.297  54.682  1.00  0.00           C
ATOM   3359 HG11 VAL   213      51.588  39.876  53.956  1.00  0.00           H
ATOM   3360 HG12 VAL   213      51.568  39.342  55.621  1.00  0.00           H
ATOM   3361 HG13 VAL   213      50.827  38.333  54.211  1.00  0.00           H
ATOM   3362  CG2 VAL   213      49.667  41.103  55.863  1.00  0.00           C
ATOM   3363 HG21 VAL   213      48.647  41.215  56.233  1.00  0.00           H
ATOM   3364 HG22 VAL   213      49.884  41.907  55.160  1.00  0.00           H
ATOM   3365 HG23 VAL   213      50.330  41.008  56.723  1.00  0.00           H
ATOM   3366  C   VAL   213      47.369  40.259  54.169  1.00  0.00           C
ATOM   3367  O   VAL   213      47.077  41.430  53.971  1.00  0.00           O
ATOM   3368  N   ILE   214      46.498  39.383  54.629  1.00  0.00           N
ATOM   3369  H   ILE   214      46.837  38.446  54.794  1.00  0.00           H
ATOM   3370  CA  ILE   214      45.119  39.502  55.112  1.00  0.00           C
ATOM   3371  HA  ILE   214      44.915  40.571  55.065  1.00  0.00           H
ATOM   3372  CB  ILE   214      44.135  38.851  54.192  1.00  0.00           C
ATOM   3373  HB  ILE   214      44.331  37.779  54.219  1.00  0.00           H
ATOM   3374  CG2 ILE   214      42.710  38.834  54.798  1.00  0.00           C
ATOM   3375 HG21 ILE   214      42.726  38.003  55.501  1.00  0.00           H
ATOM   3376 HG22 ILE   214      41.894  38.653  54.097  1.00  0.00           H
ATOM   3377 HG23 ILE   214      42.376  39.758  55.270  1.00  0.00           H
ATOM   3378  CG1 ILE   214      44.139  39.441  52.738  1.00  0.00           C
ATOM   3379 HG12 ILE   214      45.181  39.382  52.426  1.00  0.00           H
ATOM   3380 HG13 ILE   214      43.566  38.860  52.015  1.00  0.00           H
ATOM   3381  CD1 ILE   214      43.696  40.904  52.691  1.00  0.00           C
ATOM   3382 HD11 ILE   214      42.614  40.994  52.587  1.00  0.00           H
ATOM   3383 HD12 ILE   214      44.219  41.470  51.920  1.00  0.00           H
ATOM   3384 HD13 ILE   214      43.996  41.418  53.605  1.00  0.00           H
ATOM   3385  C   ILE   214      44.981  39.053  56.600  1.00  0.00           C
ATOM   3386  O   ILE   214      45.236  37.900  56.924  1.00  0.00           O
ATOM   3387  N   PHE   215      44.449  39.976  57.435  1.00  0.00           N
ATOM   3388  H   PHE   215      44.245  40.801  56.889  1.00  0.00           H
ATOM   3389  CA  PHE   215      43.990  39.939  58.844  1.00  0.00           C
ATOM   3390  HA  PHE   215      43.991  38.950  59.301  1.00  0.00           H
ATOM   3391  CB  PHE   215      44.875  40.840  59.692  1.00  0.00           C
ATOM   3392  HB2 PHE   215      44.608  41.879  59.501  1.00  0.00           H
ATOM   3393  HB3 PHE   215      44.570  40.674  60.725  1.00  0.00           H
ATOM   3394  CG  PHE   215      46.391  40.543  59.686  1.00  0.00           C
ATOM   3395  CD1 PHE   215      46.948  39.430  60.310  1.00  0.00           C
ATOM   3396  HD1 PHE   215      46.294  38.743  60.824  1.00  0.00           H
ATOM   3397  CE1 PHE   215      48.396  39.266  60.314  1.00  0.00           C
ATOM   3398  HE1 PHE   215      48.755  38.373  60.802  1.00  0.00           H
ATOM   3399  CZ  PHE   215      49.231  40.252  59.740  1.00  0.00           C
ATOM   3400  HZ  PHE   215      50.298  40.101  59.810  1.00  0.00           H
ATOM   3401  CE2 PHE   215      48.603  41.390  59.173  1.00  0.00           C
ATOM   3402  HE2 PHE   215      49.199  42.243  58.887  1.00  0.00           H
ATOM   3403  CD2 PHE   215      47.244  41.458  59.064  1.00  0.00           C
ATOM   3404  HD2 PHE   215      46.877  42.294  58.487  1.00  0.00           H
ATOM   3405  C   PHE   215      42.467  40.180  58.942  1.00  0.00           C
ATOM   3406  O   PHE   215      42.002  41.095  59.613  1.00  0.00           O
ATOM   3407  N   GLY   216      41.705  39.492  58.155  1.00  0.00           N
ATOM   3408  H   GLY   216      42.174  38.858  57.523  1.00  0.00           H
ATOM   3409  CA  GLY   216      40.269  39.609  58.054  1.00  0.00           C
ATOM   3410  HA2 GLY   216      39.891  40.558  58.436  1.00  0.00           H
ATOM   3411  HA3 GLY   216      39.873  39.494  57.045  1.00  0.00           H
ATOM   3412  C   GLY   216      39.564  38.585  58.945  1.00  0.00           C
ATOM   3413  O   GLY   216      39.943  38.217  60.043  1.00  0.00           O
ATOM   3414  N   THR   217      38.547  37.943  58.381  1.00  0.00           N
ATOM   3415  H   THR   217      38.179  38.291  57.508  1.00  0.00           H
ATOM   3416  CA  THR   217      37.810  36.804  58.898  1.00  0.00           C
ATOM   3417  HA  THR   217      37.565  37.110  59.915  1.00  0.00           H
ATOM   3418  CB  THR   217      36.487  36.649  58.077  1.00  0.00           C
ATOM   3419  HB  THR   217      36.779  36.401  57.056  1.00  0.00           H
ATOM   3420  CG2 THR   217      35.594  35.636  58.678  1.00  0.00           C
ATOM   3421 HG21 THR   217      35.370  35.611  59.744  1.00  0.00           H
ATOM   3422 HG22 THR   217      36.040  34.662  58.473  1.00  0.00           H
ATOM   3423 HG23 THR   217      34.620  35.647  58.187  1.00  0.00           H
ATOM   3424  OG1 THR   217      35.827  37.885  58.176  1.00  0.00           O
ATOM   3425  HG1 THR   217      34.927  37.682  57.911  1.00  0.00           H
ATOM   3426  C   THR   217      38.652  35.481  58.966  1.00  0.00           C
ATOM   3427  O   THR   217      38.496  34.778  60.009  1.00  0.00           O
ATOM   3428  N   GLY   218      39.617  35.233  58.116  1.00  0.00           N
ATOM   3429  H   GLY   218      39.725  35.901  57.367  1.00  0.00           H
ATOM   3430  CA  GLY   218      40.731  34.201  58.151  1.00  0.00           C
ATOM   3431  HA2 GLY   218      40.578  33.309  58.760  1.00  0.00           H
ATOM   3432  HA3 GLY   218      40.789  33.801  57.139  1.00  0.00           H
ATOM   3433  C   GLY   218      42.078  34.755  58.605  1.00  0.00           C
ATOM   3434  O   GLY   218      42.219  35.765  59.302  1.00  0.00           O
ATOM   3435  N   VAL   219      43.174  34.241  57.994  1.00  0.00           N
ATOM   3436  H   VAL   219      42.989  33.478  57.360  1.00  0.00           H
ATOM   3437  CA  VAL   219      44.555  34.820  58.004  1.00  0.00           C
ATOM   3438  HA  VAL   219      44.436  35.903  57.969  1.00  0.00           H
ATOM   3439  CB  VAL   219      45.300  34.537  59.316  1.00  0.00           C
ATOM   3440  HB  VAL   219      44.650  34.882  60.122  1.00  0.00           H
ATOM   3441  CG1 VAL   219      45.642  33.006  59.485  1.00  0.00           C
ATOM   3442 HG11 VAL   219      46.574  32.891  58.929  1.00  0.00           H
ATOM   3443 HG12 VAL   219      46.027  32.897  60.498  1.00  0.00           H
ATOM   3444 HG13 VAL   219      44.763  32.439  59.180  1.00  0.00           H
ATOM   3445  CG2 VAL   219      46.574  35.411  59.427  1.00  0.00           C
ATOM   3446 HG21 VAL   219      46.251  36.450  59.378  1.00  0.00           H
ATOM   3447 HG22 VAL   219      47.230  35.116  58.607  1.00  0.00           H
ATOM   3448 HG23 VAL   219      47.165  35.266  60.332  1.00  0.00           H
ATOM   3449  C   VAL   219      45.300  34.273  56.809  1.00  0.00           C
ATOM   3450  O   VAL   219      45.152  33.080  56.518  1.00  0.00           O
ATOM   3451  N   ASN   220      46.113  35.029  56.118  1.00  0.00           N
ATOM   3452  H   ASN   220      46.051  36.016  56.320  1.00  0.00           H
ATOM   3453  CA  ASN   220      46.809  34.569  54.961  1.00  0.00           C
ATOM   3454  HA  ASN   220      47.243  33.571  55.008  1.00  0.00           H
ATOM   3455  CB  ASN   220      45.838  34.689  53.802  1.00  0.00           C
ATOM   3456  HB2 ASN   220      44.832  34.365  54.071  1.00  0.00           H
ATOM   3457  HB3 ASN   220      45.818  35.750  53.555  1.00  0.00           H
ATOM   3458  CG  ASN   220      46.251  33.773  52.612  1.00  0.00           C
ATOM   3459  OD1 ASN   220      47.223  33.014  52.695  1.00  0.00           O
ATOM   3460  ND2 ASN   220      45.504  33.784  51.501  1.00  0.00           N
ATOM   3461 HD21 ASN   220      44.587  34.197  51.605  1.00  0.00           H
ATOM   3462 HD22 ASN   220      45.839  33.240  50.719  1.00  0.00           H
ATOM   3463  C   ASN   220      48.071  35.365  54.666  1.00  0.00           C
ATOM   3464  O   ASN   220      48.293  36.463  55.299  1.00  0.00           O
ATOM   3465  N   GLY   221      48.890  34.976  53.675  1.00  0.00           N
ATOM   3466  H   GLY   221      48.681  34.162  53.115  1.00  0.00           H
ATOM   3467  CA  GLY   221      49.786  35.813  52.975  1.00  0.00           C
ATOM   3468  HA2 GLY   221      49.422  36.839  52.922  1.00  0.00           H
ATOM   3469  HA3 GLY   221      50.768  35.908  53.435  1.00  0.00           H
ATOM   3470  C   GLY   221      50.134  35.316  51.530  1.00  0.00           C
ATOM   3471  O   GLY   221      49.899  34.169  51.224  1.00  0.00           O
ATOM   3472  N   ALA   222      50.742  36.195  50.742  1.00  0.00           N
ATOM   3473  H   ALA   222      50.865  37.148  51.054  1.00  0.00           H
ATOM   3474  CA  ALA   222      51.136  35.939  49.416  1.00  0.00           C
ATOM   3475  HA  ALA   222      51.409  34.883  49.407  1.00  0.00           H
ATOM   3476  CB  ALA   222      50.050  36.257  48.367  1.00  0.00           C
ATOM   3477  HB1 ALA   222      49.557  37.167  48.711  1.00  0.00           H
ATOM   3478  HB2 ALA   222      49.363  35.427  48.201  1.00  0.00           H
ATOM   3479  HB3 ALA   222      50.541  36.464  47.416  1.00  0.00           H
ATOM   3480  C   ALA   222      52.452  36.651  49.135  1.00  0.00           C
ATOM   3481  O   ALA   222      52.691  37.837  49.480  1.00  0.00           O
ATOM   3482  N   TYR   223      53.284  35.871  48.420  1.00  0.00           N
ATOM   3483  H   TYR   223      52.926  34.962  48.161  1.00  0.00           H
ATOM   3484  CA  TYR   223      54.623  36.171  48.217  1.00  0.00           C
ATOM   3485  HA  TYR   223      54.636  37.259  48.285  1.00  0.00           H
ATOM   3486  CB  TYR   223      55.518  35.645  49.311  1.00  0.00           C
ATOM   3487  HB2 TYR   223      56.441  36.223  49.271  1.00  0.00           H
ATOM   3488  HB3 TYR   223      55.033  35.802  50.275  1.00  0.00           H
ATOM   3489  CG  TYR   223      55.873  34.216  49.219  1.00  0.00           C
ATOM   3490  CD1 TYR   223      54.919  33.217  49.512  1.00  0.00           C
ATOM   3491  HD1 TYR   223      53.862  33.407  49.625  1.00  0.00           H
ATOM   3492  CE1 TYR   223      55.333  31.855  49.509  1.00  0.00           C
ATOM   3493  HE1 TYR   223      54.569  31.101  49.621  1.00  0.00           H
ATOM   3494  CZ  TYR   223      56.662  31.489  49.361  1.00  0.00           C
ATOM   3495  OH  TYR   223      57.094  30.156  49.205  1.00  0.00           O
ATOM   3496  HH  TYR   223      57.716  30.092  48.477  1.00  0.00           H
ATOM   3497  CE2 TYR   223      57.598  32.492  49.176  1.00  0.00           C
ATOM   3498  HE2 TYR   223      58.643  32.266  49.024  1.00  0.00           H
ATOM   3499  CD2 TYR   223      57.201  33.794  48.955  1.00  0.00           C
ATOM   3500  HD2 TYR   223      58.007  34.451  48.664  1.00  0.00           H
ATOM   3501  C   TYR   223      54.945  35.660  46.842  1.00  0.00           C
ATOM   3502  O   TYR   223      54.493  34.539  46.526  1.00  0.00           O
ATOM   3503  N   TYR   224      55.821  36.370  46.026  1.00  0.00           N
ATOM   3504  H   TYR   224      56.179  37.269  46.316  1.00  0.00           H
ATOM   3505  CA  TYR   224      56.389  35.583  44.979  1.00  0.00           C
ATOM   3506  HA  TYR   224      55.683  35.006  44.383  1.00  0.00           H
ATOM   3507  CB  TYR   224      56.900  36.438  43.806  1.00  0.00           C
ATOM   3508  HB2 TYR   224      57.594  37.215  44.122  1.00  0.00           H
ATOM   3509  HB3 TYR   224      57.503  35.837  43.126  1.00  0.00           H
ATOM   3510  CG  TYR   224      55.833  37.070  42.856  1.00  0.00           C
ATOM   3511  CD1 TYR   224      55.486  36.445  41.674  1.00  0.00           C
ATOM   3512  HD1 TYR   224      55.947  35.480  41.528  1.00  0.00           H
ATOM   3513  CE1 TYR   224      54.517  36.945  40.769  1.00  0.00           C
ATOM   3514  HE1 TYR   224      54.265  36.334  39.916  1.00  0.00           H
ATOM   3515  CZ  TYR   224      53.923  38.190  41.143  1.00  0.00           C
ATOM   3516  OH  TYR   224      53.077  38.759  40.276  1.00  0.00           O
ATOM   3517  HH  TYR   224      53.281  38.764  39.338  1.00  0.00           H
ATOM   3518  CE2 TYR   224      54.317  38.860  42.299  1.00  0.00           C
ATOM   3519  HE2 TYR   224      53.879  39.816  42.544  1.00  0.00           H
ATOM   3520  CD2 TYR   224      55.178  38.247  43.210  1.00  0.00           C
ATOM   3521  HD2 TYR   224      55.503  38.753  44.106  1.00  0.00           H
ATOM   3522  C   TYR   224      57.484  34.602  45.434  1.00  0.00           C
ATOM   3523  O   TYR   224      58.277  34.935  46.246  1.00  0.00           O
ATOM   3524  N   ASP   225      57.539  33.508  44.729  1.00  0.00           N
ATOM   3525  H   ASP   225      56.941  33.385  43.923  1.00  0.00           H
ATOM   3526  CA  ASP   225      58.677  32.535  44.687  1.00  0.00           C
ATOM   3527  HA  ASP   225      59.534  32.972  45.198  1.00  0.00           H
ATOM   3528  CB  ASP   225      58.326  31.146  45.387  1.00  0.00           C
ATOM   3529  HB2 ASP   225      57.338  31.289  45.827  1.00  0.00           H
ATOM   3530  HB3 ASP   225      58.094  30.366  44.662  1.00  0.00           H
ATOM   3531  CG  ASP   225      59.326  30.737  46.559  1.00  0.00           C
ATOM   3532  OD1 ASP   225      60.441  31.249  46.547  1.00  0.00           O
ATOM   3533  OD2 ASP   225      59.002  29.870  47.417  1.00  0.00           O
ATOM   3534  C   ASP   225      59.117  32.256  43.288  1.00  0.00           C
ATOM   3535  O   ASP   225      58.615  32.780  42.315  1.00  0.00           O
ATOM   3536  N   VAL   226      60.207  31.492  43.218  1.00  0.00           N
ATOM   3537  H   VAL   226      60.800  31.302  44.013  1.00  0.00           H
ATOM   3538  CA  VAL   226      60.616  30.797  41.955  1.00  0.00           C
ATOM   3539  HA  VAL   226      60.374  31.419  41.094  1.00  0.00           H
ATOM   3540  CB  VAL   226      62.129  30.556  41.959  1.00  0.00           C
ATOM   3541  HB  VAL   226      62.348  29.712  41.305  1.00  0.00           H
ATOM   3542  CG1 VAL   226      62.949  31.702  41.472  1.00  0.00           C
ATOM   3543 HG11 VAL   226      63.084  32.471  42.233  1.00  0.00           H
ATOM   3544 HG12 VAL   226      63.929  31.279  41.250  1.00  0.00           H
ATOM   3545 HG13 VAL   226      62.504  32.087  40.555  1.00  0.00           H
ATOM   3546  CG2 VAL   226      62.695  30.029  43.252  1.00  0.00           C
ATOM   3547 HG21 VAL   226      62.971  30.758  44.014  1.00  0.00           H
ATOM   3548 HG22 VAL   226      63.557  29.407  43.007  1.00  0.00           H
ATOM   3549 HG23 VAL   226      62.040  29.283  43.700  1.00  0.00           H
ATOM   3550  C   VAL   226      59.927  29.484  41.867  1.00  0.00           C
ATOM   3551  O   VAL   226      59.736  28.769  42.875  1.00  0.00           O
ATOM   3552  N   CYS   227      59.677  29.040  40.627  1.00  0.00           N
ATOM   3553  H   CYS   227      60.012  29.511  39.799  1.00  0.00           H
ATOM   3554  CA  CYS   227      59.006  27.781  40.333  1.00  0.00           C
ATOM   3555  HA  CYS   227      58.155  27.783  41.015  1.00  0.00           H
ATOM   3556  CB  CYS   227      58.381  27.713  38.921  1.00  0.00           C
ATOM   3557  HB2 CYS   227      59.215  27.887  38.240  1.00  0.00           H
ATOM   3558  HB3 CYS   227      57.880  26.761  38.749  1.00  0.00           H
ATOM   3559  SG  CYS   227      57.164  29.062  38.699  1.00  0.00           S
ATOM   3560  HG  CYS   227      58.137  29.889  39.092  1.00  0.00           H
ATOM   3561  C   CYS   227      59.824  26.509  40.578  1.00  0.00           C
ATOM   3562  O   CYS   227      59.088  25.505  40.659  1.00  0.00           O
ATOM   3563  N   SER   228      61.127  26.466  40.649  1.00  0.00           N
ATOM   3564  H   SER   228      61.655  27.276  40.357  1.00  0.00           H
ATOM   3565  CA  SER   228      61.818  25.231  40.874  1.00  0.00           C
ATOM   3566  HA  SER   228      61.379  24.502  40.192  1.00  0.00           H
ATOM   3567  CB  SER   228      63.264  25.295  40.611  1.00  0.00           C
ATOM   3568  HB2 SER   228      63.614  24.262  40.613  1.00  0.00           H
ATOM   3569  HB3 SER   228      63.340  25.619  39.574  1.00  0.00           H
ATOM   3570  OG  SER   228      63.992  26.172  41.447  1.00  0.00           O
ATOM   3571  HG  SER   228      64.190  25.785  42.302  1.00  0.00           H
ATOM   3572  C   SER   228      61.506  24.780  42.302  1.00  0.00           C
ATOM   3573  O   SER   228      61.544  23.558  42.507  1.00  0.00           O
ATOM   3574  N   ASP   229      61.161  25.680  43.221  1.00  0.00           N
ATOM   3575  H   ASP   229      61.221  26.668  43.024  1.00  0.00           H
ATOM   3576  CA  ASP   229      60.982  25.271  44.635  1.00  0.00           C
ATOM   3577  HA  ASP   229      61.756  24.516  44.781  1.00  0.00           H
ATOM   3578  CB  ASP   229      61.219  26.488  45.594  1.00  0.00           C
ATOM   3579  HB2 ASP   229      61.981  27.051  45.054  1.00  0.00           H
ATOM   3580  HB3 ASP   229      60.270  27.012  45.709  1.00  0.00           H
ATOM   3581  CG  ASP   229      61.597  26.107  46.982  1.00  0.00           C
ATOM   3582  OD1 ASP   229      61.882  27.013  47.788  1.00  0.00           O
ATOM   3583  OD2 ASP   229      61.707  24.885  47.293  1.00  0.00           O
ATOM   3584  C   ASP   229      59.693  24.616  44.917  1.00  0.00           C
ATOM   3585  O   ASP   229      59.520  23.801  45.814  1.00  0.00           O
ATOM   3586  N   ILE   230      58.756  24.779  44.031  1.00  0.00           N
ATOM   3587  H   ILE   230      59.074  25.194  43.167  1.00  0.00           H
ATOM   3588  CA  ILE   230      57.392  24.192  43.984  1.00  0.00           C
ATOM   3589  HA  ILE   230      57.137  24.059  45.037  1.00  0.00           H
ATOM   3590  CB  ILE   230      56.311  25.063  43.291  1.00  0.00           C
ATOM   3591  HB  ILE   230      56.259  24.898  42.215  1.00  0.00           H
ATOM   3592  CG2 ILE   230      55.013  24.684  43.910  1.00  0.00           C
ATOM   3593 HG21 ILE   230      54.155  25.312  43.668  1.00  0.00           H
ATOM   3594 HG22 ILE   230      55.151  24.729  44.990  1.00  0.00           H
ATOM   3595 HG23 ILE   230      54.939  23.613  43.717  1.00  0.00           H
ATOM   3596  CG1 ILE   230      56.560  26.576  43.405  1.00  0.00           C
ATOM   3597 HG12 ILE   230      56.460  27.006  44.400  1.00  0.00           H
ATOM   3598 HG13 ILE   230      57.585  26.770  43.086  1.00  0.00           H
ATOM   3599  CD1 ILE   230      55.782  27.372  42.372  1.00  0.00           C
ATOM   3600 HD11 ILE   230      54.776  27.523  42.763  1.00  0.00           H
ATOM   3601 HD12 ILE   230      55.826  26.778  41.459  1.00  0.00           H
ATOM   3602 HD13 ILE   230      56.258  28.321  42.127  1.00  0.00           H
ATOM   3603  C   ILE   230      57.572  22.815  43.310  1.00  0.00           C
ATOM   3604  O   ILE   230      57.207  22.562  42.172  1.00  0.00           O
ATOM   3605  N   GLU   231      58.281  21.948  44.006  1.00  0.00           N
ATOM   3606  H   GLU   231      58.667  22.374  44.837  1.00  0.00           H
ATOM   3607  CA  GLU   231      58.601  20.613  43.514  1.00  0.00           C
ATOM   3608  HA  GLU   231      59.286  20.691  42.671  1.00  0.00           H
ATOM   3609  CB  GLU   231      59.341  19.817  44.580  1.00  0.00           C
ATOM   3610  HB2 GLU   231      60.011  20.467  45.144  1.00  0.00           H
ATOM   3611  HB3 GLU   231      58.587  19.558  45.324  1.00  0.00           H
ATOM   3612  CG  GLU   231      60.054  18.460  44.120  1.00  0.00           C
ATOM   3613  HG2 GLU   231      59.321  17.898  43.540  1.00  0.00           H
ATOM   3614  HG3 GLU   231      60.916  18.805  43.547  1.00  0.00           H
ATOM   3615  CD  GLU   231      60.415  17.475  45.269  1.00  0.00           C
ATOM   3616  OE1 GLU   231      61.084  16.399  45.027  1.00  0.00           O
ATOM   3617  OE2 GLU   231      59.969  17.719  46.431  1.00  0.00           O
ATOM   3618  C   GLU   231      57.364  19.756  43.069  1.00  0.00           C
ATOM   3619  O   GLU   231      57.416  19.101  42.014  1.00  0.00           O
ATOM   3620  N   LYS   232      56.203  19.802  43.758  1.00  0.00           N
ATOM   3621  H   LYS   232      56.124  20.464  44.517  1.00  0.00           H
ATOM   3622  CA  LYS   232      54.985  19.172  43.358  1.00  0.00           C
ATOM   3623  HA  LYS   232      55.214  18.110  43.278  1.00  0.00           H
ATOM   3624  CB  LYS   232      53.825  19.443  44.300  1.00  0.00           C
ATOM   3625  HB2 LYS   232      52.926  19.022  43.850  1.00  0.00           H
ATOM   3626  HB3 LYS   232      53.932  18.976  45.280  1.00  0.00           H
ATOM   3627  CG  LYS   232      53.726  20.941  44.674  1.00  0.00           C
ATOM   3628  HG2 LYS   232      54.659  21.458  44.903  1.00  0.00           H
ATOM   3629  HG3 LYS   232      53.434  21.382  43.721  1.00  0.00           H
ATOM   3630  CD  LYS   232      52.747  21.213  45.830  1.00  0.00           C
ATOM   3631  HD2 LYS   232      51.884  20.551  45.759  1.00  0.00           H
ATOM   3632  HD3 LYS   232      53.293  20.797  46.675  1.00  0.00           H
ATOM   3633  CE  LYS   232      52.446  22.779  45.981  1.00  0.00           C
ATOM   3634  HE2 LYS   232      53.321  23.380  46.233  1.00  0.00           H
ATOM   3635  HE3 LYS   232      52.157  23.271  45.052  1.00  0.00           H
ATOM   3636  NZ  LYS   232      51.493  23.061  47.021  1.00  0.00           N
ATOM   3637  HZ1 LYS   232      50.530  22.768  46.943  1.00  0.00           H
ATOM   3638  HZ2 LYS   232      51.369  24.059  47.108  1.00  0.00           H
ATOM   3639  HZ3 LYS   232      51.896  22.791  47.907  1.00  0.00           H
ATOM   3640  C   LYS   232      54.518  19.450  41.924  1.00  0.00           C
ATOM   3641  O   LYS   232      54.061  18.523  41.321  1.00  0.00           O
ATOM   3642  N   LEU   233      54.993  20.573  41.384  1.00  0.00           N
ATOM   3643  H   LEU   233      55.559  21.144  41.994  1.00  0.00           H
ATOM   3644  CA  LEU   233      54.787  21.038  39.969  1.00  0.00           C
ATOM   3645  HA  LEU   233      53.870  20.622  39.550  1.00  0.00           H
ATOM   3646  CB  LEU   233      54.528  22.514  39.881  1.00  0.00           C
ATOM   3647  HB2 LEU   233      55.272  22.911  40.572  1.00  0.00           H
ATOM   3648  HB3 LEU   233      54.610  22.870  38.854  1.00  0.00           H
ATOM   3649  CG  LEU   233      53.202  23.114  40.370  1.00  0.00           C
ATOM   3650  HG  LEU   233      52.970  22.905  41.413  1.00  0.00           H
ATOM   3651  CD1 LEU   233      53.299  24.657  40.146  1.00  0.00           C
ATOM   3652 HD11 LEU   233      52.293  25.060  40.031  1.00  0.00           H
ATOM   3653 HD12 LEU   233      53.911  24.934  39.287  1.00  0.00           H
ATOM   3654 HD13 LEU   233      53.766  25.227  40.950  1.00  0.00           H
ATOM   3655  CD2 LEU   233      51.975  22.699  39.545  1.00  0.00           C
ATOM   3656 HD21 LEU   233      51.051  23.239  39.751  1.00  0.00           H
ATOM   3657 HD22 LEU   233      52.142  22.800  38.473  1.00  0.00           H
ATOM   3658 HD23 LEU   233      51.738  21.654  39.744  1.00  0.00           H
ATOM   3659  C   LEU   233      55.824  20.688  38.926  1.00  0.00           C
ATOM   3660  O   LEU   233      55.611  20.824  37.753  1.00  0.00           O
ATOM   3661  N   GLN   234      56.954  20.069  39.270  1.00  0.00           N
ATOM   3662  H   GLN   234      57.035  19.811  40.243  1.00  0.00           H
ATOM   3663  CA  GLN   234      58.008  19.688  38.322  1.00  0.00           C
ATOM   3664  HA  GLN   234      58.354  20.607  37.848  1.00  0.00           H
ATOM   3665  CB  GLN   234      59.241  19.104  39.017  1.00  0.00           C
ATOM   3666  HB2 GLN   234      58.955  18.373  39.774  1.00  0.00           H
ATOM   3667  HB3 GLN   234      59.725  18.536  38.223  1.00  0.00           H
ATOM   3668  CG  GLN   234      60.032  20.254  39.708  1.00  0.00           C
ATOM   3669  HG2 GLN   234      60.430  20.939  38.959  1.00  0.00           H
ATOM   3670  HG3 GLN   234      59.409  20.788  40.425  1.00  0.00           H
ATOM   3671  CD  GLN   234      61.228  19.762  40.570  1.00  0.00           C
ATOM   3672  OE1 GLN   234      61.554  18.588  40.723  1.00  0.00           O
ATOM   3673  NE2 GLN   234      61.843  20.601  41.339  1.00  0.00           N
ATOM   3674 HE21 GLN   234      62.516  20.201  41.976  1.00  0.00           H
ATOM   3675 HE22 GLN   234      61.799  21.574  41.069  1.00  0.00           H
ATOM   3676  C   GLN   234      57.516  18.732  37.263  1.00  0.00           C
ATOM   3677  O   GLN   234      56.786  17.826  37.534  1.00  0.00           O
ATOM   3678  N   GLY   235      57.877  18.811  35.933  1.00  0.00           N
ATOM   3679  H   GLY   235      58.458  19.592  35.661  1.00  0.00           H
ATOM   3680  CA  GLY   235      57.295  17.996  34.846  1.00  0.00           C
ATOM   3681  HA2 GLY   235      57.702  18.490  33.964  1.00  0.00           H
ATOM   3682  HA3 GLY   235      57.647  16.965  34.878  1.00  0.00           H
ATOM   3683  C   GLY   235      55.775  18.049  34.608  1.00  0.00           C
ATOM   3684  O   GLY   235      55.369  17.266  33.776  1.00  0.00           O
ATOM   3685  N   LYS   236      55.094  18.889  35.298  1.00  0.00           N
ATOM   3686  H   LYS   236      55.569  19.117  36.160  1.00  0.00           H
ATOM   3687  CA  LYS   236      53.706  19.284  35.127  1.00  0.00           C
ATOM   3688  HA  LYS   236      53.360  18.592  34.359  1.00  0.00           H
ATOM   3689  CB  LYS   236      52.834  19.143  36.391  1.00  0.00           C
ATOM   3690  HB2 LYS   236      52.870  19.971  37.100  1.00  0.00           H
ATOM   3691  HB3 LYS   236      51.825  19.303  36.011  1.00  0.00           H
ATOM   3692  CG  LYS   236      53.117  17.818  37.117  1.00  0.00           C
ATOM   3693  HG2 LYS   236      53.393  17.062  36.381  1.00  0.00           H
ATOM   3694  HG3 LYS   236      54.029  18.060  37.662  1.00  0.00           H
ATOM   3695  CD  LYS   236      52.094  17.287  38.194  1.00  0.00           C
ATOM   3696  HD2 LYS   236      52.481  16.292  38.412  1.00  0.00           H
ATOM   3697  HD3 LYS   236      52.205  17.955  39.048  1.00  0.00           H
ATOM   3698  CE  LYS   236      50.667  17.202  37.692  1.00  0.00           C
ATOM   3699  HE2 LYS   236      50.251  18.182  37.457  1.00  0.00           H
ATOM   3700  HE3 LYS   236      50.692  16.678  36.738  1.00  0.00           H
ATOM   3701  NZ  LYS   236      49.720  16.603  38.653  1.00  0.00           N
ATOM   3702  HZ1 LYS   236      49.839  16.803  39.637  1.00  0.00           H
ATOM   3703  HZ2 LYS   236      49.804  15.603  38.541  1.00  0.00           H
ATOM   3704  HZ3 LYS   236      48.808  16.997  38.473  1.00  0.00           H
ATOM   3705  C   LYS   236      53.630  20.716  34.585  1.00  0.00           C
ATOM   3706  O   LYS   236      52.823  20.998  33.696  1.00  0.00           O
ATOM   3707  N   LEU   237      54.647  21.573  34.927  1.00  0.00           N
ATOM   3708  H   LEU   237      55.283  21.137  35.580  1.00  0.00           H
ATOM   3709  CA  LEU   237      55.055  22.721  34.063  1.00  0.00           C
ATOM   3710  HA  LEU   237      54.189  23.327  33.798  1.00  0.00           H
ATOM   3711  CB  LEU   237      55.983  23.630  34.956  1.00  0.00           C
ATOM   3712  HB2 LEU   237      56.705  22.931  35.379  1.00  0.00           H
ATOM   3713  HB3 LEU   237      56.459  24.298  34.239  1.00  0.00           H
ATOM   3714  CG  LEU   237      55.234  24.397  36.060  1.00  0.00           C
ATOM   3715  HG  LEU   237      54.572  23.756  36.643  1.00  0.00           H
ATOM   3716  CD1 LEU   237      56.202  24.938  37.144  1.00  0.00           C
ATOM   3717 HD11 LEU   237      55.637  25.411  37.948  1.00  0.00           H
ATOM   3718 HD12 LEU   237      56.917  25.669  36.767  1.00  0.00           H
ATOM   3719 HD13 LEU   237      56.920  24.198  37.496  1.00  0.00           H
ATOM   3720  CD2 LEU   237      54.457  25.637  35.562  1.00  0.00           C
ATOM   3721 HD21 LEU   237      53.835  25.351  34.714  1.00  0.00           H
ATOM   3722 HD22 LEU   237      53.872  26.028  36.394  1.00  0.00           H
ATOM   3723 HD23 LEU   237      55.237  26.367  35.350  1.00  0.00           H
ATOM   3724  C   LEU   237      55.709  22.310  32.768  1.00  0.00           C
ATOM   3725  O   LEU   237      56.419  21.307  32.760  1.00  0.00           O
ATOM   3726  N   SER   238      55.497  23.135  31.730  1.00  0.00           N
ATOM   3727  H   SER   238      54.863  23.905  31.893  1.00  0.00           H
ATOM   3728  CA  SER   238      56.159  22.944  30.440  1.00  0.00           C
ATOM   3729  HA  SER   238      55.899  21.964  30.040  1.00  0.00           H
ATOM   3730  CB  SER   238      55.534  23.794  29.307  1.00  0.00           C
ATOM   3731  HB2 SER   238      54.535  23.547  28.950  1.00  0.00           H
ATOM   3732  HB3 SER   238      55.395  24.794  29.720  1.00  0.00           H
ATOM   3733  OG  SER   238      56.364  23.766  28.175  1.00  0.00           O
ATOM   3734  HG  SER   238      55.978  24.518  27.718  1.00  0.00           H
ATOM   3735  C   SER   238      57.645  23.067  30.490  1.00  0.00           C
ATOM   3736  O   SER   238      58.152  23.910  31.199  1.00  0.00           O
ATOM   3737  N   ASP   239      58.416  22.402  29.622  1.00  0.00           N
ATOM   3738  H   ASP   239      57.931  21.671  29.122  1.00  0.00           H
ATOM   3739  CA  ASP   239      59.905  22.367  29.534  1.00  0.00           C
ATOM   3740  HA  ASP   239      60.287  21.963  30.471  1.00  0.00           H
ATOM   3741  CB  ASP   239      60.316  21.307  28.371  1.00  0.00           C
ATOM   3742  HB2 ASP   239      59.669  21.538  27.526  1.00  0.00           H
ATOM   3743  HB3 ASP   239      61.392  21.443  28.260  1.00  0.00           H
ATOM   3744  CG  ASP   239      60.105  19.917  28.850  1.00  0.00           C
ATOM   3745  OD1 ASP   239      60.477  19.087  28.018  1.00  0.00           O
ATOM   3746  OD2 ASP   239      59.650  19.633  29.993  1.00  0.00           O
ATOM   3747  C   ASP   239      60.698  23.646  29.139  1.00  0.00           C
ATOM   3748  O   ASP   239      61.888  23.833  29.430  1.00  0.00           O
ATOM   3749  N   ASP   240      59.961  24.580  28.561  1.00  0.00           N
ATOM   3750  H   ASP   240      58.982  24.477  28.341  1.00  0.00           H
ATOM   3751  CA  ASP   240      60.513  25.857  28.024  1.00  0.00           C
ATOM   3752  HA  ASP   240      61.595  25.777  28.119  1.00  0.00           H
ATOM   3753  CB  ASP   240      60.166  26.123  26.540  1.00  0.00           C
ATOM   3754  HB2 ASP   240      60.956  26.762  26.146  1.00  0.00           H
ATOM   3755  HB3 ASP   240      60.112  25.254  25.884  1.00  0.00           H
ATOM   3756  CG  ASP   240      58.743  26.798  26.362  1.00  0.00           C
ATOM   3757  OD1 ASP   240      57.650  26.325  26.769  1.00  0.00           O
ATOM   3758  OD2 ASP   240      58.721  27.935  25.752  1.00  0.00           O
ATOM   3759  C   ASP   240      60.241  27.033  28.995  1.00  0.00           C
ATOM   3760  O   ASP   240      60.603  28.207  28.717  1.00  0.00           O
ATOM   3761  N   ILE   241      59.560  26.789  30.103  1.00  0.00           N
ATOM   3762  H   ILE   241      59.286  25.839  30.308  1.00  0.00           H
ATOM   3763  CA  ILE   241      59.294  27.762  31.251  1.00  0.00           C
ATOM   3764  HA  ILE   241      59.163  28.764  30.843  1.00  0.00           H
ATOM   3765  CB  ILE   241      58.009  27.351  32.037  1.00  0.00           C
ATOM   3766  HB  ILE   241      58.280  26.388  32.471  1.00  0.00           H
ATOM   3767  CG2 ILE   241      57.599  28.367  33.113  1.00  0.00           C
ATOM   3768 HG21 ILE   241      58.494  28.741  33.611  1.00  0.00           H
ATOM   3769 HG22 ILE   241      56.935  27.907  33.843  1.00  0.00           H
ATOM   3770 HG23 ILE   241      57.100  29.223  32.655  1.00  0.00           H
ATOM   3771  CG1 ILE   241      56.848  27.134  30.976  1.00  0.00           C
ATOM   3772 HG12 ILE   241      56.804  28.039  30.370  1.00  0.00           H
ATOM   3773 HG13 ILE   241      57.085  26.309  30.305  1.00  0.00           H
ATOM   3774  CD1 ILE   241      55.579  26.892  31.720  1.00  0.00           C
ATOM   3775 HD11 ILE   241      55.296  27.652  32.449  1.00  0.00           H
ATOM   3776 HD12 ILE   241      55.698  25.996  32.329  1.00  0.00           H
ATOM   3777 HD13 ILE   241      54.713  26.769  31.070  1.00  0.00           H
ATOM   3778  C   ILE   241      60.545  27.780  32.120  1.00  0.00           C
ATOM   3779  O   ILE   241      60.941  26.742  32.590  1.00  0.00           O
ATOM   3780  N   PRO   242      61.167  28.900  32.442  1.00  0.00           N
ATOM   3781  CD  PRO   242      60.958  30.148  31.764  1.00  0.00           C
ATOM   3782  HD2 PRO   242      60.177  30.738  32.244  1.00  0.00           H
ATOM   3783  HD3 PRO   242      60.829  29.900  30.710  1.00  0.00           H
ATOM   3784  CG  PRO   242      62.311  30.799  31.784  1.00  0.00           C
ATOM   3785  HG2 PRO   242      62.186  31.881  31.805  1.00  0.00           H
ATOM   3786  HG3 PRO   242      62.805  30.440  30.882  1.00  0.00           H
ATOM   3787  CB  PRO   242      62.948  30.250  33.045  1.00  0.00           C
ATOM   3788  HB2 PRO   242      62.749  30.850  33.934  1.00  0.00           H
ATOM   3789  HB3 PRO   242      64.033  30.252  32.932  1.00  0.00           H
ATOM   3790  CA  PRO   242      62.424  28.898  33.261  1.00  0.00           C
ATOM   3791  HA  PRO   242      63.087  28.180  32.777  1.00  0.00           H
ATOM   3792  C   PRO   242      62.273  28.441  34.734  1.00  0.00           C
ATOM   3793  O   PRO   242      61.356  28.890  35.380  1.00  0.00           O
ATOM   3794  N   PRO   243      63.157  27.560  35.262  1.00  0.00           N
ATOM   3795  CD  PRO   243      64.320  26.900  34.563  1.00  0.00           C
ATOM   3796  HD2 PRO   243      64.888  27.576  33.924  1.00  0.00           H
ATOM   3797  HD3 PRO   243      63.852  26.112  33.972  1.00  0.00           H
ATOM   3798  CG  PRO   243      65.154  26.364  35.772  1.00  0.00           C
ATOM   3799  HG2 PRO   243      65.759  27.212  36.090  1.00  0.00           H
ATOM   3800  HG3 PRO   243      65.862  25.564  35.554  1.00  0.00           H
ATOM   3801  CB  PRO   243      64.152  26.162  36.882  1.00  0.00           C
ATOM   3802  HB2 PRO   243      64.555  26.232  37.892  1.00  0.00           H
ATOM   3803  HB3 PRO   243      63.870  25.115  36.769  1.00  0.00           H
ATOM   3804  CA  PRO   243      62.967  27.083  36.559  1.00  0.00           C
ATOM   3805  HA  PRO   243      62.041  26.509  36.575  1.00  0.00           H
ATOM   3806  C   PRO   243      63.047  28.229  37.656  1.00  0.00           C
ATOM   3807  O   PRO   243      62.285  28.227  38.652  1.00  0.00           O
ATOM   3808  N   SER   244      63.840  29.307  37.358  1.00  0.00           N
ATOM   3809  H   SER   244      64.529  29.236  36.623  1.00  0.00           H
ATOM   3810  CA  SER   244      63.862  30.535  38.126  1.00  0.00           C
ATOM   3811  HA  SER   244      63.477  30.171  39.079  1.00  0.00           H
ATOM   3812  CB  SER   244      65.253  31.002  38.333  1.00  0.00           C
ATOM   3813  HB2 SER   244      65.335  31.648  39.207  1.00  0.00           H
ATOM   3814  HB3 SER   244      65.809  30.104  38.605  1.00  0.00           H
ATOM   3815  OG  SER   244      65.716  31.615  37.209  1.00  0.00           O
ATOM   3816  HG  SER   244      66.624  31.882  37.363  1.00  0.00           H
ATOM   3817  C   SER   244      62.989  31.687  37.632  1.00  0.00           C
ATOM   3818  O   SER   244      62.933  32.810  38.145  1.00  0.00           O
ATOM   3819  N   ALA   245      62.072  31.439  36.653  1.00  0.00           N
ATOM   3820  H   ALA   245      62.033  30.462  36.397  1.00  0.00           H
ATOM   3821  CA  ALA   245      60.908  32.334  36.418  1.00  0.00           C
ATOM   3822  HA  ALA   245      61.283  33.327  36.168  1.00  0.00           H
ATOM   3823  CB  ALA   245      60.085  31.955  35.176  1.00  0.00           C
ATOM   3824  HB1 ALA   245      60.764  31.769  34.343  1.00  0.00           H
ATOM   3825  HB2 ALA   245      59.327  32.721  35.013  1.00  0.00           H
ATOM   3826  HB3 ALA   245      59.611  30.976  35.247  1.00  0.00           H
ATOM   3827  C   ALA   245      60.028  32.427  37.717  1.00  0.00           C
ATOM   3828  O   ALA   245      59.820  31.487  38.423  1.00  0.00           O
ATOM   3829  N   PRO   246      59.464  33.623  37.951  1.00  0.00           N
ATOM   3830  CD  PRO   246      59.321  34.744  36.994  1.00  0.00           C
ATOM   3831  HD2 PRO   246      58.826  34.334  36.113  1.00  0.00           H
ATOM   3832  HD3 PRO   246      60.336  35.117  36.858  1.00  0.00           H
ATOM   3833  CG  PRO   246      58.416  35.742  37.610  1.00  0.00           C
ATOM   3834  HG2 PRO   246      57.388  35.504  37.335  1.00  0.00           H
ATOM   3835  HG3 PRO   246      58.611  36.773  37.315  1.00  0.00           H
ATOM   3836  CB  PRO   246      58.566  35.485  39.115  1.00  0.00           C
ATOM   3837  HB2 PRO   246      57.716  35.888  39.666  1.00  0.00           H
ATOM   3838  HB3 PRO   246      59.464  35.916  39.555  1.00  0.00           H
ATOM   3839  CA  PRO   246      58.619  33.940  39.183  1.00  0.00           C
ATOM   3840  HA  PRO   246      59.195  33.601  40.045  1.00  0.00           H
ATOM   3841  C   PRO   246      57.247  33.235  39.167  1.00  0.00           C
ATOM   3842  O   PRO   246      56.654  32.912  38.138  1.00  0.00           O
ATOM   3843  N   MET   247      56.642  32.968  40.321  1.00  0.00           N
ATOM   3844  H   MET   247      57.211  33.065  41.150  1.00  0.00           H
ATOM   3845  CA  MET   247      55.229  32.614  40.479  1.00  0.00           C
ATOM   3846  HA  MET   247      54.751  32.948  39.558  1.00  0.00           H
ATOM   3847  CB  MET   247      55.034  31.115  40.533  1.00  0.00           C
ATOM   3848  HB2 MET   247      55.387  30.770  39.561  1.00  0.00           H
ATOM   3849  HB3 MET   247      55.797  30.693  41.186  1.00  0.00           H
ATOM   3850  CG  MET   247      53.662  30.409  40.780  1.00  0.00           C
ATOM   3851  HG2 MET   247      53.984  29.408  41.068  1.00  0.00           H
ATOM   3852  HG3 MET   247      53.151  30.789  41.663  1.00  0.00           H
ATOM   3853  SD  MET   247      52.515  30.217  39.398  1.00  0.00           S
ATOM   3854  CE  MET   247      53.436  29.125  38.318  1.00  0.00           C
ATOM   3855  HE1 MET   247      52.798  29.023  37.440  1.00  0.00           H
ATOM   3856  HE2 MET   247      54.333  29.593  37.911  1.00  0.00           H
ATOM   3857  HE3 MET   247      53.833  28.183  38.694  1.00  0.00           H
ATOM   3858  C   MET   247      54.671  33.271  41.789  1.00  0.00           C
ATOM   3859  O   MET   247      55.274  33.017  42.845  1.00  0.00           O
ATOM   3860  N   ALA   248      53.478  33.873  41.810  1.00  0.00           N
ATOM   3861  H   ALA   248      52.991  34.072  40.948  1.00  0.00           H
ATOM   3862  CA  ALA   248      52.859  34.220  43.062  1.00  0.00           C
ATOM   3863  HA  ALA   248      53.685  34.620  43.650  1.00  0.00           H
ATOM   3864  CB  ALA   248      51.860  35.374  42.870  1.00  0.00           C
ATOM   3865  HB1 ALA   248      50.986  34.919  42.403  1.00  0.00           H
ATOM   3866  HB2 ALA   248      52.186  36.198  42.236  1.00  0.00           H
ATOM   3867  HB3 ALA   248      51.506  35.739  43.835  1.00  0.00           H
ATOM   3868  C   ALA   248      52.328  32.982  43.783  1.00  0.00           C
ATOM   3869  O   ALA   248      51.796  32.064  43.128  1.00  0.00           O
ATOM   3870  N   ILE   249      52.561  32.832  45.106  1.00  0.00           N
ATOM   3871  H   ILE   249      53.213  33.492  45.504  1.00  0.00           H
ATOM   3872  CA  ILE   249      52.074  31.748  46.016  1.00  0.00           C
ATOM   3873  HA  ILE   249      51.668  30.919  45.437  1.00  0.00           H
ATOM   3874  CB  ILE   249      53.247  31.036  46.686  1.00  0.00           C
ATOM   3875  HB  ILE   249      53.662  31.722  47.425  1.00  0.00           H
ATOM   3876  CG2 ILE   249      52.830  29.774  47.477  1.00  0.00           C
ATOM   3877 HG21 ILE   249      53.775  29.303  47.753  1.00  0.00           H
ATOM   3878 HG22 ILE   249      52.390  29.112  46.731  1.00  0.00           H
ATOM   3879 HG23 ILE   249      52.098  29.935  48.269  1.00  0.00           H
ATOM   3880  CG1 ILE   249      54.488  30.791  45.816  1.00  0.00           C
ATOM   3881 HG12 ILE   249      55.049  31.646  45.443  1.00  0.00           H
ATOM   3882 HG13 ILE   249      55.226  30.453  46.544  1.00  0.00           H
ATOM   3883  CD1 ILE   249      54.299  29.691  44.756  1.00  0.00           C
ATOM   3884 HD11 ILE   249      53.421  29.830  44.123  1.00  0.00           H
ATOM   3885 HD12 ILE   249      54.254  28.733  45.273  1.00  0.00           H
ATOM   3886 HD13 ILE   249      55.033  29.716  43.951  1.00  0.00           H
ATOM   3887  C   ILE   249      51.121  32.365  47.013  1.00  0.00           C
ATOM   3888  O   ILE   249      51.476  33.251  47.779  1.00  0.00           O
ATOM   3889  N   ASN   250      49.879  31.954  46.901  1.00  0.00           N
ATOM   3890  H   ASN   250      49.653  31.329  46.142  1.00  0.00           H
ATOM   3891  CA  ASN   250      48.907  31.965  47.993  1.00  0.00           C
ATOM   3892  HA  ASN   250      48.980  32.940  48.473  1.00  0.00           H
ATOM   3893  CB  ASN   250      47.496  31.719  47.437  1.00  0.00           C
ATOM   3894  HB2 ASN   250      47.214  32.439  46.668  1.00  0.00           H
ATOM   3895  HB3 ASN   250      47.426  30.791  46.870  1.00  0.00           H
ATOM   3896  CG  ASN   250      46.479  31.806  48.489  1.00  0.00           C
ATOM   3897  OD1 ASN   250      46.689  32.125  49.619  1.00  0.00           O
ATOM   3898  ND2 ASN   250      45.342  31.292  48.391  1.00  0.00           N
ATOM   3899 HD21 ASN   250      45.093  30.872  47.507  1.00  0.00           H
ATOM   3900 HD22 ASN   250      44.745  31.376  49.200  1.00  0.00           H
ATOM   3901  C   ASN   250      49.298  30.938  49.018  1.00  0.00           C
ATOM   3902  O   ASN   250      49.086  29.801  48.767  1.00  0.00           O
ATOM   3903  N   CYS   251      49.684  31.338  50.230  1.00  0.00           N
ATOM   3904  H   CYS   251      49.735  32.335  50.390  1.00  0.00           H
ATOM   3905  CA  CYS   251      50.009  30.371  51.255  1.00  0.00           C
ATOM   3906  HA  CYS   251      50.605  29.558  50.841  1.00  0.00           H
ATOM   3907  CB  CYS   251      50.964  30.841  52.355  1.00  0.00           C
ATOM   3908  HB2 CYS   251      50.450  31.559  52.994  1.00  0.00           H
ATOM   3909  HB3 CYS   251      51.399  30.108  53.034  1.00  0.00           H
ATOM   3910  SG  CYS   251      52.268  31.892  51.696  1.00  0.00           S
ATOM   3911  HG  CYS   251      51.494  32.766  51.047  1.00  0.00           H
ATOM   3912  C   CYS   251      48.839  29.561  51.764  1.00  0.00           C
ATOM   3913  O   CYS   251      48.977  28.352  51.799  1.00  0.00           O
ATOM   3914  N   GLU   252      47.778  30.177  52.143  1.00  0.00           N
ATOM   3915  H   GLU   252      47.844  31.184  52.093  1.00  0.00           H
ATOM   3916  CA  GLU   252      46.643  29.631  52.897  1.00  0.00           C
ATOM   3917  HA  GLU   252      45.917  30.385  53.204  1.00  0.00           H
ATOM   3918  CB  GLU   252      45.789  28.638  52.052  1.00  0.00           C
ATOM   3919  HB2 GLU   252      46.496  27.903  51.670  1.00  0.00           H
ATOM   3920  HB3 GLU   252      45.016  28.214  52.693  1.00  0.00           H
ATOM   3921  CG  GLU   252      45.159  29.439  50.870  1.00  0.00           C
ATOM   3922  HG2 GLU   252      45.966  29.946  50.342  1.00  0.00           H
ATOM   3923  HG3 GLU   252      44.728  28.668  50.230  1.00  0.00           H
ATOM   3924  CD  GLU   252      44.026  30.416  51.267  1.00  0.00           C
ATOM   3925  OE1 GLU   252      43.456  31.205  50.435  1.00  0.00           O
ATOM   3926  OE2 GLU   252      43.543  30.357  52.429  1.00  0.00           O
ATOM   3927  C   GLU   252      47.183  29.022  54.193  1.00  0.00           C
ATOM   3928  O   GLU   252      46.700  28.030  54.790  1.00  0.00           O
ATOM   3929  N   TYR   253      48.156  29.721  54.755  1.00  0.00           N
ATOM   3930  H   TYR   253      48.571  30.401  54.134  1.00  0.00           H
ATOM   3931  CA  TYR   253      48.770  29.383  55.977  1.00  0.00           C
ATOM   3932  HA  TYR   253      48.887  28.301  55.924  1.00  0.00           H
ATOM   3933  CB  TYR   253      50.174  29.911  56.195  1.00  0.00           C
ATOM   3934  HB2 TYR   253      50.653  29.543  57.103  1.00  0.00           H
ATOM   3935  HB3 TYR   253      50.692  29.536  55.313  1.00  0.00           H
ATOM   3936  CG  TYR   253      50.371  31.440  56.096  1.00  0.00           C
ATOM   3937  CD1 TYR   253      49.503  32.392  56.687  1.00  0.00           C
ATOM   3938  HD1 TYR   253      48.701  31.994  57.291  1.00  0.00           H
ATOM   3939  CE1 TYR   253      49.876  33.762  56.743  1.00  0.00           C
ATOM   3940  HE1 TYR   253      49.178  34.417  57.243  1.00  0.00           H
ATOM   3941  CZ  TYR   253      51.076  34.176  56.232  1.00  0.00           C
ATOM   3942  OH  TYR   253      51.468  35.458  56.308  1.00  0.00           O
ATOM   3943  HH  TYR   253      50.705  36.013  56.486  1.00  0.00           H
ATOM   3944  CE2 TYR   253      51.975  33.248  55.628  1.00  0.00           C
ATOM   3945  HE2 TYR   253      52.930  33.559  55.233  1.00  0.00           H
ATOM   3946  CD2 TYR   253      51.561  31.874  55.467  1.00  0.00           C
ATOM   3947  HD2 TYR   253      52.240  31.220  54.941  1.00  0.00           H
ATOM   3948  C   TYR   253      47.883  29.422  57.249  1.00  0.00           C
ATOM   3949  O   TYR   253      48.348  29.216  58.338  1.00  0.00           O
ATOM   3950  N   GLY   254      46.597  29.700  57.108  1.00  0.00           N
ATOM   3951  H   GLY   254      46.077  29.808  56.249  1.00  0.00           H
ATOM   3952  CA  GLY   254      45.678  29.398  58.148  1.00  0.00           C
ATOM   3953  HA2 GLY   254      45.757  29.993  59.059  1.00  0.00           H
ATOM   3954  HA3 GLY   254      44.659  29.479  57.774  1.00  0.00           H
ATOM   3955  C   GLY   254      45.720  27.885  58.532  1.00  0.00           C
ATOM   3956  O   GLY   254      45.602  27.490  59.713  1.00  0.00           O
ATOM   3957  N   SER   255      45.917  26.992  57.569  1.00  0.00           N
ATOM   3958  H   SER   255      45.963  27.304  56.610  1.00  0.00           H
ATOM   3959  CA  SER   255      46.191  25.548  57.683  1.00  0.00           C
ATOM   3960  HA  SER   255      45.396  25.046  58.236  1.00  0.00           H
ATOM   3961  CB  SER   255      46.104  24.912  56.313  1.00  0.00           C
ATOM   3962  HB2 SER   255      46.844  25.401  55.681  1.00  0.00           H
ATOM   3963  HB3 SER   255      46.293  23.839  56.361  1.00  0.00           H
ATOM   3964  OG  SER   255      44.814  24.992  55.740  1.00  0.00           O
ATOM   3965  HG  SER   255      44.697  24.192  55.223  1.00  0.00           H
ATOM   3966  C   SER   255      47.571  25.109  58.269  1.00  0.00           C
ATOM   3967  O   SER   255      47.966  23.916  58.308  1.00  0.00           O
ATOM   3968  N   PHE   256      48.324  26.101  58.771  1.00  0.00           N
ATOM   3969  H   PHE   256      47.927  27.030  58.792  1.00  0.00           H
ATOM   3970  CA  PHE   256      49.486  25.772  59.626  1.00  0.00           C
ATOM   3971  HA  PHE   256      50.073  24.985  59.150  1.00  0.00           H
ATOM   3972  CB  PHE   256      50.486  26.950  59.668  1.00  0.00           C
ATOM   3973  HB2 PHE   256      50.866  26.995  58.648  1.00  0.00           H
ATOM   3974  HB3 PHE   256      49.948  27.874  59.882  1.00  0.00           H
ATOM   3975  CG  PHE   256      51.709  26.806  60.617  1.00  0.00           C
ATOM   3976  CD1 PHE   256      52.803  25.941  60.441  1.00  0.00           C
ATOM   3977  HD1 PHE   256      52.797  25.266  59.599  1.00  0.00           H
ATOM   3978  CE1 PHE   256      53.951  25.892  61.244  1.00  0.00           C
ATOM   3979  HE1 PHE   256      54.636  25.063  61.155  1.00  0.00           H
ATOM   3980  CZ  PHE   256      53.990  26.747  62.346  1.00  0.00           C
ATOM   3981  HZ  PHE   256      54.836  26.735  63.017  1.00  0.00           H
ATOM   3982  CE2 PHE   256      52.886  27.628  62.585  1.00  0.00           C
ATOM   3983  HE2 PHE   256      52.993  28.356  63.377  1.00  0.00           H
ATOM   3984  CD2 PHE   256      51.787  27.726  61.681  1.00  0.00           C
ATOM   3985  HD2 PHE   256      50.980  28.388  61.957  1.00  0.00           H
ATOM   3986  C   PHE   256      49.264  25.074  60.982  1.00  0.00           C
ATOM   3987  O   PHE   256      48.360  25.538  61.684  1.00  0.00           O
ATOM   3988  N   ASP   257      50.142  24.054  61.318  1.00  0.00           N
ATOM   3989  H   ASP   257      50.765  23.750  60.583  1.00  0.00           H
ATOM   3990  CA  ASP   257      50.185  23.341  62.621  1.00  0.00           C
ATOM   3991  HA  ASP   257      50.948  22.589  62.419  1.00  0.00           H
ATOM   3992  CB  ASP   257      50.606  24.220  63.867  1.00  0.00           C
ATOM   3993  HB2 ASP   257      51.258  25.062  63.633  1.00  0.00           H
ATOM   3994  HB3 ASP   257      49.702  24.590  64.351  1.00  0.00           H
ATOM   3995  CG  ASP   257      51.363  23.408  64.952  1.00  0.00           C
ATOM   3996  OD1 ASP   257      52.012  22.422  64.594  1.00  0.00           O
ATOM   3997  OD2 ASP   257      51.260  23.737  66.140  1.00  0.00           O
ATOM   3998  C   ASP   257      48.939  22.557  62.886  1.00  0.00           C
ATOM   3999  O   ASP   257      48.604  22.300  64.004  1.00  0.00           O
ATOM   4000  N   ASN   258      48.235  22.142  61.839  1.00  0.00           N
ATOM   4001  H   ASN   258      48.515  22.401  60.903  1.00  0.00           H
ATOM   4002  CA  ASN   258      47.105  21.163  61.923  1.00  0.00           C
ATOM   4003  HA  ASN   258      46.286  21.554  62.527  1.00  0.00           H
ATOM   4004  CB  ASN   258      46.661  20.963  60.477  1.00  0.00           C
ATOM   4005  HB2 ASN   258      47.583  21.036  59.900  1.00  0.00           H
ATOM   4006  HB3 ASN   258      46.064  20.057  60.364  1.00  0.00           H
ATOM   4007  CG  ASN   258      45.708  22.021  59.933  1.00  0.00           C
ATOM   4008  OD1 ASN   258      45.181  22.823  60.645  1.00  0.00           O
ATOM   4009  ND2 ASN   258      45.515  22.063  58.635  1.00  0.00           N
ATOM   4010 HD21 ASN   258      45.798  21.390  57.936  1.00  0.00           H
ATOM   4011 HD22 ASN   258      44.925  22.763  58.209  1.00  0.00           H
ATOM   4012  C   ASN   258      47.471  19.861  62.586  1.00  0.00           C
ATOM   4013  O   ASN   258      46.644  19.262  63.265  1.00  0.00           O
ATOM   4014  N   GLU   259      48.675  19.400  62.621  1.00  0.00           N
ATOM   4015  H   GLU   259      49.389  19.872  62.082  1.00  0.00           H
ATOM   4016  CA  GLU   259      49.133  18.161  63.345  1.00  0.00           C
ATOM   4017  HA  GLU   259      48.296  17.464  63.385  1.00  0.00           H
ATOM   4018  CB  GLU   259      50.144  17.386  62.546  1.00  0.00           C
ATOM   4019  HB2 GLU   259      50.376  16.477  63.100  1.00  0.00           H
ATOM   4020  HB3 GLU   259      49.564  17.182  61.645  1.00  0.00           H
ATOM   4021  CG  GLU   259      51.430  18.029  62.208  1.00  0.00           C
ATOM   4022  HG2 GLU   259      51.677  18.766  62.973  1.00  0.00           H
ATOM   4023  HG3 GLU   259      52.203  17.264  62.279  1.00  0.00           H
ATOM   4024  CD  GLU   259      51.382  18.806  60.897  1.00  0.00           C
ATOM   4025  OE1 GLU   259      51.095  20.053  60.900  1.00  0.00           O
ATOM   4026  OE2 GLU   259      51.429  18.163  59.818  1.00  0.00           O
ATOM   4027  C   GLU   259      49.702  18.468  64.798  1.00  0.00           C
ATOM   4028  O   GLU   259      50.093  17.540  65.474  1.00  0.00           O
ATOM   4029  N   HID   260      49.693  19.806  65.114  1.00  0.00           N
ATOM   4030  H   HID   260      49.337  20.483  64.454  1.00  0.00           H
ATOM   4031  CA  HID   260      49.965  20.424  66.462  1.00  0.00           C
ATOM   4032  HA  HID   260      49.919  21.501  66.299  1.00  0.00           H
ATOM   4033  CB  HID   260      48.810  20.024  67.393  1.00  0.00           C
ATOM   4034  HB2 HID   260      48.994  19.103  67.947  1.00  0.00           H
ATOM   4035  HB3 HID   260      48.810  20.795  68.162  1.00  0.00           H
ATOM   4036  CG  HID   260      47.409  19.895  66.842  1.00  0.00           C
ATOM   4037  ND1 HID   260      46.715  20.801  66.127  1.00  0.00           N
ATOM   4038  HD1 HID   260      47.100  21.685  65.824  1.00  0.00           H
ATOM   4039  CE1 HID   260      45.430  20.377  65.890  1.00  0.00           C
ATOM   4040  HE1 HID   260      44.741  20.946  65.283  1.00  0.00           H
ATOM   4041  NE2 HID   260      45.213  19.210  66.508  1.00  0.00           N
ATOM   4042  CD2 HID   260      46.476  18.911  67.104  1.00  0.00           C
ATOM   4043  HD2 HID   260      46.719  17.999  67.629  1.00  0.00           H
ATOM   4044  C   HID   260      51.357  20.086  67.024  1.00  0.00           C
ATOM   4045  O   HID   260      51.559  18.967  67.504  1.00  0.00           O
ATOM   4046  N   VAL   261      52.436  20.891  66.854  1.00  0.00           N
ATOM   4047  H   VAL   261      52.361  21.658  66.200  1.00  0.00           H
ATOM   4048  CA  VAL   261      53.783  20.716  67.325  1.00  0.00           C
ATOM   4049  HA  VAL   261      53.863  19.994  68.138  1.00  0.00           H
ATOM   4050  CB  VAL   261      54.825  20.332  66.176  1.00  0.00           C
ATOM   4051  HB  VAL   261      54.890  21.192  65.509  1.00  0.00           H
ATOM   4052  CG1 VAL   261      56.329  20.109  66.639  1.00  0.00           C
ATOM   4053 HG11 VAL   261      56.354  19.380  67.449  1.00  0.00           H
ATOM   4054 HG12 VAL   261      56.960  19.852  65.789  1.00  0.00           H
ATOM   4055 HG13 VAL   261      56.692  21.057  67.036  1.00  0.00           H
ATOM   4056  CG2 VAL   261      54.321  19.157  65.297  1.00  0.00           C
ATOM   4057 HG21 VAL   261      54.126  18.301  65.943  1.00  0.00           H
ATOM   4058 HG22 VAL   261      55.078  19.006  64.526  1.00  0.00           H
ATOM   4059 HG23 VAL   261      53.393  19.257  64.733  1.00  0.00           H
ATOM   4060  C   VAL   261      54.322  22.019  67.949  1.00  0.00           C
ATOM   4061  O   VAL   261      55.147  21.882  68.882  1.00  0.00           O
ATOM   4062  N   VAL   262      53.872  23.242  67.528  1.00  0.00           N
ATOM   4063  H   VAL   262      53.113  23.256  66.862  1.00  0.00           H
ATOM   4064  CA  VAL   262      54.385  24.515  68.128  1.00  0.00           C
ATOM   4065  HA  VAL   262      54.968  24.187  68.988  1.00  0.00           H
ATOM   4066  CB  VAL   262      55.488  25.205  67.210  1.00  0.00           C
ATOM   4067  HB  VAL   262      55.798  26.154  67.647  1.00  0.00           H
ATOM   4068  CG1 VAL   262      56.739  24.358  67.110  1.00  0.00           C
ATOM   4069 HG11 VAL   262      57.524  25.038  66.782  1.00  0.00           H
ATOM   4070 HG12 VAL   262      56.873  23.914  68.095  1.00  0.00           H
ATOM   4071 HG13 VAL   262      56.644  23.553  66.381  1.00  0.00           H
ATOM   4072  CG2 VAL   262      54.852  25.573  65.881  1.00  0.00           C
ATOM   4073 HG21 VAL   262      55.613  26.026  65.246  1.00  0.00           H
ATOM   4074 HG22 VAL   262      54.057  26.314  65.959  1.00  0.00           H
ATOM   4075 HG23 VAL   262      54.373  24.689  65.458  1.00  0.00           H
ATOM   4076  C   VAL   262      53.406  25.508  68.542  1.00  0.00           C
ATOM   4077  O   VAL   262      53.795  26.250  69.453  1.00  0.00           O
ATOM   4078  N   LEU   263      52.186  25.609  68.009  1.00  0.00           N
ATOM   4079  H   LEU   263      51.866  24.860  67.411  1.00  0.00           H
ATOM   4080  CA  LEU   263      51.291  26.626  68.393  1.00  0.00           C
ATOM   4081  HA  LEU   263      51.862  27.547  68.269  1.00  0.00           H
ATOM   4082  CB  LEU   263      50.097  26.720  67.409  1.00  0.00           C
ATOM   4083  HB2 LEU   263      49.690  25.727  67.218  1.00  0.00           H
ATOM   4084  HB3 LEU   263      49.469  27.490  67.859  1.00  0.00           H
ATOM   4085  CG  LEU   263      50.525  27.104  66.063  1.00  0.00           C
ATOM   4086  HG  LEU   263      51.322  26.460  65.691  1.00  0.00           H
ATOM   4087  CD1 LEU   263      49.249  27.050  65.221  1.00  0.00           C
ATOM   4088 HD11 LEU   263      49.478  27.187  64.163  1.00  0.00           H
ATOM   4089 HD12 LEU   263      48.447  27.699  65.572  1.00  0.00           H
ATOM   4090 HD13 LEU   263      48.724  26.102  65.328  1.00  0.00           H
ATOM   4091  CD2 LEU   263      50.967  28.580  65.982  1.00  0.00           C
ATOM   4092 HD21 LEU   263      50.188  29.290  66.262  1.00  0.00           H
ATOM   4093 HD22 LEU   263      51.884  28.817  66.522  1.00  0.00           H
ATOM   4094 HD23 LEU   263      51.216  28.812  64.946  1.00  0.00           H
ATOM   4095  C   LEU   263      50.738  26.397  69.868  1.00  0.00           C
ATOM   4096  O   LEU   263      50.481  25.274  70.219  1.00  0.00           O
ATOM   4097  N   PRO   264      50.635  27.471  70.673  1.00  0.00           N
ATOM   4098  CD  PRO   264      50.841  28.848  70.213  1.00  0.00           C
ATOM   4099  HD2 PRO   264      50.128  29.073  69.421  1.00  0.00           H
ATOM   4100  HD3 PRO   264      51.840  29.005  69.809  1.00  0.00           H
ATOM   4101  CG  PRO   264      50.720  29.723  71.449  1.00  0.00           C
ATOM   4102  HG2 PRO   264      49.687  30.061  71.529  1.00  0.00           H
ATOM   4103  HG3 PRO   264      51.410  30.567  71.449  1.00  0.00           H
ATOM   4104  CB  PRO   264      51.095  28.729  72.507  1.00  0.00           C
ATOM   4105  HB2 PRO   264      50.736  29.028  73.491  1.00  0.00           H
ATOM   4106  HB3 PRO   264      52.166  28.528  72.498  1.00  0.00           H
ATOM   4107  CA  PRO   264      50.424  27.440  72.084  1.00  0.00           C
ATOM   4108  HA  PRO   264      51.000  26.619  72.511  1.00  0.00           H
ATOM   4109  C   PRO   264      48.967  27.187  72.479  1.00  0.00           C
ATOM   4110  O   PRO   264      48.313  28.104  73.000  1.00  0.00           O
ATOM   4111  N   ARG   265      48.356  26.045  72.106  1.00  0.00           N
ATOM   4112  H   ARG   265      48.909  25.439  71.516  1.00  0.00           H
ATOM   4113  CA  ARG   265      46.941  25.737  72.337  1.00  0.00           C
ATOM   4114  HA  ARG   265      46.389  26.590  71.944  1.00  0.00           H
ATOM   4115  CB  ARG   265      46.622  24.467  71.554  1.00  0.00           C
ATOM   4116  HB2 ARG   265      47.144  23.601  71.961  1.00  0.00           H
ATOM   4117  HB3 ARG   265      45.568  24.229  71.693  1.00  0.00           H
ATOM   4118  CG  ARG   265      46.930  24.509  70.028  1.00  0.00           C
ATOM   4119  HG2 ARG   265      46.969  25.573  69.795  1.00  0.00           H
ATOM   4120  HG3 ARG   265      47.913  24.125  69.762  1.00  0.00           H
ATOM   4121  CD  ARG   265      45.863  23.824  69.174  1.00  0.00           C
ATOM   4122  HD2 ARG   265      45.035  24.429  69.544  1.00  0.00           H
ATOM   4123  HD3 ARG   265      46.020  24.091  68.129  1.00  0.00           H
ATOM   4124  NE  ARG   265      45.707  22.355  69.481  1.00  0.00           N
ATOM   4125  HE  ARG   265      46.442  21.996  70.072  1.00  0.00           H
ATOM   4126  CZ  ARG   265      44.697  21.610  69.239  1.00  0.00           C
ATOM   4127  NH1 ARG   265      43.740  21.881  68.329  1.00  0.00           N
ATOM   4128 HH11 ARG   265      43.684  22.812  67.937  1.00  0.00           H
ATOM   4129 HH12 ARG   265      43.007  21.194  68.236  1.00  0.00           H
ATOM   4130  NH2 ARG   265      44.567  20.503  69.985  1.00  0.00           N
ATOM   4131 HH21 ARG   265      45.337  20.280  70.599  1.00  0.00           H
ATOM   4132 HH22 ARG   265      43.785  19.873  69.872  1.00  0.00           H
ATOM   4133  C   ARG   265      46.633  25.700  73.853  1.00  0.00           C
ATOM   4134  O   ARG   265      47.201  24.849  74.574  1.00  0.00           O
ATOM   4135  N   THR   266      45.731  26.572  74.371  1.00  0.00           N
ATOM   4136  H   THR   266      45.574  27.413  73.836  1.00  0.00           H
ATOM   4137  CA  THR   266      45.045  26.369  75.702  1.00  0.00           C
ATOM   4138  HA  THR   266      45.644  25.903  76.485  1.00  0.00           H
ATOM   4139  CB  THR   266      44.427  27.676  76.302  1.00  0.00           C
ATOM   4140  HB  THR   266      43.944  27.361  77.228  1.00  0.00           H
ATOM   4141  CG2 THR   266      45.446  28.734  76.445  1.00  0.00           C
ATOM   4142 HG21 THR   266      46.201  28.546  77.209  1.00  0.00           H
ATOM   4143 HG22 THR   266      44.975  29.691  76.670  1.00  0.00           H
ATOM   4144 HG23 THR   266      45.828  28.957  75.449  1.00  0.00           H
ATOM   4145  OG1 THR   266      43.403  28.287  75.450  1.00  0.00           O
ATOM   4146  HG1 THR   266      43.766  28.473  74.581  1.00  0.00           H
ATOM   4147  C   THR   266      43.876  25.350  75.627  1.00  0.00           C
ATOM   4148  O   THR   266      43.387  25.158  74.497  1.00  0.00           O
ATOM   4149  N   LYS   267      43.365  24.885  76.736  1.00  0.00           N
ATOM   4150  H   LYS   267      43.808  25.252  77.566  1.00  0.00           H
ATOM   4151  CA  LYS   267      42.061  24.301  76.932  1.00  0.00           C
ATOM   4152  HA  LYS   267      42.016  23.288  76.532  1.00  0.00           H
ATOM   4153  CB  LYS   267      41.872  23.974  78.441  1.00  0.00           C
ATOM   4154  HB2 LYS   267      40.917  23.471  78.594  1.00  0.00           H
ATOM   4155  HB3 LYS   267      42.644  23.248  78.700  1.00  0.00           H
ATOM   4156  CG  LYS   267      41.749  25.139  79.377  1.00  0.00           C
ATOM   4157  HG2 LYS   267      42.562  25.859  79.294  1.00  0.00           H
ATOM   4158  HG3 LYS   267      40.778  25.599  79.201  1.00  0.00           H
ATOM   4159  CD  LYS   267      41.664  24.724  80.927  1.00  0.00           C
ATOM   4160  HD2 LYS   267      40.772  24.141  81.158  1.00  0.00           H
ATOM   4161  HD3 LYS   267      42.561  24.271  81.348  1.00  0.00           H
ATOM   4162  CE  LYS   267      41.484  26.015  81.743  1.00  0.00           C
ATOM   4163  HE2 LYS   267      42.228  26.779  81.521  1.00  0.00           H
ATOM   4164  HE3 LYS   267      40.493  26.371  81.455  1.00  0.00           H
ATOM   4165  NZ  LYS   267      41.535  25.903  83.241  1.00  0.00           N
ATOM   4166  HZ1 LYS   267      41.059  25.122  83.670  1.00  0.00           H
ATOM   4167  HZ2 LYS   267      40.837  26.576  83.527  1.00  0.00           H
ATOM   4168  HZ3 LYS   267      42.494  25.967  83.550  1.00  0.00           H
ATOM   4169  C   LYS   267      40.873  25.029  76.294  1.00  0.00           C
ATOM   4170  O   LYS   267      39.933  24.371  75.817  1.00  0.00           O
ATOM   4171  N   TYR   268      40.980  26.347  76.214  1.00  0.00           N
ATOM   4172  H   TYR   268      41.670  26.847  76.756  1.00  0.00           H
ATOM   4173  CA  TYR   268      39.913  27.171  75.622  1.00  0.00           C
ATOM   4174  HA  TYR   268      38.921  26.837  75.926  1.00  0.00           H
ATOM   4175  CB  TYR   268      40.034  28.645  76.019  1.00  0.00           C
ATOM   4176  HB2 TYR   268      40.780  29.114  75.376  1.00  0.00           H
ATOM   4177  HB3 TYR   268      39.056  29.058  75.775  1.00  0.00           H
ATOM   4178  CG  TYR   268      40.280  28.895  77.425  1.00  0.00           C
ATOM   4179  CD1 TYR   268      39.413  28.424  78.466  1.00  0.00           C
ATOM   4180  HD1 TYR   268      38.602  27.760  78.208  1.00  0.00           H
ATOM   4181  CE1 TYR   268      39.750  28.654  79.763  1.00  0.00           C
ATOM   4182  HE1 TYR   268      39.000  28.292  80.450  1.00  0.00           H
ATOM   4183  CZ  TYR   268      40.881  29.255  80.187  1.00  0.00           C
ATOM   4184  OH  TYR   268      41.165  29.253  81.513  1.00  0.00           O
ATOM   4185  HH  TYR   268      40.585  28.719  82.060  1.00  0.00           H
ATOM   4186  CE2 TYR   268      41.794  29.731  79.174  1.00  0.00           C
ATOM   4187  HE2 TYR   268      42.668  30.283  79.487  1.00  0.00           H
ATOM   4188  CD2 TYR   268      41.478  29.668  77.827  1.00  0.00           C
ATOM   4189  HD2 TYR   268      42.126  30.023  77.039  1.00  0.00           H
ATOM   4190  C   TYR   268      40.032  27.144  74.079  1.00  0.00           C
ATOM   4191  O   TYR   268      39.084  26.894  73.357  1.00  0.00           O
ATOM   4192  N   ASP   269      41.277  27.106  73.582  1.00  0.00           N
ATOM   4193  H   ASP   269      42.085  27.219  74.176  1.00  0.00           H
ATOM   4194  CA  ASP   269      41.575  26.954  72.176  1.00  0.00           C
ATOM   4195  HA  ASP   269      40.874  27.626  71.683  1.00  0.00           H
ATOM   4196  CB  ASP   269      43.054  27.267  71.912  1.00  0.00           C
ATOM   4197  HB2 ASP   269      43.700  26.635  72.520  1.00  0.00           H
ATOM   4198  HB3 ASP   269      43.326  26.984  70.895  1.00  0.00           H
ATOM   4199  CG  ASP   269      43.538  28.681  72.157  1.00  0.00           C
ATOM   4200  OD1 ASP   269      42.890  29.639  71.622  1.00  0.00           O
ATOM   4201  OD2 ASP   269      44.517  28.838  72.949  1.00  0.00           O
ATOM   4202  C   ASP   269      41.271  25.484  71.700  1.00  0.00           C
ATOM   4203  O   ASP   269      40.762  25.361  70.594  1.00  0.00           O
ATOM   4204  N   ILE   270      41.473  24.525  72.547  1.00  0.00           N
ATOM   4205  H   ILE   270      42.026  24.790  73.348  1.00  0.00           H
ATOM   4206  CA  ILE   270      41.141  23.070  72.288  1.00  0.00           C
ATOM   4207  HA  ILE   270      41.379  22.798  71.260  1.00  0.00           H
ATOM   4208  CB  ILE   270      41.978  22.151  73.207  1.00  0.00           C
ATOM   4209  HB  ILE   270      41.697  22.342  74.243  1.00  0.00           H
ATOM   4210  CG2 ILE   270      41.472  20.685  73.132  1.00  0.00           C
ATOM   4211 HG21 ILE   270      41.858  20.185  74.020  1.00  0.00           H
ATOM   4212 HG22 ILE   270      41.678  20.224  72.166  1.00  0.00           H
ATOM   4213 HG23 ILE   270      40.398  20.509  73.171  1.00  0.00           H
ATOM   4214  CG1 ILE   270      43.509  22.256  73.033  1.00  0.00           C
ATOM   4215 HG12 ILE   270      43.706  22.402  71.971  1.00  0.00           H
ATOM   4216 HG13 ILE   270      43.793  23.128  73.622  1.00  0.00           H
ATOM   4217  CD1 ILE   270      44.416  21.083  73.547  1.00  0.00           C
ATOM   4218 HD11 ILE   270      44.151  20.985  74.600  1.00  0.00           H
ATOM   4219 HD12 ILE   270      45.460  21.395  73.532  1.00  0.00           H
ATOM   4220 HD13 ILE   270      44.147  20.174  73.009  1.00  0.00           H
ATOM   4221  C   ILE   270      39.630  22.872  72.324  1.00  0.00           C
ATOM   4222  O   ILE   270      39.084  22.200  71.427  1.00  0.00           O
ATOM   4223  N   THR   271      38.865  23.591  73.181  1.00  0.00           N
ATOM   4224  H   THR   271      39.257  24.003  74.016  1.00  0.00           H
ATOM   4225  CA  THR   271      37.359  23.603  73.164  1.00  0.00           C
ATOM   4226  HA  THR   271      37.049  22.561  73.248  1.00  0.00           H
ATOM   4227  CB  THR   271      36.828  24.341  74.434  1.00  0.00           C
ATOM   4228  HB  THR   271      37.081  25.401  74.390  1.00  0.00           H
ATOM   4229  CG2 THR   271      35.356  24.404  74.568  1.00  0.00           C
ATOM   4230 HG21 THR   271      34.983  24.952  73.702  1.00  0.00           H
ATOM   4231 HG22 THR   271      35.030  24.866  75.500  1.00  0.00           H
ATOM   4232 HG23 THR   271      34.976  23.386  74.637  1.00  0.00           H
ATOM   4233  OG1 THR   271      37.355  23.721  75.538  1.00  0.00           O
ATOM   4234  HG1 THR   271      38.123  24.171  75.898  1.00  0.00           H
ATOM   4235  C   THR   271      36.822  24.199  71.783  1.00  0.00           C
ATOM   4236  O   THR   271      35.823  23.708  71.321  1.00  0.00           O
ATOM   4237  N   ILE   272      37.505  25.169  71.119  1.00  0.00           N
ATOM   4238  H   ILE   272      38.281  25.548  71.642  1.00  0.00           H
ATOM   4239  CA  ILE   272      37.063  25.868  69.889  1.00  0.00           C
ATOM   4240  HA  ILE   272      35.974  25.888  69.934  1.00  0.00           H
ATOM   4241  CB  ILE   272      37.662  27.321  69.875  1.00  0.00           C
ATOM   4242  HB  ILE   272      38.717  27.157  70.093  1.00  0.00           H
ATOM   4243  CG2 ILE   272      37.647  28.042  68.424  1.00  0.00           C
ATOM   4244 HG21 ILE   272      36.670  28.419  68.124  1.00  0.00           H
ATOM   4245 HG22 ILE   272      37.953  27.355  67.636  1.00  0.00           H
ATOM   4246 HG23 ILE   272      38.417  28.805  68.533  1.00  0.00           H
ATOM   4247  CG1 ILE   272      36.967  28.040  71.008  1.00  0.00           C
ATOM   4248 HG12 ILE   272      35.982  28.299  70.621  1.00  0.00           H
ATOM   4249 HG13 ILE   272      36.817  27.421  71.893  1.00  0.00           H
ATOM   4250  CD1 ILE   272      37.778  29.297  71.406  1.00  0.00           C
ATOM   4251 HD11 ILE   272      37.561  30.115  70.720  1.00  0.00           H
ATOM   4252 HD12 ILE   272      38.822  29.110  71.651  1.00  0.00           H
ATOM   4253 HD13 ILE   272      37.332  29.549  72.369  1.00  0.00           H
ATOM   4254  C   ILE   272      37.363  25.101  68.578  1.00  0.00           C
ATOM   4255  O   ILE   272      36.609  25.161  67.585  1.00  0.00           O
ATOM   4256  N   ASP   273      38.480  24.404  68.581  1.00  0.00           N
ATOM   4257  H   ASP   273      39.019  24.386  69.435  1.00  0.00           H
ATOM   4258  CA  ASP   273      38.752  23.329  67.591  1.00  0.00           C
ATOM   4259  HA  ASP   273      38.722  23.825  66.620  1.00  0.00           H
ATOM   4260  CB  ASP   273      40.235  22.860  67.767  1.00  0.00           C
ATOM   4261  HB2 ASP   273      40.841  23.766  67.728  1.00  0.00           H
ATOM   4262  HB3 ASP   273      40.331  22.518  68.797  1.00  0.00           H
ATOM   4263  CG  ASP   273      40.650  21.792  66.790  1.00  0.00           C
ATOM   4264  OD1 ASP   273      40.277  21.958  65.607  1.00  0.00           O
ATOM   4265  OD2 ASP   273      41.288  20.831  67.228  1.00  0.00           O
ATOM   4266  C   ASP   273      37.794  22.196  67.648  1.00  0.00           C
ATOM   4267  O   ASP   273      37.168  21.856  66.649  1.00  0.00           O
ATOM   4268  N   GLU   274      37.562  21.617  68.822  1.00  0.00           N
ATOM   4269  H   GLU   274      38.151  21.949  69.572  1.00  0.00           H
ATOM   4270  CA  GLU   274      36.648  20.471  68.963  1.00  0.00           C
ATOM   4271  HA  GLU   274      36.840  19.564  68.390  1.00  0.00           H
ATOM   4272  CB  GLU   274      36.713  19.868  70.457  1.00  0.00           C
ATOM   4273  HB2 GLU   274      36.380  20.679  71.105  1.00  0.00           H
ATOM   4274  HB3 GLU   274      35.888  19.157  70.504  1.00  0.00           H
ATOM   4275  CG  GLU   274      37.998  19.273  70.924  1.00  0.00           C
ATOM   4276  HG2 GLU   274      38.813  19.981  70.782  1.00  0.00           H
ATOM   4277  HG3 GLU   274      37.992  19.096  71.999  1.00  0.00           H
ATOM   4278  CD  GLU   274      38.400  17.995  70.189  1.00  0.00           C
ATOM   4279  OE1 GLU   274      39.641  17.779  70.126  1.00  0.00           O
ATOM   4280  OE2 GLU   274      37.482  17.135  69.828  1.00  0.00           O
ATOM   4281  C   GLU   274      35.110  20.855  68.810  1.00  0.00           C
ATOM   4282  O   GLU   274      34.187  20.022  68.764  1.00  0.00           O
ATOM   4283  N   GLU   275      34.783  22.139  68.757  1.00  0.00           N
ATOM   4284  H   GLU   275      35.517  22.832  68.800  1.00  0.00           H
ATOM   4285  CA  GLU   275      33.447  22.736  68.346  1.00  0.00           C
ATOM   4286  HA  GLU   275      32.661  22.077  68.719  1.00  0.00           H
ATOM   4287  CB  GLU   275      33.242  24.176  68.836  1.00  0.00           C
ATOM   4288  HB2 GLU   275      33.488  24.346  69.884  1.00  0.00           H
ATOM   4289  HB3 GLU   275      33.788  24.922  68.258  1.00  0.00           H
ATOM   4290  CG  GLU   275      31.808  24.622  68.789  1.00  0.00           C
ATOM   4291  HG2 GLU   275      31.802  25.603  69.266  1.00  0.00           H
ATOM   4292  HG3 GLU   275      31.495  24.773  67.756  1.00  0.00           H
ATOM   4293  CD  GLU   275      30.789  23.751  69.536  1.00  0.00           C
ATOM   4294  OE1 GLU   275      30.979  23.306  70.711  1.00  0.00           O
ATOM   4295  OE2 GLU   275      29.630  23.574  69.073  1.00  0.00           O
ATOM   4296  C   GLU   275      33.308  22.646  66.819  1.00  0.00           C
ATOM   4297  O   GLU   275      32.190  22.673  66.283  1.00  0.00           O
ATOM   4298  N   SER   276      34.386  22.676  66.038  1.00  0.00           N
ATOM   4299  H   SER   276      35.278  22.905  66.451  1.00  0.00           H
ATOM   4300  CA  SER   276      34.356  22.806  64.572  1.00  0.00           C
ATOM   4301  HA  SER   276      33.622  23.564  64.298  1.00  0.00           H
ATOM   4302  CB  SER   276      35.789  23.161  64.102  1.00  0.00           C
ATOM   4303  HB2 SER   276      35.702  23.672  63.144  1.00  0.00           H
ATOM   4304  HB3 SER   276      36.331  23.857  64.742  1.00  0.00           H
ATOM   4305  OG  SER   276      36.642  21.977  64.077  1.00  0.00           O
ATOM   4306  HG  SER   276      36.914  21.803  64.981  1.00  0.00           H
ATOM   4307  C   SER   276      33.915  21.466  63.833  1.00  0.00           C
ATOM   4308  O   SER   276      33.988  20.415  64.426  1.00  0.00           O
ATOM   4309  N   PRO   277      33.515  21.417  62.543  1.00  0.00           N
ATOM   4310  CD  PRO   277      33.493  22.507  61.637  1.00  0.00           C
ATOM   4311  HD2 PRO   277      34.421  23.077  61.597  1.00  0.00           H
ATOM   4312  HD3 PRO   277      32.715  23.229  61.888  1.00  0.00           H
ATOM   4313  CG  PRO   277      33.314  21.993  60.207  1.00  0.00           C
ATOM   4314  HG2 PRO   277      34.219  21.662  59.695  1.00  0.00           H
ATOM   4315  HG3 PRO   277      32.822  22.687  59.525  1.00  0.00           H
ATOM   4316  CB  PRO   277      32.330  20.893  60.572  1.00  0.00           C
ATOM   4317  HB2 PRO   277      32.412  20.151  59.780  1.00  0.00           H
ATOM   4318  HB3 PRO   277      31.288  21.184  60.703  1.00  0.00           H
ATOM   4319  CA  PRO   277      32.958  20.297  61.806  1.00  0.00           C
ATOM   4320  HA  PRO   277      32.215  19.778  62.413  1.00  0.00           H
ATOM   4321  C   PRO   277      33.994  19.150  61.567  1.00  0.00           C
ATOM   4322  O   PRO   277      33.575  18.067  61.246  1.00  0.00           O
ATOM   4323  N   ARG   278      35.320  19.459  61.641  1.00  0.00           N
ATOM   4324  H   ARG   278      35.522  20.427  61.846  1.00  0.00           H
ATOM   4325  CA  ARG   278      36.482  18.629  61.561  1.00  0.00           C
ATOM   4326  HA  ARG   278      36.392  17.607  61.929  1.00  0.00           H
ATOM   4327  CB  ARG   278      36.882  18.455  60.086  1.00  0.00           C
ATOM   4328  HB2 ARG   278      35.991  18.115  59.558  1.00  0.00           H
ATOM   4329  HB3 ARG   278      37.347  19.351  59.674  1.00  0.00           H
ATOM   4330  CG  ARG   278      38.003  17.409  60.018  1.00  0.00           C
ATOM   4331  HG2 ARG   278      38.883  17.632  60.620  1.00  0.00           H
ATOM   4332  HG3 ARG   278      37.660  16.394  60.219  1.00  0.00           H
ATOM   4333  CD  ARG   278      38.543  17.197  58.589  1.00  0.00           C
ATOM   4334  HD2 ARG   278      37.929  16.552  57.959  1.00  0.00           H
ATOM   4335  HD3 ARG   278      38.579  18.069  57.937  1.00  0.00           H
ATOM   4336  NE  ARG   278      39.857  16.531  58.485  1.00  0.00           N
ATOM   4337  HE  ARG   278      40.484  16.808  59.227  1.00  0.00           H
ATOM   4338  CZ  ARG   278      40.210  15.517  57.646  1.00  0.00           C
ATOM   4339  NH1 ARG   278      39.458  15.133  56.644  1.00  0.00           N
ATOM   4340 HH11 ARG   278      38.633  15.691  56.479  1.00  0.00           H
ATOM   4341 HH12 ARG   278      39.669  14.276  56.153  1.00  0.00           H
ATOM   4342  NH2 ARG   278      41.362  14.842  57.866  1.00  0.00           N
ATOM   4343 HH21 ARG   278      41.916  15.141  58.656  1.00  0.00           H
ATOM   4344 HH22 ARG   278      41.469  13.976  57.358  1.00  0.00           H
ATOM   4345  C   ARG   278      37.639  19.269  62.354  1.00  0.00           C
ATOM   4346  O   ARG   278      38.254  20.204  61.869  1.00  0.00           O
ATOM   4347  N   PRO   279      37.705  18.918  63.639  1.00  0.00           N
ATOM   4348  CD  PRO   279      36.768  18.107  64.379  1.00  0.00           C
ATOM   4349  HD2 PRO   279      36.889  17.042  64.180  1.00  0.00           H
ATOM   4350  HD3 PRO   279      35.744  18.356  64.100  1.00  0.00           H
ATOM   4351  CG  PRO   279      37.168  18.382  65.859  1.00  0.00           C
ATOM   4352  HG2 PRO   279      36.854  17.536  66.471  1.00  0.00           H
ATOM   4353  HG3 PRO   279      36.680  19.261  66.281  1.00  0.00           H
ATOM   4354  CB  PRO   279      38.727  18.590  65.724  1.00  0.00           C
ATOM   4355  HB2 PRO   279      39.187  17.607  65.817  1.00  0.00           H
ATOM   4356  HB3 PRO   279      38.933  19.241  66.573  1.00  0.00           H
ATOM   4357  CA  PRO   279      38.902  19.268  64.400  1.00  0.00           C
ATOM   4358  HA  PRO   279      38.907  20.346  64.566  1.00  0.00           H
ATOM   4359  C   PRO   279      40.208  18.948  63.604  1.00  0.00           C
ATOM   4360  O   PRO   279      40.252  17.998  62.797  1.00  0.00           O
ATOM   4361  N   GLY   280      41.357  19.618  63.895  1.00  0.00           N
ATOM   4362  H   GLY   280      41.346  20.468  64.440  1.00  0.00           H
ATOM   4363  CA  GLY   280      42.652  19.315  63.185  1.00  0.00           C
ATOM   4364  HA2 GLY   280      43.487  19.629  63.811  1.00  0.00           H
ATOM   4365  HA3 GLY   280      42.794  18.249  63.009  1.00  0.00           H
ATOM   4366  C   GLY   280      42.753  19.959  61.805  1.00  0.00           C
ATOM   4367  O   GLY   280      43.530  19.600  60.938  1.00  0.00           O
ATOM   4368  N   GLN   281      41.990  21.017  61.581  1.00  0.00           N
ATOM   4369  H   GLN   281      41.221  21.153  62.221  1.00  0.00           H
ATOM   4370  CA  GLN   281      42.073  21.856  60.443  1.00  0.00           C
ATOM   4371  HA  GLN   281      42.963  21.696  59.834  1.00  0.00           H
ATOM   4372  CB  GLN   281      40.782  21.671  59.560  1.00  0.00           C
ATOM   4373  HB2 GLN   281      39.997  22.093  60.186  1.00  0.00           H
ATOM   4374  HB3 GLN   281      40.838  22.278  58.657  1.00  0.00           H
ATOM   4375  CG  GLN   281      40.351  20.210  59.206  1.00  0.00           C
ATOM   4376  HG2 GLN   281      40.428  19.632  60.127  1.00  0.00           H
ATOM   4377  HG3 GLN   281      39.280  20.139  59.013  1.00  0.00           H
ATOM   4378  CD  GLN   281      41.194  19.574  58.026  1.00  0.00           C
ATOM   4379  OE1 GLN   281      40.712  19.203  56.996  1.00  0.00           O
ATOM   4380  NE2 GLN   281      42.482  19.209  58.279  1.00  0.00           N
ATOM   4381 HE21 GLN   281      42.978  18.688  57.570  1.00  0.00           H
ATOM   4382 HE22 GLN   281      42.744  19.392  59.236  1.00  0.00           H
ATOM   4383  C   GLN   281      42.109  23.292  60.923  1.00  0.00           C
ATOM   4384  O   GLN   281      41.705  23.611  62.062  1.00  0.00           O
ATOM   4385  N   GLN   282      42.667  24.235  60.138  1.00  0.00           N
ATOM   4386  H   GLN   282      42.838  23.939  59.188  1.00  0.00           H
ATOM   4387  CA  GLN   282      42.727  25.724  60.368  1.00  0.00           C
ATOM   4388  HA  GLN   282      43.510  25.972  59.652  1.00  0.00           H
ATOM   4389  CB  GLN   282      41.305  26.396  60.082  1.00  0.00           C
ATOM   4390  HB2 GLN   282      40.727  26.141  60.970  1.00  0.00           H
ATOM   4391  HB3 GLN   282      41.450  27.476  60.114  1.00  0.00           H
ATOM   4392  CG  GLN   282      40.606  25.936  58.745  1.00  0.00           C
ATOM   4393  HG2 GLN   282      40.363  24.876  58.814  1.00  0.00           H
ATOM   4394  HG3 GLN   282      39.622  26.394  58.648  1.00  0.00           H
ATOM   4395  CD  GLN   282      41.377  26.100  57.442  1.00  0.00           C
ATOM   4396  OE1 GLN   282      41.548  25.153  56.689  1.00  0.00           O
ATOM   4397  NE2 GLN   282      41.693  27.324  57.073  1.00  0.00           N
ATOM   4398 HE21 GLN   282      42.265  27.433  56.246  1.00  0.00           H
ATOM   4399 HE22 GLN   282      41.634  28.150  57.652  1.00  0.00           H
ATOM   4400  C   GLN   282      43.342  26.250  61.722  1.00  0.00           C
ATOM   4401  O   GLN   282      42.912  27.335  62.197  1.00  0.00           O
ATOM   4402  N   THR   283      44.323  25.442  62.235  1.00  0.00           N
ATOM   4403  H   THR   283      44.598  24.592  61.764  1.00  0.00           H
ATOM   4404  CA  THR   283      44.857  25.636  63.576  1.00  0.00           C
ATOM   4405  HA  THR   283      44.061  25.666  64.321  1.00  0.00           H
ATOM   4406  CB  THR   283      45.843  24.532  64.018  1.00  0.00           C
ATOM   4407  HB  THR   283      46.764  24.617  63.444  1.00  0.00           H
ATOM   4408  CG2 THR   283      46.121  24.645  65.526  1.00  0.00           C
ATOM   4409 HG21 THR   283      46.573  23.719  65.886  1.00  0.00           H
ATOM   4410 HG22 THR   283      45.126  24.836  65.927  1.00  0.00           H
ATOM   4411 HG23 THR   283      46.706  25.491  65.884  1.00  0.00           H
ATOM   4412  OG1 THR   283      45.312  23.274  63.743  1.00  0.00           O
ATOM   4413  HG1 THR   283      45.434  23.184  62.794  1.00  0.00           H
ATOM   4414  C   THR   283      45.462  26.992  63.826  1.00  0.00           C
ATOM   4415  O   THR   283      45.054  27.676  64.745  1.00  0.00           O
ATOM   4416  N   PHE   284      46.355  27.519  62.995  1.00  0.00           N
ATOM   4417  H   PHE   284      46.699  27.008  62.194  1.00  0.00           H
ATOM   4418  CA  PHE   284      46.811  28.925  63.076  1.00  0.00           C
ATOM   4419  HA  PHE   284      47.311  29.084  64.031  1.00  0.00           H
ATOM   4420  CB  PHE   284      47.884  28.913  61.960  1.00  0.00           C
ATOM   4421  HB2 PHE   284      48.584  28.103  62.159  1.00  0.00           H
ATOM   4422  HB3 PHE   284      47.293  28.755  61.057  1.00  0.00           H
ATOM   4423  CG  PHE   284      48.589  30.282  61.979  1.00  0.00           C
ATOM   4424  CD1 PHE   284      49.365  30.762  63.067  1.00  0.00           C
ATOM   4425  HD1 PHE   284      49.436  30.084  63.905  1.00  0.00           H
ATOM   4426  CE1 PHE   284      50.079  31.993  62.996  1.00  0.00           C
ATOM   4427  HE1 PHE   284      50.856  32.176  63.723  1.00  0.00           H
ATOM   4428  CZ  PHE   284      49.934  32.827  61.973  1.00  0.00           C
ATOM   4429  HZ  PHE   284      50.525  33.729  61.909  1.00  0.00           H
ATOM   4430  CE2 PHE   284      49.125  32.441  60.920  1.00  0.00           C
ATOM   4431  HE2 PHE   284      49.017  33.049  60.035  1.00  0.00           H
ATOM   4432  CD2 PHE   284      48.395  31.235  60.923  1.00  0.00           C
ATOM   4433  HD2 PHE   284      47.803  30.901  60.084  1.00  0.00           H
ATOM   4434  C   PHE   284      45.762  29.963  62.797  1.00  0.00           C
ATOM   4435  O   PHE   284      45.749  31.035  63.395  1.00  0.00           O
ATOM   4436  N   GLU   285      44.708  29.628  62.002  1.00  0.00           N
ATOM   4437  H   GLU   285      44.630  28.711  61.584  1.00  0.00           H
ATOM   4438  CA  GLU   285      43.645  30.601  61.763  1.00  0.00           C
ATOM   4439  HA  GLU   285      44.073  31.583  61.561  1.00  0.00           H
ATOM   4440  CB  GLU   285      42.768  30.101  60.604  1.00  0.00           C
ATOM   4441  HB2 GLU   285      43.405  29.941  59.734  1.00  0.00           H
ATOM   4442  HB3 GLU   285      42.399  29.133  60.941  1.00  0.00           H
ATOM   4443  CG  GLU   285      41.696  31.029  60.086  1.00  0.00           C
ATOM   4444  HG2 GLU   285      41.270  31.492  60.977  1.00  0.00           H
ATOM   4445  HG3 GLU   285      42.188  31.688  59.369  1.00  0.00           H
ATOM   4446  CD  GLU   285      40.582  30.229  59.401  1.00  0.00           C
ATOM   4447  OE1 GLU   285      40.858  29.514  58.430  1.00  0.00           O
ATOM   4448  OE2 GLU   285      39.416  30.364  59.873  1.00  0.00           O
ATOM   4449  C   GLU   285      42.783  30.768  63.052  1.00  0.00           C
ATOM   4450  O   GLU   285      42.658  31.830  63.684  1.00  0.00           O
ATOM   4451  N   LYS   286      42.310  29.642  63.557  1.00  0.00           N
ATOM   4452  H   LYS   286      42.477  28.796  63.032  1.00  0.00           H
ATOM   4453  CA  LYS   286      41.812  29.428  64.927  1.00  0.00           C
ATOM   4454  HA  LYS   286      40.763  29.676  65.090  1.00  0.00           H
ATOM   4455  CB  LYS   286      41.695  27.917  65.213  1.00  0.00           C
ATOM   4456  HB2 LYS   286      42.669  27.521  64.923  1.00  0.00           H
ATOM   4457  HB3 LYS   286      41.610  27.886  66.300  1.00  0.00           H
ATOM   4458  CG  LYS   286      40.472  27.273  64.535  1.00  0.00           C
ATOM   4459  HG2 LYS   286      39.562  27.592  65.043  1.00  0.00           H
ATOM   4460  HG3 LYS   286      40.424  27.566  63.487  1.00  0.00           H
ATOM   4461  CD  LYS   286      40.495  25.716  64.645  1.00  0.00           C
ATOM   4462  HD2 LYS   286      41.221  25.229  63.995  1.00  0.00           H
ATOM   4463  HD3 LYS   286      40.747  25.416  65.662  1.00  0.00           H
ATOM   4464  CE  LYS   286      39.181  25.156  64.163  1.00  0.00           C
ATOM   4465  HE2 LYS   286      38.441  24.990  64.946  1.00  0.00           H
ATOM   4466  HE3 LYS   286      38.942  25.716  63.259  1.00  0.00           H
ATOM   4467  NZ  LYS   286      39.378  23.748  63.626  1.00  0.00           N
ATOM   4468  HZ1 LYS   286      40.135  23.642  62.967  1.00  0.00           H
ATOM   4469  HZ2 LYS   286      38.510  23.441  63.211  1.00  0.00           H
ATOM   4470  HZ3 LYS   286      39.543  23.133  64.410  1.00  0.00           H
ATOM   4471  C   LYS   286      42.522  30.214  66.051  1.00  0.00           C
ATOM   4472  O   LYS   286      41.926  30.940  66.863  1.00  0.00           O
ATOM   4473  N   MET   287      43.813  30.013  66.175  1.00  0.00           N
ATOM   4474  H   MET   287      44.297  29.418  65.518  1.00  0.00           H
ATOM   4475  CA  MET   287      44.708  30.706  67.120  1.00  0.00           C
ATOM   4476  HA  MET   287      44.216  30.764  68.091  1.00  0.00           H
ATOM   4477  CB  MET   287      46.089  29.997  67.335  1.00  0.00           C
ATOM   4478  HB2 MET   287      46.436  29.731  66.337  1.00  0.00           H
ATOM   4479  HB3 MET   287      46.787  30.666  67.840  1.00  0.00           H
ATOM   4480  CG  MET   287      45.887  28.654  68.113  1.00  0.00           C
ATOM   4481  HG2 MET   287      44.846  28.714  68.434  1.00  0.00           H
ATOM   4482  HG3 MET   287      45.694  27.841  67.412  1.00  0.00           H
ATOM   4483  SD  MET   287      46.976  28.046  69.428  1.00  0.00           S
ATOM   4484  CE  MET   287      46.789  29.393  70.580  1.00  0.00           C
ATOM   4485  HE1 MET   287      46.807  30.343  70.046  1.00  0.00           H
ATOM   4486  HE2 MET   287      45.812  29.253  71.047  1.00  0.00           H
ATOM   4487  HE3 MET   287      47.689  29.305  71.188  1.00  0.00           H
ATOM   4488  C   MET   287      45.062  32.194  66.888  1.00  0.00           C
ATOM   4489  O   MET   287      45.419  32.826  67.900  1.00  0.00           O
ATOM   4490  N   SER   288      44.961  32.732  65.673  1.00  0.00           N
ATOM   4491  H   SER   288      44.672  32.213  64.857  1.00  0.00           H
ATOM   4492  CA  SER   288      45.469  34.137  65.350  1.00  0.00           C
ATOM   4493  HA  SER   288      45.652  34.655  66.291  1.00  0.00           H
ATOM   4494  CB  SER   288      46.782  34.032  64.501  1.00  0.00           C
ATOM   4495  HB2 SER   288      47.076  35.079  64.420  1.00  0.00           H
ATOM   4496  HB3 SER   288      47.486  33.464  65.109  1.00  0.00           H
ATOM   4497  OG  SER   288      46.729  33.437  63.240  1.00  0.00           O
ATOM   4498  HG  SER   288      46.561  32.492  63.260  1.00  0.00           H
ATOM   4499  C   SER   288      44.468  35.023  64.618  1.00  0.00           C
ATOM   4500  O   SER   288      44.573  36.246  64.594  1.00  0.00           O
ATOM   4501  N   SER   289      43.434  34.472  64.009  1.00  0.00           N
ATOM   4502  H   SER   289      43.128  33.525  64.185  1.00  0.00           H
ATOM   4503  CA  SER   289      42.313  35.294  63.485  1.00  0.00           C
ATOM   4504  HA  SER   289      42.735  36.019  62.790  1.00  0.00           H
ATOM   4505  CB  SER   289      41.333  34.453  62.581  1.00  0.00           C
ATOM   4506  HB2 SER   289      41.760  34.196  61.611  1.00  0.00           H
ATOM   4507  HB3 SER   289      41.177  33.523  63.129  1.00  0.00           H
ATOM   4508  OG  SER   289      40.183  35.154  62.381  1.00  0.00           O
ATOM   4509  HG  SER   289      39.895  35.243  61.470  1.00  0.00           H
ATOM   4510  C   SER   289      41.534  36.022  64.552  1.00  0.00           C
ATOM   4511  O   SER   289      41.217  35.527  65.625  1.00  0.00           O
ATOM   4512  N   GLY   290      41.119  37.252  64.208  1.00  0.00           N
ATOM   4513  H   GLY   290      41.156  37.593  63.257  1.00  0.00           H
ATOM   4514  CA  GLY   290      40.322  38.082  65.160  1.00  0.00           C
ATOM   4515  HA2 GLY   290      40.862  38.171  66.103  1.00  0.00           H
ATOM   4516  HA3 GLY   290      40.138  39.070  64.737  1.00  0.00           H
ATOM   4517  C   GLY   290      38.891  37.554  65.355  1.00  0.00           C
ATOM   4518  O   GLY   290      38.196  37.876  66.322  1.00  0.00           O
ATOM   4519  N   TYR   291      38.447  36.637  64.486  1.00  0.00           N
ATOM   4520  H   TYR   291      39.071  36.311  63.763  1.00  0.00           H
ATOM   4521  CA  TYR   291      37.033  36.116  64.493  1.00  0.00           C
ATOM   4522  HA  TYR   291      36.269  36.891  64.546  1.00  0.00           H
ATOM   4523  CB  TYR   291      36.838  35.316  63.209  1.00  0.00           C
ATOM   4524  HB2 TYR   291      37.069  35.905  62.322  1.00  0.00           H
ATOM   4525  HB3 TYR   291      37.581  34.521  63.270  1.00  0.00           H
ATOM   4526  CG  TYR   291      35.488  34.647  63.214  1.00  0.00           C
ATOM   4527  CD1 TYR   291      34.401  35.359  62.807  1.00  0.00           C
ATOM   4528  HD1 TYR   291      34.500  36.392  62.505  1.00  0.00           H
ATOM   4529  CE1 TYR   291      33.050  34.911  62.713  1.00  0.00           C
ATOM   4530  HE1 TYR   291      32.228  35.495  62.327  1.00  0.00           H
ATOM   4531  CZ  TYR   291      32.907  33.518  63.024  1.00  0.00           C
ATOM   4532  OH  TYR   291      31.666  33.032  63.060  1.00  0.00           O
ATOM   4533  HH  TYR   291      30.994  33.698  62.900  1.00  0.00           H
ATOM   4534  CE2 TYR   291      34.064  32.706  63.329  1.00  0.00           C
ATOM   4535  HE2 TYR   291      33.998  31.654  63.565  1.00  0.00           H
ATOM   4536  CD2 TYR   291      35.336  33.294  63.550  1.00  0.00           C
ATOM   4537  HD2 TYR   291      36.158  32.652  63.831  1.00  0.00           H
ATOM   4538  C   TYR   291      36.839  35.394  65.790  1.00  0.00           C
ATOM   4539  O   TYR   291      35.714  35.477  66.337  1.00  0.00           O
ATOM   4540  N   TYR   292      37.829  34.576  66.307  1.00  0.00           N
ATOM   4541  H   TYR   292      38.714  34.546  65.820  1.00  0.00           H
ATOM   4542  CA  TYR   292      37.600  33.672  67.430  1.00  0.00           C
ATOM   4543  HA  TYR   292      36.555  33.365  67.480  1.00  0.00           H
ATOM   4544  CB  TYR   292      38.554  32.451  67.300  1.00  0.00           C
ATOM   4545  HB2 TYR   292      39.609  32.665  67.475  1.00  0.00           H
ATOM   4546  HB3 TYR   292      38.255  31.690  68.022  1.00  0.00           H
ATOM   4547  CG  TYR   292      38.364  31.698  66.051  1.00  0.00           C
ATOM   4548  CD1 TYR   292      37.391  30.668  65.969  1.00  0.00           C
ATOM   4549  HD1 TYR   292      36.768  30.408  66.811  1.00  0.00           H
ATOM   4550  CE1 TYR   292      37.284  29.998  64.763  1.00  0.00           C
ATOM   4551  HE1 TYR   292      36.514  29.242  64.740  1.00  0.00           H
ATOM   4552  CZ  TYR   292      38.097  30.241  63.613  1.00  0.00           C
ATOM   4553  OH  TYR   292      37.974  29.396  62.533  1.00  0.00           O
ATOM   4554  HH  TYR   292      38.606  29.563  61.831  1.00  0.00           H
ATOM   4555  CE2 TYR   292      39.017  31.324  63.717  1.00  0.00           C
ATOM   4556  HE2 TYR   292      39.570  31.697  62.868  1.00  0.00           H
ATOM   4557  CD2 TYR   292      39.132  32.031  64.935  1.00  0.00           C
ATOM   4558  HD2 TYR   292      39.890  32.799  64.983  1.00  0.00           H
ATOM   4559  C   TYR   292      37.816  34.311  68.800  1.00  0.00           C
ATOM   4560  O   TYR   292      37.514  33.660  69.772  1.00  0.00           O
ATOM   4561  N   LEU   293      38.207  35.600  68.921  1.00  0.00           N
ATOM   4562  H   LEU   293      38.304  36.137  68.071  1.00  0.00           H
ATOM   4563  CA  LEU   293      38.616  36.310  70.132  1.00  0.00           C
ATOM   4564  HA  LEU   293      39.336  35.670  70.644  1.00  0.00           H
ATOM   4565  CB  LEU   293      38.992  37.757  69.864  1.00  0.00           C
ATOM   4566  HB2 LEU   293      38.076  38.230  69.510  1.00  0.00           H
ATOM   4567  HB3 LEU   293      39.189  38.301  70.787  1.00  0.00           H
ATOM   4568  CG  LEU   293      40.206  37.944  68.900  1.00  0.00           C
ATOM   4569  HG  LEU   293      40.024  37.458  67.942  1.00  0.00           H
ATOM   4570  CD1 LEU   293      40.179  39.461  68.524  1.00  0.00           C
ATOM   4571 HD11 LEU   293      40.873  39.767  67.741  1.00  0.00           H
ATOM   4572 HD12 LEU   293      40.427  39.898  69.491  1.00  0.00           H
ATOM   4573 HD13 LEU   293      39.149  39.738  68.297  1.00  0.00           H
ATOM   4574  CD2 LEU   293      41.510  37.520  69.359  1.00  0.00           C
ATOM   4575 HD21 LEU   293      42.279  37.659  68.600  1.00  0.00           H
ATOM   4576 HD22 LEU   293      41.889  38.069  70.222  1.00  0.00           H
ATOM   4577 HD23 LEU   293      41.511  36.471  69.653  1.00  0.00           H
ATOM   4578  C   LEU   293      37.396  36.361  71.084  1.00  0.00           C
ATOM   4579  O   LEU   293      37.609  36.178  72.306  1.00  0.00           O
ATOM   4580  N   GLY   294      36.164  36.570  70.558  1.00  0.00           N
ATOM   4581  H   GLY   294      36.150  36.399  69.562  1.00  0.00           H
ATOM   4582  CA  GLY   294      34.922  36.486  71.275  1.00  0.00           C
ATOM   4583  HA2 GLY   294      34.978  37.246  72.053  1.00  0.00           H
ATOM   4584  HA3 GLY   294      34.035  36.623  70.657  1.00  0.00           H
ATOM   4585  C   GLY   294      34.682  35.171  72.090  1.00  0.00           C
ATOM   4586  O   GLY   294      34.318  35.129  73.255  1.00  0.00           O
ATOM   4587  N   GLU   295      35.029  34.040  71.421  1.00  0.00           N
ATOM   4588  H   GLU   295      35.256  34.059  70.436  1.00  0.00           H
ATOM   4589  CA  GLU   295      34.925  32.723  72.003  1.00  0.00           C
ATOM   4590  HA  GLU   295      33.998  32.632  72.571  1.00  0.00           H
ATOM   4591  CB  GLU   295      34.618  31.717  70.880  1.00  0.00           C
ATOM   4592  HB2 GLU   295      33.938  32.252  70.216  1.00  0.00           H
ATOM   4593  HB3 GLU   295      35.497  31.635  70.241  1.00  0.00           H
ATOM   4594  CG  GLU   295      34.274  30.328  71.256  1.00  0.00           C
ATOM   4595  HG2 GLU   295      34.185  29.680  70.384  1.00  0.00           H
ATOM   4596  HG3 GLU   295      35.055  29.995  71.941  1.00  0.00           H
ATOM   4597  CD  GLU   295      32.954  30.312  71.962  1.00  0.00           C
ATOM   4598  OE1 GLU   295      32.175  31.262  71.962  1.00  0.00           O
ATOM   4599  OE2 GLU   295      32.608  29.303  72.559  1.00  0.00           O
ATOM   4600  C   GLU   295      36.055  32.397  72.888  1.00  0.00           C
ATOM   4601  O   GLU   295      35.806  31.845  73.990  1.00  0.00           O
ATOM   4602  N   ILE   296      37.290  32.818  72.573  1.00  0.00           N
ATOM   4603  H   ILE   296      37.362  33.162  71.626  1.00  0.00           H
ATOM   4604  CA  ILE   296      38.441  32.710  73.505  1.00  0.00           C
ATOM   4605  HA  ILE   296      38.524  31.650  73.745  1.00  0.00           H
ATOM   4606  CB  ILE   296      39.859  33.087  72.828  1.00  0.00           C
ATOM   4607  HB  ILE   296      39.827  34.109  72.450  1.00  0.00           H
ATOM   4608  CG2 ILE   296      40.947  32.960  73.889  1.00  0.00           C
ATOM   4609 HG21 ILE   296      40.933  31.951  74.302  1.00  0.00           H
ATOM   4610 HG22 ILE   296      40.936  33.737  74.654  1.00  0.00           H
ATOM   4611 HG23 ILE   296      41.858  33.126  73.314  1.00  0.00           H
ATOM   4612  CG1 ILE   296      40.174  32.285  71.555  1.00  0.00           C
ATOM   4613 HG12 ILE   296      40.268  31.221  71.772  1.00  0.00           H
ATOM   4614 HG13 ILE   296      39.260  32.411  70.973  1.00  0.00           H
ATOM   4615  CD1 ILE   296      41.441  32.641  70.750  1.00  0.00           C
ATOM   4616 HD11 ILE   296      42.304  32.485  71.397  1.00  0.00           H
ATOM   4617 HD12 ILE   296      41.316  33.632  70.316  1.00  0.00           H
ATOM   4618 HD13 ILE   296      41.535  31.992  69.879  1.00  0.00           H
ATOM   4619  C   ILE   296      38.146  33.479  74.798  1.00  0.00           C
ATOM   4620  O   ILE   296      38.562  33.069  75.888  1.00  0.00           O
ATOM   4621  N   LEU   297      37.394  34.568  74.705  1.00  0.00           N
ATOM   4622  H   LEU   297      37.050  34.891  73.813  1.00  0.00           H
ATOM   4623  CA  LEU   297      37.034  35.447  75.883  1.00  0.00           C
ATOM   4624  HA  LEU   297      37.817  35.589  76.628  1.00  0.00           H
ATOM   4625  CB  LEU   297      36.651  36.909  75.376  1.00  0.00           C
ATOM   4626  HB2 LEU   297      37.602  37.305  75.019  1.00  0.00           H
ATOM   4627  HB3 LEU   297      35.985  36.802  74.519  1.00  0.00           H
ATOM   4628  CG  LEU   297      36.000  37.822  76.468  1.00  0.00           C
ATOM   4629  HG  LEU   297      35.184  37.439  77.081  1.00  0.00           H
ATOM   4630  CD1 LEU   297      37.121  37.979  77.518  1.00  0.00           C
ATOM   4631 HD11 LEU   297      38.066  38.346  77.117  1.00  0.00           H
ATOM   4632 HD12 LEU   297      37.331  37.113  78.145  1.00  0.00           H
ATOM   4633 HD13 LEU   297      36.778  38.670  78.289  1.00  0.00           H
ATOM   4634  CD2 LEU   297      35.669  39.263  75.869  1.00  0.00           C
ATOM   4635 HD21 LEU   297      36.530  39.915  75.718  1.00  0.00           H
ATOM   4636 HD22 LEU   297      34.989  39.236  75.018  1.00  0.00           H
ATOM   4637 HD23 LEU   297      35.141  39.843  76.626  1.00  0.00           H
ATOM   4638  C   LEU   297      35.899  34.711  76.704  1.00  0.00           C
ATOM   4639  O   LEU   297      35.998  34.495  77.938  1.00  0.00           O
ATOM   4640  N   ARG   298      34.796  34.346  75.990  1.00  0.00           N
ATOM   4641  H   ARG   298      34.933  34.450  74.994  1.00  0.00           H
ATOM   4642  CA  ARG   298      33.584  33.634  76.603  1.00  0.00           C
ATOM   4643  HA  ARG   298      33.126  34.425  77.196  1.00  0.00           H
ATOM   4644  CB  ARG   298      32.592  33.041  75.494  1.00  0.00           C
ATOM   4645  HB2 ARG   298      32.457  33.760  74.687  1.00  0.00           H
ATOM   4646  HB3 ARG   298      33.099  32.111  75.239  1.00  0.00           H
ATOM   4647  CG  ARG   298      31.188  32.602  76.037  1.00  0.00           C
ATOM   4648  HG2 ARG   298      31.252  31.888  76.859  1.00  0.00           H
ATOM   4649  HG3 ARG   298      30.688  33.522  76.341  1.00  0.00           H
ATOM   4650  CD  ARG   298      30.459  32.112  74.727  1.00  0.00           C
ATOM   4651  HD2 ARG   298      29.386  32.108  74.921  1.00  0.00           H
ATOM   4652  HD3 ARG   298      30.717  32.810  73.932  1.00  0.00           H
ATOM   4653  NE  ARG   298      30.776  30.748  74.413  1.00  0.00           N
ATOM   4654  HE  ARG   298      31.545  30.767  73.758  1.00  0.00           H
ATOM   4655  CZ  ARG   298      30.319  29.646  74.913  1.00  0.00           C
ATOM   4656  NH1 ARG   298      29.361  29.570  75.805  1.00  0.00           N
ATOM   4657 HH11 ARG   298      29.002  30.468  76.096  1.00  0.00           H
ATOM   4658 HH12 ARG   298      28.991  28.682  76.115  1.00  0.00           H
ATOM   4659  NH2 ARG   298      30.675  28.526  74.392  1.00  0.00           N
ATOM   4660 HH21 ARG   298      31.410  28.554  73.700  1.00  0.00           H
ATOM   4661 HH22 ARG   298      30.358  27.662  74.807  1.00  0.00           H
ATOM   4662  C   ARG   298      34.060  32.455  77.438  1.00  0.00           C
ATOM   4663  O   ARG   298      33.503  32.264  78.524  1.00  0.00           O
ATOM   4664  N   LEU   299      35.041  31.710  76.975  1.00  0.00           N
ATOM   4665  H   LEU   299      35.499  31.925  76.102  1.00  0.00           H
ATOM   4666  CA  LEU   299      35.398  30.440  77.625  1.00  0.00           C
ATOM   4667  HA  LEU   299      34.531  29.996  78.112  1.00  0.00           H
ATOM   4668  CB  LEU   299      35.806  29.448  76.564  1.00  0.00           C
ATOM   4669  HB2 LEU   299      36.636  29.873  76.000  1.00  0.00           H
ATOM   4670  HB3 LEU   299      36.265  28.604  77.076  1.00  0.00           H
ATOM   4671  CG  LEU   299      34.810  28.995  75.505  1.00  0.00           C
ATOM   4672  HG  LEU   299      34.399  29.891  75.040  1.00  0.00           H
ATOM   4673  CD1 LEU   299      35.612  28.120  74.571  1.00  0.00           C
ATOM   4674 HD11 LEU   299      36.469  28.624  74.124  1.00  0.00           H
ATOM   4675 HD12 LEU   299      34.920  27.824  73.782  1.00  0.00           H
ATOM   4676 HD13 LEU   299      35.852  27.228  75.147  1.00  0.00           H
ATOM   4677  CD2 LEU   299      33.726  28.061  76.119  1.00  0.00           C
ATOM   4678 HD21 LEU   299      33.081  27.635  75.351  1.00  0.00           H
ATOM   4679 HD22 LEU   299      34.169  27.421  76.882  1.00  0.00           H
ATOM   4680 HD23 LEU   299      33.076  28.640  76.774  1.00  0.00           H
ATOM   4681  C   LEU   299      36.455  30.558  78.749  1.00  0.00           C
ATOM   4682  O   LEU   299      36.330  29.776  79.641  1.00  0.00           O
ATOM   4683  N   ALA   300      37.166  31.705  78.928  1.00  0.00           N
ATOM   4684  H   ALA   300      37.018  32.342  78.158  1.00  0.00           H
ATOM   4685  CA  ALA   300      37.982  31.959  80.082  1.00  0.00           C
ATOM   4686  HA  ALA   300      38.441  31.021  80.395  1.00  0.00           H
ATOM   4687  CB  ALA   300      39.076  32.971  79.583  1.00  0.00           C
ATOM   4688  HB1 ALA   300      38.709  33.851  79.056  1.00  0.00           H
ATOM   4689  HB2 ALA   300      39.771  32.421  78.947  1.00  0.00           H
ATOM   4690  HB3 ALA   300      39.700  33.258  80.429  1.00  0.00           H
ATOM   4691  C   ALA   300      37.088  32.499  81.142  1.00  0.00           C
ATOM   4692  O   ALA   300      37.350  32.284  82.369  1.00  0.00           O
ATOM   4693  N   LEU   301      36.094  33.267  80.757  1.00  0.00           N
ATOM   4694  H   LEU   301      35.938  33.522  79.792  1.00  0.00           H
ATOM   4695  CA  LEU   301      35.144  33.771  81.789  1.00  0.00           C
ATOM   4696  HA  LEU   301      35.693  34.020  82.697  1.00  0.00           H
ATOM   4697  CB  LEU   301      34.383  34.973  81.237  1.00  0.00           C
ATOM   4698  HB2 LEU   301      34.000  34.757  80.239  1.00  0.00           H
ATOM   4699  HB3 LEU   301      33.506  35.275  81.810  1.00  0.00           H
ATOM   4700  CG  LEU   301      35.420  36.136  81.090  1.00  0.00           C
ATOM   4701  HG  LEU   301      36.377  35.844  80.657  1.00  0.00           H
ATOM   4702  CD1 LEU   301      34.817  37.121  80.052  1.00  0.00           C
ATOM   4703 HD11 LEU   301      34.788  36.510  79.151  1.00  0.00           H
ATOM   4704 HD12 LEU   301      35.376  38.031  79.833  1.00  0.00           H
ATOM   4705 HD13 LEU   301      33.851  37.444  80.442  1.00  0.00           H
ATOM   4706  CD2 LEU   301      35.754  36.824  82.465  1.00  0.00           C
ATOM   4707 HD21 LEU   301      36.329  37.727  82.262  1.00  0.00           H
ATOM   4708 HD22 LEU   301      34.860  37.025  83.055  1.00  0.00           H
ATOM   4709 HD23 LEU   301      36.342  36.137  83.074  1.00  0.00           H
ATOM   4710  C   LEU   301      34.139  32.644  82.119  1.00  0.00           C
ATOM   4711  O   LEU   301      33.657  32.636  83.263  1.00  0.00           O
ATOM   4712  N   MET   302      33.879  31.670  81.261  1.00  0.00           N
ATOM   4713  H   MET   302      34.449  31.608  80.429  1.00  0.00           H
ATOM   4714  CA  MET   302      33.075  30.521  81.698  1.00  0.00           C
ATOM   4715  HA  MET   302      32.225  30.932  82.244  1.00  0.00           H
ATOM   4716  CB  MET   302      32.513  30.000  80.411  1.00  0.00           C
ATOM   4717  HB2 MET   302      31.938  30.753  79.871  1.00  0.00           H
ATOM   4718  HB3 MET   302      33.352  29.660  79.804  1.00  0.00           H
ATOM   4719  CG  MET   302      31.627  28.705  80.544  1.00  0.00           C
ATOM   4720  HG2 MET   302      31.104  28.598  79.595  1.00  0.00           H
ATOM   4721  HG3 MET   302      32.198  27.808  80.787  1.00  0.00           H
ATOM   4722  SD  MET   302      30.332  28.908  81.829  1.00  0.00           S
ATOM   4723  CE  MET   302      28.905  29.231  80.774  1.00  0.00           C
ATOM   4724  HE1 MET   302      29.116  28.838  79.779  1.00  0.00           H
ATOM   4725  HE2 MET   302      28.022  28.834  81.275  1.00  0.00           H
ATOM   4726  HE3 MET   302      28.806  30.312  80.686  1.00  0.00           H
ATOM   4727  C   MET   302      33.845  29.545  82.625  1.00  0.00           C
ATOM   4728  O   MET   302      33.236  28.996  83.584  1.00  0.00           O
ATOM   4729  N   ASP   303      35.101  29.351  82.374  1.00  0.00           N
ATOM   4730  H   ASP   303      35.506  29.605  81.485  1.00  0.00           H
ATOM   4731  CA  ASP   303      35.920  28.630  83.331  1.00  0.00           C
ATOM   4732  HA  ASP   303      35.477  27.658  83.547  1.00  0.00           H
ATOM   4733  CB  ASP   303      37.181  28.270  82.636  1.00  0.00           C
ATOM   4734  HB2 ASP   303      36.930  27.493  81.914  1.00  0.00           H
ATOM   4735  HB3 ASP   303      37.510  29.103  82.013  1.00  0.00           H
ATOM   4736  CG  ASP   303      38.320  27.763  83.492  1.00  0.00           C
ATOM   4737  OD1 ASP   303      38.082  27.302  84.632  1.00  0.00           O
ATOM   4738  OD2 ASP   303      39.452  27.696  82.974  1.00  0.00           O
ATOM   4739  C   ASP   303      35.898  29.314  84.757  1.00  0.00           C
ATOM   4740  O   ASP   303      35.536  28.647  85.748  1.00  0.00           O
ATOM   4741  N   MET   304      36.027  30.663  84.799  1.00  0.00           N
ATOM   4742  H   MET   304      36.290  31.151  83.954  1.00  0.00           H
ATOM   4743  CA  MET   304      36.118  31.391  86.085  1.00  0.00           C
ATOM   4744  HA  MET   304      36.889  30.864  86.648  1.00  0.00           H
ATOM   4745  CB  MET   304      36.628  32.849  85.847  1.00  0.00           C
ATOM   4746  HB2 MET   304      36.030  33.304  85.055  1.00  0.00           H
ATOM   4747  HB3 MET   304      36.409  33.465  86.719  1.00  0.00           H
ATOM   4748  CG  MET   304      38.094  33.014  85.554  1.00  0.00           C
ATOM   4749  HG2 MET   304      38.521  32.301  84.849  1.00  0.00           H
ATOM   4750  HG3 MET   304      38.346  33.887  84.953  1.00  0.00           H
ATOM   4751  SD  MET   304      39.313  33.017  86.950  1.00  0.00           S
ATOM   4752  CE  MET   304      39.924  31.316  87.103  1.00  0.00           C
ATOM   4753  HE1 MET   304      40.392  31.094  86.145  1.00  0.00           H
ATOM   4754  HE2 MET   304      40.663  31.176  87.892  1.00  0.00           H
ATOM   4755  HE3 MET   304      39.135  30.608  87.353  1.00  0.00           H
ATOM   4756  C   MET   304      34.836  31.503  86.898  1.00  0.00           C
ATOM   4757  O   MET   304      34.720  31.827  88.108  1.00  0.00           O
ATOM   4758  N   TYR   305      33.693  31.391  86.179  1.00  0.00           N
ATOM   4759  H   TYR   305      33.732  31.442  85.171  1.00  0.00           H
ATOM   4760  CA  TYR   305      32.308  31.167  86.662  1.00  0.00           C
ATOM   4761  HA  TYR   305      32.091  31.813  87.512  1.00  0.00           H
ATOM   4762  CB  TYR   305      31.300  31.461  85.470  1.00  0.00           C
ATOM   4763  HB2 TYR   305      31.364  32.522  85.229  1.00  0.00           H
ATOM   4764  HB3 TYR   305      31.628  30.862  84.621  1.00  0.00           H
ATOM   4765  CG  TYR   305      29.846  31.132  85.773  1.00  0.00           C
ATOM   4766  CD1 TYR   305      29.127  31.942  86.634  1.00  0.00           C
ATOM   4767  HD1 TYR   305      29.583  32.856  86.985  1.00  0.00           H
ATOM   4768  CE1 TYR   305      27.824  31.671  86.949  1.00  0.00           C
ATOM   4769  HE1 TYR   305      27.183  32.307  87.543  1.00  0.00           H
ATOM   4770  CZ  TYR   305      27.220  30.437  86.481  1.00  0.00           C
ATOM   4771  OH  TYR   305      25.981  30.033  86.901  1.00  0.00           O
ATOM   4772  HH  TYR   305      25.894  29.085  87.022  1.00  0.00           H
ATOM   4773  CE2 TYR   305      27.942  29.582  85.644  1.00  0.00           C
ATOM   4774  HE2 TYR   305      27.412  28.701  85.315  1.00  0.00           H
ATOM   4775  CD2 TYR   305      29.298  29.896  85.269  1.00  0.00           C
ATOM   4776  HD2 TYR   305      29.757  29.229  84.554  1.00  0.00           H
ATOM   4777  C   TYR   305      32.132  29.735  87.081  1.00  0.00           C
ATOM   4778  O   TYR   305      31.625  29.534  88.172  1.00  0.00           O
ATOM   4779  N   LYS   306      32.652  28.693  86.412  1.00  0.00           N
ATOM   4780  H   LYS   306      33.074  28.764  85.497  1.00  0.00           H
ATOM   4781  CA  LYS   306      32.327  27.301  86.814  1.00  0.00           C
ATOM   4782  HA  LYS   306      31.321  27.186  87.218  1.00  0.00           H
ATOM   4783  CB  LYS   306      32.543  26.344  85.626  1.00  0.00           C
ATOM   4784  HB2 LYS   306      33.516  26.581  85.196  1.00  0.00           H
ATOM   4785  HB3 LYS   306      32.573  25.301  85.939  1.00  0.00           H
ATOM   4786  CG  LYS   306      31.470  26.363  84.524  1.00  0.00           C
ATOM   4787  HG2 LYS   306      30.471  26.188  84.924  1.00  0.00           H
ATOM   4788  HG3 LYS   306      31.463  27.350  84.062  1.00  0.00           H
ATOM   4789  CD  LYS   306      31.717  25.433  83.333  1.00  0.00           C
ATOM   4790  HD2 LYS   306      32.419  25.993  82.715  1.00  0.00           H
ATOM   4791  HD3 LYS   306      31.985  24.417  83.625  1.00  0.00           H
ATOM   4792  CE  LYS   306      30.523  25.348  82.435  1.00  0.00           C
ATOM   4793  HE2 LYS   306      29.691  25.105  83.094  1.00  0.00           H
ATOM   4794  HE3 LYS   306      30.182  26.268  81.958  1.00  0.00           H
ATOM   4795  NZ  LYS   306      30.631  24.372  81.283  1.00  0.00           N
ATOM   4796  HZ1 LYS   306      29.790  24.329  80.727  1.00  0.00           H
ATOM   4797  HZ2 LYS   306      31.036  23.481  81.534  1.00  0.00           H
ATOM   4798  HZ3 LYS   306      31.305  24.666  80.589  1.00  0.00           H
ATOM   4799  C   LYS   306      33.150  26.905  88.061  1.00  0.00           C
ATOM   4800  O   LYS   306      32.662  26.206  88.910  1.00  0.00           O
ATOM   4801  N   GLN   307      34.308  27.512  88.208  1.00  0.00           N
ATOM   4802  H   GLN   307      34.799  27.990  87.465  1.00  0.00           H
ATOM   4803  CA  GLN   307      35.052  27.402  89.538  1.00  0.00           C
ATOM   4804  HA  GLN   307      34.708  26.530  90.093  1.00  0.00           H
ATOM   4805  CB  GLN   307      36.568  27.321  89.260  1.00  0.00           C
ATOM   4806  HB2 GLN   307      36.716  26.622  88.437  1.00  0.00           H
ATOM   4807  HB3 GLN   307      37.030  28.288  89.056  1.00  0.00           H
ATOM   4808  CG  GLN   307      37.433  26.616  90.231  1.00  0.00           C
ATOM   4809  HG2 GLN   307      38.377  26.477  89.703  1.00  0.00           H
ATOM   4810  HG3 GLN   307      37.633  27.141  91.166  1.00  0.00           H
ATOM   4811  CD  GLN   307      36.905  25.214  90.700  1.00  0.00           C
ATOM   4812  OE1 GLN   307      35.928  24.675  90.268  1.00  0.00           O
ATOM   4813  NE2 GLN   307      37.557  24.664  91.624  1.00  0.00           N
ATOM   4814 HE21 GLN   307      37.289  23.765  92.001  1.00  0.00           H
ATOM   4815 HE22 GLN   307      38.392  25.085  92.003  1.00  0.00           H
ATOM   4816  C   GLN   307      34.620  28.527  90.527  1.00  0.00           C
ATOM   4817  O   GLN   307      35.374  28.854  91.433  1.00  0.00           O
ATOM   4818  N   GLY   308      33.438  29.134  90.248  1.00  0.00           N
ATOM   4819  H   GLY   308      33.076  29.042  89.311  1.00  0.00           H
ATOM   4820  CA  GLY   308      32.820  29.959  91.283  1.00  0.00           C
ATOM   4821  HA2 GLY   308      31.776  30.118  91.015  1.00  0.00           H
ATOM   4822  HA3 GLY   308      32.887  29.412  92.223  1.00  0.00           H
ATOM   4823  C   GLY   308      33.451  31.362  91.407  1.00  0.00           C
ATOM   4824  O   GLY   308      32.834  32.240  92.036  1.00  0.00           O
ATOM   4825  N   PHE   309      34.618  31.700  90.903  1.00  0.00           N
ATOM   4826  H   PHE   309      35.134  31.075  90.302  1.00  0.00           H
ATOM   4827  CA  PHE   309      35.316  32.950  91.232  1.00  0.00           C
ATOM   4828  HA  PHE   309      35.417  33.006  92.316  1.00  0.00           H
ATOM   4829  CB  PHE   309      36.721  32.796  90.539  1.00  0.00           C
ATOM   4830  HB2 PHE   309      36.555  32.657  89.470  1.00  0.00           H
ATOM   4831  HB3 PHE   309      37.195  33.766  90.396  1.00  0.00           H
ATOM   4832  CG  PHE   309      37.566  31.750  91.014  1.00  0.00           C
ATOM   4833  CD1 PHE   309      37.991  31.686  92.377  1.00  0.00           C
ATOM   4834  HD1 PHE   309      37.625  32.460  93.036  1.00  0.00           H
ATOM   4835  CE1 PHE   309      38.836  30.570  92.800  1.00  0.00           C
ATOM   4836  HE1 PHE   309      39.214  30.476  93.807  1.00  0.00           H
ATOM   4837  CZ  PHE   309      39.158  29.627  91.854  1.00  0.00           C
ATOM   4838  HZ  PHE   309      39.710  28.733  92.102  1.00  0.00           H
ATOM   4839  CE2 PHE   309      38.968  29.806  90.472  1.00  0.00           C
ATOM   4840  HE2 PHE   309      39.377  29.041  89.830  1.00  0.00           H
ATOM   4841  CD2 PHE   309      38.020  30.786  90.040  1.00  0.00           C
ATOM   4842  HD2 PHE   309      37.759  30.972  89.010  1.00  0.00           H
ATOM   4843  C   PHE   309      34.615  34.281  90.747  1.00  0.00           C
ATOM   4844  O   PHE   309      34.584  35.290  91.488  1.00  0.00           O
ATOM   4845  N   ILE   310      33.880  34.201  89.619  1.00  0.00           N
ATOM   4846  H   ILE   310      33.748  33.333  89.121  1.00  0.00           H
ATOM   4847  CA  ILE   310      33.174  35.342  89.108  1.00  0.00           C
ATOM   4848  HA  ILE   310      33.043  36.065  89.914  1.00  0.00           H
ATOM   4849  CB  ILE   310      33.808  35.980  87.836  1.00  0.00           C
ATOM   4850  HB  ILE   310      33.288  36.926  87.680  1.00  0.00           H
ATOM   4851  CG2 ILE   310      35.287  36.410  88.098  1.00  0.00           C
ATOM   4852 HG21 ILE   310      35.452  36.969  89.018  1.00  0.00           H
ATOM   4853 HG22 ILE   310      35.642  37.019  87.266  1.00  0.00           H
ATOM   4854 HG23 ILE   310      35.837  35.469  88.058  1.00  0.00           H
ATOM   4855  CG1 ILE   310      33.700  35.078  86.629  1.00  0.00           C
ATOM   4856 HG12 ILE   310      34.018  34.046  86.781  1.00  0.00           H
ATOM   4857 HG13 ILE   310      32.636  35.109  86.396  1.00  0.00           H
ATOM   4858  CD1 ILE   310      34.454  35.482  85.384  1.00  0.00           C
ATOM   4859 HD11 ILE   310      34.140  34.878  84.533  1.00  0.00           H
ATOM   4860 HD12 ILE   310      35.536  35.382  85.457  1.00  0.00           H
ATOM   4861 HD13 ILE   310      34.236  36.528  85.167  1.00  0.00           H
ATOM   4862  C   ILE   310      31.699  34.966  88.849  1.00  0.00           C
ATOM   4863  O   ILE   310      31.199  33.843  88.892  1.00  0.00           O
ATOM   4864  N   PHE   311      30.937  36.068  88.624  1.00  0.00           N
ATOM   4865  H   PHE   311      31.354  36.987  88.671  1.00  0.00           H
ATOM   4866  CA  PHE   311      29.526  36.061  88.177  1.00  0.00           C
ATOM   4867  HA  PHE   311      29.202  37.087  88.351  1.00  0.00           H
ATOM   4868  CB  PHE   311      29.226  35.935  86.642  1.00  0.00           C
ATOM   4869  HB2 PHE   311      29.279  34.856  86.497  1.00  0.00           H
ATOM   4870  HB3 PHE   311      28.264  36.375  86.378  1.00  0.00           H
ATOM   4871  CG  PHE   311      30.277  36.567  85.793  1.00  0.00           C
ATOM   4872  CD1 PHE   311      30.748  37.870  86.122  1.00  0.00           C
ATOM   4873  HD1 PHE   311      30.408  38.432  86.979  1.00  0.00           H
ATOM   4874  CE1 PHE   311      31.558  38.504  85.214  1.00  0.00           C
ATOM   4875  HE1 PHE   311      31.955  39.469  85.489  1.00  0.00           H
ATOM   4876  CZ  PHE   311      31.954  37.885  84.043  1.00  0.00           C
ATOM   4877  HZ  PHE   311      32.550  38.340  83.266  1.00  0.00           H
ATOM   4878  CE2 PHE   311      31.366  36.681  83.655  1.00  0.00           C
ATOM   4879  HE2 PHE   311      31.759  36.217  82.762  1.00  0.00           H
ATOM   4880  CD2 PHE   311      30.495  36.009  84.533  1.00  0.00           C
ATOM   4881  HD2 PHE   311      30.092  35.036  84.297  1.00  0.00           H
ATOM   4882  C   PHE   311      28.609  35.198  89.083  1.00  0.00           C
ATOM   4883  O   PHE   311      27.625  34.649  88.672  1.00  0.00           O
ATOM   4884  N   LYS   312      28.859  35.241  90.352  1.00  0.00           N
ATOM   4885  H   LYS   312      29.523  35.932  90.672  1.00  0.00           H
ATOM   4886  CA  LYS   312      28.063  34.642  91.489  1.00  0.00           C
ATOM   4887  HA  LYS   312      28.114  33.554  91.523  1.00  0.00           H
ATOM   4888  CB  LYS   312      28.591  35.049  92.878  1.00  0.00           C
ATOM   4889  HB2 LYS   312      28.638  36.138  92.865  1.00  0.00           H
ATOM   4890  HB3 LYS   312      27.880  34.737  93.644  1.00  0.00           H
ATOM   4891  CG  LYS   312      30.025  34.512  93.159  1.00  0.00           C
ATOM   4892  HG2 LYS   312      30.032  33.444  92.941  1.00  0.00           H
ATOM   4893  HG3 LYS   312      30.687  35.022  92.459  1.00  0.00           H
ATOM   4894  CD  LYS   312      30.513  34.743  94.577  1.00  0.00           C
ATOM   4895  HD2 LYS   312      30.689  35.802  94.761  1.00  0.00           H
ATOM   4896  HD3 LYS   312      29.687  34.489  95.242  1.00  0.00           H
ATOM   4897  CE  LYS   312      31.810  33.926  94.695  1.00  0.00           C
ATOM   4898  HE2 LYS   312      32.013  34.059  95.759  1.00  0.00           H
ATOM   4899  HE3 LYS   312      31.526  32.874  94.724  1.00  0.00           H
ATOM   4900  NZ  LYS   312      32.895  34.237  93.808  1.00  0.00           N
ATOM   4901  HZ1 LYS   312      33.230  35.188  93.860  1.00  0.00           H
ATOM   4902  HZ2 LYS   312      32.773  33.946  92.849  1.00  0.00           H
ATOM   4903  HZ3 LYS   312      33.697  33.757  94.190  1.00  0.00           H
ATOM   4904  C   LYS   312      26.555  34.947  91.303  1.00  0.00           C
ATOM   4905  O   LYS   312      26.112  36.110  91.324  1.00  0.00           O
ATOM   4906  N   ASN   313      25.791  33.889  91.138  1.00  0.00           N
ATOM   4907  H   ASN   313      26.333  33.048  91.275  1.00  0.00           H
ATOM   4908  CA  ASN   313      24.330  33.854  90.963  1.00  0.00           C
ATOM   4909  HA  ASN   313      24.049  32.817  90.775  1.00  0.00           H
ATOM   4910  CB  ASN   313      23.656  34.206  92.338  1.00  0.00           C
ATOM   4911  HB2 ASN   313      23.856  35.273  92.424  1.00  0.00           H
ATOM   4912  HB3 ASN   313      22.597  33.947  92.346  1.00  0.00           H
ATOM   4913  CG  ASN   313      24.251  33.504  93.574  1.00  0.00           C
ATOM   4914  OD1 ASN   313      24.628  34.125  94.592  1.00  0.00           O
ATOM   4915  ND2 ASN   313      24.394  32.212  93.691  1.00  0.00           N
ATOM   4916 HD21 ASN   313      24.172  31.605  92.915  1.00  0.00           H
ATOM   4917 HD22 ASN   313      24.825  31.859  94.533  1.00  0.00           H
ATOM   4918  C   ASN   313      23.797  34.788  89.905  1.00  0.00           C
ATOM   4919  O   ASN   313      22.675  35.221  90.002  1.00  0.00           O
ATOM   4920  N   GLN   314      24.514  35.054  88.828  1.00  0.00           N
ATOM   4921  H   GLN   314      25.445  34.668  88.757  1.00  0.00           H
ATOM   4922  CA  GLN   314      24.007  35.596  87.597  1.00  0.00           C
ATOM   4923  HA  GLN   314      23.147  36.226  87.828  1.00  0.00           H
ATOM   4924  CB  GLN   314      25.147  36.369  86.881  1.00  0.00           C
ATOM   4925  HB2 GLN   314      25.999  35.741  86.619  1.00  0.00           H
ATOM   4926  HB3 GLN   314      24.709  36.861  86.012  1.00  0.00           H
ATOM   4927  CG  GLN   314      25.688  37.624  87.688  1.00  0.00           C
ATOM   4928  HG2 GLN   314      26.222  37.403  88.613  1.00  0.00           H
ATOM   4929  HG3 GLN   314      26.519  38.110  87.178  1.00  0.00           H
ATOM   4930  CD  GLN   314      24.589  38.658  88.022  1.00  0.00           C
ATOM   4931  OE1 GLN   314      23.701  38.901  87.189  1.00  0.00           O
ATOM   4932  NE2 GLN   314      24.459  39.204  89.202  1.00  0.00           N
ATOM   4933 HE21 GLN   314      23.593  39.662  89.448  1.00  0.00           H
ATOM   4934 HE22 GLN   314      25.140  38.959  89.906  1.00  0.00           H
ATOM   4935  C   GLN   314      23.482  34.423  86.736  1.00  0.00           C
ATOM   4936  O   GLN   314      23.956  33.312  86.850  1.00  0.00           O
ATOM   4937  N   ASP   315      22.530  34.681  85.816  1.00  0.00           N
ATOM   4938  H   ASP   315      22.260  35.647  85.703  1.00  0.00           H
ATOM   4939  CA  ASP   315      22.072  33.727  84.829  1.00  0.00           C
ATOM   4940  HA  ASP   315      22.229  32.786  85.355  1.00  0.00           H
ATOM   4941  CB  ASP   315      20.549  33.913  84.616  1.00  0.00           C
ATOM   4942  HB2 ASP   315      20.042  33.854  85.579  1.00  0.00           H
ATOM   4943  HB3 ASP   315      20.408  34.876  84.125  1.00  0.00           H
ATOM   4944  CG  ASP   315      19.883  33.042  83.613  1.00  0.00           C
ATOM   4945  OD1 ASP   315      20.456  32.015  83.250  1.00  0.00           O
ATOM   4946  OD2 ASP   315      18.792  33.491  83.207  1.00  0.00           O
ATOM   4947  C   ASP   315      22.866  33.702  83.585  1.00  0.00           C
ATOM   4948  O   ASP   315      22.946  34.762  82.911  1.00  0.00           O
ATOM   4949  N   LEU   316      23.480  32.550  83.214  1.00  0.00           N
ATOM   4950  H   LEU   316      23.287  31.768  83.824  1.00  0.00           H
ATOM   4951  CA  LEU   316      24.459  32.471  82.166  1.00  0.00           C
ATOM   4952  HA  LEU   316      24.835  33.476  81.973  1.00  0.00           H
ATOM   4953  CB  LEU   316      25.615  31.561  82.745  1.00  0.00           C
ATOM   4954  HB2 LEU   316      25.208  30.957  83.555  1.00  0.00           H
ATOM   4955  HB3 LEU   316      25.903  30.921  81.910  1.00  0.00           H
ATOM   4956  CG  LEU   316      26.905  32.323  83.232  1.00  0.00           C
ATOM   4957  HG  LEU   316      27.504  31.533  83.684  1.00  0.00           H
ATOM   4958  CD1 LEU   316      27.690  33.049  82.190  1.00  0.00           C
ATOM   4959 HD11 LEU   316      28.734  33.119  82.495  1.00  0.00           H
ATOM   4960 HD12 LEU   316      27.162  33.960  81.901  1.00  0.00           H
ATOM   4961 HD13 LEU   316      27.730  32.473  81.266  1.00  0.00           H
ATOM   4962  CD2 LEU   316      26.566  33.391  84.297  1.00  0.00           C
ATOM   4963 HD21 LEU   316      25.910  34.113  83.810  1.00  0.00           H
ATOM   4964 HD22 LEU   316      26.039  32.940  85.138  1.00  0.00           H
ATOM   4965 HD23 LEU   316      27.399  33.983  84.677  1.00  0.00           H
ATOM   4966  C   LEU   316      23.836  31.877  80.878  1.00  0.00           C
ATOM   4967  O   LEU   316      24.560  31.558  79.970  1.00  0.00           O
ATOM   4968  N   SER   317      22.499  31.736  80.798  1.00  0.00           N
ATOM   4969  H   SER   317      21.966  32.099  81.575  1.00  0.00           H
ATOM   4970  CA  SER   317      21.691  31.152  79.711  1.00  0.00           C
ATOM   4971  HA  SER   317      22.137  30.162  79.615  1.00  0.00           H
ATOM   4972  CB  SER   317      20.276  30.777  80.169  1.00  0.00           C
ATOM   4973  HB2 SER   317      19.878  30.230  79.315  1.00  0.00           H
ATOM   4974  HB3 SER   317      20.394  30.142  81.046  1.00  0.00           H
ATOM   4975  OG  SER   317      19.533  31.955  80.495  1.00  0.00           O
ATOM   4976  HG  SER   317      19.488  31.993  81.453  1.00  0.00           H
ATOM   4977  C   SER   317      21.700  31.692  78.284  1.00  0.00           C
ATOM   4978  O   SER   317      21.548  30.975  77.294  1.00  0.00           O
ATOM   4979  N   LYS   318      22.149  32.917  78.258  1.00  0.00           N
ATOM   4980  H   LYS   318      22.360  33.398  79.121  1.00  0.00           H
ATOM   4981  CA  LYS   318      22.396  33.694  76.961  1.00  0.00           C
ATOM   4982  HA  LYS   318      21.905  33.147  76.156  1.00  0.00           H
ATOM   4983  CB  LYS   318      21.988  35.185  77.070  1.00  0.00           C
ATOM   4984  HB2 LYS   318      22.705  35.667  77.734  1.00  0.00           H
ATOM   4985  HB3 LYS   318      22.062  35.591  76.062  1.00  0.00           H
ATOM   4986  CG  LYS   318      20.465  35.263  77.488  1.00  0.00           C
ATOM   4987  HG2 LYS   318      19.943  36.071  76.975  1.00  0.00           H
ATOM   4988  HG3 LYS   318      19.978  34.390  77.053  1.00  0.00           H
ATOM   4989  CD  LYS   318      20.228  35.465  79.018  1.00  0.00           C
ATOM   4990  HD2 LYS   318      20.901  34.735  79.467  1.00  0.00           H
ATOM   4991  HD3 LYS   318      20.457  36.506  79.245  1.00  0.00           H
ATOM   4992  CE  LYS   318      18.794  35.076  79.482  1.00  0.00           C
ATOM   4993  HE2 LYS   318      18.078  35.660  78.902  1.00  0.00           H
ATOM   4994  HE3 LYS   318      18.555  34.041  79.238  1.00  0.00           H
ATOM   4995  NZ  LYS   318      18.556  35.392  80.965  1.00  0.00           N
ATOM   4996  HZ1 LYS   318      19.124  36.172  81.262  1.00  0.00           H
ATOM   4997  HZ2 LYS   318      18.668  34.541  81.498  1.00  0.00           H
ATOM   4998  HZ3 LYS   318      17.613  35.701  81.150  1.00  0.00           H
ATOM   4999  C   LYS   318      23.885  33.454  76.604  1.00  0.00           C
ATOM   5000  O   LYS   318      24.232  33.274  75.383  1.00  0.00           O
ATOM   5001  N   PHE   319      24.801  33.540  77.610  1.00  0.00           N
ATOM   5002  H   PHE   319      24.469  33.675  78.555  1.00  0.00           H
ATOM   5003  CA  PHE   319      26.194  33.389  77.359  1.00  0.00           C
ATOM   5004  HA  PHE   319      26.634  34.045  76.609  1.00  0.00           H
ATOM   5005  CB  PHE   319      26.966  33.839  78.597  1.00  0.00           C
ATOM   5006  HB2 PHE   319      26.435  34.735  78.922  1.00  0.00           H
ATOM   5007  HB3 PHE   319      26.821  33.069  79.355  1.00  0.00           H
ATOM   5008  CG  PHE   319      28.451  34.224  78.443  1.00  0.00           C
ATOM   5009  CD1 PHE   319      28.769  35.448  77.806  1.00  0.00           C
ATOM   5010  HD1 PHE   319      28.051  36.076  77.301  1.00  0.00           H
ATOM   5011  CE1 PHE   319      30.072  35.944  77.828  1.00  0.00           C
ATOM   5012  HE1 PHE   319      30.348  36.824  77.266  1.00  0.00           H
ATOM   5013  CZ  PHE   319      31.090  35.261  78.560  1.00  0.00           C
ATOM   5014  HZ  PHE   319      32.115  35.594  78.630  1.00  0.00           H
ATOM   5015  CE2 PHE   319      30.740  34.016  79.206  1.00  0.00           C
ATOM   5016  HE2 PHE   319      31.435  33.589  79.916  1.00  0.00           H
ATOM   5017  CD2 PHE   319      29.408  33.525  79.237  1.00  0.00           C
ATOM   5018  HD2 PHE   319      29.139  32.666  79.832  1.00  0.00           H
ATOM   5019  C   PHE   319      26.568  31.920  77.062  1.00  0.00           C
ATOM   5020  O   PHE   319      27.689  31.654  76.590  1.00  0.00           O
ATOM   5021  N   ASP   320      25.792  30.940  77.449  1.00  0.00           N
ATOM   5022  H   ASP   320      24.976  31.201  77.985  1.00  0.00           H
ATOM   5023  CA  ASP   320      26.078  29.565  77.288  1.00  0.00           C
ATOM   5024  HA  ASP   320      27.147  29.363  77.337  1.00  0.00           H
ATOM   5025  CB  ASP   320      25.394  28.891  78.452  1.00  0.00           C
ATOM   5026  HB2 ASP   320      25.903  29.189  79.368  1.00  0.00           H
ATOM   5027  HB3 ASP   320      24.369  29.259  78.485  1.00  0.00           H
ATOM   5028  CG  ASP   320      25.339  27.321  78.437  1.00  0.00           C
ATOM   5029  OD1 ASP   320      24.293  26.689  78.815  1.00  0.00           O
ATOM   5030  OD2 ASP   320      26.341  26.664  78.195  1.00  0.00           O
ATOM   5031  C   ASP   320      25.615  29.065  75.884  1.00  0.00           C
ATOM   5032  O   ASP   320      24.623  28.358  75.633  1.00  0.00           O
ATOM   5033  N   LYS   321      26.161  29.744  74.852  1.00  0.00           N
ATOM   5034  H   LYS   321      26.707  30.539  75.156  1.00  0.00           H
ATOM   5035  CA  LYS   321      25.986  29.396  73.383  1.00  0.00           C
ATOM   5036  HA  LYS   321      25.675  28.355  73.294  1.00  0.00           H
ATOM   5037  CB  LYS   321      24.811  30.172  72.880  1.00  0.00           C
ATOM   5038  HB2 LYS   321      24.008  30.078  73.611  1.00  0.00           H
[truncated: 179,177 more chars]
