# Supplementary material for: Worth the Weight: Sub-Pocket EXplorer (SubPEx), a Weighted Ensemble Method to Enhance Binding-Pocket Conformational Sampling
Source: J Chem Theory Comput. 2023 Aug 16;19(17):5677–89. doi: 10.1021/acs.jctc.3c00478 (PMC10500992; doi:10.1021/acs.jctc.3c00478)
Supplement: Supplementary file 2 — ct3c00478_si_002.zip [file ct3c00478_si_002.zip › clustered_structures/HXK2/subpex/rep.c22.aligned.pdb]

HELIX    1   1 LYS      4  PHE     17  1                                  14
HELIX    2   2 THR     21  LEU     39  1                                  19
HELIX    3   3 GLU    109  GLN    125  1                                  17
HELIX    4   4 VAL    172  ARG    182  1                                  11
HELIX    5   5 ASP    194  THR    205  1                                  12
HELIX    6   6 CYS    227  ASP    229  1                                   3
HELIX    7   7 GLU    231  LEU    233  1                                   3
HELIX    8   8 TYR    253  SER    255  1                                   3
HELIX    9   9 LYS    267  GLU    274  1                                   8
HELIX   10  10 THR    283  SER    288  1                                   6
HELIX   11  11 GLY    290  LYS    306  1                                  17
HELIX   12  12 SER    328  GLU    334  1                                   7
HELIX   13  13 GLU    342  GLU    351  1                                  10
HELIX   14  14 VAL    358  LEU    378  1                                  21
HELIX   15  15 CYS    381  ARG    390  1                                  10
HELIX   16  16 PHE    410  TYR    422  1                                  13
HELIX   17  17 GLY    442  ALA    459  1                                  18
SHEET    1   1 1 SER    62  LEU    70  0
SHEET    2   2 1 ASN    74  GLY    83  0
SHEET    3   3 1 PHE    88  ARG    96  0
SHEET    4   4 1 ILE   134  THR   139  0
SHEET    5   5 1 ILE   186  ILE   192  0
SHEET    6   6 1 THR   209  PHE   215  0
SHEET    7   7 1 VAL   219  VAL   226  0
SHEET    8   8 1 PRO   246  ASN   250  0
SHEET    9   9 1 GLY   395  ASP   400  0
SHEET   10  10 1 ILE   434  PRO   438  0
CRYST1   79.693   70.688  109.504  90.00  90.00  90.00               1
ATOM      1  N   ASP     1      42.545  48.898  94.441  1.00  0.00           N
ATOM      2  H1  ASP     1      43.245  49.626  94.424  1.00  0.00           H
ATOM      3  H2  ASP     1      41.842  49.129  93.754  1.00  0.00           H
ATOM      4  H3  ASP     1      42.061  48.882  95.327  1.00  0.00           H
ATOM      5  CA  ASP     1      43.099  47.581  94.166  1.00  0.00           C
ATOM      6  HA  ASP     1      43.797  47.663  93.334  1.00  0.00           H
ATOM      7  CB  ASP     1      43.986  47.147  95.314  1.00  0.00           C
ATOM      8  HB2 ASP     1      43.378  46.976  96.201  1.00  0.00           H
ATOM      9  HB3 ASP     1      44.417  46.157  95.166  1.00  0.00           H
ATOM     10  CG  ASP     1      45.092  48.041  95.663  1.00  0.00           C
ATOM     11  OD1 ASP     1      45.985  47.498  96.399  1.00  0.00           O
ATOM     12  OD2 ASP     1      45.192  49.158  95.083  1.00  0.00           O
ATOM     13  C   ASP     1      42.083  46.547  93.805  1.00  0.00           C
ATOM     14  O   ASP     1      41.026  46.435  94.342  1.00  0.00           O
ATOM     15  N   VAL     2      42.525  45.600  92.978  1.00  0.00           N
ATOM     16  H   VAL     2      43.475  45.617  92.636  1.00  0.00           H
ATOM     17  CA  VAL     2      41.834  44.345  92.853  1.00  0.00           C
ATOM     18  HA  VAL     2      40.781  44.629  92.837  1.00  0.00           H
ATOM     19  CB  VAL     2      42.231  43.617  91.544  1.00  0.00           C
ATOM     20  HB  VAL     2      43.296  43.417  91.659  1.00  0.00           H
ATOM     21  CG1 VAL     2      41.583  42.296  91.223  1.00  0.00           C
ATOM     22 HG11 VAL     2      41.954  41.732  90.367  1.00  0.00           H
ATOM     23 HG12 VAL     2      41.698  41.599  92.053  1.00  0.00           H
ATOM     24 HG13 VAL     2      40.514  42.338  91.017  1.00  0.00           H
ATOM     25  CG2 VAL     2      41.944  44.517  90.278  1.00  0.00           C
ATOM     26 HG21 VAL     2      40.877  44.704  90.155  1.00  0.00           H
ATOM     27 HG22 VAL     2      42.239  44.037  89.344  1.00  0.00           H
ATOM     28 HG23 VAL     2      42.332  45.535  90.230  1.00  0.00           H
ATOM     29  C   VAL     2      42.090  43.424  94.046  1.00  0.00           C
ATOM     30  O   VAL     2      43.263  43.302  94.377  1.00  0.00           O
ATOM     31  N   PRO     3      41.082  42.825  94.715  1.00  0.00           N
ATOM     32  CD  PRO     3      39.696  42.930  94.398  1.00  0.00           C
ATOM     33  HD2 PRO     3      39.533  42.364  93.480  1.00  0.00           H
ATOM     34  HD3 PRO     3      39.350  43.957  94.276  1.00  0.00           H
ATOM     35  CG  PRO     3      38.993  42.292  95.545  1.00  0.00           C
ATOM     36  HG2 PRO     3      37.980  42.053  95.218  1.00  0.00           H
ATOM     37  HG3 PRO     3      39.037  43.003  96.369  1.00  0.00           H
ATOM     38  CB  PRO     3      39.951  41.122  95.930  1.00  0.00           C
ATOM     39  HB2 PRO     3      39.826  40.283  95.246  1.00  0.00           H
ATOM     40  HB3 PRO     3      39.801  40.797  96.959  1.00  0.00           H
ATOM     41  CA  PRO     3      41.304  41.784  95.761  1.00  0.00           C
ATOM     42  HA  PRO     3      41.529  42.212  96.737  1.00  0.00           H
ATOM     43  C   PRO     3      42.333  40.750  95.326  1.00  0.00           C
ATOM     44  O   PRO     3      42.299  40.151  94.240  1.00  0.00           O
ATOM     45  N   LYS     4      43.205  40.429  96.299  1.00  0.00           N
ATOM     46  H   LYS     4      43.261  41.156  96.998  1.00  0.00           H
ATOM     47  CA  LYS     4      44.323  39.477  96.265  1.00  0.00           C
ATOM     48  HA  LYS     4      45.197  40.013  95.894  1.00  0.00           H
ATOM     49  CB  LYS     4      44.688  39.018  97.636  1.00  0.00           C
ATOM     50  HB2 LYS     4      45.022  39.866  98.234  1.00  0.00           H
ATOM     51  HB3 LYS     4      43.740  38.662  98.040  1.00  0.00           H
ATOM     52  CG  LYS     4      45.726  37.888  97.749  1.00  0.00           C
ATOM     53  HG2 LYS     4      45.439  37.074  97.085  1.00  0.00           H
ATOM     54  HG3 LYS     4      46.721  38.255  97.494  1.00  0.00           H
ATOM     55  CD  LYS     4      45.677  37.275  99.113  1.00  0.00           C
ATOM     56  HD2 LYS     4      46.077  38.046  99.770  1.00  0.00           H
ATOM     57  HD3 LYS     4      44.641  36.962  99.240  1.00  0.00           H
ATOM     58  CE  LYS     4      46.387  35.927  99.180  1.00  0.00           C
ATOM     59  HE2 LYS     4      46.169  35.728 100.230  1.00  0.00           H
ATOM     60  HE3 LYS     4      45.848  35.189  98.586  1.00  0.00           H
ATOM     61  NZ  LYS     4      47.844  35.992  98.826  1.00  0.00           N
ATOM     62  HZ1 LYS     4      48.287  35.099  98.990  1.00  0.00           H
ATOM     63  HZ2 LYS     4      48.424  36.512  99.469  1.00  0.00           H
ATOM     64  HZ3 LYS     4      48.060  36.323  97.897  1.00  0.00           H
ATOM     65  C   LYS     4      44.088  38.309  95.368  1.00  0.00           C
ATOM     66  O   LYS     4      44.853  37.999  94.504  1.00  0.00           O
ATOM     67  N   GLU     5      42.957  37.549  95.587  1.00  0.00           N
ATOM     68  H   GLU     5      42.317  37.895  96.288  1.00  0.00           H
ATOM     69  CA  GLU     5      42.794  36.237  94.911  1.00  0.00           C
ATOM     70  HA  GLU     5      43.770  35.761  94.999  1.00  0.00           H
ATOM     71  CB  GLU     5      41.676  35.436  95.558  1.00  0.00           C
ATOM     72  HB2 GLU     5      41.469  34.590  94.904  1.00  0.00           H
ATOM     73  HB3 GLU     5      42.103  34.965  96.444  1.00  0.00           H
ATOM     74  CG  GLU     5      40.376  36.149  95.953  1.00  0.00           C
ATOM     75  HG2 GLU     5      40.332  37.043  95.332  1.00  0.00           H
ATOM     76  HG3 GLU     5      39.539  35.458  95.846  1.00  0.00           H
ATOM     77  CD  GLU     5      40.537  36.604  97.384  1.00  0.00           C
ATOM     78  OE1 GLU     5      40.082  35.944  98.379  1.00  0.00           O
ATOM     79  OE2 GLU     5      41.159  37.698  97.585  1.00  0.00           O
ATOM     80  C   GLU     5      42.485  36.375  93.419  1.00  0.00           C
ATOM     81  O   GLU     5      42.950  35.618  92.616  1.00  0.00           O
ATOM     82  N   LEU     6      41.632  37.315  93.029  1.00  0.00           N
ATOM     83  H   LEU     6      41.173  37.842  93.759  1.00  0.00           H
ATOM     84  CA  LEU     6      41.266  37.675  91.642  1.00  0.00           C
ATOM     85  HA  LEU     6      40.914  36.717  91.260  1.00  0.00           H
ATOM     86  CB  LEU     6      39.989  38.572  91.562  1.00  0.00           C
ATOM     87  HB2 LEU     6      39.952  39.301  92.371  1.00  0.00           H
ATOM     88  HB3 LEU     6      40.136  39.156  90.653  1.00  0.00           H
ATOM     89  CG  LEU     6      38.639  37.849  91.529  1.00  0.00           C
ATOM     90  HG  LEU     6      38.687  37.076  90.762  1.00  0.00           H
ATOM     91  CD1 LEU     6      38.175  37.270  92.804  1.00  0.00           C
ATOM     92 HD11 LEU     6      37.242  36.745  92.601  1.00  0.00           H
ATOM     93 HD12 LEU     6      37.731  38.017  93.462  1.00  0.00           H
ATOM     94 HD13 LEU     6      38.889  36.575  93.245  1.00  0.00           H
ATOM     95  CD2 LEU     6      37.421  38.823  91.142  1.00  0.00           C
ATOM     96 HD21 LEU     6      37.672  39.294  90.192  1.00  0.00           H
ATOM     97 HD22 LEU     6      36.496  38.249  91.078  1.00  0.00           H
ATOM     98 HD23 LEU     6      37.276  39.586  91.907  1.00  0.00           H
ATOM     99  C   LEU     6      42.532  38.150  90.929  1.00  0.00           C
ATOM    100  O   LEU     6      42.718  37.692  89.836  1.00  0.00           O
ATOM    101  N   MET     7      43.326  39.003  91.576  1.00  0.00           N
ATOM    102  H   MET     7      43.199  39.195  92.560  1.00  0.00           H
ATOM    103  CA  MET     7      44.649  39.494  91.171  1.00  0.00           C
ATOM    104  HA  MET     7      44.550  40.010  90.216  1.00  0.00           H
ATOM    105  CB  MET     7      45.099  40.517  92.181  1.00  0.00           C
ATOM    106  HB2 MET     7      44.259  41.151  92.465  1.00  0.00           H
ATOM    107  HB3 MET     7      45.319  40.064  93.148  1.00  0.00           H
ATOM    108  CG  MET     7      46.185  41.414  91.660  1.00  0.00           C
ATOM    109  HG2 MET     7      46.498  42.120  92.430  1.00  0.00           H
ATOM    110  HG3 MET     7      47.073  40.875  91.328  1.00  0.00           H
ATOM    111  SD  MET     7      45.660  42.350  90.228  1.00  0.00           S
ATOM    112  CE  MET     7      47.356  42.726  89.629  1.00  0.00           C
ATOM    113  HE1 MET     7      47.832  43.241  90.464  1.00  0.00           H
ATOM    114  HE2 MET     7      47.889  41.832  89.303  1.00  0.00           H
ATOM    115  HE3 MET     7      47.346  43.437  88.804  1.00  0.00           H
ATOM    116  C   MET     7      45.609  38.351  90.901  1.00  0.00           C
ATOM    117  O   MET     7      46.373  38.333  89.899  1.00  0.00           O
ATOM    118  N   GLN     8      45.534  37.287  91.698  1.00  0.00           N
ATOM    119  H   GLN     8      44.719  37.220  92.290  1.00  0.00           H
ATOM    120  CA  GLN     8      46.335  36.072  91.504  1.00  0.00           C
ATOM    121  HA  GLN     8      47.328  36.521  91.499  1.00  0.00           H
ATOM    122  CB  GLN     8      46.330  35.201  92.696  1.00  0.00           C
ATOM    123  HB2 GLN     8      46.486  35.858  93.552  1.00  0.00           H
ATOM    124  HB3 GLN     8      45.365  34.696  92.723  1.00  0.00           H
ATOM    125  CG  GLN     8      47.420  34.037  92.782  1.00  0.00           C
ATOM    126  HG2 GLN     8      47.187  33.265  93.516  1.00  0.00           H
ATOM    127  HG3 GLN     8      47.313  33.480  91.852  1.00  0.00           H
ATOM    128  CD  GLN     8      48.839  34.362  93.041  1.00  0.00           C
ATOM    129  OE1 GLN     8      49.766  33.765  92.533  1.00  0.00           O
ATOM    130  NE2 GLN     8      49.114  35.269  93.946  1.00  0.00           N
ATOM    131 HE21 GLN     8      50.074  35.239  94.255  1.00  0.00           H
ATOM    132 HE22 GLN     8      48.374  35.441  94.613  1.00  0.00           H
ATOM    133  C   GLN     8      46.005  35.336  90.244  1.00  0.00           C
ATOM    134  O   GLN     8      46.922  34.935  89.508  1.00  0.00           O
ATOM    135  N   GLN     9      44.677  35.255  89.912  1.00  0.00           N
ATOM    136  H   GLN     9      43.977  35.641  90.529  1.00  0.00           H
ATOM    137  CA  GLN     9      44.215  34.790  88.598  1.00  0.00           C
ATOM    138  HA  GLN     9      44.671  33.839  88.323  1.00  0.00           H
ATOM    139  CB  GLN     9      42.741  34.427  88.489  1.00  0.00           C
ATOM    140  HB2 GLN     9      42.203  35.328  88.198  1.00  0.00           H
ATOM    141  HB3 GLN     9      42.769  33.742  87.641  1.00  0.00           H
ATOM    142  CG  GLN     9      42.181  33.580  89.699  1.00  0.00           C
ATOM    143  HG2 GLN     9      41.758  34.264  90.433  1.00  0.00           H
ATOM    144  HG3 GLN     9      41.364  33.058  89.202  1.00  0.00           H
ATOM    145  CD  GLN     9      43.099  32.446  90.205  1.00  0.00           C
ATOM    146  OE1 GLN     9      43.572  31.628  89.405  1.00  0.00           O
ATOM    147  NE2 GLN     9      43.280  32.193  91.510  1.00  0.00           N
ATOM    148 HE21 GLN     9      43.951  31.506  91.826  1.00  0.00           H
ATOM    149 HE22 GLN     9      42.844  32.829  92.161  1.00  0.00           H
ATOM    150  C   GLN     9      44.609  35.666  87.474  1.00  0.00           C
ATOM    151  O   GLN     9      45.035  35.199  86.407  1.00  0.00           O
ATOM    152  N   ILE    10      44.539  36.991  87.691  1.00  0.00           N
ATOM    153  H   ILE    10      44.049  37.470  88.435  1.00  0.00           H
ATOM    154  CA  ILE    10      45.051  37.941  86.588  1.00  0.00           C
ATOM    155  HA  ILE    10      44.529  37.768  85.648  1.00  0.00           H
ATOM    156  CB  ILE    10      44.798  39.362  87.063  1.00  0.00           C
ATOM    157  HB  ILE    10      45.073  39.479  88.110  1.00  0.00           H
ATOM    158  CG2 ILE    10      45.533  40.413  86.279  1.00  0.00           C
ATOM    159 HG21 ILE    10      46.608  40.370  86.456  1.00  0.00           H
ATOM    160 HG22 ILE    10      45.214  41.432  86.497  1.00  0.00           H
ATOM    161 HG23 ILE    10      45.366  40.217  85.219  1.00  0.00           H
ATOM    162  CG1 ILE    10      43.294  39.603  86.949  1.00  0.00           C
ATOM    163 HG12 ILE    10      42.990  39.637  85.903  1.00  0.00           H
ATOM    164 HG13 ILE    10      42.825  38.792  87.507  1.00  0.00           H
ATOM    165  CD1 ILE    10      42.800  40.863  87.658  1.00  0.00           C
ATOM    166 HD11 ILE    10      42.961  41.723  87.009  1.00  0.00           H
ATOM    167 HD12 ILE    10      43.348  41.120  88.565  1.00  0.00           H
ATOM    168 HD13 ILE    10      41.715  40.792  87.736  1.00  0.00           H
ATOM    169  C   ILE    10      46.480  37.697  86.177  1.00  0.00           C
ATOM    170  O   ILE    10      46.826  37.628  85.015  1.00  0.00           O
ATOM    171  N   GLU    11      47.318  37.336  87.168  1.00  0.00           N
ATOM    172  H   GLU    11      46.994  37.226  88.118  1.00  0.00           H
ATOM    173  CA  GLU    11      48.678  36.925  86.887  1.00  0.00           C
ATOM    174  HA  GLU    11      49.025  37.494  86.024  1.00  0.00           H
ATOM    175  CB  GLU    11      49.570  37.139  88.107  1.00  0.00           C
ATOM    176  HB2 GLU    11      49.263  36.577  88.991  1.00  0.00           H
ATOM    177  HB3 GLU    11      50.580  36.837  87.832  1.00  0.00           H
ATOM    178  CG  GLU    11      49.691  38.593  88.567  1.00  0.00           C
ATOM    179  HG2 GLU    11      48.738  38.935  88.969  1.00  0.00           H
ATOM    180  HG3 GLU    11      50.332  38.561  89.449  1.00  0.00           H
ATOM    181  CD  GLU    11      50.250  39.465  87.476  1.00  0.00           C
ATOM    182  OE1 GLU    11      51.446  39.450  87.212  1.00  0.00           O
ATOM    183  OE2 GLU    11      49.506  40.167  86.788  1.00  0.00           O
ATOM    184  C   GLU    11      48.774  35.427  86.435  1.00  0.00           C
ATOM    185  O   GLU    11      49.735  35.120  85.784  1.00  0.00           O
ATOM    186  N   ASN    12      47.816  34.544  86.747  1.00  0.00           N
ATOM    187  H   ASN    12      47.043  34.832  87.328  1.00  0.00           H
ATOM    188  CA  ASN    12      47.850  33.194  86.205  1.00  0.00           C
ATOM    189  HA  ASN    12      48.792  32.664  86.350  1.00  0.00           H
ATOM    190  CB  ASN    12      46.802  32.305  86.895  1.00  0.00           C
ATOM    191  HB2 ASN    12      47.045  32.268  87.957  1.00  0.00           H
ATOM    192  HB3 ASN    12      45.767  32.545  86.648  1.00  0.00           H
ATOM    193  CG  ASN    12      47.059  30.845  86.521  1.00  0.00           C
ATOM    194  OD1 ASN    12      48.118  30.353  86.908  1.00  0.00           O
ATOM    195  ND2 ASN    12      46.176  30.163  85.817  1.00  0.00           N
ATOM    196 HD21 ASN    12      45.381  30.689  85.482  1.00  0.00           H
ATOM    197 HD22 ASN    12      46.267  29.168  85.664  1.00  0.00           H
ATOM    198  C   ASN    12      47.521  33.327  84.712  1.00  0.00           C
ATOM    199  O   ASN    12      48.212  32.794  83.854  1.00  0.00           O
ATOM    200  N   PHE    13      46.464  33.935  84.312  1.00  0.00           N
ATOM    201  H   PHE    13      45.831  34.337  84.987  1.00  0.00           H
ATOM    202  CA  PHE    13      46.243  34.198  82.896  1.00  0.00           C
ATOM    203  HA  PHE    13      46.119  33.297  82.295  1.00  0.00           H
ATOM    204  CB  PHE    13      45.022  35.097  82.729  1.00  0.00           C
ATOM    205  HB2 PHE    13      45.261  35.933  83.387  1.00  0.00           H
ATOM    206  HB3 PHE    13      45.035  35.622  81.773  1.00  0.00           H
ATOM    207  CG  PHE    13      43.659  34.499  83.021  1.00  0.00           C
ATOM    208  CD1 PHE    13      43.294  33.241  82.484  1.00  0.00           C
ATOM    209  HD1 PHE    13      43.941  32.710  81.802  1.00  0.00           H
ATOM    210  CE1 PHE    13      41.981  32.760  82.731  1.00  0.00           C
ATOM    211  HE1 PHE    13      41.619  31.827  82.325  1.00  0.00           H
ATOM    212  CZ  PHE    13      41.074  33.546  83.404  1.00  0.00           C
ATOM    213  HZ  PHE    13      40.050  33.220  83.508  1.00  0.00           H
ATOM    214  CE2 PHE    13      41.507  34.677  84.072  1.00  0.00           C
ATOM    215  HE2 PHE    13      40.818  35.259  84.665  1.00  0.00           H
ATOM    216  CD2 PHE    13      42.763  35.230  83.770  1.00  0.00           C
ATOM    217  HD2 PHE    13      42.999  36.193  84.198  1.00  0.00           H
ATOM    218  C   PHE    13      47.358  34.878  82.079  1.00  0.00           C
ATOM    219  O   PHE    13      47.647  34.399  80.961  1.00  0.00           O
ATOM    220  N   GLU    14      47.992  35.883  82.591  1.00  0.00           N
ATOM    221  H   GLU    14      47.576  36.294  83.414  1.00  0.00           H
ATOM    222  CA  GLU    14      49.121  36.593  81.927  1.00  0.00           C
ATOM    223  HA  GLU    14      48.832  37.131  81.023  1.00  0.00           H
ATOM    224  CB  GLU    14      49.614  37.661  82.920  1.00  0.00           C
ATOM    225  HB2 GLU    14      48.730  38.277  83.092  1.00  0.00           H
ATOM    226  HB3 GLU    14      49.797  37.278  83.923  1.00  0.00           H
ATOM    227  CG  GLU    14      50.859  38.415  82.488  1.00  0.00           C
ATOM    228  HG2 GLU    14      51.673  37.709  82.652  1.00  0.00           H
ATOM    229  HG3 GLU    14      50.699  38.622  81.430  1.00  0.00           H
ATOM    230  CD  GLU    14      51.060  39.740  83.278  1.00  0.00           C
ATOM    231  OE1 GLU    14      50.285  40.748  83.199  1.00  0.00           O
ATOM    232  OE2 GLU    14      52.096  39.783  83.968  1.00  0.00           O
ATOM    233  C   GLU    14      50.198  35.597  81.566  1.00  0.00           C
ATOM    234  O   GLU    14      50.693  35.655  80.476  1.00  0.00           O
ATOM    235  N   LYS    15      50.555  34.757  82.558  1.00  0.00           N
ATOM    236  H   LYS    15      50.008  34.754  83.407  1.00  0.00           H
ATOM    237  CA  LYS    15      51.552  33.622  82.464  1.00  0.00           C
ATOM    238  HA  LYS    15      52.542  34.050  82.302  1.00  0.00           H
ATOM    239  CB  LYS    15      51.657  32.859  83.810  1.00  0.00           C
ATOM    240  HB2 LYS    15      52.028  33.599  84.519  1.00  0.00           H
ATOM    241  HB3 LYS    15      50.715  32.542  84.261  1.00  0.00           H
ATOM    242  CG  LYS    15      52.626  31.696  83.866  1.00  0.00           C
ATOM    243  HG2 LYS    15      52.621  31.262  84.866  1.00  0.00           H
ATOM    244  HG3 LYS    15      52.218  30.872  83.281  1.00  0.00           H
ATOM    245  CD  LYS    15      54.112  31.902  83.503  1.00  0.00           C
ATOM    246  HD2 LYS    15      54.284  32.142  82.453  1.00  0.00           H
ATOM    247  HD3 LYS    15      54.457  32.769  84.065  1.00  0.00           H
ATOM    248  CE  LYS    15      54.952  30.708  83.835  1.00  0.00           C
ATOM    249  HE2 LYS    15      55.018  30.436  84.888  1.00  0.00           H
ATOM    250  HE3 LYS    15      54.532  29.848  83.315  1.00  0.00           H
ATOM    251  NZ  LYS    15      56.360  30.831  83.384  1.00  0.00           N
ATOM    252  HZ1 LYS    15      56.296  31.020  82.394  1.00  0.00           H
ATOM    253  HZ2 LYS    15      56.859  29.969  83.544  1.00  0.00           H
ATOM    254  HZ3 LYS    15      56.873  31.537  83.894  1.00  0.00           H
ATOM    255  C   LYS    15      51.225  32.645  81.297  1.00  0.00           C
ATOM    256  O   LYS    15      52.166  32.452  80.564  1.00  0.00           O
ATOM    257  N   ILE    16      49.961  32.207  81.207  1.00  0.00           N
ATOM    258  H   ILE    16      49.356  32.514  81.955  1.00  0.00           H
ATOM    259  CA  ILE    16      49.309  31.386  80.211  1.00  0.00           C
ATOM    260  HA  ILE    16      49.986  30.536  80.123  1.00  0.00           H
ATOM    261  CB  ILE    16      47.848  30.976  80.799  1.00  0.00           C
ATOM    262  HB  ILE    16      47.385  31.785  81.365  1.00  0.00           H
ATOM    263  CG2 ILE    16      46.884  30.630  79.661  1.00  0.00           C
ATOM    264 HG21 ILE    16      47.294  29.963  78.904  1.00  0.00           H
ATOM    265 HG22 ILE    16      46.576  31.556  79.175  1.00  0.00           H
ATOM    266 HG23 ILE    16      45.990  30.099  79.989  1.00  0.00           H
ATOM    267  CG1 ILE    16      48.103  29.895  81.793  1.00  0.00           C
ATOM    268 HG12 ILE    16      48.320  28.933  81.327  1.00  0.00           H
ATOM    269 HG13 ILE    16      48.969  30.119  82.416  1.00  0.00           H
ATOM    270  CD1 ILE    16      46.948  29.654  82.789  1.00  0.00           C
ATOM    271 HD11 ILE    16      45.956  29.639  82.337  1.00  0.00           H
ATOM    272 HD12 ILE    16      46.998  30.530  83.435  1.00  0.00           H
ATOM    273 HD13 ILE    16      47.157  28.755  83.368  1.00  0.00           H
ATOM    274  C   ILE    16      49.241  32.037  78.862  1.00  0.00           C
ATOM    275  O   ILE    16      49.659  31.476  77.798  1.00  0.00           O
ATOM    276  N   PHE    17      48.689  33.244  78.724  1.00  0.00           N
ATOM    277  H   PHE    17      48.383  33.728  79.556  1.00  0.00           H
ATOM    278  CA  PHE    17      48.379  33.891  77.423  1.00  0.00           C
ATOM    279  HA  PHE    17      48.204  33.077  76.719  1.00  0.00           H
ATOM    280  CB  PHE    17      47.089  34.743  77.511  1.00  0.00           C
ATOM    281  HB2 PHE    17      47.193  35.427  78.353  1.00  0.00           H
ATOM    282  HB3 PHE    17      47.153  35.428  76.666  1.00  0.00           H
ATOM    283  CG  PHE    17      45.748  33.997  77.623  1.00  0.00           C
ATOM    284  CD1 PHE    17      45.361  33.037  76.651  1.00  0.00           C
ATOM    285  HD1 PHE    17      45.974  32.756  75.808  1.00  0.00           H
ATOM    286  CE1 PHE    17      44.164  32.420  76.731  1.00  0.00           C
ATOM    287  HE1 PHE    17      44.036  31.587  76.056  1.00  0.00           H
ATOM    288  CZ  PHE    17      43.392  32.491  77.880  1.00  0.00           C
ATOM    289  HZ  PHE    17      42.564  31.815  78.040  1.00  0.00           H
ATOM    290  CE2 PHE    17      43.785  33.405  78.941  1.00  0.00           C
ATOM    291  HE2 PHE    17      43.277  33.452  79.891  1.00  0.00           H
ATOM    292  CD2 PHE    17      44.907  34.183  78.806  1.00  0.00           C
ATOM    293  HD2 PHE    17      45.238  34.804  79.625  1.00  0.00           H
ATOM    294  C   PHE    17      49.526  34.760  76.907  1.00  0.00           C
ATOM    295  O   PHE    17      49.366  35.330  75.825  1.00  0.00           O
ATOM    296  N   THR    18      50.605  34.964  77.641  1.00  0.00           N
ATOM    297  H   THR    18      50.668  34.487  78.528  1.00  0.00           H
ATOM    298  CA  THR    18      51.795  35.627  77.035  1.00  0.00           C
ATOM    299  HA  THR    18      51.459  36.482  76.447  1.00  0.00           H
ATOM    300  CB  THR    18      52.760  36.045  78.176  1.00  0.00           C
ATOM    301  HB  THR    18      53.084  35.225  78.817  1.00  0.00           H
ATOM    302  CG2 THR    18      54.059  36.697  77.752  1.00  0.00           C
ATOM    303 HG21 THR    18      54.738  35.860  77.584  1.00  0.00           H
ATOM    304 HG22 THR    18      54.457  37.242  78.607  1.00  0.00           H
ATOM    305 HG23 THR    18      53.929  37.243  76.818  1.00  0.00           H
ATOM    306  OG1 THR    18      52.131  37.122  78.922  1.00  0.00           O
ATOM    307  HG1 THR    18      51.509  36.719  79.532  1.00  0.00           H
ATOM    308  C   THR    18      52.515  34.817  75.957  1.00  0.00           C
ATOM    309  O   THR    18      52.798  33.618  76.250  1.00  0.00           O
ATOM    310  N   VAL    19      52.770  35.304  74.717  1.00  0.00           N
ATOM    311  H   VAL    19      52.297  36.089  74.293  1.00  0.00           H
ATOM    312  CA  VAL    19      53.844  34.734  73.920  1.00  0.00           C
ATOM    313  HA  VAL    19      53.984  33.749  74.362  1.00  0.00           H
ATOM    314  CB  VAL    19      53.456  34.503  72.523  1.00  0.00           C
ATOM    315  HB  VAL    19      53.390  35.497  72.081  1.00  0.00           H
ATOM    316  CG1 VAL    19      54.449  33.659  71.776  1.00  0.00           C
ATOM    317 HG11 VAL    19      54.665  32.734  72.309  1.00  0.00           H
ATOM    318 HG12 VAL    19      54.253  33.516  70.713  1.00  0.00           H
ATOM    319 HG13 VAL    19      55.435  34.120  71.731  1.00  0.00           H
ATOM    320  CG2 VAL    19      52.019  33.981  72.304  1.00  0.00           C
ATOM    321 HG21 VAL    19      51.805  33.670  71.282  1.00  0.00           H
ATOM    322 HG22 VAL    19      51.241  34.728  72.464  1.00  0.00           H
ATOM    323 HG23 VAL    19      51.794  33.085  72.883  1.00  0.00           H
ATOM    324  C   VAL    19      55.117  35.473  74.076  1.00  0.00           C
ATOM    325  O   VAL    19      55.190  36.676  73.580  1.00  0.00           O
ATOM    326  N   PRO    20      56.203  34.951  74.647  1.00  0.00           N
ATOM    327  CD  PRO    20      56.183  33.709  75.448  1.00  0.00           C
ATOM    328  HD2 PRO    20      56.558  32.947  74.766  1.00  0.00           H
ATOM    329  HD3 PRO    20      55.190  33.521  75.858  1.00  0.00           H
ATOM    330  CG  PRO    20      57.182  33.992  76.592  1.00  0.00           C
ATOM    331  HG2 PRO    20      57.553  33.048  76.991  1.00  0.00           H
ATOM    332  HG3 PRO    20      56.705  34.690  77.280  1.00  0.00           H
ATOM    333  CB  PRO    20      58.325  34.598  75.846  1.00  0.00           C
ATOM    334  HB2 PRO    20      58.873  33.848  75.273  1.00  0.00           H
ATOM    335  HB3 PRO    20      59.007  35.150  76.492  1.00  0.00           H
ATOM    336  CA  PRO    20      57.570  35.507  74.844  1.00  0.00           C
ATOM    337  HA  PRO    20      57.495  36.488  75.311  1.00  0.00           H
ATOM    338  C   PRO    20      58.312  35.668  73.473  1.00  0.00           C
ATOM    339  O   PRO    20      58.001  34.995  72.531  1.00  0.00           O
ATOM    340  N   THR    21      59.209  36.589  73.441  1.00  0.00           N
ATOM    341  H   THR    21      59.230  37.126  74.296  1.00  0.00           H
ATOM    342  CA  THR    21      60.249  36.927  72.355  1.00  0.00           C
ATOM    343  HA  THR    21      59.629  37.411  71.602  1.00  0.00           H
ATOM    344  CB  THR    21      61.385  37.848  72.747  1.00  0.00           C
ATOM    345  HB  THR    21      61.958  37.476  73.595  1.00  0.00           H
ATOM    346  CG2 THR    21      62.310  38.281  71.699  1.00  0.00           C
ATOM    347 HG21 THR    21      62.949  37.463  71.367  1.00  0.00           H
ATOM    348 HG22 THR    21      62.959  39.062  72.095  1.00  0.00           H
ATOM    349 HG23 THR    21      61.625  38.557  70.896  1.00  0.00           H
ATOM    350  OG1 THR    21      60.734  39.020  73.145  1.00  0.00           O
ATOM    351  HG1 THR    21      60.246  38.958  73.969  1.00  0.00           H
ATOM    352  C   THR    21      60.811  35.670  71.657  1.00  0.00           C
ATOM    353  O   THR    21      60.336  35.333  70.546  1.00  0.00           O
ATOM    354  N   GLU    22      61.563  34.766  72.350  1.00  0.00           N
ATOM    355  H   GLU    22      61.700  35.004  73.322  1.00  0.00           H
ATOM    356  CA  GLU    22      62.157  33.541  71.806  1.00  0.00           C
ATOM    357  HA  GLU    22      62.712  33.911  70.943  1.00  0.00           H
ATOM    358  CB  GLU    22      63.225  32.915  72.749  1.00  0.00           C
ATOM    359  HB2 GLU    22      63.715  32.115  72.193  1.00  0.00           H
ATOM    360  HB3 GLU    22      63.968  33.686  72.956  1.00  0.00           H
ATOM    361  CG  GLU    22      62.664  32.219  74.027  1.00  0.00           C
ATOM    362  HG2 GLU    22      62.220  32.879  74.773  1.00  0.00           H
ATOM    363  HG3 GLU    22      61.985  31.444  73.670  1.00  0.00           H
ATOM    364  CD  GLU    22      63.821  31.417  74.651  1.00  0.00           C
ATOM    365  OE1 GLU    22      63.755  30.237  74.935  1.00  0.00           O
ATOM    366  OE2 GLU    22      64.875  31.986  74.897  1.00  0.00           O
ATOM    367  C   GLU    22      61.115  32.574  71.336  1.00  0.00           C
ATOM    368  O   GLU    22      61.214  32.002  70.228  1.00  0.00           O
ATOM    369  N   THR    23      59.920  32.506  72.041  1.00  0.00           N
ATOM    370  H   THR    23      59.882  32.923  72.960  1.00  0.00           H
ATOM    371  CA  THR    23      58.777  31.625  71.515  1.00  0.00           C
ATOM    372  HA  THR    23      59.167  30.624  71.327  1.00  0.00           H
ATOM    373  CB  THR    23      57.532  31.507  72.438  1.00  0.00           C
ATOM    374  HB  THR    23      57.015  32.460  72.326  1.00  0.00           H
ATOM    375  CG2 THR    23      56.510  30.383  72.102  1.00  0.00           C
ATOM    376 HG21 THR    23      55.632  30.554  72.728  1.00  0.00           H
ATOM    377 HG22 THR    23      56.927  29.414  72.377  1.00  0.00           H
ATOM    378 HG23 THR    23      56.347  30.392  71.025  1.00  0.00           H
ATOM    379  OG1 THR    23      57.951  31.205  73.769  1.00  0.00           O
ATOM    380  HG1 THR    23      58.260  30.304  73.651  1.00  0.00           H
ATOM    381  C   THR    23      58.240  32.104  70.174  1.00  0.00           C
ATOM    382  O   THR    23      57.937  31.211  69.381  1.00  0.00           O
ATOM    383  N   LEU    24      58.254  33.433  69.754  1.00  0.00           N
ATOM    384  H   LEU    24      58.473  34.119  70.463  1.00  0.00           H
ATOM    385  CA  LEU    24      57.717  33.891  68.442  1.00  0.00           C
ATOM    386  HA  LEU    24      56.761  33.414  68.229  1.00  0.00           H
ATOM    387  CB  LEU    24      57.521  35.426  68.465  1.00  0.00           C
ATOM    388  HB2 LEU    24      58.427  35.852  68.896  1.00  0.00           H
ATOM    389  HB3 LEU    24      57.559  35.682  67.406  1.00  0.00           H
ATOM    390  CG  LEU    24      56.297  35.957  69.107  1.00  0.00           C
ATOM    391  HG  LEU    24      56.216  35.630  70.143  1.00  0.00           H
ATOM    392  CD1 LEU    24      56.301  37.421  69.218  1.00  0.00           C
ATOM    393 HD11 LEU    24      57.084  37.686  69.929  1.00  0.00           H
ATOM    394 HD12 LEU    24      55.372  37.849  69.594  1.00  0.00           H
ATOM    395 HD13 LEU    24      56.508  37.820  68.225  1.00  0.00           H
ATOM    396  CD2 LEU    24      55.025  35.597  68.319  1.00  0.00           C
ATOM    397 HD21 LEU    24      54.890  34.518  68.402  1.00  0.00           H
ATOM    398 HD22 LEU    24      54.178  36.180  68.680  1.00  0.00           H
ATOM    399 HD23 LEU    24      55.160  35.866  67.272  1.00  0.00           H
ATOM    400  C   LEU    24      58.749  33.444  67.402  1.00  0.00           C
ATOM    401  O   LEU    24      58.348  33.027  66.351  1.00  0.00           O
ATOM    402  N   GLN    25      60.019  33.575  67.700  1.00  0.00           N
ATOM    403  H   GLN    25      60.190  34.060  68.569  1.00  0.00           H
ATOM    404  CA  GLN    25      61.041  33.011  66.845  1.00  0.00           C
ATOM    405  HA  GLN    25      60.947  33.526  65.889  1.00  0.00           H
ATOM    406  CB  GLN    25      62.396  33.442  67.418  1.00  0.00           C
ATOM    407  HB2 GLN    25      62.268  33.352  68.498  1.00  0.00           H
ATOM    408  HB3 GLN    25      63.220  32.777  67.157  1.00  0.00           H
ATOM    409  CG  GLN    25      62.742  34.845  67.052  1.00  0.00           C
ATOM    410  HG2 GLN    25      63.085  34.865  66.018  1.00  0.00           H
ATOM    411  HG3 GLN    25      61.813  35.407  67.155  1.00  0.00           H
ATOM    412  CD  GLN    25      63.936  35.377  67.912  1.00  0.00           C
ATOM    413  OE1 GLN    25      64.710  34.676  68.588  1.00  0.00           O
ATOM    414  NE2 GLN    25      64.034  36.690  68.092  1.00  0.00           N
ATOM    415 HE21 GLN    25      64.750  37.080  68.690  1.00  0.00           H
ATOM    416 HE22 GLN    25      63.245  37.276  67.858  1.00  0.00           H
ATOM    417  C   GLN    25      60.890  31.496  66.637  1.00  0.00           C
ATOM    418  O   GLN    25      61.049  31.068  65.488  1.00  0.00           O
ATOM    419  N   ALA    26      60.626  30.672  67.673  1.00  0.00           N
ATOM    420  H   ALA    26      60.525  31.074  68.593  1.00  0.00           H
ATOM    421  CA  ALA    26      60.283  29.220  67.530  1.00  0.00           C
ATOM    422  HA  ALA    26      61.027  28.741  66.894  1.00  0.00           H
ATOM    423  CB  ALA    26      60.260  28.565  68.959  1.00  0.00           C
ATOM    424  HB1 ALA    26      60.569  27.523  68.862  1.00  0.00           H
ATOM    425  HB2 ALA    26      59.237  28.592  69.334  1.00  0.00           H
ATOM    426  HB3 ALA    26      60.929  29.092  69.639  1.00  0.00           H
ATOM    427  C   ALA    26      59.076  29.000  66.729  1.00  0.00           C
ATOM    428  O   ALA    26      59.063  28.011  65.951  1.00  0.00           O
ATOM    429  N   VAL    27      58.031  29.884  66.763  1.00  0.00           N
ATOM    430  H   VAL    27      57.898  30.361  67.643  1.00  0.00           H
ATOM    431  CA  VAL    27      56.887  29.632  65.847  1.00  0.00           C
ATOM    432  HA  VAL    27      56.671  28.564  65.853  1.00  0.00           H
ATOM    433  CB  VAL    27      55.662  30.460  66.331  1.00  0.00           C
ATOM    434  HB  VAL    27      55.920  31.518  66.360  1.00  0.00           H
ATOM    435  CG1 VAL    27      54.441  30.200  65.450  1.00  0.00           C
ATOM    436 HG11 VAL    27      54.431  29.128  65.251  1.00  0.00           H
ATOM    437 HG12 VAL    27      53.484  30.456  65.904  1.00  0.00           H
ATOM    438 HG13 VAL    27      54.549  30.820  64.560  1.00  0.00           H
ATOM    439  CG2 VAL    27      55.197  30.024  67.752  1.00  0.00           C
ATOM    440 HG21 VAL    27      54.920  28.969  67.757  1.00  0.00           H
ATOM    441 HG22 VAL    27      54.396  30.671  68.108  1.00  0.00           H
ATOM    442 HG23 VAL    27      56.038  30.161  68.432  1.00  0.00           H
ATOM    443  C   VAL    27      57.423  29.953  64.421  1.00  0.00           C
ATOM    444  O   VAL    27      57.234  29.161  63.507  1.00  0.00           O
ATOM    445  N   THR    28      58.169  31.066  64.217  1.00  0.00           N
ATOM    446  H   THR    28      58.337  31.660  65.017  1.00  0.00           H
ATOM    447  CA  THR    28      58.572  31.542  62.903  1.00  0.00           C
ATOM    448  HA  THR    28      57.635  31.567  62.347  1.00  0.00           H
ATOM    449  CB  THR    28      59.055  33.019  62.992  1.00  0.00           C
ATOM    450  HB  THR    28      59.935  33.032  63.638  1.00  0.00           H
ATOM    451  CG2 THR    28      59.415  33.480  61.485  1.00  0.00           C
ATOM    452 HG21 THR    28      60.178  32.819  61.078  1.00  0.00           H
ATOM    453 HG22 THR    28      59.838  34.483  61.407  1.00  0.00           H
ATOM    454 HG23 THR    28      58.570  33.391  60.802  1.00  0.00           H
ATOM    455  OG1 THR    28      57.983  33.805  63.343  1.00  0.00           O
ATOM    456  HG1 THR    28      57.797  33.804  64.285  1.00  0.00           H
ATOM    457  C   THR    28      59.506  30.627  62.228  1.00  0.00           C
ATOM    458  O   THR    28      59.424  30.553  61.002  1.00  0.00           O
ATOM    459  N   LYS    29      60.413  29.934  62.987  1.00  0.00           N
ATOM    460  H   LYS    29      60.330  30.053  63.987  1.00  0.00           H
ATOM    461  CA  LYS    29      61.350  28.960  62.339  1.00  0.00           C
ATOM    462  HA  LYS    29      61.936  29.429  61.547  1.00  0.00           H
ATOM    463  CB  LYS    29      62.424  28.515  63.408  1.00  0.00           C
ATOM    464  HB2 LYS    29      61.914  28.229  64.329  1.00  0.00           H
ATOM    465  HB3 LYS    29      62.930  27.631  63.021  1.00  0.00           H
ATOM    466  CG  LYS    29      63.542  29.540  63.688  1.00  0.00           C
ATOM    467  HG2 LYS    29      64.009  29.890  62.768  1.00  0.00           H
ATOM    468  HG3 LYS    29      63.032  30.398  64.130  1.00  0.00           H
ATOM    469  CD  LYS    29      64.494  29.016  64.738  1.00  0.00           C
ATOM    470  HD2 LYS    29      63.857  28.909  65.616  1.00  0.00           H
ATOM    471  HD3 LYS    29      64.948  28.105  64.348  1.00  0.00           H
ATOM    472  CE  LYS    29      65.533  30.038  65.066  1.00  0.00           C
ATOM    473  HE2 LYS    29      66.226  30.335  64.278  1.00  0.00           H
ATOM    474  HE3 LYS    29      64.958  30.778  65.623  1.00  0.00           H
ATOM    475  NZ  LYS    29      66.422  29.516  66.166  1.00  0.00           N
ATOM    476  HZ1 LYS    29      66.921  28.715  65.805  1.00  0.00           H
ATOM    477  HZ2 LYS    29      65.931  29.262  67.012  1.00  0.00           H
ATOM    478  HZ3 LYS    29      67.149  30.181  66.391  1.00  0.00           H
ATOM    479  C   LYS    29      60.535  27.749  61.809  1.00  0.00           C
ATOM    480  O   LYS    29      60.749  27.320  60.693  1.00  0.00           O
ATOM    481  N   HIE    30      59.551  27.180  62.525  1.00  0.00           N
ATOM    482  H   HIE    30      59.493  27.476  63.489  1.00  0.00           H
ATOM    483  CA  HIE    30      58.699  26.117  61.947  1.00  0.00           C
ATOM    484  HA  HIE    30      59.292  25.255  61.644  1.00  0.00           H
ATOM    485  CB  HIE    30      57.908  25.627  63.102  1.00  0.00           C
ATOM    486  HB2 HIE    30      58.510  25.615  64.011  1.00  0.00           H
ATOM    487  HB3 HIE    30      57.123  26.381  63.157  1.00  0.00           H
ATOM    488  CG  HIE    30      57.196  24.299  62.884  1.00  0.00           C
ATOM    489  ND1 HIE    30      57.718  23.017  62.662  1.00  0.00           N
ATOM    490  CE1 HIE    30      56.631  22.189  62.607  1.00  0.00           C
ATOM    491  HE1 HIE    30      56.739  21.121  62.484  1.00  0.00           H
ATOM    492  NE2 HIE    30      55.483  22.823  62.730  1.00  0.00           N
ATOM    493  HE2 HIE    30      54.538  22.478  62.803  1.00  0.00           H
ATOM    494  CD2 HIE    30      55.815  24.163  63.084  1.00  0.00           C
ATOM    495  HD2 HIE    30      55.007  24.852  63.280  1.00  0.00           H
ATOM    496  C   HIE    30      57.756  26.571  60.798  1.00  0.00           C
ATOM    497  O   HIE    30      57.544  25.920  59.782  1.00  0.00           O
ATOM    498  N   PHE    31      57.374  27.816  60.816  1.00  0.00           N
ATOM    499  H   PHE    31      57.357  28.288  61.709  1.00  0.00           H
ATOM    500  CA  PHE    31      56.598  28.424  59.701  1.00  0.00           C
ATOM    501  HA  PHE    31      55.694  27.826  59.583  1.00  0.00           H
ATOM    502  CB  PHE    31      56.109  29.751  60.317  1.00  0.00           C
ATOM    503  HB2 PHE    31      55.994  29.574  61.387  1.00  0.00           H
ATOM    504  HB3 PHE    31      56.874  30.512  60.155  1.00  0.00           H
ATOM    505  CG  PHE    31      54.720  30.261  59.728  1.00  0.00           C
ATOM    506  CD1 PHE    31      54.541  30.355  58.340  1.00  0.00           C
ATOM    507  HD1 PHE    31      55.337  30.268  57.616  1.00  0.00           H
ATOM    508  CE1 PHE    31      53.299  30.626  57.791  1.00  0.00           C
ATOM    509  HE1 PHE    31      53.124  30.763  56.733  1.00  0.00           H
ATOM    510  CZ  PHE    31      52.187  30.629  58.651  1.00  0.00           C
ATOM    511  HZ  PHE    31      51.170  30.687  58.294  1.00  0.00           H
ATOM    512  CE2 PHE    31      52.293  30.411  59.990  1.00  0.00           C
ATOM    513  HE2 PHE    31      51.372  30.393  60.554  1.00  0.00           H
ATOM    514  CD2 PHE    31      53.561  30.272  60.534  1.00  0.00           C
ATOM    515  HD2 PHE    31      53.761  30.267  61.595  1.00  0.00           H
ATOM    516  C   PHE    31      57.352  28.496  58.354  1.00  0.00           C
ATOM    517  O   PHE    31      56.861  28.112  57.315  1.00  0.00           O
ATOM    518  N   ILE    32      58.657  28.803  58.448  1.00  0.00           N
ATOM    519  H   ILE    32      58.921  29.214  59.331  1.00  0.00           H
ATOM    520  CA  ILE    32      59.628  28.728  57.370  1.00  0.00           C
ATOM    521  HA  ILE    32      59.235  29.420  56.624  1.00  0.00           H
ATOM    522  CB  ILE    32      61.036  29.254  57.725  1.00  0.00           C
ATOM    523  HB  ILE    32      61.266  28.773  58.676  1.00  0.00           H
ATOM    524  CG2 ILE    32      61.960  28.875  56.616  1.00  0.00           C
ATOM    525 HG21 ILE    32      61.543  29.159  55.650  1.00  0.00           H
ATOM    526 HG22 ILE    32      62.204  27.815  56.682  1.00  0.00           H
ATOM    527 HG23 ILE    32      62.941  29.291  56.841  1.00  0.00           H
ATOM    528  CG1 ILE    32      61.013  30.773  57.934  1.00  0.00           C
ATOM    529 HG12 ILE    32      61.194  31.433  57.084  1.00  0.00           H
ATOM    530 HG13 ILE    32      60.058  30.946  58.430  1.00  0.00           H
ATOM    531  CD1 ILE    32      62.054  31.175  58.949  1.00  0.00           C
ATOM    532 HD11 ILE    32      61.956  30.519  59.814  1.00  0.00           H
ATOM    533 HD12 ILE    32      61.801  32.204  59.204  1.00  0.00           H
ATOM    534 HD13 ILE    32      63.070  31.139  58.560  1.00  0.00           H
ATOM    535  C   ILE    32      59.642  27.323  56.854  1.00  0.00           C
ATOM    536  O   ILE    32      59.450  27.100  55.686  1.00  0.00           O
ATOM    537  N   SER    33      59.883  26.285  57.739  1.00  0.00           N
ATOM    538  H   SER    33      59.896  26.527  58.719  1.00  0.00           H
ATOM    539  CA  SER    33      60.006  24.906  57.258  1.00  0.00           C
ATOM    540  HA  SER    33      60.745  24.913  56.456  1.00  0.00           H
ATOM    541  CB  SER    33      60.461  24.022  58.375  1.00  0.00           C
ATOM    542  HB2 SER    33      59.635  23.946  59.082  1.00  0.00           H
ATOM    543  HB3 SER    33      60.705  23.076  57.894  1.00  0.00           H
ATOM    544  OG  SER    33      61.621  24.592  58.787  1.00  0.00           O
ATOM    545  HG  SER    33      61.369  25.363  59.300  1.00  0.00           H
ATOM    546  C   SER    33      58.768  24.312  56.668  1.00  0.00           C
ATOM    547  O   SER    33      58.783  23.571  55.668  1.00  0.00           O
ATOM    548  N   GLU    34      57.571  24.691  57.241  1.00  0.00           N
ATOM    549  H   GLU    34      57.532  25.295  58.050  1.00  0.00           H
ATOM    550  CA  GLU    34      56.227  24.221  56.783  1.00  0.00           C
ATOM    551  HA  GLU    34      56.269  23.206  56.388  1.00  0.00           H
ATOM    552  CB  GLU    34      55.245  24.345  57.963  1.00  0.00           C
ATOM    553  HB2 GLU    34      55.242  25.376  58.318  1.00  0.00           H
ATOM    554  HB3 GLU    34      54.263  24.174  57.522  1.00  0.00           H
ATOM    555  CG  GLU    34      55.475  23.370  59.031  1.00  0.00           C
ATOM    556  HG2 GLU    34      56.423  23.650  59.489  1.00  0.00           H
ATOM    557  HG3 GLU    34      54.776  23.516  59.854  1.00  0.00           H
ATOM    558  CD  GLU    34      55.388  21.992  58.447  1.00  0.00           C
ATOM    559  OE1 GLU    34      54.442  21.626  57.716  1.00  0.00           O
ATOM    560  OE2 GLU    34      56.402  21.231  58.662  1.00  0.00           O
ATOM    561  C   GLU    34      55.690  24.918  55.549  1.00  0.00           C
ATOM    562  O   GLU    34      54.900  24.276  54.804  1.00  0.00           O
ATOM    563  N   LEU    35      56.044  26.163  55.222  1.00  0.00           N
ATOM    564  H   LEU    35      56.522  26.710  55.923  1.00  0.00           H
ATOM    565  CA  LEU    35      55.885  26.693  53.816  1.00  0.00           C
ATOM    566  HA  LEU    35      54.881  26.495  53.439  1.00  0.00           H
ATOM    567  CB  LEU    35      56.291  28.130  53.781  1.00  0.00           C
ATOM    568  HB2 LEU    35      57.318  28.100  54.148  1.00  0.00           H
ATOM    569  HB3 LEU    35      56.448  28.464  52.757  1.00  0.00           H
ATOM    570  CG  LEU    35      55.532  29.177  54.553  1.00  0.00           C
ATOM    571  HG  LEU    35      55.447  28.741  55.549  1.00  0.00           H
ATOM    572  CD1 LEU    35      56.395  30.507  54.656  1.00  0.00           C
ATOM    573 HD11 LEU    35      55.796  31.393  54.865  1.00  0.00           H
ATOM    574 HD12 LEU    35      56.913  30.695  53.715  1.00  0.00           H
ATOM    575 HD13 LEU    35      57.210  30.363  55.366  1.00  0.00           H
ATOM    576  CD2 LEU    35      54.218  29.611  53.950  1.00  0.00           C
ATOM    577 HD21 LEU    35      54.450  30.236  53.088  1.00  0.00           H
ATOM    578 HD22 LEU    35      53.562  28.774  53.709  1.00  0.00           H
ATOM    579 HD23 LEU    35      53.728  30.193  54.731  1.00  0.00           H
ATOM    580  C   LEU    35      56.755  25.848  52.837  1.00  0.00           C
ATOM    581  O   LEU    35      56.300  25.297  51.831  1.00  0.00           O
ATOM    582  N   GLU    36      58.070  25.617  53.187  1.00  0.00           N
ATOM    583  H   GLU    36      58.464  26.025  54.023  1.00  0.00           H
ATOM    584  CA  GLU    36      58.944  24.894  52.172  1.00  0.00           C
ATOM    585  HA  GLU    36      58.945  25.331  51.174  1.00  0.00           H
ATOM    586  CB  GLU    36      60.321  25.031  52.742  1.00  0.00           C
ATOM    587  HB2 GLU    36      60.579  26.090  52.765  1.00  0.00           H
ATOM    588  HB3 GLU    36      60.395  24.676  53.771  1.00  0.00           H
ATOM    589  CG  GLU    36      61.349  24.206  51.906  1.00  0.00           C
ATOM    590  HG2 GLU    36      62.331  24.359  52.353  1.00  0.00           H
ATOM    591  HG3 GLU    36      61.132  23.141  51.997  1.00  0.00           H
ATOM    592  CD  GLU    36      61.393  24.827  50.501  1.00  0.00           C
ATOM    593  OE1 GLU    36      61.276  24.104  49.490  1.00  0.00           O
ATOM    594  OE2 GLU    36      61.568  26.065  50.419  1.00  0.00           O
ATOM    595  C   GLU    36      58.475  23.399  52.059  1.00  0.00           C
ATOM    596  O   GLU    36      58.537  22.832  50.963  1.00  0.00           O
ATOM    597  N   LYS    37      57.895  22.811  53.146  1.00  0.00           N
ATOM    598  H   LYS    37      57.809  23.353  53.994  1.00  0.00           H
ATOM    599  CA  LYS    37      57.318  21.388  53.135  1.00  0.00           C
ATOM    600  HA  LYS    37      57.943  20.608  52.703  1.00  0.00           H
ATOM    601  CB  LYS    37      56.997  20.876  54.551  1.00  0.00           C
ATOM    602  HB2 LYS    37      57.861  20.871  55.217  1.00  0.00           H
ATOM    603  HB3 LYS    37      56.258  21.536  55.006  1.00  0.00           H
ATOM    604  CG  LYS    37      56.472  19.432  54.532  1.00  0.00           C
ATOM    605  HG2 LYS    37      55.553  19.433  53.945  1.00  0.00           H
ATOM    606  HG3 LYS    37      57.224  18.686  54.270  1.00  0.00           H
ATOM    607  CD  LYS    37      55.948  18.986  55.880  1.00  0.00           C
ATOM    608  HD2 LYS    37      56.712  18.927  56.656  1.00  0.00           H
ATOM    609  HD3 LYS    37      55.247  19.749  56.218  1.00  0.00           H
ATOM    610  CE  LYS    37      55.321  17.618  55.793  1.00  0.00           C
ATOM    611  HE2 LYS    37      54.464  17.555  55.123  1.00  0.00           H
ATOM    612  HE3 LYS    37      55.983  16.883  55.332  1.00  0.00           H
ATOM    613  NZ  LYS    37      54.849  17.214  57.136  1.00  0.00           N
ATOM    614  HZ1 LYS    37      55.608  17.079  57.789  1.00  0.00           H
ATOM    615  HZ2 LYS    37      54.580  16.240  57.170  1.00  0.00           H
ATOM    616  HZ3 LYS    37      54.097  17.836  57.396  1.00  0.00           H
ATOM    617  C   LYS    37      56.039  21.397  52.216  1.00  0.00           C
ATOM    618  O   LYS    37      55.915  20.470  51.399  1.00  0.00           O
ATOM    619  N   GLY    38      55.170  22.398  52.321  1.00  0.00           N
ATOM    620  H   GLY    38      55.405  23.207  52.877  1.00  0.00           H
ATOM    621  CA  GLY    38      54.016  22.538  51.362  1.00  0.00           C
ATOM    622  HA2 GLY    38      53.357  21.680  51.498  1.00  0.00           H
ATOM    623  HA3 GLY    38      53.429  23.427  51.591  1.00  0.00           H
ATOM    624  C   GLY    38      54.391  22.578  49.859  1.00  0.00           C
ATOM    625  O   GLY    38      53.698  21.946  49.070  1.00  0.00           O
ATOM    626  N   LEU    39      55.456  23.279  49.472  1.00  0.00           N
ATOM    627  H   LEU    39      56.011  23.654  50.226  1.00  0.00           H
ATOM    628  CA  LEU    39      55.932  23.406  48.124  1.00  0.00           C
ATOM    629  HA  LEU    39      55.083  23.595  47.467  1.00  0.00           H
ATOM    630  CB  LEU    39      56.799  24.709  47.956  1.00  0.00           C
ATOM    631  HB2 LEU    39      57.495  24.826  48.787  1.00  0.00           H
ATOM    632  HB3 LEU    39      57.458  24.769  47.090  1.00  0.00           H
ATOM    633  CG  LEU    39      55.978  26.004  47.934  1.00  0.00           C
ATOM    634  HG  LEU    39      55.335  25.949  48.812  1.00  0.00           H
ATOM    635  CD1 LEU    39      56.754  27.354  48.089  1.00  0.00           C
ATOM    636 HD11 LEU    39      57.594  27.301  47.396  1.00  0.00           H
ATOM    637 HD12 LEU    39      57.122  27.414  49.113  1.00  0.00           H
ATOM    638 HD13 LEU    39      56.170  28.212  47.754  1.00  0.00           H
ATOM    639  CD2 LEU    39      55.153  26.263  46.633  1.00  0.00           C
ATOM    640 HD21 LEU    39      55.571  26.873  45.833  1.00  0.00           H
ATOM    641 HD22 LEU    39      54.819  25.309  46.227  1.00  0.00           H
ATOM    642 HD23 LEU    39      54.232  26.741  46.967  1.00  0.00           H
ATOM    643  C   LEU    39      56.636  22.131  47.670  1.00  0.00           C
ATOM    644  O   LEU    39      56.842  22.103  46.502  1.00  0.00           O
ATOM    645  N   SER    40      56.925  21.202  48.623  1.00  0.00           N
ATOM    646  H   SER    40      56.747  21.437  49.589  1.00  0.00           H
ATOM    647  CA  SER    40      57.615  19.911  48.352  1.00  0.00           C
ATOM    648  HA  SER    40      58.514  20.040  47.748  1.00  0.00           H
ATOM    649  CB  SER    40      58.185  19.197  49.620  1.00  0.00           C
ATOM    650  HB2 SER    40      58.898  18.483  49.208  1.00  0.00           H
ATOM    651  HB3 SER    40      58.493  19.902  50.392  1.00  0.00           H
ATOM    652  OG  SER    40      57.259  18.335  50.213  1.00  0.00           O
ATOM    653  HG  SER    40      56.543  18.872  50.556  1.00  0.00           H
ATOM    654  C   SER    40      56.633  18.956  47.542  1.00  0.00           C
ATOM    655  O   SER    40      55.412  19.120  47.513  1.00  0.00           O
ATOM    656  N   LYS    41      57.135  17.964  46.786  1.00  0.00           N
ATOM    657  H   LYS    41      58.144  17.903  46.774  1.00  0.00           H
ATOM    658  CA  LYS    41      56.396  16.899  45.999  1.00  0.00           C
ATOM    659  HA  LYS    41      55.767  17.396  45.260  1.00  0.00           H
ATOM    660  CB  LYS    41      57.324  15.907  45.337  1.00  0.00           C
ATOM    661  HB2 LYS    41      58.280  16.374  45.100  1.00  0.00           H
ATOM    662  HB3 LYS    41      57.519  15.067  46.004  1.00  0.00           H
ATOM    663  CG  LYS    41      56.622  15.463  44.108  1.00  0.00           C
ATOM    664  HG2 LYS    41      55.722  14.936  44.424  1.00  0.00           H
ATOM    665  HG3 LYS    41      56.378  16.298  43.452  1.00  0.00           H
ATOM    666  CD  LYS    41      57.443  14.583  43.134  1.00  0.00           C
ATOM    667  HD2 LYS    41      58.227  15.271  42.821  1.00  0.00           H
ATOM    668  HD3 LYS    41      57.856  13.918  43.893  1.00  0.00           H
ATOM    669  CE  LYS    41      56.804  13.957  41.889  1.00  0.00           C
ATOM    670  HE2 LYS    41      56.270  13.073  42.236  1.00  0.00           H
ATOM    671  HE3 LYS    41      56.010  14.667  41.661  1.00  0.00           H
ATOM    672  NZ  LYS    41      57.818  13.641  40.822  1.00  0.00           N
ATOM    673  HZ1 LYS    41      57.345  13.249  40.021  1.00  0.00           H
ATOM    674  HZ2 LYS    41      58.564  13.007  41.071  1.00  0.00           H
ATOM    675  HZ3 LYS    41      58.398  14.409  40.515  1.00  0.00           H
ATOM    676  C   LYS    41      55.363  16.153  46.911  1.00  0.00           C
ATOM    677  O   LYS    41      54.267  15.837  46.462  1.00  0.00           O
ATOM    678  N   LYS    42      55.843  15.740  48.179  1.00  0.00           N
ATOM    679  H   LYS    42      56.842  15.876  48.242  1.00  0.00           H
ATOM    680  CA  LYS    42      55.126  15.096  49.281  1.00  0.00           C
ATOM    681  HA  LYS    42      54.648  14.223  48.835  1.00  0.00           H
ATOM    682  CB  LYS    42      56.050  14.653  50.403  1.00  0.00           C
ATOM    683  HB2 LYS    42      56.769  15.450  50.595  1.00  0.00           H
ATOM    684  HB3 LYS    42      55.550  14.457  51.352  1.00  0.00           H
ATOM    685  CG  LYS    42      56.675  13.313  50.132  1.00  0.00           C
ATOM    686  HG2 LYS    42      55.860  12.593  50.054  1.00  0.00           H
ATOM    687  HG3 LYS    42      57.229  13.304  49.194  1.00  0.00           H
ATOM    688  CD  LYS    42      57.742  12.980  51.126  1.00  0.00           C
ATOM    689  HD2 LYS    42      58.525  13.732  51.029  1.00  0.00           H
ATOM    690  HD3 LYS    42      57.326  13.047  52.131  1.00  0.00           H
ATOM    691  CE  LYS    42      58.177  11.455  50.964  1.00  0.00           C
ATOM    692  HE2 LYS    42      57.427  10.715  51.246  1.00  0.00           H
ATOM    693  HE3 LYS    42      58.262  11.336  49.884  1.00  0.00           H
ATOM    694  NZ  LYS    42      59.410  11.124  51.784  1.00  0.00           N
ATOM    695  HZ1 LYS    42      60.100  11.849  51.652  1.00  0.00           H
ATOM    696  HZ2 LYS    42      59.750  10.208  51.526  1.00  0.00           H
ATOM    697  HZ3 LYS    42      59.177  11.032  52.763  1.00  0.00           H
ATOM    698  C   LYS    42      53.998  15.955  49.873  1.00  0.00           C
ATOM    699  O   LYS    42      52.850  15.647  50.031  1.00  0.00           O
ATOM    700  N   GLY    43      54.398  17.219  50.135  1.00  0.00           N
ATOM    701  H   GLY    43      55.384  17.403  50.020  1.00  0.00           H
ATOM    702  CA  GLY    43      53.584  18.276  50.712  1.00  0.00           C
ATOM    703  HA2 GLY    43      53.845  19.265  50.333  1.00  0.00           H
ATOM    704  HA3 GLY    43      52.595  18.130  50.276  1.00  0.00           H
ATOM    705  C   GLY    43      53.511  18.320  52.205  1.00  0.00           C
ATOM    706  O   GLY    43      54.266  17.602  52.824  1.00  0.00           O
ATOM    707  N   GLY    44      52.709  19.182  52.814  1.00  0.00           N
ATOM    708  H   GLY    44      52.105  19.695  52.188  1.00  0.00           H
ATOM    709  CA  GLY    44      52.514  19.207  54.244  1.00  0.00           C
ATOM    710  HA2 GLY    44      52.609  18.218  54.694  1.00  0.00           H
ATOM    711  HA3 GLY    44      53.252  19.900  54.648  1.00  0.00           H
ATOM    712  C   GLY    44      51.101  19.755  54.643  1.00  0.00           C
ATOM    713  O   GLY    44      50.158  19.671  53.811  1.00  0.00           O
ATOM    714  N   ASN    45      50.984  20.331  55.809  1.00  0.00           N
ATOM    715  H   ASN    45      51.773  20.428  56.433  1.00  0.00           H
ATOM    716  CA  ASN    45      49.708  20.826  56.315  1.00  0.00           C
ATOM    717  HA  ASN    45      48.892  20.133  56.109  1.00  0.00           H
ATOM    718  CB  ASN    45      49.799  20.962  57.833  1.00  0.00           C
ATOM    719  HB2 ASN    45      50.843  21.232  57.997  1.00  0.00           H
ATOM    720  HB3 ASN    45      49.243  21.811  58.229  1.00  0.00           H
ATOM    721  CG  ASN    45      49.668  19.608  58.620  1.00  0.00           C
ATOM    722  OD1 ASN    45      48.872  18.704  58.321  1.00  0.00           O
ATOM    723  ND2 ASN    45      50.333  19.416  59.726  1.00  0.00           N
ATOM    724 HD21 ASN    45      50.804  20.135  60.259  1.00  0.00           H
ATOM    725 HD22 ASN    45      50.259  18.482  60.102  1.00  0.00           H
ATOM    726  C   ASN    45      49.414  22.149  55.564  1.00  0.00           C
ATOM    727  O   ASN    45      48.229  22.335  55.209  1.00  0.00           O
ATOM    728  N   ILE    46      50.372  22.989  55.245  1.00  0.00           N
ATOM    729  H   ILE    46      51.319  22.757  55.508  1.00  0.00           H
ATOM    730  CA  ILE    46      50.170  24.317  54.569  1.00  0.00           C
ATOM    731  HA  ILE    46      49.280  24.753  55.022  1.00  0.00           H
ATOM    732  CB  ILE    46      51.374  25.305  54.739  1.00  0.00           C
ATOM    733  HB  ILE    46      52.289  24.880  54.326  1.00  0.00           H
ATOM    734  CG2 ILE    46      51.047  26.646  53.975  1.00  0.00           C
ATOM    735 HG21 ILE    46      50.243  27.198  54.462  1.00  0.00           H
ATOM    736 HG22 ILE    46      50.507  26.492  53.040  1.00  0.00           H
ATOM    737 HG23 ILE    46      51.864  27.367  53.957  1.00  0.00           H
ATOM    738  CG1 ILE    46      51.527  25.636  56.233  1.00  0.00           C
ATOM    739 HG12 ILE    46      50.585  26.024  56.622  1.00  0.00           H
ATOM    740 HG13 ILE    46      51.803  24.728  56.771  1.00  0.00           H
ATOM    741  CD1 ILE    46      52.561  26.782  56.557  1.00  0.00           C
ATOM    742 HD11 ILE    46      52.700  26.843  57.637  1.00  0.00           H
ATOM    743 HD12 ILE    46      52.244  27.761  56.198  1.00  0.00           H
ATOM    744 HD13 ILE    46      53.574  26.637  56.178  1.00  0.00           H
ATOM    745  C   ILE    46      49.920  23.959  53.108  1.00  0.00           C
ATOM    746  O   ILE    46      50.873  23.535  52.430  1.00  0.00           O
ATOM    747  N   PRO    47      48.762  24.306  52.478  1.00  0.00           N
ATOM    748  CD  PRO    47      47.656  24.819  53.150  1.00  0.00           C
ATOM    749  HD2 PRO    47      47.832  25.887  53.278  1.00  0.00           H
ATOM    750  HD3 PRO    47      47.422  24.431  54.142  1.00  0.00           H
ATOM    751  CG  PRO    47      46.484  24.444  52.206  1.00  0.00           C
ATOM    752  HG2 PRO    47      45.595  25.073  52.252  1.00  0.00           H
ATOM    753  HG3 PRO    47      46.333  23.412  52.520  1.00  0.00           H
ATOM    754  CB  PRO    47      47.091  24.445  50.818  1.00  0.00           C
ATOM    755  HB2 PRO    47      47.174  25.476  50.473  1.00  0.00           H
ATOM    756  HB3 PRO    47      46.504  23.848  50.120  1.00  0.00           H
ATOM    757  CA  PRO    47      48.461  23.869  51.086  1.00  0.00           C
ATOM    758  HA  PRO    47      48.550  22.784  51.129  1.00  0.00           H
ATOM    759  C   PRO    47      49.471  24.287  49.994  1.00  0.00           C
ATOM    760  O   PRO    47      49.783  23.488  49.085  1.00  0.00           O
ATOM    761  N   MET    48      49.893  25.545  50.095  1.00  0.00           N
ATOM    762  H   MET    48      49.542  26.069  50.884  1.00  0.00           H
ATOM    763  CA  MET    48      50.982  26.137  49.162  1.00  0.00           C
ATOM    764  HA  MET    48      50.883  27.222  49.169  1.00  0.00           H
ATOM    765  CB  MET    48      52.373  25.663  49.604  1.00  0.00           C
ATOM    766  HB2 MET    48      52.369  24.577  49.686  1.00  0.00           H
ATOM    767  HB3 MET    48      53.193  25.923  48.933  1.00  0.00           H
ATOM    768  CG  MET    48      52.871  26.286  50.898  1.00  0.00           C
ATOM    769  HG2 MET    48      52.242  25.950  51.722  1.00  0.00           H
ATOM    770  HG3 MET    48      53.863  25.897  51.128  1.00  0.00           H
ATOM    771  SD  MET    48      52.884  28.101  51.055  1.00  0.00           S
ATOM    772  CE  MET    48      54.463  28.657  50.401  1.00  0.00           C
ATOM    773  HE1 MET    48      54.465  28.749  49.315  1.00  0.00           H
ATOM    774  HE2 MET    48      54.698  29.659  50.762  1.00  0.00           H
ATOM    775  HE3 MET    48      55.362  28.105  50.674  1.00  0.00           H
ATOM    776  C   MET    48      50.623  25.873  47.710  1.00  0.00           C
ATOM    777  O   MET    48      51.350  25.260  46.923  1.00  0.00           O
ATOM    778  N   ILE    49      49.428  26.439  47.346  1.00  0.00           N
ATOM    779  H   ILE    49      48.960  27.016  48.030  1.00  0.00           H
ATOM    780  CA  ILE    49      48.758  26.418  46.028  1.00  0.00           C
ATOM    781  HA  ILE    49      48.853  25.423  45.595  1.00  0.00           H
ATOM    782  CB  ILE    49      47.350  26.798  46.205  1.00  0.00           C
ATOM    783  HB  ILE    49      47.243  27.823  46.559  1.00  0.00           H
ATOM    784  CG2 ILE    49      46.595  26.683  44.904  1.00  0.00           C
ATOM    785 HG21 ILE    49      45.544  26.973  44.897  1.00  0.00           H
ATOM    786 HG22 ILE    49      46.435  25.656  44.574  1.00  0.00           H
ATOM    787 HG23 ILE    49      47.141  27.286  44.179  1.00  0.00           H
ATOM    788  CG1 ILE    49      46.698  25.875  47.279  1.00  0.00           C
ATOM    789 HG12 ILE    49      46.541  24.893  46.834  1.00  0.00           H
ATOM    790 HG13 ILE    49      47.389  25.677  48.099  1.00  0.00           H
ATOM    791  CD1 ILE    49      45.433  26.368  47.876  1.00  0.00           C
ATOM    792 HD11 ILE    49      45.011  25.694  48.622  1.00  0.00           H
ATOM    793 HD12 ILE    49      44.720  26.405  47.052  1.00  0.00           H
ATOM    794 HD13 ILE    49      45.599  27.270  48.465  1.00  0.00           H
ATOM    795  C   ILE    49      49.391  27.561  45.167  1.00  0.00           C
ATOM    796  O   ILE    49      49.471  28.678  45.606  1.00  0.00           O
ATOM    797  N   PRO    50      49.726  27.370  43.893  1.00  0.00           N
ATOM    798  CD  PRO    50      50.005  26.024  43.345  1.00  0.00           C
ATOM    799  HD2 PRO    50      49.124  25.582  42.880  1.00  0.00           H
ATOM    800  HD3 PRO    50      50.491  25.370  44.068  1.00  0.00           H
ATOM    801  CG  PRO    50      51.194  26.317  42.418  1.00  0.00           C
ATOM    802  HG2 PRO    50      51.321  25.446  41.776  1.00  0.00           H
ATOM    803  HG3 PRO    50      52.044  26.608  43.036  1.00  0.00           H
ATOM    804  CB  PRO    50      50.621  27.528  41.668  1.00  0.00           C
ATOM    805  HB2 PRO    50      49.700  27.246  41.157  1.00  0.00           H
ATOM    806  HB3 PRO    50      51.250  28.069  40.961  1.00  0.00           H
ATOM    807  CA  PRO    50      50.171  28.329  42.843  1.00  0.00           C
ATOM    808  HA  PRO    50      50.923  29.003  43.255  1.00  0.00           H
ATOM    809  C   PRO    50      49.081  29.341  42.374  1.00  0.00           C
ATOM    810  O   PRO    50      48.042  28.899  41.979  1.00  0.00           O
ATOM    811  N   GLY    51      49.243  30.649  42.587  1.00  0.00           N
ATOM    812  H   GLY    51      50.127  30.922  42.990  1.00  0.00           H
ATOM    813  CA  GLY    51      48.349  31.772  42.227  1.00  0.00           C
ATOM    814  HA2 GLY    51      47.301  31.473  42.198  1.00  0.00           H
ATOM    815  HA3 GLY    51      48.320  32.626  42.904  1.00  0.00           H
ATOM    816  C   GLY    51      48.675  32.337  40.824  1.00  0.00           C
ATOM    817  O   GLY    51      48.298  33.429  40.453  1.00  0.00           O
ATOM    818  N   TRP    52      49.540  31.673  40.106  1.00  0.00           N
ATOM    819  H   TRP    52      49.704  30.795  40.576  1.00  0.00           H
ATOM    820  CA  TRP    52      49.873  31.724  38.672  1.00  0.00           C
ATOM    821  HA  TRP    52      50.844  31.229  38.662  1.00  0.00           H
ATOM    822  CB  TRP    52      48.876  30.993  37.833  1.00  0.00           C
ATOM    823  HB2 TRP    52      47.954  31.568  37.755  1.00  0.00           H
ATOM    824  HB3 TRP    52      49.312  30.942  36.834  1.00  0.00           H
ATOM    825  CG  TRP    52      48.579  29.553  38.124  1.00  0.00           C
ATOM    826  CD1 TRP    52      47.367  29.105  38.507  1.00  0.00           C
ATOM    827  HD1 TRP    52      46.478  29.700  38.656  1.00  0.00           H
ATOM    828  NE1 TRP    52      47.455  27.746  38.773  1.00  0.00           N
ATOM    829  HE1 TRP    52      46.739  27.129  39.130  1.00  0.00           H
ATOM    830  CE2 TRP    52      48.664  27.204  38.389  1.00  0.00           C
ATOM    831  CZ2 TRP    52      49.327  25.934  38.449  1.00  0.00           C
ATOM    832  HZ2 TRP    52      48.815  25.066  38.837  1.00  0.00           H
ATOM    833  CH2 TRP    52      50.713  25.849  38.258  1.00  0.00           C
ATOM    834  HH2 TRP    52      51.194  24.885  38.334  1.00  0.00           H
ATOM    835  CZ3 TRP    52      51.407  26.946  37.741  1.00  0.00           C
ATOM    836  HZ3 TRP    52      52.473  26.957  37.569  1.00  0.00           H
ATOM    837  CE3 TRP    52      50.732  28.217  37.665  1.00  0.00           C
ATOM    838  HE3 TRP    52      51.370  29.061  37.445  1.00  0.00           H
ATOM    839  CD2 TRP    52      49.380  28.381  38.007  1.00  0.00           C
ATOM    840  C   TRP    52      50.246  32.994  38.000  1.00  0.00           C
ATOM    841  O   TRP    52      50.283  33.143  36.778  1.00  0.00           O
ATOM    842  N   VAL    53      50.558  34.053  38.742  1.00  0.00           N
ATOM    843  H   VAL    53      50.402  34.034  39.739  1.00  0.00           H
ATOM    844  CA  VAL    53      50.962  35.307  38.088  1.00  0.00           C
ATOM    845  HA  VAL    53      50.431  35.403  37.142  1.00  0.00           H
ATOM    846  CB  VAL    53      50.682  36.558  38.952  1.00  0.00           C
ATOM    847  HB  VAL    53      51.334  36.543  39.824  1.00  0.00           H
ATOM    848  CG1 VAL    53      51.039  37.804  38.158  1.00  0.00           C
ATOM    849 HG11 VAL    53      50.321  37.820  37.338  1.00  0.00           H
ATOM    850 HG12 VAL    53      50.899  38.669  38.806  1.00  0.00           H
ATOM    851 HG13 VAL    53      52.068  37.828  37.801  1.00  0.00           H
ATOM    852  CG2 VAL    53      49.192  36.646  39.278  1.00  0.00           C
ATOM    853 HG21 VAL    53      48.924  37.645  39.620  1.00  0.00           H
ATOM    854 HG22 VAL    53      48.882  35.920  40.028  1.00  0.00           H
ATOM    855 HG23 VAL    53      48.590  36.488  38.383  1.00  0.00           H
ATOM    856  C   VAL    53      52.464  35.090  37.852  1.00  0.00           C
ATOM    857  O   VAL    53      53.263  34.979  38.791  1.00  0.00           O
ATOM    858  N   MET    54      52.931  35.014  36.566  1.00  0.00           N
ATOM    859  H   MET    54      52.323  35.123  35.767  1.00  0.00           H
ATOM    860  CA  MET    54      54.361  34.605  36.278  1.00  0.00           C
ATOM    861  HA  MET    54      54.655  33.941  37.091  1.00  0.00           H
ATOM    862  CB  MET    54      54.340  33.836  34.903  1.00  0.00           C
ATOM    863  HB2 MET    54      53.739  34.372  34.168  1.00  0.00           H
ATOM    864  HB3 MET    54      55.359  33.786  34.522  1.00  0.00           H
ATOM    865  CG  MET    54      53.643  32.410  34.899  1.00  0.00           C
ATOM    866  HG2 MET    54      54.225  31.686  35.471  1.00  0.00           H
ATOM    867  HG3 MET    54      52.656  32.462  35.358  1.00  0.00           H
ATOM    868  SD  MET    54      53.195  31.683  33.294  1.00  0.00           S
ATOM    869  CE  MET    54      54.511  30.565  32.903  1.00  0.00           C
ATOM    870  HE1 MET    54      55.252  31.186  32.399  1.00  0.00           H
ATOM    871  HE2 MET    54      54.932  30.275  33.866  1.00  0.00           H
ATOM    872  HE3 MET    54      54.200  29.797  32.195  1.00  0.00           H
ATOM    873  C   MET    54      55.424  35.722  36.169  1.00  0.00           C
ATOM    874  O   MET    54      56.572  35.487  36.606  1.00  0.00           O
ATOM    875  N   ASP    55      55.012  36.958  35.844  1.00  0.00           N
ATOM    876  H   ASP    55      54.007  37.048  35.817  1.00  0.00           H
ATOM    877  CA  ASP    55      55.839  38.201  35.844  1.00  0.00           C
ATOM    878  HA  ASP    55      56.888  37.911  35.917  1.00  0.00           H
ATOM    879  CB  ASP    55      55.589  38.954  34.535  1.00  0.00           C
ATOM    880  HB2 ASP    55      54.582  39.341  34.682  1.00  0.00           H
ATOM    881  HB3 ASP    55      56.290  39.773  34.373  1.00  0.00           H
ATOM    882  CG  ASP    55      55.558  38.064  33.297  1.00  0.00           C
ATOM    883  OD1 ASP    55      56.609  37.316  33.030  1.00  0.00           O
ATOM    884  OD2 ASP    55      54.618  37.995  32.491  1.00  0.00           O
ATOM    885  C   ASP    55      55.569  39.182  37.022  1.00  0.00           C
ATOM    886  O   ASP    55      54.457  39.236  37.494  1.00  0.00           O
ATOM    887  N   PHE    56      56.620  39.838  37.543  1.00  0.00           N
ATOM    888  H   PHE    56      57.557  39.683  37.200  1.00  0.00           H
ATOM    889  CA  PHE    56      56.375  40.935  38.442  1.00  0.00           C
ATOM    890  HA  PHE    56      55.767  40.643  39.299  1.00  0.00           H
ATOM    891  CB  PHE    56      57.724  41.475  39.019  1.00  0.00           C
ATOM    892  HB2 PHE    56      58.212  42.158  38.324  1.00  0.00           H
ATOM    893  HB3 PHE    56      57.528  42.040  39.931  1.00  0.00           H
ATOM    894  CG  PHE    56      58.628  40.400  39.500  1.00  0.00           C
ATOM    895  CD1 PHE    56      58.257  39.758  40.697  1.00  0.00           C
ATOM    896  HD1 PHE    56      57.358  40.018  41.236  1.00  0.00           H
ATOM    897  CE1 PHE    56      59.192  38.798  41.234  1.00  0.00           C
ATOM    898  HE1 PHE    56      58.974  38.327  42.182  1.00  0.00           H
ATOM    899  CZ  PHE    56      60.428  38.630  40.639  1.00  0.00           C
ATOM    900  HZ  PHE    56      61.155  38.011  41.144  1.00  0.00           H
ATOM    901  CE2 PHE    56      60.737  39.258  39.402  1.00  0.00           C
ATOM    902  HE2 PHE    56      61.748  39.111  39.051  1.00  0.00           H
ATOM    903  CD2 PHE    56      59.842  40.163  38.820  1.00  0.00           C
ATOM    904  HD2 PHE    56      60.095  40.575  37.854  1.00  0.00           H
ATOM    905  C   PHE    56      55.764  42.144  37.647  1.00  0.00           C
ATOM    906  O   PHE    56      56.242  42.375  36.510  1.00  0.00           O
ATOM    907  N   PRO    57      54.888  43.031  38.216  1.00  0.00           N
ATOM    908  CD  PRO    57      54.016  42.803  39.379  1.00  0.00           C
ATOM    909  HD2 PRO    57      54.592  42.281  40.144  1.00  0.00           H
ATOM    910  HD3 PRO    57      53.132  42.208  39.151  1.00  0.00           H
ATOM    911  CG  PRO    57      53.624  44.200  39.799  1.00  0.00           C
ATOM    912  HG2 PRO    57      54.382  44.676  40.422  1.00  0.00           H
ATOM    913  HG3 PRO    57      52.766  44.150  40.470  1.00  0.00           H
ATOM    914  CB  PRO    57      53.438  44.915  38.468  1.00  0.00           C
ATOM    915  HB2 PRO    57      53.314  45.993  38.579  1.00  0.00           H
ATOM    916  HB3 PRO    57      52.620  44.507  37.877  1.00  0.00           H
ATOM    917  CA  PRO    57      54.601  44.367  37.692  1.00  0.00           C
ATOM    918  HA  PRO    57      54.434  44.297  36.616  1.00  0.00           H
ATOM    919  C   PRO    57      55.826  45.258  37.819  1.00  0.00           C
ATOM    920  O   PRO    57      56.289  45.614  38.877  1.00  0.00           O
ATOM    921  N   THR    58      56.221  45.813  36.665  1.00  0.00           N
ATOM    922  H   THR    58      55.661  45.634  35.844  1.00  0.00           H
ATOM    923  CA  THR    58      57.081  46.974  36.635  1.00  0.00           C
ATOM    924  HA  THR    58      57.941  46.814  37.286  1.00  0.00           H
ATOM    925  CB  THR    58      57.562  47.285  35.205  1.00  0.00           C
ATOM    926  HB  THR    58      58.158  48.191  35.093  1.00  0.00           H
ATOM    927  CG2 THR    58      58.463  46.106  34.815  1.00  0.00           C
ATOM    928 HG21 THR    58      58.795  46.209  33.782  1.00  0.00           H
ATOM    929 HG22 THR    58      57.828  45.221  34.827  1.00  0.00           H
ATOM    930 HG23 THR    58      59.284  46.030  35.527  1.00  0.00           H
ATOM    931  OG1 THR    58      56.482  47.339  34.247  1.00  0.00           O
ATOM    932  HG1 THR    58      55.947  46.543  34.278  1.00  0.00           H
ATOM    933  C   THR    58      56.393  48.235  37.113  1.00  0.00           C
ATOM    934  O   THR    58      56.995  49.077  37.725  1.00  0.00           O
ATOM    935  N   GLY    59      55.064  48.423  36.840  1.00  0.00           N
ATOM    936  H   GLY    59      54.660  47.694  36.268  1.00  0.00           H
ATOM    937  CA  GLY    59      54.425  49.725  36.782  1.00  0.00           C
ATOM    938  HA2 GLY    59      53.458  49.640  37.278  1.00  0.00           H
ATOM    939  HA3 GLY    59      55.092  50.420  37.291  1.00  0.00           H
ATOM    940  C   GLY    59      54.225  50.417  35.397  1.00  0.00           C
ATOM    941  O   GLY    59      53.524  51.378  35.332  1.00  0.00           O
ATOM    942  N   LYS    60      54.645  49.785  34.268  1.00  0.00           N
ATOM    943  H   LYS    60      55.094  48.890  34.404  1.00  0.00           H
ATOM    944  CA  LYS    60      54.376  50.135  32.819  1.00  0.00           C
ATOM    945  HA  LYS    60      53.977  51.148  32.766  1.00  0.00           H
ATOM    946  CB  LYS    60      55.714  50.115  32.066  1.00  0.00           C
ATOM    947  HB2 LYS    60      56.289  49.228  32.333  1.00  0.00           H
ATOM    948  HB3 LYS    60      55.639  50.142  30.978  1.00  0.00           H
ATOM    949  CG  LYS    60      56.471  51.363  32.526  1.00  0.00           C
ATOM    950  HG2 LYS    60      56.051  52.240  32.034  1.00  0.00           H
ATOM    951  HG3 LYS    60      56.468  51.415  33.614  1.00  0.00           H
ATOM    952  CD  LYS    60      57.929  51.392  32.037  1.00  0.00           C
ATOM    953  HD2 LYS    60      58.384  50.583  32.608  1.00  0.00           H
ATOM    954  HD3 LYS    60      57.808  51.100  30.994  1.00  0.00           H
ATOM    955  CE  LYS    60      58.799  52.643  32.076  1.00  0.00           C
ATOM    956  HE2 LYS    60      59.183  52.807  33.083  1.00  0.00           H
ATOM    957  HE3 LYS    60      59.768  52.441  31.621  1.00  0.00           H
ATOM    958  NZ  LYS    60      58.128  53.895  31.527  1.00  0.00           N
ATOM    959  HZ1 LYS    60      58.803  54.647  31.495  1.00  0.00           H
ATOM    960  HZ2 LYS    60      57.305  54.134  32.060  1.00  0.00           H
ATOM    961  HZ3 LYS    60      57.947  53.686  30.557  1.00  0.00           H
ATOM    962  C   LYS    60      53.312  49.301  32.001  1.00  0.00           C
ATOM    963  O   LYS    60      53.022  49.607  30.846  1.00  0.00           O
ATOM    964  N   GLU    61      52.820  48.324  32.687  1.00  0.00           N
ATOM    965  H   GLU    61      53.134  48.170  33.635  1.00  0.00           H
ATOM    966  CA  GLU    61      51.664  47.574  32.304  1.00  0.00           C
ATOM    967  HA  GLU    61      51.777  47.184  31.292  1.00  0.00           H
ATOM    968  CB  GLU    61      51.248  46.462  33.318  1.00  0.00           C
ATOM    969  HB2 GLU    61      51.032  46.939  34.273  1.00  0.00           H
ATOM    970  HB3 GLU    61      50.339  45.938  33.021  1.00  0.00           H
ATOM    971  CG  GLU    61      52.340  45.404  33.540  1.00  0.00           C
ATOM    972  HG2 GLU    61      51.881  44.570  34.072  1.00  0.00           H
ATOM    973  HG3 GLU    61      52.623  45.083  32.538  1.00  0.00           H
ATOM    974  CD  GLU    61      53.646  45.803  34.278  1.00  0.00           C
ATOM    975  OE1 GLU    61      53.703  46.861  34.835  1.00  0.00           O
ATOM    976  OE2 GLU    61      54.670  45.068  34.293  1.00  0.00           O
ATOM    977  C   GLU    61      50.491  48.611  32.111  1.00  0.00           C
ATOM    978  O   GLU    61      50.277  49.537  32.960  1.00  0.00           O
ATOM    979  N   SER    62      49.753  48.650  30.990  1.00  0.00           N
ATOM    980  H   SER    62      49.885  47.871  30.363  1.00  0.00           H
ATOM    981  CA  SER    62      49.012  49.894  30.649  1.00  0.00           C
ATOM    982  HA  SER    62      48.675  50.371  31.569  1.00  0.00           H
ATOM    983  CB  SER    62      50.008  50.842  30.001  1.00  0.00           C
ATOM    984  HB2 SER    62      50.854  50.891  30.688  1.00  0.00           H
ATOM    985  HB3 SER    62      50.350  50.432  29.051  1.00  0.00           H
ATOM    986  OG  SER    62      49.381  52.078  29.677  1.00  0.00           O
ATOM    987  HG  SER    62      50.056  52.659  29.320  1.00  0.00           H
ATOM    988  C   SER    62      47.790  49.690  29.672  1.00  0.00           C
ATOM    989  O   SER    62      47.661  48.626  29.055  1.00  0.00           O
ATOM    990  N   GLY    63      46.914  50.710  29.434  1.00  0.00           N
ATOM    991  H   GLY    63      46.980  51.549  29.993  1.00  0.00           H
ATOM    992  CA  GLY    63      45.649  50.555  28.766  1.00  0.00           C
ATOM    993  HA2 GLY    63      45.487  51.577  28.428  1.00  0.00           H
ATOM    994  HA3 GLY    63      45.690  49.848  27.938  1.00  0.00           H
ATOM    995  C   GLY    63      44.513  50.171  29.700  1.00  0.00           C
ATOM    996  O   GLY    63      44.657  49.921  30.866  1.00  0.00           O
ATOM    997  N   ASP    64      43.307  50.226  29.123  1.00  0.00           N
ATOM    998  H   ASP    64      43.270  50.370  28.124  1.00  0.00           H
ATOM    999  CA  ASP    64      42.054  49.974  29.760  1.00  0.00           C
ATOM   1000  HA  ASP    64      41.978  50.488  30.718  1.00  0.00           H
ATOM   1001  CB  ASP    64      40.922  50.570  28.921  1.00  0.00           C
ATOM   1002  HB2 ASP    64      40.643  50.102  27.976  1.00  0.00           H
ATOM   1003  HB3 ASP    64      40.020  50.487  29.528  1.00  0.00           H
ATOM   1004  CG  ASP    64      40.939  52.030  28.406  1.00  0.00           C
ATOM   1005  OD1 ASP    64      42.005  52.623  28.281  1.00  0.00           O
ATOM   1006  OD2 ASP    64      39.840  52.623  28.214  1.00  0.00           O
ATOM   1007  C   ASP    64      41.665  48.489  30.006  1.00  0.00           C
ATOM   1008  O   ASP    64      41.470  47.781  29.012  1.00  0.00           O
ATOM   1009  N   PHE    65      41.236  48.048  31.219  1.00  0.00           N
ATOM   1010  H   PHE    65      41.485  48.622  32.013  1.00  0.00           H
ATOM   1011  CA  PHE    65      40.802  46.661  31.546  1.00  0.00           C
ATOM   1012  HA  PHE    65      40.568  46.105  30.638  1.00  0.00           H
ATOM   1013  CB  PHE    65      41.974  45.998  32.341  1.00  0.00           C
ATOM   1014  HB2 PHE    65      42.313  46.696  33.108  1.00  0.00           H
ATOM   1015  HB3 PHE    65      41.744  45.032  32.789  1.00  0.00           H
ATOM   1016  CG  PHE    65      43.138  45.808  31.395  1.00  0.00           C
ATOM   1017  CD1 PHE    65      43.175  44.673  30.591  1.00  0.00           C
ATOM   1018  HD1 PHE    65      42.512  43.839  30.770  1.00  0.00           H
ATOM   1019  CE1 PHE    65      44.172  44.467  29.622  1.00  0.00           C
ATOM   1020  HE1 PHE    65      44.244  43.591  28.996  1.00  0.00           H
ATOM   1021  CZ  PHE    65      45.185  45.441  29.474  1.00  0.00           C
ATOM   1022  HZ  PHE    65      46.006  45.204  28.813  1.00  0.00           H
ATOM   1023  CE2 PHE    65      45.226  46.595  30.318  1.00  0.00           C
ATOM   1024  HE2 PHE    65      46.042  47.301  30.385  1.00  0.00           H
ATOM   1025  CD2 PHE    65      44.112  46.768  31.207  1.00  0.00           C
ATOM   1026  HD2 PHE    65      44.000  47.708  31.729  1.00  0.00           H
ATOM   1027  C   PHE    65      39.526  46.653  32.397  1.00  0.00           C
ATOM   1028  O   PHE    65      39.251  47.551  33.138  1.00  0.00           O
ATOM   1029  N   LEU    66      38.778  45.538  32.224  1.00  0.00           N
ATOM   1030  H   LEU    66      39.110  44.750  31.687  1.00  0.00           H
ATOM   1031  CA  LEU    66      37.655  45.267  33.127  1.00  0.00           C
ATOM   1032  HA  LEU    66      37.321  46.232  33.510  1.00  0.00           H
ATOM   1033  CB  LEU    66      36.508  44.550  32.388  1.00  0.00           C
ATOM   1034  HB2 LEU    66      36.759  43.677  31.786  1.00  0.00           H
ATOM   1035  HB3 LEU    66      35.911  44.023  33.133  1.00  0.00           H
ATOM   1036  CG  LEU    66      35.571  45.447  31.462  1.00  0.00           C
ATOM   1037  HG  LEU    66      36.040  46.105  30.731  1.00  0.00           H
ATOM   1038  CD1 LEU    66      34.590  44.568  30.643  1.00  0.00           C
ATOM   1039 HD11 LEU    66      33.851  44.110  31.300  1.00  0.00           H
ATOM   1040 HD12 LEU    66      35.164  43.819  30.100  1.00  0.00           H
ATOM   1041 HD13 LEU    66      34.211  45.245  29.877  1.00  0.00           H
ATOM   1042  CD2 LEU    66      34.704  46.326  32.362  1.00  0.00           C
ATOM   1043 HD21 LEU    66      34.015  46.829  31.684  1.00  0.00           H
ATOM   1044 HD22 LEU    66      34.102  45.681  33.002  1.00  0.00           H
ATOM   1045 HD23 LEU    66      35.251  47.072  32.938  1.00  0.00           H
ATOM   1046  C   LEU    66      38.053  44.432  34.371  1.00  0.00           C
ATOM   1047  O   LEU    66      38.945  43.615  34.259  1.00  0.00           O
ATOM   1048  N   ALA    67      37.321  44.542  35.504  1.00  0.00           N
ATOM   1049  H   ALA    67      36.625  45.273  35.445  1.00  0.00           H
ATOM   1050  CA  ALA    67      37.353  43.582  36.619  1.00  0.00           C
ATOM   1051  HA  ALA    67      37.754  42.607  36.345  1.00  0.00           H
ATOM   1052  CB  ALA    67      38.264  44.104  37.760  1.00  0.00           C
ATOM   1053  HB1 ALA    67      37.720  44.908  38.254  1.00  0.00           H
ATOM   1054  HB2 ALA    67      39.210  44.486  37.377  1.00  0.00           H
ATOM   1055  HB3 ALA    67      38.492  43.371  38.535  1.00  0.00           H
ATOM   1056  C   ALA    67      35.934  43.242  37.168  1.00  0.00           C
ATOM   1057  O   ALA    67      35.028  44.053  37.053  1.00  0.00           O
ATOM   1058  N   ILE    68      35.782  42.030  37.809  1.00  0.00           N
ATOM   1059  H   ILE    68      36.589  41.438  37.677  1.00  0.00           H
ATOM   1060  CA  ILE    68      34.660  41.662  38.678  1.00  0.00           C
ATOM   1061  HA  ILE    68      34.214  42.591  39.031  1.00  0.00           H
ATOM   1062  CB  ILE    68      33.484  40.981  37.969  1.00  0.00           C
ATOM   1063  HB  ILE    68      32.653  41.175  38.648  1.00  0.00           H
ATOM   1064  CG2 ILE    68      33.041  41.792  36.697  1.00  0.00           C
ATOM   1065 HG21 ILE    68      32.034  41.505  36.390  1.00  0.00           H
ATOM   1066 HG22 ILE    68      33.775  41.657  35.903  1.00  0.00           H
ATOM   1067 HG23 ILE    68      32.879  42.848  36.914  1.00  0.00           H
ATOM   1068  CG1 ILE    68      33.726  39.520  37.688  1.00  0.00           C
ATOM   1069 HG12 ILE    68      34.441  39.557  36.865  1.00  0.00           H
ATOM   1070 HG13 ILE    68      34.117  39.051  38.591  1.00  0.00           H
ATOM   1071  CD1 ILE    68      32.530  38.722  37.240  1.00  0.00           C
ATOM   1072 HD11 ILE    68      32.861  37.840  36.689  1.00  0.00           H
ATOM   1073 HD12 ILE    68      32.079  39.328  36.454  1.00  0.00           H
ATOM   1074 HD13 ILE    68      31.837  38.594  38.071  1.00  0.00           H
ATOM   1075  C   ILE    68      35.086  40.956  40.011  1.00  0.00           C
ATOM   1076  O   ILE    68      36.232  40.446  40.041  1.00  0.00           O
ATOM   1077  N   ASP    69      34.088  40.810  40.902  1.00  0.00           N
ATOM   1078  H   ASP    69      33.217  41.295  40.736  1.00  0.00           H
ATOM   1079  CA  ASP    69      34.232  40.028  42.196  1.00  0.00           C
ATOM   1080  HA  ASP    69      34.825  39.152  41.933  1.00  0.00           H
ATOM   1081  CB  ASP    69      34.966  40.894  43.303  1.00  0.00           C
ATOM   1082  HB2 ASP    69      35.950  41.047  42.860  1.00  0.00           H
ATOM   1083  HB3 ASP    69      34.388  41.800  43.488  1.00  0.00           H
ATOM   1084  CG  ASP    69      35.064  40.174  44.625  1.00  0.00           C
ATOM   1085  OD1 ASP    69      35.148  38.923  44.670  1.00  0.00           O
ATOM   1086  OD2 ASP    69      35.024  40.809  45.683  1.00  0.00           O
ATOM   1087  C   ASP    69      32.830  39.586  42.706  1.00  0.00           C
ATOM   1088  O   ASP    69      31.804  40.306  42.550  1.00  0.00           O
ATOM   1089  N   LEU    70      32.706  38.537  43.490  1.00  0.00           N
ATOM   1090  H   LEU    70      33.554  38.081  43.794  1.00  0.00           H
ATOM   1091  CA  LEU    70      31.419  37.947  43.831  1.00  0.00           C
ATOM   1092  HA  LEU    70      30.631  38.700  43.821  1.00  0.00           H
ATOM   1093  CB  LEU    70      31.133  36.817  42.832  1.00  0.00           C
ATOM   1094  HB2 LEU    70      31.223  37.298  41.858  1.00  0.00           H
ATOM   1095  HB3 LEU    70      31.852  36.023  43.034  1.00  0.00           H
ATOM   1096  CG  LEU    70      29.756  36.181  43.041  1.00  0.00           C
ATOM   1097  HG  LEU    70      29.765  35.903  44.095  1.00  0.00           H
ATOM   1098  CD1 LEU    70      28.541  37.057  42.662  1.00  0.00           C
ATOM   1099 HD11 LEU    70      28.810  38.109  42.568  1.00  0.00           H
ATOM   1100 HD12 LEU    70      27.841  36.977  43.492  1.00  0.00           H
ATOM   1101 HD13 LEU    70      28.030  36.814  41.730  1.00  0.00           H
ATOM   1102  CD2 LEU    70      29.755  34.902  42.248  1.00  0.00           C
ATOM   1103 HD21 LEU    70      28.731  34.557  42.385  1.00  0.00           H
ATOM   1104 HD22 LEU    70      29.844  35.236  41.214  1.00  0.00           H
ATOM   1105 HD23 LEU    70      30.563  34.203  42.469  1.00  0.00           H
ATOM   1106  C   LEU    70      31.545  37.457  45.248  1.00  0.00           C
ATOM   1107  O   LEU    70      32.497  36.690  45.490  1.00  0.00           O
ATOM   1108  N   GLY    71      30.637  37.899  46.167  1.00  0.00           N
ATOM   1109  H   GLY    71      29.971  38.546  45.770  1.00  0.00           H
ATOM   1110  CA  GLY    71      30.574  37.389  47.550  1.00  0.00           C
ATOM   1111  HA2 GLY    71      31.083  36.427  47.622  1.00  0.00           H
ATOM   1112  HA3 GLY    71      31.017  38.072  48.276  1.00  0.00           H
ATOM   1113  C   GLY    71      29.130  37.047  47.860  1.00  0.00           C
ATOM   1114  O   GLY    71      28.202  36.969  47.056  1.00  0.00           O
ATOM   1115  N   GLY    72      28.950  36.781  49.196  1.00  0.00           N
ATOM   1116  H   GLY    72      29.621  37.052  49.901  1.00  0.00           H
ATOM   1117  CA  GLY    72      27.749  36.213  49.648  1.00  0.00           C
ATOM   1118  HA2 GLY    72      27.499  35.293  49.118  1.00  0.00           H
ATOM   1119  HA3 GLY    72      27.944  35.876  50.666  1.00  0.00           H
ATOM   1120  C   GLY    72      26.523  37.153  49.594  1.00  0.00           C
ATOM   1121  O   GLY    72      25.525  36.782  50.118  1.00  0.00           O
ATOM   1122  N   THR    73      26.604  38.321  49.025  1.00  0.00           N
ATOM   1123  H   THR    73      27.512  38.449  48.603  1.00  0.00           H
ATOM   1124  CA  THR    73      25.479  39.301  48.940  1.00  0.00           C
ATOM   1125  HA  THR    73      24.541  38.791  48.722  1.00  0.00           H
ATOM   1126  CB  THR    73      25.357  40.134  50.278  1.00  0.00           C
ATOM   1127  HB  THR    73      25.399  39.453  51.128  1.00  0.00           H
ATOM   1128  CG2 THR    73      26.437  41.151  50.402  1.00  0.00           C
ATOM   1129 HG21 THR    73      26.482  41.746  49.490  1.00  0.00           H
ATOM   1130 HG22 THR    73      27.390  40.626  50.465  1.00  0.00           H
ATOM   1131 HG23 THR    73      26.283  41.844  51.228  1.00  0.00           H
ATOM   1132  OG1 THR    73      24.210  40.938  50.216  1.00  0.00           O
ATOM   1133  HG1 THR    73      23.536  40.310  50.488  1.00  0.00           H
ATOM   1134  C   THR    73      25.607  40.162  47.696  1.00  0.00           C
ATOM   1135  O   THR    73      24.555  40.612  47.172  1.00  0.00           O
ATOM   1136  N   ASN    74      26.762  40.440  47.175  1.00  0.00           N
ATOM   1137  H   ASN    74      27.574  40.141  47.695  1.00  0.00           H
ATOM   1138  CA  ASN    74      27.041  41.372  46.022  1.00  0.00           C
ATOM   1139  HA  ASN    74      26.098  41.484  45.486  1.00  0.00           H
ATOM   1140  CB  ASN    74      27.605  42.697  46.440  1.00  0.00           C
ATOM   1141  HB2 ASN    74      28.558  42.663  46.970  1.00  0.00           H
ATOM   1142  HB3 ASN    74      27.800  43.267  45.530  1.00  0.00           H
ATOM   1143  CG  ASN    74      26.645  43.598  47.166  1.00  0.00           C
ATOM   1144  OD1 ASN    74      25.469  43.645  46.793  1.00  0.00           O
ATOM   1145  ND2 ASN    74      27.061  44.495  48.076  1.00  0.00           N
ATOM   1146 HD21 ASN    74      28.002  44.578  48.430  1.00  0.00           H
ATOM   1147 HD22 ASN    74      26.306  44.986  48.533  1.00  0.00           H
ATOM   1148  C   ASN    74      27.925  40.762  44.945  1.00  0.00           C
ATOM   1149  O   ASN    74      28.886  40.040  45.187  1.00  0.00           O
ATOM   1150  N   LEU    75      27.717  41.229  43.698  1.00  0.00           N
ATOM   1151  H   LEU    75      26.896  41.809  43.595  1.00  0.00           H
ATOM   1152  CA  LEU    75      28.636  41.237  42.531  1.00  0.00           C
ATOM   1153  HA  LEU    75      29.442  40.539  42.752  1.00  0.00           H
ATOM   1154  CB  LEU    75      27.850  40.808  41.199  1.00  0.00           C
ATOM   1155  HB2 LEU    75      27.626  39.741  41.195  1.00  0.00           H
ATOM   1156  HB3 LEU    75      26.877  41.299  41.185  1.00  0.00           H
ATOM   1157  CG  LEU    75      28.557  41.193  39.885  1.00  0.00           C
ATOM   1158  HG  LEU    75      28.952  42.208  39.850  1.00  0.00           H
ATOM   1159  CD1 LEU    75      29.820  40.293  39.709  1.00  0.00           C
ATOM   1160 HD11 LEU    75      29.571  39.233  39.669  1.00  0.00           H
ATOM   1161 HD12 LEU    75      30.505  40.419  40.548  1.00  0.00           H
ATOM   1162 HD13 LEU    75      30.266  40.608  38.766  1.00  0.00           H
ATOM   1163  CD2 LEU    75      27.579  41.196  38.773  1.00  0.00           C
ATOM   1164 HD21 LEU    75      26.934  40.324  38.876  1.00  0.00           H
ATOM   1165 HD22 LEU    75      26.966  42.094  38.845  1.00  0.00           H
ATOM   1166 HD23 LEU    75      28.090  41.184  37.810  1.00  0.00           H
ATOM   1167  C   LEU    75      29.245  42.668  42.454  1.00  0.00           C
ATOM   1168  O   LEU    75      28.476  43.624  42.721  1.00  0.00           O
ATOM   1169  N   ARG    76      30.569  42.861  42.176  1.00  0.00           N
ATOM   1170  H   ARG    76      31.051  41.994  41.985  1.00  0.00           H
ATOM   1171  CA  ARG    76      31.254  44.134  41.904  1.00  0.00           C
ATOM   1172  HA  ARG    76      30.493  44.908  42.013  1.00  0.00           H
ATOM   1173  CB  ARG    76      32.443  44.344  42.924  1.00  0.00           C
ATOM   1174  HB2 ARG    76      32.092  44.357  43.956  1.00  0.00           H
ATOM   1175  HB3 ARG    76      33.082  43.476  42.772  1.00  0.00           H
ATOM   1176  CG  ARG    76      33.236  45.615  42.710  1.00  0.00           C
ATOM   1177  HG2 ARG    76      33.724  45.517  41.741  1.00  0.00           H
ATOM   1178  HG3 ARG    76      32.499  46.416  42.768  1.00  0.00           H
ATOM   1179  CD  ARG    76      34.316  45.824  43.787  1.00  0.00           C
ATOM   1180  HD2 ARG    76      33.955  45.847  44.815  1.00  0.00           H
ATOM   1181  HD3 ARG    76      35.006  44.985  43.704  1.00  0.00           H
ATOM   1182  NE  ARG    76      35.068  47.080  43.589  1.00  0.00           N
ATOM   1183  HE  ARG    76      34.577  47.962  43.584  1.00  0.00           H
ATOM   1184  CZ  ARG    76      36.385  47.143  43.517  1.00  0.00           C
ATOM   1185  NH1 ARG    76      37.194  46.154  43.827  1.00  0.00           N
ATOM   1186 HH11 ARG    76      36.703  45.272  43.856  1.00  0.00           H
ATOM   1187 HH12 ARG    76      38.166  46.233  44.090  1.00  0.00           H
ATOM   1188  NH2 ARG    76      36.966  48.250  43.207  1.00  0.00           N
ATOM   1189 HH21 ARG    76      36.458  49.084  42.951  1.00  0.00           H
ATOM   1190 HH22 ARG    76      37.955  48.416  43.330  1.00  0.00           H
ATOM   1191  C   ARG    76      31.620  44.085  40.442  1.00  0.00           C
ATOM   1192  O   ARG    76      32.100  43.080  39.943  1.00  0.00           O
ATOM   1193  N   VAL    77      31.493  45.188  39.762  1.00  0.00           N
ATOM   1194  H   VAL    77      31.134  45.988  40.264  1.00  0.00           H
ATOM   1195  CA  VAL    77      31.858  45.417  38.369  1.00  0.00           C
ATOM   1196  HA  VAL    77      32.565  44.658  38.033  1.00  0.00           H
ATOM   1197  CB  VAL    77      30.644  45.346  37.479  1.00  0.00           C
ATOM   1198  HB  VAL    77      29.998  46.198  37.691  1.00  0.00           H
ATOM   1199  CG1 VAL    77      31.100  45.496  36.040  1.00  0.00           C
ATOM   1200 HG11 VAL    77      31.591  46.469  36.015  1.00  0.00           H
ATOM   1201 HG12 VAL    77      31.758  44.644  35.879  1.00  0.00           H
ATOM   1202 HG13 VAL    77      30.256  45.482  35.349  1.00  0.00           H
ATOM   1203  CG2 VAL    77      29.883  43.996  37.549  1.00  0.00           C
ATOM   1204 HG21 VAL    77      29.153  44.064  36.742  1.00  0.00           H
ATOM   1205 HG22 VAL    77      29.348  43.990  38.499  1.00  0.00           H
ATOM   1206 HG23 VAL    77      30.470  43.088  37.410  1.00  0.00           H
ATOM   1207  C   VAL    77      32.670  46.743  38.284  1.00  0.00           C
ATOM   1208  O   VAL    77      32.359  47.829  38.778  1.00  0.00           O
ATOM   1209  N   VAL    78      33.841  46.662  37.566  1.00  0.00           N
ATOM   1210  H   VAL    78      34.090  45.738  37.244  1.00  0.00           H
ATOM   1211  CA  VAL    78      34.792  47.753  37.488  1.00  0.00           C
ATOM   1212  HA  VAL    78      34.493  48.713  37.909  1.00  0.00           H
ATOM   1213  CB  VAL    78      35.956  47.333  38.471  1.00  0.00           C
ATOM   1214  HB  VAL    78      36.628  46.639  37.965  1.00  0.00           H
ATOM   1215  CG1 VAL    78      36.840  48.552  38.758  1.00  0.00           C
ATOM   1216 HG11 VAL    78      37.811  48.218  39.121  1.00  0.00           H
ATOM   1217 HG12 VAL    78      36.929  49.156  37.854  1.00  0.00           H
ATOM   1218 HG13 VAL    78      36.472  49.239  39.521  1.00  0.00           H
ATOM   1219  CG2 VAL    78      35.611  46.775  39.870  1.00  0.00           C
ATOM   1220 HG21 VAL    78      34.907  47.317  40.502  1.00  0.00           H
ATOM   1221 HG22 VAL    78      36.567  46.692  40.385  1.00  0.00           H
ATOM   1222 HG23 VAL    78      35.114  45.808  39.794  1.00  0.00           H
ATOM   1223  C   VAL    78      35.390  47.835  36.035  1.00  0.00           C
ATOM   1224  O   VAL    78      35.668  46.819  35.372  1.00  0.00           O
ATOM   1225  N   LEU    79      35.659  49.063  35.519  1.00  0.00           N
ATOM   1226  H   LEU    79      35.216  49.863  35.948  1.00  0.00           H
ATOM   1227  CA  LEU    79      36.477  49.356  34.398  1.00  0.00           C
ATOM   1228  HA  LEU    79      36.959  48.459  34.012  1.00  0.00           H
ATOM   1229  CB  LEU    79      35.603  50.188  33.396  1.00  0.00           C
ATOM   1230  HB2 LEU    79      34.709  49.708  33.000  1.00  0.00           H
ATOM   1231  HB3 LEU    79      35.443  51.166  33.849  1.00  0.00           H
ATOM   1232  CG  LEU    79      36.384  50.334  32.028  1.00  0.00           C
ATOM   1233  HG  LEU    79      37.449  50.514  32.173  1.00  0.00           H
ATOM   1234  CD1 LEU    79      36.404  49.097  31.167  1.00  0.00           C
ATOM   1235 HD11 LEU    79      35.412  48.713  30.927  1.00  0.00           H
ATOM   1236 HD12 LEU    79      36.965  48.355  31.733  1.00  0.00           H
ATOM   1237 HD13 LEU    79      36.956  49.230  30.237  1.00  0.00           H
ATOM   1238  CD2 LEU    79      35.737  51.530  31.259  1.00  0.00           C
ATOM   1239 HD21 LEU    79      36.232  51.699  30.303  1.00  0.00           H
ATOM   1240 HD22 LEU    79      34.697  51.324  31.012  1.00  0.00           H
ATOM   1241 HD23 LEU    79      35.969  52.353  31.935  1.00  0.00           H
ATOM   1242  C   LEU    79      37.603  50.201  34.943  1.00  0.00           C
ATOM   1243  O   LEU    79      37.444  51.286  35.421  1.00  0.00           O
ATOM   1244  N   VAL    80      38.845  49.622  34.862  1.00  0.00           N
ATOM   1245  H   VAL    80      38.965  48.782  34.315  1.00  0.00           H
ATOM   1246  CA  VAL    80      40.125  50.291  35.303  1.00  0.00           C
ATOM   1247  HA  VAL    80      39.890  51.170  35.903  1.00  0.00           H
ATOM   1248  CB  VAL    80      40.863  49.428  36.352  1.00  0.00           C
ATOM   1249  HB  VAL    80      41.182  48.457  35.971  1.00  0.00           H
ATOM   1250  CG1 VAL    80      42.059  50.208  36.914  1.00  0.00           C
ATOM   1251 HG11 VAL    80      42.525  49.767  37.795  1.00  0.00           H
ATOM   1252 HG12 VAL    80      42.854  50.251  36.169  1.00  0.00           H
ATOM   1253 HG13 VAL    80      41.712  51.219  37.124  1.00  0.00           H
ATOM   1254  CG2 VAL    80      39.867  49.182  37.474  1.00  0.00           C
ATOM   1255 HG21 VAL    80      40.487  48.731  38.249  1.00  0.00           H
ATOM   1256 HG22 VAL    80      39.098  48.516  37.082  1.00  0.00           H
ATOM   1257 HG23 VAL    80      39.467  50.089  37.926  1.00  0.00           H
ATOM   1258  C   VAL    80      41.064  50.671  34.158  1.00  0.00           C
ATOM   1259  O   VAL    80      41.364  49.780  33.430  1.00  0.00           O
ATOM   1260  N   LYS    81      41.407  51.995  34.077  1.00  0.00           N
ATOM   1261  H   LYS    81      40.971  52.597  34.762  1.00  0.00           H
ATOM   1262  CA  LYS    81      42.386  52.494  33.194  1.00  0.00           C
ATOM   1263  HA  LYS    81      42.554  51.846  32.335  1.00  0.00           H
ATOM   1264  CB  LYS    81      41.871  53.772  32.569  1.00  0.00           C
ATOM   1265  HB2 LYS    81      40.896  53.584  32.119  1.00  0.00           H
ATOM   1266  HB3 LYS    81      41.686  54.480  33.377  1.00  0.00           H
ATOM   1267  CG  LYS    81      42.803  54.259  31.461  1.00  0.00           C
ATOM   1268  HG2 LYS    81      43.711  54.461  32.027  1.00  0.00           H
ATOM   1269  HG3 LYS    81      42.945  53.422  30.776  1.00  0.00           H
ATOM   1270  CD  LYS    81      42.276  55.594  30.863  1.00  0.00           C
ATOM   1271  HD2 LYS    81      41.288  55.488  30.418  1.00  0.00           H
ATOM   1272  HD3 LYS    81      42.221  56.354  31.643  1.00  0.00           H
ATOM   1273  CE  LYS    81      43.220  55.932  29.672  1.00  0.00           C
ATOM   1274  HE2 LYS    81      43.037  56.989  29.472  1.00  0.00           H
ATOM   1275  HE3 LYS    81      44.223  55.722  30.045  1.00  0.00           H
ATOM   1276  NZ  LYS    81      42.879  55.087  28.465  1.00  0.00           N
ATOM   1277  HZ1 LYS    81      43.414  55.357  27.652  1.00  0.00           H
ATOM   1278  HZ2 LYS    81      41.944  55.180  28.097  1.00  0.00           H
ATOM   1279  HZ3 LYS    81      42.958  54.105  28.691  1.00  0.00           H
ATOM   1280  C   LYS    81      43.709  52.613  33.837  1.00  0.00           C
ATOM   1281  O   LYS    81      43.952  53.509  34.622  1.00  0.00           O
ATOM   1282  N   LEU    82      44.515  51.583  33.586  1.00  0.00           N
ATOM   1283  H   LEU    82      44.201  50.872  32.942  1.00  0.00           H
ATOM   1284  CA  LEU    82      45.928  51.545  33.950  1.00  0.00           C
ATOM   1285  HA  LEU    82      46.018  51.701  35.025  1.00  0.00           H
ATOM   1286  CB  LEU    82      46.477  50.102  33.722  1.00  0.00           C
ATOM   1287  HB2 LEU    82      46.509  49.881  32.656  1.00  0.00           H
ATOM   1288  HB3 LEU    82      47.531  50.038  33.993  1.00  0.00           H
ATOM   1289  CG  LEU    82      45.639  48.963  34.420  1.00  0.00           C
ATOM   1290  HG  LEU    82      44.646  49.012  33.970  1.00  0.00           H
ATOM   1291  CD1 LEU    82      46.224  47.557  34.147  1.00  0.00           C
ATOM   1292 HD11 LEU    82      45.459  46.810  34.357  1.00  0.00           H
ATOM   1293 HD12 LEU    82      47.047  47.280  34.806  1.00  0.00           H
ATOM   1294 HD13 LEU    82      46.417  47.404  33.085  1.00  0.00           H
ATOM   1295  CD2 LEU    82      45.505  49.050  35.931  1.00  0.00           C
ATOM   1296 HD21 LEU    82      45.236  50.067  36.215  1.00  0.00           H
ATOM   1297 HD22 LEU    82      44.765  48.410  36.411  1.00  0.00           H
ATOM   1298 HD23 LEU    82      46.462  48.899  36.431  1.00  0.00           H
ATOM   1299  C   LEU    82      46.640  52.629  33.109  1.00  0.00           C
ATOM   1300  O   LEU    82      46.412  52.899  31.891  1.00  0.00           O
ATOM   1301  N   GLY    83      47.630  53.279  33.762  1.00  0.00           N
ATOM   1302  H   GLY    83      47.755  53.147  34.756  1.00  0.00           H
ATOM   1303  CA  GLY    83      48.329  54.422  33.108  1.00  0.00           C
ATOM   1304  HA2 GLY    83      47.763  54.901  32.308  1.00  0.00           H
ATOM   1305  HA3 GLY    83      48.420  55.094  33.962  1.00  0.00           H
ATOM   1306  C   GLY    83      49.686  54.136  32.529  1.00  0.00           C
ATOM   1307  O   GLY    83      50.181  54.968  31.835  1.00  0.00           O
ATOM   1308  N   GLY    84      50.292  53.007  32.870  1.00  0.00           N
ATOM   1309  H   GLY    84      49.766  52.390  33.474  1.00  0.00           H
ATOM   1310  CA  GLY    84      51.730  52.657  32.518  1.00  0.00           C
ATOM   1311  HA2 GLY    84      52.072  51.643  32.723  1.00  0.00           H
ATOM   1312  HA3 GLY    84      51.755  52.863  31.447  1.00  0.00           H
ATOM   1313  C   GLY    84      52.767  53.570  33.275  1.00  0.00           C
ATOM   1314  O   GLY    84      53.936  53.630  32.894  1.00  0.00           O
ATOM   1315  N   ASP    85      52.296  54.349  34.239  1.00  0.00           N
ATOM   1316  H   ASP    85      51.309  54.329  34.454  1.00  0.00           H
ATOM   1317  CA  ASP    85      53.055  55.219  35.043  1.00  0.00           C
ATOM   1318  HA  ASP    85      54.054  54.859  34.796  1.00  0.00           H
ATOM   1319  CB  ASP    85      52.823  56.772  34.622  1.00  0.00           C
ATOM   1320  HB2 ASP    85      53.543  57.340  35.211  1.00  0.00           H
ATOM   1321  HB3 ASP    85      53.042  56.917  33.565  1.00  0.00           H
ATOM   1322  CG  ASP    85      51.442  57.310  34.894  1.00  0.00           C
ATOM   1323  OD1 ASP    85      50.476  56.489  35.096  1.00  0.00           O
ATOM   1324  OD2 ASP    85      51.264  58.554  34.761  1.00  0.00           O
ATOM   1325  C   ASP    85      52.957  55.027  36.523  1.00  0.00           C
ATOM   1326  O   ASP    85      52.995  56.048  37.286  1.00  0.00           O
ATOM   1327  N   ARG    86      52.591  53.759  36.957  1.00  0.00           N
ATOM   1328  H   ARG    86      52.696  53.004  36.294  1.00  0.00           H
ATOM   1329  CA  ARG    86      52.073  53.355  38.271  1.00  0.00           C
ATOM   1330  HA  ARG    86      51.901  52.278  38.282  1.00  0.00           H
ATOM   1331  CB  ARG    86      53.140  53.432  39.367  1.00  0.00           C
ATOM   1332  HB2 ARG    86      53.359  54.472  39.608  1.00  0.00           H
ATOM   1333  HB3 ARG    86      52.739  53.084  40.320  1.00  0.00           H
ATOM   1334  CG  ARG    86      54.439  52.598  39.162  1.00  0.00           C
ATOM   1335  HG2 ARG    86      54.051  51.625  38.860  1.00  0.00           H
ATOM   1336  HG3 ARG    86      55.074  52.944  38.346  1.00  0.00           H
ATOM   1337  CD  ARG    86      55.408  52.622  40.445  1.00  0.00           C
ATOM   1338  HD2 ARG    86      55.464  53.673  40.728  1.00  0.00           H
ATOM   1339  HD3 ARG    86      54.872  52.045  41.197  1.00  0.00           H
ATOM   1340  NE  ARG    86      56.773  52.088  40.172  1.00  0.00           N
ATOM   1341  HE  ARG    86      57.493  52.699  39.815  1.00  0.00           H
ATOM   1342  CZ  ARG    86      57.123  50.835  40.410  1.00  0.00           C
ATOM   1343  NH1 ARG    86      56.264  49.968  40.813  1.00  0.00           N
ATOM   1344 HH11 ARG    86      55.298  50.253  40.743  1.00  0.00           H
ATOM   1345 HH12 ARG    86      56.499  48.987  40.859  1.00  0.00           H
ATOM   1346  NH2 ARG    86      58.341  50.499  40.315  1.00  0.00           N
ATOM   1347 HH21 ARG    86      59.026  51.177  40.013  1.00  0.00           H
ATOM   1348 HH22 ARG    86      58.528  49.511  40.413  1.00  0.00           H
ATOM   1349  C   ARG    86      50.748  53.991  38.669  1.00  0.00           C
ATOM   1350  O   ARG    86      50.185  53.611  39.703  1.00  0.00           O
ATOM   1351  N   THR    87      50.224  54.982  37.956  1.00  0.00           N
ATOM   1352  H   THR    87      50.688  55.293  37.115  1.00  0.00           H
ATOM   1353  CA  THR    87      48.857  55.526  38.281  1.00  0.00           C
ATOM   1354  HA  THR    87      48.716  55.257  39.328  1.00  0.00           H
ATOM   1355  CB  THR    87      48.724  57.034  38.027  1.00  0.00           C
ATOM   1356  HB  THR    87      47.815  57.280  38.576  1.00  0.00           H
ATOM   1357  CG2 THR    87      49.835  57.864  38.637  1.00  0.00           C
ATOM   1358 HG21 THR    87      50.814  57.865  38.156  1.00  0.00           H
ATOM   1359 HG22 THR    87      50.041  57.454  39.627  1.00  0.00           H
ATOM   1360 HG23 THR    87      49.527  58.908  38.695  1.00  0.00           H
ATOM   1361  OG1 THR    87      48.595  57.415  36.694  1.00  0.00           O
ATOM   1362  HG1 THR    87      49.166  56.893  36.127  1.00  0.00           H
ATOM   1363  C   THR    87      47.810  54.673  37.520  1.00  0.00           C
ATOM   1364  O   THR    87      48.025  53.997  36.526  1.00  0.00           O
ATOM   1365  N   PHE    88      46.647  54.713  38.084  1.00  0.00           N
ATOM   1366  H   PHE    88      46.470  55.396  38.805  1.00  0.00           H
ATOM   1367  CA  PHE    88      45.467  54.013  37.607  1.00  0.00           C
ATOM   1368  HA  PHE    88      45.363  54.168  36.533  1.00  0.00           H
ATOM   1369  CB  PHE    88      45.602  52.506  37.963  1.00  0.00           C
ATOM   1370  HB2 PHE    88      44.776  51.974  37.491  1.00  0.00           H
ATOM   1371  HB3 PHE    88      46.516  52.052  37.578  1.00  0.00           H
ATOM   1372  CG  PHE    88      45.515  52.228  39.406  1.00  0.00           C
ATOM   1373  CD1 PHE    88      44.295  52.043  40.010  1.00  0.00           C
ATOM   1374  HD1 PHE    88      43.405  52.256  39.436  1.00  0.00           H
ATOM   1375  CE1 PHE    88      44.226  51.644  41.380  1.00  0.00           C
ATOM   1376  HE1 PHE    88      43.237  51.371  41.713  1.00  0.00           H
ATOM   1377  CZ  PHE    88      45.355  51.326  42.066  1.00  0.00           C
ATOM   1378  HZ  PHE    88      45.280  50.994  43.091  1.00  0.00           H
ATOM   1379  CE2 PHE    88      46.591  51.492  41.477  1.00  0.00           C
ATOM   1380  HE2 PHE    88      47.429  51.237  42.109  1.00  0.00           H
ATOM   1381  CD2 PHE    88      46.722  51.987  40.168  1.00  0.00           C
ATOM   1382  HD2 PHE    88      47.733  51.989  39.788  1.00  0.00           H
ATOM   1383  C   PHE    88      44.131  54.586  38.063  1.00  0.00           C
ATOM   1384  O   PHE    88      44.018  54.992  39.205  1.00  0.00           O
ATOM   1385  N   ASP    89      43.062  54.465  37.247  1.00  0.00           N
ATOM   1386  H   ASP    89      43.183  54.179  36.286  1.00  0.00           H
ATOM   1387  CA  ASP    89      41.813  55.180  37.442  1.00  0.00           C
ATOM   1388  HA  ASP    89      41.842  55.625  38.436  1.00  0.00           H
ATOM   1389  CB  ASP    89      41.684  56.289  36.365  1.00  0.00           C
ATOM   1390  HB2 ASP    89      41.802  55.954  35.335  1.00  0.00           H
ATOM   1391  HB3 ASP    89      40.635  56.519  36.554  1.00  0.00           H
ATOM   1392  CG  ASP    89      42.536  57.555  36.586  1.00  0.00           C
ATOM   1393  OD1 ASP    89      42.477  58.549  35.834  1.00  0.00           O
ATOM   1394  OD2 ASP    89      43.299  57.610  37.601  1.00  0.00           O
ATOM   1395  C   ASP    89      40.619  54.195  37.405  1.00  0.00           C
ATOM   1396  O   ASP    89      40.220  53.676  36.344  1.00  0.00           O
ATOM   1397  N   THR    90      39.988  54.022  38.582  1.00  0.00           N
ATOM   1398  H   THR    90      40.256  54.645  39.331  1.00  0.00           H
ATOM   1399  CA  THR    90      39.007  53.021  38.891  1.00  0.00           C
ATOM   1400  HA  THR    90      39.035  52.195  38.181  1.00  0.00           H
ATOM   1401  CB  THR    90      39.222  52.300  40.288  1.00  0.00           C
ATOM   1402  HB  THR    90      39.257  53.091  41.036  1.00  0.00           H
ATOM   1403  CG2 THR    90      38.205  51.269  40.828  1.00  0.00           C
ATOM   1404 HG21 THR    90      37.206  51.649  40.612  1.00  0.00           H
ATOM   1405 HG22 THR    90      38.239  51.088  41.903  1.00  0.00           H
ATOM   1406 HG23 THR    90      38.408  50.342  40.291  1.00  0.00           H
ATOM   1407  OG1 THR    90      40.528  51.688  40.260  1.00  0.00           O
ATOM   1408  HG1 THR    90      41.196  52.349  40.458  1.00  0.00           H
ATOM   1409  C   THR    90      37.632  53.744  38.841  1.00  0.00           C
ATOM   1410  O   THR    90      37.428  54.843  39.471  1.00  0.00           O
ATOM   1411  N   THR    91      36.694  53.191  38.105  1.00  0.00           N
ATOM   1412  H   THR    91      36.854  52.314  37.629  1.00  0.00           H
ATOM   1413  CA  THR    91      35.271  53.509  38.288  1.00  0.00           C
ATOM   1414  HA  THR    91      35.147  53.944  39.280  1.00  0.00           H
ATOM   1415  CB  THR    91      34.869  54.529  37.235  1.00  0.00           C
ATOM   1416  HB  THR    91      35.411  55.465  37.373  1.00  0.00           H
ATOM   1417  CG2 THR    91      34.996  54.060  35.730  1.00  0.00           C
ATOM   1418 HG21 THR    91      34.841  54.876  35.022  1.00  0.00           H
ATOM   1419 HG22 THR    91      34.298  53.269  35.453  1.00  0.00           H
ATOM   1420 HG23 THR    91      36.024  53.704  35.687  1.00  0.00           H
ATOM   1421  OG1 THR    91      33.492  54.809  37.507  1.00  0.00           O
ATOM   1422  HG1 THR    91      33.467  55.458  38.214  1.00  0.00           H
ATOM   1423  C   THR    91      34.487  52.151  38.235  1.00  0.00           C
ATOM   1424  O   THR    91      34.898  51.229  37.543  1.00  0.00           O
ATOM   1425  N   GLN    92      33.378  52.057  39.001  1.00  0.00           N
ATOM   1426  H   GLN    92      32.929  52.863  39.413  1.00  0.00           H
ATOM   1427  CA  GLN    92      32.769  50.845  39.524  1.00  0.00           C
ATOM   1428  HA  GLN    92      32.994  50.090  38.770  1.00  0.00           H
ATOM   1429  CB  GLN    92      33.510  50.397  40.777  1.00  0.00           C
ATOM   1430  HB2 GLN    92      33.002  49.549  41.236  1.00  0.00           H
ATOM   1431  HB3 GLN    92      34.524  50.040  40.601  1.00  0.00           H
ATOM   1432  CG  GLN    92      33.611  51.496  41.750  1.00  0.00           C
ATOM   1433  HG2 GLN    92      34.222  52.362  41.498  1.00  0.00           H
ATOM   1434  HG3 GLN    92      32.662  51.931  42.063  1.00  0.00           H
ATOM   1435  CD  GLN    92      34.224  51.094  43.065  1.00  0.00           C
ATOM   1436  OE1 GLN    92      35.150  50.255  43.096  1.00  0.00           O
ATOM   1437  NE2 GLN    92      33.951  51.641  44.224  1.00  0.00           N
ATOM   1438 HE21 GLN    92      34.690  51.508  44.900  1.00  0.00           H
ATOM   1439 HE22 GLN    92      33.245  52.358  44.312  1.00  0.00           H
ATOM   1440  C   GLN    92      31.291  50.965  39.666  1.00  0.00           C
ATOM   1441  O   GLN    92      30.709  52.056  39.791  1.00  0.00           O
ATOM   1442  N   SER    93      30.626  49.819  39.675  1.00  0.00           N
ATOM   1443  H   SER    93      31.196  48.991  39.585  1.00  0.00           H
ATOM   1444  CA  SER    93      29.249  49.485  39.951  1.00  0.00           C
ATOM   1445  HA  SER    93      28.861  50.357  40.479  1.00  0.00           H
ATOM   1446  CB  SER    93      28.561  49.348  38.602  1.00  0.00           C
ATOM   1447  HB2 SER    93      28.782  50.204  37.965  1.00  0.00           H
ATOM   1448  HB3 SER    93      28.914  48.459  38.078  1.00  0.00           H
ATOM   1449  OG  SER    93      27.104  49.291  38.778  1.00  0.00           O
ATOM   1450  HG  SER    93      26.718  48.733  38.099  1.00  0.00           H
ATOM   1451  C   SER    93      29.189  48.255  40.773  1.00  0.00           C
ATOM   1452  O   SER    93      30.149  47.430  40.841  1.00  0.00           O
ATOM   1453  N   LYS    94      28.087  48.036  41.512  1.00  0.00           N
ATOM   1454  H   LYS    94      27.421  48.791  41.577  1.00  0.00           H
ATOM   1455  CA  LYS    94      27.780  46.868  42.365  1.00  0.00           C
ATOM   1456  HA  LYS    94      28.340  45.999  42.019  1.00  0.00           H
ATOM   1457  CB  LYS    94      28.024  47.028  43.829  1.00  0.00           C
ATOM   1458  HB2 LYS    94      27.421  47.897  44.100  1.00  0.00           H
ATOM   1459  HB3 LYS    94      27.702  46.165  44.412  1.00  0.00           H
ATOM   1460  CG  LYS    94      29.541  47.251  44.033  1.00  0.00           C
ATOM   1461  HG2 LYS    94      30.087  46.399  43.627  1.00  0.00           H
ATOM   1462  HG3 LYS    94      29.915  48.088  43.443  1.00  0.00           H
ATOM   1463  CD  LYS    94      30.081  47.302  45.471  1.00  0.00           C
ATOM   1464  HD2 LYS    94      29.816  46.380  45.988  1.00  0.00           H
ATOM   1465  HD3 LYS    94      31.171  47.292  45.482  1.00  0.00           H
ATOM   1466  CE  LYS    94      29.629  48.577  46.292  1.00  0.00           C
ATOM   1467  HE2 LYS    94      28.562  48.773  46.187  1.00  0.00           H
ATOM   1468  HE3 LYS    94      30.109  48.332  47.239  1.00  0.00           H
ATOM   1469  NZ  LYS    94      30.268  49.833  45.781  1.00  0.00           N
ATOM   1470  HZ1 LYS    94      30.221  50.603  46.433  1.00  0.00           H
ATOM   1471  HZ2 LYS    94      30.034  50.220  44.879  1.00  0.00           H
ATOM   1472  HZ3 LYS    94      31.230  49.679  45.519  1.00  0.00           H
ATOM   1473  C   LYS    94      26.314  46.508  42.176  1.00  0.00           C
ATOM   1474  O   LYS    94      25.401  47.334  42.048  1.00  0.00           O
ATOM   1475  N   TYR    95      26.063  45.243  42.340  1.00  0.00           N
ATOM   1476  H   TYR    95      26.756  44.688  42.822  1.00  0.00           H
ATOM   1477  CA  TYR    95      24.795  44.613  42.205  1.00  0.00           C
ATOM   1478  HA  TYR    95      24.132  45.461  42.377  1.00  0.00           H
ATOM   1479  CB  TYR    95      24.628  43.940  40.841  1.00  0.00           C
ATOM   1480  HB2 TYR    95      25.167  42.999  40.727  1.00  0.00           H
ATOM   1481  HB3 TYR    95      23.568  43.739  40.688  1.00  0.00           H
ATOM   1482  CG  TYR    95      25.018  44.804  39.624  1.00  0.00           C
ATOM   1483  CD1 TYR    95      24.092  45.613  38.910  1.00  0.00           C
ATOM   1484  HD1 TYR    95      23.063  45.675  39.232  1.00  0.00           H
ATOM   1485  CE1 TYR    95      24.430  46.290  37.743  1.00  0.00           C
ATOM   1486  HE1 TYR    95      23.621  46.848  37.297  1.00  0.00           H
ATOM   1487  CZ  TYR    95      25.823  46.490  37.520  1.00  0.00           C
ATOM   1488  OH  TYR    95      26.275  47.362  36.596  1.00  0.00           O
ATOM   1489  HH  TYR    95      25.611  47.749  36.020  1.00  0.00           H
ATOM   1490  CE2 TYR    95      26.800  45.802  38.252  1.00  0.00           C
ATOM   1491  HE2 TYR    95      27.832  46.053  38.054  1.00  0.00           H
ATOM   1492  CD2 TYR    95      26.409  44.953  39.288  1.00  0.00           C
ATOM   1493  HD2 TYR    95      27.201  44.444  39.817  1.00  0.00           H
ATOM   1494  C   TYR    95      24.506  43.540  43.274  1.00  0.00           C
ATOM   1495  O   TYR    95      25.199  42.505  43.454  1.00  0.00           O
ATOM   1496  N   ARG    96      23.332  43.542  43.924  1.00  0.00           N
ATOM   1497  H   ARG    96      22.659  44.253  43.677  1.00  0.00           H
ATOM   1498  CA  ARG    96      22.808  42.512  44.842  1.00  0.00           C
ATOM   1499  HA  ARG    96      23.454  42.501  45.719  1.00  0.00           H
ATOM   1500  CB  ARG    96      21.397  42.959  45.312  1.00  0.00           C
ATOM   1501  HB2 ARG    96      21.448  43.960  45.740  1.00  0.00           H
ATOM   1502  HB3 ARG    96      20.745  43.098  44.449  1.00  0.00           H
ATOM   1503  CG  ARG    96      20.665  42.000  46.219  1.00  0.00           C
ATOM   1504  HG2 ARG    96      19.718  42.435  46.541  1.00  0.00           H
ATOM   1505  HG3 ARG    96      20.519  41.074  45.664  1.00  0.00           H
ATOM   1506  CD  ARG    96      21.453  41.628  47.513  1.00  0.00           C
ATOM   1507  HD2 ARG    96      22.148  40.822  47.278  1.00  0.00           H
ATOM   1508  HD3 ARG    96      22.084  42.507  47.649  1.00  0.00           H
ATOM   1509  NE  ARG    96      20.552  41.274  48.615  1.00  0.00           N
ATOM   1510  HE  ARG    96      19.817  41.934  48.825  1.00  0.00           H
ATOM   1511  CZ  ARG    96      20.498  40.178  49.319  1.00  0.00           C
ATOM   1512  NH1 ARG    96      21.356  39.191  49.169  1.00  0.00           N
ATOM   1513 HH11 ARG    96      21.855  39.170  48.290  1.00  0.00           H
ATOM   1514 HH12 ARG    96      21.187  38.352  49.706  1.00  0.00           H
ATOM   1515  NH2 ARG    96      19.547  40.057  50.178  1.00  0.00           N
ATOM   1516 HH21 ARG    96      18.860  40.796  50.208  1.00  0.00           H
ATOM   1517 HH22 ARG    96      19.462  39.125  50.558  1.00  0.00           H
ATOM   1518  C   ARG    96      22.782  41.132  44.124  1.00  0.00           C
ATOM   1519  O   ARG    96      21.920  41.070  43.269  1.00  0.00           O
ATOM   1520  N   LEU    97      23.558  40.167  44.525  1.00  0.00           N
ATOM   1521  H   LEU    97      24.136  40.375  45.327  1.00  0.00           H
ATOM   1522  CA  LEU    97      23.268  38.722  44.230  1.00  0.00           C
ATOM   1523  HA  LEU    97      23.017  38.587  43.178  1.00  0.00           H
ATOM   1524  CB  LEU    97      24.509  37.855  44.416  1.00  0.00           C
ATOM   1525  HB2 LEU    97      25.320  38.212  43.781  1.00  0.00           H
ATOM   1526  HB3 LEU    97      24.764  37.871  45.475  1.00  0.00           H
ATOM   1527  CG  LEU    97      24.316  36.325  44.066  1.00  0.00           C
ATOM   1528  HG  LEU    97      23.244  36.166  44.192  1.00  0.00           H
ATOM   1529  CD1 LEU    97      24.863  35.738  42.781  1.00  0.00           C
ATOM   1530 HD11 LEU    97      24.587  34.689  42.684  1.00  0.00           H
ATOM   1531 HD12 LEU    97      25.923  35.795  42.540  1.00  0.00           H
ATOM   1532 HD13 LEU    97      24.392  36.225  41.926  1.00  0.00           H
ATOM   1533  CD2 LEU    97      25.095  35.509  45.125  1.00  0.00           C
ATOM   1534 HD21 LEU    97      25.019  34.448  44.887  1.00  0.00           H
ATOM   1535 HD22 LEU    97      26.138  35.799  45.255  1.00  0.00           H
ATOM   1536 HD23 LEU    97      24.643  35.618  46.110  1.00  0.00           H
ATOM   1537  C   LEU    97      22.071  38.295  45.168  1.00  0.00           C
ATOM   1538  O   LEU    97      22.215  38.389  46.406  1.00  0.00           O
ATOM   1539  N   PRO    98      21.025  37.727  44.665  1.00  0.00           N
ATOM   1540  CD  PRO    98      20.548  37.792  43.298  1.00  0.00           C
ATOM   1541  HD2 PRO    98      20.841  36.949  42.673  1.00  0.00           H
ATOM   1542  HD3 PRO    98      20.883  38.712  42.820  1.00  0.00           H
ATOM   1543  CG  PRO    98      19.026  37.780  43.376  1.00  0.00           C
ATOM   1544  HG2 PRO    98      18.538  37.402  42.476  1.00  0.00           H
ATOM   1545  HG3 PRO    98      18.570  38.742  43.611  1.00  0.00           H
ATOM   1546  CB  PRO    98      18.719  36.886  44.532  1.00  0.00           C
ATOM   1547  HB2 PRO    98      18.688  35.879  44.114  1.00  0.00           H
ATOM   1548  HB3 PRO    98      17.733  37.032  44.973  1.00  0.00           H
ATOM   1549  CA  PRO    98      19.941  37.117  45.466  1.00  0.00           C
ATOM   1550  HA  PRO    98      19.768  37.870  46.234  1.00  0.00           H
ATOM   1551  C   PRO    98      20.389  35.908  46.285  1.00  0.00           C
ATOM   1552  O   PRO    98      21.176  35.063  45.896  1.00  0.00           O
ATOM   1553  N   ASP    99      19.721  35.831  47.421  1.00  0.00           N
ATOM   1554  H   ASP    99      19.129  36.632  47.590  1.00  0.00           H
ATOM   1555  CA  ASP    99      19.785  34.802  48.470  1.00  0.00           C
ATOM   1556  HA  ASP    99      20.837  34.548  48.594  1.00  0.00           H
ATOM   1557  CB  ASP    99      19.222  35.149  49.817  1.00  0.00           C
ATOM   1558  HB2 ASP    99      18.146  35.257  49.676  1.00  0.00           H
ATOM   1559  HB3 ASP    99      19.397  34.346  50.533  1.00  0.00           H
ATOM   1560  CG  ASP    99      19.823  36.445  50.298  1.00  0.00           C
ATOM   1561  OD1 ASP    99      19.061  37.324  50.755  1.00  0.00           O
ATOM   1562  OD2 ASP    99      21.025  36.576  50.230  1.00  0.00           O
ATOM   1563  C   ASP    99      19.116  33.512  47.969  1.00  0.00           C
ATOM   1564  O   ASP    99      19.710  32.417  47.988  1.00  0.00           O
ATOM   1565  N   ALA   100      17.937  33.605  47.248  1.00  0.00           N
ATOM   1566  H   ALA   100      17.321  34.398  47.351  1.00  0.00           H
ATOM   1567  CA  ALA   100      17.454  32.382  46.558  1.00  0.00           C
ATOM   1568  HA  ALA   100      17.521  31.583  47.295  1.00  0.00           H
ATOM   1569  CB  ALA   100      15.944  32.707  46.254  1.00  0.00           C
ATOM   1570  HB1 ALA   100      15.597  31.897  45.611  1.00  0.00           H
ATOM   1571  HB2 ALA   100      15.902  33.674  45.755  1.00  0.00           H
ATOM   1572  HB3 ALA   100      15.213  32.819  47.053  1.00  0.00           H
ATOM   1573  C   ALA   100      18.286  31.938  45.327  1.00  0.00           C
ATOM   1574  O   ALA   100      18.086  30.860  44.748  1.00  0.00           O
ATOM   1575  N   MET   101      19.172  32.826  44.776  1.00  0.00           N
ATOM   1576  H   MET   101      19.430  33.702  45.206  1.00  0.00           H
ATOM   1577  CA  MET   101      20.077  32.556  43.627  1.00  0.00           C
ATOM   1578  HA  MET   101      19.522  31.978  42.889  1.00  0.00           H
ATOM   1579  CB  MET   101      20.452  33.882  42.909  1.00  0.00           C
ATOM   1580  HB2 MET   101      19.541  34.302  42.483  1.00  0.00           H
ATOM   1581  HB3 MET   101      20.943  34.561  43.606  1.00  0.00           H
ATOM   1582  CG  MET   101      21.479  33.644  41.846  1.00  0.00           C
ATOM   1583  HG2 MET   101      22.398  33.284  42.309  1.00  0.00           H
ATOM   1584  HG3 MET   101      21.136  32.821  41.219  1.00  0.00           H
ATOM   1585  SD  MET   101      21.905  35.142  40.836  1.00  0.00           S
ATOM   1586  CE  MET   101      20.453  35.006  39.667  1.00  0.00           C
ATOM   1587  HE1 MET   101      19.568  34.646  40.189  1.00  0.00           H
ATOM   1588  HE2 MET   101      20.272  35.921  39.102  1.00  0.00           H
ATOM   1589  HE3 MET   101      20.571  34.252  38.888  1.00  0.00           H
ATOM   1590  C   MET   101      21.267  31.722  44.060  1.00  0.00           C
ATOM   1591  O   MET   101      21.616  30.801  43.356  1.00  0.00           O
ATOM   1592  N   ARG   102      21.865  32.008  45.191  1.00  0.00           N
ATOM   1593  H   ARG   102      21.535  32.789  45.740  1.00  0.00           H
ATOM   1594  CA  ARG   102      22.796  31.045  45.853  1.00  0.00           C
ATOM   1595  HA  ARG   102      23.658  30.999  45.187  1.00  0.00           H
ATOM   1596  CB  ARG   102      23.244  31.537  47.322  1.00  0.00           C
ATOM   1597  HB2 ARG   102      22.390  31.602  47.998  1.00  0.00           H
ATOM   1598  HB3 ARG   102      23.891  30.781  47.768  1.00  0.00           H
ATOM   1599  CG  ARG   102      23.980  32.858  47.134  1.00  0.00           C
ATOM   1600  HG2 ARG   102      24.783  32.752  46.406  1.00  0.00           H
ATOM   1601  HG3 ARG   102      23.339  33.671  46.790  1.00  0.00           H
ATOM   1602  CD  ARG   102      24.715  33.305  48.371  1.00  0.00           C
ATOM   1603  HD2 ARG   102      25.281  32.502  48.845  1.00  0.00           H
ATOM   1604  HD3 ARG   102      25.422  34.091  48.107  1.00  0.00           H
ATOM   1605  NE  ARG   102      23.780  33.918  49.263  1.00  0.00           N
ATOM   1606  HE  ARG   102      23.571  34.884  49.051  1.00  0.00           H
ATOM   1607  CZ  ARG   102      23.534  33.592  50.552  1.00  0.00           C
ATOM   1608  NH1 ARG   102      24.238  32.775  51.254  1.00  0.00           N
ATOM   1609 HH11 ARG   102      25.048  32.299  50.883  1.00  0.00           H
ATOM   1610 HH12 ARG   102      24.079  32.777  52.252  1.00  0.00           H
ATOM   1611  NH2 ARG   102      22.578  34.212  51.148  1.00  0.00           N
ATOM   1612 HH21 ARG   102      22.064  34.911  50.631  1.00  0.00           H
ATOM   1613 HH22 ARG   102      22.531  34.140  52.155  1.00  0.00           H
ATOM   1614  C   ARG   102      22.383  29.560  45.914  1.00  0.00           C
ATOM   1615  O   ARG   102      23.194  28.631  46.070  1.00  0.00           O
ATOM   1616  N   THR   103      21.079  29.296  45.873  1.00  0.00           N
ATOM   1617  H   THR   103      20.471  30.098  45.785  1.00  0.00           H
ATOM   1618  CA  THR   103      20.439  27.944  46.112  1.00  0.00           C
ATOM   1619  HA  THR   103      21.160  27.140  46.263  1.00  0.00           H
ATOM   1620  CB  THR   103      19.695  27.958  47.434  1.00  0.00           C
ATOM   1621  HB  THR   103      19.135  27.025  47.473  1.00  0.00           H
ATOM   1622  CG2 THR   103      20.586  28.090  48.682  1.00  0.00           C
ATOM   1623 HG21 THR   103      20.008  28.269  49.590  1.00  0.00           H
ATOM   1624 HG22 THR   103      21.345  28.860  48.551  1.00  0.00           H
ATOM   1625 HG23 THR   103      21.102  27.136  48.790  1.00  0.00           H
ATOM   1626  OG1 THR   103      18.720  29.036  47.371  1.00  0.00           O
ATOM   1627  HG1 THR   103      17.939  28.648  46.970  1.00  0.00           H
ATOM   1628  C   THR   103      19.483  27.554  44.952  1.00  0.00           C
ATOM   1629  O   THR   103      18.675  26.674  45.053  1.00  0.00           O
ATOM   1630  N   THR   104      19.717  28.141  43.766  1.00  0.00           N
ATOM   1631  H   THR   104      20.474  28.800  43.650  1.00  0.00           H
ATOM   1632  CA  THR   104      18.940  27.762  42.538  1.00  0.00           C
ATOM   1633  HA  THR   104      17.880  27.722  42.792  1.00  0.00           H
ATOM   1634  CB  THR   104      19.016  28.812  41.427  1.00  0.00           C
ATOM   1635  HB  THR   104      18.623  29.772  41.758  1.00  0.00           H
ATOM   1636  CG2 THR   104      20.399  28.990  40.762  1.00  0.00           C
ATOM   1637 HG21 THR   104      21.222  28.597  41.359  1.00  0.00           H
ATOM   1638 HG22 THR   104      20.585  30.061  40.691  1.00  0.00           H
ATOM   1639 HG23 THR   104      20.361  28.514  39.782  1.00  0.00           H
ATOM   1640  OG1 THR   104      18.108  28.411  40.423  1.00  0.00           O
ATOM   1641  HG1 THR   104      17.832  29.195  39.941  1.00  0.00           H
ATOM   1642  C   THR   104      19.440  26.373  42.094  1.00  0.00           C
ATOM   1643  O   THR   104      20.613  26.041  42.234  1.00  0.00           O
ATOM   1644  N   GLN   105      18.482  25.586  41.592  1.00  0.00           N
ATOM   1645  H   GLN   105      17.528  25.908  41.513  1.00  0.00           H
ATOM   1646  CA  GLN   105      18.792  24.259  41.038  1.00  0.00           C
ATOM   1647  HA  GLN   105      19.503  23.748  41.688  1.00  0.00           H
ATOM   1648  CB  GLN   105      17.506  23.383  41.089  1.00  0.00           C
ATOM   1649  HB2 GLN   105      16.611  23.866  40.697  1.00  0.00           H
ATOM   1650  HB3 GLN   105      17.633  22.468  40.510  1.00  0.00           H
ATOM   1651  CG  GLN   105      17.239  22.965  42.577  1.00  0.00           C
ATOM   1652  HG2 GLN   105      17.080  23.890  43.131  1.00  0.00           H
ATOM   1653  HG3 GLN   105      16.387  22.298  42.711  1.00  0.00           H
ATOM   1654  CD  GLN   105      18.386  22.106  43.292  1.00  0.00           C
ATOM   1655  OE1 GLN   105      19.024  22.537  44.271  1.00  0.00           O
ATOM   1656  NE2 GLN   105      18.803  20.973  42.754  1.00  0.00           N
ATOM   1657 HE21 GLN   105      19.679  20.570  43.054  1.00  0.00           H
ATOM   1658 HE22 GLN   105      18.280  20.611  41.969  1.00  0.00           H
ATOM   1659  C   GLN   105      19.298  24.364  39.569  1.00  0.00           C
ATOM   1660  O   GLN   105      19.656  23.289  38.998  1.00  0.00           O
ATOM   1661  N   ASN   106      19.235  25.518  38.906  1.00  0.00           N
ATOM   1662  H   ASN   106      19.062  26.322  39.492  1.00  0.00           H
ATOM   1663  CA  ASN   106      19.484  25.705  37.475  1.00  0.00           C
ATOM   1664  HA  ASN   106      19.254  24.810  36.898  1.00  0.00           H
ATOM   1665  CB  ASN   106      18.369  26.659  37.023  1.00  0.00           C
ATOM   1666  HB2 ASN   106      18.367  27.536  37.669  1.00  0.00           H
ATOM   1667  HB3 ASN   106      18.549  27.044  36.019  1.00  0.00           H
ATOM   1668  CG  ASN   106      17.074  25.924  37.071  1.00  0.00           C
ATOM   1669  OD1 ASN   106      16.618  25.291  36.103  1.00  0.00           O
ATOM   1670  ND2 ASN   106      16.363  26.045  38.146  1.00  0.00           N
ATOM   1671 HD21 ASN   106      16.695  26.776  38.758  1.00  0.00           H
ATOM   1672 HD22 ASN   106      15.523  25.507  38.305  1.00  0.00           H
ATOM   1673  C   ASN   106      20.939  26.194  37.314  1.00  0.00           C
ATOM   1674  O   ASN   106      21.325  27.280  37.818  1.00  0.00           O
ATOM   1675  N   PRO   107      21.815  25.378  36.675  1.00  0.00           N
ATOM   1676  CD  PRO   107      21.665  24.043  36.103  1.00  0.00           C
ATOM   1677  HD2 PRO   107      21.301  23.935  35.081  1.00  0.00           H
ATOM   1678  HD3 PRO   107      20.919  23.547  36.724  1.00  0.00           H
ATOM   1679  CG  PRO   107      23.049  23.402  36.255  1.00  0.00           C
ATOM   1680  HG2 PRO   107      23.058  22.597  35.520  1.00  0.00           H
ATOM   1681  HG3 PRO   107      23.221  23.065  37.277  1.00  0.00           H
ATOM   1682  CB  PRO   107      24.042  24.630  35.996  1.00  0.00           C
ATOM   1683  HB2 PRO   107      24.273  24.739  34.936  1.00  0.00           H
ATOM   1684  HB3 PRO   107      24.978  24.421  36.514  1.00  0.00           H
ATOM   1685  CA  PRO   107      23.249  25.714  36.701  1.00  0.00           C
ATOM   1686  HA  PRO   107      23.495  25.841  37.755  1.00  0.00           H
ATOM   1687  C   PRO   107      23.755  27.018  36.108  1.00  0.00           C
ATOM   1688  O   PRO   107      24.867  27.470  36.473  1.00  0.00           O
ATOM   1689  N   ASP   108      22.971  27.663  35.191  1.00  0.00           N
ATOM   1690  H   ASP   108      22.058  27.258  35.042  1.00  0.00           H
ATOM   1691  CA  ASP   108      23.453  28.806  34.255  1.00  0.00           C
ATOM   1692  HA  ASP   108      24.538  28.784  34.359  1.00  0.00           H
ATOM   1693  CB  ASP   108      22.929  28.470  32.847  1.00  0.00           C
ATOM   1694  HB2 ASP   108      21.850  28.349  32.940  1.00  0.00           H
ATOM   1695  HB3 ASP   108      23.098  29.327  32.196  1.00  0.00           H
ATOM   1696  CG  ASP   108      23.492  27.171  32.240  1.00  0.00           C
ATOM   1697  OD1 ASP   108      23.018  26.794  31.141  1.00  0.00           O
ATOM   1698  OD2 ASP   108      24.340  26.457  32.780  1.00  0.00           O
ATOM   1699  C   ASP   108      22.918  30.140  34.630  1.00  0.00           C
ATOM   1700  O   ASP   108      23.468  31.123  34.148  1.00  0.00           O
ATOM   1701  N   GLU   109      22.015  30.145  35.636  1.00  0.00           N
ATOM   1702  H   GLU   109      21.642  29.243  35.894  1.00  0.00           H
ATOM   1703  CA  GLU   109      21.413  31.432  36.146  1.00  0.00           C
ATOM   1704  HA  GLU   109      21.084  32.097  35.347  1.00  0.00           H
ATOM   1705  CB  GLU   109      20.132  31.213  36.949  1.00  0.00           C
ATOM   1706  HB2 GLU   109      20.428  30.603  37.803  1.00  0.00           H
ATOM   1707  HB3 GLU   109      19.772  32.183  37.291  1.00  0.00           H
ATOM   1708  CG  GLU   109      18.969  30.507  36.121  1.00  0.00           C
ATOM   1709  HG2 GLU   109      19.235  29.485  35.848  1.00  0.00           H
ATOM   1710  HG3 GLU   109      18.108  30.399  36.780  1.00  0.00           H
ATOM   1711  CD  GLU   109      18.459  31.295  34.862  1.00  0.00           C
ATOM   1712  OE1 GLU   109      18.323  32.529  35.066  1.00  0.00           O
ATOM   1713  OE2 GLU   109      18.258  30.641  33.774  1.00  0.00           O
ATOM   1714  C   GLU   109      22.338  32.364  37.041  1.00  0.00           C
ATOM   1715  O   GLU   109      22.250  33.595  36.869  1.00  0.00           O
ATOM   1716  N   LEU   110      23.354  31.803  37.746  1.00  0.00           N
ATOM   1717  H   LEU   110      23.477  30.813  37.909  1.00  0.00           H
ATOM   1718  CA  LEU   110      24.375  32.654  38.374  1.00  0.00           C
ATOM   1719  HA  LEU   110      23.918  33.424  38.995  1.00  0.00           H
ATOM   1720  CB  LEU   110      25.355  31.846  39.287  1.00  0.00           C
ATOM   1721  HB2 LEU   110      24.736  31.458  40.095  1.00  0.00           H
ATOM   1722  HB3 LEU   110      25.585  30.879  38.842  1.00  0.00           H
ATOM   1723  CG  LEU   110      26.608  32.624  39.846  1.00  0.00           C
ATOM   1724  HG  LEU   110      27.171  33.110  39.049  1.00  0.00           H
ATOM   1725  CD1 LEU   110      25.930  33.535  40.794  1.00  0.00           C
ATOM   1726 HD11 LEU   110      25.422  34.353  40.283  1.00  0.00           H
ATOM   1727 HD12 LEU   110      26.650  34.149  41.336  1.00  0.00           H
ATOM   1728 HD13 LEU   110      25.321  33.060  41.563  1.00  0.00           H
ATOM   1729  CD2 LEU   110      27.456  31.704  40.631  1.00  0.00           C
ATOM   1730 HD21 LEU   110      26.829  31.342  41.445  1.00  0.00           H
ATOM   1731 HD22 LEU   110      27.812  30.832  40.082  1.00  0.00           H
ATOM   1732 HD23 LEU   110      28.339  32.230  40.996  1.00  0.00           H
ATOM   1733  C   LEU   110      25.218  33.496  37.268  1.00  0.00           C
ATOM   1734  O   LEU   110      25.474  34.693  37.382  1.00  0.00           O
ATOM   1735  N   TRP   111      25.482  32.760  36.244  1.00  0.00           N
ATOM   1736  H   TRP   111      25.050  31.847  36.287  1.00  0.00           H
ATOM   1737  CA  TRP   111      26.285  33.143  35.039  1.00  0.00           C
ATOM   1738  HA  TRP   111      27.172  33.674  35.386  1.00  0.00           H
ATOM   1739  CB  TRP   111      26.917  31.939  34.311  1.00  0.00           C
ATOM   1740  HB2 TRP   111      26.231  31.401  33.656  1.00  0.00           H
ATOM   1741  HB3 TRP   111      27.728  32.262  33.658  1.00  0.00           H
ATOM   1742  CG  TRP   111      27.536  31.013  35.272  1.00  0.00           C
ATOM   1743  CD1 TRP   111      27.135  29.749  35.554  1.00  0.00           C
ATOM   1744  HD1 TRP   111      26.296  29.238  35.106  1.00  0.00           H
ATOM   1745  NE1 TRP   111      27.990  29.207  36.545  1.00  0.00           N
ATOM   1746  HE1 TRP   111      28.016  28.223  36.771  1.00  0.00           H
ATOM   1747  CE2 TRP   111      29.011  30.131  36.946  1.00  0.00           C
ATOM   1748  CZ2 TRP   111      29.971  30.129  37.928  1.00  0.00           C
ATOM   1749  HZ2 TRP   111      30.230  29.215  38.441  1.00  0.00           H
ATOM   1750  CH2 TRP   111      30.708  31.311  38.240  1.00  0.00           C
ATOM   1751  HH2 TRP   111      31.473  31.276  39.002  1.00  0.00           H
ATOM   1752  CZ3 TRP   111      30.544  32.428  37.457  1.00  0.00           C
ATOM   1753  HZ3 TRP   111      31.232  33.257  37.540  1.00  0.00           H
ATOM   1754  CE3 TRP   111      29.573  32.386  36.376  1.00  0.00           C
ATOM   1755  HE3 TRP   111      29.415  33.301  35.824  1.00  0.00           H
ATOM   1756  CD2 TRP   111      28.667  31.322  36.183  1.00  0.00           C
ATOM   1757  C   TRP   111      25.552  34.094  34.010  1.00  0.00           C
ATOM   1758  O   TRP   111      26.108  35.075  33.531  1.00  0.00           O
ATOM   1759  N   GLU   112      24.260  33.925  33.751  1.00  0.00           N
ATOM   1760  H   GLU   112      23.817  33.076  34.072  1.00  0.00           H
ATOM   1761  CA  GLU   112      23.355  34.846  33.121  1.00  0.00           C
ATOM   1762  HA  GLU   112      23.634  35.120  32.104  1.00  0.00           H
ATOM   1763  CB  GLU   112      21.980  34.150  32.920  1.00  0.00           C
ATOM   1764  HB2 GLU   112      21.595  33.637  33.802  1.00  0.00           H
ATOM   1765  HB3 GLU   112      21.327  35.008  32.758  1.00  0.00           H
ATOM   1766  CG  GLU   112      21.928  33.194  31.708  1.00  0.00           C
ATOM   1767  HG2 GLU   112      22.498  33.487  30.827  1.00  0.00           H
ATOM   1768  HG3 GLU   112      22.309  32.219  32.014  1.00  0.00           H
ATOM   1769  CD  GLU   112      20.494  32.884  31.172  1.00  0.00           C
ATOM   1770  OE1 GLU   112      19.428  33.336  31.648  1.00  0.00           O
ATOM   1771  OE2 GLU   112      20.383  32.243  30.138  1.00  0.00           O
ATOM   1772  C   GLU   112      23.190  36.113  33.951  1.00  0.00           C
ATOM   1773  O   GLU   112      23.252  37.206  33.417  1.00  0.00           O
ATOM   1774  N   PHE   113      23.066  36.034  35.285  1.00  0.00           N
ATOM   1775  H   PHE   113      23.032  35.128  35.730  1.00  0.00           H
ATOM   1776  CA  PHE   113      22.864  37.200  36.171  1.00  0.00           C
ATOM   1777  HA  PHE   113      22.081  37.711  35.610  1.00  0.00           H
ATOM   1778  CB  PHE   113      22.423  37.035  37.612  1.00  0.00           C
ATOM   1779  HB2 PHE   113      21.358  37.183  37.789  1.00  0.00           H
ATOM   1780  HB3 PHE   113      22.715  36.018  37.872  1.00  0.00           H
ATOM   1781  CG  PHE   113      23.091  37.885  38.647  1.00  0.00           C
ATOM   1782  CD1 PHE   113      22.446  39.006  39.134  1.00  0.00           C
ATOM   1783  HD1 PHE   113      21.492  39.364  38.776  1.00  0.00           H
ATOM   1784  CE1 PHE   113      23.111  39.881  40.104  1.00  0.00           C
ATOM   1785  HE1 PHE   113      22.652  40.805  40.424  1.00  0.00           H
ATOM   1786  CZ  PHE   113      24.448  39.560  40.470  1.00  0.00           C
ATOM   1787  HZ  PHE   113      24.910  40.194  41.213  1.00  0.00           H
ATOM   1788  CE2 PHE   113      25.009  38.360  40.038  1.00  0.00           C
ATOM   1789  HE2 PHE   113      25.988  38.087  40.403  1.00  0.00           H
ATOM   1790  CD2 PHE   113      24.419  37.527  39.098  1.00  0.00           C
ATOM   1791  HD2 PHE   113      24.929  36.610  38.839  1.00  0.00           H
ATOM   1792  C   PHE   113      24.104  38.214  36.145  1.00  0.00           C
ATOM   1793  O   PHE   113      23.932  39.417  36.044  1.00  0.00           O
ATOM   1794  N   ILE   114      25.298  37.560  36.128  1.00  0.00           N
ATOM   1795  H   ILE   114      25.305  36.553  36.194  1.00  0.00           H
ATOM   1796  CA  ILE   114      26.576  38.322  36.032  1.00  0.00           C
ATOM   1797  HA  ILE   114      26.571  39.177  36.709  1.00  0.00           H
ATOM   1798  CB  ILE   114      27.882  37.463  36.331  1.00  0.00           C
ATOM   1799  HB  ILE   114      27.916  36.596  35.672  1.00  0.00           H
ATOM   1800  CG2 ILE   114      29.091  38.325  36.000  1.00  0.00           C
ATOM   1801 HG21 ILE   114      30.003  37.757  36.186  1.00  0.00           H
ATOM   1802 HG22 ILE   114      29.148  39.216  36.625  1.00  0.00           H
ATOM   1803 HG23 ILE   114      29.084  38.712  34.981  1.00  0.00           H
ATOM   1804  CG1 ILE   114      27.812  37.112  37.839  1.00  0.00           C
ATOM   1805 HG12 ILE   114      27.668  37.966  38.501  1.00  0.00           H
ATOM   1806 HG13 ILE   114      26.974  36.430  37.989  1.00  0.00           H
ATOM   1807  CD1 ILE   114      28.958  36.220  38.249  1.00  0.00           C
ATOM   1808 HD11 ILE   114      28.937  36.127  39.335  1.00  0.00           H
ATOM   1809 HD12 ILE   114      29.938  36.545  37.899  1.00  0.00           H
ATOM   1810 HD13 ILE   114      28.666  35.218  37.938  1.00  0.00           H
ATOM   1811  C   ILE   114      26.636  38.917  34.636  1.00  0.00           C
ATOM   1812  O   ILE   114      26.870  40.108  34.498  1.00  0.00           O
ATOM   1813  N   ALA   115      26.297  38.142  33.633  1.00  0.00           N
ATOM   1814  H   ALA   115      26.025  37.179  33.765  1.00  0.00           H
ATOM   1815  CA  ALA   115      26.516  38.552  32.265  1.00  0.00           C
ATOM   1816  HA  ALA   115      27.515  38.974  32.157  1.00  0.00           H
ATOM   1817  CB  ALA   115      26.212  37.400  31.322  1.00  0.00           C
ATOM   1818  HB1 ALA   115      26.513  37.666  30.310  1.00  0.00           H
ATOM   1819  HB2 ALA   115      25.187  37.049  31.450  1.00  0.00           H
ATOM   1820  HB3 ALA   115      26.937  36.620  31.557  1.00  0.00           H
ATOM   1821  C   ALA   115      25.570  39.720  31.933  1.00  0.00           C
ATOM   1822  O   ALA   115      26.004  40.718  31.385  1.00  0.00           O
ATOM   1823  N   ASP   116      24.366  39.695  32.410  1.00  0.00           N
ATOM   1824  H   ASP   116      24.151  38.873  32.957  1.00  0.00           H
ATOM   1825  CA  ASP   116      23.314  40.676  32.256  1.00  0.00           C
ATOM   1826  HA  ASP   116      23.309  41.143  31.270  1.00  0.00           H
ATOM   1827  CB  ASP   116      21.962  40.056  32.598  1.00  0.00           C
ATOM   1828  HB2 ASP   116      22.043  39.507  33.536  1.00  0.00           H
ATOM   1829  HB3 ASP   116      21.345  40.954  32.649  1.00  0.00           H
ATOM   1830  CG  ASP   116      21.452  39.009  31.574  1.00  0.00           C
ATOM   1831  OD1 ASP   116      21.554  39.217  30.342  1.00  0.00           O
ATOM   1832  OD2 ASP   116      20.684  38.114  32.049  1.00  0.00           O
ATOM   1833  C   ASP   116      23.714  41.882  33.226  1.00  0.00           C
ATOM   1834  O   ASP   116      23.428  43.016  32.836  1.00  0.00           O
ATOM   1835  N   SER   117      24.374  41.695  34.415  1.00  0.00           N
ATOM   1836  H   SER   117      24.454  40.726  34.686  1.00  0.00           H
ATOM   1837  CA  SER   117      24.876  42.840  35.233  1.00  0.00           C
ATOM   1838  HA  SER   117      24.094  43.576  35.419  1.00  0.00           H
ATOM   1839  CB  SER   117      25.208  42.452  36.644  1.00  0.00           C
ATOM   1840  HB2 SER   117      26.176  41.965  36.757  1.00  0.00           H
ATOM   1841  HB3 SER   117      25.405  43.382  37.177  1.00  0.00           H
ATOM   1842  OG  SER   117      24.245  41.709  37.297  1.00  0.00           O
ATOM   1843  HG  SER   117      24.354  40.828  36.931  1.00  0.00           H
ATOM   1844  C   SER   117      26.073  43.473  34.523  1.00  0.00           C
ATOM   1845  O   SER   117      26.248  44.690  34.677  1.00  0.00           O
ATOM   1846  N   LEU   118      26.922  42.765  33.754  1.00  0.00           N
ATOM   1847  H   LEU   118      26.828  41.771  33.911  1.00  0.00           H
ATOM   1848  CA  LEU   118      27.963  43.445  32.924  1.00  0.00           C
ATOM   1849  HA  LEU   118      28.497  44.216  33.479  1.00  0.00           H
ATOM   1850  CB  LEU   118      28.951  42.352  32.399  1.00  0.00           C
ATOM   1851  HB2 LEU   118      28.248  41.563  32.133  1.00  0.00           H
ATOM   1852  HB3 LEU   118      29.463  42.835  31.567  1.00  0.00           H
ATOM   1853  CG  LEU   118      29.856  41.713  33.482  1.00  0.00           C
ATOM   1854  HG  LEU   118      29.415  41.606  34.474  1.00  0.00           H
ATOM   1855  CD1 LEU   118      30.372  40.365  32.969  1.00  0.00           C
ATOM   1856 HD11 LEU   118      29.622  39.593  32.800  1.00  0.00           H
ATOM   1857 HD12 LEU   118      31.029  39.944  33.731  1.00  0.00           H
ATOM   1858 HD13 LEU   118      30.650  40.574  31.937  1.00  0.00           H
ATOM   1859  CD2 LEU   118      31.075  42.564  33.595  1.00  0.00           C
ATOM   1860 HD21 LEU   118      30.943  43.505  34.129  1.00  0.00           H
ATOM   1861 HD22 LEU   118      31.823  41.980  34.133  1.00  0.00           H
ATOM   1862 HD23 LEU   118      31.348  42.953  32.615  1.00  0.00           H
ATOM   1863  C   LEU   118      27.324  44.260  31.771  1.00  0.00           C
ATOM   1864  O   LEU   118      27.698  45.426  31.506  1.00  0.00           O
ATOM   1865  N   LYS   119      26.343  43.701  31.087  1.00  0.00           N
ATOM   1866  H   LYS   119      25.932  42.844  31.431  1.00  0.00           H
ATOM   1867  CA  LYS   119      25.520  44.309  30.009  1.00  0.00           C
ATOM   1868  HA  LYS   119      26.113  44.409  29.100  1.00  0.00           H
ATOM   1869  CB  LYS   119      24.401  43.311  29.716  1.00  0.00           C
ATOM   1870  HB2 LYS   119      24.737  42.294  29.509  1.00  0.00           H
ATOM   1871  HB3 LYS   119      23.777  43.065  30.575  1.00  0.00           H
ATOM   1872  CG  LYS   119      23.493  43.681  28.520  1.00  0.00           C
ATOM   1873  HG2 LYS   119      22.923  44.549  28.850  1.00  0.00           H
ATOM   1874  HG3 LYS   119      24.055  43.829  27.598  1.00  0.00           H
ATOM   1875  CD  LYS   119      22.457  42.531  28.275  1.00  0.00           C
ATOM   1876  HD2 LYS   119      22.776  41.510  28.069  1.00  0.00           H
ATOM   1877  HD3 LYS   119      21.934  42.257  29.191  1.00  0.00           H
ATOM   1878  CE  LYS   119      21.566  42.966  27.034  1.00  0.00           C
ATOM   1879  HE2 LYS   119      21.057  43.885  27.323  1.00  0.00           H
ATOM   1880  HE3 LYS   119      22.232  43.126  26.186  1.00  0.00           H
ATOM   1881  NZ  LYS   119      20.578  42.027  26.458  1.00  0.00           N
ATOM   1882  HZ1 LYS   119      19.823  42.555  26.045  1.00  0.00           H
ATOM   1883  HZ2 LYS   119      20.227  41.291  27.055  1.00  0.00           H
ATOM   1884  HZ3 LYS   119      21.027  41.589  25.668  1.00  0.00           H
ATOM   1885  C   LYS   119      24.973  45.596  30.395  1.00  0.00           C
ATOM   1886  O   LYS   119      24.868  46.505  29.642  1.00  0.00           O
ATOM   1887  N   ALA   120      24.601  45.686  31.693  1.00  0.00           N
ATOM   1888  H   ALA   120      24.673  44.862  32.273  1.00  0.00           H
ATOM   1889  CA  ALA   120      24.083  46.888  32.354  1.00  0.00           C
ATOM   1890  HA  ALA   120      23.268  47.291  31.753  1.00  0.00           H
ATOM   1891  CB  ALA   120      23.429  46.513  33.678  1.00  0.00           C
ATOM   1892  HB1 ALA   120      24.218  46.022  34.247  1.00  0.00           H
ATOM   1893  HB2 ALA   120      22.668  45.769  33.444  1.00  0.00           H
ATOM   1894  HB3 ALA   120      23.077  47.439  34.131  1.00  0.00           H
ATOM   1895  C   ALA   120      25.155  48.006  32.434  1.00  0.00           C
ATOM   1896  O   ALA   120      24.895  49.143  32.188  1.00  0.00           O
ATOM   1897  N   PHE   121      26.355  47.576  32.939  1.00  0.00           N
ATOM   1898  H   PHE   121      26.437  46.639  33.309  1.00  0.00           H
ATOM   1899  CA  PHE   121      27.505  48.502  32.966  1.00  0.00           C
ATOM   1900  HA  PHE   121      27.202  49.436  33.439  1.00  0.00           H
ATOM   1901  CB  PHE   121      28.546  47.795  33.855  1.00  0.00           C
ATOM   1902  HB2 PHE   121      27.982  47.368  34.685  1.00  0.00           H
ATOM   1903  HB3 PHE   121      28.964  46.967  33.283  1.00  0.00           H
ATOM   1904  CG  PHE   121      29.712  48.564  34.312  1.00  0.00           C
ATOM   1905  CD1 PHE   121      29.577  49.500  35.346  1.00  0.00           C
ATOM   1906  HD1 PHE   121      28.571  49.620  35.718  1.00  0.00           H
ATOM   1907  CE1 PHE   121      30.638  50.127  35.950  1.00  0.00           C
ATOM   1908  HE1 PHE   121      30.541  50.941  36.654  1.00  0.00           H
ATOM   1909  CZ  PHE   121      31.952  49.871  35.490  1.00  0.00           C
ATOM   1910  HZ  PHE   121      32.781  50.433  35.896  1.00  0.00           H
ATOM   1911  CE2 PHE   121      32.149  48.970  34.403  1.00  0.00           C
ATOM   1912  HE2 PHE   121      33.167  48.775  34.101  1.00  0.00           H
ATOM   1913  CD2 PHE   121      31.059  48.314  33.756  1.00  0.00           C
ATOM   1914  HD2 PHE   121      31.250  47.578  32.989  1.00  0.00           H
ATOM   1915  C   PHE   121      28.072  48.966  31.582  1.00  0.00           C
ATOM   1916  O   PHE   121      28.493  50.073  31.437  1.00  0.00           O
ATOM   1917  N   ILE   122      28.032  48.122  30.582  1.00  0.00           N
ATOM   1918  H   ILE   122      27.631  47.213  30.766  1.00  0.00           H
ATOM   1919  CA  ILE   122      28.167  48.541  29.168  1.00  0.00           C
ATOM   1920  HA  ILE   122      29.148  49.016  29.182  1.00  0.00           H
ATOM   1921  CB  ILE   122      28.105  47.327  28.224  1.00  0.00           C
ATOM   1922  HB  ILE   122      27.154  46.796  28.257  1.00  0.00           H
ATOM   1923  CG2 ILE   122      28.123  47.736  26.748  1.00  0.00           C
ATOM   1924 HG21 ILE   122      27.173  48.196  26.477  1.00  0.00           H
ATOM   1925 HG22 ILE   122      28.069  46.880  26.076  1.00  0.00           H
ATOM   1926 HG23 ILE   122      28.901  48.387  26.348  1.00  0.00           H
ATOM   1927  CG1 ILE   122      29.223  46.303  28.501  1.00  0.00           C
ATOM   1928 HG12 ILE   122      29.094  45.972  29.531  1.00  0.00           H
ATOM   1929 HG13 ILE   122      29.185  45.491  27.775  1.00  0.00           H
ATOM   1930  CD1 ILE   122      30.691  46.763  28.320  1.00  0.00           C
ATOM   1931 HD11 ILE   122      31.350  45.928  28.557  1.00  0.00           H
ATOM   1932 HD12 ILE   122      30.978  47.551  29.016  1.00  0.00           H
ATOM   1933 HD13 ILE   122      30.940  47.071  27.304  1.00  0.00           H
ATOM   1934  C   ILE   122      27.161  49.616  28.833  1.00  0.00           C
ATOM   1935  O   ILE   122      27.548  50.666  28.293  1.00  0.00           O
ATOM   1936  N   ASP   123      25.899  49.493  29.124  1.00  0.00           N
ATOM   1937  H   ASP   123      25.557  48.623  29.504  1.00  0.00           H
ATOM   1938  CA  ASP   123      24.861  50.540  28.876  1.00  0.00           C
ATOM   1939  HA  ASP   123      25.053  50.802  27.836  1.00  0.00           H
ATOM   1940  CB  ASP   123      23.458  49.836  29.164  1.00  0.00           C
ATOM   1941  HB2 ASP   123      23.513  48.789  28.866  1.00  0.00           H
ATOM   1942  HB3 ASP   123      23.232  49.853  30.231  1.00  0.00           H
ATOM   1943  CG  ASP   123      22.308  50.469  28.310  1.00  0.00           C
ATOM   1944  OD1 ASP   123      22.537  51.274  27.383  1.00  0.00           O
ATOM   1945  OD2 ASP   123      21.154  50.041  28.560  1.00  0.00           O
ATOM   1946  C   ASP   123      25.002  51.826  29.701  1.00  0.00           C
ATOM   1947  O   ASP   123      24.155  52.706  29.511  1.00  0.00           O
ATOM   1948  N   GLU   124      25.944  52.000  30.572  1.00  0.00           N
ATOM   1949  H   GLU   124      26.541  51.193  30.684  1.00  0.00           H
ATOM   1950  CA  GLU   124      26.310  53.201  31.384  1.00  0.00           C
ATOM   1951  HA  GLU   124      25.612  54.026  31.242  1.00  0.00           H
ATOM   1952  CB  GLU   124      26.380  52.779  32.877  1.00  0.00           C
ATOM   1953  HB2 GLU   124      26.897  51.820  32.878  1.00  0.00           H
ATOM   1954  HB3 GLU   124      26.923  53.568  33.397  1.00  0.00           H
ATOM   1955  CG  GLU   124      24.953  52.711  33.389  1.00  0.00           C
ATOM   1956  HG2 GLU   124      24.312  52.116  32.739  1.00  0.00           H
ATOM   1957  HG3 GLU   124      25.033  52.210  34.353  1.00  0.00           H
ATOM   1958  CD  GLU   124      24.302  54.133  33.698  1.00  0.00           C
ATOM   1959  OE1 GLU   124      24.532  54.707  34.812  1.00  0.00           O
ATOM   1960  OE2 GLU   124      23.472  54.673  32.898  1.00  0.00           O
ATOM   1961  C   GLU   124      27.595  53.804  30.908  1.00  0.00           C
ATOM   1962  O   GLU   124      27.533  54.966  30.575  1.00  0.00           O
ATOM   1963  N   GLN   125      28.723  53.060  30.801  1.00  0.00           N
ATOM   1964  H   GLN   125      28.562  52.109  31.100  1.00  0.00           H
ATOM   1965  CA  GLN   125      30.060  53.597  30.464  1.00  0.00           C
ATOM   1966  HA  GLN   125      30.185  54.567  30.945  1.00  0.00           H
ATOM   1967  CB  GLN   125      31.099  52.474  30.842  1.00  0.00           C
ATOM   1968  HB2 GLN   125      30.861  51.583  30.260  1.00  0.00           H
ATOM   1969  HB3 GLN   125      32.058  52.792  30.435  1.00  0.00           H
ATOM   1970  CG  GLN   125      31.301  52.069  32.231  1.00  0.00           C
ATOM   1971  HG2 GLN   125      30.301  51.855  32.609  1.00  0.00           H
ATOM   1972  HG3 GLN   125      32.014  51.249  32.150  1.00  0.00           H
ATOM   1973  CD  GLN   125      31.956  53.223  32.962  1.00  0.00           C
ATOM   1974  OE1 GLN   125      31.456  54.029  33.704  1.00  0.00           O
ATOM   1975  NE2 GLN   125      33.261  53.433  32.761  1.00  0.00           N
ATOM   1976 HE21 GLN   125      33.637  54.237  33.243  1.00  0.00           H
ATOM   1977 HE22 GLN   125      33.920  52.825  32.296  1.00  0.00           H
ATOM   1978  C   GLN   125      30.198  53.928  28.977  1.00  0.00           C
ATOM   1979  O   GLN   125      30.814  54.923  28.563  1.00  0.00           O
ATOM   1980  N   PHE   126      29.405  53.202  28.095  1.00  0.00           N
ATOM   1981  H   PHE   126      28.678  52.608  28.467  1.00  0.00           H
ATOM   1982  CA  PHE   126      29.497  53.337  26.613  1.00  0.00           C
ATOM   1983  HA  PHE   126      30.278  54.048  26.346  1.00  0.00           H
ATOM   1984  CB  PHE   126      30.011  52.005  26.007  1.00  0.00           C
ATOM   1985  HB2 PHE   126      29.299  51.196  26.165  1.00  0.00           H
ATOM   1986  HB3 PHE   126      30.049  52.175  24.930  1.00  0.00           H
ATOM   1987  CG  PHE   126      31.389  51.455  26.449  1.00  0.00           C
ATOM   1988  CD1 PHE   126      31.610  50.378  27.342  1.00  0.00           C
ATOM   1989  HD1 PHE   126      30.721  49.930  27.760  1.00  0.00           H
ATOM   1990  CE1 PHE   126      32.889  50.055  27.859  1.00  0.00           C
ATOM   1991  HE1 PHE   126      32.977  49.195  28.506  1.00  0.00           H
ATOM   1992  CZ  PHE   126      34.004  50.610  27.337  1.00  0.00           C
ATOM   1993  HZ  PHE   126      34.998  50.238  27.535  1.00  0.00           H
ATOM   1994  CE2 PHE   126      33.846  51.601  26.307  1.00  0.00           C
ATOM   1995  HE2 PHE   126      34.695  52.029  25.797  1.00  0.00           H
ATOM   1996  CD2 PHE   126      32.534  52.050  26.005  1.00  0.00           C
ATOM   1997  HD2 PHE   126      32.378  52.866  25.315  1.00  0.00           H
ATOM   1998  C   PHE   126      28.210  53.777  25.929  1.00  0.00           C
ATOM   1999  O   PHE   126      27.243  52.949  25.768  1.00  0.00           O
ATOM   2000  N   PRO   127      28.120  55.096  25.580  1.00  0.00           N
ATOM   2001  CD  PRO   127      29.241  56.078  25.511  1.00  0.00           C
ATOM   2002  HD2 PRO   127      30.101  55.575  25.067  1.00  0.00           H
ATOM   2003  HD3 PRO   127      29.487  56.445  26.508  1.00  0.00           H
ATOM   2004  CG  PRO   127      28.706  57.270  24.712  1.00  0.00           C
ATOM   2005  HG2 PRO   127      28.812  57.121  23.638  1.00  0.00           H
ATOM   2006  HG3 PRO   127      29.212  58.203  24.958  1.00  0.00           H
ATOM   2007  CB  PRO   127      27.233  57.174  25.181  1.00  0.00           C
ATOM   2008  HB2 PRO   127      26.490  57.719  24.598  1.00  0.00           H
ATOM   2009  HB3 PRO   127      27.218  57.590  26.188  1.00  0.00           H
ATOM   2010  CA  PRO   127      26.823  55.744  25.212  1.00  0.00           C
ATOM   2011  HA  PRO   127      26.044  55.609  25.963  1.00  0.00           H
ATOM   2012  C   PRO   127      26.251  55.361  23.815  1.00  0.00           C
ATOM   2013  O   PRO   127      25.010  55.466  23.543  1.00  0.00           O
ATOM   2014  N   GLN   128      27.162  54.804  22.984  1.00  0.00           N
ATOM   2015  H   GLN   128      28.114  54.668  23.290  1.00  0.00           H
ATOM   2016  CA  GLN   128      26.874  54.315  21.570  1.00  0.00           C
ATOM   2017  HA  GLN   128      25.799  54.335  21.389  1.00  0.00           H
ATOM   2018  CB  GLN   128      27.439  55.241  20.504  1.00  0.00           C
ATOM   2019  HB2 GLN   128      28.492  55.464  20.678  1.00  0.00           H
ATOM   2020  HB3 GLN   128      27.496  54.787  19.513  1.00  0.00           H
ATOM   2021  CG  GLN   128      26.633  56.531  20.249  1.00  0.00           C
ATOM   2022  HG2 GLN   128      25.652  56.262  19.856  1.00  0.00           H
ATOM   2023  HG3 GLN   128      26.531  57.081  21.184  1.00  0.00           H
ATOM   2024  CD  GLN   128      27.103  57.509  19.224  1.00  0.00           C
ATOM   2025  OE1 GLN   128      28.102  57.341  18.522  1.00  0.00           O
ATOM   2026  NE2 GLN   128      26.230  58.420  18.860  1.00  0.00           N
ATOM   2027 HE21 GLN   128      26.440  58.714  17.916  1.00  0.00           H
ATOM   2028 HE22 GLN   128      25.336  58.499  19.322  1.00  0.00           H
ATOM   2029  C   GLN   128      27.341  52.824  21.483  1.00  0.00           C
ATOM   2030  O   GLN   128      27.549  52.317  20.358  1.00  0.00           O
ATOM   2031  N   GLY   129      27.478  52.143  22.624  1.00  0.00           N
ATOM   2032  H   GLY   129      27.226  52.744  23.396  1.00  0.00           H
ATOM   2033  CA  GLY   129      27.976  50.763  22.859  1.00  0.00           C
ATOM   2034  HA2 GLY   129      28.046  50.577  23.932  1.00  0.00           H
ATOM   2035  HA3 GLY   129      27.185  50.102  22.505  1.00  0.00           H
ATOM   2036  C   GLY   129      29.346  50.520  22.361  1.00  0.00           C
ATOM   2037  O   GLY   129      30.101  51.381  21.940  1.00  0.00           O
ATOM   2038  N   ILE   130      29.713  49.220  22.348  1.00  0.00           N
ATOM   2039  H   ILE   130      29.138  48.627  22.928  1.00  0.00           H
ATOM   2040  CA  ILE   130      30.932  48.649  21.774  1.00  0.00           C
ATOM   2041  HA  ILE   130      31.326  49.303  20.997  1.00  0.00           H
ATOM   2042  CB  ILE   130      32.077  48.377  22.839  1.00  0.00           C
ATOM   2043  HB  ILE   130      32.944  47.845  22.445  1.00  0.00           H
ATOM   2044  CG2 ILE   130      32.706  49.769  23.202  1.00  0.00           C
ATOM   2045 HG21 ILE   130      33.210  50.180  22.327  1.00  0.00           H
ATOM   2046 HG22 ILE   130      33.427  49.641  24.009  1.00  0.00           H
ATOM   2047 HG23 ILE   130      32.002  50.545  23.502  1.00  0.00           H
ATOM   2048  CG1 ILE   130      31.610  47.423  23.952  1.00  0.00           C
ATOM   2049 HG12 ILE   130      30.989  48.035  24.607  1.00  0.00           H
ATOM   2050 HG13 ILE   130      30.977  46.632  23.552  1.00  0.00           H
ATOM   2051  CD1 ILE   130      32.691  46.894  24.890  1.00  0.00           C
ATOM   2052 HD11 ILE   130      33.035  47.676  25.567  1.00  0.00           H
ATOM   2053 HD12 ILE   130      33.559  46.493  24.368  1.00  0.00           H
ATOM   2054 HD13 ILE   130      32.235  46.147  25.538  1.00  0.00           H
ATOM   2055  C   ILE   130      30.551  47.422  20.922  1.00  0.00           C
ATOM   2056  O   ILE   130      29.390  46.963  21.039  1.00  0.00           O
ATOM   2057  N   SER   131      31.501  46.831  20.178  1.00  0.00           N
ATOM   2058  H   SER   131      32.390  47.277  20.001  1.00  0.00           H
ATOM   2059  CA  SER   131      31.262  45.614  19.428  1.00  0.00           C
ATOM   2060  HA  SER   131      30.372  45.104  19.795  1.00  0.00           H
ATOM   2061  CB  SER   131      31.098  45.779  17.907  1.00  0.00           C
ATOM   2062  HB2 SER   131      31.036  44.803  17.424  1.00  0.00           H
ATOM   2063  HB3 SER   131      30.071  46.129  17.807  1.00  0.00           H
ATOM   2064  OG  SER   131      32.095  46.684  17.361  1.00  0.00           O
ATOM   2065  HG  SER   131      32.079  46.453  16.429  1.00  0.00           H
ATOM   2066  C   SER   131      32.426  44.627  19.610  1.00  0.00           C
ATOM   2067  O   SER   131      32.148  43.423  19.562  1.00  0.00           O
ATOM   2068  N   GLU   132      33.661  45.045  19.947  1.00  0.00           N
ATOM   2069  H   GLU   132      33.862  46.034  19.970  1.00  0.00           H
ATOM   2070  CA  GLU   132      34.745  44.120  20.194  1.00  0.00           C
ATOM   2071  HA  GLU   132      34.610  43.203  19.620  1.00  0.00           H
ATOM   2072  CB  GLU   132      36.060  44.666  19.520  1.00  0.00           C
ATOM   2073  HB2 GLU   132      36.339  45.614  19.980  1.00  0.00           H
ATOM   2074  HB3 GLU   132      36.875  43.992  19.782  1.00  0.00           H
ATOM   2075  CG  GLU   132      36.016  44.914  18.006  1.00  0.00           C
ATOM   2076  HG2 GLU   132      35.339  45.758  17.876  1.00  0.00           H
ATOM   2077  HG3 GLU   132      37.001  45.264  17.697  1.00  0.00           H
ATOM   2078  CD  GLU   132      35.672  43.570  17.312  1.00  0.00           C
ATOM   2079  OE1 GLU   132      36.457  42.585  17.482  1.00  0.00           O
ATOM   2080  OE2 GLU   132      34.762  43.555  16.450  1.00  0.00           O
ATOM   2081  C   GLU   132      34.913  43.883  21.722  1.00  0.00           C
ATOM   2082  O   GLU   132      34.827  44.855  22.487  1.00  0.00           O
ATOM   2083  N   PRO   133      35.368  42.663  22.128  1.00  0.00           N
ATOM   2084  CD  PRO   133      35.930  41.477  21.387  1.00  0.00           C
ATOM   2085  HD2 PRO   133      36.684  41.700  20.633  1.00  0.00           H
ATOM   2086  HD3 PRO   133      35.039  41.033  20.944  1.00  0.00           H
ATOM   2087  CG  PRO   133      36.475  40.526  22.396  1.00  0.00           C
ATOM   2088  HG2 PRO   133      37.549  40.709  22.460  1.00  0.00           H
ATOM   2089  HG3 PRO   133      36.348  39.557  21.915  1.00  0.00           H
ATOM   2090  CB  PRO   133      35.741  40.842  23.747  1.00  0.00           C
ATOM   2091  HB2 PRO   133      36.337  40.569  24.617  1.00  0.00           H
ATOM   2092  HB3 PRO   133      34.891  40.159  23.771  1.00  0.00           H
ATOM   2093  CA  PRO   133      35.420  42.352  23.554  1.00  0.00           C
ATOM   2094  HA  PRO   133      34.503  42.690  24.038  1.00  0.00           H
ATOM   2095  C   PRO   133      36.568  43.143  24.318  1.00  0.00           C
ATOM   2096  O   PRO   133      37.706  43.067  23.977  1.00  0.00           O
ATOM   2097  N   ILE   134      36.144  43.697  25.488  1.00  0.00           N
ATOM   2098  H   ILE   134      35.168  43.662  25.749  1.00  0.00           H
ATOM   2099  CA  ILE   134      37.055  44.173  26.514  1.00  0.00           C
ATOM   2100  HA  ILE   134      37.969  44.485  26.007  1.00  0.00           H
ATOM   2101  CB  ILE   134      36.509  45.422  27.244  1.00  0.00           C
ATOM   2102  HB  ILE   134      35.536  45.276  27.715  1.00  0.00           H
ATOM   2103  CG2 ILE   134      37.397  45.886  28.374  1.00  0.00           C
ATOM   2104 HG21 ILE   134      38.391  46.043  27.955  1.00  0.00           H
ATOM   2105 HG22 ILE   134      37.446  45.210  29.228  1.00  0.00           H
ATOM   2106 HG23 ILE   134      37.030  46.844  28.744  1.00  0.00           H
ATOM   2107  CG1 ILE   134      36.353  46.463  26.104  1.00  0.00           C
ATOM   2108 HG12 ILE   134      37.273  46.446  25.518  1.00  0.00           H
ATOM   2109 HG13 ILE   134      35.475  46.302  25.478  1.00  0.00           H
ATOM   2110  CD1 ILE   134      36.301  47.934  26.580  1.00  0.00           C
ATOM   2111 HD11 ILE   134      35.836  48.474  25.755  1.00  0.00           H
ATOM   2112 HD12 ILE   134      37.261  48.393  26.814  1.00  0.00           H
ATOM   2113 HD13 ILE   134      35.708  48.011  27.491  1.00  0.00           H
ATOM   2114  C   ILE   134      37.570  43.035  27.456  1.00  0.00           C
ATOM   2115  O   ILE   134      36.708  42.379  28.035  1.00  0.00           O
ATOM   2116  N   PRO   135      38.877  42.831  27.724  1.00  0.00           N
ATOM   2117  CD  PRO   135      40.045  43.626  27.206  1.00  0.00           C
ATOM   2118  HD2 PRO   135      39.806  44.679  27.063  1.00  0.00           H
ATOM   2119  HD3 PRO   135      40.299  43.118  26.274  1.00  0.00           H
ATOM   2120  CG  PRO   135      41.183  43.237  28.188  1.00  0.00           C
ATOM   2121  HG2 PRO   135      41.058  43.752  29.140  1.00  0.00           H
ATOM   2122  HG3 PRO   135      42.187  43.331  27.775  1.00  0.00           H
ATOM   2123  CB  PRO   135      40.786  41.809  28.476  1.00  0.00           C
ATOM   2124  HB2 PRO   135      41.333  41.437  29.343  1.00  0.00           H
ATOM   2125  HB3 PRO   135      41.091  41.236  27.601  1.00  0.00           H
ATOM   2126  CA  PRO   135      39.251  41.777  28.613  1.00  0.00           C
ATOM   2127  HA  PRO   135      38.807  40.803  28.408  1.00  0.00           H
ATOM   2128  C   PRO   135      38.786  42.073  30.056  1.00  0.00           C
ATOM   2129  O   PRO   135      39.133  43.110  30.679  1.00  0.00           O
ATOM   2130  N   LEU   136      38.242  41.065  30.685  1.00  0.00           N
ATOM   2131  H   LEU   136      37.959  40.322  30.063  1.00  0.00           H
ATOM   2132  CA  LEU   136      37.844  40.907  32.065  1.00  0.00           C
ATOM   2133  HA  LEU   136      37.809  41.895  32.524  1.00  0.00           H
ATOM   2134  CB  LEU   136      36.349  40.493  32.052  1.00  0.00           C
ATOM   2135  HB2 LEU   136      35.743  41.335  31.718  1.00  0.00           H
ATOM   2136  HB3 LEU   136      36.246  39.609  31.423  1.00  0.00           H
ATOM   2137  CG  LEU   136      35.775  40.011  33.407  1.00  0.00           C
ATOM   2138  HG  LEU   136      36.367  39.172  33.774  1.00  0.00           H
ATOM   2139  CD1 LEU   136      35.871  41.177  34.454  1.00  0.00           C
ATOM   2140 HD11 LEU   136      35.037  41.865  34.324  1.00  0.00           H
ATOM   2141 HD12 LEU   136      36.762  41.802  34.388  1.00  0.00           H
ATOM   2142 HD13 LEU   136      35.853  40.686  35.426  1.00  0.00           H
ATOM   2143  CD2 LEU   136      34.321  39.537  33.395  1.00  0.00           C
ATOM   2144 HD21 LEU   136      34.123  38.983  32.477  1.00  0.00           H
ATOM   2145 HD22 LEU   136      34.255  38.844  34.234  1.00  0.00           H
ATOM   2146 HD23 LEU   136      33.745  40.460  33.442  1.00  0.00           H
ATOM   2147  C   LEU   136      38.647  40.035  33.014  1.00  0.00           C
ATOM   2148  O   LEU   136      38.715  38.799  32.781  1.00  0.00           O
ATOM   2149  N   GLY   137      39.087  40.563  34.149  1.00  0.00           N
ATOM   2150  H   GLY   137      38.970  41.562  34.242  1.00  0.00           H
ATOM   2151  CA  GLY   137      39.627  39.826  35.279  1.00  0.00           C
ATOM   2152  HA2 GLY   137      39.956  38.836  34.964  1.00  0.00           H
ATOM   2153  HA3 GLY   137      40.474  40.407  35.644  1.00  0.00           H
ATOM   2154  C   GLY   137      38.599  39.480  36.331  1.00  0.00           C
ATOM   2155  O   GLY   137      37.815  40.345  36.816  1.00  0.00           O
ATOM   2156  N   PHE   138      38.555  38.170  36.774  1.00  0.00           N
ATOM   2157  H   PHE   138      39.145  37.505  36.294  1.00  0.00           H
ATOM   2158  CA  PHE   138      37.462  37.685  37.576  1.00  0.00           C
ATOM   2159  HA  PHE   138      36.783  38.516  37.763  1.00  0.00           H
ATOM   2160  CB  PHE   138      36.945  36.486  36.828  1.00  0.00           C
ATOM   2161  HB2 PHE   138      36.732  36.705  35.782  1.00  0.00           H
ATOM   2162  HB3 PHE   138      37.626  35.651  36.668  1.00  0.00           H
ATOM   2163  CG  PHE   138      35.697  35.776  37.430  1.00  0.00           C
ATOM   2164  CD1 PHE   138      35.042  36.306  38.544  1.00  0.00           C
ATOM   2165  HD1 PHE   138      35.497  37.180  38.987  1.00  0.00           H
ATOM   2166  CE1 PHE   138      33.906  35.698  39.113  1.00  0.00           C
ATOM   2167  HE1 PHE   138      33.569  36.125  40.046  1.00  0.00           H
ATOM   2168  CZ  PHE   138      33.387  34.549  38.526  1.00  0.00           C
ATOM   2169  HZ  PHE   138      32.624  33.992  39.048  1.00  0.00           H
ATOM   2170  CE2 PHE   138      34.049  34.014  37.385  1.00  0.00           C
ATOM   2171  HE2 PHE   138      33.612  33.188  36.844  1.00  0.00           H
ATOM   2172  CD2 PHE   138      35.230  34.553  36.918  1.00  0.00           C
ATOM   2173  HD2 PHE   138      35.810  34.083  36.138  1.00  0.00           H
ATOM   2174  C   PHE   138      38.107  37.333  38.956  1.00  0.00           C
ATOM   2175  O   PHE   138      38.932  36.429  38.996  1.00  0.00           O
ATOM   2176  N   THR   139      37.788  38.031  40.065  1.00  0.00           N
ATOM   2177  H   THR   139      37.126  38.783  39.940  1.00  0.00           H
ATOM   2178  CA  THR   139      38.028  37.589  41.428  1.00  0.00           C
ATOM   2179  HA  THR   139      39.039  37.180  41.432  1.00  0.00           H
ATOM   2180  CB  THR   139      38.010  38.766  42.391  1.00  0.00           C
ATOM   2181  HB  THR   139      36.974  39.103  42.380  1.00  0.00           H
ATOM   2182  CG2 THR   139      38.240  38.360  43.831  1.00  0.00           C
ATOM   2183 HG21 THR   139      39.246  37.998  44.039  1.00  0.00           H
ATOM   2184 HG22 THR   139      37.534  37.587  44.135  1.00  0.00           H
ATOM   2185 HG23 THR   139      37.927  39.224  44.417  1.00  0.00           H
ATOM   2186  OG1 THR   139      38.876  39.763  42.082  1.00  0.00           O
ATOM   2187  HG1 THR   139      38.404  40.361  41.497  1.00  0.00           H
ATOM   2188  C   THR   139      37.025  36.530  41.753  1.00  0.00           C
ATOM   2189  O   THR   139      35.831  36.719  41.717  1.00  0.00           O
ATOM   2190  N   PHE   140      37.572  35.398  42.131  1.00  0.00           N
ATOM   2191  H   PHE   140      38.582  35.370  42.106  1.00  0.00           H
ATOM   2192  CA  PHE   140      36.845  34.211  42.588  1.00  0.00           C
ATOM   2193  HA  PHE   140      35.833  34.552  42.800  1.00  0.00           H
ATOM   2194  CB  PHE   140      36.679  33.221  41.449  1.00  0.00           C
ATOM   2195  HB2 PHE   140      36.641  33.776  40.512  1.00  0.00           H
ATOM   2196  HB3 PHE   140      37.638  32.709  41.370  1.00  0.00           H
ATOM   2197  CG  PHE   140      35.496  32.235  41.483  1.00  0.00           C
ATOM   2198  CD1 PHE   140      34.186  32.706  41.433  1.00  0.00           C
ATOM   2199  HD1 PHE   140      33.941  33.732  41.198  1.00  0.00           H
ATOM   2200  CE1 PHE   140      33.018  31.873  41.499  1.00  0.00           C
ATOM   2201  HE1 PHE   140      32.024  32.244  41.302  1.00  0.00           H
ATOM   2202  CZ  PHE   140      33.234  30.539  41.627  1.00  0.00           C
ATOM   2203  HZ  PHE   140      32.408  29.844  41.580  1.00  0.00           H
ATOM   2204  CE2 PHE   140      34.545  30.032  41.761  1.00  0.00           C
ATOM   2205  HE2 PHE   140      34.701  29.009  42.072  1.00  0.00           H
ATOM   2206  CD2 PHE   140      35.643  30.914  41.703  1.00  0.00           C
ATOM   2207  HD2 PHE   140      36.617  30.512  41.944  1.00  0.00           H
ATOM   2208  C   PHE   140      37.385  33.530  43.897  1.00  0.00           C
ATOM   2209  O   PHE   140      37.778  32.373  43.893  1.00  0.00           O
ATOM   2210  N   SER   141      37.492  34.219  44.978  1.00  0.00           N
ATOM   2211  H   SER   141      36.961  35.076  45.031  1.00  0.00           H
ATOM   2212  CA  SER   141      38.274  33.821  46.196  1.00  0.00           C
ATOM   2213  HA  SER   141      39.256  33.535  45.818  1.00  0.00           H
ATOM   2214  CB  SER   141      38.368  35.062  47.095  1.00  0.00           C
ATOM   2215  HB2 SER   141      37.427  35.150  47.636  1.00  0.00           H
ATOM   2216  HB3 SER   141      39.186  34.834  47.780  1.00  0.00           H
ATOM   2217  OG  SER   141      38.667  36.181  46.309  1.00  0.00           O
ATOM   2218  HG  SER   141      38.210  36.952  46.655  1.00  0.00           H
ATOM   2219  C   SER   141      37.682  32.614  47.004  1.00  0.00           C
ATOM   2220  O   SER   141      38.184  32.395  48.122  1.00  0.00           O
ATOM   2221  N   PHE   142      36.699  31.927  46.446  1.00  0.00           N
ATOM   2222  H   PHE   142      36.514  32.158  45.480  1.00  0.00           H
ATOM   2223  CA  PHE   142      36.279  30.579  46.990  1.00  0.00           C
ATOM   2224  HA  PHE   142      35.993  30.665  48.038  1.00  0.00           H
ATOM   2225  CB  PHE   142      35.173  30.172  46.000  1.00  0.00           C
ATOM   2226  HB2 PHE   142      35.523  30.119  44.969  1.00  0.00           H
ATOM   2227  HB3 PHE   142      34.789  29.176  46.218  1.00  0.00           H
ATOM   2228  CG  PHE   142      34.007  31.093  45.909  1.00  0.00           C
ATOM   2229  CD1 PHE   142      34.058  32.255  45.114  1.00  0.00           C
ATOM   2230  HD1 PHE   142      34.922  32.461  44.498  1.00  0.00           H
ATOM   2231  CE1 PHE   142      32.932  33.049  45.008  1.00  0.00           C
ATOM   2232  HE1 PHE   142      33.014  33.938  44.401  1.00  0.00           H
ATOM   2233  CZ  PHE   142      31.806  32.790  45.775  1.00  0.00           C
ATOM   2234  HZ  PHE   142      30.911  33.390  45.710  1.00  0.00           H
ATOM   2235  CE2 PHE   142      31.756  31.662  46.616  1.00  0.00           C
ATOM   2236  HE2 PHE   142      30.854  31.400  47.149  1.00  0.00           H
ATOM   2237  CD2 PHE   142      32.923  30.870  46.737  1.00  0.00           C
ATOM   2238  HD2 PHE   142      32.824  30.040  47.420  1.00  0.00           H
ATOM   2239  C   PHE   142      37.334  29.496  46.818  1.00  0.00           C
ATOM   2240  O   PHE   142      38.212  29.621  45.926  1.00  0.00           O
ATOM   2241  N   PRO   143      37.413  28.395  47.629  1.00  0.00           N
ATOM   2242  CD  PRO   143      36.431  28.131  48.649  1.00  0.00           C
ATOM   2243  HD2 PRO   143      35.408  28.278  48.300  1.00  0.00           H
ATOM   2244  HD3 PRO   143      36.651  28.838  49.450  1.00  0.00           H
ATOM   2245  CG  PRO   143      36.691  26.726  49.241  1.00  0.00           C
ATOM   2246  HG2 PRO   143      36.117  26.005  48.657  1.00  0.00           H
ATOM   2247  HG3 PRO   143      36.477  26.582  50.299  1.00  0.00           H
ATOM   2248  CB  PRO   143      38.168  26.512  48.969  1.00  0.00           C
ATOM   2249  HB2 PRO   143      38.429  25.456  48.903  1.00  0.00           H
ATOM   2250  HB3 PRO   143      38.754  27.002  49.748  1.00  0.00           H
ATOM   2251  CA  PRO   143      38.495  27.404  47.663  1.00  0.00           C
ATOM   2252  HA  PRO   143      39.462  27.895  47.769  1.00  0.00           H
ATOM   2253  C   PRO   143      38.567  26.703  46.276  1.00  0.00           C
ATOM   2254  O   PRO   143      37.642  25.911  45.987  1.00  0.00           O
ATOM   2255  N   ALA   144      39.535  26.968  45.439  1.00  0.00           N
ATOM   2256  H   ALA   144      40.282  27.611  45.657  1.00  0.00           H
ATOM   2257  CA  ALA   144      39.514  26.530  44.031  1.00  0.00           C
ATOM   2258  HA  ALA   144      39.034  25.556  43.945  1.00  0.00           H
ATOM   2259  CB  ALA   144      38.798  27.590  43.170  1.00  0.00           C
ATOM   2260  HB1 ALA   144      39.093  28.615  43.393  1.00  0.00           H
ATOM   2261  HB2 ALA   144      37.730  27.589  43.387  1.00  0.00           H
ATOM   2262  HB3 ALA   144      38.713  27.391  42.102  1.00  0.00           H
ATOM   2263  C   ALA   144      40.894  26.296  43.501  1.00  0.00           C
ATOM   2264  O   ALA   144      41.825  27.010  43.839  1.00  0.00           O
ATOM   2265  N   SER   145      41.085  25.379  42.594  1.00  0.00           N
ATOM   2266  H   SER   145      40.266  24.900  42.244  1.00  0.00           H
ATOM   2267  CA  SER   145      42.330  24.864  41.989  1.00  0.00           C
ATOM   2268  HA  SER   145      43.205  25.236  42.521  1.00  0.00           H
ATOM   2269  CB  SER   145      42.288  23.370  42.125  1.00  0.00           C
ATOM   2270  HB2 SER   145      41.403  23.067  41.565  1.00  0.00           H
ATOM   2271  HB3 SER   145      43.159  22.891  41.676  1.00  0.00           H
ATOM   2272  OG  SER   145      42.210  22.953  43.452  1.00  0.00           O
ATOM   2273  HG  SER   145      42.612  23.631  44.000  1.00  0.00           H
ATOM   2274  C   SER   145      42.408  25.309  40.539  1.00  0.00           C
ATOM   2275  O   SER   145      41.419  25.458  39.826  1.00  0.00           O
ATOM   2276  N   GLN   146      43.677  25.613  40.207  1.00  0.00           N
ATOM   2277  H   GLN   146      44.383  25.465  40.914  1.00  0.00           H
ATOM   2278  CA  GLN   146      44.064  26.072  38.896  1.00  0.00           C
ATOM   2279  HA  GLN   146      43.224  25.830  38.245  1.00  0.00           H
ATOM   2280  CB  GLN   146      44.331  27.603  38.990  1.00  0.00           C
ATOM   2281  HB2 GLN   146      45.040  27.750  39.806  1.00  0.00           H
ATOM   2282  HB3 GLN   146      44.739  28.019  38.068  1.00  0.00           H
ATOM   2283  CG  GLN   146      43.045  28.393  39.335  1.00  0.00           C
ATOM   2284  HG2 GLN   146      42.276  28.137  38.608  1.00  0.00           H
ATOM   2285  HG3 GLN   146      42.681  28.068  40.311  1.00  0.00           H
ATOM   2286  CD  GLN   146      43.378  29.849  39.469  1.00  0.00           C
ATOM   2287  OE1 GLN   146      43.960  30.311  40.424  1.00  0.00           O
ATOM   2288  NE2 GLN   146      43.207  30.689  38.502  1.00  0.00           N
ATOM   2289 HE21 GLN   146      43.144  31.690  38.614  1.00  0.00           H
ATOM   2290 HE22 GLN   146      42.660  30.359  37.720  1.00  0.00           H
ATOM   2291  C   GLN   146      45.358  25.382  38.390  1.00  0.00           C
ATOM   2292  O   GLN   146      46.208  25.056  39.228  1.00  0.00           O
ATOM   2293  N   ASN   147      45.501  25.227  37.062  1.00  0.00           N
ATOM   2294  H   ASN   147      44.660  25.070  36.525  1.00  0.00           H
ATOM   2295  CA  ASN   147      46.759  24.740  36.446  1.00  0.00           C
ATOM   2296  HA  ASN   147      47.455  24.451  37.233  1.00  0.00           H
ATOM   2297  CB  ASN   147      46.435  23.565  35.509  1.00  0.00           C
ATOM   2298  HB2 ASN   147      45.697  23.854  34.759  1.00  0.00           H
ATOM   2299  HB3 ASN   147      47.358  23.290  34.999  1.00  0.00           H
ATOM   2300  CG  ASN   147      45.961  22.328  36.304  1.00  0.00           C
ATOM   2301  OD1 ASN   147      46.778  21.678  36.922  1.00  0.00           O
ATOM   2302  ND2 ASN   147      44.663  22.018  36.420  1.00  0.00           N
ATOM   2303 HD21 ASN   147      44.024  22.675  35.995  1.00  0.00           H
ATOM   2304 HD22 ASN   147      44.365  21.067  36.591  1.00  0.00           H
ATOM   2305  C   ASN   147      47.482  25.875  35.635  1.00  0.00           C
ATOM   2306  O   ASN   147      48.615  25.722  35.160  1.00  0.00           O
ATOM   2307  N   LYS   148      46.793  27.033  35.466  1.00  0.00           N
ATOM   2308  H   LYS   148      45.870  27.101  35.871  1.00  0.00           H
ATOM   2309  CA  LYS   148      47.245  28.260  34.847  1.00  0.00           C
ATOM   2310  HA  LYS   148      48.256  28.483  35.191  1.00  0.00           H
ATOM   2311  CB  LYS   148      47.329  28.056  33.292  1.00  0.00           C
ATOM   2312  HB2 LYS   148      47.731  28.936  32.791  1.00  0.00           H
ATOM   2313  HB3 LYS   148      48.121  27.333  33.094  1.00  0.00           H
ATOM   2314  CG  LYS   148      46.027  27.573  32.597  1.00  0.00           C
ATOM   2315  HG2 LYS   148      45.803  26.589  33.007  1.00  0.00           H
ATOM   2316  HG3 LYS   148      45.108  28.142  32.729  1.00  0.00           H
ATOM   2317  CD  LYS   148      46.207  27.470  31.053  1.00  0.00           C
ATOM   2318  HD2 LYS   148      46.670  28.412  30.758  1.00  0.00           H
ATOM   2319  HD3 LYS   148      46.903  26.658  30.851  1.00  0.00           H
ATOM   2320  CE  LYS   148      44.910  27.249  30.239  1.00  0.00           C
ATOM   2321  HE2 LYS   148      44.290  28.123  30.442  1.00  0.00           H
ATOM   2322  HE3 LYS   148      45.261  27.280  29.208  1.00  0.00           H
ATOM   2323  NZ  LYS   148      44.228  25.983  30.586  1.00  0.00           N
ATOM   2324  HZ1 LYS   148      44.714  25.224  30.131  1.00  0.00           H
ATOM   2325  HZ2 LYS   148      43.261  25.961  30.292  1.00  0.00           H
ATOM   2326  HZ3 LYS   148      44.294  25.853  31.585  1.00  0.00           H
ATOM   2327  C   LYS   148      46.352  29.477  35.120  1.00  0.00           C
ATOM   2328  O   LYS   148      45.280  29.327  35.783  1.00  0.00           O
ATOM   2329  N   ILE   149      46.790  30.678  34.713  1.00  0.00           N
ATOM   2330  H   ILE   149      47.770  30.788  34.492  1.00  0.00           H
ATOM   2331  CA  ILE   149      45.992  31.897  35.041  1.00  0.00           C
ATOM   2332  HA  ILE   149      45.731  31.824  36.097  1.00  0.00           H
ATOM   2333  CB  ILE   149      46.898  33.200  34.975  1.00  0.00           C
ATOM   2334  HB  ILE   149      47.882  33.024  35.408  1.00  0.00           H
ATOM   2335  CG2 ILE   149      47.093  33.694  33.500  1.00  0.00           C
ATOM   2336 HG21 ILE   149      47.281  32.792  32.917  1.00  0.00           H
ATOM   2337 HG22 ILE   149      47.977  34.321  33.387  1.00  0.00           H
ATOM   2338 HG23 ILE   149      46.178  34.139  33.108  1.00  0.00           H
ATOM   2339  CG1 ILE   149      46.447  34.448  35.682  1.00  0.00           C
ATOM   2340 HG12 ILE   149      47.274  35.155  35.618  1.00  0.00           H
ATOM   2341 HG13 ILE   149      45.515  34.897  35.337  1.00  0.00           H
ATOM   2342  CD1 ILE   149      46.287  34.231  37.194  1.00  0.00           C
ATOM   2343 HD11 ILE   149      45.375  33.652  37.343  1.00  0.00           H
ATOM   2344 HD12 ILE   149      46.220  35.189  37.709  1.00  0.00           H
ATOM   2345 HD13 ILE   149      47.138  33.692  37.610  1.00  0.00           H
ATOM   2346  C   ILE   149      44.593  32.180  34.478  1.00  0.00           C
ATOM   2347  O   ILE   149      43.885  32.985  34.999  1.00  0.00           O
ATOM   2348  N   ASN   150      44.195  31.395  33.494  1.00  0.00           N
ATOM   2349  H   ASN   150      44.784  30.666  33.116  1.00  0.00           H
ATOM   2350  CA  ASN   150      42.967  31.438  32.793  1.00  0.00           C
ATOM   2351  HA  ASN   150      42.391  32.235  33.263  1.00  0.00           H
ATOM   2352  CB  ASN   150      43.225  31.940  31.364  1.00  0.00           C
ATOM   2353  HB2 ASN   150      42.251  31.979  30.879  1.00  0.00           H
ATOM   2354  HB3 ASN   150      43.782  32.871  31.251  1.00  0.00           H
ATOM   2355  CG  ASN   150      43.964  30.939  30.566  1.00  0.00           C
ATOM   2356  OD1 ASN   150      45.019  30.493  30.963  1.00  0.00           O
ATOM   2357  ND2 ASN   150      43.511  30.645  29.359  1.00  0.00           N
ATOM   2358 HD21 ASN   150      42.604  31.010  29.106  1.00  0.00           H
ATOM   2359 HD22 ASN   150      43.985  30.012  28.731  1.00  0.00           H
ATOM   2360  C   ASN   150      41.985  30.324  32.997  1.00  0.00           C
ATOM   2361  O   ASN   150      41.347  29.786  32.069  1.00  0.00           O
ATOM   2362  N   GLU   151      41.813  29.823  34.234  1.00  0.00           N
ATOM   2363  H   GLU   151      42.287  30.284  34.996  1.00  0.00           H
ATOM   2364  CA  GLU   151      40.872  28.785  34.592  1.00  0.00           C
ATOM   2365  HA  GLU   151      39.918  28.817  34.065  1.00  0.00           H
ATOM   2366  CB  GLU   151      41.516  27.450  34.188  1.00  0.00           C
ATOM   2367  HB2 GLU   151      40.768  26.695  34.431  1.00  0.00           H
ATOM   2368  HB3 GLU   151      41.783  27.399  33.132  1.00  0.00           H
ATOM   2369  CG  GLU   151      42.742  27.077  34.862  1.00  0.00           C
ATOM   2370  HG2 GLU   151      43.498  27.857  34.774  1.00  0.00           H
ATOM   2371  HG3 GLU   151      42.563  26.945  35.929  1.00  0.00           H
ATOM   2372  CD  GLU   151      43.284  25.784  34.296  1.00  0.00           C
ATOM   2373  OE1 GLU   151      43.582  25.667  33.067  1.00  0.00           O
ATOM   2374  OE2 GLU   151      43.460  24.727  35.011  1.00  0.00           O
ATOM   2375  C   GLU   151      40.582  28.903  36.139  1.00  0.00           C
ATOM   2376  O   GLU   151      41.426  29.515  36.768  1.00  0.00           O
ATOM   2377  N   GLY   152      39.453  28.379  36.635  1.00  0.00           N
ATOM   2378  H   GLY   152      38.813  27.911  36.009  1.00  0.00           H
ATOM   2379  CA  GLY   152      39.116  28.299  38.049  1.00  0.00           C
ATOM   2380  HA2 GLY   152      39.943  28.406  38.753  1.00  0.00           H
ATOM   2381  HA3 GLY   152      38.543  29.200  38.263  1.00  0.00           H
ATOM   2382  C   GLY   152      38.302  27.094  38.521  1.00  0.00           C
ATOM   2383  O   GLY   152      37.108  27.246  38.414  1.00  0.00           O
ATOM   2384  N   ILE   153      38.908  26.029  38.951  1.00  0.00           N
ATOM   2385  H   ILE   153      39.908  26.055  38.814  1.00  0.00           H
ATOM   2386  CA  ILE   153      38.210  24.771  39.126  1.00  0.00           C
ATOM   2387  HA  ILE   153      37.266  24.847  38.587  1.00  0.00           H
ATOM   2388  CB  ILE   153      39.030  23.491  38.680  1.00  0.00           C
ATOM   2389  HB  ILE   153      40.022  23.558  39.127  1.00  0.00           H
ATOM   2390  CG2 ILE   153      38.236  22.186  39.115  1.00  0.00           C
ATOM   2391 HG21 ILE   153      37.270  22.180  38.610  1.00  0.00           H
ATOM   2392 HG22 ILE   153      38.019  22.090  40.180  1.00  0.00           H
ATOM   2393 HG23 ILE   153      38.769  21.317  38.730  1.00  0.00           H
ATOM   2394  CG1 ILE   153      39.308  23.387  37.152  1.00  0.00           C
ATOM   2395 HG12 ILE   153      39.795  22.425  36.997  1.00  0.00           H
ATOM   2396 HG13 ILE   153      38.365  23.338  36.609  1.00  0.00           H
ATOM   2397  CD1 ILE   153      40.217  24.505  36.588  1.00  0.00           C
ATOM   2398 HD11 ILE   153      40.951  24.210  35.838  1.00  0.00           H
ATOM   2399 HD12 ILE   153      40.789  24.904  37.425  1.00  0.00           H
ATOM   2400 HD13 ILE   153      39.558  25.297  36.231  1.00  0.00           H
ATOM   2401  C   ILE   153      37.777  24.537  40.586  1.00  0.00           C
ATOM   2402  O   ILE   153      38.655  24.316  41.494  1.00  0.00           O
ATOM   2403  N   LEU   154      36.470  24.711  40.891  1.00  0.00           N
ATOM   2404  H   LEU   154      35.844  24.767  40.100  1.00  0.00           H
ATOM   2405  CA  LEU   154      35.950  24.815  42.254  1.00  0.00           C
ATOM   2406  HA  LEU   154      36.564  25.533  42.799  1.00  0.00           H
ATOM   2407  CB  LEU   154      34.531  25.378  42.204  1.00  0.00           C
ATOM   2408  HB2 LEU   154      34.626  26.342  41.703  1.00  0.00           H
ATOM   2409  HB3 LEU   154      33.860  24.723  41.649  1.00  0.00           H
ATOM   2410  CG  LEU   154      33.805  25.574  43.549  1.00  0.00           C
ATOM   2411  HG  LEU   154      33.663  24.588  43.992  1.00  0.00           H
ATOM   2412  CD1 LEU   154      34.709  26.403  44.465  1.00  0.00           C
ATOM   2413 HD11 LEU   154      35.197  27.245  43.976  1.00  0.00           H
ATOM   2414 HD12 LEU   154      35.499  25.776  44.878  1.00  0.00           H
ATOM   2415 HD13 LEU   154      34.003  26.759  45.216  1.00  0.00           H
ATOM   2416  CD2 LEU   154      32.504  26.293  43.362  1.00  0.00           C
ATOM   2417 HD21 LEU   154      32.635  27.358  43.171  1.00  0.00           H
ATOM   2418 HD22 LEU   154      31.926  25.799  42.582  1.00  0.00           H
ATOM   2419 HD23 LEU   154      31.949  26.146  44.288  1.00  0.00           H
ATOM   2420  C   LEU   154      36.023  23.500  43.048  1.00  0.00           C
ATOM   2421  O   LEU   154      35.332  22.592  42.628  1.00  0.00           O
ATOM   2422  N   GLN   155      36.697  23.486  44.245  1.00  0.00           N
ATOM   2423  H   GLN   155      37.144  24.317  44.606  1.00  0.00           H
ATOM   2424  CA  GLN   155      36.669  22.291  45.130  1.00  0.00           C
ATOM   2425  HA  GLN   155      36.766  21.377  44.545  1.00  0.00           H
ATOM   2426  CB  GLN   155      37.870  22.331  46.041  1.00  0.00           C
ATOM   2427  HB2 GLN   155      37.832  23.206  46.690  1.00  0.00           H
ATOM   2428  HB3 GLN   155      37.807  21.536  46.784  1.00  0.00           H
ATOM   2429  CG  GLN   155      39.224  22.133  45.389  1.00  0.00           C
ATOM   2430  HG2 GLN   155      39.381  22.957  44.693  1.00  0.00           H
ATOM   2431  HG3 GLN   155      40.041  22.176  46.109  1.00  0.00           H
ATOM   2432  CD  GLN   155      39.300  20.868  44.464  1.00  0.00           C
ATOM   2433  OE1 GLN   155      38.998  19.747  44.880  1.00  0.00           O
ATOM   2434  NE2 GLN   155      39.820  21.092  43.328  1.00  0.00           N
ATOM   2435 HE21 GLN   155      40.214  20.313  42.821  1.00  0.00           H
ATOM   2436 HE22 GLN   155      40.419  21.903  43.268  1.00  0.00           H
ATOM   2437  C   GLN   155      35.353  22.115  45.906  1.00  0.00           C
ATOM   2438  O   GLN   155      34.746  21.062  45.987  1.00  0.00           O
ATOM   2439  N   ARG   156      34.961  23.207  46.640  1.00  0.00           N
ATOM   2440  H   ARG   156      35.526  24.044  46.634  1.00  0.00           H
ATOM   2441  CA  ARG   156      33.731  23.325  47.368  1.00  0.00           C
ATOM   2442  HA  ARG   156      32.954  22.666  46.980  1.00  0.00           H
ATOM   2443  CB  ARG   156      33.965  22.936  48.853  1.00  0.00           C
ATOM   2444  HB2 ARG   156      34.996  23.189  49.105  1.00  0.00           H
ATOM   2445  HB3 ARG   156      33.334  23.626  49.414  1.00  0.00           H
ATOM   2446  CG  ARG   156      33.610  21.562  49.382  1.00  0.00           C
ATOM   2447  HG2 ARG   156      34.160  20.840  48.778  1.00  0.00           H
ATOM   2448  HG3 ARG   156      34.029  21.504  50.387  1.00  0.00           H
ATOM   2449  CD  ARG   156      32.190  20.984  49.339  1.00  0.00           C
ATOM   2450  HD2 ARG   156      31.675  21.105  48.386  1.00  0.00           H
ATOM   2451  HD3 ARG   156      32.284  19.899  49.380  1.00  0.00           H
ATOM   2452  NE  ARG   156      31.377  21.400  50.448  1.00  0.00           N
ATOM   2453  HE  ARG   156      31.829  21.212  51.332  1.00  0.00           H
ATOM   2454  CZ  ARG   156      30.370  22.226  50.399  1.00  0.00           C
ATOM   2455  NH1 ARG   156      29.732  22.510  49.286  1.00  0.00           N
ATOM   2456 HH11 ARG   156      30.057  22.187  48.386  1.00  0.00           H
ATOM   2457 HH12 ARG   156      28.927  23.104  49.414  1.00  0.00           H
ATOM   2458  NH2 ARG   156      29.953  22.845  51.489  1.00  0.00           N
ATOM   2459 HH21 ARG   156      30.395  22.508  52.333  1.00  0.00           H
ATOM   2460 HH22 ARG   156      29.223  23.541  51.563  1.00  0.00           H
ATOM   2461  C   ARG   156      33.225  24.722  47.378  1.00  0.00           C
ATOM   2462  O   ARG   156      34.026  25.688  47.358  1.00  0.00           O
ATOM   2463  N   TRP   157      31.923  24.893  47.478  1.00  0.00           N
ATOM   2464  H   TRP   157      31.291  24.115  47.359  1.00  0.00           H
ATOM   2465  CA  TRP   157      31.243  26.178  47.842  1.00  0.00           C
ATOM   2466  HA  TRP   157      31.721  26.983  47.285  1.00  0.00           H
ATOM   2467  CB  TRP   157      29.764  26.132  47.532  1.00  0.00           C
ATOM   2468  HB2 TRP   157      29.507  25.102  47.781  1.00  0.00           H
ATOM   2469  HB3 TRP   157      29.183  26.879  48.074  1.00  0.00           H
ATOM   2470  CG  TRP   157      29.483  26.313  46.045  1.00  0.00           C
ATOM   2471  CD1 TRP   157      28.911  25.356  45.286  1.00  0.00           C
ATOM   2472  HD1 TRP   157      28.547  24.426  45.697  1.00  0.00           H
ATOM   2473  NE1 TRP   157      28.701  25.811  43.994  1.00  0.00           N
ATOM   2474  HE1 TRP   157      28.348  25.290  43.203  1.00  0.00           H
ATOM   2475  CE2 TRP   157      29.152  27.100  43.903  1.00  0.00           C
ATOM   2476  CZ2 TRP   157      29.101  27.942  42.842  1.00  0.00           C
ATOM   2477  HZ2 TRP   157      28.605  27.732  41.905  1.00  0.00           H
ATOM   2478  CH2 TRP   157      29.777  29.181  43.016  1.00  0.00           C
ATOM   2479  HH2 TRP   157      29.816  29.801  42.133  1.00  0.00           H
ATOM   2480  CZ3 TRP   157      30.323  29.575  44.203  1.00  0.00           C
ATOM   2481  HZ3 TRP   157      30.799  30.542  44.131  1.00  0.00           H
ATOM   2482  CE3 TRP   157      30.275  28.764  45.334  1.00  0.00           C
ATOM   2483  HE3 TRP   157      30.743  29.039  46.268  1.00  0.00           H
ATOM   2484  CD2 TRP   157      29.750  27.467  45.149  1.00  0.00           C
ATOM   2485  C   TRP   157      31.402  26.619  49.281  1.00  0.00           C
ATOM   2486  O   TRP   157      31.723  25.822  50.158  1.00  0.00           O
ATOM   2487  N   THR   158      31.356  27.919  49.568  1.00  0.00           N
ATOM   2488  H   THR   158      31.381  28.522  48.758  1.00  0.00           H
ATOM   2489  CA  THR   158      31.330  28.617  50.813  1.00  0.00           C
ATOM   2490  HA  THR   158      31.213  27.850  51.579  1.00  0.00           H
ATOM   2491  CB  THR   158      32.679  29.315  51.063  1.00  0.00           C
ATOM   2492  HB  THR   158      32.725  29.924  51.966  1.00  0.00           H
ATOM   2493  CG2 THR   158      33.875  28.361  51.179  1.00  0.00           C
ATOM   2494 HG21 THR   158      34.072  27.821  50.254  1.00  0.00           H
ATOM   2495 HG22 THR   158      33.566  27.658  51.954  1.00  0.00           H
ATOM   2496 HG23 THR   158      34.820  28.819  51.470  1.00  0.00           H
ATOM   2497  OG1 THR   158      32.869  30.261  50.011  1.00  0.00           O
ATOM   2498  HG1 THR   158      33.760  30.615  49.985  1.00  0.00           H
ATOM   2499  C   THR   158      30.241  29.602  50.774  1.00  0.00           C
ATOM   2500  O   THR   158      29.513  29.732  49.767  1.00  0.00           O
ATOM   2501  N   LYS   159      30.094  30.451  51.804  1.00  0.00           N
ATOM   2502  H   LYS   159      30.715  30.353  52.594  1.00  0.00           H
ATOM   2503  CA  LYS   159      29.198  31.672  51.761  1.00  0.00           C
ATOM   2504  HA  LYS   159      29.096  32.060  52.773  1.00  0.00           H
ATOM   2505  CB  LYS   159      29.882  32.698  50.799  1.00  0.00           C
ATOM   2506  HB2 LYS   159      29.931  32.206  49.829  1.00  0.00           H
ATOM   2507  HB3 LYS   159      29.170  33.497  50.593  1.00  0.00           H
ATOM   2508  CG  LYS   159      31.324  33.128  51.256  1.00  0.00           C
ATOM   2509  HG2 LYS   159      31.188  33.779  52.119  1.00  0.00           H
ATOM   2510  HG3 LYS   159      31.920  32.240  51.465  1.00  0.00           H
ATOM   2511  CD  LYS   159      31.779  34.095  50.161  1.00  0.00           C
ATOM   2512  HD2 LYS   159      31.651  33.630  49.183  1.00  0.00           H
ATOM   2513  HD3 LYS   159      31.010  34.867  50.113  1.00  0.00           H
ATOM   2514  CE  LYS   159      33.164  34.735  50.442  1.00  0.00           C
ATOM   2515  HE2 LYS   159      33.923  33.965  50.577  1.00  0.00           H
ATOM   2516  HE3 LYS   159      33.419  35.415  49.629  1.00  0.00           H
ATOM   2517  NZ  LYS   159      33.258  35.580  51.631  1.00  0.00           N
ATOM   2518  HZ1 LYS   159      32.507  36.247  51.731  1.00  0.00           H
ATOM   2519  HZ2 LYS   159      34.064  36.172  51.482  1.00  0.00           H
ATOM   2520  HZ3 LYS   159      33.512  35.085  52.474  1.00  0.00           H
ATOM   2521  C   LYS   159      27.717  31.328  51.346  1.00  0.00           C
ATOM   2522  O   LYS   159      27.124  32.057  50.606  1.00  0.00           O
ATOM   2523  N   GLY   160      27.175  30.207  51.841  1.00  0.00           N
ATOM   2524  H   GLY   160      27.656  29.683  52.560  1.00  0.00           H
ATOM   2525  CA  GLY   160      25.795  29.824  51.527  1.00  0.00           C
ATOM   2526  HA2 GLY   160      25.551  28.895  52.042  1.00  0.00           H
ATOM   2527  HA3 GLY   160      25.061  30.456  52.028  1.00  0.00           H
ATOM   2528  C   GLY   160      25.461  29.459  50.048  1.00  0.00           C
ATOM   2529  O   GLY   160      24.245  29.328  49.802  1.00  0.00           O
ATOM   2530  N   PHE   161      26.443  29.416  49.108  1.00  0.00           N
ATOM   2531  H   PHE   161      27.381  29.684  49.370  1.00  0.00           H
ATOM   2532  CA  PHE   161      26.248  28.877  47.742  1.00  0.00           C
ATOM   2533  HA  PHE   161      25.332  29.300  47.330  1.00  0.00           H
ATOM   2534  CB  PHE   161      27.489  29.291  46.803  1.00  0.00           C
ATOM   2535  HB2 PHE   161      28.422  29.186  47.356  1.00  0.00           H
ATOM   2536  HB3 PHE   161      27.501  28.561  45.994  1.00  0.00           H
ATOM   2537  CG  PHE   161      27.501  30.644  46.249  1.00  0.00           C
ATOM   2538  CD1 PHE   161      28.126  31.665  46.985  1.00  0.00           C
ATOM   2539  HD1 PHE   161      28.534  31.387  47.946  1.00  0.00           H
ATOM   2540  CE1 PHE   161      28.086  33.020  46.532  1.00  0.00           C
ATOM   2541  HE1 PHE   161      28.504  33.790  47.164  1.00  0.00           H
ATOM   2542  CZ  PHE   161      27.692  33.293  45.205  1.00  0.00           C
ATOM   2543  HZ  PHE   161      27.729  34.288  44.787  1.00  0.00           H
ATOM   2544  CE2 PHE   161      27.039  32.291  44.471  1.00  0.00           C
ATOM   2545  HE2 PHE   161      26.659  32.595  43.507  1.00  0.00           H
ATOM   2546  CD2 PHE   161      26.921  31.014  45.010  1.00  0.00           C
ATOM   2547  HD2 PHE   161      26.456  30.213  44.455  1.00  0.00           H
ATOM   2548  C   PHE   161      26.074  27.356  47.776  1.00  0.00           C
ATOM   2549  O   PHE   161      26.600  26.590  48.573  1.00  0.00           O
ATOM   2550  N   ASP   162      25.152  26.875  46.982  1.00  0.00           N
ATOM   2551  H   ASP   162      24.703  27.496  46.325  1.00  0.00           H
ATOM   2552  CA  ASP   162      24.616  25.477  47.018  1.00  0.00           C
ATOM   2553  HA  ASP   162      25.344  24.831  47.508  1.00  0.00           H
ATOM   2554  CB  ASP   162      23.407  25.530  47.990  1.00  0.00           C
ATOM   2555  HB2 ASP   162      23.682  26.193  48.811  1.00  0.00           H
ATOM   2556  HB3 ASP   162      22.590  25.932  47.389  1.00  0.00           H
ATOM   2557  CG  ASP   162      23.135  24.103  48.513  1.00  0.00           C
ATOM   2558  OD1 ASP   162      22.689  23.991  49.634  1.00  0.00           O
ATOM   2559  OD2 ASP   162      23.602  23.050  48.044  1.00  0.00           O
ATOM   2560  C   ASP   162      24.298  24.893  45.571  1.00  0.00           C
ATOM   2561  O   ASP   162      23.566  23.941  45.433  1.00  0.00           O
ATOM   2562  N   ILE   163      24.755  25.552  44.517  1.00  0.00           N
ATOM   2563  H   ILE   163      25.425  26.292  44.668  1.00  0.00           H
ATOM   2564  CA  ILE   163      24.287  25.350  43.123  1.00  0.00           C
ATOM   2565  HA  ILE   163      23.202  25.360  43.231  1.00  0.00           H
ATOM   2566  CB  ILE   163      24.611  26.624  42.286  1.00  0.00           C
ATOM   2567  HB  ILE   163      25.693  26.576  42.161  1.00  0.00           H
ATOM   2568  CG2 ILE   163      23.850  26.628  40.874  1.00  0.00           C
ATOM   2569 HG21 ILE   163      22.780  26.732  41.059  1.00  0.00           H
ATOM   2570 HG22 ILE   163      24.025  25.682  40.363  1.00  0.00           H
ATOM   2571 HG23 ILE   163      24.186  27.512  40.332  1.00  0.00           H
ATOM   2572  CG1 ILE   163      24.425  27.991  43.061  1.00  0.00           C
ATOM   2573 HG12 ILE   163      23.441  28.112  43.515  1.00  0.00           H
ATOM   2574 HG13 ILE   163      25.153  28.058  43.869  1.00  0.00           H
ATOM   2575  CD1 ILE   163      24.760  29.207  42.239  1.00  0.00           C
ATOM   2576 HD11 ILE   163      23.957  29.467  41.550  1.00  0.00           H
ATOM   2577 HD12 ILE   163      25.696  29.013  41.716  1.00  0.00           H
ATOM   2578 HD13 ILE   163      24.905  30.084  42.869  1.00  0.00           H
ATOM   2579  C   ILE   163      24.918  24.045  42.566  1.00  0.00           C
ATOM   2580  O   ILE   163      26.139  23.951  42.578  1.00  0.00           O
ATOM   2581  N   PRO   164      24.181  23.116  41.974  1.00  0.00           N
ATOM   2582  CD  PRO   164      22.748  23.025  42.137  1.00  0.00           C
ATOM   2583  HD2 PRO   164      22.331  23.806  41.501  1.00  0.00           H
ATOM   2584  HD3 PRO   164      22.386  23.249  43.140  1.00  0.00           H
ATOM   2585  CG  PRO   164      22.231  21.748  41.583  1.00  0.00           C
ATOM   2586  HG2 PRO   164      21.280  21.785  41.050  1.00  0.00           H
ATOM   2587  HG3 PRO   164      22.224  21.024  42.398  1.00  0.00           H
ATOM   2588  CB  PRO   164      23.255  21.303  40.635  1.00  0.00           C
ATOM   2589  HB2 PRO   164      23.061  21.644  39.619  1.00  0.00           H
ATOM   2590  HB3 PRO   164      23.322  20.220  40.537  1.00  0.00           H
ATOM   2591  CA  PRO   164      24.582  21.958  41.143  1.00  0.00           C
ATOM   2592  HA  PRO   164      25.188  21.330  41.797  1.00  0.00           H
ATOM   2593  C   PRO   164      25.406  22.296  39.934  1.00  0.00           C
ATOM   2594  O   PRO   164      25.328  23.333  39.326  1.00  0.00           O
ATOM   2595  N   ASN   165      26.150  21.232  39.532  1.00  0.00           N
ATOM   2596  H   ASN   165      26.112  20.451  40.170  1.00  0.00           H
ATOM   2597  CA  ASN   165      26.915  21.148  38.319  1.00  0.00           C
ATOM   2598  HA  ASN   165      27.552  20.274  38.185  1.00  0.00           H
ATOM   2599  CB  ASN   165      25.954  20.967  37.215  1.00  0.00           C
ATOM   2600  HB2 ASN   165      25.190  21.744  37.242  1.00  0.00           H
ATOM   2601  HB3 ASN   165      26.412  20.970  36.225  1.00  0.00           H
ATOM   2602  CG  ASN   165      25.185  19.663  37.361  1.00  0.00           C
ATOM   2603  OD1 ASN   165      25.700  18.542  37.413  1.00  0.00           O
ATOM   2604  ND2 ASN   165      23.951  19.742  37.645  1.00  0.00           N
ATOM   2605 HD21 ASN   165      23.534  20.659  37.713  1.00  0.00           H
ATOM   2606 HD22 ASN   165      23.412  18.921  37.408  1.00  0.00           H
ATOM   2607  C   ASN   165      27.885  22.299  37.992  1.00  0.00           C
ATOM   2608  O   ASN   165      28.126  22.608  36.787  1.00  0.00           O
ATOM   2609  N   ILE   166      28.214  23.092  39.066  1.00  0.00           N
ATOM   2610  H   ILE   166      27.760  22.888  39.944  1.00  0.00           H
ATOM   2611  CA  ILE   166      29.357  24.055  39.070  1.00  0.00           C
ATOM   2612  HA  ILE   166      29.668  24.176  38.032  1.00  0.00           H
ATOM   2613  CB  ILE   166      28.858  25.451  39.505  1.00  0.00           C
ATOM   2614  HB  ILE   166      28.545  25.296  40.537  1.00  0.00           H
ATOM   2615  CG2 ILE   166      30.072  26.403  39.534  1.00  0.00           C
ATOM   2616 HG21 ILE   166      29.732  27.425  39.703  1.00  0.00           H
ATOM   2617 HG22 ILE   166      30.717  26.273  38.667  1.00  0.00           H
ATOM   2618 HG23 ILE   166      30.725  26.239  40.391  1.00  0.00           H
ATOM   2619  CG1 ILE   166      27.812  26.081  38.599  1.00  0.00           C
ATOM   2620 HG12 ILE   166      28.212  26.490  37.671  1.00  0.00           H
ATOM   2621 HG13 ILE   166      27.053  25.347  38.328  1.00  0.00           H
ATOM   2622  CD1 ILE   166      26.945  27.066  39.304  1.00  0.00           C
ATOM   2623 HD11 ILE   166      26.469  26.506  40.108  1.00  0.00           H
ATOM   2624 HD12 ILE   166      26.112  27.342  38.658  1.00  0.00           H
ATOM   2625 HD13 ILE   166      27.439  27.994  39.594  1.00  0.00           H
ATOM   2626  C   ILE   166      30.594  23.548  39.943  1.00  0.00           C
ATOM   2627  O   ILE   166      31.723  23.831  39.550  1.00  0.00           O
ATOM   2628  N   GLU   167      30.384  22.849  41.077  1.00  0.00           N
ATOM   2629  H   GLU   167      29.431  22.603  41.303  1.00  0.00           H
ATOM   2630  CA  GLU   167      31.478  22.199  41.882  1.00  0.00           C
ATOM   2631  HA  GLU   167      32.163  22.988  42.192  1.00  0.00           H
ATOM   2632  CB  GLU   167      30.867  21.422  43.015  1.00  0.00           C
ATOM   2633  HB2 GLU   167      30.022  20.816  42.692  1.00  0.00           H
ATOM   2634  HB3 GLU   167      31.630  20.792  43.471  1.00  0.00           H
ATOM   2635  CG  GLU   167      30.469  22.393  44.142  1.00  0.00           C
ATOM   2636  HG2 GLU   167      31.092  23.288  44.110  1.00  0.00           H
ATOM   2637  HG3 GLU   167      29.422  22.653  43.983  1.00  0.00           H
ATOM   2638  CD  GLU   167      30.549  21.835  45.592  1.00  0.00           C
ATOM   2639  OE1 GLU   167      30.469  22.673  46.543  1.00  0.00           O
ATOM   2640  OE2 GLU   167      30.506  20.594  45.707  1.00  0.00           O
ATOM   2641  C   GLU   167      32.245  21.171  41.003  1.00  0.00           C
ATOM   2642  O   GLU   167      31.709  20.440  40.140  1.00  0.00           O
ATOM   2643  N   ASN   168      33.568  20.980  41.271  1.00  0.00           N
ATOM   2644  H   ASN   168      33.955  21.468  42.065  1.00  0.00           H
ATOM   2645  CA  ASN   168      34.523  20.132  40.540  1.00  0.00           C
ATOM   2646  HA  ASN   168      35.564  20.243  40.841  1.00  0.00           H
ATOM   2647  CB  ASN   168      34.115  18.698  40.875  1.00  0.00           C
ATOM   2648  HB2 ASN   168      33.304  18.298  40.267  1.00  0.00           H
ATOM   2649  HB3 ASN   168      34.951  18.043  40.634  1.00  0.00           H
ATOM   2650  CG  ASN   168      33.738  18.322  42.312  1.00  0.00           C
ATOM   2651  OD1 ASN   168      32.637  17.894  42.640  1.00  0.00           O
ATOM   2652  ND2 ASN   168      34.658  18.462  43.180  1.00  0.00           N
ATOM   2653 HD21 ASN   168      35.577  18.757  42.882  1.00  0.00           H
ATOM   2654 HD22 ASN   168      34.422  17.988  44.039  1.00  0.00           H
ATOM   2655  C   ASN   168      34.657  20.489  39.042  1.00  0.00           C
ATOM   2656  O   ASN   168      35.165  19.632  38.379  1.00  0.00           O
ATOM   2657  N   HID   169      34.236  21.685  38.583  1.00  0.00           N
ATOM   2658  H   HID   169      33.897  22.367  39.244  1.00  0.00           H
ATOM   2659  CA  HID   169      34.332  22.128  37.141  1.00  0.00           C
ATOM   2660  HA  HID   169      34.886  21.347  36.619  1.00  0.00           H
ATOM   2661  CB  HID   169      32.867  22.077  36.552  1.00  0.00           C
ATOM   2662  HB2 HID   169      32.289  22.830  37.088  1.00  0.00           H
ATOM   2663  HB3 HID   169      32.810  22.474  35.538  1.00  0.00           H
ATOM   2664  CG  HID   169      32.184  20.746  36.410  1.00  0.00           C
ATOM   2665  ND1 HID   169      31.732  19.954  37.441  1.00  0.00           N
ATOM   2666  HD1 HID   169      31.783  20.179  38.425  1.00  0.00           H
ATOM   2667  CE1 HID   169      31.136  18.895  36.818  1.00  0.00           C
ATOM   2668  HE1 HID   169      30.583  18.176  37.405  1.00  0.00           H
ATOM   2669  NE2 HID   169      31.161  18.946  35.481  1.00  0.00           N
ATOM   2670  CD2 HID   169      31.899  20.125  35.196  1.00  0.00           C
ATOM   2671  HD2 HID   169      32.122  20.504  34.210  1.00  0.00           H
ATOM   2672  C   HID   169      34.846  23.602  36.942  1.00  0.00           C
ATOM   2673  O   HID   169      34.820  24.425  37.891  1.00  0.00           O
ATOM   2674  N   ASP   170      35.288  23.963  35.755  1.00  0.00           N
ATOM   2675  H   ASP   170      35.043  23.327  35.009  1.00  0.00           H
ATOM   2676  CA  ASP   170      35.934  25.278  35.416  1.00  0.00           C
ATOM   2677  HA  ASP   170      36.472  25.521  36.331  1.00  0.00           H
ATOM   2678  CB  ASP   170      36.913  25.144  34.234  1.00  0.00           C
ATOM   2679  HB2 ASP   170      37.518  24.280  34.508  1.00  0.00           H
ATOM   2680  HB3 ASP   170      36.412  24.862  33.307  1.00  0.00           H
ATOM   2681  CG  ASP   170      37.661  26.480  34.024  1.00  0.00           C
ATOM   2682  OD1 ASP   170      37.729  27.322  34.921  1.00  0.00           O
ATOM   2683  OD2 ASP   170      38.196  26.691  32.929  1.00  0.00           O
ATOM   2684  C   ASP   170      34.993  26.461  35.174  1.00  0.00           C
ATOM   2685  O   ASP   170      34.201  26.390  34.329  1.00  0.00           O
ATOM   2686  N   VAL   171      35.009  27.559  35.946  1.00  0.00           N
ATOM   2687  H   VAL   171      35.719  27.524  36.664  1.00  0.00           H
ATOM   2688  CA  VAL   171      34.064  28.660  35.850  1.00  0.00           C
ATOM   2689  HA  VAL   171      33.076  28.282  35.589  1.00  0.00           H
ATOM   2690  CB  VAL   171      33.893  29.478  37.150  1.00  0.00           C
ATOM   2691  HB  VAL   171      33.090  30.209  37.051  1.00  0.00           H
ATOM   2692  CG1 VAL   171      33.357  28.545  38.272  1.00  0.00           C
ATOM   2693 HG11 VAL   171      32.311  28.262  38.156  1.00  0.00           H
ATOM   2694 HG12 VAL   171      33.905  27.603  38.269  1.00  0.00           H
ATOM   2695 HG13 VAL   171      33.485  29.029  39.240  1.00  0.00           H
ATOM   2696  CG2 VAL   171      35.160  30.255  37.683  1.00  0.00           C
ATOM   2697 HG21 VAL   171      35.747  29.512  38.223  1.00  0.00           H
ATOM   2698 HG22 VAL   171      34.855  31.098  38.302  1.00  0.00           H
ATOM   2699 HG23 VAL   171      35.808  30.602  36.878  1.00  0.00           H
ATOM   2700  C   VAL   171      34.320  29.643  34.651  1.00  0.00           C
ATOM   2701  O   VAL   171      33.337  30.281  34.241  1.00  0.00           O
ATOM   2702  N   VAL   172      35.550  29.690  34.076  1.00  0.00           N
ATOM   2703  H   VAL   172      36.303  29.101  34.403  1.00  0.00           H
ATOM   2704  CA  VAL   172      35.862  30.538  32.926  1.00  0.00           C
ATOM   2705  HA  VAL   172      35.602  31.583  33.097  1.00  0.00           H
ATOM   2706  CB  VAL   172      37.427  30.539  32.601  1.00  0.00           C
ATOM   2707  HB  VAL   172      37.709  29.504  32.408  1.00  0.00           H
ATOM   2708  CG1 VAL   172      37.713  31.446  31.410  1.00  0.00           C
ATOM   2709 HG11 VAL   172      38.778  31.497  31.185  1.00  0.00           H
ATOM   2710 HG12 VAL   172      37.053  31.061  30.633  1.00  0.00           H
ATOM   2711 HG13 VAL   172      37.348  32.432  31.698  1.00  0.00           H
ATOM   2712  CG2 VAL   172      38.147  31.126  33.864  1.00  0.00           C
ATOM   2713 HG21 VAL   172      38.190  30.314  34.589  1.00  0.00           H
ATOM   2714 HG22 VAL   172      37.486  31.893  34.268  1.00  0.00           H
ATOM   2715 HG23 VAL   172      39.200  31.369  33.725  1.00  0.00           H
ATOM   2716  C   VAL   172      35.030  30.243  31.673  1.00  0.00           C
ATOM   2717  O   VAL   172      34.508  31.228  31.082  1.00  0.00           O
ATOM   2718  N   PRO   173      34.795  29.000  31.182  1.00  0.00           N
ATOM   2719  CD  PRO   173      35.417  27.725  31.609  1.00  0.00           C
ATOM   2720  HD2 PRO   173      35.417  27.750  32.698  1.00  0.00           H
ATOM   2721  HD3 PRO   173      36.425  27.699  31.198  1.00  0.00           H
ATOM   2722  CG  PRO   173      34.522  26.658  30.936  1.00  0.00           C
ATOM   2723  HG2 PRO   173      33.656  26.245  31.454  1.00  0.00           H
ATOM   2724  HG3 PRO   173      35.188  25.832  30.688  1.00  0.00           H
ATOM   2725  CB  PRO   173      33.992  27.322  29.745  1.00  0.00           C
ATOM   2726  HB2 PRO   173      33.126  26.789  29.354  1.00  0.00           H
ATOM   2727  HB3 PRO   173      34.760  27.169  28.987  1.00  0.00           H
ATOM   2728  CA  PRO   173      33.868  28.822  30.096  1.00  0.00           C
ATOM   2729  HA  PRO   173      34.182  29.380  29.215  1.00  0.00           H
ATOM   2730  C   PRO   173      32.397  29.130  30.340  1.00  0.00           C
ATOM   2731  O   PRO   173      31.666  29.449  29.459  1.00  0.00           O
ATOM   2732  N   MET   174      32.054  29.039  31.628  1.00  0.00           N
ATOM   2733  H   MET   174      32.808  29.129  32.294  1.00  0.00           H
ATOM   2734  CA  MET   174      30.642  29.068  32.067  1.00  0.00           C
ATOM   2735  HA  MET   174      30.099  28.457  31.345  1.00  0.00           H
ATOM   2736  CB  MET   174      30.344  28.532  33.501  1.00  0.00           C
ATOM   2737  HB2 MET   174      31.209  28.741  34.130  1.00  0.00           H
ATOM   2738  HB3 MET   174      29.552  29.058  34.036  1.00  0.00           H
ATOM   2739  CG  MET   174      30.182  27.014  33.511  1.00  0.00           C
ATOM   2740  HG2 MET   174      29.308  26.704  32.939  1.00  0.00           H
ATOM   2741  HG3 MET   174      31.128  26.579  33.190  1.00  0.00           H
ATOM   2742  SD  MET   174      29.968  26.409  35.192  1.00  0.00           S
ATOM   2743  CE  MET   174      31.479  25.619  35.857  1.00  0.00           C
ATOM   2744  HE1 MET   174      31.212  25.160  36.809  1.00  0.00           H
ATOM   2745  HE2 MET   174      31.731  24.845  35.131  1.00  0.00           H
ATOM   2746  HE3 MET   174      32.190  26.434  35.998  1.00  0.00           H
ATOM   2747  C   MET   174      30.005  30.538  31.954  1.00  0.00           C
ATOM   2748  O   MET   174      28.940  30.765  31.394  1.00  0.00           O
ATOM   2749  N   LEU   175      30.750  31.516  32.352  1.00  0.00           N
ATOM   2750  H   LEU   175      31.570  31.279  32.893  1.00  0.00           H
ATOM   2751  CA  LEU   175      30.471  32.944  32.137  1.00  0.00           C
ATOM   2752  HA  LEU   175      29.444  33.154  32.435  1.00  0.00           H
ATOM   2753  CB  LEU   175      31.407  33.709  33.080  1.00  0.00           C
ATOM   2754  HB2 LEU   175      31.265  33.390  34.113  1.00  0.00           H
ATOM   2755  HB3 LEU   175      32.449  33.409  32.966  1.00  0.00           H
ATOM   2756  CG  LEU   175      31.273  35.258  33.012  1.00  0.00           C
ATOM   2757  HG  LEU   175      31.743  35.598  32.090  1.00  0.00           H
ATOM   2758  CD1 LEU   175      29.908  35.815  32.917  1.00  0.00           C
ATOM   2759 HD11 LEU   175      29.450  35.409  32.015  1.00  0.00           H
ATOM   2760 HD12 LEU   175      30.017  36.898  32.973  1.00  0.00           H
ATOM   2761 HD13 LEU   175      29.327  35.550  33.799  1.00  0.00           H
ATOM   2762  CD2 LEU   175      32.111  35.936  34.171  1.00  0.00           C
ATOM   2763 HD21 LEU   175      33.005  35.366  34.422  1.00  0.00           H
ATOM   2764 HD22 LEU   175      32.479  36.924  33.894  1.00  0.00           H
ATOM   2765 HD23 LEU   175      31.439  35.957  35.029  1.00  0.00           H
ATOM   2766  C   LEU   175      30.703  33.378  30.577  1.00  0.00           C
ATOM   2767  O   LEU   175      29.880  34.067  29.950  1.00  0.00           O
ATOM   2768  N   GLN   176      31.783  32.869  29.915  1.00  0.00           N
ATOM   2769  H   GLN   176      32.462  32.286  30.385  1.00  0.00           H
ATOM   2770  CA  GLN   176      32.010  33.253  28.563  1.00  0.00           C
ATOM   2771  HA  GLN   176      31.985  34.332  28.413  1.00  0.00           H
ATOM   2772  CB  GLN   176      33.403  32.836  28.024  1.00  0.00           C
ATOM   2773  HB2 GLN   176      34.192  33.188  28.689  1.00  0.00           H
ATOM   2774  HB3 GLN   176      33.450  31.747  28.030  1.00  0.00           H
ATOM   2775  CG  GLN   176      33.689  33.378  26.660  1.00  0.00           C
ATOM   2776  HG2 GLN   176      34.633  32.932  26.347  1.00  0.00           H
ATOM   2777  HG3 GLN   176      32.957  33.069  25.915  1.00  0.00           H
ATOM   2778  CD  GLN   176      33.783  34.931  26.565  1.00  0.00           C
ATOM   2779  OE1 GLN   176      34.350  35.589  27.409  1.00  0.00           O
ATOM   2780  NE2 GLN   176      33.234  35.626  25.600  1.00  0.00           N
ATOM   2781 HE21 GLN   176      33.260  36.631  25.701  1.00  0.00           H
ATOM   2782 HE22 GLN   176      32.702  35.225  24.841  1.00  0.00           H
ATOM   2783  C   GLN   176      30.773  32.816  27.682  1.00  0.00           C
ATOM   2784  O   GLN   176      30.363  33.498  26.691  1.00  0.00           O
ATOM   2785  N   LYS   177      30.268  31.578  27.912  1.00  0.00           N
ATOM   2786  H   LYS   177      30.713  31.091  28.676  1.00  0.00           H
ATOM   2787  CA  LYS   177      29.102  30.973  27.207  1.00  0.00           C
ATOM   2788  HA  LYS   177      29.373  30.829  26.161  1.00  0.00           H
ATOM   2789  CB  LYS   177      28.713  29.627  27.904  1.00  0.00           C
ATOM   2790  HB2 LYS   177      29.586  28.986  28.025  1.00  0.00           H
ATOM   2791  HB3 LYS   177      28.432  29.805  28.943  1.00  0.00           H
ATOM   2792  CG  LYS   177      27.655  28.930  27.225  1.00  0.00           C
ATOM   2793  HG2 LYS   177      26.773  29.549  27.385  1.00  0.00           H
ATOM   2794  HG3 LYS   177      27.789  28.771  26.155  1.00  0.00           H
ATOM   2795  CD  LYS   177      27.270  27.599  27.833  1.00  0.00           C
ATOM   2796  HD2 LYS   177      27.013  27.685  28.889  1.00  0.00           H
ATOM   2797  HD3 LYS   177      26.492  27.070  27.282  1.00  0.00           H
ATOM   2798  CE  LYS   177      28.465  26.567  27.737  1.00  0.00           C
ATOM   2799  HE2 LYS   177      28.600  26.261  26.701  1.00  0.00           H
ATOM   2800  HE3 LYS   177      29.377  27.103  28.000  1.00  0.00           H
ATOM   2801  NZ  LYS   177      28.304  25.302  28.526  1.00  0.00           N
ATOM   2802  HZ1 LYS   177      27.917  25.309  29.458  1.00  0.00           H
ATOM   2803  HZ2 LYS   177      29.204  24.895  28.738  1.00  0.00           H
ATOM   2804  HZ3 LYS   177      27.789  24.608  28.002  1.00  0.00           H
ATOM   2805  C   LYS   177      27.877  31.894  27.196  1.00  0.00           C
ATOM   2806  O   LYS   177      27.213  32.121  26.173  1.00  0.00           O
ATOM   2807  N   GLN   178      27.653  32.584  28.313  1.00  0.00           N
ATOM   2808  H   GLN   178      28.231  32.384  29.116  1.00  0.00           H
ATOM   2809  CA  GLN   178      26.503  33.518  28.456  1.00  0.00           C
ATOM   2810  HA  GLN   178      25.690  33.116  27.852  1.00  0.00           H
ATOM   2811  CB  GLN   178      25.999  33.556  29.883  1.00  0.00           C
ATOM   2812  HB2 GLN   178      26.769  33.957  30.542  1.00  0.00           H
ATOM   2813  HB3 GLN   178      25.152  34.239  29.956  1.00  0.00           H
ATOM   2814  CG  GLN   178      25.591  32.214  30.621  1.00  0.00           C
ATOM   2815  HG2 GLN   178      26.527  31.801  30.998  1.00  0.00           H
ATOM   2816  HG3 GLN   178      24.917  32.459  31.442  1.00  0.00           H
ATOM   2817  CD  GLN   178      24.816  31.248  29.675  1.00  0.00           C
ATOM   2818  OE1 GLN   178      24.221  31.588  28.660  1.00  0.00           O
ATOM   2819  NE2 GLN   178      24.777  29.982  29.932  1.00  0.00           N
ATOM   2820 HE21 GLN   178      24.090  29.502  29.369  1.00  0.00           H
ATOM   2821 HE22 GLN   178      25.316  29.763  30.757  1.00  0.00           H
ATOM   2822  C   GLN   178      26.700  34.901  27.947  1.00  0.00           C
ATOM   2823  O   GLN   178      25.811  35.372  27.222  1.00  0.00           O
ATOM   2824  N   ILE   179      27.855  35.512  28.008  1.00  0.00           N
ATOM   2825  H   ILE   179      28.566  35.048  28.555  1.00  0.00           H
ATOM   2826  CA  ILE   179      28.371  36.613  27.341  1.00  0.00           C
ATOM   2827  HA  ILE   179      27.784  37.474  27.660  1.00  0.00           H
ATOM   2828  CB  ILE   179      29.768  36.874  27.980  1.00  0.00           C
ATOM   2829  HB  ILE   179      30.292  35.920  27.939  1.00  0.00           H
ATOM   2830  CG2 ILE   179      30.566  37.851  27.105  1.00  0.00           C
ATOM   2831 HG21 ILE   179      30.130  38.850  27.100  1.00  0.00           H
ATOM   2832 HG22 ILE   179      30.762  37.453  26.109  1.00  0.00           H
ATOM   2833 HG23 ILE   179      31.551  37.955  27.559  1.00  0.00           H
ATOM   2834  CG1 ILE   179      29.642  37.504  29.418  1.00  0.00           C
ATOM   2835 HG12 ILE   179      29.217  38.505  29.345  1.00  0.00           H
ATOM   2836 HG13 ILE   179      29.119  36.835  30.101  1.00  0.00           H
ATOM   2837  CD1 ILE   179      30.981  37.719  30.100  1.00  0.00           C
ATOM   2838 HD11 ILE   179      31.362  38.689  29.776  1.00  0.00           H
ATOM   2839 HD12 ILE   179      31.687  36.915  29.893  1.00  0.00           H
ATOM   2840 HD13 ILE   179      30.813  37.880  31.165  1.00  0.00           H
ATOM   2841  C   ILE   179      28.500  36.417  25.798  1.00  0.00           C
ATOM   2842  O   ILE   179      28.014  37.344  25.124  1.00  0.00           O
ATOM   2843  N   THR   180      28.791  35.265  25.227  1.00  0.00           N
ATOM   2844  H   THR   180      29.214  34.553  25.805  1.00  0.00           H
ATOM   2845  CA  THR   180      28.698  34.908  23.768  1.00  0.00           C
ATOM   2846  HA  THR   180      29.131  35.666  23.115  1.00  0.00           H
ATOM   2847  CB  THR   180      29.508  33.601  23.415  1.00  0.00           C
ATOM   2848  HB  THR   180      29.259  32.803  24.116  1.00  0.00           H
ATOM   2849  CG2 THR   180      29.329  32.997  22.002  1.00  0.00           C
ATOM   2850 HG21 THR   180      30.150  32.305  21.818  1.00  0.00           H
ATOM   2851 HG22 THR   180      29.424  33.727  21.197  1.00  0.00           H
ATOM   2852 HG23 THR   180      28.382  32.462  21.923  1.00  0.00           H
ATOM   2853  OG1 THR   180      30.875  33.891  23.586  1.00  0.00           O
ATOM   2854  HG1 THR   180      31.053  33.452  24.421  1.00  0.00           H
ATOM   2855  C   THR   180      27.232  34.698  23.465  1.00  0.00           C
ATOM   2856  O   THR   180      26.719  35.265  22.441  1.00  0.00           O
ATOM   2857  N   LYS   181      26.410  33.899  24.202  1.00  0.00           N
ATOM   2858  H   LYS   181      26.814  33.399  24.981  1.00  0.00           H
ATOM   2859  CA  LYS   181      24.995  33.602  23.952  1.00  0.00           C
ATOM   2860  HA  LYS   181      24.914  33.081  22.997  1.00  0.00           H
ATOM   2861  CB  LYS   181      24.407  32.717  25.105  1.00  0.00           C
ATOM   2862  HB2 LYS   181      24.992  31.808  25.248  1.00  0.00           H
ATOM   2863  HB3 LYS   181      24.305  33.351  25.985  1.00  0.00           H
ATOM   2864  CG  LYS   181      22.962  32.312  24.675  1.00  0.00           C
ATOM   2865  HG2 LYS   181      22.394  33.232  24.543  1.00  0.00           H
ATOM   2866  HG3 LYS   181      22.936  31.798  23.715  1.00  0.00           H
ATOM   2867  CD  LYS   181      22.224  31.337  25.602  1.00  0.00           C
ATOM   2868  HD2 LYS   181      21.349  31.171  24.973  1.00  0.00           H
ATOM   2869  HD3 LYS   181      22.866  30.463  25.710  1.00  0.00           H
ATOM   2870  CE  LYS   181      21.835  31.885  26.938  1.00  0.00           C
ATOM   2871  HE2 LYS   181      22.759  32.366  27.257  1.00  0.00           H
ATOM   2872  HE3 LYS   181      21.019  32.610  26.924  1.00  0.00           H
ATOM   2873  NZ  LYS   181      21.466  30.835  27.893  1.00  0.00           N
ATOM   2874  HZ1 LYS   181      21.152  31.383  28.681  1.00  0.00           H
ATOM   2875  HZ2 LYS   181      22.259  30.268  28.155  1.00  0.00           H
ATOM   2876  HZ3 LYS   181      20.719  30.219  27.602  1.00  0.00           H
ATOM   2877  C   LYS   181      24.205  34.968  23.920  1.00  0.00           C
ATOM   2878  O   LYS   181      23.377  35.078  23.034  1.00  0.00           O
ATOM   2879  N   ARG   182      24.471  35.920  24.807  1.00  0.00           N
ATOM   2880  H   ARG   182      25.034  35.700  25.615  1.00  0.00           H
ATOM   2881  CA  ARG   182      23.876  37.215  24.904  1.00  0.00           C
ATOM   2882  HA  ARG   182      22.865  36.923  24.620  1.00  0.00           H
ATOM   2883  CB  ARG   182      23.899  37.765  26.338  1.00  0.00           C
ATOM   2884  HB2 ARG   182      24.965  37.719  26.557  1.00  0.00           H
ATOM   2885  HB3 ARG   182      23.630  38.821  26.368  1.00  0.00           H
ATOM   2886  CG  ARG   182      23.045  37.023  27.326  1.00  0.00           C
ATOM   2887  HG2 ARG   182      23.286  35.962  27.254  1.00  0.00           H
ATOM   2888  HG3 ARG   182      23.309  37.364  28.327  1.00  0.00           H
ATOM   2889  CD  ARG   182      21.530  37.330  27.371  1.00  0.00           C
ATOM   2890  HD2 ARG   182      21.427  38.394  27.162  1.00  0.00           H
ATOM   2891  HD3 ARG   182      21.084  36.803  26.528  1.00  0.00           H
ATOM   2892  NE  ARG   182      20.936  37.075  28.669  1.00  0.00           N
ATOM   2893  HE  ARG   182      21.083  37.805  29.351  1.00  0.00           H
ATOM   2894  CZ  ARG   182      20.427  35.959  29.193  1.00  0.00           C
ATOM   2895  NH1 ARG   182      20.150  35.917  30.488  1.00  0.00           N
ATOM   2896 HH11 ARG   182      20.288  36.782  30.989  1.00  0.00           H
ATOM   2897 HH12 ARG   182      19.822  35.045  30.879  1.00  0.00           H
ATOM   2898  NH2 ARG   182      20.264  34.900  28.486  1.00  0.00           N
ATOM   2899 HH21 ARG   182      20.205  34.934  27.478  1.00  0.00           H
ATOM   2900 HH22 ARG   182      19.957  34.085  28.999  1.00  0.00           H
ATOM   2901  C   ARG   182      24.420  38.289  23.855  1.00  0.00           C
ATOM   2902  O   ARG   182      23.797  39.330  23.721  1.00  0.00           O
ATOM   2903  N   ASN   183      25.483  38.026  23.107  1.00  0.00           N
ATOM   2904  H   ASN   183      26.074  37.222  23.269  1.00  0.00           H
ATOM   2905  CA  ASN   183      26.085  38.992  22.214  1.00  0.00           C
ATOM   2906  HA  ASN   183      27.026  38.593  21.832  1.00  0.00           H
ATOM   2907  CB  ASN   183      25.187  39.300  21.006  1.00  0.00           C
ATOM   2908  HB2 ASN   183      24.743  38.349  20.711  1.00  0.00           H
ATOM   2909  HB3 ASN   183      24.400  40.028  21.197  1.00  0.00           H
ATOM   2910  CG  ASN   183      25.955  39.874  19.811  1.00  0.00           C
ATOM   2911  OD1 ASN   183      27.040  39.525  19.443  1.00  0.00           O
ATOM   2912  ND2 ASN   183      25.399  40.926  19.243  1.00  0.00           N
ATOM   2913 HD21 ASN   183      24.409  41.048  19.405  1.00  0.00           H
ATOM   2914 HD22 ASN   183      25.940  41.455  18.574  1.00  0.00           H
ATOM   2915  C   ASN   183      26.569  40.223  23.020  1.00  0.00           C
ATOM   2916  O   ASN   183      26.197  41.390  22.781  1.00  0.00           O
ATOM   2917  N   ILE   184      27.255  39.978  24.122  1.00  0.00           N
ATOM   2918  H   ILE   184      27.438  38.999  24.292  1.00  0.00           H
ATOM   2919  CA  ILE   184      27.983  41.052  24.928  1.00  0.00           C
ATOM   2920  HA  ILE   184      27.559  42.006  24.614  1.00  0.00           H
ATOM   2921  CB  ILE   184      27.765  40.968  26.407  1.00  0.00           C
ATOM   2922  HB  ILE   184      28.411  40.161  26.755  1.00  0.00           H
ATOM   2923  CG2 ILE   184      28.280  42.383  26.842  1.00  0.00           C
ATOM   2924 HG21 ILE   184      29.321  42.573  26.581  1.00  0.00           H
ATOM   2925 HG22 ILE   184      28.104  42.432  27.917  1.00  0.00           H
ATOM   2926 HG23 ILE   184      27.766  43.242  26.410  1.00  0.00           H
ATOM   2927  CG1 ILE   184      26.369  40.725  26.996  1.00  0.00           C
ATOM   2928 HG12 ILE   184      25.819  41.638  27.226  1.00  0.00           H
ATOM   2929 HG13 ILE   184      25.830  40.267  26.167  1.00  0.00           H
ATOM   2930  CD1 ILE   184      26.263  39.755  28.121  1.00  0.00           C
ATOM   2931 HD11 ILE   184      25.284  39.840  28.591  1.00  0.00           H
ATOM   2932 HD12 ILE   184      27.065  39.806  28.859  1.00  0.00           H
ATOM   2933 HD13 ILE   184      26.288  38.722  27.775  1.00  0.00           H
ATOM   2934  C   ILE   184      29.427  41.097  24.541  1.00  0.00           C
ATOM   2935  O   ILE   184      30.112  40.105  24.503  1.00  0.00           O
ATOM   2936  N   PRO   185      29.955  42.217  24.032  1.00  0.00           N
ATOM   2937  CD  PRO   185      29.239  43.263  23.374  1.00  0.00           C
ATOM   2938  HD2 PRO   185      28.976  44.101  24.021  1.00  0.00           H
ATOM   2939  HD3 PRO   185      28.331  42.856  22.930  1.00  0.00           H
ATOM   2940  CG  PRO   185      30.206  43.873  22.361  1.00  0.00           C
ATOM   2941  HG2 PRO   185      29.911  44.923  22.333  1.00  0.00           H
ATOM   2942  HG3 PRO   185      30.130  43.340  21.413  1.00  0.00           H
ATOM   2943  CB  PRO   185      31.561  43.646  23.054  1.00  0.00           C
ATOM   2944  HB2 PRO   185      31.644  44.530  23.687  1.00  0.00           H
ATOM   2945  HB3 PRO   185      32.419  43.615  22.382  1.00  0.00           H
ATOM   2946  CA  PRO   185      31.379  42.338  23.811  1.00  0.00           C
ATOM   2947  HA  PRO   185      31.632  41.509  23.149  1.00  0.00           H
ATOM   2948  C   PRO   185      32.319  42.266  25.073  1.00  0.00           C
ATOM   2949  O   PRO   185      32.968  43.313  25.387  1.00  0.00           O
ATOM   2950  N   ILE   186      32.556  41.009  25.620  1.00  0.00           N
ATOM   2951  H   ILE   186      32.109  40.209  25.195  1.00  0.00           H
ATOM   2952  CA  ILE   186      33.593  40.827  26.695  1.00  0.00           C
ATOM   2953  HA  ILE   186      34.272  41.678  26.753  1.00  0.00           H
ATOM   2954  CB  ILE   186      32.922  40.840  28.098  1.00  0.00           C
ATOM   2955  HB  ILE   186      32.115  40.109  28.117  1.00  0.00           H
ATOM   2956  CG2 ILE   186      33.976  40.618  29.162  1.00  0.00           C
ATOM   2957 HG21 ILE   186      33.492  40.714  30.134  1.00  0.00           H
ATOM   2958 HG22 ILE   186      34.713  41.415  29.067  1.00  0.00           H
ATOM   2959 HG23 ILE   186      34.369  39.602  29.125  1.00  0.00           H
ATOM   2960  CG1 ILE   186      32.130  42.110  28.384  1.00  0.00           C
ATOM   2961 HG12 ILE   186      32.908  42.872  28.439  1.00  0.00           H
ATOM   2962 HG13 ILE   186      31.498  42.460  27.570  1.00  0.00           H
ATOM   2963  CD1 ILE   186      31.307  42.096  29.566  1.00  0.00           C
ATOM   2964 HD11 ILE   186      30.996  43.128  29.727  1.00  0.00           H
ATOM   2965 HD12 ILE   186      31.894  41.897  30.463  1.00  0.00           H
ATOM   2966 HD13 ILE   186      30.479  41.389  29.524  1.00  0.00           H
ATOM   2967  C   ILE   186      34.341  39.511  26.413  1.00  0.00           C
ATOM   2968  O   ILE   186      33.904  38.542  25.737  1.00  0.00           O
ATOM   2969  N   GLU   187      35.567  39.529  26.864  1.00  0.00           N
ATOM   2970  H   GLU   187      35.903  40.357  27.336  1.00  0.00           H
ATOM   2971  CA  GLU   187      36.402  38.336  26.969  1.00  0.00           C
ATOM   2972  HA  GLU   187      35.714  37.526  26.725  1.00  0.00           H
ATOM   2973  CB  GLU   187      37.621  38.326  25.946  1.00  0.00           C
ATOM   2974  HB2 GLU   187      37.270  38.803  25.031  1.00  0.00           H
ATOM   2975  HB3 GLU   187      38.316  39.006  26.439  1.00  0.00           H
ATOM   2976  CG  GLU   187      38.248  36.927  25.765  1.00  0.00           C
ATOM   2977  HG2 GLU   187      39.120  37.045  25.122  1.00  0.00           H
ATOM   2978  HG3 GLU   187      38.567  36.530  26.728  1.00  0.00           H
ATOM   2979  CD  GLU   187      37.307  35.935  25.097  1.00  0.00           C
ATOM   2980  OE1 GLU   187      36.650  36.239  24.098  1.00  0.00           O
ATOM   2981  OE2 GLU   187      37.319  34.778  25.524  1.00  0.00           O
ATOM   2982  C   GLU   187      36.822  38.055  28.435  1.00  0.00           C
ATOM   2983  O   GLU   187      37.118  38.998  29.182  1.00  0.00           O
ATOM   2984  N   VAL   188      36.855  36.799  28.969  1.00  0.00           N
ATOM   2985  H   VAL   188      36.474  36.047  28.412  1.00  0.00           H
ATOM   2986  CA  VAL   188      37.322  36.466  30.317  1.00  0.00           C
ATOM   2987  HA  VAL   188      37.262  37.441  30.803  1.00  0.00           H
ATOM   2988  CB  VAL   188      36.473  35.442  31.189  1.00  0.00           C
ATOM   2989  HB  VAL   188      36.534  34.508  30.632  1.00  0.00           H
ATOM   2990  CG1 VAL   188      37.047  35.314  32.581  1.00  0.00           C
ATOM   2991 HG11 VAL   188      36.470  34.583  33.146  1.00  0.00           H
ATOM   2992 HG12 VAL   188      38.072  34.949  32.513  1.00  0.00           H
ATOM   2993 HG13 VAL   188      36.988  36.253  33.131  1.00  0.00           H
ATOM   2994  CG2 VAL   188      34.988  35.900  31.384  1.00  0.00           C
ATOM   2995 HG21 VAL   188      34.368  35.161  31.891  1.00  0.00           H
ATOM   2996 HG22 VAL   188      34.511  35.936  30.404  1.00  0.00           H
ATOM   2997 HG23 VAL   188      34.990  36.874  31.871  1.00  0.00           H
ATOM   2998  C   VAL   188      38.802  36.063  30.320  1.00  0.00           C
ATOM   2999  O   VAL   188      39.175  35.027  29.742  1.00  0.00           O
ATOM   3000  N   VAL   189      39.646  36.835  31.003  1.00  0.00           N
ATOM   3001  H   VAL   189      39.214  37.600  31.501  1.00  0.00           H
ATOM   3002  CA  VAL   189      41.097  36.801  30.772  1.00  0.00           C
ATOM   3003  HA  VAL   189      41.256  36.114  29.942  1.00  0.00           H
ATOM   3004  CB  VAL   189      41.569  38.221  30.219  1.00  0.00           C
ATOM   3005  HB  VAL   189      41.246  38.975  30.938  1.00  0.00           H
ATOM   3006  CG1 VAL   189      43.101  38.319  29.981  1.00  0.00           C
ATOM   3007 HG11 VAL   189      43.297  37.691  29.112  1.00  0.00           H
ATOM   3008 HG12 VAL   189      43.427  39.316  29.686  1.00  0.00           H
ATOM   3009 HG13 VAL   189      43.655  37.954  30.846  1.00  0.00           H
ATOM   3010  CG2 VAL   189      40.983  38.571  28.834  1.00  0.00           C
ATOM   3011 HG21 VAL   189      41.599  39.160  28.156  1.00  0.00           H
ATOM   3012 HG22 VAL   189      40.000  39.030  28.939  1.00  0.00           H
ATOM   3013 HG23 VAL   189      40.735  37.639  28.328  1.00  0.00           H
ATOM   3014  C   VAL   189      42.000  36.379  31.954  1.00  0.00           C
ATOM   3015  O   VAL   189      43.017  35.754  31.770  1.00  0.00           O
ATOM   3016  N   ALA   190      41.573  36.516  33.200  1.00  0.00           N
ATOM   3017  H   ALA   190      40.696  36.987  33.371  1.00  0.00           H
ATOM   3018  CA  ALA   190      42.270  36.016  34.387  1.00  0.00           C
ATOM   3019  HA  ALA   190      42.807  35.104  34.126  1.00  0.00           H
ATOM   3020  CB  ALA   190      43.295  37.104  34.856  1.00  0.00           C
ATOM   3021  HB1 ALA   190      42.760  38.002  35.166  1.00  0.00           H
ATOM   3022  HB2 ALA   190      44.135  37.342  34.203  1.00  0.00           H
ATOM   3023  HB3 ALA   190      43.700  36.637  35.754  1.00  0.00           H
ATOM   3024  C   ALA   190      41.272  35.673  35.551  1.00  0.00           C
ATOM   3025  O   ALA   190      40.164  36.257  35.632  1.00  0.00           O
ATOM   3026  N   LEU   191      41.765  34.783  36.412  1.00  0.00           N
ATOM   3027  H   LEU   191      42.692  34.407  36.272  1.00  0.00           H
ATOM   3028  CA  LEU   191      41.074  34.264  37.638  1.00  0.00           C
ATOM   3029  HA  LEU   191      40.201  34.892  37.811  1.00  0.00           H
ATOM   3030  CB  LEU   191      40.646  32.776  37.359  1.00  0.00           C
ATOM   3031  HB2 LEU   191      40.248  32.808  36.345  1.00  0.00           H
ATOM   3032  HB3 LEU   191      41.470  32.069  37.253  1.00  0.00           H
ATOM   3033  CG  LEU   191      39.578  32.132  38.287  1.00  0.00           C
ATOM   3034  HG  LEU   191      39.487  31.150  37.824  1.00  0.00           H
ATOM   3035  CD1 LEU   191      40.139  31.932  39.671  1.00  0.00           C
ATOM   3036 HD11 LEU   191      41.158  31.545  39.654  1.00  0.00           H
ATOM   3037 HD12 LEU   191      39.412  31.295  40.172  1.00  0.00           H
ATOM   3038 HD13 LEU   191      40.266  32.822  40.287  1.00  0.00           H
ATOM   3039  CD2 LEU   191      38.156  32.832  38.286  1.00  0.00           C
ATOM   3040 HD21 LEU   191      37.440  32.345  38.947  1.00  0.00           H
ATOM   3041 HD22 LEU   191      38.220  33.882  38.575  1.00  0.00           H
ATOM   3042 HD23 LEU   191      37.840  32.901  37.246  1.00  0.00           H
ATOM   3043  C   LEU   191      41.969  34.335  38.834  1.00  0.00           C
ATOM   3044  O   LEU   191      43.031  33.848  38.821  1.00  0.00           O
ATOM   3045  N   ILE   192      41.613  35.170  39.843  1.00  0.00           N
ATOM   3046  H   ILE   192      40.711  35.610  39.733  1.00  0.00           H
ATOM   3047  CA  ILE   192      42.422  35.519  41.026  1.00  0.00           C
ATOM   3048  HA  ILE   192      43.335  34.926  41.081  1.00  0.00           H
ATOM   3049  CB  ILE   192      42.872  36.997  40.937  1.00  0.00           C
ATOM   3050  HB  ILE   192      43.663  37.138  41.674  1.00  0.00           H
ATOM   3051  CG2 ILE   192      43.344  37.292  39.522  1.00  0.00           C
ATOM   3052 HG21 ILE   192      42.500  37.611  38.910  1.00  0.00           H
ATOM   3053 HG22 ILE   192      44.041  36.582  39.077  1.00  0.00           H
ATOM   3054 HG23 ILE   192      43.964  38.187  39.578  1.00  0.00           H
ATOM   3055  CG1 ILE   192      41.746  38.010  41.366  1.00  0.00           C
ATOM   3056 HG12 ILE   192      41.118  38.176  40.492  1.00  0.00           H
ATOM   3057 HG13 ILE   192      41.232  37.727  42.285  1.00  0.00           H
ATOM   3058  CD1 ILE   192      42.485  39.339  41.821  1.00  0.00           C
ATOM   3059 HD11 ILE   192      41.759  40.128  42.012  1.00  0.00           H
ATOM   3060 HD12 ILE   192      43.106  39.712  41.006  1.00  0.00           H
ATOM   3061 HD13 ILE   192      43.125  39.141  42.680  1.00  0.00           H
ATOM   3062  C   ILE   192      41.637  35.189  42.332  1.00  0.00           C
ATOM   3063  O   ILE   192      40.412  35.501  42.426  1.00  0.00           O
ATOM   3064  N   ASN   193      42.389  34.730  43.372  1.00  0.00           N
ATOM   3065  H   ASN   193      43.376  34.592  43.210  1.00  0.00           H
ATOM   3066  CA  ASN   193      41.901  34.874  44.700  1.00  0.00           C
ATOM   3067  HA  ASN   193      40.816  34.787  44.759  1.00  0.00           H
ATOM   3068  CB  ASN   193      42.605  33.876  45.645  1.00  0.00           C
ATOM   3069  HB2 ASN   193      42.388  32.839  45.391  1.00  0.00           H
ATOM   3070  HB3 ASN   193      43.680  33.902  45.475  1.00  0.00           H
ATOM   3071  CG  ASN   193      42.329  34.088  47.117  1.00  0.00           C
ATOM   3072  OD1 ASN   193      43.011  34.866  47.834  1.00  0.00           O
ATOM   3073  ND2 ASN   193      41.407  33.326  47.678  1.00  0.00           N
ATOM   3074 HD21 ASN   193      40.920  32.633  47.128  1.00  0.00           H
ATOM   3075 HD22 ASN   193      41.116  33.619  48.600  1.00  0.00           H
ATOM   3076  C   ASN   193      42.344  36.346  45.029  1.00  0.00           C
ATOM   3077  O   ASN   193      43.377  36.739  44.610  1.00  0.00           O
ATOM   3078  N   ASP   194      41.589  36.965  45.944  1.00  0.00           N
ATOM   3079  H   ASP   194      40.882  36.378  46.363  1.00  0.00           H
ATOM   3080  CA  ASP   194      41.734  38.367  46.275  1.00  0.00           C
ATOM   3081  HA  ASP   194      41.692  38.932  45.343  1.00  0.00           H
ATOM   3082  CB  ASP   194      40.598  38.759  47.239  1.00  0.00           C
ATOM   3083  HB2 ASP   194      40.712  39.824  47.435  1.00  0.00           H
ATOM   3084  HB3 ASP   194      39.673  38.750  46.662  1.00  0.00           H
ATOM   3085  CG  ASP   194      40.427  37.986  48.571  1.00  0.00           C
ATOM   3086  OD1 ASP   194      41.021  36.896  48.794  1.00  0.00           O
ATOM   3087  OD2 ASP   194      39.674  38.451  49.419  1.00  0.00           O
ATOM   3088  C   ASP   194      43.067  38.606  46.978  1.00  0.00           C
ATOM   3089  O   ASP   194      43.607  39.713  46.865  1.00  0.00           O
ATOM   3090  N   THR   195      43.708  37.612  47.610  1.00  0.00           N
ATOM   3091  H   THR   195      43.283  36.699  47.536  1.00  0.00           H
ATOM   3092  CA  THR   195      44.998  37.805  48.303  1.00  0.00           C
ATOM   3093  HA  THR   195      44.973  38.744  48.857  1.00  0.00           H
ATOM   3094  CB  THR   195      45.139  36.644  49.238  1.00  0.00           C
ATOM   3095  HB  THR   195      45.275  35.708  48.696  1.00  0.00           H
ATOM   3096  CG2 THR   195      46.288  36.855  50.174  1.00  0.00           C
ATOM   3097 HG21 THR   195      46.097  36.473  51.178  1.00  0.00           H
ATOM   3098 HG22 THR   195      46.480  37.927  50.179  1.00  0.00           H
ATOM   3099 HG23 THR   195      47.173  36.299  49.861  1.00  0.00           H
ATOM   3100  OG1 THR   195      43.927  36.479  50.014  1.00  0.00           O
ATOM   3101  HG1 THR   195      43.235  36.062  49.496  1.00  0.00           H
ATOM   3102  C   THR   195      46.194  37.908  47.338  1.00  0.00           C
ATOM   3103  O   THR   195      47.098  38.715  47.537  1.00  0.00           O
ATOM   3104  N   THR   196      46.198  37.199  46.262  1.00  0.00           N
ATOM   3105  H   THR   196      45.338  36.673  46.194  1.00  0.00           H
ATOM   3106  CA  THR   196      47.112  37.468  45.035  1.00  0.00           C
ATOM   3107  HA  THR   196      48.121  37.412  45.443  1.00  0.00           H
ATOM   3108  CB  THR   196      46.786  36.351  44.033  1.00  0.00           C
ATOM   3109  HB  THR   196      45.703  36.290  43.932  1.00  0.00           H
ATOM   3110  CG2 THR   196      47.459  36.437  42.653  1.00  0.00           C
ATOM   3111 HG21 THR   196      48.536  36.299  42.755  1.00  0.00           H
ATOM   3112 HG22 THR   196      47.290  37.438  42.254  1.00  0.00           H
ATOM   3113 HG23 THR   196      46.909  35.701  42.064  1.00  0.00           H
ATOM   3114  OG1 THR   196      47.125  35.040  44.565  1.00  0.00           O
ATOM   3115  HG1 THR   196      46.768  34.334  44.021  1.00  0.00           H
ATOM   3116  C   THR   196      46.883  38.906  44.513  1.00  0.00           C
ATOM   3117  O   THR   196      47.801  39.673  44.403  1.00  0.00           O
ATOM   3118  N   GLY   197      45.647  39.263  44.105  1.00  0.00           N
ATOM   3119  H   GLY   197      45.012  38.479  44.058  1.00  0.00           H
ATOM   3120  CA  GLY   197      45.238  40.584  43.647  1.00  0.00           C
ATOM   3121  HA2 GLY   197      45.817  40.798  42.748  1.00  0.00           H
ATOM   3122  HA3 GLY   197      44.157  40.663  43.532  1.00  0.00           H
ATOM   3123  C   GLY   197      45.738  41.734  44.609  1.00  0.00           C
ATOM   3124  O   GLY   197      46.147  42.798  44.121  1.00  0.00           O
ATOM   3125  N   THR   198      45.524  41.527  45.887  1.00  0.00           N
ATOM   3126  H   THR   198      45.030  40.696  46.178  1.00  0.00           H
ATOM   3127  CA  THR   198      45.882  42.471  46.965  1.00  0.00           C
ATOM   3128  HA  THR   198      45.376  43.432  46.869  1.00  0.00           H
ATOM   3129  CB  THR   198      45.502  41.843  48.349  1.00  0.00           C
ATOM   3130  HB  THR   198      46.044  40.900  48.429  1.00  0.00           H
ATOM   3131  CG2 THR   198      45.915  42.644  49.547  1.00  0.00           C
ATOM   3132 HG21 THR   198      46.976  42.554  49.782  1.00  0.00           H
ATOM   3133 HG22 THR   198      45.415  42.250  50.432  1.00  0.00           H
ATOM   3134 HG23 THR   198      45.631  43.682  49.378  1.00  0.00           H
ATOM   3135  OG1 THR   198      44.101  41.668  48.479  1.00  0.00           O
ATOM   3136  HG1 THR   198      43.864  41.006  47.826  1.00  0.00           H
ATOM   3137  C   THR   198      47.385  42.841  46.955  1.00  0.00           C
ATOM   3138  O   THR   198      47.753  44.012  47.148  1.00  0.00           O
ATOM   3139  N   LEU   199      48.259  41.835  46.738  1.00  0.00           N
ATOM   3140  H   LEU   199      47.807  40.931  46.714  1.00  0.00           H
ATOM   3141  CA  LEU   199      49.740  41.897  46.441  1.00  0.00           C
ATOM   3142  HA  LEU   199      50.256  42.415  47.249  1.00  0.00           H
ATOM   3143  CB  LEU   199      50.289  40.388  46.511  1.00  0.00           C
ATOM   3144  HB2 LEU   199      50.292  40.122  47.568  1.00  0.00           H
ATOM   3145  HB3 LEU   199      49.636  39.746  45.920  1.00  0.00           H
ATOM   3146  CG  LEU   199      51.702  40.343  45.971  1.00  0.00           C
ATOM   3147  HG  LEU   199      51.809  40.709  44.951  1.00  0.00           H
ATOM   3148  CD1 LEU   199      52.691  41.219  46.737  1.00  0.00           C
ATOM   3149 HD11 LEU   199      53.689  40.802  46.596  1.00  0.00           H
ATOM   3150 HD12 LEU   199      52.429  41.138  47.792  1.00  0.00           H
ATOM   3151 HD13 LEU   199      52.747  42.273  46.462  1.00  0.00           H
ATOM   3152  CD2 LEU   199      52.022  38.878  45.961  1.00  0.00           C
ATOM   3153 HD21 LEU   199      51.429  38.343  45.220  1.00  0.00           H
ATOM   3154 HD22 LEU   199      53.053  38.756  45.628  1.00  0.00           H
ATOM   3155 HD23 LEU   199      51.788  38.398  46.912  1.00  0.00           H
ATOM   3156  C   LEU   199      49.943  42.690  45.160  1.00  0.00           C
ATOM   3157  O   LEU   199      50.744  43.617  45.266  1.00  0.00           O
ATOM   3158  N   VAL   200      49.357  42.297  43.979  1.00  0.00           N
ATOM   3159  H   VAL   200      48.877  41.408  43.943  1.00  0.00           H
ATOM   3160  CA  VAL   200      49.730  42.885  42.757  1.00  0.00           C
ATOM   3161  HA  VAL   200      50.814  42.982  42.691  1.00  0.00           H
ATOM   3162  CB  VAL   200      49.391  41.944  41.595  1.00  0.00           C
ATOM   3163  HB  VAL   200      48.331  41.964  41.342  1.00  0.00           H
ATOM   3164  CG1 VAL   200      50.031  42.473  40.336  1.00  0.00           C
ATOM   3165 HG11 VAL   200      51.120  42.435  40.323  1.00  0.00           H
ATOM   3166 HG12 VAL   200      49.676  41.861  39.507  1.00  0.00           H
ATOM   3167 HG13 VAL   200      49.632  43.468  40.141  1.00  0.00           H
ATOM   3168  CG2 VAL   200      49.826  40.456  41.840  1.00  0.00           C
ATOM   3169 HG21 VAL   200      50.799  40.409  42.330  1.00  0.00           H
ATOM   3170 HG22 VAL   200      49.845  39.902  40.902  1.00  0.00           H
ATOM   3171 HG23 VAL   200      49.172  39.780  42.389  1.00  0.00           H
ATOM   3172  C   VAL   200      49.232  44.283  42.560  1.00  0.00           C
ATOM   3173  O   VAL   200      50.061  45.021  42.131  1.00  0.00           O
ATOM   3174  N   ALA   201      47.977  44.535  42.946  1.00  0.00           N
ATOM   3175  H   ALA   201      47.419  43.807  43.369  1.00  0.00           H
ATOM   3176  CA  ALA   201      47.415  45.911  42.945  1.00  0.00           C
ATOM   3177  HA  ALA   201      47.324  46.183  41.894  1.00  0.00           H
ATOM   3178  CB  ALA   201      46.033  46.033  43.601  1.00  0.00           C
ATOM   3179  HB1 ALA   201      45.813  46.884  44.244  1.00  0.00           H
ATOM   3180  HB2 ALA   201      45.962  45.139  44.221  1.00  0.00           H
ATOM   3181  HB3 ALA   201      45.221  45.945  42.878  1.00  0.00           H
ATOM   3182  C   ALA   201      48.310  46.883  43.704  1.00  0.00           C
ATOM   3183  O   ALA   201      48.594  47.963  43.113  1.00  0.00           O
ATOM   3184  N   SER   202      48.868  46.437  44.818  1.00  0.00           N
ATOM   3185  H   SER   202      48.527  45.552  45.164  1.00  0.00           H
ATOM   3186  CA  SER   202      49.805  47.225  45.636  1.00  0.00           C
ATOM   3187  HA  SER   202      49.395  48.231  45.724  1.00  0.00           H
ATOM   3188  CB  SER   202      49.917  46.648  46.995  1.00  0.00           C
ATOM   3189  HB2 SER   202      50.283  45.631  46.849  1.00  0.00           H
ATOM   3190  HB3 SER   202      50.687  47.254  47.471  1.00  0.00           H
ATOM   3191  OG  SER   202      48.634  46.716  47.677  1.00  0.00           O
ATOM   3192  HG  SER   202      48.312  45.818  47.778  1.00  0.00           H
ATOM   3193  C   SER   202      51.168  47.330  44.954  1.00  0.00           C
ATOM   3194  O   SER   202      51.848  48.357  44.807  1.00  0.00           O
ATOM   3195  N   TYR   203      51.735  46.184  44.458  1.00  0.00           N
ATOM   3196  H   TYR   203      51.231  45.311  44.518  1.00  0.00           H
ATOM   3197  CA  TYR   203      53.035  46.060  43.864  1.00  0.00           C
ATOM   3198  HA  TYR   203      53.650  46.662  44.533  1.00  0.00           H
ATOM   3199  CB  TYR   203      53.506  44.601  43.904  1.00  0.00           C
ATOM   3200  HB2 TYR   203      53.113  44.049  44.758  1.00  0.00           H
ATOM   3201  HB3 TYR   203      52.874  44.177  43.123  1.00  0.00           H
ATOM   3202  CG  TYR   203      54.927  44.070  43.610  1.00  0.00           C
ATOM   3203  CD1 TYR   203      56.027  44.908  43.709  1.00  0.00           C
ATOM   3204  HD1 TYR   203      55.834  45.937  43.976  1.00  0.00           H
ATOM   3205  CE1 TYR   203      57.346  44.420  43.471  1.00  0.00           C
ATOM   3206  HE1 TYR   203      58.221  45.044  43.569  1.00  0.00           H
ATOM   3207  CZ  TYR   203      57.479  43.101  43.063  1.00  0.00           C
ATOM   3208  OH  TYR   203      58.721  42.595  42.763  1.00  0.00           O
ATOM   3209  HH  TYR   203      59.465  43.126  43.052  1.00  0.00           H
ATOM   3210  CE2 TYR   203      56.413  42.149  43.005  1.00  0.00           C
ATOM   3211  HE2 TYR   203      56.543  41.106  42.755  1.00  0.00           H
ATOM   3212  CD2 TYR   203      55.131  42.708  43.355  1.00  0.00           C
ATOM   3213  HD2 TYR   203      54.315  42.004  43.300  1.00  0.00           H
ATOM   3214  C   TYR   203      53.256  46.733  42.463  1.00  0.00           C
ATOM   3215  O   TYR   203      54.339  47.242  42.127  1.00  0.00           O
ATOM   3216  N   TYR   204      52.094  47.034  41.829  1.00  0.00           N
ATOM   3217  H   TYR   204      51.218  46.602  42.086  1.00  0.00           H
ATOM   3218  CA  TYR   204      52.031  47.996  40.795  1.00  0.00           C
ATOM   3219  HA  TYR   204      52.717  47.756  39.982  1.00  0.00           H
ATOM   3220  CB  TYR   204      50.595  48.024  40.242  1.00  0.00           C
ATOM   3221  HB2 TYR   204      50.346  47.025  39.882  1.00  0.00           H
ATOM   3222  HB3 TYR   204      49.908  48.417  40.992  1.00  0.00           H
ATOM   3223  CG  TYR   204      50.559  48.852  38.931  1.00  0.00           C
ATOM   3224  CD1 TYR   204      51.032  48.329  37.669  1.00  0.00           C
ATOM   3225  HD1 TYR   204      51.543  47.384  37.556  1.00  0.00           H
ATOM   3226  CE1 TYR   204      50.823  49.067  36.486  1.00  0.00           C
ATOM   3227  HE1 TYR   204      51.180  48.641  35.560  1.00  0.00           H
ATOM   3228  CZ  TYR   204      50.201  50.284  36.553  1.00  0.00           C
ATOM   3229  OH  TYR   204      50.051  50.982  35.378  1.00  0.00           O
ATOM   3230  HH  TYR   204      50.467  50.484  34.672  1.00  0.00           H
ATOM   3231  CE2 TYR   204      49.688  50.747  37.694  1.00  0.00           C
ATOM   3232  HE2 TYR   204      49.104  51.651  37.609  1.00  0.00           H
ATOM   3233  CD2 TYR   204      49.899  50.080  38.930  1.00  0.00           C
ATOM   3234  HD2 TYR   204      49.630  50.632  39.819  1.00  0.00           H
ATOM   3235  C   TYR   204      52.498  49.379  41.289  1.00  0.00           C
ATOM   3236  O   TYR   204      53.479  49.951  40.819  1.00  0.00           O
ATOM   3237  N   THR   205      51.920  49.880  42.381  1.00  0.00           N
ATOM   3238  H   THR   205      51.083  49.416  42.702  1.00  0.00           H
ATOM   3239  CA  THR   205      52.276  51.235  42.963  1.00  0.00           C
ATOM   3240  HA  THR   205      52.310  51.939  42.132  1.00  0.00           H
ATOM   3241  CB  THR   205      51.225  51.862  43.918  1.00  0.00           C
ATOM   3242  HB  THR   205      51.636  52.827  44.215  1.00  0.00           H
ATOM   3243  CG2 THR   205      49.810  52.144  43.354  1.00  0.00           C
ATOM   3244 HG21 THR   205      49.896  52.821  42.504  1.00  0.00           H
ATOM   3245 HG22 THR   205      49.182  52.700  44.050  1.00  0.00           H
ATOM   3246 HG23 THR   205      49.348  51.215  43.021  1.00  0.00           H
ATOM   3247  OG1 THR   205      51.019  51.010  44.977  1.00  0.00           O
ATOM   3248  HG1 THR   205      51.465  50.172  44.832  1.00  0.00           H
ATOM   3249  C   THR   205      53.566  51.258  43.739  1.00  0.00           C
ATOM   3250  O   THR   205      54.193  52.273  43.971  1.00  0.00           O
ATOM   3251  N   ASP   206      53.979  50.094  44.258  1.00  0.00           N
ATOM   3252  H   ASP   206      53.371  49.304  44.095  1.00  0.00           H
ATOM   3253  CA  ASP   206      54.886  50.038  45.401  1.00  0.00           C
ATOM   3254  HA  ASP   206      55.386  50.994  45.552  1.00  0.00           H
ATOM   3255  CB  ASP   206      54.110  49.806  46.697  1.00  0.00           C
ATOM   3256  HB2 ASP   206      53.456  50.662  46.868  1.00  0.00           H
ATOM   3257  HB3 ASP   206      53.401  49.015  46.452  1.00  0.00           H
ATOM   3258  CG  ASP   206      54.857  49.837  48.047  1.00  0.00           C
ATOM   3259  OD1 ASP   206      56.086  49.900  47.964  1.00  0.00           O
ATOM   3260  OD2 ASP   206      54.221  49.789  49.097  1.00  0.00           O
ATOM   3261  C   ASP   206      55.983  49.041  45.076  1.00  0.00           C
ATOM   3262  O   ASP   206      55.742  47.824  45.404  1.00  0.00           O
ATOM   3263  N   PRO   207      57.114  49.349  44.501  1.00  0.00           N
ATOM   3264  CD  PRO   207      57.464  50.694  44.218  1.00  0.00           C
ATOM   3265  HD2 PRO   207      57.365  51.417  45.027  1.00  0.00           H
ATOM   3266  HD3 PRO   207      56.852  51.033  43.380  1.00  0.00           H
ATOM   3267  CG  PRO   207      58.944  50.626  43.838  1.00  0.00           C
ATOM   3268  HG2 PRO   207      59.624  50.942  44.630  1.00  0.00           H
ATOM   3269  HG3 PRO   207      59.036  51.235  42.939  1.00  0.00           H
ATOM   3270  CB  PRO   207      59.223  49.179  43.430  1.00  0.00           C
ATOM   3271  HB2 PRO   207      60.242  48.857  43.644  1.00  0.00           H
ATOM   3272  HB3 PRO   207      58.957  48.959  42.397  1.00  0.00           H
ATOM   3273  CA  PRO   207      58.178  48.390  44.206  1.00  0.00           C
ATOM   3274  HA  PRO   207      57.743  47.630  43.557  1.00  0.00           H
ATOM   3275  C   PRO   207      58.872  47.647  45.430  1.00  0.00           C
ATOM   3276  O   PRO   207      59.796  46.877  45.260  1.00  0.00           O
ATOM   3277  N   GLU   208      58.480  47.994  46.659  1.00  0.00           N
ATOM   3278  H   GLU   208      57.661  48.583  46.697  1.00  0.00           H
ATOM   3279  CA  GLU   208      58.936  47.479  47.891  1.00  0.00           C
ATOM   3280  HA  GLU   208      59.850  46.923  47.681  1.00  0.00           H
ATOM   3281  CB  GLU   208      59.293  48.529  48.907  1.00  0.00           C
ATOM   3282  HB2 GLU   208      58.454  49.202  49.080  1.00  0.00           H
ATOM   3283  HB3 GLU   208      59.498  48.038  49.858  1.00  0.00           H
ATOM   3284  CG  GLU   208      60.561  49.299  48.434  1.00  0.00           C
ATOM   3285  HG2 GLU   208      61.449  48.667  48.409  1.00  0.00           H
ATOM   3286  HG3 GLU   208      60.455  49.763  47.454  1.00  0.00           H
ATOM   3287  CD  GLU   208      60.811  50.460  49.385  1.00  0.00           C
ATOM   3288  OE1 GLU   208      60.105  51.541  49.437  1.00  0.00           O
ATOM   3289  OE2 GLU   208      61.680  50.310  50.285  1.00  0.00           O
ATOM   3290  C   GLU   208      58.008  46.430  48.514  1.00  0.00           C
ATOM   3291  O   GLU   208      58.197  45.954  49.624  1.00  0.00           O
ATOM   3292  N   THR   209      56.877  46.037  47.898  1.00  0.00           N
ATOM   3293  H   THR   209      56.739  46.424  46.975  1.00  0.00           H
ATOM   3294  CA  THR   209      55.850  45.127  48.335  1.00  0.00           C
ATOM   3295  HA  THR   209      55.526  45.403  49.339  1.00  0.00           H
ATOM   3296  CB  THR   209      54.529  45.283  47.433  1.00  0.00           C
ATOM   3297  HB  THR   209      54.577  44.796  46.459  1.00  0.00           H
ATOM   3298  CG2 THR   209      53.347  44.625  48.103  1.00  0.00           C
ATOM   3299 HG21 THR   209      53.488  43.544  48.086  1.00  0.00           H
ATOM   3300 HG22 THR   209      52.464  44.767  47.479  1.00  0.00           H
ATOM   3301 HG23 THR   209      53.239  44.943  49.139  1.00  0.00           H
ATOM   3302  OG1 THR   209      54.107  46.629  47.139  1.00  0.00           O
ATOM   3303  HG1 THR   209      54.661  47.016  46.457  1.00  0.00           H
ATOM   3304  C   THR   209      56.400  43.748  48.274  1.00  0.00           C
ATOM   3305  O   THR   209      56.623  43.236  47.194  1.00  0.00           O
ATOM   3306  N   LYS   210      56.427  42.969  49.353  1.00  0.00           N
ATOM   3307  H   LYS   210      56.327  43.495  50.210  1.00  0.00           H
ATOM   3308  CA  LYS   210      56.922  41.589  49.473  1.00  0.00           C
ATOM   3309  HA  LYS   210      57.501  41.322  48.588  1.00  0.00           H
ATOM   3310  CB  LYS   210      57.778  41.390  50.778  1.00  0.00           C
ATOM   3311  HB2 LYS   210      57.192  41.641  51.661  1.00  0.00           H
ATOM   3312  HB3 LYS   210      58.067  40.341  50.833  1.00  0.00           H
ATOM   3313  CG  LYS   210      59.009  42.294  50.859  1.00  0.00           C
ATOM   3314  HG2 LYS   210      58.735  43.287  51.214  1.00  0.00           H
ATOM   3315  HG3 LYS   210      59.641  41.964  51.683  1.00  0.00           H
ATOM   3316  CD  LYS   210      59.846  42.474  49.556  1.00  0.00           C
ATOM   3317  HD2 LYS   210      60.235  41.512  49.220  1.00  0.00           H
ATOM   3318  HD3 LYS   210      59.235  42.960  48.795  1.00  0.00           H
ATOM   3319  CE  LYS   210      61.074  43.345  49.907  1.00  0.00           C
ATOM   3320  HE2 LYS   210      60.776  44.373  50.120  1.00  0.00           H
ATOM   3321  HE3 LYS   210      61.659  43.024  50.769  1.00  0.00           H
ATOM   3322  NZ  LYS   210      62.085  43.512  48.774  1.00  0.00           N
ATOM   3323  HZ1 LYS   210      62.689  42.748  48.504  1.00  0.00           H
ATOM   3324  HZ2 LYS   210      62.806  44.174  49.018  1.00  0.00           H
ATOM   3325  HZ3 LYS   210      61.561  44.035  48.086  1.00  0.00           H
ATOM   3326  C   LYS   210      55.922  40.411  49.387  1.00  0.00           C
ATOM   3327  O   LYS   210      56.263  39.365  48.794  1.00  0.00           O
ATOM   3328  N   MET   211      54.712  40.665  49.887  1.00  0.00           N
ATOM   3329  H   MET   211      54.692  41.602  50.264  1.00  0.00           H
ATOM   3330  CA  MET   211      53.587  39.809  50.186  1.00  0.00           C
ATOM   3331  HA  MET   211      53.360  39.099  49.390  1.00  0.00           H
ATOM   3332  CB  MET   211      53.959  39.026  51.443  1.00  0.00           C
ATOM   3333  HB2 MET   211      54.681  38.309  51.052  1.00  0.00           H
ATOM   3334  HB3 MET   211      54.337  39.774  52.141  1.00  0.00           H
ATOM   3335  CG  MET   211      52.812  38.224  52.119  1.00  0.00           C
ATOM   3336  HG2 MET   211      52.041  38.943  52.393  1.00  0.00           H
ATOM   3337  HG3 MET   211      52.405  37.430  51.493  1.00  0.00           H
ATOM   3338  SD  MET   211      53.436  37.577  53.721  1.00  0.00           S
ATOM   3339  CE  MET   211      51.967  36.924  54.344  1.00  0.00           C
ATOM   3340  HE1 MET   211      51.411  36.455  53.532  1.00  0.00           H
ATOM   3341  HE2 MET   211      52.361  36.135  54.985  1.00  0.00           H
ATOM   3342  HE3 MET   211      51.420  37.678  54.910  1.00  0.00           H
ATOM   3343  C   MET   211      52.285  40.647  50.267  1.00  0.00           C
ATOM   3344  O   MET   211      52.267  41.862  50.547  1.00  0.00           O
ATOM   3345  N   GLY   212      51.151  40.000  50.111  1.00  0.00           N
ATOM   3346  H   GLY   212      51.112  39.101  49.652  1.00  0.00           H
ATOM   3347  CA  GLY   212      49.800  40.405  50.483  1.00  0.00           C
ATOM   3348  HA2 GLY   212      49.987  41.360  50.975  1.00  0.00           H
ATOM   3349  HA3 GLY   212      49.142  40.380  49.615  1.00  0.00           H
ATOM   3350  C   GLY   212      49.236  39.540  51.592  1.00  0.00           C
ATOM   3351  O   GLY   212      49.696  38.348  51.816  1.00  0.00           O
ATOM   3352  N   VAL   213      48.276  40.153  52.312  1.00  0.00           N
ATOM   3353  H   VAL   213      48.170  41.149  52.182  1.00  0.00           H
ATOM   3354  CA  VAL   213      47.782  39.520  53.516  1.00  0.00           C
ATOM   3355  HA  VAL   213      47.790  38.447  53.327  1.00  0.00           H
ATOM   3356  CB  VAL   213      48.947  39.759  54.544  1.00  0.00           C
ATOM   3357  HB  VAL   213      49.919  39.509  54.117  1.00  0.00           H
ATOM   3358  CG1 VAL   213      48.969  41.132  55.059  1.00  0.00           C
ATOM   3359 HG11 VAL   213      48.037  41.277  55.605  1.00  0.00           H
ATOM   3360 HG12 VAL   213      49.757  41.117  55.812  1.00  0.00           H
ATOM   3361 HG13 VAL   213      49.223  41.831  54.263  1.00  0.00           H
ATOM   3362  CG2 VAL   213      48.792  38.913  55.850  1.00  0.00           C
ATOM   3363 HG21 VAL   213      49.726  38.660  56.351  1.00  0.00           H
ATOM   3364 HG22 VAL   213      48.470  37.911  55.563  1.00  0.00           H
ATOM   3365 HG23 VAL   213      48.194  39.466  56.574  1.00  0.00           H
ATOM   3366  C   VAL   213      46.440  39.891  54.063  1.00  0.00           C
ATOM   3367  O   VAL   213      45.944  41.031  53.842  1.00  0.00           O
ATOM   3368  N   ILE   214      45.757  38.923  54.675  1.00  0.00           N
ATOM   3369  H   ILE   214      46.097  37.977  54.568  1.00  0.00           H
ATOM   3370  CA  ILE   214      44.328  39.011  54.893  1.00  0.00           C
ATOM   3371  HA  ILE   214      44.084  40.062  54.746  1.00  0.00           H
ATOM   3372  CB  ILE   214      43.561  38.113  53.951  1.00  0.00           C
ATOM   3373  HB  ILE   214      44.124  37.180  53.978  1.00  0.00           H
ATOM   3374  CG2 ILE   214      42.126  37.844  54.334  1.00  0.00           C
ATOM   3375 HG21 ILE   214      41.482  38.723  54.307  1.00  0.00           H
ATOM   3376 HG22 ILE   214      42.074  37.403  55.329  1.00  0.00           H
ATOM   3377 HG23 ILE   214      41.581  37.279  53.579  1.00  0.00           H
ATOM   3378  CG1 ILE   214      43.665  38.525  52.477  1.00  0.00           C
ATOM   3379 HG12 ILE   214      44.698  38.599  52.138  1.00  0.00           H
ATOM   3380 HG13 ILE   214      43.128  37.735  51.952  1.00  0.00           H
ATOM   3381  CD1 ILE   214      42.942  39.891  52.116  1.00  0.00           C
ATOM   3382 HD11 ILE   214      43.605  40.726  52.342  1.00  0.00           H
ATOM   3383 HD12 ILE   214      41.929  39.998  52.503  1.00  0.00           H
ATOM   3384 HD13 ILE   214      42.924  39.933  51.027  1.00  0.00           H
ATOM   3385  C   ILE   214      43.998  38.611  56.370  1.00  0.00           C
ATOM   3386  O   ILE   214      44.458  37.608  56.932  1.00  0.00           O
ATOM   3387  N   PHE   215      43.208  39.504  56.986  1.00  0.00           N
ATOM   3388  H   PHE   215      42.775  40.244  56.453  1.00  0.00           H
ATOM   3389  CA  PHE   215      42.900  39.437  58.401  1.00  0.00           C
ATOM   3390  HA  PHE   215      43.180  38.542  58.958  1.00  0.00           H
ATOM   3391  CB  PHE   215      43.657  40.456  59.133  1.00  0.00           C
ATOM   3392  HB2 PHE   215      43.450  41.464  58.773  1.00  0.00           H
ATOM   3393  HB3 PHE   215      43.452  40.480  60.204  1.00  0.00           H
ATOM   3394  CG  PHE   215      45.229  40.299  59.115  1.00  0.00           C
ATOM   3395  CD1 PHE   215      45.795  39.752  60.270  1.00  0.00           C
ATOM   3396  HD1 PHE   215      45.145  39.446  61.076  1.00  0.00           H
ATOM   3397  CE1 PHE   215      47.193  39.827  60.494  1.00  0.00           C
ATOM   3398  HE1 PHE   215      47.696  39.443  61.369  1.00  0.00           H
ATOM   3399  CZ  PHE   215      47.990  40.530  59.544  1.00  0.00           C
ATOM   3400  HZ  PHE   215      49.069  40.531  59.560  1.00  0.00           H
ATOM   3401  CE2 PHE   215      47.371  41.153  58.437  1.00  0.00           C
ATOM   3402  HE2 PHE   215      48.021  41.685  57.759  1.00  0.00           H
ATOM   3403  CD2 PHE   215      45.952  41.064  58.208  1.00  0.00           C
ATOM   3404  HD2 PHE   215      45.497  41.549  57.358  1.00  0.00           H
ATOM   3405  C   PHE   215      41.386  39.610  58.598  1.00  0.00           C
ATOM   3406  O   PHE   215      40.920  40.525  59.259  1.00  0.00           O
ATOM   3407  N   GLY   216      40.659  38.658  57.998  1.00  0.00           N
ATOM   3408  H   GLY   216      41.026  37.757  57.728  1.00  0.00           H
ATOM   3409  CA  GLY   216      39.194  38.699  57.970  1.00  0.00           C
ATOM   3410  HA2 GLY   216      38.766  39.679  58.178  1.00  0.00           H
ATOM   3411  HA3 GLY   216      38.911  38.391  56.962  1.00  0.00           H
ATOM   3412  C   GLY   216      38.610  37.600  58.892  1.00  0.00           C
ATOM   3413  O   GLY   216      39.196  37.218  59.889  1.00  0.00           O
ATOM   3414  N   THR   217      37.644  36.828  58.322  1.00  0.00           N
ATOM   3415  H   THR   217      37.202  37.202  57.494  1.00  0.00           H
ATOM   3416  CA  THR   217      36.962  35.601  58.913  1.00  0.00           C
ATOM   3417  HA  THR   217      36.589  35.813  59.915  1.00  0.00           H
ATOM   3418  CB  THR   217      35.775  35.071  57.990  1.00  0.00           C
ATOM   3419  HB  THR   217      36.229  34.842  57.026  1.00  0.00           H
ATOM   3420  CG2 THR   217      35.171  33.813  58.490  1.00  0.00           C
ATOM   3421 HG21 THR   217      35.809  33.000  58.142  1.00  0.00           H
ATOM   3422 HG22 THR   217      34.126  33.737  58.190  1.00  0.00           H
ATOM   3423 HG23 THR   217      35.097  33.850  59.577  1.00  0.00           H
ATOM   3424  OG1 THR   217      34.828  36.063  57.768  1.00  0.00           O
ATOM   3425  HG1 THR   217      35.117  36.675  57.087  1.00  0.00           H
ATOM   3426  C   THR   217      37.998  34.539  59.199  1.00  0.00           C
ATOM   3427  O   THR   217      37.975  33.770  60.160  1.00  0.00           O
ATOM   3428  N   GLY   218      38.891  34.401  58.243  1.00  0.00           N
ATOM   3429  H   GLY   218      38.769  35.099  57.524  1.00  0.00           H
ATOM   3430  CA  GLY   218      40.046  33.523  58.168  1.00  0.00           C
ATOM   3431  HA2 GLY   218      40.090  32.758  58.945  1.00  0.00           H
ATOM   3432  HA3 GLY   218      39.926  33.093  57.174  1.00  0.00           H
ATOM   3433  C   GLY   218      41.371  34.258  58.093  1.00  0.00           C
ATOM   3434  O   GLY   218      41.486  35.375  58.575  1.00  0.00           O
ATOM   3435  N   VAL   219      42.353  33.609  57.543  1.00  0.00           N
ATOM   3436  H   VAL   219      42.075  32.662  57.327  1.00  0.00           H
ATOM   3437  CA  VAL   219      43.744  34.075  57.343  1.00  0.00           C
ATOM   3438  HA  VAL   219      43.820  35.152  57.195  1.00  0.00           H
ATOM   3439  CB  VAL   219      44.664  33.853  58.635  1.00  0.00           C
ATOM   3440  HB  VAL   219      45.505  34.535  58.508  1.00  0.00           H
ATOM   3441  CG1 VAL   219      44.014  34.405  59.919  1.00  0.00           C
ATOM   3442 HG11 VAL   219      44.829  34.538  60.632  1.00  0.00           H
ATOM   3443 HG12 VAL   219      43.644  35.392  59.644  1.00  0.00           H
ATOM   3444 HG13 VAL   219      43.244  33.714  60.262  1.00  0.00           H
ATOM   3445  CG2 VAL   219      45.203  32.410  58.879  1.00  0.00           C
ATOM   3446 HG21 VAL   219      44.436  31.718  59.225  1.00  0.00           H
ATOM   3447 HG22 VAL   219      45.944  32.385  59.678  1.00  0.00           H
ATOM   3448 HG23 VAL   219      45.800  32.107  58.019  1.00  0.00           H
ATOM   3449  C   VAL   219      44.322  33.463  56.121  1.00  0.00           C
ATOM   3450  O   VAL   219      44.222  32.249  55.934  1.00  0.00           O
ATOM   3451  N   ASN   220      44.920  34.343  55.278  1.00  0.00           N
ATOM   3452  H   ASN   220      45.002  35.296  55.601  1.00  0.00           H
ATOM   3453  CA  ASN   220      45.655  33.936  54.087  1.00  0.00           C
ATOM   3454  HA  ASN   220      46.044  32.927  54.226  1.00  0.00           H
ATOM   3455  CB  ASN   220      44.698  33.842  52.880  1.00  0.00           C
ATOM   3456  HB2 ASN   220      43.783  33.296  53.107  1.00  0.00           H
ATOM   3457  HB3 ASN   220      44.318  34.807  52.545  1.00  0.00           H
ATOM   3458  CG  ASN   220      45.340  33.152  51.677  1.00  0.00           C
ATOM   3459  OD1 ASN   220      46.328  32.398  51.873  1.00  0.00           O
ATOM   3460  ND2 ASN   220      44.908  33.541  50.526  1.00  0.00           N
ATOM   3461 HD21 ASN   220      44.190  34.248  50.457  1.00  0.00           H
ATOM   3462 HD22 ASN   220      45.425  33.364  49.677  1.00  0.00           H
ATOM   3463  C   ASN   220      46.818  34.961  53.895  1.00  0.00           C
ATOM   3464  O   ASN   220      46.882  36.055  54.448  1.00  0.00           O
ATOM   3465  N   GLY   221      47.871  34.538  53.138  1.00  0.00           N
ATOM   3466  H   GLY   221      47.815  33.718  52.552  1.00  0.00           H
ATOM   3467  CA  GLY   221      48.889  35.430  52.596  1.00  0.00           C
ATOM   3468  HA2 GLY   221      48.471  36.426  52.450  1.00  0.00           H
ATOM   3469  HA3 GLY   221      49.665  35.437  53.361  1.00  0.00           H
ATOM   3470  C   GLY   221      49.393  34.839  51.314  1.00  0.00           C
ATOM   3471  O   GLY   221      49.221  33.598  51.063  1.00  0.00           O
ATOM   3472  N   ALA   222      49.954  35.694  50.472  1.00  0.00           N
ATOM   3473  H   ALA   222      49.849  36.663  50.736  1.00  0.00           H
ATOM   3474  CA  ALA   222      50.528  35.362  49.186  1.00  0.00           C
ATOM   3475  HA  ALA   222      50.919  34.344  49.209  1.00  0.00           H
ATOM   3476  CB  ALA   222      49.365  35.442  48.179  1.00  0.00           C
ATOM   3477  HB1 ALA   222      48.877  36.414  48.104  1.00  0.00           H
ATOM   3478  HB2 ALA   222      48.762  34.557  48.381  1.00  0.00           H
ATOM   3479  HB3 ALA   222      49.683  35.271  47.151  1.00  0.00           H
ATOM   3480  C   ALA   222      51.700  36.198  48.787  1.00  0.00           C
ATOM   3481  O   ALA   222      51.704  37.362  49.110  1.00  0.00           O
ATOM   3482  N   TYR   223      52.712  35.597  48.053  1.00  0.00           N
ATOM   3483  H   TYR   223      52.526  34.633  47.816  1.00  0.00           H
ATOM   3484  CA  TYR   223      54.047  36.089  47.650  1.00  0.00           C
ATOM   3485  HA  TYR   223      54.009  37.155  47.429  1.00  0.00           H
ATOM   3486  CB  TYR   223      55.010  36.022  48.925  1.00  0.00           C
ATOM   3487  HB2 TYR   223      55.776  36.778  48.749  1.00  0.00           H
ATOM   3488  HB3 TYR   223      54.495  36.397  49.810  1.00  0.00           H
ATOM   3489  CG  TYR   223      55.479  34.638  49.189  1.00  0.00           C
ATOM   3490  CD1 TYR   223      54.540  33.633  49.593  1.00  0.00           C
ATOM   3491  HD1 TYR   223      53.550  33.919  49.919  1.00  0.00           H
ATOM   3492  CE1 TYR   223      54.894  32.273  49.562  1.00  0.00           C
ATOM   3493  HE1 TYR   223      54.258  31.439  49.822  1.00  0.00           H
ATOM   3494  CZ  TYR   223      56.256  31.927  49.213  1.00  0.00           C
ATOM   3495  OH  TYR   223      56.610  30.626  49.225  1.00  0.00           O
ATOM   3496  HH  TYR   223      57.331  30.503  48.603  1.00  0.00           H
ATOM   3497  CE2 TYR   223      57.184  32.858  48.767  1.00  0.00           C
ATOM   3498  HE2 TYR   223      58.166  32.579  48.418  1.00  0.00           H
ATOM   3499  CD2 TYR   223      56.736  34.229  48.720  1.00  0.00           C
ATOM   3500  HD2 TYR   223      57.414  34.932  48.259  1.00  0.00           H
ATOM   3501  C   TYR   223      54.555  35.498  46.402  1.00  0.00           C
ATOM   3502  O   TYR   223      53.969  34.553  45.883  1.00  0.00           O
ATOM   3503  N   TYR   224      55.751  35.950  45.971  1.00  0.00           N
ATOM   3504  H   TYR   224      56.260  36.546  46.609  1.00  0.00           H
ATOM   3505  CA  TYR   224      56.452  35.379  44.836  1.00  0.00           C
ATOM   3506  HA  TYR   224      55.746  34.723  44.326  1.00  0.00           H
ATOM   3507  CB  TYR   224      56.835  36.489  43.806  1.00  0.00           C
ATOM   3508  HB2 TYR   224      57.305  37.270  44.405  1.00  0.00           H
ATOM   3509  HB3 TYR   224      57.681  36.125  43.224  1.00  0.00           H
ATOM   3510  CG  TYR   224      55.789  37.123  42.913  1.00  0.00           C
ATOM   3511  CD1 TYR   224      55.666  36.753  41.544  1.00  0.00           C
ATOM   3512  HD1 TYR   224      56.396  36.075  41.129  1.00  0.00           H
ATOM   3513  CE1 TYR   224      54.746  37.387  40.683  1.00  0.00           C
ATOM   3514  HE1 TYR   224      54.582  37.019  39.681  1.00  0.00           H
ATOM   3515  CZ  TYR   224      53.914  38.325  41.241  1.00  0.00           C
ATOM   3516  OH  TYR   224      53.139  39.051  40.402  1.00  0.00           O
ATOM   3517  HH  TYR   224      53.541  39.171  39.538  1.00  0.00           H
ATOM   3518  CE2 TYR   224      54.057  38.772  42.569  1.00  0.00           C
ATOM   3519  HE2 TYR   224      53.294  39.450  42.921  1.00  0.00           H
ATOM   3520  CD2 TYR   224      55.039  38.236  43.432  1.00  0.00           C
ATOM   3521  HD2 TYR   224      55.184  38.678  44.407  1.00  0.00           H
ATOM   3522  C   TYR   224      57.644  34.554  45.286  1.00  0.00           C
ATOM   3523  O   TYR   224      58.439  34.957  46.153  1.00  0.00           O
ATOM   3524  N   ASP   225      57.746  33.331  44.681  1.00  0.00           N
ATOM   3525  H   ASP   225      57.000  32.991  44.091  1.00  0.00           H
ATOM   3526  CA  ASP   225      58.826  32.383  44.940  1.00  0.00           C
ATOM   3527  HA  ASP   225      59.541  32.741  45.681  1.00  0.00           H
ATOM   3528  CB  ASP   225      58.267  31.138  45.660  1.00  0.00           C
ATOM   3529  HB2 ASP   225      57.355  31.426  46.183  1.00  0.00           H
ATOM   3530  HB3 ASP   225      57.921  30.443  44.895  1.00  0.00           H
ATOM   3531  CG  ASP   225      59.245  30.532  46.645  1.00  0.00           C
ATOM   3532  OD1 ASP   225      60.450  30.456  46.302  1.00  0.00           O
ATOM   3533  OD2 ASP   225      58.875  30.236  47.771  1.00  0.00           O
ATOM   3534  C   ASP   225      59.494  32.014  43.532  1.00  0.00           C
ATOM   3535  O   ASP   225      59.030  32.529  42.501  1.00  0.00           O
ATOM   3536  N   VAL   226      60.488  31.197  43.489  1.00  0.00           N
ATOM   3537  H   VAL   226      60.850  30.879  44.377  1.00  0.00           H
ATOM   3538  CA  VAL   226      61.334  30.864  42.357  1.00  0.00           C
ATOM   3539  HA  VAL   226      61.126  31.554  41.540  1.00  0.00           H
ATOM   3540  CB  VAL   226      62.833  30.955  42.769  1.00  0.00           C
ATOM   3541  HB  VAL   226      62.993  30.206  43.545  1.00  0.00           H
ATOM   3542  CG1 VAL   226      63.738  30.721  41.601  1.00  0.00           C
ATOM   3543 HG11 VAL   226      64.763  30.829  41.954  1.00  0.00           H
ATOM   3544 HG12 VAL   226      63.640  29.807  41.015  1.00  0.00           H
ATOM   3545 HG13 VAL   226      63.553  31.536  40.901  1.00  0.00           H
ATOM   3546  CG2 VAL   226      63.228  32.351  43.246  1.00  0.00           C
ATOM   3547 HG21 VAL   226      62.900  33.176  42.613  1.00  0.00           H
ATOM   3548 HG22 VAL   226      64.295  32.458  43.442  1.00  0.00           H
ATOM   3549 HG23 VAL   226      62.748  32.552  44.204  1.00  0.00           H
ATOM   3550  C   VAL   226      60.998  29.489  41.832  1.00  0.00           C
ATOM   3551  O   VAL   226      60.850  28.581  42.641  1.00  0.00           O
ATOM   3552  N   CYS   227      60.916  29.337  40.520  1.00  0.00           N
ATOM   3553  H   CYS   227      61.008  30.145  39.920  1.00  0.00           H
ATOM   3554  CA  CYS   227      60.421  28.167  39.881  1.00  0.00           C
ATOM   3555  HA  CYS   227      59.421  27.977  40.272  1.00  0.00           H
ATOM   3556  CB  CYS   227      60.370  28.478  38.316  1.00  0.00           C
ATOM   3557  HB2 CYS   227      61.201  29.118  38.023  1.00  0.00           H
ATOM   3558  HB3 CYS   227      60.294  27.583  37.699  1.00  0.00           H
ATOM   3559  SG  CYS   227      58.860  29.509  38.112  1.00  0.00           S
ATOM   3560  HG  CYS   227      59.270  30.503  38.904  1.00  0.00           H
ATOM   3561  C   CYS   227      61.275  26.914  40.201  1.00  0.00           C
ATOM   3562  O   CYS   227      60.667  25.867  40.360  1.00  0.00           O
ATOM   3563  N   SER   228      62.620  26.996  40.376  1.00  0.00           N
ATOM   3564  H   SER   228      63.107  27.828  40.071  1.00  0.00           H
ATOM   3565  CA  SER   228      63.501  25.858  40.738  1.00  0.00           C
ATOM   3566  HA  SER   228      63.273  25.012  40.088  1.00  0.00           H
ATOM   3567  CB  SER   228      64.968  26.299  40.406  1.00  0.00           C
ATOM   3568  HB2 SER   228      65.644  25.446  40.441  1.00  0.00           H
ATOM   3569  HB3 SER   228      64.846  26.652  39.382  1.00  0.00           H
ATOM   3570  OG  SER   228      65.312  27.385  41.140  1.00  0.00           O
ATOM   3571  HG  SER   228      65.141  27.224  42.071  1.00  0.00           H
ATOM   3572  C   SER   228      63.319  25.408  42.209  1.00  0.00           C
ATOM   3573  O   SER   228      63.659  24.293  42.544  1.00  0.00           O
ATOM   3574  N   ASP   229      62.807  26.281  42.989  1.00  0.00           N
ATOM   3575  H   ASP   229      62.456  27.143  42.596  1.00  0.00           H
ATOM   3576  CA  ASP   229      62.678  26.044  44.399  1.00  0.00           C
ATOM   3577  HA  ASP   229      63.337  25.225  44.688  1.00  0.00           H
ATOM   3578  CB  ASP   229      63.005  27.328  45.190  1.00  0.00           C
ATOM   3579  HB2 ASP   229      62.175  28.018  45.035  1.00  0.00           H
ATOM   3580  HB3 ASP   229      62.979  26.915  46.199  1.00  0.00           H
ATOM   3581  CG  ASP   229      64.313  28.055  44.873  1.00  0.00           C
ATOM   3582  OD1 ASP   229      64.615  29.082  45.504  1.00  0.00           O
ATOM   3583  OD2 ASP   229      65.146  27.619  44.016  1.00  0.00           O
ATOM   3584  C   ASP   229      61.254  25.507  44.625  1.00  0.00           C
ATOM   3585  O   ASP   229      60.991  25.136  45.778  1.00  0.00           O
ATOM   3586  N   ILE   230      60.323  25.492  43.675  1.00  0.00           N
ATOM   3587  H   ILE   230      60.443  25.842  42.735  1.00  0.00           H
ATOM   3588  CA  ILE   230      58.983  24.950  43.905  1.00  0.00           C
ATOM   3589  HA  ILE   230      58.573  25.103  44.904  1.00  0.00           H
ATOM   3590  CB  ILE   230      57.905  25.694  43.084  1.00  0.00           C
ATOM   3591  HB  ILE   230      58.029  25.745  42.002  1.00  0.00           H
ATOM   3592  CG2 ILE   230      56.523  25.060  43.381  1.00  0.00           C
ATOM   3593 HG21 ILE   230      55.804  25.783  42.995  1.00  0.00           H
ATOM   3594 HG22 ILE   230      56.417  25.039  44.466  1.00  0.00           H
ATOM   3595 HG23 ILE   230      56.387  24.085  42.913  1.00  0.00           H
ATOM   3596  CG1 ILE   230      57.838  27.172  43.409  1.00  0.00           C
ATOM   3597 HG12 ILE   230      57.402  27.202  44.408  1.00  0.00           H
ATOM   3598 HG13 ILE   230      58.865  27.502  43.572  1.00  0.00           H
ATOM   3599  CD1 ILE   230      57.174  28.165  42.393  1.00  0.00           C
ATOM   3600 HD11 ILE   230      56.143  27.883  42.174  1.00  0.00           H
ATOM   3601 HD12 ILE   230      57.898  28.169  41.579  1.00  0.00           H
ATOM   3602 HD13 ILE   230      57.150  29.161  42.833  1.00  0.00           H
ATOM   3603  C   ILE   230      58.953  23.453  43.500  1.00  0.00           C
ATOM   3604  O   ILE   230      58.792  23.135  42.305  1.00  0.00           O
ATOM   3605  N   GLU   231      59.093  22.485  44.434  1.00  0.00           N
ATOM   3606  H   GLU   231      59.350  22.808  45.357  1.00  0.00           H
ATOM   3607  CA  GLU   231      59.285  21.038  44.090  1.00  0.00           C
ATOM   3608  HA  GLU   231      60.145  20.858  43.445  1.00  0.00           H
ATOM   3609  CB  GLU   231      59.407  20.089  45.323  1.00  0.00           C
ATOM   3610  HB2 GLU   231      60.077  20.519  46.067  1.00  0.00           H
ATOM   3611  HB3 GLU   231      58.399  19.856  45.667  1.00  0.00           H
ATOM   3612  CG  GLU   231      59.927  18.762  44.802  1.00  0.00           C
ATOM   3613  HG2 GLU   231      59.239  18.248  44.131  1.00  0.00           H
ATOM   3614  HG3 GLU   231      60.814  18.837  44.173  1.00  0.00           H
ATOM   3615  CD  GLU   231      60.394  17.876  45.884  1.00  0.00           C
ATOM   3616  OE1 GLU   231      59.863  18.014  47.062  1.00  0.00           O
ATOM   3617  OE2 GLU   231      61.181  16.927  45.707  1.00  0.00           O
ATOM   3618  C   GLU   231      58.131  20.566  43.213  1.00  0.00           C
ATOM   3619  O   GLU   231      58.223  19.966  42.176  1.00  0.00           O
ATOM   3620  N   LYS   232      56.884  20.868  43.528  1.00  0.00           N
ATOM   3621  H   LYS   232      56.840  21.394  44.390  1.00  0.00           H
ATOM   3622  CA  LYS   232      55.575  20.553  42.860  1.00  0.00           C
ATOM   3623  HA  LYS   232      55.592  19.469  42.745  1.00  0.00           H
ATOM   3624  CB  LYS   232      54.385  20.893  43.775  1.00  0.00           C
ATOM   3625  HB2 LYS   232      53.549  20.445  43.237  1.00  0.00           H
ATOM   3626  HB3 LYS   232      54.428  20.381  44.736  1.00  0.00           H
ATOM   3627  CG  LYS   232      54.257  22.433  43.885  1.00  0.00           C
ATOM   3628  HG2 LYS   232      55.100  22.816  44.463  1.00  0.00           H
ATOM   3629  HG3 LYS   232      54.346  22.939  42.925  1.00  0.00           H
ATOM   3630  CD  LYS   232      52.972  22.884  44.580  1.00  0.00           C
ATOM   3631  HD2 LYS   232      53.186  23.845  45.046  1.00  0.00           H
ATOM   3632  HD3 LYS   232      52.122  22.867  43.898  1.00  0.00           H
ATOM   3633  CE  LYS   232      52.557  21.910  45.656  1.00  0.00           C
ATOM   3634  HE2 LYS   232      52.083  20.998  45.296  1.00  0.00           H
ATOM   3635  HE3 LYS   232      53.439  21.713  46.266  1.00  0.00           H
ATOM   3636  NZ  LYS   232      51.607  22.485  46.638  1.00  0.00           N
ATOM   3637  HZ1 LYS   232      50.646  22.433  46.336  1.00  0.00           H
ATOM   3638  HZ2 LYS   232      51.680  23.487  46.740  1.00  0.00           H
ATOM   3639  HZ3 LYS   232      51.749  21.903  47.452  1.00  0.00           H
ATOM   3640  C   LYS   232      55.448  21.088  41.388  1.00  0.00           C
ATOM   3641  O   LYS   232      54.689  20.471  40.646  1.00  0.00           O
ATOM   3642  N   LEU   233      56.330  22.017  40.935  1.00  0.00           N
ATOM   3643  H   LEU   233      56.955  22.463  41.592  1.00  0.00           H
ATOM   3644  CA  LEU   233      56.402  22.538  39.538  1.00  0.00           C
ATOM   3645  HA  LEU   233      55.510  22.196  39.013  1.00  0.00           H
ATOM   3646  CB  LEU   233      56.406  24.044  39.442  1.00  0.00           C
ATOM   3647  HB2 LEU   233      57.304  24.486  39.874  1.00  0.00           H
ATOM   3648  HB3 LEU   233      56.520  24.222  38.373  1.00  0.00           H
ATOM   3649  CG  LEU   233      55.090  24.778  39.890  1.00  0.00           C
ATOM   3650  HG  LEU   233      54.755  24.669  40.922  1.00  0.00           H
ATOM   3651  CD1 LEU   233      55.294  26.340  39.875  1.00  0.00           C
ATOM   3652 HD11 LEU   233      56.194  26.658  40.402  1.00  0.00           H
ATOM   3653 HD12 LEU   233      54.421  26.847  40.286  1.00  0.00           H
ATOM   3654 HD13 LEU   233      55.464  26.615  38.833  1.00  0.00           H
ATOM   3655  CD2 LEU   233      53.941  24.488  38.963  1.00  0.00           C
ATOM   3656 HD21 LEU   233      53.028  25.054  39.143  1.00  0.00           H
ATOM   3657 HD22 LEU   233      54.288  24.735  37.959  1.00  0.00           H
ATOM   3658 HD23 LEU   233      53.621  23.446  38.973  1.00  0.00           H
ATOM   3659  C   LEU   233      57.609  21.996  38.753  1.00  0.00           C
ATOM   3660  O   LEU   233      57.657  22.297  37.554  1.00  0.00           O
ATOM   3661  N   GLN   234      58.416  21.073  39.376  1.00  0.00           N
ATOM   3662  H   GLN   234      58.103  20.789  40.293  1.00  0.00           H
ATOM   3663  CA  GLN   234      59.601  20.401  38.776  1.00  0.00           C
ATOM   3664  HA  GLN   234      60.372  21.106  38.464  1.00  0.00           H
ATOM   3665  CB  GLN   234      60.201  19.495  39.878  1.00  0.00           C
ATOM   3666  HB2 GLN   234      60.289  20.057  40.808  1.00  0.00           H
ATOM   3667  HB3 GLN   234      59.609  18.621  40.150  1.00  0.00           H
ATOM   3668  CG  GLN   234      61.561  18.878  39.499  1.00  0.00           C
ATOM   3669  HG2 GLN   234      61.495  18.446  38.500  1.00  0.00           H
ATOM   3670  HG3 GLN   234      62.317  19.642  39.317  1.00  0.00           H
ATOM   3671  CD  GLN   234      62.035  17.795  40.476  1.00  0.00           C
ATOM   3672  OE1 GLN   234      61.228  17.248  41.228  1.00  0.00           O
ATOM   3673  NE2 GLN   234      63.330  17.471  40.478  1.00  0.00           N
ATOM   3674 HE21 GLN   234      63.444  16.611  40.996  1.00  0.00           H
ATOM   3675 HE22 GLN   234      64.032  18.034  40.018  1.00  0.00           H
ATOM   3676  C   GLN   234      59.160  19.679  37.563  1.00  0.00           C
ATOM   3677  O   GLN   234      58.415  18.672  37.538  1.00  0.00           O
ATOM   3678  N   GLY   235      59.680  20.171  36.439  1.00  0.00           N
ATOM   3679  H   GLY   235      60.384  20.891  36.522  1.00  0.00           H
ATOM   3680  CA  GLY   235      59.501  19.536  35.098  1.00  0.00           C
ATOM   3681  HA2 GLY   235      60.408  19.773  34.542  1.00  0.00           H
ATOM   3682  HA3 GLY   235      59.501  18.448  35.159  1.00  0.00           H
ATOM   3683  C   GLY   235      58.266  19.940  34.268  1.00  0.00           C
ATOM   3684  O   GLY   235      58.046  19.441  33.149  1.00  0.00           O
ATOM   3685  N   LYS   236      57.426  20.827  34.923  1.00  0.00           N
ATOM   3686  H   LYS   236      57.641  21.189  35.842  1.00  0.00           H
ATOM   3687  CA  LYS   236      56.066  21.248  34.466  1.00  0.00           C
ATOM   3688  HA  LYS   236      55.798  20.515  33.705  1.00  0.00           H
ATOM   3689  CB  LYS   236      55.070  21.160  35.696  1.00  0.00           C
ATOM   3690  HB2 LYS   236      55.269  21.875  36.495  1.00  0.00           H
ATOM   3691  HB3 LYS   236      54.033  21.310  35.396  1.00  0.00           H
ATOM   3692  CG  LYS   236      55.097  19.814  36.344  1.00  0.00           C
ATOM   3693  HG2 LYS   236      54.847  19.137  35.526  1.00  0.00           H
ATOM   3694  HG3 LYS   236      56.132  19.610  36.621  1.00  0.00           H
ATOM   3695  CD  LYS   236      54.183  19.623  37.516  1.00  0.00           C
ATOM   3696  HD2 LYS   236      54.390  20.490  38.144  1.00  0.00           H
ATOM   3697  HD3 LYS   236      53.157  19.680  37.151  1.00  0.00           H
ATOM   3698  CE  LYS   236      54.480  18.328  38.386  1.00  0.00           C
ATOM   3699  HE2 LYS   236      54.403  17.478  37.708  1.00  0.00           H
ATOM   3700  HE3 LYS   236      55.523  18.364  38.698  1.00  0.00           H
ATOM   3701  NZ  LYS   236      53.495  18.052  39.516  1.00  0.00           N
ATOM   3702  HZ1 LYS   236      53.676  17.272  40.131  1.00  0.00           H
ATOM   3703  HZ2 LYS   236      52.574  17.794  39.190  1.00  0.00           H
ATOM   3704  HZ3 LYS   236      53.444  18.869  40.108  1.00  0.00           H
ATOM   3705  C   LYS   236      56.047  22.652  33.726  1.00  0.00           C
ATOM   3706  O   LYS   236      55.080  22.983  33.176  1.00  0.00           O
ATOM   3707  N   LEU   237      57.132  23.366  33.700  1.00  0.00           N
ATOM   3708  H   LEU   237      57.938  23.034  34.208  1.00  0.00           H
ATOM   3709  CA  LEU   237      57.286  24.653  32.948  1.00  0.00           C
ATOM   3710  HA  LEU   237      56.287  25.029  32.728  1.00  0.00           H
ATOM   3711  CB  LEU   237      58.148  25.556  33.814  1.00  0.00           C
ATOM   3712  HB2 LEU   237      59.048  25.008  34.094  1.00  0.00           H
ATOM   3713  HB3 LEU   237      58.368  26.433  33.206  1.00  0.00           H
ATOM   3714  CG  LEU   237      57.493  26.033  35.112  1.00  0.00           C
ATOM   3715  HG  LEU   237      57.405  25.130  35.716  1.00  0.00           H
ATOM   3716  CD1 LEU   237      58.274  27.069  35.894  1.00  0.00           C
ATOM   3717 HD11 LEU   237      59.321  26.770  35.931  1.00  0.00           H
ATOM   3718 HD12 LEU   237      57.674  27.285  36.778  1.00  0.00           H
ATOM   3719 HD13 LEU   237      58.313  28.032  35.385  1.00  0.00           H
ATOM   3720  CD2 LEU   237      56.144  26.652  34.940  1.00  0.00           C
ATOM   3721 HD21 LEU   237      55.361  25.956  34.639  1.00  0.00           H
ATOM   3722 HD22 LEU   237      55.764  27.211  35.795  1.00  0.00           H
ATOM   3723 HD23 LEU   237      56.283  27.455  34.218  1.00  0.00           H
ATOM   3724  C   LEU   237      57.928  24.352  31.608  1.00  0.00           C
ATOM   3725  O   LEU   237      58.652  23.370  31.328  1.00  0.00           O
ATOM   3726  N   SER   238      57.856  25.322  30.728  1.00  0.00           N
ATOM   3727  H   SER   238      57.399  26.191  30.966  1.00  0.00           H
ATOM   3728  CA  SER   238      58.404  25.268  29.373  1.00  0.00           C
ATOM   3729  HA  SER   238      58.091  24.331  28.913  1.00  0.00           H
ATOM   3730  CB  SER   238      57.812  26.505  28.689  1.00  0.00           C
ATOM   3731  HB2 SER   238      56.739  26.429  28.512  1.00  0.00           H
ATOM   3732  HB3 SER   238      58.064  27.346  29.333  1.00  0.00           H
ATOM   3733  OG  SER   238      58.389  26.586  27.421  1.00  0.00           O
ATOM   3734  HG  SER   238      58.578  27.507  27.224  1.00  0.00           H
ATOM   3735  C   SER   238      59.931  25.353  29.315  1.00  0.00           C
ATOM   3736  O   SER   238      60.568  26.059  30.153  1.00  0.00           O
ATOM   3737  N   ASP   239      60.563  24.777  28.324  1.00  0.00           N
ATOM   3738  H   ASP   239      59.920  24.523  27.588  1.00  0.00           H
ATOM   3739  CA  ASP   239      62.015  24.800  28.022  1.00  0.00           C
ATOM   3740  HA  ASP   239      62.537  24.485  28.925  1.00  0.00           H
ATOM   3741  CB  ASP   239      62.274  23.668  26.998  1.00  0.00           C
ATOM   3742  HB2 ASP   239      63.364  23.661  26.965  1.00  0.00           H
ATOM   3743  HB3 ASP   239      61.858  22.745  27.402  1.00  0.00           H
ATOM   3744  CG  ASP   239      61.755  24.010  25.657  1.00  0.00           C
ATOM   3745  OD1 ASP   239      62.467  23.664  24.679  1.00  0.00           O
ATOM   3746  OD2 ASP   239      60.606  24.516  25.517  1.00  0.00           O
ATOM   3747  C   ASP   239      62.516  26.273  27.745  1.00  0.00           C
ATOM   3748  O   ASP   239      63.717  26.390  27.565  1.00  0.00           O
ATOM   3749  N   ASP   240      61.634  27.315  27.617  1.00  0.00           N
ATOM   3750  H   ASP   240      60.637  27.154  27.585  1.00  0.00           H
ATOM   3751  CA  ASP   240      61.961  28.729  27.565  1.00  0.00           C
ATOM   3752  HA  ASP   240      63.034  28.886  27.452  1.00  0.00           H
ATOM   3753  CB  ASP   240      61.359  29.392  26.254  1.00  0.00           C
ATOM   3754  HB2 ASP   240      61.841  30.360  26.112  1.00  0.00           H
ATOM   3755  HB3 ASP   240      61.581  28.776  25.382  1.00  0.00           H
ATOM   3756  CG  ASP   240      59.828  29.564  26.277  1.00  0.00           C
ATOM   3757  OD1 ASP   240      59.110  28.955  27.070  1.00  0.00           O
ATOM   3758  OD2 ASP   240      59.310  30.408  25.533  1.00  0.00           O
ATOM   3759  C   ASP   240      61.713  29.617  28.779  1.00  0.00           C
ATOM   3760  O   ASP   240      61.850  30.871  28.753  1.00  0.00           O
ATOM   3761  N   ILE   241      61.501  28.940  29.902  1.00  0.00           N
ATOM   3762  H   ILE   241      61.379  27.941  29.822  1.00  0.00           H
ATOM   3763  CA  ILE   241      61.443  29.596  31.262  1.00  0.00           C
ATOM   3764  HA  ILE   241      61.501  30.682  31.175  1.00  0.00           H
ATOM   3765  CB  ILE   241      60.131  29.357  31.980  1.00  0.00           C
ATOM   3766  HB  ILE   241      60.084  28.275  32.103  1.00  0.00           H
ATOM   3767  CG2 ILE   241      60.146  30.044  33.352  1.00  0.00           C
ATOM   3768 HG21 ILE   241      60.273  31.127  33.350  1.00  0.00           H
ATOM   3769 HG22 ILE   241      61.018  29.610  33.842  1.00  0.00           H
ATOM   3770 HG23 ILE   241      59.285  29.722  33.939  1.00  0.00           H
ATOM   3771  CG1 ILE   241      58.891  29.827  31.181  1.00  0.00           C
ATOM   3772 HG12 ILE   241      58.994  30.902  31.030  1.00  0.00           H
ATOM   3773 HG13 ILE   241      58.786  29.571  30.127  1.00  0.00           H
ATOM   3774  CD1 ILE   241      57.602  29.476  31.795  1.00  0.00           C
ATOM   3775 HD11 ILE   241      56.853  29.718  31.041  1.00  0.00           H
ATOM   3776 HD12 ILE   241      57.463  30.259  32.540  1.00  0.00           H
ATOM   3777 HD13 ILE   241      57.522  28.420  32.056  1.00  0.00           H
ATOM   3778  C   ILE   241      62.630  29.272  32.068  1.00  0.00           C
ATOM   3779  O   ILE   241      62.793  28.108  32.473  1.00  0.00           O
ATOM   3780  N   PRO   242      63.555  30.216  32.467  1.00  0.00           N
ATOM   3781  CD  PRO   242      63.523  31.641  32.218  1.00  0.00           C
ATOM   3782  HD2 PRO   242      62.855  32.080  32.959  1.00  0.00           H
ATOM   3783  HD3 PRO   242      63.233  31.894  31.198  1.00  0.00           H
ATOM   3784  CG  PRO   242      64.929  32.189  32.503  1.00  0.00           C
ATOM   3785  HG2 PRO   242      64.947  33.048  33.172  1.00  0.00           H
ATOM   3786  HG3 PRO   242      65.303  32.392  31.499  1.00  0.00           H
ATOM   3787  CB  PRO   242      65.723  31.044  33.177  1.00  0.00           C
ATOM   3788  HB2 PRO   242      66.111  31.387  34.136  1.00  0.00           H
ATOM   3789  HB3 PRO   242      66.574  30.769  32.553  1.00  0.00           H
ATOM   3790  CA  PRO   242      64.737  29.837  33.296  1.00  0.00           C
ATOM   3791  HA  PRO   242      65.243  29.051  32.736  1.00  0.00           H
ATOM   3792  C   PRO   242      64.459  29.398  34.732  1.00  0.00           C
ATOM   3793  O   PRO   242      63.406  29.743  35.243  1.00  0.00           O
ATOM   3794  N   PRO   243      65.393  28.694  35.312  1.00  0.00           N
ATOM   3795  CD  PRO   243      66.745  28.331  34.856  1.00  0.00           C
ATOM   3796  HD2 PRO   243      67.375  29.170  34.557  1.00  0.00           H
ATOM   3797  HD3 PRO   243      66.723  27.539  34.108  1.00  0.00           H
ATOM   3798  CG  PRO   243      67.501  27.809  36.151  1.00  0.00           C
ATOM   3799  HG2 PRO   243      67.921  28.655  36.696  1.00  0.00           H
ATOM   3800  HG3 PRO   243      68.139  26.944  35.964  1.00  0.00           H
ATOM   3801  CB  PRO   243      66.344  27.208  36.945  1.00  0.00           C
ATOM   3802  HB2 PRO   243      66.526  27.370  38.008  1.00  0.00           H
ATOM   3803  HB3 PRO   243      66.149  26.206  36.564  1.00  0.00           H
ATOM   3804  CA  PRO   243      65.116  28.059  36.582  1.00  0.00           C
ATOM   3805  HA  PRO   243      64.226  27.432  36.566  1.00  0.00           H
ATOM   3806  C   PRO   243      64.915  29.106  37.776  1.00  0.00           C
ATOM   3807  O   PRO   243      63.981  28.986  38.592  1.00  0.00           O
ATOM   3808  N   SER   244      65.783  30.066  37.877  1.00  0.00           N
ATOM   3809  H   SER   244      66.580  30.154  37.263  1.00  0.00           H
ATOM   3810  CA  SER   244      65.667  31.209  38.821  1.00  0.00           C
ATOM   3811  HA  SER   244      65.531  30.891  39.855  1.00  0.00           H
ATOM   3812  CB  SER   244      66.988  31.989  38.707  1.00  0.00           C
ATOM   3813  HB2 SER   244      66.823  32.891  39.297  1.00  0.00           H
ATOM   3814  HB3 SER   244      67.862  31.382  38.941  1.00  0.00           H
ATOM   3815  OG  SER   244      67.129  32.402  37.397  1.00  0.00           O
ATOM   3816  HG  SER   244      66.611  33.189  37.213  1.00  0.00           H
ATOM   3817  C   SER   244      64.436  32.129  38.464  1.00  0.00           C
ATOM   3818  O   SER   244      64.277  33.283  38.972  1.00  0.00           O
ATOM   3819  N   ALA   245      63.404  31.739  37.681  1.00  0.00           N
ATOM   3820  H   ALA   245      63.528  30.868  37.186  1.00  0.00           H
ATOM   3821  CA  ALA   245      62.276  32.598  37.243  1.00  0.00           C
ATOM   3822  HA  ALA   245      62.760  33.552  37.041  1.00  0.00           H
ATOM   3823  CB  ALA   245      61.599  31.977  36.026  1.00  0.00           C
ATOM   3824  HB1 ALA   245      61.251  30.993  36.341  1.00  0.00           H
ATOM   3825  HB2 ALA   245      62.337  31.963  35.224  1.00  0.00           H
ATOM   3826  HB3 ALA   245      60.693  32.533  35.786  1.00  0.00           H
ATOM   3827  C   ALA   245      61.238  32.774  38.467  1.00  0.00           C
ATOM   3828  O   ALA   245      60.927  31.751  39.133  1.00  0.00           O
ATOM   3829  N   PRO   246      60.480  33.966  38.512  1.00  0.00           N
ATOM   3830  CD  PRO   246      60.873  35.230  37.900  1.00  0.00           C
ATOM   3831  HD2 PRO   246      61.109  35.105  36.843  1.00  0.00           H
ATOM   3832  HD3 PRO   246      61.556  35.587  38.671  1.00  0.00           H
ATOM   3833  CG  PRO   246      59.596  36.118  38.096  1.00  0.00           C
ATOM   3834  HG2 PRO   246      58.855  36.039  37.301  1.00  0.00           H
ATOM   3835  HG3 PRO   246      59.784  37.186  38.204  1.00  0.00           H
ATOM   3836  CB  PRO   246      58.945  35.569  39.382  1.00  0.00           C
ATOM   3837  HB2 PRO   246      57.861  35.683  39.418  1.00  0.00           H
ATOM   3838  HB3 PRO   246      59.454  36.001  40.245  1.00  0.00           H
ATOM   3839  CA  PRO   246      59.311  34.042  39.402  1.00  0.00           C
ATOM   3840  HA  PRO   246      59.553  33.932  40.459  1.00  0.00           H
ATOM   3841  C   PRO   246      58.114  33.113  39.047  1.00  0.00           C
ATOM   3842  O   PRO   246      57.865  32.771  37.909  1.00  0.00           O
ATOM   3843  N   MET   247      57.262  32.910  40.112  1.00  0.00           N
ATOM   3844  H   MET   247      57.638  33.013  41.044  1.00  0.00           H
ATOM   3845  CA  MET   247      55.967  32.295  40.112  1.00  0.00           C
ATOM   3846  HA  MET   247      55.329  32.675  39.313  1.00  0.00           H
ATOM   3847  CB  MET   247      56.064  30.746  39.981  1.00  0.00           C
ATOM   3848  HB2 MET   247      56.533  30.441  39.046  1.00  0.00           H
ATOM   3849  HB3 MET   247      56.739  30.394  40.760  1.00  0.00           H
ATOM   3850  CG  MET   247      54.773  29.969  40.031  1.00  0.00           C
ATOM   3851  HG2 MET   247      54.986  28.901  39.977  1.00  0.00           H
ATOM   3852  HG3 MET   247      54.149  30.243  40.881  1.00  0.00           H
ATOM   3853  SD  MET   247      53.659  30.409  38.694  1.00  0.00           S
ATOM   3854  CE  MET   247      54.577  29.607  37.377  1.00  0.00           C
ATOM   3855  HE1 MET   247      55.423  30.255  37.145  1.00  0.00           H
ATOM   3856  HE2 MET   247      54.779  28.631  37.817  1.00  0.00           H
ATOM   3857  HE3 MET   247      53.921  29.533  36.510  1.00  0.00           H
ATOM   3858  C   MET   247      55.188  32.588  41.475  1.00  0.00           C
ATOM   3859  O   MET   247      55.787  32.381  42.539  1.00  0.00           O
ATOM   3860  N   ALA   248      53.927  33.102  41.434  1.00  0.00           N
ATOM   3861  H   ALA   248      53.433  33.193  40.558  1.00  0.00           H
ATOM   3862  CA  ALA   248      53.119  33.533  42.593  1.00  0.00           C
ATOM   3863  HA  ALA   248      53.835  34.000  43.269  1.00  0.00           H
ATOM   3864  CB  ALA   248      52.065  34.583  42.030  1.00  0.00           C
ATOM   3865  HB1 ALA   248      51.370  34.115  41.332  1.00  0.00           H
ATOM   3866  HB2 ALA   248      52.568  35.267  41.346  1.00  0.00           H
ATOM   3867  HB3 ALA   248      51.570  35.017  42.899  1.00  0.00           H
ATOM   3868  C   ALA   248      52.455  32.375  43.338  1.00  0.00           C
ATOM   3869  O   ALA   248      51.823  31.545  42.643  1.00  0.00           O
ATOM   3870  N   ILE   249      52.564  32.306  44.658  1.00  0.00           N
ATOM   3871  H   ILE   249      53.075  33.055  45.104  1.00  0.00           H
ATOM   3872  CA  ILE   249      51.949  31.313  45.559  1.00  0.00           C
ATOM   3873  HA  ILE   249      51.487  30.533  44.954  1.00  0.00           H
ATOM   3874  CB  ILE   249      53.065  30.630  46.489  1.00  0.00           C
ATOM   3875  HB  ILE   249      53.245  31.222  47.386  1.00  0.00           H
ATOM   3876  CG2 ILE   249      52.471  29.253  46.828  1.00  0.00           C
ATOM   3877 HG21 ILE   249      53.333  28.792  47.312  1.00  0.00           H
ATOM   3878 HG22 ILE   249      52.194  28.614  45.989  1.00  0.00           H
ATOM   3879 HG23 ILE   249      51.639  29.308  47.531  1.00  0.00           H
ATOM   3880  CG1 ILE   249      54.432  30.475  45.679  1.00  0.00           C
ATOM   3881 HG12 ILE   249      54.648  31.465  45.278  1.00  0.00           H
ATOM   3882 HG13 ILE   249      55.271  30.085  46.255  1.00  0.00           H
ATOM   3883  CD1 ILE   249      54.377  29.528  44.461  1.00  0.00           C
ATOM   3884 HD11 ILE   249      55.411  29.555  44.114  1.00  0.00           H
ATOM   3885 HD12 ILE   249      53.667  29.880  43.714  1.00  0.00           H
ATOM   3886 HD13 ILE   249      54.208  28.506  44.800  1.00  0.00           H
ATOM   3887  C   ILE   249      50.866  31.814  46.495  1.00  0.00           C
ATOM   3888  O   ILE   249      51.129  32.755  47.246  1.00  0.00           O
ATOM   3889  N   ASN   250      49.716  31.189  46.449  1.00  0.00           N
ATOM   3890  H   ASN   250      49.713  30.331  45.919  1.00  0.00           H
ATOM   3891  CA  ASN   250      48.549  31.423  47.383  1.00  0.00           C
ATOM   3892  HA  ASN   250      48.592  32.402  47.858  1.00  0.00           H
ATOM   3893  CB  ASN   250      47.195  31.181  46.601  1.00  0.00           C
ATOM   3894  HB2 ASN   250      47.007  31.680  45.650  1.00  0.00           H
ATOM   3895  HB3 ASN   250      47.172  30.150  46.248  1.00  0.00           H
ATOM   3896  CG  ASN   250      45.996  31.373  47.499  1.00  0.00           C
ATOM   3897  OD1 ASN   250      45.973  32.268  48.363  1.00  0.00           O
ATOM   3898  ND2 ASN   250      44.977  30.575  47.429  1.00  0.00           N
ATOM   3899 HD21 ASN   250      44.956  29.940  46.644  1.00  0.00           H
ATOM   3900 HD22 ASN   250      44.179  30.730  48.028  1.00  0.00           H
ATOM   3901  C   ASN   250      48.706  30.422  48.591  1.00  0.00           C
ATOM   3902  O   ASN   250      48.503  29.208  48.394  1.00  0.00           O
ATOM   3903  N   CYS   251      49.053  30.907  49.815  1.00  0.00           N
ATOM   3904  H   CYS   251      49.096  31.908  49.943  1.00  0.00           H
ATOM   3905  CA  CYS   251      49.625  29.997  50.834  1.00  0.00           C
ATOM   3906  HA  CYS   251      50.408  29.334  50.463  1.00  0.00           H
ATOM   3907  CB  CYS   251      50.482  30.876  51.895  1.00  0.00           C
ATOM   3908  HB2 CYS   251      49.823  31.659  52.272  1.00  0.00           H
ATOM   3909  HB3 CYS   251      50.800  30.231  52.714  1.00  0.00           H
ATOM   3910  SG  CYS   251      51.856  31.871  51.210  1.00  0.00           S
ATOM   3911  HG  CYS   251      51.222  32.807  50.498  1.00  0.00           H
ATOM   3912  C   CYS   251      48.559  29.136  51.598  1.00  0.00           C
ATOM   3913  O   CYS   251      48.727  27.954  51.730  1.00  0.00           O
ATOM   3914  N   GLU   252      47.384  29.704  51.932  1.00  0.00           N
ATOM   3915  H   GLU   252      47.223  30.630  51.563  1.00  0.00           H
ATOM   3916  CA  GLU   252      46.200  29.147  52.636  1.00  0.00           C
ATOM   3917  HA  GLU   252      45.625  29.991  53.015  1.00  0.00           H
ATOM   3918  CB  GLU   252      45.405  28.290  51.686  1.00  0.00           C
ATOM   3919  HB2 GLU   252      46.108  27.727  51.073  1.00  0.00           H
ATOM   3920  HB3 GLU   252      44.731  27.579  52.161  1.00  0.00           H
ATOM   3921  CG  GLU   252      44.574  29.143  50.698  1.00  0.00           C
ATOM   3922  HG2 GLU   252      45.186  29.951  50.298  1.00  0.00           H
ATOM   3923  HG3 GLU   252      44.421  28.463  49.861  1.00  0.00           H
ATOM   3924  CD  GLU   252      43.210  29.673  51.200  1.00  0.00           C
ATOM   3925  OE1 GLU   252      42.894  29.707  52.392  1.00  0.00           O
ATOM   3926  OE2 GLU   252      42.398  30.057  50.333  1.00  0.00           O
ATOM   3927  C   GLU   252      46.632  28.482  53.971  1.00  0.00           C
ATOM   3928  O   GLU   252      46.224  27.356  54.177  1.00  0.00           O
ATOM   3929  N   TYR   253      47.628  29.041  54.645  1.00  0.00           N
ATOM   3930  H   TYR   253      48.019  29.843  54.170  1.00  0.00           H
ATOM   3931  CA  TYR   253      48.212  28.691  55.893  1.00  0.00           C
ATOM   3932  HA  TYR   253      48.564  27.682  55.686  1.00  0.00           H
ATOM   3933  CB  TYR   253      49.432  29.661  55.963  1.00  0.00           C
ATOM   3934  HB2 TYR   253      49.848  29.491  56.957  1.00  0.00           H
ATOM   3935  HB3 TYR   253      50.122  29.373  55.171  1.00  0.00           H
ATOM   3936  CG  TYR   253      49.257  31.187  55.885  1.00  0.00           C
ATOM   3937  CD1 TYR   253      48.052  31.856  56.134  1.00  0.00           C
ATOM   3938  HD1 TYR   253      47.170  31.238  56.222  1.00  0.00           H
ATOM   3939  CE1 TYR   253      47.951  33.240  56.285  1.00  0.00           C
ATOM   3940  HE1 TYR   253      47.036  33.777  56.488  1.00  0.00           H
ATOM   3941  CZ  TYR   253      49.133  33.987  56.076  1.00  0.00           C
ATOM   3942  OH  TYR   253      49.187  35.365  56.231  1.00  0.00           O
ATOM   3943  HH  TYR   253      48.350  35.790  56.437  1.00  0.00           H
ATOM   3944  CE2 TYR   253      50.369  33.375  55.695  1.00  0.00           C
ATOM   3945  HE2 TYR   253      51.170  34.060  55.454  1.00  0.00           H
ATOM   3946  CD2 TYR   253      50.477  31.974  55.644  1.00  0.00           C
ATOM   3947  HD2 TYR   253      51.428  31.562  55.341  1.00  0.00           H
ATOM   3948  C   TYR   253      47.497  28.534  57.227  1.00  0.00           C
ATOM   3949  O   TYR   253      48.091  28.460  58.240  1.00  0.00           O
ATOM   3950  N   GLY   254      46.158  28.613  57.263  1.00  0.00           N
ATOM   3951  H   GLY   254      45.686  28.414  56.393  1.00  0.00           H
ATOM   3952  CA  GLY   254      45.377  28.431  58.493  1.00  0.00           C
ATOM   3953  HA2 GLY   254      45.764  29.080  59.278  1.00  0.00           H
ATOM   3954  HA3 GLY   254      44.338  28.731  58.347  1.00  0.00           H
ATOM   3955  C   GLY   254      45.449  27.013  59.074  1.00  0.00           C
ATOM   3956  O   GLY   254      44.884  26.753  60.071  1.00  0.00           O
ATOM   3957  N   SER   255      46.072  26.089  58.365  1.00  0.00           N
ATOM   3958  H   SER   255      46.397  26.240  57.421  1.00  0.00           H
ATOM   3959  CA  SER   255      46.309  24.711  58.799  1.00  0.00           C
ATOM   3960  HA  SER   255      45.519  24.462  59.506  1.00  0.00           H
ATOM   3961  CB  SER   255      46.154  23.865  57.613  1.00  0.00           C
ATOM   3962  HB2 SER   255      46.287  22.806  57.839  1.00  0.00           H
ATOM   3963  HB3 SER   255      45.111  23.824  57.299  1.00  0.00           H
ATOM   3964  OG  SER   255      47.054  24.232  56.603  1.00  0.00           O
ATOM   3965  HG  SER   255      47.238  23.466  56.052  1.00  0.00           H
ATOM   3966  C   SER   255      47.668  24.526  59.562  1.00  0.00           C
ATOM   3967  O   SER   255      47.973  23.416  59.986  1.00  0.00           O
ATOM   3968  N   PHE   256      48.424  25.606  59.648  1.00  0.00           N
ATOM   3969  H   PHE   256      47.979  26.428  59.265  1.00  0.00           H
ATOM   3970  CA  PHE   256      49.820  25.573  60.202  1.00  0.00           C
ATOM   3971  HA  PHE   256      50.334  24.815  59.609  1.00  0.00           H
ATOM   3972  CB  PHE   256      50.539  26.900  60.076  1.00  0.00           C
ATOM   3973  HB2 PHE   256      50.847  26.865  59.031  1.00  0.00           H
ATOM   3974  HB3 PHE   256      49.818  27.688  60.296  1.00  0.00           H
ATOM   3975  CG  PHE   256      51.824  27.029  60.917  1.00  0.00           C
ATOM   3976  CD1 PHE   256      52.957  26.215  60.642  1.00  0.00           C
ATOM   3977  HD1 PHE   256      52.952  25.480  59.852  1.00  0.00           H
ATOM   3978  CE1 PHE   256      54.097  26.348  61.402  1.00  0.00           C
ATOM   3979  HE1 PHE   256      54.941  25.687  61.272  1.00  0.00           H
ATOM   3980  CZ  PHE   256      54.100  27.205  62.490  1.00  0.00           C
ATOM   3981  HZ  PHE   256      54.892  27.236  63.226  1.00  0.00           H
ATOM   3982  CE2 PHE   256      53.015  28.008  62.728  1.00  0.00           C
ATOM   3983  HE2 PHE   256      53.057  28.712  63.545  1.00  0.00           H
ATOM   3984  CD2 PHE   256      51.821  27.915  62.009  1.00  0.00           C
ATOM   3985  HD2 PHE   256      50.944  28.542  62.095  1.00  0.00           H
ATOM   3986  C   PHE   256      49.885  25.046  61.663  1.00  0.00           C
ATOM   3987  O   PHE   256      48.976  25.367  62.446  1.00  0.00           O
ATOM   3988  N   ASP   257      50.915  24.243  61.929  1.00  0.00           N
ATOM   3989  H   ASP   257      51.592  23.997  61.222  1.00  0.00           H
ATOM   3990  CA  ASP   257      51.199  23.606  63.238  1.00  0.00           C
ATOM   3991  HA  ASP   257      52.023  22.933  63.005  1.00  0.00           H
ATOM   3992  CB  ASP   257      51.649  24.616  64.282  1.00  0.00           C
ATOM   3993  HB2 ASP   257      52.378  25.214  63.736  1.00  0.00           H
ATOM   3994  HB3 ASP   257      50.762  25.167  64.597  1.00  0.00           H
ATOM   3995  CG  ASP   257      52.273  23.916  65.475  1.00  0.00           C
ATOM   3996  OD1 ASP   257      53.070  22.971  65.226  1.00  0.00           O
ATOM   3997  OD2 ASP   257      52.008  24.344  66.660  1.00  0.00           O
ATOM   3998  C   ASP   257      50.014  22.711  63.698  1.00  0.00           C
ATOM   3999  O   ASP   257      49.674  22.622  64.891  1.00  0.00           O
ATOM   4000  N   ASN   258      49.273  22.156  62.833  1.00  0.00           N
ATOM   4001  H   ASN   258      49.367  22.670  61.968  1.00  0.00           H
ATOM   4002  CA  ASN   258      48.400  21.011  62.985  1.00  0.00           C
ATOM   4003  HA  ASN   258      47.733  21.249  63.814  1.00  0.00           H
ATOM   4004  CB  ASN   258      47.701  20.620  61.686  1.00  0.00           C
ATOM   4005  HB2 ASN   258      48.432  20.669  60.879  1.00  0.00           H
ATOM   4006  HB3 ASN   258      47.451  19.568  61.823  1.00  0.00           H
ATOM   4007  CG  ASN   258      46.478  21.303  61.263  1.00  0.00           C
ATOM   4008  OD1 ASN   258      46.109  22.263  61.925  1.00  0.00           O
ATOM   4009  ND2 ASN   258      45.785  20.944  60.207  1.00  0.00           N
ATOM   4010 HD21 ASN   258      46.116  20.200  59.610  1.00  0.00           H
ATOM   4011 HD22 ASN   258      45.000  21.505  59.911  1.00  0.00           H
ATOM   4012  C   ASN   258      49.149  19.751  63.551  1.00  0.00           C
ATOM   4013  O   ASN   258      48.589  18.937  64.183  1.00  0.00           O
ATOM   4014  N   GLU   259      50.442  19.716  63.426  1.00  0.00           N
ATOM   4015  H   GLU   259      50.839  20.268  62.679  1.00  0.00           H
ATOM   4016  CA  GLU   259      51.451  18.880  64.151  1.00  0.00           C
ATOM   4017  HA  GLU   259      51.034  17.874  64.110  1.00  0.00           H
ATOM   4018  CB  GLU   259      52.810  18.744  63.340  1.00  0.00           C
ATOM   4019  HB2 GLU   259      53.677  18.397  63.903  1.00  0.00           H
ATOM   4020  HB3 GLU   259      52.760  18.062  62.491  1.00  0.00           H
ATOM   4021  CG  GLU   259      53.302  20.051  62.786  1.00  0.00           C
ATOM   4022  HG2 GLU   259      52.941  20.841  63.444  1.00  0.00           H
ATOM   4023  HG3 GLU   259      54.391  20.106  62.743  1.00  0.00           H
ATOM   4024  CD  GLU   259      52.868  20.203  61.365  1.00  0.00           C
ATOM   4025  OE1 GLU   259      52.025  21.143  61.244  1.00  0.00           O
ATOM   4026  OE2 GLU   259      53.404  19.539  60.427  1.00  0.00           O
ATOM   4027  C   GLU   259      51.627  19.270  65.614  1.00  0.00           C
ATOM   4028  O   GLU   259      52.160  18.372  66.314  1.00  0.00           O
ATOM   4029  N   HID   260      51.158  20.447  66.082  1.00  0.00           N
ATOM   4030  H   HID   260      50.569  21.056  65.531  1.00  0.00           H
ATOM   4031  CA  HID   260      51.095  20.747  67.533  1.00  0.00           C
ATOM   4032  HA  HID   260      50.847  21.808  67.544  1.00  0.00           H
ATOM   4033  CB  HID   260      49.955  19.991  68.228  1.00  0.00           C
ATOM   4034  HB2 HID   260      50.077  18.910  68.307  1.00  0.00           H
ATOM   4035  HB3 HID   260      50.037  20.483  69.197  1.00  0.00           H
ATOM   4036  CG  HID   260      48.594  20.183  67.698  1.00  0.00           C
ATOM   4037  ND1 HID   260      47.980  21.398  67.631  1.00  0.00           N
ATOM   4038  HD1 HID   260      48.386  22.311  67.778  1.00  0.00           H
ATOM   4039  CE1 HID   260      46.667  21.186  67.391  1.00  0.00           C
ATOM   4040  HE1 HID   260      45.905  21.892  67.098  1.00  0.00           H
ATOM   4041  NE2 HID   260      46.440  19.892  67.241  1.00  0.00           N
ATOM   4042  CD2 HID   260      47.682  19.258  67.462  1.00  0.00           C
ATOM   4043  HD2 HID   260      47.856  18.193  67.466  1.00  0.00           H
ATOM   4044  C   HID   260      52.427  20.725  68.286  1.00  0.00           C
ATOM   4045  O   HID   260      52.548  20.256  69.428  1.00  0.00           O
ATOM   4046  N   VAL   261      53.487  21.178  67.615  1.00  0.00           N
ATOM   4047  H   VAL   261      53.247  21.548  66.706  1.00  0.00           H
ATOM   4048  CA  VAL   261      54.909  21.260  68.037  1.00  0.00           C
ATOM   4049  HA  VAL   261      55.014  20.548  68.855  1.00  0.00           H
ATOM   4050  CB  VAL   261      55.938  21.033  66.866  1.00  0.00           C
ATOM   4051  HB  VAL   261      55.696  21.895  66.244  1.00  0.00           H
ATOM   4052  CG1 VAL   261      57.399  21.047  67.249  1.00  0.00           C
ATOM   4053 HG11 VAL   261      57.679  22.018  67.656  1.00  0.00           H
ATOM   4054 HG12 VAL   261      57.666  20.208  67.892  1.00  0.00           H
ATOM   4055 HG13 VAL   261      57.984  20.920  66.338  1.00  0.00           H
ATOM   4056  CG2 VAL   261      55.690  19.706  66.140  1.00  0.00           C
ATOM   4057 HG21 VAL   261      54.657  19.771  65.799  1.00  0.00           H
ATOM   4058 HG22 VAL   261      55.617  18.845  66.805  1.00  0.00           H
ATOM   4059 HG23 VAL   261      56.338  19.587  65.273  1.00  0.00           H
ATOM   4060  C   VAL   261      55.106  22.634  68.730  1.00  0.00           C
ATOM   4061  O   VAL   261      55.796  22.605  69.732  1.00  0.00           O
ATOM   4062  N   VAL   262      54.595  23.762  68.236  1.00  0.00           N
ATOM   4063  H   VAL   262      53.956  23.703  67.455  1.00  0.00           H
ATOM   4064  CA  VAL   262      55.141  25.058  68.502  1.00  0.00           C
ATOM   4065  HA  VAL   262      55.911  25.095  69.272  1.00  0.00           H
ATOM   4066  CB  VAL   262      55.965  25.648  67.346  1.00  0.00           C
ATOM   4067  HB  VAL   262      56.256  26.635  67.703  1.00  0.00           H
ATOM   4068  CG1 VAL   262      57.251  24.920  66.988  1.00  0.00           C
ATOM   4069 HG11 VAL   262      57.628  24.616  67.964  1.00  0.00           H
ATOM   4070 HG12 VAL   262      57.122  24.015  66.395  1.00  0.00           H
ATOM   4071 HG13 VAL   262      57.972  25.537  66.452  1.00  0.00           H
ATOM   4072  CG2 VAL   262      55.144  25.901  66.132  1.00  0.00           C
ATOM   4073 HG21 VAL   262      55.806  26.210  65.323  1.00  0.00           H
ATOM   4074 HG22 VAL   262      54.446  26.717  66.323  1.00  0.00           H
ATOM   4075 HG23 VAL   262      54.721  25.001  65.686  1.00  0.00           H
ATOM   4076  C   VAL   262      54.259  26.145  69.068  1.00  0.00           C
ATOM   4077  O   VAL   262      54.667  26.840  69.986  1.00  0.00           O
ATOM   4078  N   LEU   263      53.003  26.305  68.603  1.00  0.00           N
ATOM   4079  H   LEU   263      52.590  25.486  68.180  1.00  0.00           H
ATOM   4080  CA  LEU   263      51.995  27.233  69.199  1.00  0.00           C
ATOM   4081  HA  LEU   263      52.426  28.234  69.174  1.00  0.00           H
ATOM   4082  CB  LEU   263      50.709  27.279  68.321  1.00  0.00           C
ATOM   4083  HB2 LEU   263      50.111  26.383  68.481  1.00  0.00           H
ATOM   4084  HB3 LEU   263      50.089  28.074  68.733  1.00  0.00           H
ATOM   4085  CG  LEU   263      50.857  27.445  66.756  1.00  0.00           C
ATOM   4086  HG  LEU   263      51.726  26.931  66.345  1.00  0.00           H
ATOM   4087  CD1 LEU   263      49.507  27.221  66.173  1.00  0.00           C
ATOM   4088 HD11 LEU   263      48.715  27.734  66.717  1.00  0.00           H
ATOM   4089 HD12 LEU   263      49.316  26.148  66.129  1.00  0.00           H
ATOM   4090 HD13 LEU   263      49.492  27.605  65.153  1.00  0.00           H
ATOM   4091  CD2 LEU   263      51.279  28.877  66.570  1.00  0.00           C
ATOM   4092 HD21 LEU   263      52.345  28.974  66.773  1.00  0.00           H
ATOM   4093 HD22 LEU   263      51.069  29.098  65.525  1.00  0.00           H
ATOM   4094 HD23 LEU   263      50.632  29.563  67.116  1.00  0.00           H
ATOM   4095  C   LEU   263      51.664  26.895  70.708  1.00  0.00           C
ATOM   4096  O   LEU   263      51.741  25.708  71.062  1.00  0.00           O
ATOM   4097  N   PRO   264      51.363  27.894  71.577  1.00  0.00           N
ATOM   4098  CD  PRO   264      51.291  29.319  71.271  1.00  0.00           C
ATOM   4099  HD2 PRO   264      50.317  29.578  70.856  1.00  0.00           H
ATOM   4100  HD3 PRO   264      52.125  29.733  70.705  1.00  0.00           H
ATOM   4101  CG  PRO   264      51.535  29.950  72.688  1.00  0.00           C
ATOM   4102  HG2 PRO   264      50.629  30.489  72.967  1.00  0.00           H
ATOM   4103  HG3 PRO   264      52.438  30.559  72.645  1.00  0.00           H
ATOM   4104  CB  PRO   264      51.807  28.867  73.654  1.00  0.00           C
ATOM   4105  HB2 PRO   264      51.394  29.127  74.629  1.00  0.00           H
ATOM   4106  HB3 PRO   264      52.870  28.723  73.846  1.00  0.00           H
ATOM   4107  CA  PRO   264      51.206  27.653  73.027  1.00  0.00           C
ATOM   4108  HA  PRO   264      51.781  26.769  73.303  1.00  0.00           H
ATOM   4109  C   PRO   264      49.739  27.433  73.427  1.00  0.00           C
ATOM   4110  O   PRO   264      49.039  28.381  73.803  1.00  0.00           O
ATOM   4111  N   ARG   265      49.198  26.182  73.140  1.00  0.00           N
ATOM   4112  H   ARG   265      49.810  25.420  72.885  1.00  0.00           H
ATOM   4113  CA  ARG   265      47.720  25.898  73.300  1.00  0.00           C
ATOM   4114  HA  ARG   265      47.147  26.789  73.046  1.00  0.00           H
ATOM   4115  CB  ARG   265      47.411  24.637  72.478  1.00  0.00           C
ATOM   4116  HB2 ARG   265      47.833  23.689  72.813  1.00  0.00           H
ATOM   4117  HB3 ARG   265      46.334  24.533  72.612  1.00  0.00           H
ATOM   4118  CG  ARG   265      47.628  24.797  70.972  1.00  0.00           C
ATOM   4119  HG2 ARG   265      47.278  25.748  70.571  1.00  0.00           H
ATOM   4120  HG3 ARG   265      48.667  24.837  70.643  1.00  0.00           H
ATOM   4121  CD  ARG   265      46.811  23.728  70.153  1.00  0.00           C
ATOM   4122  HD2 ARG   265      45.732  23.863  70.233  1.00  0.00           H
ATOM   4123  HD3 ARG   265      47.098  23.860  69.110  1.00  0.00           H
ATOM   4124  NE  ARG   265      47.170  22.306  70.485  1.00  0.00           N
ATOM   4125  HE  ARG   265      48.143  22.036  70.514  1.00  0.00           H
ATOM   4126  CZ  ARG   265      46.257  21.376  70.677  1.00  0.00           C
ATOM   4127  NH1 ARG   265      44.976  21.555  70.496  1.00  0.00           N
ATOM   4128 HH11 ARG   265      44.655  22.503  70.358  1.00  0.00           H
ATOM   4129 HH12 ARG   265      44.396  20.732  70.587  1.00  0.00           H
ATOM   4130  NH2 ARG   265      46.771  20.226  71.002  1.00  0.00           N
ATOM   4131 HH21 ARG   265      47.757  20.013  71.053  1.00  0.00           H
ATOM   4132 HH22 ARG   265      46.106  19.494  71.205  1.00  0.00           H
ATOM   4133  C   ARG   265      47.411  25.615  74.803  1.00  0.00           C
ATOM   4134  O   ARG   265      47.973  24.748  75.403  1.00  0.00           O
ATOM   4135  N   THR   266      46.495  26.440  75.289  1.00  0.00           N
ATOM   4136  H   THR   266      46.074  26.947  74.523  1.00  0.00           H
ATOM   4137  CA  THR   266      45.845  26.403  76.560  1.00  0.00           C
ATOM   4138  HA  THR   266      46.510  26.113  77.372  1.00  0.00           H
ATOM   4139  CB  THR   266      45.086  27.736  76.828  1.00  0.00           C
ATOM   4140  HB  THR   266      44.911  27.793  77.903  1.00  0.00           H
ATOM   4141  CG2 THR   266      45.979  28.953  76.483  1.00  0.00           C
ATOM   4142 HG21 THR   266      46.944  28.854  76.982  1.00  0.00           H
ATOM   4143 HG22 THR   266      45.545  29.888  76.838  1.00  0.00           H
ATOM   4144 HG23 THR   266      46.074  29.034  75.401  1.00  0.00           H
ATOM   4145  OG1 THR   266      43.922  27.783  76.090  1.00  0.00           O
ATOM   4146  HG1 THR   266      44.200  28.026  75.204  1.00  0.00           H
ATOM   4147  C   THR   266      44.747  25.254  76.590  1.00  0.00           C
ATOM   4148  O   THR   266      44.230  24.817  75.582  1.00  0.00           O
ATOM   4149  N   LYS   267      44.290  24.879  77.796  1.00  0.00           N
ATOM   4150  H   LYS   267      44.695  25.202  78.663  1.00  0.00           H
ATOM   4151  CA  LYS   267      43.126  24.089  78.029  1.00  0.00           C
ATOM   4152  HA  LYS   267      43.459  23.148  77.595  1.00  0.00           H
ATOM   4153  CB  LYS   267      42.787  23.852  79.496  1.00  0.00           C
ATOM   4154  HB2 LYS   267      42.006  23.093  79.516  1.00  0.00           H
ATOM   4155  HB3 LYS   267      43.589  23.289  79.972  1.00  0.00           H
ATOM   4156  CG  LYS   267      42.155  25.001  80.286  1.00  0.00           C
ATOM   4157  HG2 LYS   267      42.898  25.797  80.304  1.00  0.00           H
ATOM   4158  HG3 LYS   267      41.176  25.279  79.893  1.00  0.00           H
ATOM   4159  CD  LYS   267      42.004  24.393  81.701  1.00  0.00           C
ATOM   4160  HD2 LYS   267      41.393  23.497  81.812  1.00  0.00           H
ATOM   4161  HD3 LYS   267      42.962  24.204  82.184  1.00  0.00           H
ATOM   4162  CE  LYS   267      41.410  25.435  82.604  1.00  0.00           C
ATOM   4163  HE2 LYS   267      41.863  26.365  82.256  1.00  0.00           H
ATOM   4164  HE3 LYS   267      40.337  25.327  82.451  1.00  0.00           H
ATOM   4165  NZ  LYS   267      41.688  25.172  84.028  1.00  0.00           N
ATOM   4166  HZ1 LYS   267      42.681  25.269  84.184  1.00  0.00           H
ATOM   4167  HZ2 LYS   267      41.402  24.287  84.421  1.00  0.00           H
ATOM   4168  HZ3 LYS   267      41.304  25.891  84.625  1.00  0.00           H
ATOM   4169  C   LYS   267      41.861  24.464  77.185  1.00  0.00           C
ATOM   4170  O   LYS   267      41.130  23.639  76.717  1.00  0.00           O
ATOM   4171  N   TYR   268      41.611  25.795  76.962  1.00  0.00           N
ATOM   4172  H   TYR   268      42.182  26.515  77.380  1.00  0.00           H
ATOM   4173  CA  TYR   268      40.515  26.251  76.141  1.00  0.00           C
ATOM   4174  HA  TYR   268      39.639  25.717  76.509  1.00  0.00           H
ATOM   4175  CB  TYR   268      40.244  27.733  76.471  1.00  0.00           C
ATOM   4176  HB2 TYR   268      40.790  28.329  75.739  1.00  0.00           H
ATOM   4177  HB3 TYR   268      39.205  27.975  76.244  1.00  0.00           H
ATOM   4178  CG  TYR   268      40.407  28.189  77.911  1.00  0.00           C
ATOM   4179  CD1 TYR   268      39.851  27.460  78.947  1.00  0.00           C
ATOM   4180  HD1 TYR   268      39.068  26.765  78.684  1.00  0.00           H
ATOM   4181  CE1 TYR   268      40.229  27.682  80.256  1.00  0.00           C
ATOM   4182  HE1 TYR   268      39.723  27.090  81.004  1.00  0.00           H
ATOM   4183  CZ  TYR   268      41.076  28.735  80.643  1.00  0.00           C
ATOM   4184  OH  TYR   268      41.221  29.182  81.941  1.00  0.00           O
ATOM   4185  HH  TYR   268      40.971  28.535  82.606  1.00  0.00           H
ATOM   4186  CE2 TYR   268      41.673  29.480  79.583  1.00  0.00           C
ATOM   4187  HE2 TYR   268      42.314  30.338  79.727  1.00  0.00           H
ATOM   4188  CD2 TYR   268      41.327  29.217  78.244  1.00  0.00           C
ATOM   4189  HD2 TYR   268      41.712  29.777  77.404  1.00  0.00           H
ATOM   4190  C   TYR   268      40.740  26.015  74.618  1.00  0.00           C
ATOM   4191  O   TYR   268      39.885  25.508  73.886  1.00  0.00           O
ATOM   4192  N   ASP   269      41.970  26.195  74.210  1.00  0.00           N
ATOM   4193  H   ASP   269      42.741  26.248  74.858  1.00  0.00           H
ATOM   4194  CA  ASP   269      42.345  25.852  72.793  1.00  0.00           C
ATOM   4195  HA  ASP   269      41.606  26.307  72.133  1.00  0.00           H
ATOM   4196  CB  ASP   269      43.681  26.476  72.483  1.00  0.00           C
ATOM   4197  HB2 ASP   269      44.501  25.916  72.930  1.00  0.00           H
ATOM   4198  HB3 ASP   269      43.650  26.328  71.404  1.00  0.00           H
ATOM   4199  CG  ASP   269      43.923  27.977  72.874  1.00  0.00           C
ATOM   4200  OD1 ASP   269      43.243  28.782  72.197  1.00  0.00           O
ATOM   4201  OD2 ASP   269      44.824  28.282  73.634  1.00  0.00           O
ATOM   4202  C   ASP   269      42.264  24.298  72.543  1.00  0.00           C
ATOM   4203  O   ASP   269      41.855  23.887  71.440  1.00  0.00           O
ATOM   4204  N   ILE   270      42.469  23.494  73.550  1.00  0.00           N
ATOM   4205  H   ILE   270      42.471  23.869  74.488  1.00  0.00           H
ATOM   4206  CA  ILE   270      42.414  22.006  73.476  1.00  0.00           C
ATOM   4207  HA  ILE   270      43.099  21.607  72.728  1.00  0.00           H
ATOM   4208  CB  ILE   270      43.134  21.454  74.707  1.00  0.00           C
ATOM   4209  HB  ILE   270      42.775  21.954  75.606  1.00  0.00           H
ATOM   4210  CG2 ILE   270      42.795  19.927  74.881  1.00  0.00           C
ATOM   4211 HG21 ILE   270      41.748  19.757  75.135  1.00  0.00           H
ATOM   4212 HG22 ILE   270      43.488  19.384  75.525  1.00  0.00           H
ATOM   4213 HG23 ILE   270      42.931  19.445  73.913  1.00  0.00           H
ATOM   4214  CG1 ILE   270      44.677  21.612  74.588  1.00  0.00           C
ATOM   4215 HG12 ILE   270      45.097  20.927  73.850  1.00  0.00           H
ATOM   4216 HG13 ILE   270      44.871  22.621  74.224  1.00  0.00           H
ATOM   4217  CD1 ILE   270      45.376  21.476  75.909  1.00  0.00           C
ATOM   4218 HD11 ILE   270      46.447  21.608  75.749  1.00  0.00           H
ATOM   4219 HD12 ILE   270      45.189  20.503  76.363  1.00  0.00           H
ATOM   4220 HD13 ILE   270      45.117  22.283  76.595  1.00  0.00           H
ATOM   4221  C   ILE   270      40.921  21.596  73.346  1.00  0.00           C
ATOM   4222  O   ILE   270      40.539  20.697  72.624  1.00  0.00           O
ATOM   4223  N   THR   271      40.046  22.263  74.096  1.00  0.00           N
ATOM   4224  H   THR   271      40.408  22.941  74.751  1.00  0.00           H
ATOM   4225  CA  THR   271      38.610  22.179  73.936  1.00  0.00           C
ATOM   4226  HA  THR   271      38.217  21.168  74.045  1.00  0.00           H
ATOM   4227  CB  THR   271      37.911  22.931  75.051  1.00  0.00           C
ATOM   4228  HB  THR   271      38.133  23.997  74.979  1.00  0.00           H
ATOM   4229  CG2 THR   271      36.431  22.640  75.096  1.00  0.00           C
ATOM   4230 HG21 THR   271      36.237  21.584  74.906  1.00  0.00           H
ATOM   4231 HG22 THR   271      35.870  23.368  74.509  1.00  0.00           H
ATOM   4232 HG23 THR   271      36.153  22.907  76.115  1.00  0.00           H
ATOM   4233  OG1 THR   271      38.421  22.466  76.307  1.00  0.00           O
ATOM   4234  HG1 THR   271      39.376  22.376  76.320  1.00  0.00           H
ATOM   4235  C   THR   271      37.932  22.568  72.601  1.00  0.00           C
ATOM   4236  O   THR   271      37.159  21.824  71.976  1.00  0.00           O
ATOM   4237  N   ILE   272      38.372  23.723  72.127  1.00  0.00           N
ATOM   4238  H   ILE   272      38.962  24.255  72.751  1.00  0.00           H
ATOM   4239  CA  ILE   272      37.978  24.328  70.767  1.00  0.00           C
ATOM   4240  HA  ILE   272      36.900  24.186  70.691  1.00  0.00           H
ATOM   4241  CB  ILE   272      38.339  25.779  70.650  1.00  0.00           C
ATOM   4242  HB  ILE   272      39.410  25.844  70.844  1.00  0.00           H
ATOM   4243  CG2 ILE   272      38.258  26.283  69.218  1.00  0.00           C
ATOM   4244 HG21 ILE   272      38.755  25.616  68.513  1.00  0.00           H
ATOM   4245 HG22 ILE   272      38.686  27.279  69.326  1.00  0.00           H
ATOM   4246 HG23 ILE   272      37.213  26.265  68.911  1.00  0.00           H
ATOM   4247  CG1 ILE   272      37.627  26.672  71.693  1.00  0.00           C
ATOM   4248 HG12 ILE   272      36.536  26.676  71.685  1.00  0.00           H
ATOM   4249 HG13 ILE   272      37.853  26.270  72.680  1.00  0.00           H
ATOM   4250  CD1 ILE   272      38.125  28.141  71.739  1.00  0.00           C
ATOM   4251 HD11 ILE   272      37.751  28.763  70.926  1.00  0.00           H
ATOM   4252 HD12 ILE   272      39.197  28.212  71.557  1.00  0.00           H
ATOM   4253 HD13 ILE   272      37.818  28.553  72.699  1.00  0.00           H
ATOM   4254  C   ILE   272      38.540  23.383  69.652  1.00  0.00           C
ATOM   4255  O   ILE   272      37.853  23.225  68.604  1.00  0.00           O
ATOM   4256  N   ASP   273      39.625  22.694  69.821  1.00  0.00           N
ATOM   4257  H   ASP   273      40.188  22.797  70.653  1.00  0.00           H
ATOM   4258  CA  ASP   273      39.998  21.542  68.966  1.00  0.00           C
ATOM   4259  HA  ASP   273      39.782  21.694  67.908  1.00  0.00           H
ATOM   4260  CB  ASP   273      41.428  21.381  69.152  1.00  0.00           C
ATOM   4261  HB2 ASP   273      41.948  22.279  68.817  1.00  0.00           H
ATOM   4262  HB3 ASP   273      41.717  21.208  70.189  1.00  0.00           H
ATOM   4263  CG  ASP   273      41.948  20.202  68.362  1.00  0.00           C
ATOM   4264  OD1 ASP   273      42.308  20.382  67.196  1.00  0.00           O
ATOM   4265  OD2 ASP   273      42.070  19.125  68.922  1.00  0.00           O
ATOM   4266  C   ASP   273      39.187  20.237  69.300  1.00  0.00           C
ATOM   4267  O   ASP   273      38.683  19.614  68.391  1.00  0.00           O
ATOM   4268  N   GLU   274      38.912  19.867  70.555  1.00  0.00           N
ATOM   4269  H   GLU   274      39.491  20.191  71.318  1.00  0.00           H
ATOM   4270  CA  GLU   274      37.846  18.784  70.868  1.00  0.00           C
ATOM   4271  HA  GLU   274      38.229  17.830  70.505  1.00  0.00           H
ATOM   4272  CB  GLU   274      37.701  18.579  72.448  1.00  0.00           C
ATOM   4273  HB2 GLU   274      38.625  18.940  72.902  1.00  0.00           H
ATOM   4274  HB3 GLU   274      36.817  19.119  72.784  1.00  0.00           H
ATOM   4275  CG  GLU   274      37.654  17.059  72.741  1.00  0.00           C
ATOM   4276  HG2 GLU   274      36.722  16.599  72.410  1.00  0.00           H
ATOM   4277  HG3 GLU   274      38.465  16.482  72.299  1.00  0.00           H
ATOM   4278  CD  GLU   274      37.749  16.789  74.267  1.00  0.00           C
ATOM   4279  OE1 GLU   274      38.682  16.034  74.610  1.00  0.00           O
ATOM   4280  OE2 GLU   274      36.862  17.234  74.992  1.00  0.00           O
ATOM   4281  C   GLU   274      36.419  18.836  70.241  1.00  0.00           C
ATOM   4282  O   GLU   274      35.813  17.804  70.045  1.00  0.00           O
ATOM   4283  N   GLU   275      35.877  20.022  69.860  1.00  0.00           N
ATOM   4284  H   GLU   275      36.443  20.825  70.095  1.00  0.00           H
ATOM   4285  CA  GLU   275      34.631  20.168  69.070  1.00  0.00           C
ATOM   4286  HA  GLU   275      33.788  19.698  69.577  1.00  0.00           H
ATOM   4287  CB  GLU   275      34.322  21.632  68.859  1.00  0.00           C
ATOM   4288  HB2 GLU   275      35.247  22.185  68.696  1.00  0.00           H
ATOM   4289  HB3 GLU   275      33.743  21.795  67.950  1.00  0.00           H
ATOM   4290  CG  GLU   275      33.602  22.259  70.127  1.00  0.00           C
ATOM   4291  HG2 GLU   275      33.936  21.673  70.983  1.00  0.00           H
ATOM   4292  HG3 GLU   275      33.944  23.288  70.234  1.00  0.00           H
ATOM   4293  CD  GLU   275      32.108  22.335  69.938  1.00  0.00           C
ATOM   4294  OE1 GLU   275      31.408  21.618  70.712  1.00  0.00           O
ATOM   4295  OE2 GLU   275      31.584  23.155  69.124  1.00  0.00           O
ATOM   4296  C   GLU   275      34.674  19.520  67.719  1.00  0.00           C
ATOM   4297  O   GLU   275      33.723  18.885  67.360  1.00  0.00           O
ATOM   4298  N   SER   276      35.804  19.611  67.034  1.00  0.00           N
ATOM   4299  H   SER   276      36.619  20.045  67.444  1.00  0.00           H
ATOM   4300  CA  SER   276      35.898  19.165  65.607  1.00  0.00           C
ATOM   4301  HA  SER   276      35.185  19.729  65.004  1.00  0.00           H
ATOM   4302  CB  SER   276      37.221  19.551  65.071  1.00  0.00           C
ATOM   4303  HB2 SER   276      37.344  20.634  65.061  1.00  0.00           H
ATOM   4304  HB3 SER   276      37.980  19.207  65.773  1.00  0.00           H
ATOM   4305  OG  SER   276      37.589  19.063  63.817  1.00  0.00           O
ATOM   4306  HG  SER   276      38.375  18.518  63.905  1.00  0.00           H
ATOM   4307  C   SER   276      35.753  17.659  65.409  1.00  0.00           C
ATOM   4308  O   SER   276      36.322  16.895  66.260  1.00  0.00           O
ATOM   4309  N   PRO   277      35.143  17.184  64.287  1.00  0.00           N
ATOM   4310  CD  PRO   277      34.583  18.021  63.222  1.00  0.00           C
ATOM   4311  HD2 PRO   277      35.332  18.632  62.719  1.00  0.00           H
ATOM   4312  HD3 PRO   277      33.915  18.738  63.699  1.00  0.00           H
ATOM   4313  CG  PRO   277      33.884  17.155  62.191  1.00  0.00           C
ATOM   4314  HG2 PRO   277      34.515  17.041  61.310  1.00  0.00           H
ATOM   4315  HG3 PRO   277      32.934  17.575  61.861  1.00  0.00           H
ATOM   4316  CB  PRO   277      33.896  15.802  62.924  1.00  0.00           C
ATOM   4317  HB2 PRO   277      33.921  14.964  62.228  1.00  0.00           H
ATOM   4318  HB3 PRO   277      32.910  15.780  63.389  1.00  0.00           H
ATOM   4319  CA  PRO   277      34.984  15.758  63.982  1.00  0.00           C
ATOM   4320  HA  PRO   277      34.652  15.198  64.856  1.00  0.00           H
ATOM   4321  C   PRO   277      36.320  15.096  63.517  1.00  0.00           C
ATOM   4322  O   PRO   277      36.319  13.856  63.336  1.00  0.00           O
ATOM   4323  N   ARG   278      37.406  15.812  63.376  1.00  0.00           N
ATOM   4324  H   ARG   278      37.379  16.810  63.528  1.00  0.00           H
ATOM   4325  CA  ARG   278      38.771  15.321  63.169  1.00  0.00           C
ATOM   4326  HA  ARG   278      38.853  14.299  63.541  1.00  0.00           H
ATOM   4327  CB  ARG   278      39.166  15.209  61.705  1.00  0.00           C
ATOM   4328  HB2 ARG   278      38.868  16.106  61.165  1.00  0.00           H
ATOM   4329  HB3 ARG   278      40.250  15.156  61.602  1.00  0.00           H
ATOM   4330  CG  ARG   278      38.614  14.003  61.056  1.00  0.00           C
ATOM   4331  HG2 ARG   278      39.191  13.116  61.318  1.00  0.00           H
ATOM   4332  HG3 ARG   278      37.588  13.882  61.405  1.00  0.00           H
ATOM   4333  CD  ARG   278      38.629  14.041  59.480  1.00  0.00           C
ATOM   4334  HD2 ARG   278      39.630  14.253  59.102  1.00  0.00           H
ATOM   4335  HD3 ARG   278      38.382  13.073  59.045  1.00  0.00           H
ATOM   4336  NE  ARG   278      37.721  15.085  58.919  1.00  0.00           N
ATOM   4337  HE  ARG   278      38.104  15.803  58.321  1.00  0.00           H
ATOM   4338  CZ  ARG   278      36.472  15.237  59.118  1.00  0.00           C
ATOM   4339  NH1 ARG   278      35.729  14.286  59.574  1.00  0.00           N
ATOM   4340 HH11 ARG   278      36.154  13.385  59.741  1.00  0.00           H
ATOM   4341 HH12 ARG   278      34.773  14.544  59.774  1.00  0.00           H
ATOM   4342  NH2 ARG   278      35.871  16.345  58.670  1.00  0.00           N
ATOM   4343 HH21 ARG   278      36.423  17.131  58.358  1.00  0.00           H
ATOM   4344 HH22 ARG   278      34.890  16.554  58.782  1.00  0.00           H
ATOM   4345  C   ARG   278      39.807  16.122  63.952  1.00  0.00           C
ATOM   4346  O   ARG   278      39.713  17.329  63.781  1.00  0.00           O
ATOM   4347  N   PRO   279      40.604  15.579  64.857  1.00  0.00           N
ATOM   4348  CD  PRO   279      40.491  14.192  65.389  1.00  0.00           C
ATOM   4349  HD2 PRO   279      41.247  13.607  64.865  1.00  0.00           H
ATOM   4350  HD3 PRO   279      39.475  13.794  65.407  1.00  0.00           H
ATOM   4351  CG  PRO   279      40.933  14.361  66.851  1.00  0.00           C
ATOM   4352  HG2 PRO   279      41.311  13.404  67.211  1.00  0.00           H
ATOM   4353  HG3 PRO   279      40.104  14.756  67.437  1.00  0.00           H
ATOM   4354  CB  PRO   279      42.036  15.410  66.809  1.00  0.00           C
ATOM   4355  HB2 PRO   279      43.011  14.955  66.638  1.00  0.00           H
ATOM   4356  HB3 PRO   279      42.159  15.949  67.749  1.00  0.00           H
ATOM   4357  CA  PRO   279      41.596  16.317  65.654  1.00  0.00           C
ATOM   4358  HA  PRO   279      41.116  17.218  66.037  1.00  0.00           H
ATOM   4359  C   PRO   279      42.698  16.966  64.867  1.00  0.00           C
ATOM   4360  O   PRO   279      42.941  16.638  63.704  1.00  0.00           O
ATOM   4361  N   GLY   280      43.432  17.879  65.520  1.00  0.00           N
ATOM   4362  H   GLY   280      43.091  18.269  66.387  1.00  0.00           H
ATOM   4363  CA  GLY   280      44.431  18.788  64.880  1.00  0.00           C
ATOM   4364  HA2 GLY   280      44.398  19.730  65.427  1.00  0.00           H
ATOM   4365  HA3 GLY   280      45.417  18.323  64.889  1.00  0.00           H
ATOM   4366  C   GLY   280      44.096  19.210  63.434  1.00  0.00           C
ATOM   4367  O   GLY   280      44.873  18.834  62.506  1.00  0.00           O
ATOM   4368  N   GLN   281      43.003  20.023  63.308  1.00  0.00           N
ATOM   4369  H   GLN   281      42.466  20.216  64.141  1.00  0.00           H
ATOM   4370  CA  GLN   281      42.793  20.784  62.009  1.00  0.00           C
ATOM   4371  HA  GLN   281      43.783  20.782  61.552  1.00  0.00           H
ATOM   4372  CB  GLN   281      41.793  20.092  61.111  1.00  0.00           C
ATOM   4373  HB2 GLN   281      41.713  20.392  60.066  1.00  0.00           H
ATOM   4374  HB3 GLN   281      42.054  19.047  60.935  1.00  0.00           H
ATOM   4375  CG  GLN   281      40.414  20.125  61.664  1.00  0.00           C
ATOM   4376  HG2 GLN   281      40.350  19.395  62.470  1.00  0.00           H
ATOM   4377  HG3 GLN   281      40.237  21.071  62.174  1.00  0.00           H
ATOM   4378  CD  GLN   281      39.280  19.866  60.648  1.00  0.00           C
ATOM   4379  OE1 GLN   281      39.429  19.561  59.528  1.00  0.00           O
ATOM   4380  NE2 GLN   281      38.132  19.905  61.170  1.00  0.00           N
ATOM   4381 HE21 GLN   281      37.398  19.848  60.478  1.00  0.00           H
ATOM   4382 HE22 GLN   281      37.966  19.896  62.167  1.00  0.00           H
ATOM   4383  C   GLN   281      42.513  22.321  62.180  1.00  0.00           C
ATOM   4384  O   GLN   281      41.937  22.801  63.163  1.00  0.00           O
ATOM   4385  N   GLN   282      42.728  23.155  61.097  1.00  0.00           N
ATOM   4386  H   GLN   282      42.996  22.706  60.233  1.00  0.00           H
ATOM   4387  CA  GLN   282      42.645  24.615  61.060  1.00  0.00           C
ATOM   4388  HA  GLN   282      43.231  24.947  60.203  1.00  0.00           H
ATOM   4389  CB  GLN   282      41.190  25.092  60.803  1.00  0.00           C
ATOM   4390  HB2 GLN   282      40.603  24.847  61.688  1.00  0.00           H
ATOM   4391  HB3 GLN   282      41.072  26.176  60.810  1.00  0.00           H
ATOM   4392  CG  GLN   282      40.593  24.536  59.511  1.00  0.00           C
ATOM   4393  HG2 GLN   282      41.275  24.818  58.708  1.00  0.00           H
ATOM   4394  HG3 GLN   282      40.515  23.455  59.620  1.00  0.00           H
ATOM   4395  CD  GLN   282      39.216  25.066  59.238  1.00  0.00           C
ATOM   4396  OE1 GLN   282      38.829  26.120  59.796  1.00  0.00           O
ATOM   4397  NE2 GLN   282      38.428  24.462  58.411  1.00  0.00           N
ATOM   4398 HE21 GLN   282      37.541  24.878  58.163  1.00  0.00           H
ATOM   4399 HE22 GLN   282      38.677  23.540  58.082  1.00  0.00           H
ATOM   4400  C   GLN   282      43.386  25.362  62.219  1.00  0.00           C
ATOM   4401  O   GLN   282      42.949  26.408  62.678  1.00  0.00           O
ATOM   4402  N   THR   283      44.458  24.687  62.682  1.00  0.00           N
ATOM   4403  H   THR   283      44.714  23.859  62.163  1.00  0.00           H
ATOM   4404  CA  THR   283      45.048  25.039  64.043  1.00  0.00           C
ATOM   4405  HA  THR   283      44.151  25.071  64.659  1.00  0.00           H
ATOM   4406  CB  THR   283      46.015  23.953  64.505  1.00  0.00           C
ATOM   4407  HB  THR   283      46.869  24.028  63.833  1.00  0.00           H
ATOM   4408  CG2 THR   283      46.503  24.254  65.876  1.00  0.00           C
ATOM   4409 HG21 THR   283      47.184  25.104  65.828  1.00  0.00           H
ATOM   4410 HG22 THR   283      47.215  23.490  66.186  1.00  0.00           H
ATOM   4411 HG23 THR   283      45.668  24.355  66.570  1.00  0.00           H
ATOM   4412  OG1 THR   283      45.403  22.676  64.455  1.00  0.00           O
ATOM   4413  HG1 THR   283      45.799  22.292  63.670  1.00  0.00           H
ATOM   4414  C   THR   283      45.759  26.392  64.125  1.00  0.00           C
ATOM   4415  O   THR   283      45.661  27.033  65.163  1.00  0.00           O
ATOM   4416  N   PHE   284      46.326  26.933  63.053  1.00  0.00           N
ATOM   4417  H   PHE   284      46.261  26.466  62.161  1.00  0.00           H
ATOM   4418  CA  PHE   284      46.728  28.350  62.999  1.00  0.00           C
ATOM   4419  HA  PHE   284      47.112  28.604  63.987  1.00  0.00           H
ATOM   4420  CB  PHE   284      47.775  28.668  61.916  1.00  0.00           C
ATOM   4421  HB2 PHE   284      48.565  27.954  62.150  1.00  0.00           H
ATOM   4422  HB3 PHE   284      47.335  28.458  60.940  1.00  0.00           H
ATOM   4423  CG  PHE   284      48.491  30.094  62.047  1.00  0.00           C
ATOM   4424  CD1 PHE   284      49.249  30.521  63.154  1.00  0.00           C
ATOM   4425  HD1 PHE   284      49.375  29.816  63.963  1.00  0.00           H
ATOM   4426  CE1 PHE   284      49.699  31.873  63.216  1.00  0.00           C
ATOM   4427  HE1 PHE   284      50.257  32.198  64.082  1.00  0.00           H
ATOM   4428  CZ  PHE   284      49.522  32.725  62.154  1.00  0.00           C
ATOM   4429  HZ  PHE   284      49.940  33.721  62.130  1.00  0.00           H
ATOM   4430  CE2 PHE   284      48.966  32.220  60.956  1.00  0.00           C
ATOM   4431  HE2 PHE   284      48.974  32.782  60.034  1.00  0.00           H
ATOM   4432  CD2 PHE   284      48.350  30.905  60.926  1.00  0.00           C
ATOM   4433  HD2 PHE   284      48.077  30.599  59.927  1.00  0.00           H
ATOM   4434  C   PHE   284      45.567  29.299  62.745  1.00  0.00           C
ATOM   4435  O   PHE   284      45.583  30.357  63.331  1.00  0.00           O
ATOM   4436  N   GLU   285      44.592  28.991  61.904  1.00  0.00           N
ATOM   4437  H   GLU   285      44.579  28.135  61.368  1.00  0.00           H
ATOM   4438  CA  GLU   285      43.317  29.769  61.907  1.00  0.00           C
ATOM   4439  HA  GLU   285      43.648  30.712  61.471  1.00  0.00           H
ATOM   4440  CB  GLU   285      42.316  29.205  60.979  1.00  0.00           C
ATOM   4441  HB2 GLU   285      42.764  29.167  59.986  1.00  0.00           H
ATOM   4442  HB3 GLU   285      42.144  28.225  61.424  1.00  0.00           H
ATOM   4443  CG  GLU   285      41.045  30.084  60.914  1.00  0.00           C
ATOM   4444  HG2 GLU   285      40.786  30.564  61.858  1.00  0.00           H
ATOM   4445  HG3 GLU   285      41.373  30.829  60.189  1.00  0.00           H
ATOM   4446  CD  GLU   285      39.884  29.283  60.154  1.00  0.00           C
ATOM   4447  OE1 GLU   285      38.734  29.303  60.617  1.00  0.00           O
ATOM   4448  OE2 GLU   285      39.980  28.930  58.940  1.00  0.00           O
ATOM   4449  C   GLU   285      42.763  29.976  63.384  1.00  0.00           C
ATOM   4450  O   GLU   285      42.361  31.062  63.797  1.00  0.00           O
ATOM   4451  N   LYS   286      42.641  28.862  64.196  1.00  0.00           N
ATOM   4452  H   LYS   286      43.006  27.948  63.970  1.00  0.00           H
ATOM   4453  CA  LYS   286      42.124  28.924  65.545  1.00  0.00           C
ATOM   4454  HA  LYS   286      41.113  29.331  65.549  1.00  0.00           H
ATOM   4455  CB  LYS   286      42.010  27.501  66.109  1.00  0.00           C
ATOM   4456  HB2 LYS   286      42.894  26.966  65.765  1.00  0.00           H
ATOM   4457  HB3 LYS   286      41.976  27.488  67.198  1.00  0.00           H
ATOM   4458  CG  LYS   286      40.689  26.791  65.698  1.00  0.00           C
ATOM   4459  HG2 LYS   286      39.896  27.011  66.412  1.00  0.00           H
ATOM   4460  HG3 LYS   286      40.473  27.007  64.651  1.00  0.00           H
ATOM   4461  CD  LYS   286      41.062  25.338  65.690  1.00  0.00           C
ATOM   4462  HD2 LYS   286      41.580  25.171  64.746  1.00  0.00           H
ATOM   4463  HD3 LYS   286      41.795  25.070  66.452  1.00  0.00           H
ATOM   4464  CE  LYS   286      39.839  24.455  65.877  1.00  0.00           C
ATOM   4465  HE2 LYS   286      39.510  24.486  66.915  1.00  0.00           H
ATOM   4466  HE3 LYS   286      39.114  24.878  65.180  1.00  0.00           H
ATOM   4467  NZ  LYS   286      40.224  23.064  65.503  1.00  0.00           N
ATOM   4468  HZ1 LYS   286      40.406  22.902  64.523  1.00  0.00           H
ATOM   4469  HZ2 LYS   286      39.568  22.416  65.915  1.00  0.00           H
ATOM   4470  HZ3 LYS   286      41.117  22.884  65.939  1.00  0.00           H
ATOM   4471  C   LYS   286      42.994  29.755  66.458  1.00  0.00           C
ATOM   4472  O   LYS   286      42.510  30.349  67.395  1.00  0.00           O
ATOM   4473  N   MET   287      44.293  29.852  66.171  1.00  0.00           N
ATOM   4474  H   MET   287      44.718  29.291  65.446  1.00  0.00           H
ATOM   4475  CA  MET   287      45.149  30.639  67.015  1.00  0.00           C
ATOM   4476  HA  MET   287      44.552  30.990  67.855  1.00  0.00           H
ATOM   4477  CB  MET   287      46.396  29.776  67.479  1.00  0.00           C
ATOM   4478  HB2 MET   287      46.758  29.273  66.581  1.00  0.00           H
ATOM   4479  HB3 MET   287      47.123  30.487  67.870  1.00  0.00           H
ATOM   4480  CG  MET   287      46.030  28.751  68.550  1.00  0.00           C
ATOM   4481  HG2 MET   287      45.003  28.443  68.355  1.00  0.00           H
ATOM   4482  HG3 MET   287      46.704  27.899  68.462  1.00  0.00           H
ATOM   4483  SD  MET   287      46.076  29.475  70.221  1.00  0.00           S
ATOM   4484  CE  MET   287      47.609  28.710  70.716  1.00  0.00           C
ATOM   4485  HE1 MET   287      47.397  27.664  70.938  1.00  0.00           H
ATOM   4486  HE2 MET   287      48.278  28.813  69.862  1.00  0.00           H
ATOM   4487  HE3 MET   287      47.993  29.228  71.595  1.00  0.00           H
ATOM   4488  C   MET   287      45.491  31.970  66.282  1.00  0.00           C
ATOM   4489  O   MET   287      46.218  32.792  66.878  1.00  0.00           O
ATOM   4490  N   SER   288      44.880  32.376  65.148  1.00  0.00           N
ATOM   4491  H   SER   288      44.367  31.715  64.583  1.00  0.00           H
ATOM   4492  CA  SER   288      45.258  33.667  64.576  1.00  0.00           C
ATOM   4493  HA  SER   288      45.889  34.323  65.175  1.00  0.00           H
ATOM   4494  CB  SER   288      45.991  33.525  63.235  1.00  0.00           C
ATOM   4495  HB2 SER   288      46.327  34.460  62.787  1.00  0.00           H
ATOM   4496  HB3 SER   288      46.924  32.968  63.310  1.00  0.00           H
ATOM   4497  OG  SER   288      45.218  32.760  62.292  1.00  0.00           O
ATOM   4498  HG  SER   288      45.277  31.859  62.622  1.00  0.00           H
ATOM   4499  C   SER   288      44.016  34.533  64.158  1.00  0.00           C
ATOM   4500  O   SER   288      44.159  35.707  64.044  1.00  0.00           O
ATOM   4501  N   SER   289      42.861  33.943  63.835  1.00  0.00           N
ATOM   4502  H   SER   289      42.907  32.944  63.694  1.00  0.00           H
ATOM   4503  CA  SER   289      41.638  34.531  63.465  1.00  0.00           C
ATOM   4504  HA  SER   289      41.869  35.247  62.676  1.00  0.00           H
ATOM   4505  CB  SER   289      40.774  33.516  62.865  1.00  0.00           C
ATOM   4506  HB2 SER   289      41.248  33.106  61.972  1.00  0.00           H
ATOM   4507  HB3 SER   289      40.560  32.663  63.509  1.00  0.00           H
ATOM   4508  OG  SER   289      39.594  34.242  62.573  1.00  0.00           O
ATOM   4509  HG  SER   289      39.514  34.379  61.625  1.00  0.00           H
ATOM   4510  C   SER   289      41.002  35.226  64.615  1.00  0.00           C
ATOM   4511  O   SER   289      40.902  34.686  65.691  1.00  0.00           O
ATOM   4512  N   GLY   290      40.501  36.455  64.412  1.00  0.00           N
ATOM   4513  H   GLY   290      40.596  36.963  63.544  1.00  0.00           H
ATOM   4514  CA  GLY   290      39.731  37.157  65.415  1.00  0.00           C
ATOM   4515  HA2 GLY   290      40.259  37.111  66.367  1.00  0.00           H
ATOM   4516  HA3 GLY   290      39.476  38.115  64.961  1.00  0.00           H
ATOM   4517  C   GLY   290      38.388  36.465  65.624  1.00  0.00           C
ATOM   4518  O   GLY   290      37.808  36.697  66.732  1.00  0.00           O
ATOM   4519  N   TYR   291      37.923  35.533  64.796  1.00  0.00           N
ATOM   4520  H   TYR   291      38.507  35.348  63.994  1.00  0.00           H
ATOM   4521  CA  TYR   291      36.582  34.888  64.906  1.00  0.00           C
ATOM   4522  HA  TYR   291      35.791  35.619  64.744  1.00  0.00           H
ATOM   4523  CB  TYR   291      36.437  33.765  63.804  1.00  0.00           C
ATOM   4524  HB2 TYR   291      36.381  34.363  62.894  1.00  0.00           H
ATOM   4525  HB3 TYR   291      37.272  33.066  63.742  1.00  0.00           H
ATOM   4526  CG  TYR   291      35.166  32.926  63.817  1.00  0.00           C
ATOM   4527  CD1 TYR   291      33.953  33.374  63.265  1.00  0.00           C
ATOM   4528  HD1 TYR   291      33.851  34.273  62.675  1.00  0.00           H
ATOM   4529  CE1 TYR   291      32.783  32.625  63.432  1.00  0.00           C
ATOM   4530  HE1 TYR   291      31.874  32.961  62.956  1.00  0.00           H
ATOM   4531  CZ  TYR   291      32.807  31.370  64.057  1.00  0.00           C
ATOM   4532  OH  TYR   291      31.658  30.612  64.331  1.00  0.00           O
ATOM   4533  HH  TYR   291      31.879  29.801  64.796  1.00  0.00           H
ATOM   4534  CE2 TYR   291      33.950  30.938  64.639  1.00  0.00           C
ATOM   4535  HE2 TYR   291      33.808  30.035  65.214  1.00  0.00           H
ATOM   4536  CD2 TYR   291      35.125  31.700  64.549  1.00  0.00           C
ATOM   4537  HD2 TYR   291      35.984  31.371  65.113  1.00  0.00           H
ATOM   4538  C   TYR   291      36.442  34.096  66.272  1.00  0.00           C
ATOM   4539  O   TYR   291      35.306  33.882  66.719  1.00  0.00           O
ATOM   4540  N   TYR   292      37.610  33.673  66.775  1.00  0.00           N
ATOM   4541  H   TYR   292      38.430  33.907  66.233  1.00  0.00           H
ATOM   4542  CA  TYR   292      37.743  32.639  67.878  1.00  0.00           C
ATOM   4543  HA  TYR   292      36.833  32.042  67.821  1.00  0.00           H
ATOM   4544  CB  TYR   292      38.797  31.562  67.547  1.00  0.00           C
ATOM   4545  HB2 TYR   292      39.637  32.197  67.264  1.00  0.00           H
ATOM   4546  HB3 TYR   292      38.985  30.887  68.382  1.00  0.00           H
ATOM   4547  CG  TYR   292      38.492  30.725  66.353  1.00  0.00           C
ATOM   4548  CD1 TYR   292      37.772  29.535  66.504  1.00  0.00           C
ATOM   4549  HD1 TYR   292      37.432  29.329  67.508  1.00  0.00           H
ATOM   4550  CE1 TYR   292      37.562  28.681  65.419  1.00  0.00           C
ATOM   4551  HE1 TYR   292      37.125  27.706  65.584  1.00  0.00           H
ATOM   4552  CZ  TYR   292      38.141  29.168  64.166  1.00  0.00           C
ATOM   4553  OH  TYR   292      37.922  28.371  63.058  1.00  0.00           O
ATOM   4554  HH  TYR   292      38.428  28.690  62.307  1.00  0.00           H
ATOM   4555  CE2 TYR   292      38.745  30.458  64.033  1.00  0.00           C
ATOM   4556  HE2 TYR   292      39.084  30.774  63.057  1.00  0.00           H
ATOM   4557  CD2 TYR   292      39.005  31.177  65.134  1.00  0.00           C
ATOM   4558  HD2 TYR   292      39.511  32.131  65.108  1.00  0.00           H
ATOM   4559  C   TYR   292      37.807  33.282  69.264  1.00  0.00           C
ATOM   4560  O   TYR   292      37.772  32.524  70.220  1.00  0.00           O
ATOM   4561  N   LEU   293      37.900  34.628  69.350  1.00  0.00           N
ATOM   4562  H   LEU   293      37.818  35.151  68.489  1.00  0.00           H
ATOM   4563  CA  LEU   293      38.165  35.382  70.597  1.00  0.00           C
ATOM   4564  HA  LEU   293      38.807  34.685  71.136  1.00  0.00           H
ATOM   4565  CB  LEU   293      38.889  36.696  70.263  1.00  0.00           C
ATOM   4566  HB2 LEU   293      38.161  37.487  70.079  1.00  0.00           H
ATOM   4567  HB3 LEU   293      39.341  36.953  71.221  1.00  0.00           H
ATOM   4568  CG  LEU   293      39.985  36.799  69.183  1.00  0.00           C
ATOM   4569  HG  LEU   293      39.576  36.418  68.246  1.00  0.00           H
ATOM   4570  CD1 LEU   293      40.416  38.254  68.926  1.00  0.00           C
ATOM   4571 HD11 LEU   293      41.024  38.319  68.024  1.00  0.00           H
ATOM   4572 HD12 LEU   293      40.880  38.612  69.846  1.00  0.00           H
ATOM   4573 HD13 LEU   293      39.502  38.804  68.708  1.00  0.00           H
ATOM   4574  CD2 LEU   293      41.129  35.802  69.408  1.00  0.00           C
ATOM   4575 HD21 LEU   293      41.563  35.548  68.441  1.00  0.00           H
ATOM   4576 HD22 LEU   293      41.880  36.272  70.044  1.00  0.00           H
ATOM   4577 HD23 LEU   293      40.811  34.876  69.885  1.00  0.00           H
ATOM   4578  C   LEU   293      36.891  35.529  71.533  1.00  0.00           C
ATOM   4579  O   LEU   293      37.136  35.826  72.686  1.00  0.00           O
ATOM   4580  N   GLY   294      35.641  35.356  71.111  1.00  0.00           N
ATOM   4581  H   GLY   294      35.379  35.149  70.158  1.00  0.00           H
ATOM   4582  CA  GLY   294      34.531  35.205  72.054  1.00  0.00           C
ATOM   4583  HA2 GLY   294      34.503  36.050  72.741  1.00  0.00           H
ATOM   4584  HA3 GLY   294      33.645  35.051  71.439  1.00  0.00           H
ATOM   4585  C   GLY   294      34.709  33.929  72.832  1.00  0.00           C
ATOM   4586  O   GLY   294      34.680  33.976  74.030  1.00  0.00           O
ATOM   4587  N   GLU   295      34.811  32.774  72.195  1.00  0.00           N
ATOM   4588  H   GLU   295      34.744  32.715  71.189  1.00  0.00           H
ATOM   4589  CA  GLU   295      34.952  31.488  72.893  1.00  0.00           C
ATOM   4590  HA  GLU   295      34.149  31.345  73.617  1.00  0.00           H
ATOM   4591  CB  GLU   295      34.890  30.345  71.827  1.00  0.00           C
ATOM   4592  HB2 GLU   295      34.070  30.479  71.122  1.00  0.00           H
ATOM   4593  HB3 GLU   295      35.811  30.534  71.276  1.00  0.00           H
ATOM   4594  CG  GLU   295      34.733  28.934  72.352  1.00  0.00           C
ATOM   4595  HG2 GLU   295      35.065  28.197  71.620  1.00  0.00           H
ATOM   4596  HG3 GLU   295      35.400  28.838  73.208  1.00  0.00           H
ATOM   4597  CD  GLU   295      33.310  28.671  72.903  1.00  0.00           C
ATOM   4598  OE1 GLU   295      32.548  29.646  72.949  1.00  0.00           O
ATOM   4599  OE2 GLU   295      32.875  27.560  73.190  1.00  0.00           O
ATOM   4600  C   GLU   295      36.186  31.433  73.794  1.00  0.00           C
ATOM   4601  O   GLU   295      36.038  30.869  74.912  1.00  0.00           O
ATOM   4602  N   ILE   296      37.361  31.785  73.310  1.00  0.00           N
ATOM   4603  H   ILE   296      37.550  31.856  72.320  1.00  0.00           H
ATOM   4604  CA  ILE   296      38.548  31.653  74.282  1.00  0.00           C
ATOM   4605  HA  ILE   296      38.501  30.585  74.494  1.00  0.00           H
ATOM   4606  CB  ILE   296      39.921  31.901  73.567  1.00  0.00           C
ATOM   4607  HB  ILE   296      39.881  32.959  73.312  1.00  0.00           H
ATOM   4608  CG2 ILE   296      41.124  31.586  74.521  1.00  0.00           C
ATOM   4609 HG21 ILE   296      40.990  32.254  75.371  1.00  0.00           H
ATOM   4610 HG22 ILE   296      42.100  31.828  74.100  1.00  0.00           H
ATOM   4611 HG23 ILE   296      41.149  30.535  74.811  1.00  0.00           H
ATOM   4612  CG1 ILE   296      40.110  31.095  72.338  1.00  0.00           C
ATOM   4613 HG12 ILE   296      40.557  30.100  72.365  1.00  0.00           H
ATOM   4614 HG13 ILE   296      39.110  30.915  71.945  1.00  0.00           H
ATOM   4615  CD1 ILE   296      40.713  31.941  71.238  1.00  0.00           C
ATOM   4616 HD11 ILE   296      41.760  32.142  71.466  1.00  0.00           H
ATOM   4617 HD12 ILE   296      40.073  32.799  71.034  1.00  0.00           H
ATOM   4618 HD13 ILE   296      40.634  31.415  70.285  1.00  0.00           H
ATOM   4619  C   ILE   296      38.352  32.429  75.583  1.00  0.00           C
ATOM   4620  O   ILE   296      38.422  31.877  76.678  1.00  0.00           O
ATOM   4621  N   LEU   297      37.891  33.680  75.546  1.00  0.00           N
ATOM   4622  H   LEU   297      37.780  34.038  74.609  1.00  0.00           H
ATOM   4623  CA  LEU   297      37.399  34.531  76.685  1.00  0.00           C
ATOM   4624  HA  LEU   297      38.190  34.663  77.422  1.00  0.00           H
ATOM   4625  CB  LEU   297      36.999  35.938  76.160  1.00  0.00           C
ATOM   4626  HB2 LEU   297      37.881  36.339  75.662  1.00  0.00           H
ATOM   4627  HB3 LEU   297      36.219  35.679  75.444  1.00  0.00           H
ATOM   4628  CG  LEU   297      36.191  36.784  77.135  1.00  0.00           C
ATOM   4629  HG  LEU   297      35.361  36.180  77.500  1.00  0.00           H
ATOM   4630  CD1 LEU   297      37.092  37.280  78.261  1.00  0.00           C
ATOM   4631 HD11 LEU   297      36.481  37.940  78.876  1.00  0.00           H
ATOM   4632 HD12 LEU   297      37.902  37.835  77.786  1.00  0.00           H
ATOM   4633 HD13 LEU   297      37.410  36.535  78.989  1.00  0.00           H
ATOM   4634  CD2 LEU   297      35.656  38.006  76.340  1.00  0.00           C
ATOM   4635 HD21 LEU   297      35.495  37.719  75.301  1.00  0.00           H
ATOM   4636 HD22 LEU   297      34.751  38.356  76.837  1.00  0.00           H
ATOM   4637 HD23 LEU   297      36.378  38.821  76.369  1.00  0.00           H
ATOM   4638  C   LEU   297      36.215  33.851  77.409  1.00  0.00           C
ATOM   4639  O   LEU   297      36.139  33.792  78.683  1.00  0.00           O
ATOM   4640  N   ARG   298      35.275  33.173  76.643  1.00  0.00           N
ATOM   4641  H   ARG   298      35.588  33.050  75.691  1.00  0.00           H
ATOM   4642  CA  ARG   298      34.084  32.453  77.196  1.00  0.00           C
ATOM   4643  HA  ARG   298      33.576  33.233  77.764  1.00  0.00           H
ATOM   4644  CB  ARG   298      33.176  31.932  76.126  1.00  0.00           C
ATOM   4645  HB2 ARG   298      33.096  32.692  75.350  1.00  0.00           H
ATOM   4646  HB3 ARG   298      33.594  30.990  75.773  1.00  0.00           H
ATOM   4647  CG  ARG   298      31.772  31.630  76.800  1.00  0.00           C
ATOM   4648  HG2 ARG   298      31.892  30.989  77.674  1.00  0.00           H
ATOM   4649  HG3 ARG   298      31.249  32.552  77.055  1.00  0.00           H
ATOM   4650  CD  ARG   298      30.865  30.915  75.820  1.00  0.00           C
ATOM   4651  HD2 ARG   298      29.846  30.925  76.208  1.00  0.00           H
ATOM   4652  HD3 ARG   298      30.653  31.521  74.938  1.00  0.00           H
ATOM   4653  NE  ARG   298      31.333  29.608  75.405  1.00  0.00           N
ATOM   4654  HE  ARG   298      31.884  29.486  74.567  1.00  0.00           H
ATOM   4655  CZ  ARG   298      30.995  28.478  75.942  1.00  0.00           C
ATOM   4656  NH1 ARG   298      30.277  28.316  77.044  1.00  0.00           N
ATOM   4657 HH11 ARG   298      29.690  29.111  77.252  1.00  0.00           H
ATOM   4658 HH12 ARG   298      30.092  27.350  77.271  1.00  0.00           H
ATOM   4659  NH2 ARG   298      31.442  27.335  75.432  1.00  0.00           N
ATOM   4660 HH21 ARG   298      31.894  27.399  74.532  1.00  0.00           H
ATOM   4661 HH22 ARG   298      30.787  26.588  75.617  1.00  0.00           H
ATOM   4662  C   ARG   298      34.603  31.401  78.149  1.00  0.00           C
ATOM   4663  O   ARG   298      34.357  31.475  79.317  1.00  0.00           O
ATOM   4664  N   LEU   299      35.333  30.364  77.588  1.00  0.00           N
ATOM   4665  H   LEU   299      35.561  30.436  76.606  1.00  0.00           H
ATOM   4666  CA  LEU   299      35.708  29.131  78.319  1.00  0.00           C
ATOM   4667  HA  LEU   299      34.797  28.631  78.645  1.00  0.00           H
ATOM   4668  CB  LEU   299      36.446  28.222  77.341  1.00  0.00           C
ATOM   4669  HB2 LEU   299      37.284  28.816  76.977  1.00  0.00           H
ATOM   4670  HB3 LEU   299      36.763  27.346  77.907  1.00  0.00           H
ATOM   4671  CG  LEU   299      35.599  27.789  76.158  1.00  0.00           C
ATOM   4672  HG  LEU   299      35.161  28.649  75.652  1.00  0.00           H
ATOM   4673  CD1 LEU   299      36.567  27.026  75.222  1.00  0.00           C
ATOM   4674 HD11 LEU   299      36.973  26.142  75.715  1.00  0.00           H
ATOM   4675 HD12 LEU   299      37.292  27.749  74.847  1.00  0.00           H
ATOM   4676 HD13 LEU   299      36.062  26.560  74.376  1.00  0.00           H
ATOM   4677  CD2 LEU   299      34.602  26.785  76.795  1.00  0.00           C
ATOM   4678 HD21 LEU   299      34.076  26.214  76.030  1.00  0.00           H
ATOM   4679 HD22 LEU   299      35.081  26.037  77.426  1.00  0.00           H
ATOM   4680 HD23 LEU   299      33.839  27.273  77.402  1.00  0.00           H
ATOM   4681  C   LEU   299      36.652  29.495  79.496  1.00  0.00           C
ATOM   4682  O   LEU   299      36.632  28.874  80.558  1.00  0.00           O
ATOM   4683  N   ALA   300      37.485  30.527  79.382  1.00  0.00           N
ATOM   4684  H   ALA   300      37.453  31.018  78.500  1.00  0.00           H
ATOM   4685  CA  ALA   300      38.295  31.127  80.413  1.00  0.00           C
ATOM   4686  HA  ALA   300      38.852  30.248  80.737  1.00  0.00           H
ATOM   4687  CB  ALA   300      39.343  32.032  79.716  1.00  0.00           C
ATOM   4688  HB1 ALA   300      39.980  31.433  79.065  1.00  0.00           H
ATOM   4689  HB2 ALA   300      40.008  32.631  80.338  1.00  0.00           H
ATOM   4690  HB3 ALA   300      38.724  32.745  79.170  1.00  0.00           H
ATOM   4691  C   ALA   300      37.544  31.869  81.614  1.00  0.00           C
ATOM   4692  O   ALA   300      37.939  31.680  82.770  1.00  0.00           O
ATOM   4693  N   LEU   301      36.503  32.568  81.331  1.00  0.00           N
ATOM   4694  H   LEU   301      36.199  32.663  80.372  1.00  0.00           H
ATOM   4695  CA  LEU   301      35.622  32.991  82.347  1.00  0.00           C
ATOM   4696  HA  LEU   301      36.260  33.522  83.053  1.00  0.00           H
ATOM   4697  CB  LEU   301      34.667  34.012  81.809  1.00  0.00           C
ATOM   4698  HB2 LEU   301      34.188  33.696  80.882  1.00  0.00           H
ATOM   4699  HB3 LEU   301      33.853  34.116  82.526  1.00  0.00           H
ATOM   4700  CG  LEU   301      35.352  35.406  81.562  1.00  0.00           C
ATOM   4701  HG  LEU   301      36.213  35.251  80.912  1.00  0.00           H
ATOM   4702  CD1 LEU   301      34.344  36.192  80.753  1.00  0.00           C
ATOM   4703 HD11 LEU   301      33.920  35.568  79.967  1.00  0.00           H
ATOM   4704 HD12 LEU   301      34.817  37.080  80.333  1.00  0.00           H
ATOM   4705 HD13 LEU   301      33.489  36.499  81.355  1.00  0.00           H
ATOM   4706  CD2 LEU   301      35.850  36.202  82.790  1.00  0.00           C
ATOM   4707 HD21 LEU   301      36.648  35.604  83.230  1.00  0.00           H
ATOM   4708 HD22 LEU   301      36.199  37.162  82.407  1.00  0.00           H
ATOM   4709 HD23 LEU   301      35.053  36.337  83.520  1.00  0.00           H
ATOM   4710  C   LEU   301      34.905  31.851  83.072  1.00  0.00           C
ATOM   4711  O   LEU   301      34.921  31.715  84.339  1.00  0.00           O
ATOM   4712  N   MET   302      34.402  30.933  82.247  1.00  0.00           N
ATOM   4713  H   MET   302      34.490  31.070  81.251  1.00  0.00           H
ATOM   4714  CA  MET   302      33.784  29.709  82.753  1.00  0.00           C
ATOM   4715  HA  MET   302      32.919  30.095  83.290  1.00  0.00           H
ATOM   4716  CB  MET   302      33.085  28.986  81.607  1.00  0.00           C
ATOM   4717  HB2 MET   302      32.332  29.581  81.091  1.00  0.00           H
ATOM   4718  HB3 MET   302      33.877  28.766  80.892  1.00  0.00           H
ATOM   4719  CG  MET   302      32.491  27.661  81.883  1.00  0.00           C
ATOM   4720  HG2 MET   302      32.395  27.107  80.950  1.00  0.00           H
ATOM   4721  HG3 MET   302      33.170  27.105  82.530  1.00  0.00           H
ATOM   4722  SD  MET   302      30.886  27.849  82.762  1.00  0.00           S
ATOM   4723  CE  MET   302      29.769  27.643  81.298  1.00  0.00           C
ATOM   4724  HE1 MET   302      29.884  26.676  80.809  1.00  0.00           H
ATOM   4725  HE2 MET   302      28.744  27.941  81.517  1.00  0.00           H
ATOM   4726  HE3 MET   302      30.019  28.424  80.580  1.00  0.00           H
ATOM   4727  C   MET   302      34.721  28.835  83.604  1.00  0.00           C
ATOM   4728  O   MET   302      34.195  28.095  84.494  1.00  0.00           O
ATOM   4729  N   ASP   303      36.087  28.867  83.428  1.00  0.00           N
ATOM   4730  H   ASP   303      36.464  29.448  82.692  1.00  0.00           H
ATOM   4731  CA  ASP   303      37.013  28.135  84.326  1.00  0.00           C
ATOM   4732  HA  ASP   303      36.582  27.155  84.529  1.00  0.00           H
ATOM   4733  CB  ASP   303      38.312  27.950  83.537  1.00  0.00           C
ATOM   4734  HB2 ASP   303      38.003  27.394  82.653  1.00  0.00           H
ATOM   4735  HB3 ASP   303      38.632  28.873  83.051  1.00  0.00           H
ATOM   4736  CG  ASP   303      39.464  27.307  84.326  1.00  0.00           C
ATOM   4737  OD1 ASP   303      39.216  26.291  85.045  1.00  0.00           O
ATOM   4738  OD2 ASP   303      40.547  27.814  84.214  1.00  0.00           O
ATOM   4739  C   ASP   303      37.075  28.835  85.653  1.00  0.00           C
ATOM   4740  O   ASP   303      36.813  28.268  86.698  1.00  0.00           O
ATOM   4741  N   MET   304      37.197  30.200  85.686  1.00  0.00           N
ATOM   4742  H   MET   304      37.259  30.741  84.836  1.00  0.00           H
ATOM   4743  CA  MET   304      37.237  31.018  86.926  1.00  0.00           C
ATOM   4744  HA  MET   304      37.976  30.609  87.616  1.00  0.00           H
ATOM   4745  CB  MET   304      37.538  32.465  86.498  1.00  0.00           C
ATOM   4746  HB2 MET   304      36.668  32.818  85.944  1.00  0.00           H
ATOM   4747  HB3 MET   304      37.721  33.126  87.343  1.00  0.00           H
ATOM   4748  CG  MET   304      38.739  32.631  85.561  1.00  0.00           C
ATOM   4749  HG2 MET   304      38.805  31.738  84.941  1.00  0.00           H
ATOM   4750  HG3 MET   304      38.561  33.455  84.871  1.00  0.00           H
ATOM   4751  SD  MET   304      40.253  33.006  86.560  1.00  0.00           S
ATOM   4752  CE  MET   304      40.854  31.312  86.906  1.00  0.00           C
ATOM   4753  HE1 MET   304      41.811  31.398  87.419  1.00  0.00           H
ATOM   4754  HE2 MET   304      40.054  30.861  87.496  1.00  0.00           H
ATOM   4755  HE3 MET   304      41.020  30.794  85.962  1.00  0.00           H
ATOM   4756  C   MET   304      35.888  30.853  87.728  1.00  0.00           C
ATOM   4757  O   MET   304      35.826  30.817  88.962  1.00  0.00           O
ATOM   4758  N   TYR   305      34.827  30.618  86.955  1.00  0.00           N
ATOM   4759  H   TYR   305      34.953  30.694  85.956  1.00  0.00           H
ATOM   4760  CA  TYR   305      33.527  30.296  87.444  1.00  0.00           C
ATOM   4761  HA  TYR   305      33.352  30.979  88.276  1.00  0.00           H
ATOM   4762  CB  TYR   305      32.467  30.423  86.337  1.00  0.00           C
ATOM   4763  HB2 TYR   305      32.538  31.458  86.005  1.00  0.00           H
ATOM   4764  HB3 TYR   305      32.761  29.855  85.454  1.00  0.00           H
ATOM   4765  CG  TYR   305      31.116  29.881  86.854  1.00  0.00           C
ATOM   4766  CD1 TYR   305      30.391  30.585  87.783  1.00  0.00           C
ATOM   4767  HD1 TYR   305      30.751  31.548  88.114  1.00  0.00           H
ATOM   4768  CE1 TYR   305      29.106  30.216  88.098  1.00  0.00           C
ATOM   4769  HE1 TYR   305      28.487  30.679  88.851  1.00  0.00           H
ATOM   4770  CZ  TYR   305      28.604  28.949  87.599  1.00  0.00           C
ATOM   4771  OH  TYR   305      27.491  28.411  88.121  1.00  0.00           O
ATOM   4772  HH  TYR   305      27.323  27.549  87.735  1.00  0.00           H
ATOM   4773  CE2 TYR   305      29.433  28.207  86.681  1.00  0.00           C
ATOM   4774  HE2 TYR   305      29.070  27.269  86.288  1.00  0.00           H
ATOM   4775  CD2 TYR   305      30.684  28.695  86.255  1.00  0.00           C
ATOM   4776  HD2 TYR   305      31.372  28.157  85.621  1.00  0.00           H
ATOM   4777  C   TYR   305      33.606  28.890  88.095  1.00  0.00           C
ATOM   4778  O   TYR   305      33.374  28.850  89.324  1.00  0.00           O
ATOM   4779  N   LYS   306      33.969  27.819  87.343  1.00  0.00           N
ATOM   4780  H   LYS   306      34.054  28.182  86.404  1.00  0.00           H
ATOM   4781  CA  LYS   306      34.188  26.533  87.854  1.00  0.00           C
ATOM   4782  HA  LYS   306      33.255  26.218  88.321  1.00  0.00           H
ATOM   4783  CB  LYS   306      34.260  25.564  86.686  1.00  0.00           C
ATOM   4784  HB2 LYS   306      35.051  26.018  86.089  1.00  0.00           H
ATOM   4785  HB3 LYS   306      34.635  24.647  87.140  1.00  0.00           H
ATOM   4786  CG  LYS   306      33.042  25.247  85.780  1.00  0.00           C
ATOM   4787  HG2 LYS   306      32.347  24.549  86.248  1.00  0.00           H
ATOM   4788  HG3 LYS   306      32.473  26.172  85.685  1.00  0.00           H
ATOM   4789  CD  LYS   306      33.441  24.530  84.466  1.00  0.00           C
ATOM   4790  HD2 LYS   306      34.129  25.113  83.853  1.00  0.00           H
ATOM   4791  HD3 LYS   306      33.929  23.581  84.693  1.00  0.00           H
ATOM   4792  CE  LYS   306      32.252  24.155  83.526  1.00  0.00           C
ATOM   4793  HE2 LYS   306      31.597  23.594  84.192  1.00  0.00           H
ATOM   4794  HE3 LYS   306      31.649  25.024  83.261  1.00  0.00           H
ATOM   4795  NZ  LYS   306      32.640  23.426  82.342  1.00  0.00           N
ATOM   4796  HZ1 LYS   306      33.278  23.944  81.756  1.00  0.00           H
ATOM   4797  HZ2 LYS   306      31.779  23.267  81.839  1.00  0.00           H
ATOM   4798  HZ3 LYS   306      33.137  22.562  82.497  1.00  0.00           H
ATOM   4799  C   LYS   306      35.240  26.347  88.952  1.00  0.00           C
ATOM   4800  O   LYS   306      35.203  25.347  89.611  1.00  0.00           O
ATOM   4801  N   GLN   307      36.151  27.311  89.116  1.00  0.00           N
ATOM   4802  H   GLN   307      36.188  27.975  88.357  1.00  0.00           H
ATOM   4803  CA  GLN   307      37.061  27.445  90.242  1.00  0.00           C
ATOM   4804  HA  GLN   307      37.092  26.469  90.725  1.00  0.00           H
ATOM   4805  CB  GLN   307      38.428  27.866  89.683  1.00  0.00           C
ATOM   4806  HB2 GLN   307      38.213  28.735  89.060  1.00  0.00           H
ATOM   4807  HB3 GLN   307      39.186  28.047  90.445  1.00  0.00           H
ATOM   4808  CG  GLN   307      39.075  26.709  88.850  1.00  0.00           C
ATOM   4809  HG2 GLN   307      38.968  25.756  89.367  1.00  0.00           H
ATOM   4810  HG3 GLN   307      38.390  26.664  88.004  1.00  0.00           H
ATOM   4811  CD  GLN   307      40.495  26.905  88.420  1.00  0.00           C
ATOM   4812  OE1 GLN   307      41.154  27.875  88.824  1.00  0.00           O
ATOM   4813  NE2 GLN   307      40.960  25.957  87.651  1.00  0.00           N
ATOM   4814 HE21 GLN   307      41.963  25.869  87.569  1.00  0.00           H
ATOM   4815 HE22 GLN   307      40.333  25.333  87.162  1.00  0.00           H
ATOM   4816  C   GLN   307      36.665  28.478  91.363  1.00  0.00           C
ATOM   4817  O   GLN   307      37.434  28.838  92.290  1.00  0.00           O
ATOM   4818  N   GLY   308      35.412  28.995  91.345  1.00  0.00           N
ATOM   4819  H   GLY   308      34.709  28.720  90.674  1.00  0.00           H
ATOM   4820  CA  GLY   308      34.793  29.818  92.346  1.00  0.00           C
ATOM   4821  HA2 GLY   308      33.727  29.819  92.119  1.00  0.00           H
ATOM   4822  HA3 GLY   308      34.847  29.274  93.289  1.00  0.00           H
ATOM   4823  C   GLY   308      35.224  31.225  92.625  1.00  0.00           C
ATOM   4824  O   GLY   308      34.941  31.727  93.704  1.00  0.00           O
ATOM   4825  N   PHE   309      35.810  31.904  91.700  1.00  0.00           N
ATOM   4826  H   PHE   309      36.268  31.336  91.002  1.00  0.00           H
ATOM   4827  CA  PHE   309      36.211  33.343  91.714  1.00  0.00           C
ATOM   4828  HA  PHE   309      36.522  33.656  92.710  1.00  0.00           H
ATOM   4829  CB  PHE   309      37.508  33.448  90.853  1.00  0.00           C
ATOM   4830  HB2 PHE   309      37.371  33.157  89.812  1.00  0.00           H
ATOM   4831  HB3 PHE   309      37.839  34.481  90.750  1.00  0.00           H
ATOM   4832  CG  PHE   309      38.728  32.708  91.394  1.00  0.00           C
ATOM   4833  CD1 PHE   309      39.195  33.111  92.669  1.00  0.00           C
ATOM   4834  HD1 PHE   309      38.899  34.038  93.138  1.00  0.00           H
ATOM   4835  CE1 PHE   309      40.079  32.286  93.346  1.00  0.00           C
ATOM   4836  HE1 PHE   309      40.191  32.529  94.393  1.00  0.00           H
ATOM   4837  CZ  PHE   309      40.595  31.185  92.766  1.00  0.00           C
ATOM   4838  HZ  PHE   309      41.361  30.539  93.171  1.00  0.00           H
ATOM   4839  CE2 PHE   309      40.155  30.793  91.514  1.00  0.00           C
ATOM   4840  HE2 PHE   309      40.643  29.955  91.038  1.00  0.00           H
ATOM   4841  CD2 PHE   309      39.176  31.530  90.868  1.00  0.00           C
ATOM   4842  HD2 PHE   309      38.776  31.091  89.965  1.00  0.00           H
ATOM   4843  C   PHE   309      35.142  34.281  91.234  1.00  0.00           C
ATOM   4844  O   PHE   309      35.052  35.337  91.870  1.00  0.00           O
ATOM   4845  N   ILE   310      34.335  33.953  90.229  1.00  0.00           N
ATOM   4846  H   ILE   310      34.524  33.106  89.714  1.00  0.00           H
ATOM   4847  CA  ILE   310      33.508  35.014  89.641  1.00  0.00           C
ATOM   4848  HA  ILE   310      33.385  35.867  90.309  1.00  0.00           H
ATOM   4849  CB  ILE   310      34.151  35.582  88.359  1.00  0.00           C
ATOM   4850  HB  ILE   310      33.585  36.413  87.939  1.00  0.00           H
ATOM   4851  CG2 ILE   310      35.568  36.098  88.626  1.00  0.00           C
ATOM   4852 HG21 ILE   310      35.412  36.778  89.463  1.00  0.00           H
ATOM   4853 HG22 ILE   310      36.013  36.729  87.857  1.00  0.00           H
ATOM   4854 HG23 ILE   310      36.204  35.310  89.029  1.00  0.00           H
ATOM   4855  CG1 ILE   310      34.183  34.438  87.187  1.00  0.00           C
ATOM   4856 HG12 ILE   310      34.967  33.697  87.348  1.00  0.00           H
ATOM   4857 HG13 ILE   310      33.205  33.978  87.049  1.00  0.00           H
ATOM   4858  CD1 ILE   310      34.542  34.970  85.832  1.00  0.00           C
ATOM   4859 HD11 ILE   310      35.439  35.584  85.907  1.00  0.00           H
ATOM   4860 HD12 ILE   310      33.696  35.620  85.605  1.00  0.00           H
ATOM   4861 HD13 ILE   310      34.580  34.177  85.086  1.00  0.00           H
ATOM   4862  C   ILE   310      32.086  34.576  89.305  1.00  0.00           C
ATOM   4863  O   ILE   310      31.803  33.372  89.406  1.00  0.00           O
ATOM   4864  N   PHE   311      31.207  35.498  88.767  1.00  0.00           N
ATOM   4865  H   PHE   311      31.643  36.405  88.677  1.00  0.00           H
ATOM   4866  CA  PHE   311      29.798  35.340  88.323  1.00  0.00           C
ATOM   4867  HA  PHE   311      29.407  36.352  88.223  1.00  0.00           H
ATOM   4868  CB  PHE   311      29.727  34.553  87.019  1.00  0.00           C
ATOM   4869  HB2 PHE   311      30.322  33.647  87.136  1.00  0.00           H
ATOM   4870  HB3 PHE   311      28.679  34.285  86.878  1.00  0.00           H
ATOM   4871  CG  PHE   311      30.262  35.209  85.774  1.00  0.00           C
ATOM   4872  CD1 PHE   311      30.409  36.607  85.652  1.00  0.00           C
ATOM   4873  HD1 PHE   311      30.116  37.301  86.426  1.00  0.00           H
ATOM   4874  CE1 PHE   311      30.856  37.083  84.385  1.00  0.00           C
ATOM   4875  HE1 PHE   311      30.916  38.154  84.263  1.00  0.00           H
ATOM   4876  CZ  PHE   311      31.297  36.284  83.387  1.00  0.00           C
ATOM   4877  HZ  PHE   311      31.614  36.726  82.454  1.00  0.00           H
ATOM   4878  CE2 PHE   311      31.300  34.903  83.618  1.00  0.00           C
ATOM   4879  HE2 PHE   311      31.687  34.232  82.866  1.00  0.00           H
ATOM   4880  CD2 PHE   311      30.645  34.381  84.711  1.00  0.00           C
ATOM   4881  HD2 PHE   311      30.649  33.304  84.794  1.00  0.00           H
ATOM   4882  C   PHE   311      28.864  34.655  89.418  1.00  0.00           C
ATOM   4883  O   PHE   311      27.949  33.901  89.191  1.00  0.00           O
ATOM   4884  N   LYS   312      29.169  34.865  90.681  1.00  0.00           N
ATOM   4885  H   LYS   312      29.851  35.581  90.890  1.00  0.00           H
ATOM   4886  CA  LYS   312      28.506  34.184  91.827  1.00  0.00           C
ATOM   4887  HA  LYS   312      28.680  33.121  91.659  1.00  0.00           H
ATOM   4888  CB  LYS   312      29.331  34.575  93.066  1.00  0.00           C
ATOM   4889  HB2 LYS   312      30.353  34.199  93.077  1.00  0.00           H
ATOM   4890  HB3 LYS   312      29.374  35.664  93.081  1.00  0.00           H
ATOM   4891  CG  LYS   312      28.729  34.031  94.312  1.00  0.00           C
ATOM   4892  HG2 LYS   312      29.273  34.513  95.124  1.00  0.00           H
ATOM   4893  HG3 LYS   312      27.658  34.227  94.267  1.00  0.00           H
ATOM   4894  CD  LYS   312      28.889  32.501  94.241  1.00  0.00           C
ATOM   4895  HD2 LYS   312      28.065  32.048  93.688  1.00  0.00           H
ATOM   4896  HD3 LYS   312      29.850  32.219  93.811  1.00  0.00           H
ATOM   4897  CE  LYS   312      28.730  31.971  95.714  1.00  0.00           C
ATOM   4898  HE2 LYS   312      29.460  32.451  96.365  1.00  0.00           H
ATOM   4899  HE3 LYS   312      27.774  32.165  96.200  1.00  0.00           H
ATOM   4900  NZ  LYS   312      28.918  30.505  95.596  1.00  0.00           N
ATOM   4901  HZ1 LYS   312      29.082  30.111  96.511  1.00  0.00           H
ATOM   4902  HZ2 LYS   312      29.743  30.310  95.046  1.00  0.00           H
ATOM   4903  HZ3 LYS   312      28.117  30.045  95.188  1.00  0.00           H
ATOM   4904  C   LYS   312      27.040  34.563  91.794  1.00  0.00           C
ATOM   4905  O   LYS   312      26.679  35.716  91.939  1.00  0.00           O
ATOM   4906  N   ASN   313      26.282  33.533  91.599  1.00  0.00           N
ATOM   4907  H   ASN   313      26.698  32.617  91.521  1.00  0.00           H
ATOM   4908  CA  ASN   313      24.801  33.503  91.409  1.00  0.00           C
ATOM   4909  HA  ASN   313      24.477  32.482  91.202  1.00  0.00           H
ATOM   4910  CB  ASN   313      24.029  34.010  92.690  1.00  0.00           C
ATOM   4911  HB2 ASN   313      24.398  35.009  92.921  1.00  0.00           H
ATOM   4912  HB3 ASN   313      22.945  34.108  92.614  1.00  0.00           H
ATOM   4913  CG  ASN   313      24.368  33.194  93.868  1.00  0.00           C
ATOM   4914  OD1 ASN   313      24.425  31.959  93.863  1.00  0.00           O
ATOM   4915  ND2 ASN   313      24.771  33.845  94.976  1.00  0.00           N
ATOM   4916 HD21 ASN   313      24.600  34.838  95.046  1.00  0.00           H
ATOM   4917 HD22 ASN   313      24.578  33.321  95.818  1.00  0.00           H
ATOM   4918  C   ASN   313      24.272  34.208  90.181  1.00  0.00           C
ATOM   4919  O   ASN   313      23.171  34.687  90.169  1.00  0.00           O
ATOM   4920  N   GLN   314      25.091  34.243  89.109  1.00  0.00           N
ATOM   4921  H   GLN   314      26.028  33.930  89.321  1.00  0.00           H
ATOM   4922  CA  GLN   314      24.618  34.646  87.816  1.00  0.00           C
ATOM   4923  HA  GLN   314      23.756  35.313  87.855  1.00  0.00           H
ATOM   4924  CB  GLN   314      25.666  35.363  87.047  1.00  0.00           C
ATOM   4925  HB2 GLN   314      26.434  34.646  86.753  1.00  0.00           H
ATOM   4926  HB3 GLN   314      25.210  35.679  86.109  1.00  0.00           H
ATOM   4927  CG  GLN   314      26.354  36.514  87.689  1.00  0.00           C
ATOM   4928  HG2 GLN   314      26.812  36.161  88.614  1.00  0.00           H
ATOM   4929  HG3 GLN   314      27.125  36.857  87.001  1.00  0.00           H
ATOM   4930  CD  GLN   314      25.445  37.687  88.223  1.00  0.00           C
ATOM   4931  OE1 GLN   314      24.466  38.110  87.592  1.00  0.00           O
ATOM   4932  NE2 GLN   314      25.686  38.220  89.466  1.00  0.00           N
ATOM   4933 HE21 GLN   314      25.191  39.058  89.734  1.00  0.00           H
ATOM   4934 HE22 GLN   314      26.412  37.827  90.049  1.00  0.00           H
ATOM   4935  C   GLN   314      23.950  33.464  87.120  1.00  0.00           C
ATOM   4936  O   GLN   314      24.536  32.363  87.115  1.00  0.00           O
ATOM   4937  N   ASP   315      22.933  33.698  86.303  1.00  0.00           N
ATOM   4938  H   ASP   315      22.402  34.554  86.379  1.00  0.00           H
ATOM   4939  CA  ASP   315      22.467  32.671  85.330  1.00  0.00           C
ATOM   4940  HA  ASP   315      22.470  31.708  85.841  1.00  0.00           H
ATOM   4941  CB  ASP   315      21.043  33.044  84.966  1.00  0.00           C
ATOM   4942  HB2 ASP   315      20.348  32.935  85.798  1.00  0.00           H
ATOM   4943  HB3 ASP   315      21.031  34.102  84.704  1.00  0.00           H
ATOM   4944  CG  ASP   315      20.357  32.200  83.850  1.00  0.00           C
ATOM   4945  OD1 ASP   315      19.233  32.635  83.478  1.00  0.00           O
ATOM   4946  OD2 ASP   315      20.867  31.192  83.373  1.00  0.00           O
ATOM   4947  C   ASP   315      23.383  32.610  84.102  1.00  0.00           C
ATOM   4948  O   ASP   315      23.496  33.597  83.374  1.00  0.00           O
ATOM   4949  N   LEU   316      24.110  31.470  83.930  1.00  0.00           N
ATOM   4950  H   LEU   316      24.058  30.840  84.716  1.00  0.00           H
ATOM   4951  CA  LEU   316      25.012  31.072  82.894  1.00  0.00           C
ATOM   4952  HA  LEU   316      25.135  31.922  82.223  1.00  0.00           H
ATOM   4953  CB  LEU   316      26.366  30.673  83.608  1.00  0.00           C
ATOM   4954  HB2 LEU   316      26.012  29.949  84.343  1.00  0.00           H
ATOM   4955  HB3 LEU   316      27.076  30.292  82.874  1.00  0.00           H
ATOM   4956  CG  LEU   316      27.127  31.793  84.381  1.00  0.00           C
ATOM   4957  HG  LEU   316      26.476  32.150  85.179  1.00  0.00           H
ATOM   4958  CD1 LEU   316      28.454  31.298  84.926  1.00  0.00           C
ATOM   4959 HD11 LEU   316      28.839  31.952  85.709  1.00  0.00           H
ATOM   4960 HD12 LEU   316      29.195  31.396  84.132  1.00  0.00           H
ATOM   4961 HD13 LEU   316      28.359  30.290  85.329  1.00  0.00           H
ATOM   4962  CD2 LEU   316      27.373  32.974  83.516  1.00  0.00           C
ATOM   4963 HD21 LEU   316      27.643  33.796  84.179  1.00  0.00           H
ATOM   4964 HD22 LEU   316      28.093  32.807  82.715  1.00  0.00           H
ATOM   4965 HD23 LEU   316      26.394  33.184  83.086  1.00  0.00           H
ATOM   4966  C   LEU   316      24.537  29.976  81.946  1.00  0.00           C
ATOM   4967  O   LEU   316      25.306  29.231  81.384  1.00  0.00           O
ATOM   4968  N   SER   317      23.206  29.698  81.959  1.00  0.00           N
ATOM   4969  H   SER   317      22.676  30.446  82.382  1.00  0.00           H
ATOM   4970  CA  SER   317      22.458  28.719  81.103  1.00  0.00           C
ATOM   4971  HA  SER   317      23.004  27.775  81.107  1.00  0.00           H
ATOM   4972  CB  SER   317      21.040  28.331  81.732  1.00  0.00           C
ATOM   4973  HB2 SER   317      20.700  27.507  81.106  1.00  0.00           H
ATOM   4974  HB3 SER   317      21.194  27.876  82.710  1.00  0.00           H
ATOM   4975  OG  SER   317      20.155  29.450  81.405  1.00  0.00           O
ATOM   4976  HG  SER   317      20.252  30.082  82.122  1.00  0.00           H
ATOM   4977  C   SER   317      22.225  29.108  79.633  1.00  0.00           C
ATOM   4978  O   SER   317      22.107  28.191  78.845  1.00  0.00           O
ATOM   4979  N   LYS   318      22.301  30.411  79.312  1.00  0.00           N
ATOM   4980  H   LYS   318      22.539  31.130  79.980  1.00  0.00           H
ATOM   4981  CA  LYS   318      22.552  30.818  77.972  1.00  0.00           C
ATOM   4982  HA  LYS   318      22.229  30.048  77.273  1.00  0.00           H
ATOM   4983  CB  LYS   318      21.875  32.152  77.696  1.00  0.00           C
ATOM   4984  HB2 LYS   318      22.439  32.885  78.274  1.00  0.00           H
ATOM   4985  HB3 LYS   318      22.001  32.423  76.647  1.00  0.00           H
ATOM   4986  CG  LYS   318      20.374  32.202  77.961  1.00  0.00           C
ATOM   4987  HG2 LYS   318      20.210  31.871  78.987  1.00  0.00           H
ATOM   4988  HG3 LYS   318      20.022  33.233  77.927  1.00  0.00           H
ATOM   4989  CD  LYS   318      19.472  31.287  77.051  1.00  0.00           C
ATOM   4990  HD2 LYS   318      19.583  31.618  76.018  1.00  0.00           H
ATOM   4991  HD3 LYS   318      19.943  30.305  77.022  1.00  0.00           H
ATOM   4992  CE  LYS   318      18.050  31.319  77.600  1.00  0.00           C
ATOM   4993  HE2 LYS   318      18.080  31.180  78.681  1.00  0.00           H
ATOM   4994  HE3 LYS   318      17.686  32.316  77.351  1.00  0.00           H
ATOM   4995  NZ  LYS   318      17.177  30.319  76.957  1.00  0.00           N
ATOM   4996  HZ1 LYS   318      16.239  30.218  77.315  1.00  0.00           H
ATOM   4997  HZ2 LYS   318      17.633  29.418  76.980  1.00  0.00           H
ATOM   4998  HZ3 LYS   318      17.124  30.574  75.981  1.00  0.00           H
ATOM   4999  C   LYS   318      24.083  30.803  77.724  1.00  0.00           C
ATOM   5000  O   LYS   318      24.501  30.236  76.722  1.00  0.00           O
ATOM   5001  N   PHE   319      24.847  31.223  78.725  1.00  0.00           N
ATOM   5002  H   PHE   319      24.466  31.623  79.570  1.00  0.00           H
ATOM   5003  CA  PHE   319      26.333  31.320  78.561  1.00  0.00           C
ATOM   5004  HA  PHE   319      26.622  32.042  77.797  1.00  0.00           H
ATOM   5005  CB  PHE   319      26.803  32.046  79.803  1.00  0.00           C
ATOM   5006  HB2 PHE   319      26.198  32.871  80.178  1.00  0.00           H
ATOM   5007  HB3 PHE   319      26.897  31.303  80.594  1.00  0.00           H
ATOM   5008  CG  PHE   319      28.202  32.692  79.702  1.00  0.00           C
ATOM   5009  CD1 PHE   319      28.333  33.960  79.056  1.00  0.00           C
ATOM   5010  HD1 PHE   319      27.410  34.365  78.667  1.00  0.00           H
ATOM   5011  CE1 PHE   319      29.619  34.580  78.944  1.00  0.00           C
ATOM   5012  HE1 PHE   319      29.707  35.596  78.588  1.00  0.00           H
ATOM   5013  CZ  PHE   319      30.785  33.895  79.388  1.00  0.00           C
ATOM   5014  HZ  PHE   319      31.790  34.281  79.298  1.00  0.00           H
ATOM   5015  CE2 PHE   319      30.588  32.678  80.100  1.00  0.00           C
ATOM   5016  HE2 PHE   319      31.469  32.248  80.555  1.00  0.00           H
ATOM   5017  CD2 PHE   319      29.326  32.098  80.237  1.00  0.00           C
ATOM   5018  HD2 PHE   319      29.143  31.142  80.705  1.00  0.00           H
ATOM   5019  C   PHE   319      27.183  30.042  78.356  1.00  0.00           C
ATOM   5020  O   PHE   319      28.328  30.096  77.883  1.00  0.00           O
ATOM   5021  N   ASP   320      26.632  28.841  78.678  1.00  0.00           N
ATOM   5022  H   ASP   320      25.728  28.857  79.129  1.00  0.00           H
ATOM   5023  CA  ASP   320      27.399  27.550  78.455  1.00  0.00           C
ATOM   5024  HA  ASP   320      28.423  27.679  78.806  1.00  0.00           H
ATOM   5025  CB  ASP   320      26.701  26.468  79.252  1.00  0.00           C
ATOM   5026  HB2 ASP   320      26.703  26.728  80.310  1.00  0.00           H
ATOM   5027  HB3 ASP   320      25.631  26.471  79.040  1.00  0.00           H
ATOM   5028  CG  ASP   320      27.350  25.052  79.095  1.00  0.00           C
ATOM   5029  OD1 ASP   320      26.713  24.086  78.616  1.00  0.00           O
ATOM   5030  OD2 ASP   320      28.559  24.898  79.468  1.00  0.00           O
ATOM   5031  C   ASP   320      27.414  27.118  76.958  1.00  0.00           C
ATOM   5032  O   ASP   320      28.303  26.424  76.528  1.00  0.00           O
ATOM   5033  N   LYS   321      26.431  27.521  76.180  1.00  0.00           N
ATOM   5034  H   LYS   321      25.658  28.118  76.437  1.00  0.00           H
ATOM   5035  CA  LYS   321      26.419  27.362  74.723  1.00  0.00           C
ATOM   5036  HA  LYS   321      26.218  26.350  74.371  1.00  0.00           H
ATOM   5037  CB  LYS   321      25.226  28.173  74.216  1.00  0.00           C
ATOM   5038  HB2 LYS   321      24.284  27.901  74.693  1.00  0.00           H
ATOM   5039  HB3 LYS   321      25.394  29.206  74.518  1.00  0.00           H
ATOM   5040  CG  LYS   321      25.061  27.989  72.676  1.00  0.00           C
[truncated: 179,019 more chars]
