# Supplementary material for: Worth the Weight: Sub-Pocket EXplorer (SubPEx), a Weighted Ensemble Method to Enhance Binding-Pocket Conformational Sampling
Source: J Chem Theory Comput. 2023 Aug 16;19(17):5677–89. doi: 10.1021/acs.jctc.3c00478 (PMC10500992; doi:10.1021/acs.jctc.3c00478)
Supplement: Supplementary file 2 — ct3c00478_si_002.zip [file ct3c00478_si_002.zip › clustered_structures/HXK2/subpex/rep.c19.aligned.pdb]

HELIX    1   1 LYS      4  PHE     17  1                                  14
HELIX    2   2 THR     21  LEU     39  1                                  19
HELIX    3   3 ASP     99  THR    103  1                                   5
HELIX    4   4 GLU    109  GLN    125  1                                  17
HELIX    5   5 VAL    172  ARG    182  1                                  11
HELIX    6   6 ASP    194  THR    205  1                                  12
HELIX    7   7 GLU    231  LEU    233  1                                   3
HELIX    8   8 TYR    253  SER    255  1                                   3
HELIX    9   9 LYS    267  GLU    274  1                                   8
HELIX   10  10 THR    283  SER    288  1                                   6
HELIX   11  11 GLY    290  LYS    306  1                                  17
HELIX   12  12 SER    328  GLU    335  1                                   8
HELIX   13  13 GLU    342  PHE    352  1                                  11
HELIX   14  14 VAL    358  ARG    390  1                                  33
HELIX   15  15 SER    402  ARG    406  1                                   5
HELIX   16  16 PHE    410  TYR    422  1                                  13
HELIX   17  17 LEU    429  ASP    431  1                                   3
HELIX   18  18 GLY    446  ALA    459  1                                  14
SHEET    1   1 1 SER    62  LEU    70  0
SHEET    2   2 1 ASN    74  GLY    83  0
SHEET    3   3 1 PHE    88  ARG    96  0
SHEET    4   4 1 ILE   134  THR   139  0
SHEET    5   5 1 ILE   186  ILE   192  0
SHEET    6   6 1 THR   209  ILE   214  0
SHEET    7   7 1 ASN   220  VAL   226  0
SHEET    8   8 1 PRO   246  ASN   250  0
SHEET    9   9 1 GLY   395  ASP   400  0
SHEET   10  10 1 ILE   434  PRO   438  0
CRYST1   79.709   70.702  109.525  90.00  90.00  90.00               1
ATOM      1  N   ASP     1      45.470  49.079  89.424  1.00  0.00           N
ATOM      2  H1  ASP     1      44.884  49.876  89.629  1.00  0.00           H
ATOM      3  H2  ASP     1      46.288  49.164  88.839  1.00  0.00           H
ATOM      4  H3  ASP     1      44.864  48.623  88.757  1.00  0.00           H
ATOM      5  CA  ASP     1      45.665  48.140  90.507  1.00  0.00           C
ATOM      6  HA  ASP     1      46.402  47.470  90.063  1.00  0.00           H
ATOM      7  CB  ASP     1      46.245  48.753  91.785  1.00  0.00           C
ATOM      8  HB2 ASP     1      45.438  49.346  92.215  1.00  0.00           H
ATOM      9  HB3 ASP     1      46.525  47.953  92.469  1.00  0.00           H
ATOM     10  CG  ASP     1      47.397  49.746  91.591  1.00  0.00           C
ATOM     11  OD1 ASP     1      47.930  49.803  90.467  1.00  0.00           O
ATOM     12  OD2 ASP     1      47.749  50.476  92.527  1.00  0.00           O
ATOM     13  C   ASP     1      44.349  47.398  90.796  1.00  0.00           C
ATOM     14  O   ASP     1      43.285  47.871  90.414  1.00  0.00           O
ATOM     15  N   VAL     2      44.459  46.251  91.395  1.00  0.00           N
ATOM     16  H   VAL     2      45.396  45.929  91.591  1.00  0.00           H
ATOM     17  CA  VAL     2      43.411  45.227  91.571  1.00  0.00           C
ATOM     18  HA  VAL     2      42.434  45.710  91.613  1.00  0.00           H
ATOM     19  CB  VAL     2      43.486  44.198  90.444  1.00  0.00           C
ATOM     20  HB  VAL     2      44.531  43.890  90.462  1.00  0.00           H
ATOM     21  CG1 VAL     2      42.523  43.000  90.507  1.00  0.00           C
ATOM     22 HG11 VAL     2      42.747  42.220  89.780  1.00  0.00           H
ATOM     23 HG12 VAL     2      42.610  42.533  91.488  1.00  0.00           H
ATOM     24 HG13 VAL     2      41.507  43.377  90.391  1.00  0.00           H
ATOM     25  CG2 VAL     2      43.285  44.839  89.019  1.00  0.00           C
ATOM     26 HG21 VAL     2      42.324  45.349  88.956  1.00  0.00           H
ATOM     27 HG22 VAL     2      43.459  44.126  88.213  1.00  0.00           H
ATOM     28 HG23 VAL     2      44.113  45.534  88.888  1.00  0.00           H
ATOM     29  C   VAL     2      43.760  44.550  93.004  1.00  0.00           C
ATOM     30  O   VAL     2      44.940  44.456  93.298  1.00  0.00           O
ATOM     31  N   PRO     3      42.853  44.023  93.812  1.00  0.00           N
ATOM     32  CD  PRO     3      41.368  43.966  93.688  1.00  0.00           C
ATOM     33  HD2 PRO     3      41.048  43.052  93.189  1.00  0.00           H
ATOM     34  HD3 PRO     3      41.040  44.901  93.234  1.00  0.00           H
ATOM     35  CG  PRO     3      40.759  43.840  95.088  1.00  0.00           C
ATOM     36  HG2 PRO     3      39.763  43.408  94.992  1.00  0.00           H
ATOM     37  HG3 PRO     3      40.853  44.842  95.508  1.00  0.00           H
ATOM     38  CB  PRO     3      41.759  42.929  95.648  1.00  0.00           C
ATOM     39  HB2 PRO     3      41.557  41.925  95.276  1.00  0.00           H
ATOM     40  HB3 PRO     3      41.976  42.825  96.711  1.00  0.00           H
ATOM     41  CA  PRO     3      43.145  43.422  95.074  1.00  0.00           C
ATOM     42  HA  PRO     3      43.608  44.071  95.817  1.00  0.00           H
ATOM     43  C   PRO     3      44.016  42.090  94.829  1.00  0.00           C
ATOM     44  O   PRO     3      43.880  41.390  93.792  1.00  0.00           O
ATOM     45  N   LYS     4      44.946  41.770  95.714  1.00  0.00           N
ATOM     46  H   LYS     4      45.012  42.295  96.575  1.00  0.00           H
ATOM     47  CA  LYS     4      45.934  40.638  95.590  1.00  0.00           C
ATOM     48  HA  LYS     4      46.583  40.896  94.753  1.00  0.00           H
ATOM     49  CB  LYS     4      46.841  40.645  96.737  1.00  0.00           C
ATOM     50  HB2 LYS     4      47.495  41.517  96.733  1.00  0.00           H
ATOM     51  HB3 LYS     4      46.280  40.597  97.670  1.00  0.00           H
ATOM     52  CG  LYS     4      47.807  39.425  96.854  1.00  0.00           C
ATOM     53  HG2 LYS     4      47.196  38.567  97.137  1.00  0.00           H
ATOM     54  HG3 LYS     4      48.353  39.086  95.973  1.00  0.00           H
ATOM     55  CD  LYS     4      48.855  39.697  97.878  1.00  0.00           C
ATOM     56  HD2 LYS     4      49.262  40.694  97.706  1.00  0.00           H
ATOM     57  HD3 LYS     4      48.341  39.614  98.836  1.00  0.00           H
ATOM     58  CE  LYS     4      50.070  38.758  97.658  1.00  0.00           C
ATOM     59  HE2 LYS     4      49.825  37.841  97.121  1.00  0.00           H
ATOM     60  HE3 LYS     4      50.838  39.340  97.150  1.00  0.00           H
ATOM     61  NZ  LYS     4      50.623  38.393  98.982  1.00  0.00           N
ATOM     62  HZ1 LYS     4      51.018  39.187  99.465  1.00  0.00           H
ATOM     63  HZ2 LYS     4      51.356  37.707  98.875  1.00  0.00           H
ATOM     64  HZ3 LYS     4      49.996  37.896  99.598  1.00  0.00           H
ATOM     65  C   LYS     4      45.308  39.261  95.301  1.00  0.00           C
ATOM     66  O   LYS     4      45.925  38.448  94.618  1.00  0.00           O
ATOM     67  N   GLU     5      44.136  38.984  95.771  1.00  0.00           N
ATOM     68  H   GLU     5      43.628  39.612  96.379  1.00  0.00           H
ATOM     69  CA  GLU     5      43.531  37.668  95.552  1.00  0.00           C
ATOM     70  HA  GLU     5      44.321  36.928  95.679  1.00  0.00           H
ATOM     71  CB  GLU     5      42.463  37.258  96.634  1.00  0.00           C
ATOM     72  HB2 GLU     5      42.018  36.280  96.446  1.00  0.00           H
ATOM     73  HB3 GLU     5      42.998  37.116  97.571  1.00  0.00           H
ATOM     74  CG  GLU     5      41.368  38.391  96.844  1.00  0.00           C
ATOM     75  HG2 GLU     5      41.018  38.926  95.961  1.00  0.00           H
ATOM     76  HG3 GLU     5      40.483  37.825  97.135  1.00  0.00           H
ATOM     77  CD  GLU     5      41.586  39.341  98.090  1.00  0.00           C
ATOM     78  OE1 GLU     5      42.730  39.769  98.346  1.00  0.00           O
ATOM     79  OE2 GLU     5      40.717  39.736  98.811  1.00  0.00           O
ATOM     80  C   GLU     5      42.903  37.542  94.151  1.00  0.00           C
ATOM     81  O   GLU     5      42.989  36.478  93.518  1.00  0.00           O
ATOM     82  N   LEU     6      42.617  38.691  93.526  1.00  0.00           N
ATOM     83  H   LEU     6      42.784  39.539  94.049  1.00  0.00           H
ATOM     84  CA  LEU     6      42.230  38.806  92.126  1.00  0.00           C
ATOM     85  HA  LEU     6      41.859  37.823  91.838  1.00  0.00           H
ATOM     86  CB  LEU     6      41.178  39.817  91.800  1.00  0.00           C
ATOM     87  HB2 LEU     6      41.547  40.763  92.197  1.00  0.00           H
ATOM     88  HB3 LEU     6      41.127  39.989  90.724  1.00  0.00           H
ATOM     89  CG  LEU     6      39.790  39.482  92.362  1.00  0.00           C
ATOM     90  HG  LEU     6      39.892  39.162  93.399  1.00  0.00           H
ATOM     91  CD1 LEU     6      38.892  40.759  92.288  1.00  0.00           C
ATOM     92 HD11 LEU     6      38.668  40.976  91.244  1.00  0.00           H
ATOM     93 HD12 LEU     6      39.374  41.582  92.816  1.00  0.00           H
ATOM     94 HD13 LEU     6      37.975  40.428  92.774  1.00  0.00           H
ATOM     95  CD2 LEU     6      39.038  38.368  91.563  1.00  0.00           C
ATOM     96 HD21 LEU     6      38.202  38.001  92.158  1.00  0.00           H
ATOM     97 HD22 LEU     6      38.553  38.583  90.611  1.00  0.00           H
ATOM     98 HD23 LEU     6      39.801  37.643  91.278  1.00  0.00           H
ATOM     99  C   LEU     6      43.414  38.986  91.178  1.00  0.00           C
ATOM    100  O   LEU     6      43.281  38.624  90.023  1.00  0.00           O
ATOM    101  N   MET     7      44.492  39.642  91.638  1.00  0.00           N
ATOM    102  H   MET     7      44.501  40.094  92.541  1.00  0.00           H
ATOM    103  CA  MET     7      45.668  39.650  90.806  1.00  0.00           C
ATOM    104  HA  MET     7      45.344  39.983  89.821  1.00  0.00           H
ATOM    105  CB  MET     7      46.701  40.632  91.428  1.00  0.00           C
ATOM    106  HB2 MET     7      46.394  41.676  91.359  1.00  0.00           H
ATOM    107  HB3 MET     7      46.822  40.220  92.430  1.00  0.00           H
ATOM    108  CG  MET     7      48.011  40.530  90.647  1.00  0.00           C
ATOM    109  HG2 MET     7      48.513  39.585  90.856  1.00  0.00           H
ATOM    110  HG3 MET     7      47.792  40.693  89.590  1.00  0.00           H
ATOM    111  SD  MET     7      49.166  41.851  91.058  1.00  0.00           S
ATOM    112  CE  MET     7      49.647  41.692  92.753  1.00  0.00           C
ATOM    113  HE1 MET     7      50.370  42.440  93.077  1.00  0.00           H
ATOM    114  HE2 MET     7      48.782  41.692  93.416  1.00  0.00           H
ATOM    115  HE3 MET     7      50.225  40.769  92.789  1.00  0.00           H
ATOM    116  C   MET     7      46.341  38.307  90.604  1.00  0.00           C
ATOM    117  O   MET     7      46.712  38.036  89.500  1.00  0.00           O
ATOM    118  N   GLN     8      46.302  37.389  91.540  1.00  0.00           N
ATOM    119  H   GLN     8      45.975  37.578  92.477  1.00  0.00           H
ATOM    120  CA  GLN     8      46.940  36.000  91.489  1.00  0.00           C
ATOM    121  HA  GLN     8      48.017  36.056  91.335  1.00  0.00           H
ATOM    122  CB  GLN     8      46.652  35.375  92.859  1.00  0.00           C
ATOM    123  HB2 GLN     8      46.993  36.052  93.641  1.00  0.00           H
ATOM    124  HB3 GLN     8      45.596  35.184  93.052  1.00  0.00           H
ATOM    125  CG  GLN     8      47.300  33.969  92.982  1.00  0.00           C
ATOM    126  HG2 GLN     8      46.765  33.384  92.235  1.00  0.00           H
ATOM    127  HG3 GLN     8      48.287  34.120  92.542  1.00  0.00           H
ATOM    128  CD  GLN     8      47.314  33.255  94.317  1.00  0.00           C
ATOM    129  OE1 GLN     8      46.962  33.836  95.370  1.00  0.00           O
ATOM    130  NE2 GLN     8      47.741  32.010  94.468  1.00  0.00           N
ATOM    131 HE21 GLN     8      47.753  31.643  95.409  1.00  0.00           H
ATOM    132 HE22 GLN     8      48.120  31.501  93.682  1.00  0.00           H
ATOM    133  C   GLN     8      46.270  35.294  90.303  1.00  0.00           C
ATOM    134  O   GLN     8      46.910  34.659  89.458  1.00  0.00           O
ATOM    135  N   GLN     9      44.965  35.465  90.066  1.00  0.00           N
ATOM    136  H   GLN     9      44.359  35.908  90.741  1.00  0.00           H
ATOM    137  CA  GLN     9      44.321  34.927  88.909  1.00  0.00           C
ATOM    138  HA  GLN     9      44.531  33.861  88.817  1.00  0.00           H
ATOM    139  CB  GLN     9      42.782  34.997  89.086  1.00  0.00           C
ATOM    140  HB2 GLN     9      42.377  35.929  88.693  1.00  0.00           H
ATOM    141  HB3 GLN     9      42.272  34.248  88.480  1.00  0.00           H
ATOM    142  CG  GLN     9      42.109  34.846  90.506  1.00  0.00           C
ATOM    143  HG2 GLN     9      42.354  35.707  91.128  1.00  0.00           H
ATOM    144  HG3 GLN     9      41.028  34.802  90.371  1.00  0.00           H
ATOM    145  CD  GLN     9      42.696  33.631  91.287  1.00  0.00           C
ATOM    146  OE1 GLN     9      42.557  32.476  90.919  1.00  0.00           O
ATOM    147  NE2 GLN     9      43.268  33.963  92.428  1.00  0.00           N
ATOM    148 HE21 GLN     9      43.454  33.231  93.099  1.00  0.00           H
ATOM    149 HE22 GLN     9      43.288  34.933  92.707  1.00  0.00           H
ATOM    150  C   GLN     9      44.733  35.620  87.546  1.00  0.00           C
ATOM    151  O   GLN     9      44.728  34.953  86.551  1.00  0.00           O
ATOM    152  N   ILE    10      44.939  36.925  87.595  1.00  0.00           N
ATOM    153  H   ILE    10      44.896  37.407  88.482  1.00  0.00           H
ATOM    154  CA  ILE    10      45.403  37.802  86.492  1.00  0.00           C
ATOM    155  HA  ILE    10      44.696  37.653  85.675  1.00  0.00           H
ATOM    156  CB  ILE    10      45.466  39.317  86.830  1.00  0.00           C
ATOM    157  HB  ILE    10      46.105  39.399  87.709  1.00  0.00           H
ATOM    158  CG2 ILE    10      46.006  40.005  85.667  1.00  0.00           C
ATOM    159 HG21 ILE    10      45.733  41.059  85.733  1.00  0.00           H
ATOM    160 HG22 ILE    10      45.674  39.594  84.714  1.00  0.00           H
ATOM    161 HG23 ILE    10      47.084  39.979  85.830  1.00  0.00           H
ATOM    162  CG1 ILE    10      43.938  39.689  87.012  1.00  0.00           C
ATOM    163 HG12 ILE    10      43.374  39.445  86.112  1.00  0.00           H
ATOM    164 HG13 ILE    10      43.612  39.077  87.853  1.00  0.00           H
ATOM    165  CD1 ILE    10      43.642  41.138  87.445  1.00  0.00           C
ATOM    166 HD11 ILE    10      44.342  41.456  88.217  1.00  0.00           H
ATOM    167 HD12 ILE    10      42.639  41.182  87.871  1.00  0.00           H
ATOM    168 HD13 ILE    10      43.685  41.841  86.612  1.00  0.00           H
ATOM    169  C   ILE    10      46.744  37.328  86.087  1.00  0.00           C
ATOM    170  O   ILE    10      46.872  36.995  84.908  1.00  0.00           O
ATOM    171  N   GLU    11      47.653  37.225  87.085  1.00  0.00           N
ATOM    172  H   GLU    11      47.282  37.432  88.001  1.00  0.00           H
ATOM    173  CA  GLU    11      49.036  36.588  86.959  1.00  0.00           C
ATOM    174  HA  GLU    11      49.648  37.152  86.255  1.00  0.00           H
ATOM    175  CB  GLU    11      49.746  36.597  88.337  1.00  0.00           C
ATOM    176  HB2 GLU    11      48.998  36.213  89.032  1.00  0.00           H
ATOM    177  HB3 GLU    11      50.637  35.971  88.331  1.00  0.00           H
ATOM    178  CG  GLU    11      50.065  38.067  88.575  1.00  0.00           C
ATOM    179  HG2 GLU    11      49.151  38.661  88.570  1.00  0.00           H
ATOM    180  HG3 GLU    11      50.275  38.170  89.639  1.00  0.00           H
ATOM    181  CD  GLU    11      51.161  38.717  87.683  1.00  0.00           C
ATOM    182  OE1 GLU    11      52.107  38.022  87.315  1.00  0.00           O
ATOM    183  OE2 GLU    11      51.062  39.913  87.352  1.00  0.00           O
ATOM    184  C   GLU    11      48.967  35.106  86.391  1.00  0.00           C
ATOM    185  O   GLU    11      49.731  34.794  85.473  1.00  0.00           O
ATOM    186  N   ASN    12      48.049  34.219  86.803  1.00  0.00           N
ATOM    187  H   ASN    12      47.410  34.412  87.562  1.00  0.00           H
ATOM    188  CA  ASN    12      47.809  32.928  86.269  1.00  0.00           C
ATOM    189  HA  ASN    12      48.738  32.367  86.167  1.00  0.00           H
ATOM    190  CB  ASN    12      46.931  32.137  87.308  1.00  0.00           C
ATOM    191  HB2 ASN    12      47.370  32.041  88.301  1.00  0.00           H
ATOM    192  HB3 ASN    12      45.971  32.613  87.513  1.00  0.00           H
ATOM    193  CG  ASN    12      46.690  30.659  86.811  1.00  0.00           C
ATOM    194  OD1 ASN    12      47.598  29.905  86.403  1.00  0.00           O
ATOM    195  ND2 ASN    12      45.495  30.202  86.964  1.00  0.00           N
ATOM    196 HD21 ASN    12      44.848  30.834  87.413  1.00  0.00           H
ATOM    197 HD22 ASN    12      45.371  29.244  87.257  1.00  0.00           H
ATOM    198  C   ASN    12      47.328  32.984  84.812  1.00  0.00           C
ATOM    199  O   ASN    12      47.919  32.249  84.029  1.00  0.00           O
ATOM    200  N   PHE    13      46.310  33.880  84.441  1.00  0.00           N
ATOM    201  H   PHE    13      45.917  34.470  85.161  1.00  0.00           H
ATOM    202  CA  PHE    13      45.853  34.008  83.059  1.00  0.00           C
ATOM    203  HA  PHE    13      45.818  32.973  82.718  1.00  0.00           H
ATOM    204  CB  PHE    13      44.415  34.526  82.998  1.00  0.00           C
ATOM    205  HB2 PHE    13      44.253  35.270  83.778  1.00  0.00           H
ATOM    206  HB3 PHE    13      44.307  35.046  82.047  1.00  0.00           H
ATOM    207  CG  PHE    13      43.461  33.376  83.209  1.00  0.00           C
ATOM    208  CD1 PHE    13      42.638  32.903  82.193  1.00  0.00           C
ATOM    209  HD1 PHE    13      42.639  33.335  81.203  1.00  0.00           H
ATOM    210  CE1 PHE    13      41.862  31.762  82.308  1.00  0.00           C
ATOM    211  HE1 PHE    13      41.318  31.304  81.495  1.00  0.00           H
ATOM    212  CZ  PHE    13      41.866  31.101  83.518  1.00  0.00           C
ATOM    213  HZ  PHE    13      41.127  30.316  83.582  1.00  0.00           H
ATOM    214  CE2 PHE    13      42.476  31.647  84.636  1.00  0.00           C
ATOM    215  HE2 PHE    13      42.265  31.315  85.642  1.00  0.00           H
ATOM    216  CD2 PHE    13      43.356  32.691  84.428  1.00  0.00           C
ATOM    217  HD2 PHE    13      43.844  33.078  85.310  1.00  0.00           H
ATOM    218  C   PHE    13      46.909  34.650  82.210  1.00  0.00           C
ATOM    219  O   PHE    13      46.934  34.391  81.003  1.00  0.00           O
ATOM    220  N   GLU    14      47.793  35.478  82.759  1.00  0.00           N
ATOM    221  H   GLU    14      47.595  35.702  83.723  1.00  0.00           H
ATOM    222  CA  GLU    14      49.019  35.997  82.067  1.00  0.00           C
ATOM    223  HA  GLU    14      48.798  36.489  81.120  1.00  0.00           H
ATOM    224  CB  GLU    14      49.676  37.020  82.983  1.00  0.00           C
ATOM    225  HB2 GLU    14      48.924  37.755  83.269  1.00  0.00           H
ATOM    226  HB3 GLU    14      50.024  36.541  83.898  1.00  0.00           H
ATOM    227  CG  GLU    14      50.889  37.646  82.330  1.00  0.00           C
ATOM    228  HG2 GLU    14      51.422  36.803  81.892  1.00  0.00           H
ATOM    229  HG3 GLU    14      50.502  38.369  81.613  1.00  0.00           H
ATOM    230  CD  GLU    14      51.769  38.440  83.322  1.00  0.00           C
ATOM    231  OE1 GLU    14      52.553  37.893  84.076  1.00  0.00           O
ATOM    232  OE2 GLU    14      51.656  39.682  83.333  1.00  0.00           O
ATOM    233  C   GLU    14      49.976  34.852  81.688  1.00  0.00           C
ATOM    234  O   GLU    14      50.221  34.589  80.490  1.00  0.00           O
ATOM    235  N   LYS    15      50.269  33.939  82.586  1.00  0.00           N
ATOM    236  H   LYS    15      49.897  34.118  83.508  1.00  0.00           H
ATOM    237  CA  LYS    15      51.052  32.739  82.316  1.00  0.00           C
ATOM    238  HA  LYS    15      51.956  33.162  81.879  1.00  0.00           H
ATOM    239  CB  LYS    15      51.396  31.956  83.574  1.00  0.00           C
ATOM    240  HB2 LYS    15      51.727  32.703  84.295  1.00  0.00           H
ATOM    241  HB3 LYS    15      50.545  31.403  83.973  1.00  0.00           H
ATOM    242  CG  LYS    15      52.574  30.929  83.334  1.00  0.00           C
ATOM    243  HG2 LYS    15      52.224  30.094  82.727  1.00  0.00           H
ATOM    244  HG3 LYS    15      53.356  31.438  82.769  1.00  0.00           H
ATOM    245  CD  LYS    15      53.037  30.399  84.675  1.00  0.00           C
ATOM    246  HD2 LYS    15      53.399  31.198  85.322  1.00  0.00           H
ATOM    247  HD3 LYS    15      52.162  29.926  85.120  1.00  0.00           H
ATOM    248  CE  LYS    15      54.072  29.242  84.527  1.00  0.00           C
ATOM    249  HE2 LYS    15      54.227  28.829  85.524  1.00  0.00           H
ATOM    250  HE3 LYS    15      53.622  28.455  83.922  1.00  0.00           H
ATOM    251  NZ  LYS    15      55.298  29.705  83.857  1.00  0.00           N
ATOM    252  HZ1 LYS    15      55.029  30.243  83.046  1.00  0.00           H
ATOM    253  HZ2 LYS    15      55.940  28.989  83.547  1.00  0.00           H
ATOM    254  HZ3 LYS    15      55.837  30.338  84.430  1.00  0.00           H
ATOM    255  C   LYS    15      50.471  31.810  81.209  1.00  0.00           C
ATOM    256  O   LYS    15      51.246  31.204  80.491  1.00  0.00           O
ATOM    257  N   ILE    16      49.125  31.716  81.175  1.00  0.00           N
ATOM    258  H   ILE    16      48.686  32.213  81.938  1.00  0.00           H
ATOM    259  CA  ILE    16      48.334  30.938  80.185  1.00  0.00           C
ATOM    260  HA  ILE    16      48.752  29.946  80.020  1.00  0.00           H
ATOM    261  CB  ILE    16      46.932  30.705  80.803  1.00  0.00           C
ATOM    262  HB  ILE    16      46.638  31.622  81.314  1.00  0.00           H
ATOM    263  CG2 ILE    16      45.926  30.299  79.741  1.00  0.00           C
ATOM    264 HG21 ILE    16      46.260  29.380  79.259  1.00  0.00           H
ATOM    265 HG22 ILE    16      45.809  31.074  78.983  1.00  0.00           H
ATOM    266 HG23 ILE    16      44.975  29.982  80.166  1.00  0.00           H
ATOM    267  CG1 ILE    16      46.949  29.616  81.953  1.00  0.00           C
ATOM    268 HG12 ILE    16      47.429  29.937  82.878  1.00  0.00           H
ATOM    269 HG13 ILE    16      45.929  29.298  82.172  1.00  0.00           H
ATOM    270  CD1 ILE    16      47.612  28.300  81.637  1.00  0.00           C
ATOM    271 HD11 ILE    16      47.501  27.731  82.561  1.00  0.00           H
ATOM    272 HD12 ILE    16      48.686  28.481  81.612  1.00  0.00           H
ATOM    273 HD13 ILE    16      47.250  27.817  80.729  1.00  0.00           H
ATOM    274  C   ILE    16      48.389  31.597  78.789  1.00  0.00           C
ATOM    275  O   ILE    16      48.590  30.948  77.773  1.00  0.00           O
ATOM    276  N   PHE    17      48.316  32.936  78.687  1.00  0.00           N
ATOM    277  H   PHE    17      48.270  33.464  79.546  1.00  0.00           H
ATOM    278  CA  PHE    17      48.174  33.640  77.370  1.00  0.00           C
ATOM    279  HA  PHE    17      48.310  32.881  76.601  1.00  0.00           H
ATOM    280  CB  PHE    17      46.748  34.278  77.200  1.00  0.00           C
ATOM    281  HB2 PHE    17      46.670  35.108  77.901  1.00  0.00           H
ATOM    282  HB3 PHE    17      46.799  34.708  76.200  1.00  0.00           H
ATOM    283  CG  PHE    17      45.502  33.400  77.281  1.00  0.00           C
ATOM    284  CD1 PHE    17      45.205  32.394  76.330  1.00  0.00           C
ATOM    285  HD1 PHE    17      45.927  32.192  75.553  1.00  0.00           H
ATOM    286  CE1 PHE    17      43.971  31.657  76.337  1.00  0.00           C
ATOM    287  HE1 PHE    17      43.746  30.918  75.582  1.00  0.00           H
ATOM    288  CZ  PHE    17      42.977  31.981  77.261  1.00  0.00           C
ATOM    289  HZ  PHE    17      41.980  31.567  77.246  1.00  0.00           H
ATOM    290  CE2 PHE    17      43.257  32.945  78.236  1.00  0.00           C
ATOM    291  HE2 PHE    17      42.440  33.242  78.876  1.00  0.00           H
ATOM    292  CD2 PHE    17      44.483  33.674  78.239  1.00  0.00           C
ATOM    293  HD2 PHE    17      44.579  34.615  78.760  1.00  0.00           H
ATOM    294  C   PHE    17      49.286  34.631  77.017  1.00  0.00           C
ATOM    295  O   PHE    17      49.375  35.160  75.902  1.00  0.00           O
ATOM    296  N   THR    18      50.268  34.788  77.868  1.00  0.00           N
ATOM    297  H   THR    18      50.244  34.185  78.677  1.00  0.00           H
ATOM    298  CA  THR    18      51.583  35.330  77.382  1.00  0.00           C
ATOM    299  HA  THR    18      51.549  36.315  76.918  1.00  0.00           H
ATOM    300  CB  THR    18      52.537  35.347  78.616  1.00  0.00           C
ATOM    301  HB  THR    18      52.483  34.346  79.044  1.00  0.00           H
ATOM    302  CG2 THR    18      53.958  35.684  78.320  1.00  0.00           C
ATOM    303 HG21 THR    18      54.487  35.839  79.261  1.00  0.00           H
ATOM    304 HG22 THR    18      54.022  36.659  77.838  1.00  0.00           H
ATOM    305 HG23 THR    18      54.465  34.970  77.671  1.00  0.00           H
ATOM    306  OG1 THR    18      51.999  36.286  79.498  1.00  0.00           O
ATOM    307  HG1 THR    18      51.144  35.962  79.791  1.00  0.00           H
ATOM    308  C   THR    18      52.119  34.434  76.293  1.00  0.00           C
ATOM    309  O   THR    18      52.222  33.232  76.519  1.00  0.00           O
ATOM    310  N   VAL    19      52.664  34.943  75.236  1.00  0.00           N
ATOM    311  H   VAL    19      52.866  35.932  75.188  1.00  0.00           H
ATOM    312  CA  VAL    19      53.517  34.253  74.242  1.00  0.00           C
ATOM    313  HA  VAL    19      53.625  33.249  74.649  1.00  0.00           H
ATOM    314  CB  VAL    19      52.909  34.271  72.848  1.00  0.00           C
ATOM    315  HB  VAL    19      52.424  35.237  72.715  1.00  0.00           H
ATOM    316  CG1 VAL    19      53.898  33.955  71.686  1.00  0.00           C
ATOM    317 HG11 VAL    19      54.475  33.108  72.058  1.00  0.00           H
ATOM    318 HG12 VAL    19      53.334  33.681  70.795  1.00  0.00           H
ATOM    319 HG13 VAL    19      54.527  34.808  71.434  1.00  0.00           H
ATOM    320  CG2 VAL    19      51.818  33.181  72.851  1.00  0.00           C
ATOM    321 HG21 VAL    19      51.249  33.161  71.922  1.00  0.00           H
ATOM    322 HG22 VAL    19      51.149  33.165  73.711  1.00  0.00           H
ATOM    323 HG23 VAL    19      52.344  32.229  72.928  1.00  0.00           H
ATOM    324  C   VAL    19      54.944  34.909  74.228  1.00  0.00           C
ATOM    325  O   VAL    19      55.096  36.077  73.814  1.00  0.00           O
ATOM    326  N   PRO    20      55.986  34.242  74.784  1.00  0.00           N
ATOM    327  CD  PRO    20      55.865  33.089  75.697  1.00  0.00           C
ATOM    328  HD2 PRO    20      56.165  32.157  75.217  1.00  0.00           H
ATOM    329  HD3 PRO    20      54.960  32.841  76.250  1.00  0.00           H
ATOM    330  CG  PRO    20      56.914  33.386  76.684  1.00  0.00           C
ATOM    331  HG2 PRO    20      57.252  32.497  77.218  1.00  0.00           H
ATOM    332  HG3 PRO    20      56.534  34.188  77.316  1.00  0.00           H
ATOM    333  CB  PRO    20      58.017  33.824  75.768  1.00  0.00           C
ATOM    334  HB2 PRO    20      58.321  32.985  75.142  1.00  0.00           H
ATOM    335  HB3 PRO    20      58.882  34.265  76.262  1.00  0.00           H
ATOM    336  CA  PRO    20      57.326  34.784  74.848  1.00  0.00           C
ATOM    337  HA  PRO    20      57.293  35.720  75.406  1.00  0.00           H
ATOM    338  C   PRO    20      58.033  34.977  73.546  1.00  0.00           C
ATOM    339  O   PRO    20      57.701  34.304  72.553  1.00  0.00           O
ATOM    340  N   THR    21      59.087  35.832  73.558  1.00  0.00           N
ATOM    341  H   THR    21      59.228  36.228  74.476  1.00  0.00           H
ATOM    342  CA  THR    21      60.025  36.121  72.459  1.00  0.00           C
ATOM    343  HA  THR    21      59.391  36.568  71.693  1.00  0.00           H
ATOM    344  CB  THR    21      61.075  37.140  72.902  1.00  0.00           C
ATOM    345  HB  THR    21      61.420  36.821  73.886  1.00  0.00           H
ATOM    346  CG2 THR    21      62.266  37.277  71.994  1.00  0.00           C
ATOM    347 HG21 THR    21      63.022  36.498  72.102  1.00  0.00           H
ATOM    348 HG22 THR    21      62.734  38.260  72.049  1.00  0.00           H
ATOM    349 HG23 THR    21      61.983  37.098  70.956  1.00  0.00           H
ATOM    350  OG1 THR    21      60.375  38.308  72.919  1.00  0.00           O
ATOM    351  HG1 THR    21      59.704  38.069  73.563  1.00  0.00           H
ATOM    352  C   THR    21      60.692  34.921  71.833  1.00  0.00           C
ATOM    353  O   THR    21      60.668  34.866  70.574  1.00  0.00           O
ATOM    354  N   GLU    22      61.122  33.926  72.689  1.00  0.00           N
ATOM    355  H   GLU    22      61.128  34.047  73.692  1.00  0.00           H
ATOM    356  CA  GLU    22      61.759  32.721  72.181  1.00  0.00           C
ATOM    357  HA  GLU    22      62.379  32.986  71.324  1.00  0.00           H
ATOM    358  CB  GLU    22      62.719  32.055  73.190  1.00  0.00           C
ATOM    359  HB2 GLU    22      63.493  31.563  72.600  1.00  0.00           H
ATOM    360  HB3 GLU    22      63.226  32.857  73.726  1.00  0.00           H
ATOM    361  CG  GLU    22      62.219  31.081  74.209  1.00  0.00           C
ATOM    362  HG2 GLU    22      61.920  30.202  73.638  1.00  0.00           H
ATOM    363  HG3 GLU    22      63.104  30.772  74.766  1.00  0.00           H
ATOM    364  CD  GLU    22      61.031  31.374  75.114  1.00  0.00           C
ATOM    365  OE1 GLU    22      61.046  32.393  75.854  1.00  0.00           O
ATOM    366  OE2 GLU    22      59.971  30.745  74.963  1.00  0.00           O
ATOM    367  C   GLU    22      60.751  31.732  71.617  1.00  0.00           C
ATOM    368  O   GLU    22      60.979  31.003  70.617  1.00  0.00           O
ATOM    369  N   THR    23      59.527  31.739  72.158  1.00  0.00           N
ATOM    370  H   THR    23      59.323  32.347  72.938  1.00  0.00           H
ATOM    371  CA  THR    23      58.459  30.849  71.645  1.00  0.00           C
ATOM    372  HA  THR    23      58.853  29.840  71.527  1.00  0.00           H
ATOM    373  CB  THR    23      57.151  30.824  72.521  1.00  0.00           C
ATOM    374  HB  THR    23      56.658  31.773  72.306  1.00  0.00           H
ATOM    375  CG2 THR    23      56.137  29.733  72.275  1.00  0.00           C
ATOM    376 HG21 THR    23      56.582  28.756  72.468  1.00  0.00           H
ATOM    377 HG22 THR    23      55.929  29.805  71.206  1.00  0.00           H
ATOM    378 HG23 THR    23      55.282  29.869  72.936  1.00  0.00           H
ATOM    379  OG1 THR    23      57.438  30.585  73.866  1.00  0.00           O
ATOM    380  HG1 THR    23      58.338  30.841  74.082  1.00  0.00           H
ATOM    381  C   THR    23      57.901  31.330  70.234  1.00  0.00           C
ATOM    382  O   THR    23      57.611  30.502  69.412  1.00  0.00           O
ATOM    383  N   LEU    24      57.985  32.635  69.993  1.00  0.00           N
ATOM    384  H   LEU    24      58.188  33.233  70.781  1.00  0.00           H
ATOM    385  CA  LEU    24      57.914  33.223  68.618  1.00  0.00           C
ATOM    386  HA  LEU    24      56.965  32.938  68.164  1.00  0.00           H
ATOM    387  CB  LEU    24      57.894  34.787  68.632  1.00  0.00           C
ATOM    388  HB2 LEU    24      58.834  35.154  69.043  1.00  0.00           H
ATOM    389  HB3 LEU    24      57.739  35.136  67.611  1.00  0.00           H
ATOM    390  CG  LEU    24      56.671  35.478  69.440  1.00  0.00           C
ATOM    391  HG  LEU    24      56.614  35.227  70.499  1.00  0.00           H
ATOM    392  CD1 LEU    24      56.810  37.044  69.425  1.00  0.00           C
ATOM    393 HD11 LEU    24      56.826  37.433  68.407  1.00  0.00           H
ATOM    394 HD12 LEU    24      57.777  37.255  69.880  1.00  0.00           H
ATOM    395 HD13 LEU    24      56.032  37.510  70.029  1.00  0.00           H
ATOM    396  CD2 LEU    24      55.344  35.144  68.757  1.00  0.00           C
ATOM    397 HD21 LEU    24      54.472  35.355  69.377  1.00  0.00           H
ATOM    398 HD22 LEU    24      55.072  35.857  67.980  1.00  0.00           H
ATOM    399 HD23 LEU    24      55.171  34.107  68.473  1.00  0.00           H
ATOM    400  C   LEU    24      58.990  32.752  67.632  1.00  0.00           C
ATOM    401  O   LEU    24      58.667  32.124  66.556  1.00  0.00           O
ATOM    402  N   GLN    25      60.276  32.889  68.015  1.00  0.00           N
ATOM    403  H   GLN    25      60.513  33.468  68.808  1.00  0.00           H
ATOM    404  CA  GLN    25      61.383  32.344  67.184  1.00  0.00           C
ATOM    405  HA  GLN    25      61.342  32.864  66.227  1.00  0.00           H
ATOM    406  CB  GLN    25      62.815  32.581  67.779  1.00  0.00           C
ATOM    407  HB2 GLN    25      62.814  32.043  68.727  1.00  0.00           H
ATOM    408  HB3 GLN    25      63.577  32.251  67.073  1.00  0.00           H
ATOM    409  CG  GLN    25      62.948  34.129  68.133  1.00  0.00           C
ATOM    410  HG2 GLN    25      62.627  34.737  67.288  1.00  0.00           H
ATOM    411  HG3 GLN    25      62.312  34.454  68.957  1.00  0.00           H
ATOM    412  CD  GLN    25      64.390  34.533  68.446  1.00  0.00           C
ATOM    413  OE1 GLN    25      65.370  33.776  68.394  1.00  0.00           O
ATOM    414  NE2 GLN    25      64.448  35.828  68.677  1.00  0.00           N
ATOM    415 HE21 GLN    25      65.297  36.209  69.071  1.00  0.00           H
ATOM    416 HE22 GLN    25      63.620  36.348  68.424  1.00  0.00           H
ATOM    417  C   GLN    25      61.143  30.825  66.929  1.00  0.00           C
ATOM    418  O   GLN    25      61.390  30.471  65.776  1.00  0.00           O
ATOM    419  N   ALA    26      60.590  30.049  67.883  1.00  0.00           N
ATOM    420  H   ALA    26      60.638  30.360  68.842  1.00  0.00           H
ATOM    421  CA  ALA    26      60.587  28.625  67.594  1.00  0.00           C
ATOM    422  HA  ALA    26      61.568  28.246  67.309  1.00  0.00           H
ATOM    423  CB  ALA    26      60.181  27.798  68.798  1.00  0.00           C
ATOM    424  HB1 ALA    26      59.776  26.841  68.473  1.00  0.00           H
ATOM    425  HB2 ALA    26      59.509  28.268  69.518  1.00  0.00           H
ATOM    426  HB3 ALA    26      61.096  27.527  69.324  1.00  0.00           H
ATOM    427  C   ALA    26      59.492  28.362  66.555  1.00  0.00           C
ATOM    428  O   ALA    26      59.756  27.644  65.566  1.00  0.00           O
ATOM    429  N   VAL    27      58.310  28.925  66.889  1.00  0.00           N
ATOM    430  H   VAL    27      58.244  29.410  67.772  1.00  0.00           H
ATOM    431  CA  VAL    27      57.224  28.787  65.945  1.00  0.00           C
ATOM    432  HA  VAL    27      57.148  27.704  65.848  1.00  0.00           H
ATOM    433  CB  VAL    27      55.922  29.430  66.492  1.00  0.00           C
ATOM    434  HB  VAL    27      56.173  30.449  66.788  1.00  0.00           H
ATOM    435  CG1 VAL    27      54.773  29.422  65.554  1.00  0.00           C
ATOM    436 HG11 VAL    27      54.798  30.275  64.876  1.00  0.00           H
ATOM    437 HG12 VAL    27      54.686  28.490  64.994  1.00  0.00           H
ATOM    438 HG13 VAL    27      53.878  29.624  66.143  1.00  0.00           H
ATOM    439  CG2 VAL    27      55.475  28.620  67.707  1.00  0.00           C
ATOM    440 HG21 VAL    27      56.320  28.418  68.367  1.00  0.00           H
ATOM    441 HG22 VAL    27      54.868  27.730  67.537  1.00  0.00           H
ATOM    442 HG23 VAL    27      54.796  29.268  68.260  1.00  0.00           H
ATOM    443  C   VAL    27      57.575  29.348  64.571  1.00  0.00           C
ATOM    444  O   VAL    27      57.177  28.646  63.577  1.00  0.00           O
ATOM    445  N   THR    28      58.254  30.475  64.440  1.00  0.00           N
ATOM    446  H   THR    28      58.778  30.786  65.245  1.00  0.00           H
ATOM    447  CA  THR    28      58.762  30.985  63.189  1.00  0.00           C
ATOM    448  HA  THR    28      57.930  31.079  62.492  1.00  0.00           H
ATOM    449  CB  THR    28      59.550  32.357  63.378  1.00  0.00           C
ATOM    450  HB  THR    28      60.414  32.197  64.023  1.00  0.00           H
ATOM    451  CG2 THR    28      60.037  32.898  62.070  1.00  0.00           C
ATOM    452 HG21 THR    28      59.215  32.756  61.370  1.00  0.00           H
ATOM    453 HG22 THR    28      60.935  32.330  61.825  1.00  0.00           H
ATOM    454 HG23 THR    28      60.320  33.926  62.294  1.00  0.00           H
ATOM    455  OG1 THR    28      58.747  33.336  63.959  1.00  0.00           O
ATOM    456  HG1 THR    28      58.435  32.897  64.753  1.00  0.00           H
ATOM    457  C   THR    28      59.670  30.000  62.479  1.00  0.00           C
ATOM    458  O   THR    28      59.423  29.633  61.325  1.00  0.00           O
ATOM    459  N   LYS    29      60.671  29.433  63.132  1.00  0.00           N
ATOM    460  H   LYS    29      60.792  29.523  64.132  1.00  0.00           H
ATOM    461  CA  LYS    29      61.580  28.490  62.437  1.00  0.00           C
ATOM    462  HA  LYS    29      61.999  28.953  61.543  1.00  0.00           H
ATOM    463  CB  LYS    29      62.741  28.185  63.423  1.00  0.00           C
ATOM    464  HB2 LYS    29      63.303  29.083  63.675  1.00  0.00           H
ATOM    465  HB3 LYS    29      62.395  27.684  64.328  1.00  0.00           H
ATOM    466  CG  LYS    29      63.846  27.223  62.893  1.00  0.00           C
ATOM    467  HG2 LYS    29      64.452  26.916  63.745  1.00  0.00           H
ATOM    468  HG3 LYS    29      63.384  26.326  62.482  1.00  0.00           H
ATOM    469  CD  LYS    29      64.741  27.811  61.759  1.00  0.00           C
ATOM    470  HD2 LYS    29      64.126  27.857  60.861  1.00  0.00           H
ATOM    471  HD3 LYS    29      64.947  28.865  61.946  1.00  0.00           H
ATOM    472  CE  LYS    29      65.959  27.032  61.287  1.00  0.00           C
ATOM    473  HE2 LYS    29      65.574  26.132  60.810  1.00  0.00           H
ATOM    474  HE3 LYS    29      66.563  27.658  60.632  1.00  0.00           H
ATOM    475  NZ  LYS    29      66.855  26.557  62.292  1.00  0.00           N
ATOM    476  HZ1 LYS    29      67.739  26.177  61.982  1.00  0.00           H
ATOM    477  HZ2 LYS    29      66.472  25.743  62.754  1.00  0.00           H
ATOM    478  HZ3 LYS    29      67.099  27.298  62.933  1.00  0.00           H
ATOM    479  C   LYS    29      60.916  27.194  61.921  1.00  0.00           C
ATOM    480  O   LYS    29      61.438  26.642  60.940  1.00  0.00           O
ATOM    481  N   HIE    30      59.926  26.710  62.613  1.00  0.00           N
ATOM    482  H   HIE    30      59.797  27.141  63.517  1.00  0.00           H
ATOM    483  CA  HIE    30      58.981  25.640  62.151  1.00  0.00           C
ATOM    484  HA  HIE    30      59.571  24.800  61.785  1.00  0.00           H
ATOM    485  CB  HIE    30      58.081  25.151  63.273  1.00  0.00           C
ATOM    486  HB2 HIE    30      58.738  24.950  64.119  1.00  0.00           H
ATOM    487  HB3 HIE    30      57.264  25.868  63.362  1.00  0.00           H
ATOM    488  CG  HIE    30      57.363  23.819  63.064  1.00  0.00           C
ATOM    489  ND1 HIE    30      58.024  22.605  62.973  1.00  0.00           N
ATOM    490  CE1 HIE    30      57.037  21.731  62.967  1.00  0.00           C
ATOM    491  HE1 HIE    30      57.133  20.655  62.982  1.00  0.00           H
ATOM    492  NE2 HIE    30      55.867  22.276  63.176  1.00  0.00           N
ATOM    493  HE2 HIE    30      55.031  21.712  63.213  1.00  0.00           H
ATOM    494  CD2 HIE    30      56.007  23.635  63.226  1.00  0.00           C
ATOM    495  HD2 HIE    30      55.243  24.393  63.315  1.00  0.00           H
ATOM    496  C   HIE    30      58.184  26.014  60.906  1.00  0.00           C
ATOM    497  O   HIE    30      58.051  25.214  60.029  1.00  0.00           O
ATOM    498  N   PHE    31      57.746  27.323  60.799  1.00  0.00           N
ATOM    499  H   PHE    31      58.040  27.894  61.579  1.00  0.00           H
ATOM    500  CA  PHE    31      56.988  27.847  59.720  1.00  0.00           C
ATOM    501  HA  PHE    31      56.249  27.075  59.504  1.00  0.00           H
ATOM    502  CB  PHE    31      56.380  29.158  60.203  1.00  0.00           C
ATOM    503  HB2 PHE    31      56.182  28.948  61.254  1.00  0.00           H
ATOM    504  HB3 PHE    31      57.024  30.038  60.171  1.00  0.00           H
ATOM    505  CG  PHE    31      55.063  29.578  59.556  1.00  0.00           C
ATOM    506  CD1 PHE    31      55.119  29.971  58.250  1.00  0.00           C
ATOM    507  HD1 PHE    31      56.046  29.925  57.697  1.00  0.00           H
ATOM    508  CE1 PHE    31      53.924  30.365  57.624  1.00  0.00           C
ATOM    509  HE1 PHE    31      53.972  30.618  56.574  1.00  0.00           H
ATOM    510  CZ  PHE    31      52.784  30.690  58.314  1.00  0.00           C
ATOM    511  HZ  PHE    31      51.918  31.168  57.882  1.00  0.00           H
ATOM    512  CE2 PHE    31      52.805  30.485  59.711  1.00  0.00           C
ATOM    513  HE2 PHE    31      51.951  30.709  60.333  1.00  0.00           H
ATOM    514  CD2 PHE    31      53.947  29.950  60.274  1.00  0.00           C
ATOM    515  HD2 PHE    31      54.021  29.790  61.341  1.00  0.00           H
ATOM    516  C   PHE    31      57.834  27.997  58.390  1.00  0.00           C
ATOM    517  O   PHE    31      57.455  27.629  57.278  1.00  0.00           O
ATOM    518  N   ILE    32      59.115  28.354  58.612  1.00  0.00           N
ATOM    519  H   ILE    32      59.341  28.445  59.592  1.00  0.00           H
ATOM    520  CA  ILE    32      60.164  28.414  57.540  1.00  0.00           C
ATOM    521  HA  ILE    32      59.801  29.101  56.776  1.00  0.00           H
ATOM    522  CB  ILE    32      61.530  28.928  58.145  1.00  0.00           C
ATOM    523  HB  ILE    32      61.885  28.303  58.965  1.00  0.00           H
ATOM    524  CG2 ILE    32      62.652  28.857  57.068  1.00  0.00           C
ATOM    525 HG21 ILE    32      62.637  27.937  56.484  1.00  0.00           H
ATOM    526 HG22 ILE    32      63.686  28.917  57.405  1.00  0.00           H
ATOM    527 HG23 ILE    32      62.564  29.695  56.377  1.00  0.00           H
ATOM    528  CG1 ILE    32      61.321  30.398  58.591  1.00  0.00           C
ATOM    529 HG12 ILE    32      60.971  30.937  57.712  1.00  0.00           H
ATOM    530 HG13 ILE    32      60.585  30.405  59.394  1.00  0.00           H
ATOM    531  CD1 ILE    32      62.526  31.069  59.194  1.00  0.00           C
ATOM    532 HD11 ILE    32      62.721  30.719  60.207  1.00  0.00           H
ATOM    533 HD12 ILE    32      62.228  32.112  59.300  1.00  0.00           H
ATOM    534 HD13 ILE    32      63.411  31.072  58.558  1.00  0.00           H
ATOM    535  C   ILE    32      60.287  26.985  56.859  1.00  0.00           C
ATOM    536  O   ILE    32      59.939  26.915  55.697  1.00  0.00           O
ATOM    537  N   SER    33      60.555  25.967  57.649  1.00  0.00           N
ATOM    538  H   SER    33      60.833  26.164  58.600  1.00  0.00           H
ATOM    539  CA  SER    33      60.627  24.549  57.107  1.00  0.00           C
ATOM    540  HA  SER    33      61.346  24.581  56.287  1.00  0.00           H
ATOM    541  CB  SER    33      61.234  23.684  58.208  1.00  0.00           C
ATOM    542  HB2 SER    33      61.252  22.619  57.976  1.00  0.00           H
ATOM    543  HB3 SER    33      62.308  23.869  58.231  1.00  0.00           H
ATOM    544  OG  SER    33      60.648  23.986  59.460  1.00  0.00           O
ATOM    545  HG  SER    33      60.027  23.266  59.589  1.00  0.00           H
ATOM    546  C   SER    33      59.272  24.016  56.552  1.00  0.00           C
ATOM    547  O   SER    33      59.318  23.239  55.568  1.00  0.00           O
ATOM    548  N   GLU    34      58.139  24.420  57.109  1.00  0.00           N
ATOM    549  H   GLU    34      58.166  24.965  57.959  1.00  0.00           H
ATOM    550  CA  GLU    34      56.795  23.988  56.649  1.00  0.00           C
ATOM    551  HA  GLU    34      56.818  22.953  56.309  1.00  0.00           H
ATOM    552  CB  GLU    34      55.797  24.176  57.788  1.00  0.00           C
ATOM    553  HB2 GLU    34      55.918  25.184  58.182  1.00  0.00           H
ATOM    554  HB3 GLU    34      54.824  24.093  57.305  1.00  0.00           H
ATOM    555  CG  GLU    34      55.870  23.170  59.015  1.00  0.00           C
ATOM    556  HG2 GLU    34      56.898  23.184  59.377  1.00  0.00           H
ATOM    557  HG3 GLU    34      55.184  23.505  59.793  1.00  0.00           H
ATOM    558  CD  GLU    34      55.673  21.737  58.553  1.00  0.00           C
ATOM    559  OE1 GLU    34      54.667  21.355  57.912  1.00  0.00           O
ATOM    560  OE2 GLU    34      56.494  20.915  58.938  1.00  0.00           O
ATOM    561  C   GLU    34      56.322  24.734  55.351  1.00  0.00           C
ATOM    562  O   GLU    34      55.566  24.102  54.611  1.00  0.00           O
ATOM    563  N   LEU    35      56.742  25.996  55.050  1.00  0.00           N
ATOM    564  H   LEU    35      57.283  26.413  55.794  1.00  0.00           H
ATOM    565  CA  LEU    35      56.501  26.646  53.770  1.00  0.00           C
ATOM    566  HA  LEU    35      55.445  26.560  53.512  1.00  0.00           H
ATOM    567  CB  LEU    35      56.867  28.164  53.807  1.00  0.00           C
ATOM    568  HB2 LEU    35      57.919  28.289  54.064  1.00  0.00           H
ATOM    569  HB3 LEU    35      56.783  28.587  52.806  1.00  0.00           H
ATOM    570  CG  LEU    35      56.039  29.192  54.669  1.00  0.00           C
ATOM    571  HG  LEU    35      55.970  28.649  55.611  1.00  0.00           H
ATOM    572  CD1 LEU    35      56.614  30.598  54.710  1.00  0.00           C
ATOM    573 HD11 LEU    35      55.974  31.194  55.359  1.00  0.00           H
ATOM    574 HD12 LEU    35      56.520  31.134  53.766  1.00  0.00           H
ATOM    575 HD13 LEU    35      57.660  30.600  55.017  1.00  0.00           H
ATOM    576  CD2 LEU    35      54.632  29.330  54.097  1.00  0.00           C
ATOM    577 HD21 LEU    35      53.904  29.809  54.752  1.00  0.00           H
ATOM    578 HD22 LEU    35      54.700  29.874  53.154  1.00  0.00           H
ATOM    579 HD23 LEU    35      54.186  28.379  53.808  1.00  0.00           H
ATOM    580  C   LEU    35      57.385  25.969  52.676  1.00  0.00           C
ATOM    581  O   LEU    35      56.850  25.793  51.593  1.00  0.00           O
ATOM    582  N   GLU    36      58.597  25.624  52.929  1.00  0.00           N
ATOM    583  H   GLU    36      58.906  25.642  53.890  1.00  0.00           H
ATOM    584  CA  GLU    36      59.309  24.744  52.014  1.00  0.00           C
ATOM    585  HA  GLU    36      59.381  25.318  51.091  1.00  0.00           H
ATOM    586  CB  GLU    36      60.749  24.616  52.585  1.00  0.00           C
ATOM    587  HB2 GLU    36      61.154  25.628  52.619  1.00  0.00           H
ATOM    588  HB3 GLU    36      60.611  24.200  53.583  1.00  0.00           H
ATOM    589  CG  GLU    36      61.658  23.733  51.775  1.00  0.00           C
ATOM    590  HG2 GLU    36      61.415  22.702  52.030  1.00  0.00           H
ATOM    591  HG3 GLU    36      61.291  23.750  50.749  1.00  0.00           H
ATOM    592  CD  GLU    36      63.136  23.942  51.919  1.00  0.00           C
ATOM    593  OE1 GLU    36      63.679  24.267  53.006  1.00  0.00           O
ATOM    594  OE2 GLU    36      63.859  23.754  50.931  1.00  0.00           O
ATOM    595  C   GLU    36      58.640  23.428  51.701  1.00  0.00           C
ATOM    596  O   GLU    36      58.471  23.211  50.523  1.00  0.00           O
ATOM    597  N   LYS    37      58.181  22.768  52.756  1.00  0.00           N
ATOM    598  H   LYS    37      58.627  23.044  53.620  1.00  0.00           H
ATOM    599  CA  LYS    37      57.380  21.522  52.714  1.00  0.00           C
ATOM    600  HA  LYS    37      57.997  20.753  52.248  1.00  0.00           H
ATOM    601  CB  LYS    37      57.196  21.005  54.157  1.00  0.00           C
ATOM    602  HB2 LYS    37      58.094  21.077  54.771  1.00  0.00           H
ATOM    603  HB3 LYS    37      56.493  21.650  54.686  1.00  0.00           H
ATOM    604  CG  LYS    37      56.721  19.534  54.041  1.00  0.00           C
ATOM    605  HG2 LYS    37      55.894  19.476  53.333  1.00  0.00           H
ATOM    606  HG3 LYS    37      57.533  18.927  53.639  1.00  0.00           H
ATOM    607  CD  LYS    37      56.139  19.043  55.360  1.00  0.00           C
ATOM    608  HD2 LYS    37      56.982  19.148  56.044  1.00  0.00           H
ATOM    609  HD3 LYS    37      55.290  19.629  55.711  1.00  0.00           H
ATOM    610  CE  LYS    37      55.858  17.590  55.224  1.00  0.00           C
ATOM    611  HE2 LYS    37      55.116  17.601  54.425  1.00  0.00           H
ATOM    612  HE3 LYS    37      56.755  17.009  55.009  1.00  0.00           H
ATOM    613  NZ  LYS    37      55.223  17.055  56.435  1.00  0.00           N
ATOM    614  HZ1 LYS    37      54.644  17.644  57.014  1.00  0.00           H
ATOM    615  HZ2 LYS    37      55.922  16.674  57.057  1.00  0.00           H
ATOM    616  HZ3 LYS    37      54.656  16.288  56.105  1.00  0.00           H
ATOM    617  C   LYS    37      56.131  21.649  51.798  1.00  0.00           C
ATOM    618  O   LYS    37      55.850  20.813  50.949  1.00  0.00           O
ATOM    619  N   GLY    38      55.440  22.794  51.921  1.00  0.00           N
ATOM    620  H   GLY    38      55.782  23.522  52.532  1.00  0.00           H
ATOM    621  CA  GLY    38      54.244  22.931  51.017  1.00  0.00           C
ATOM    622  HA2 GLY    38      53.559  22.097  51.167  1.00  0.00           H
ATOM    623  HA3 GLY    38      53.714  23.853  51.258  1.00  0.00           H
ATOM    624  C   GLY    38      54.490  23.045  49.549  1.00  0.00           C
ATOM    625  O   GLY    38      53.624  22.763  48.694  1.00  0.00           O
ATOM    626  N   LEU    39      55.600  23.545  49.115  1.00  0.00           N
ATOM    627  H   LEU    39      56.299  23.704  49.827  1.00  0.00           H
ATOM    628  CA  LEU    39      56.086  23.584  47.683  1.00  0.00           C
ATOM    629  HA  LEU    39      55.207  23.790  47.072  1.00  0.00           H
ATOM    630  CB  LEU    39      57.074  24.751  47.450  1.00  0.00           C
ATOM    631  HB2 LEU    39      57.871  24.675  48.190  1.00  0.00           H
ATOM    632  HB3 LEU    39      57.485  24.744  46.440  1.00  0.00           H
ATOM    633  CG  LEU    39      56.491  26.126  47.589  1.00  0.00           C
ATOM    634  HG  LEU    39      55.933  26.196  48.522  1.00  0.00           H
ATOM    635  CD1 LEU    39      57.590  27.188  47.553  1.00  0.00           C
ATOM    636 HD11 LEU    39      58.294  26.995  48.362  1.00  0.00           H
ATOM    637 HD12 LEU    39      57.180  28.195  47.640  1.00  0.00           H
ATOM    638 HD13 LEU    39      58.124  27.152  46.603  1.00  0.00           H
ATOM    639  CD2 LEU    39      55.586  26.533  46.451  1.00  0.00           C
ATOM    640 HD21 LEU    39      55.141  27.519  46.577  1.00  0.00           H
ATOM    641 HD22 LEU    39      56.119  26.613  45.503  1.00  0.00           H
ATOM    642 HD23 LEU    39      54.757  25.826  46.421  1.00  0.00           H
ATOM    643  C   LEU    39      56.673  22.214  47.147  1.00  0.00           C
ATOM    644  O   LEU    39      57.023  22.088  45.998  1.00  0.00           O
ATOM    645  N   SER    40      56.852  21.221  48.003  1.00  0.00           N
ATOM    646  H   SER    40      56.689  21.297  48.998  1.00  0.00           H
ATOM    647  CA  SER    40      57.285  19.930  47.575  1.00  0.00           C
ATOM    648  HA  SER    40      58.159  19.998  46.928  1.00  0.00           H
ATOM    649  CB  SER    40      57.706  19.063  48.761  1.00  0.00           C
ATOM    650  HB2 SER    40      58.213  18.153  48.441  1.00  0.00           H
ATOM    651  HB3 SER    40      58.443  19.636  49.324  1.00  0.00           H
ATOM    652  OG  SER    40      56.699  18.638  49.635  1.00  0.00           O
ATOM    653  HG  SER    40      56.450  19.373  50.198  1.00  0.00           H
ATOM    654  C   SER    40      56.183  19.257  46.721  1.00  0.00           C
ATOM    655  O   SER    40      54.972  19.533  46.643  1.00  0.00           O
ATOM    656  N   LYS    41      56.682  18.409  45.875  1.00  0.00           N
ATOM    657  H   LYS    41      57.680  18.392  45.720  1.00  0.00           H
ATOM    658  CA  LYS    41      55.802  17.529  45.011  1.00  0.00           C
ATOM    659  HA  LYS    41      55.077  18.161  44.497  1.00  0.00           H
ATOM    660  CB  LYS    41      56.529  16.648  44.028  1.00  0.00           C
ATOM    661  HB2 LYS    41      57.430  17.158  43.686  1.00  0.00           H
ATOM    662  HB3 LYS    41      56.857  15.750  44.552  1.00  0.00           H
ATOM    663  CG  LYS    41      55.784  16.252  42.719  1.00  0.00           C
ATOM    664  HG2 LYS    41      54.883  15.699  42.983  1.00  0.00           H
ATOM    665  HG3 LYS    41      55.518  17.166  42.186  1.00  0.00           H
ATOM    666  CD  LYS    41      56.692  15.457  41.768  1.00  0.00           C
ATOM    667  HD2 LYS    41      57.178  16.122  41.054  1.00  0.00           H
ATOM    668  HD3 LYS    41      57.588  15.008  42.199  1.00  0.00           H
ATOM    669  CE  LYS    41      55.886  14.378  41.038  1.00  0.00           C
ATOM    670  HE2 LYS    41      55.416  13.738  41.785  1.00  0.00           H
ATOM    671  HE3 LYS    41      55.067  14.786  40.444  1.00  0.00           H
ATOM    672  NZ  LYS    41      56.849  13.666  40.203  1.00  0.00           N
ATOM    673  HZ1 LYS    41      57.327  14.207  39.496  1.00  0.00           H
ATOM    674  HZ2 LYS    41      56.307  12.960  39.723  1.00  0.00           H
ATOM    675  HZ3 LYS    41      57.530  13.111  40.701  1.00  0.00           H
ATOM    676  C   LYS    41      54.807  16.721  45.951  1.00  0.00           C
ATOM    677  O   LYS    41      53.674  16.536  45.659  1.00  0.00           O
ATOM    678  N   LYS    42      55.340  16.118  47.022  1.00  0.00           N
ATOM    679  H   LYS    42      56.321  16.261  47.214  1.00  0.00           H
ATOM    680  CA  LYS    42      54.562  15.234  48.024  1.00  0.00           C
ATOM    681  HA  LYS    42      53.930  14.505  47.518  1.00  0.00           H
ATOM    682  CB  LYS    42      55.665  14.527  48.868  1.00  0.00           C
ATOM    683  HB2 LYS    42      56.256  13.926  48.177  1.00  0.00           H
ATOM    684  HB3 LYS    42      56.348  15.255  49.307  1.00  0.00           H
ATOM    685  CG  LYS    42      55.062  13.418  49.774  1.00  0.00           C
ATOM    686  HG2 LYS    42      54.347  13.908  50.434  1.00  0.00           H
ATOM    687  HG3 LYS    42      54.506  12.670  49.206  1.00  0.00           H
ATOM    688  CD  LYS    42      56.295  12.815  50.568  1.00  0.00           C
ATOM    689  HD2 LYS    42      56.972  12.225  49.949  1.00  0.00           H
ATOM    690  HD3 LYS    42      56.816  13.620  51.085  1.00  0.00           H
ATOM    691  CE  LYS    42      55.716  11.894  51.644  1.00  0.00           C
ATOM    692  HE2 LYS    42      54.674  12.159  51.824  1.00  0.00           H
ATOM    693  HE3 LYS    42      55.777  10.930  51.137  1.00  0.00           H
ATOM    694  NZ  LYS    42      56.518  11.812  52.866  1.00  0.00           N
ATOM    695  HZ1 LYS    42      56.243  11.146  53.575  1.00  0.00           H
ATOM    696  HZ2 LYS    42      56.538  12.724  53.298  1.00  0.00           H
ATOM    697  HZ3 LYS    42      57.444  11.477  52.643  1.00  0.00           H
ATOM    698  C   LYS    42      53.723  16.110  48.932  1.00  0.00           C
ATOM    699  O   LYS    42      52.798  15.617  49.668  1.00  0.00           O
ATOM    700  N   GLY    43      54.031  17.439  48.978  1.00  0.00           N
ATOM    701  H   GLY    43      54.810  17.701  48.392  1.00  0.00           H
ATOM    702  CA  GLY    43      53.408  18.559  49.725  1.00  0.00           C
ATOM    703  HA2 GLY    43      53.819  19.492  49.338  1.00  0.00           H
ATOM    704  HA3 GLY    43      52.330  18.552  49.569  1.00  0.00           H
ATOM    705  C   GLY    43      53.576  18.463  51.211  1.00  0.00           C
ATOM    706  O   GLY    43      54.476  17.722  51.751  1.00  0.00           O
ATOM    707  N   GLY    44      52.924  19.350  51.929  1.00  0.00           N
ATOM    708  H   GLY    44      52.293  19.949  51.416  1.00  0.00           H
ATOM    709  CA  GLY    44      52.985  19.383  53.346  1.00  0.00           C
ATOM    710  HA2 GLY    44      53.284  18.470  53.859  1.00  0.00           H
ATOM    711  HA3 GLY    44      53.704  20.095  53.751  1.00  0.00           H
ATOM    712  C   GLY    44      51.668  19.887  53.883  1.00  0.00           C
ATOM    713  O   GLY    44      50.775  20.212  53.084  1.00  0.00           O
ATOM    714  N   ASN    45      51.433  19.953  55.234  1.00  0.00           N
ATOM    715  H   ASN    45      52.252  19.997  55.824  1.00  0.00           H
ATOM    716  CA  ASN    45      50.138  20.454  55.769  1.00  0.00           C
ATOM    717  HA  ASN    45      49.324  19.893  55.309  1.00  0.00           H
ATOM    718  CB  ASN    45      50.145  20.472  57.359  1.00  0.00           C
ATOM    719  HB2 ASN    45      51.140  20.645  57.771  1.00  0.00           H
ATOM    720  HB3 ASN    45      49.528  21.213  57.866  1.00  0.00           H
ATOM    721  CG  ASN    45      49.722  19.157  58.017  1.00  0.00           C
ATOM    722  OD1 ASN    45      49.045  18.299  57.438  1.00  0.00           O
ATOM    723  ND2 ASN    45      50.196  18.800  59.159  1.00  0.00           N
ATOM    724 HD21 ASN    45      50.891  19.353  59.642  1.00  0.00           H
ATOM    725 HD22 ASN    45      50.066  17.842  59.450  1.00  0.00           H
ATOM    726  C   ASN    45      49.813  21.886  55.404  1.00  0.00           C
ATOM    727  O   ASN    45      48.631  22.210  55.500  1.00  0.00           O
ATOM    728  N   ILE    46      50.812  22.691  55.004  1.00  0.00           N
ATOM    729  H   ILE    46      51.689  22.310  54.679  1.00  0.00           H
ATOM    730  CA  ILE    46      50.562  23.988  54.375  1.00  0.00           C
ATOM    731  HA  ILE    46      49.669  24.384  54.859  1.00  0.00           H
ATOM    732  CB  ILE    46      51.700  25.014  54.599  1.00  0.00           C
ATOM    733  HB  ILE    46      52.601  24.698  54.072  1.00  0.00           H
ATOM    734  CG2 ILE    46      51.370  26.347  53.953  1.00  0.00           C
ATOM    735 HG21 ILE    46      50.824  26.979  54.654  1.00  0.00           H
ATOM    736 HG22 ILE    46      50.830  26.335  53.006  1.00  0.00           H
ATOM    737 HG23 ILE    46      52.261  26.955  53.799  1.00  0.00           H
ATOM    738  CG1 ILE    46      51.964  25.205  56.125  1.00  0.00           C
ATOM    739 HG12 ILE    46      51.019  25.404  56.632  1.00  0.00           H
ATOM    740 HG13 ILE    46      52.270  24.214  56.461  1.00  0.00           H
ATOM    741  CD1 ILE    46      53.006  26.270  56.467  1.00  0.00           C
ATOM    742 HD11 ILE    46      53.800  26.312  55.723  1.00  0.00           H
ATOM    743 HD12 ILE    46      53.514  25.969  57.382  1.00  0.00           H
ATOM    744 HD13 ILE    46      52.508  27.232  56.594  1.00  0.00           H
ATOM    745  C   ILE    46      50.428  23.724  52.853  1.00  0.00           C
ATOM    746  O   ILE    46      51.377  23.187  52.211  1.00  0.00           O
ATOM    747  N   PRO    47      49.333  24.116  52.224  1.00  0.00           N
ATOM    748  CD  PRO    47      48.076  24.682  52.827  1.00  0.00           C
ATOM    749  HD2 PRO    47      48.145  25.759  52.672  1.00  0.00           H
ATOM    750  HD3 PRO    47      48.053  24.415  53.883  1.00  0.00           H
ATOM    751  CG  PRO    47      46.973  24.072  52.010  1.00  0.00           C
ATOM    752  HG2 PRO    47      46.040  24.610  52.180  1.00  0.00           H
ATOM    753  HG3 PRO    47      46.841  23.028  52.295  1.00  0.00           H
ATOM    754  CB  PRO    47      47.571  24.081  50.566  1.00  0.00           C
ATOM    755  HB2 PRO    47      47.576  25.066  50.101  1.00  0.00           H
ATOM    756  HB3 PRO    47      47.062  23.328  49.963  1.00  0.00           H
ATOM    757  CA  PRO    47      49.069  23.790  50.780  1.00  0.00           C
ATOM    758  HA  PRO    47      49.234  22.713  50.757  1.00  0.00           H
ATOM    759  C   PRO    47      49.968  24.474  49.698  1.00  0.00           C
ATOM    760  O   PRO    47      50.409  23.799  48.748  1.00  0.00           O
ATOM    761  N   MET    48      50.223  25.744  49.797  1.00  0.00           N
ATOM    762  H   MET    48      49.947  26.236  50.635  1.00  0.00           H
ATOM    763  CA  MET    48      51.108  26.437  48.894  1.00  0.00           C
ATOM    764  HA  MET    48      50.909  27.461  49.211  1.00  0.00           H
ATOM    765  CB  MET    48      52.643  26.160  49.135  1.00  0.00           C
ATOM    766  HB2 MET    48      52.750  25.078  49.063  1.00  0.00           H
ATOM    767  HB3 MET    48      53.306  26.669  48.437  1.00  0.00           H
ATOM    768  CG  MET    48      53.102  26.461  50.591  1.00  0.00           C
ATOM    769  HG2 MET    48      52.394  26.132  51.352  1.00  0.00           H
ATOM    770  HG3 MET    48      54.030  25.899  50.705  1.00  0.00           H
ATOM    771  SD  MET    48      53.468  28.190  51.018  1.00  0.00           S
ATOM    772  CE  MET    48      55.107  28.353  50.278  1.00  0.00           C
ATOM    773  HE1 MET    48      55.578  29.226  50.727  1.00  0.00           H
ATOM    774  HE2 MET    48      55.625  27.407  50.442  1.00  0.00           H
ATOM    775  HE3 MET    48      54.970  28.571  49.219  1.00  0.00           H
ATOM    776  C   MET    48      50.712  26.432  47.419  1.00  0.00           C
ATOM    777  O   MET    48      51.536  25.983  46.543  1.00  0.00           O
ATOM    778  N   ILE    49      49.534  26.898  46.987  1.00  0.00           N
ATOM    779  H   ILE    49      49.169  27.523  47.693  1.00  0.00           H
ATOM    780  CA  ILE    49      48.870  26.854  45.653  1.00  0.00           C
ATOM    781  HA  ILE    49      48.806  25.821  45.310  1.00  0.00           H
ATOM    782  CB  ILE    49      47.365  27.382  45.822  1.00  0.00           C
ATOM    783  HB  ILE    49      47.358  28.141  46.603  1.00  0.00           H
ATOM    784  CG2 ILE    49      46.789  27.957  44.498  1.00  0.00           C
ATOM    785 HG21 ILE    49      45.832  28.404  44.764  1.00  0.00           H
ATOM    786 HG22 ILE    49      46.676  27.138  43.787  1.00  0.00           H
ATOM    787 HG23 ILE    49      47.415  28.751  44.091  1.00  0.00           H
ATOM    788  CG1 ILE    49      46.438  26.209  46.293  1.00  0.00           C
ATOM    789 HG12 ILE    49      45.387  26.424  46.488  1.00  0.00           H
ATOM    790 HG13 ILE    49      46.504  25.316  45.672  1.00  0.00           H
ATOM    791  CD1 ILE    49      46.807  25.661  47.706  1.00  0.00           C
ATOM    792 HD11 ILE    49      47.465  24.792  47.724  1.00  0.00           H
ATOM    793 HD12 ILE    49      45.992  25.221  48.280  1.00  0.00           H
ATOM    794 HD13 ILE    49      47.293  26.423  48.317  1.00  0.00           H
ATOM    795  C   ILE    49      49.735  27.710  44.667  1.00  0.00           C
ATOM    796  O   ILE    49      50.028  28.882  45.004  1.00  0.00           O
ATOM    797  N   PRO    50      49.985  27.138  43.426  1.00  0.00           N
ATOM    798  CD  PRO    50      49.569  25.834  42.971  1.00  0.00           C
ATOM    799  HD2 PRO    50      48.531  25.601  43.207  1.00  0.00           H
ATOM    800  HD3 PRO    50      50.192  25.033  43.371  1.00  0.00           H
ATOM    801  CG  PRO    50      49.799  25.880  41.436  1.00  0.00           C
ATOM    802  HG2 PRO    50      48.873  26.176  40.943  1.00  0.00           H
ATOM    803  HG3 PRO    50      50.155  24.940  41.016  1.00  0.00           H
ATOM    804  CB  PRO    50      50.879  26.939  41.222  1.00  0.00           C
ATOM    805  HB2 PRO    50      50.781  27.443  40.261  1.00  0.00           H
ATOM    806  HB3 PRO    50      51.839  26.470  41.441  1.00  0.00           H
ATOM    807  CA  PRO    50      50.592  27.895  42.388  1.00  0.00           C
ATOM    808  HA  PRO    50      51.542  28.325  42.706  1.00  0.00           H
ATOM    809  C   PRO    50      49.724  29.118  41.989  1.00  0.00           C
ATOM    810  O   PRO    50      48.548  28.970  41.626  1.00  0.00           O
ATOM    811  N   GLY    51      50.229  30.320  42.203  1.00  0.00           N
ATOM    812  H   GLY    51      51.200  30.449  42.448  1.00  0.00           H
ATOM    813  CA  GLY    51      49.473  31.517  41.755  1.00  0.00           C
ATOM    814  HA2 GLY    51      48.408  31.382  41.945  1.00  0.00           H
ATOM    815  HA3 GLY    51      49.677  32.338  42.441  1.00  0.00           H
ATOM    816  C   GLY    51      49.505  31.935  40.278  1.00  0.00           C
ATOM    817  O   GLY    51      48.651  32.743  39.873  1.00  0.00           O
ATOM    818  N   TRP    52      50.351  31.282  39.476  1.00  0.00           N
ATOM    819  H   TRP    52      50.970  30.667  39.985  1.00  0.00           H
ATOM    820  CA  TRP    52      50.429  31.545  38.067  1.00  0.00           C
ATOM    821  HA  TRP    52      51.336  31.041  37.733  1.00  0.00           H
ATOM    822  CB  TRP    52      49.205  30.849  37.371  1.00  0.00           C
ATOM    823  HB2 TRP    52      48.339  31.510  37.400  1.00  0.00           H
ATOM    824  HB3 TRP    52      49.490  30.925  36.322  1.00  0.00           H
ATOM    825  CG  TRP    52      48.883  29.409  37.701  1.00  0.00           C
ATOM    826  CD1 TRP    52      47.951  28.946  38.594  1.00  0.00           C
ATOM    827  HD1 TRP    52      47.248  29.537  39.163  1.00  0.00           H
ATOM    828  NE1 TRP    52      48.043  27.589  38.620  1.00  0.00           N
ATOM    829  HE1 TRP    52      47.452  26.997  39.185  1.00  0.00           H
ATOM    830  CE2 TRP    52      49.178  27.128  37.896  1.00  0.00           C
ATOM    831  CZ2 TRP    52      49.755  25.851  37.646  1.00  0.00           C
ATOM    832  HZ2 TRP    52      49.294  25.098  38.268  1.00  0.00           H
ATOM    833  CH2 TRP    52      50.847  25.691  36.732  1.00  0.00           C
ATOM    834  HH2 TRP    52      51.310  24.721  36.632  1.00  0.00           H
ATOM    835  CZ3 TRP    52      51.175  26.784  35.916  1.00  0.00           C
ATOM    836  HZ3 TRP    52      51.835  26.673  35.068  1.00  0.00           H
ATOM    837  CE3 TRP    52      50.633  28.095  36.228  1.00  0.00           C
ATOM    838  HE3 TRP    52      50.953  28.926  35.617  1.00  0.00           H
ATOM    839  CD2 TRP    52      49.638  28.298  37.226  1.00  0.00           C
ATOM    840  C   TRP    52      50.780  32.973  37.553  1.00  0.00           C
ATOM    841  O   TRP    52      50.930  33.076  36.340  1.00  0.00           O
ATOM    842  N   VAL    53      50.802  34.040  38.378  1.00  0.00           N
ATOM    843  H   VAL    53      50.614  33.971  39.368  1.00  0.00           H
ATOM    844  CA  VAL    53      51.294  35.308  37.929  1.00  0.00           C
ATOM    845  HA  VAL    53      50.884  35.511  36.941  1.00  0.00           H
ATOM    846  CB  VAL    53      50.778  36.491  38.868  1.00  0.00           C
ATOM    847  HB  VAL    53      51.360  36.655  39.776  1.00  0.00           H
ATOM    848  CG1 VAL    53      51.047  37.789  38.178  1.00  0.00           C
ATOM    849 HG11 VAL    53      50.548  37.625  37.223  1.00  0.00           H
ATOM    850 HG12 VAL    53      50.702  38.692  38.683  1.00  0.00           H
ATOM    851 HG13 VAL    53      52.095  37.915  37.908  1.00  0.00           H
ATOM    852  CG2 VAL    53      49.328  36.240  39.323  1.00  0.00           C
ATOM    853 HG21 VAL    53      48.707  36.012  38.456  1.00  0.00           H
ATOM    854 HG22 VAL    53      48.878  37.013  39.947  1.00  0.00           H
ATOM    855 HG23 VAL    53      49.262  35.330  39.917  1.00  0.00           H
ATOM    856  C   VAL    53      52.847  35.168  37.794  1.00  0.00           C
ATOM    857  O   VAL    53      53.554  34.968  38.802  1.00  0.00           O
ATOM    858  N   MET    54      53.293  35.220  36.513  1.00  0.00           N
ATOM    859  H   MET    54      52.618  35.523  35.825  1.00  0.00           H
ATOM    860  CA  MET    54      54.615  34.772  36.003  1.00  0.00           C
ATOM    861  HA  MET    54      55.081  34.174  36.786  1.00  0.00           H
ATOM    862  CB  MET    54      54.576  33.779  34.880  1.00  0.00           C
ATOM    863  HB2 MET    54      54.165  34.272  33.999  1.00  0.00           H
ATOM    864  HB3 MET    54      55.574  33.473  34.568  1.00  0.00           H
ATOM    865  CG  MET    54      53.883  32.430  35.214  1.00  0.00           C
ATOM    866  HG2 MET    54      54.573  31.791  35.765  1.00  0.00           H
ATOM    867  HG3 MET    54      53.036  32.558  35.887  1.00  0.00           H
ATOM    868  SD  MET    54      53.423  31.412  33.735  1.00  0.00           S
ATOM    869  CE  MET    54      55.000  30.926  32.987  1.00  0.00           C
ATOM    870  HE1 MET    54      55.441  31.698  32.356  1.00  0.00           H
ATOM    871  HE2 MET    54      55.748  30.778  33.765  1.00  0.00           H
ATOM    872  HE3 MET    54      54.954  30.074  32.309  1.00  0.00           H
ATOM    873  C   MET    54      55.468  35.947  35.613  1.00  0.00           C
ATOM    874  O   MET    54      56.554  35.842  35.044  1.00  0.00           O
ATOM    875  N   ASP    55      55.093  37.147  36.074  1.00  0.00           N
ATOM    876  H   ASP    55      54.255  37.148  36.636  1.00  0.00           H
ATOM    877  CA  ASP    55      55.776  38.472  36.041  1.00  0.00           C
ATOM    878  HA  ASP    55      56.847  38.327  35.902  1.00  0.00           H
ATOM    879  CB  ASP    55      55.423  39.346  34.790  1.00  0.00           C
ATOM    880  HB2 ASP    55      54.459  39.740  35.114  1.00  0.00           H
ATOM    881  HB3 ASP    55      56.130  40.172  34.705  1.00  0.00           H
ATOM    882  CG  ASP    55      55.241  38.472  33.514  1.00  0.00           C
ATOM    883  OD1 ASP    55      56.212  38.238  32.813  1.00  0.00           O
ATOM    884  OD2 ASP    55      54.071  37.978  33.223  1.00  0.00           O
ATOM    885  C   ASP    55      55.561  39.122  37.404  1.00  0.00           C
ATOM    886  O   ASP    55      54.595  38.787  38.039  1.00  0.00           O
ATOM    887  N   PHE    56      56.393  40.089  37.772  1.00  0.00           N
ATOM    888  H   PHE    56      57.087  40.340  37.082  1.00  0.00           H
ATOM    889  CA  PHE    56      55.998  41.145  38.725  1.00  0.00           C
ATOM    890  HA  PHE    56      55.409  40.611  39.471  1.00  0.00           H
ATOM    891  CB  PHE    56      57.238  41.810  39.434  1.00  0.00           C
ATOM    892  HB2 PHE    56      57.644  42.559  38.756  1.00  0.00           H
ATOM    893  HB3 PHE    56      57.017  42.259  40.403  1.00  0.00           H
ATOM    894  CG  PHE    56      58.364  40.798  39.778  1.00  0.00           C
ATOM    895  CD1 PHE    56      58.202  39.746  40.717  1.00  0.00           C
ATOM    896  HD1 PHE    56      57.277  39.698  41.273  1.00  0.00           H
ATOM    897  CE1 PHE    56      59.194  38.778  40.831  1.00  0.00           C
ATOM    898  HE1 PHE    56      59.140  38.054  41.630  1.00  0.00           H
ATOM    899  CZ  PHE    56      60.421  38.860  40.078  1.00  0.00           C
ATOM    900  HZ  PHE    56      61.190  38.104  40.149  1.00  0.00           H
ATOM    901  CE2 PHE    56      60.437  39.743  39.008  1.00  0.00           C
ATOM    902  HE2 PHE    56      61.339  39.651  38.420  1.00  0.00           H
ATOM    903  CD2 PHE    56      59.477  40.745  38.936  1.00  0.00           C
ATOM    904  HD2 PHE    56      59.575  41.507  38.177  1.00  0.00           H
ATOM    905  C   PHE    56      55.195  42.282  38.136  1.00  0.00           C
ATOM    906  O   PHE    56      55.269  42.457  36.932  1.00  0.00           O
ATOM    907  N   PRO    57      54.312  43.058  38.833  1.00  0.00           N
ATOM    908  CD  PRO    57      53.702  42.708  40.063  1.00  0.00           C
ATOM    909  HD2 PRO    57      54.397  42.306  40.801  1.00  0.00           H
ATOM    910  HD3 PRO    57      53.137  41.797  39.864  1.00  0.00           H
ATOM    911  CG  PRO    57      53.083  44.027  40.545  1.00  0.00           C
ATOM    912  HG2 PRO    57      53.907  44.532  41.050  1.00  0.00           H
ATOM    913  HG3 PRO    57      52.230  43.829  41.195  1.00  0.00           H
ATOM    914  CB  PRO    57      52.742  44.820  39.255  1.00  0.00           C
ATOM    915  HB2 PRO    57      52.695  45.901  39.386  1.00  0.00           H
ATOM    916  HB3 PRO    57      51.787  44.485  38.850  1.00  0.00           H
ATOM    917  CA  PRO    57      53.910  44.374  38.351  1.00  0.00           C
ATOM    918  HA  PRO    57      53.528  44.379  37.330  1.00  0.00           H
ATOM    919  C   PRO    57      55.111  45.321  38.568  1.00  0.00           C
ATOM    920  O   PRO    57      55.812  45.293  39.593  1.00  0.00           O
ATOM    921  N   THR    58      55.438  46.125  37.531  1.00  0.00           N
ATOM    922  H   THR    58      54.834  46.032  36.728  1.00  0.00           H
ATOM    923  CA  THR    58      56.422  47.177  37.447  1.00  0.00           C
ATOM    924  HA  THR    58      57.278  46.896  38.062  1.00  0.00           H
ATOM    925  CB  THR    58      57.032  47.361  36.110  1.00  0.00           C
ATOM    926  HB  THR    58      57.767  48.160  36.212  1.00  0.00           H
ATOM    927  CG2 THR    58      57.579  46.068  35.575  1.00  0.00           C
ATOM    928 HG21 THR    58      56.864  45.251  35.668  1.00  0.00           H
ATOM    929 HG22 THR    58      58.497  45.708  36.040  1.00  0.00           H
ATOM    930 HG23 THR    58      57.742  46.096  34.497  1.00  0.00           H
ATOM    931  OG1 THR    58      56.029  47.779  35.234  1.00  0.00           O
ATOM    932  HG1 THR    58      55.524  46.967  35.153  1.00  0.00           H
ATOM    933  C   THR    58      56.014  48.487  37.952  1.00  0.00           C
ATOM    934  O   THR    58      56.876  49.299  38.186  1.00  0.00           O
ATOM    935  N   GLY    59      54.716  48.718  38.249  1.00  0.00           N
ATOM    936  H   GLY    59      54.081  48.012  37.906  1.00  0.00           H
ATOM    937  CA  GLY    59      54.244  50.123  38.521  1.00  0.00           C
ATOM    938  HA2 GLY    59      53.329  50.017  39.102  1.00  0.00           H
ATOM    939  HA3 GLY    59      55.038  50.603  39.095  1.00  0.00           H
ATOM    940  C   GLY    59      53.917  50.935  37.290  1.00  0.00           C
ATOM    941  O   GLY    59      53.188  51.870  37.390  1.00  0.00           O
ATOM    942  N   LYS    60      54.302  50.591  36.094  1.00  0.00           N
ATOM    943  H   LYS    60      54.820  49.728  36.016  1.00  0.00           H
ATOM    944  CA  LYS    60      54.177  51.267  34.757  1.00  0.00           C
ATOM    945  HA  LYS    60      54.086  52.345  34.889  1.00  0.00           H
ATOM    946  CB  LYS    60      55.537  51.177  33.974  1.00  0.00           C
ATOM    947  HB2 LYS    60      55.792  50.119  33.922  1.00  0.00           H
ATOM    948  HB3 LYS    60      55.358  51.657  33.012  1.00  0.00           H
ATOM    949  CG  LYS    60      56.698  52.006  34.683  1.00  0.00           C
ATOM    950  HG2 LYS    60      56.317  52.963  35.040  1.00  0.00           H
ATOM    951  HG3 LYS    60      57.071  51.446  35.541  1.00  0.00           H
ATOM    952  CD  LYS    60      57.936  52.302  33.834  1.00  0.00           C
ATOM    953  HD2 LYS    60      58.181  51.483  33.157  1.00  0.00           H
ATOM    954  HD3 LYS    60      57.735  53.073  33.090  1.00  0.00           H
ATOM    955  CE  LYS    60      59.133  52.622  34.759  1.00  0.00           C
ATOM    956  HE2 LYS    60      58.844  53.303  35.560  1.00  0.00           H
ATOM    957  HE3 LYS    60      59.502  51.708  35.226  1.00  0.00           H
ATOM    958  NZ  LYS    60      60.301  53.233  34.037  1.00  0.00           N
ATOM    959  HZ1 LYS    60      60.077  54.079  33.533  1.00  0.00           H
ATOM    960  HZ2 LYS    60      60.695  52.478  33.494  1.00  0.00           H
ATOM    961  HZ3 LYS    60      61.042  53.605  34.615  1.00  0.00           H
ATOM    962  C   LYS    60      52.935  50.826  33.960  1.00  0.00           C
ATOM    963  O   LYS    60      52.637  51.502  33.029  1.00  0.00           O
ATOM    964  N   GLU    61      52.423  49.678  34.340  1.00  0.00           N
ATOM    965  H   GLU    61      52.894  49.235  35.116  1.00  0.00           H
ATOM    966  CA  GLU    61      51.228  49.035  33.694  1.00  0.00           C
ATOM    967  HA  GLU    61      51.504  48.781  32.670  1.00  0.00           H
ATOM    968  CB  GLU    61      50.744  47.773  34.447  1.00  0.00           C
ATOM    969  HB2 GLU    61      50.372  47.948  35.456  1.00  0.00           H
ATOM    970  HB3 GLU    61      49.893  47.393  33.882  1.00  0.00           H
ATOM    971  CG  GLU    61      51.681  46.526  34.499  1.00  0.00           C
ATOM    972  HG2 GLU    61      51.131  45.684  34.920  1.00  0.00           H
ATOM    973  HG3 GLU    61      51.887  46.263  33.462  1.00  0.00           H
ATOM    974  CD  GLU    61      52.953  46.639  35.299  1.00  0.00           C
ATOM    975  OE1 GLU    61      53.066  47.507  36.183  1.00  0.00           O
ATOM    976  OE2 GLU    61      53.937  45.915  35.080  1.00  0.00           O
ATOM    977  C   GLU    61      50.064  50.011  33.670  1.00  0.00           C
ATOM    978  O   GLU    61      49.855  50.691  34.642  1.00  0.00           O
ATOM    979  N   SER    62      49.249  49.996  32.650  1.00  0.00           N
ATOM    980  H   SER    62      49.533  49.402  31.885  1.00  0.00           H
ATOM    981  CA  SER    62      48.312  51.127  32.191  1.00  0.00           C
ATOM    982  HA  SER    62      47.854  51.641  33.036  1.00  0.00           H
ATOM    983  CB  SER    62      49.236  52.263  31.537  1.00  0.00           C
ATOM    984  HB2 SER    62      49.895  52.669  32.305  1.00  0.00           H
ATOM    985  HB3 SER    62      49.845  51.914  30.705  1.00  0.00           H
ATOM    986  OG  SER    62      48.443  53.305  31.036  1.00  0.00           O
ATOM    987  HG  SER    62      48.933  54.109  31.222  1.00  0.00           H
ATOM    988  C   SER    62      47.229  50.682  31.226  1.00  0.00           C
ATOM    989  O   SER    62      47.436  49.725  30.441  1.00  0.00           O
ATOM    990  N   GLY    63      46.038  51.286  31.247  1.00  0.00           N
ATOM    991  H   GLY    63      45.768  51.995  31.915  1.00  0.00           H
ATOM    992  CA  GLY    63      44.848  50.851  30.436  1.00  0.00           C
ATOM    993  HA2 GLY    63      44.828  51.542  29.594  1.00  0.00           H
ATOM    994  HA3 GLY    63      45.155  49.869  30.078  1.00  0.00           H
ATOM    995  C   GLY    63      43.497  50.909  31.124  1.00  0.00           C
ATOM    996  O   GLY    63      43.454  51.158  32.297  1.00  0.00           O
ATOM    997  N   ASP    64      42.417  50.669  30.428  1.00  0.00           N
ATOM    998  H   ASP    64      42.649  50.525  29.455  1.00  0.00           H
ATOM    999  CA  ASP    64      41.119  50.240  30.968  1.00  0.00           C
ATOM   1000  HA  ASP    64      41.015  50.462  32.030  1.00  0.00           H
ATOM   1001  CB  ASP    64      39.965  50.976  30.302  1.00  0.00           C
ATOM   1002  HB2 ASP    64      39.178  50.240  30.140  1.00  0.00           H
ATOM   1003  HB3 ASP    64      39.673  51.661  31.098  1.00  0.00           H
ATOM   1004  CG  ASP    64      40.275  51.727  28.997  1.00  0.00           C
ATOM   1005  OD1 ASP    64      40.637  51.096  27.964  1.00  0.00           O
ATOM   1006  OD2 ASP    64      40.092  52.988  28.930  1.00  0.00           O
ATOM   1007  C   ASP    64      40.929  48.724  30.984  1.00  0.00           C
ATOM   1008  O   ASP    64      41.245  48.043  30.011  1.00  0.00           O
ATOM   1009  N   PHE    65      40.266  48.244  32.040  1.00  0.00           N
ATOM   1010  H   PHE    65      40.133  48.958  32.742  1.00  0.00           H
ATOM   1011  CA  PHE    65      40.112  46.858  32.357  1.00  0.00           C
ATOM   1012  HA  PHE    65      40.009  46.237  31.468  1.00  0.00           H
ATOM   1013  CB  PHE    65      41.224  46.478  33.326  1.00  0.00           C
ATOM   1014  HB2 PHE    65      40.928  47.081  34.185  1.00  0.00           H
ATOM   1015  HB3 PHE    65      41.087  45.420  33.554  1.00  0.00           H
ATOM   1016  CG  PHE    65      42.704  46.761  32.916  1.00  0.00           C
ATOM   1017  CD1 PHE    65      43.498  45.831  32.143  1.00  0.00           C
ATOM   1018  HD1 PHE    65      43.048  44.893  31.851  1.00  0.00           H
ATOM   1019  CE1 PHE    65      44.819  46.145  31.708  1.00  0.00           C
ATOM   1020  HE1 PHE    65      45.454  45.411  31.234  1.00  0.00           H
ATOM   1021  CZ  PHE    65      45.358  47.404  31.968  1.00  0.00           C
ATOM   1022  HZ  PHE    65      46.410  47.498  31.741  1.00  0.00           H
ATOM   1023  CE2 PHE    65      44.608  48.335  32.787  1.00  0.00           C
ATOM   1024  HE2 PHE    65      44.953  49.346  32.952  1.00  0.00           H
ATOM   1025  CD2 PHE    65      43.333  48.023  33.209  1.00  0.00           C
ATOM   1026  HD2 PHE    65      42.699  48.705  33.756  1.00  0.00           H
ATOM   1027  C   PHE    65      38.775  46.627  33.082  1.00  0.00           C
ATOM   1028  O   PHE    65      38.049  47.514  33.517  1.00  0.00           O
ATOM   1029  N   LEU    66      38.420  45.395  33.249  1.00  0.00           N
ATOM   1030  H   LEU    66      39.127  44.703  33.043  1.00  0.00           H
ATOM   1031  CA  LEU    66      37.266  44.965  33.994  1.00  0.00           C
ATOM   1032  HA  LEU    66      36.792  45.840  34.438  1.00  0.00           H
ATOM   1033  CB  LEU    66      36.228  44.300  33.053  1.00  0.00           C
ATOM   1034  HB2 LEU    66      36.764  43.569  32.450  1.00  0.00           H
ATOM   1035  HB3 LEU    66      35.410  43.790  33.560  1.00  0.00           H
ATOM   1036  CG  LEU    66      35.585  45.457  32.202  1.00  0.00           C
ATOM   1037  HG  LEU    66      36.350  46.038  31.687  1.00  0.00           H
ATOM   1038  CD1 LEU    66      34.768  44.811  31.064  1.00  0.00           C
ATOM   1039 HD11 LEU    66      35.532  44.298  30.480  1.00  0.00           H
ATOM   1040 HD12 LEU    66      34.164  45.569  30.567  1.00  0.00           H
ATOM   1041 HD13 LEU    66      34.070  44.013  31.316  1.00  0.00           H
ATOM   1042  CD2 LEU    66      34.712  46.388  33.052  1.00  0.00           C
ATOM   1043 HD21 LEU    66      33.939  45.865  33.616  1.00  0.00           H
ATOM   1044 HD22 LEU    66      35.232  47.118  33.672  1.00  0.00           H
ATOM   1045 HD23 LEU    66      34.215  47.110  32.405  1.00  0.00           H
ATOM   1046  C   LEU    66      37.768  43.989  35.104  1.00  0.00           C
ATOM   1047  O   LEU    66      38.479  43.039  34.771  1.00  0.00           O
ATOM   1048  N   ALA    67      37.406  44.284  36.322  1.00  0.00           N
ATOM   1049  H   ALA    67      36.780  45.074  36.381  1.00  0.00           H
ATOM   1050  CA  ALA    67      37.372  43.286  37.402  1.00  0.00           C
ATOM   1051  HA  ALA    67      37.970  42.429  37.092  1.00  0.00           H
ATOM   1052  CB  ALA    67      38.092  44.006  38.613  1.00  0.00           C
ATOM   1053  HB1 ALA    67      37.511  44.857  38.970  1.00  0.00           H
ATOM   1054  HB2 ALA    67      39.088  44.290  38.276  1.00  0.00           H
ATOM   1055  HB3 ALA    67      38.344  43.254  39.361  1.00  0.00           H
ATOM   1056  C   ALA    67      35.934  42.880  37.800  1.00  0.00           C
ATOM   1057  O   ALA    67      35.056  43.764  37.798  1.00  0.00           O
ATOM   1058  N   ILE    68      35.678  41.671  38.288  1.00  0.00           N
ATOM   1059  H   ILE    68      36.441  41.013  38.374  1.00  0.00           H
ATOM   1060  CA  ILE    68      34.492  41.281  39.021  1.00  0.00           C
ATOM   1061  HA  ILE    68      34.040  42.161  39.480  1.00  0.00           H
ATOM   1062  CB  ILE    68      33.436  40.572  38.133  1.00  0.00           C
ATOM   1063  HB  ILE    68      32.569  40.346  38.755  1.00  0.00           H
ATOM   1064  CG2 ILE    68      32.899  41.545  37.087  1.00  0.00           C
ATOM   1065 HG21 ILE    68      32.181  41.091  36.402  1.00  0.00           H
ATOM   1066 HG22 ILE    68      33.758  41.855  36.493  1.00  0.00           H
ATOM   1067 HG23 ILE    68      32.375  42.392  37.527  1.00  0.00           H
ATOM   1068  CG1 ILE    68      34.008  39.271  37.585  1.00  0.00           C
ATOM   1069 HG12 ILE    68      34.944  39.430  37.049  1.00  0.00           H
ATOM   1070 HG13 ILE    68      34.180  38.559  38.393  1.00  0.00           H
ATOM   1071  CD1 ILE    68      32.985  38.517  36.698  1.00  0.00           C
ATOM   1072 HD11 ILE    68      32.012  38.317  37.146  1.00  0.00           H
ATOM   1073 HD12 ILE    68      33.496  37.637  36.306  1.00  0.00           H
ATOM   1074 HD13 ILE    68      32.938  38.984  35.714  1.00  0.00           H
ATOM   1075  C   ILE    68      34.784  40.372  40.232  1.00  0.00           C
ATOM   1076  O   ILE    68      35.877  39.895  40.458  1.00  0.00           O
ATOM   1077  N   ASP    69      33.714  40.106  40.992  1.00  0.00           N
ATOM   1078  H   ASP    69      32.840  40.567  40.783  1.00  0.00           H
ATOM   1079  CA  ASP    69      33.655  39.217  42.085  1.00  0.00           C
ATOM   1080  HA  ASP    69      34.117  38.264  41.825  1.00  0.00           H
ATOM   1081  CB  ASP    69      34.197  39.809  43.379  1.00  0.00           C
ATOM   1082  HB2 ASP    69      35.244  40.065  43.220  1.00  0.00           H
ATOM   1083  HB3 ASP    69      33.768  40.773  43.654  1.00  0.00           H
ATOM   1084  CG  ASP    69      34.236  38.799  44.534  1.00  0.00           C
ATOM   1085  OD1 ASP    69      34.403  37.589  44.248  1.00  0.00           O
ATOM   1086  OD2 ASP    69      33.845  39.211  45.643  1.00  0.00           O
ATOM   1087  C   ASP    69      32.155  38.835  42.291  1.00  0.00           C
ATOM   1088  O   ASP    69      31.256  39.647  42.047  1.00  0.00           O
ATOM   1089  N   LEU    70      31.813  37.565  42.677  1.00  0.00           N
ATOM   1090  H   LEU    70      32.537  36.861  42.671  1.00  0.00           H
ATOM   1091  CA  LEU    70      30.466  37.077  42.647  1.00  0.00           C
ATOM   1092  HA  LEU    70      29.704  37.842  42.504  1.00  0.00           H
ATOM   1093  CB  LEU    70      30.406  36.008  41.488  1.00  0.00           C
ATOM   1094  HB2 LEU    70      30.672  36.579  40.599  1.00  0.00           H
ATOM   1095  HB3 LEU    70      31.186  35.284  41.721  1.00  0.00           H
ATOM   1096  CG  LEU    70      29.099  35.346  41.256  1.00  0.00           C
ATOM   1097  HG  LEU    70      28.705  34.939  42.188  1.00  0.00           H
ATOM   1098  CD1 LEU    70      27.944  36.135  40.626  1.00  0.00           C
ATOM   1099 HD11 LEU    70      27.717  36.937  41.328  1.00  0.00           H
ATOM   1100 HD12 LEU    70      27.010  35.581  40.524  1.00  0.00           H
ATOM   1101 HD13 LEU    70      28.217  36.663  39.711  1.00  0.00           H
ATOM   1102  CD2 LEU    70      29.384  34.099  40.434  1.00  0.00           C
ATOM   1103 HD21 LEU    70      29.896  34.429  39.530  1.00  0.00           H
ATOM   1104 HD22 LEU    70      29.934  33.372  41.032  1.00  0.00           H
ATOM   1105 HD23 LEU    70      28.489  33.506  40.243  1.00  0.00           H
ATOM   1106  C   LEU    70      30.113  36.494  44.072  1.00  0.00           C
ATOM   1107  O   LEU    70      30.619  35.431  44.367  1.00  0.00           O
ATOM   1108  N   GLY    71      29.410  37.252  44.938  1.00  0.00           N
ATOM   1109  H   GLY    71      28.942  38.083  44.606  1.00  0.00           H
ATOM   1110  CA  GLY    71      29.052  36.741  46.229  1.00  0.00           C
ATOM   1111  HA2 GLY    71      29.851  36.102  46.606  1.00  0.00           H
ATOM   1112  HA3 GLY    71      28.988  37.467  47.041  1.00  0.00           H
ATOM   1113  C   GLY    71      27.740  36.025  46.253  1.00  0.00           C
ATOM   1114  O   GLY    71      27.030  35.710  45.301  1.00  0.00           O
ATOM   1115  N   GLY    72      27.385  35.756  47.528  1.00  0.00           N
ATOM   1116  H   GLY    72      28.083  35.979  48.223  1.00  0.00           H
ATOM   1117  CA  GLY    72      26.167  35.028  48.028  1.00  0.00           C
ATOM   1118  HA2 GLY    72      26.005  34.101  47.477  1.00  0.00           H
ATOM   1119  HA3 GLY    72      26.369  34.839  49.082  1.00  0.00           H
ATOM   1120  C   GLY    72      24.843  35.774  47.899  1.00  0.00           C
ATOM   1121  O   GLY    72      23.793  35.152  48.212  1.00  0.00           O
ATOM   1122  N   THR    73      24.765  36.995  47.380  1.00  0.00           N
ATOM   1123  H   THR    73      25.686  37.398  47.281  1.00  0.00           H
ATOM   1124  CA  THR    73      23.575  37.825  47.132  1.00  0.00           C
ATOM   1125  HA  THR    73      22.661  37.266  46.936  1.00  0.00           H
ATOM   1126  CB  THR    73      23.278  38.718  48.331  1.00  0.00           C
ATOM   1127  HB  THR    73      24.069  39.466  48.381  1.00  0.00           H
ATOM   1128  CG2 THR    73      21.956  39.467  48.190  1.00  0.00           C
ATOM   1129 HG21 THR    73      21.603  39.738  49.184  1.00  0.00           H
ATOM   1130 HG22 THR    73      21.176  38.937  47.642  1.00  0.00           H
ATOM   1131 HG23 THR    73      21.981  40.362  47.567  1.00  0.00           H
ATOM   1132  OG1 THR    73      23.044  37.915  49.449  1.00  0.00           O
ATOM   1133  HG1 THR    73      23.863  37.526  49.763  1.00  0.00           H
ATOM   1134  C   THR    73      23.768  38.794  45.940  1.00  0.00           C
ATOM   1135  O   THR    73      22.907  38.978  45.215  1.00  0.00           O
ATOM   1136  N   ASN    74      24.977  39.289  45.776  1.00  0.00           N
ATOM   1137  H   ASN    74      25.734  39.095  46.416  1.00  0.00           H
ATOM   1138  CA  ASN    74      25.320  40.155  44.700  1.00  0.00           C
ATOM   1139  HA  ASN    74      24.432  40.304  44.084  1.00  0.00           H
ATOM   1140  CB  ASN    74      25.571  41.608  45.311  1.00  0.00           C
ATOM   1141  HB2 ASN    74      26.392  41.716  46.020  1.00  0.00           H
ATOM   1142  HB3 ASN    74      25.896  42.288  44.522  1.00  0.00           H
ATOM   1143  CG  ASN    74      24.366  42.244  45.906  1.00  0.00           C
ATOM   1144  OD1 ASN    74      23.543  42.801  45.199  1.00  0.00           O
ATOM   1145  ND2 ASN    74      24.183  42.312  47.180  1.00  0.00           N
ATOM   1146 HD21 ASN    74      24.789  41.948  47.902  1.00  0.00           H
ATOM   1147 HD22 ASN    74      23.369  42.837  47.466  1.00  0.00           H
ATOM   1148  C   ASN    74      26.528  39.864  43.729  1.00  0.00           C
ATOM   1149  O   ASN    74      27.524  39.190  44.148  1.00  0.00           O
ATOM   1150  N   LEU    75      26.505  40.372  42.468  1.00  0.00           N
ATOM   1151  H   LEU    75      25.659  40.873  42.233  1.00  0.00           H
ATOM   1152  CA  LEU    75      27.682  40.532  41.582  1.00  0.00           C
ATOM   1153  HA  LEU    75      28.514  39.884  41.855  1.00  0.00           H
ATOM   1154  CB  LEU    75      27.225  40.285  40.131  1.00  0.00           C
ATOM   1155  HB2 LEU    75      27.003  39.227  39.991  1.00  0.00           H
ATOM   1156  HB3 LEU    75      26.247  40.745  39.987  1.00  0.00           H
ATOM   1157  CG  LEU    75      28.313  40.768  39.072  1.00  0.00           C
ATOM   1158  HG  LEU    75      28.431  41.845  39.187  1.00  0.00           H
ATOM   1159  CD1 LEU    75      29.545  39.980  39.020  1.00  0.00           C
ATOM   1160 HD11 LEU    75      29.989  40.146  40.001  1.00  0.00           H
ATOM   1161 HD12 LEU    75      30.272  40.385  38.315  1.00  0.00           H
ATOM   1162 HD13 LEU    75      29.267  38.976  38.699  1.00  0.00           H
ATOM   1163  CD2 LEU    75      27.662  40.585  37.711  1.00  0.00           C
ATOM   1164 HD21 LEU    75      28.347  40.865  36.911  1.00  0.00           H
ATOM   1165 HD22 LEU    75      27.321  39.554  37.616  1.00  0.00           H
ATOM   1166 HD23 LEU    75      26.767  41.206  37.687  1.00  0.00           H
ATOM   1167  C   LEU    75      28.181  41.921  41.812  1.00  0.00           C
ATOM   1168  O   LEU    75      27.429  42.895  41.742  1.00  0.00           O
ATOM   1169  N   ARG    76      29.484  41.992  42.057  1.00  0.00           N
ATOM   1170  H   ARG    76      29.927  41.093  42.182  1.00  0.00           H
ATOM   1171  CA  ARG    76      30.207  43.252  41.982  1.00  0.00           C
ATOM   1172  HA  ARG    76      29.403  43.974  42.116  1.00  0.00           H
ATOM   1173  CB  ARG    76      31.162  43.276  43.155  1.00  0.00           C
ATOM   1174  HB2 ARG    76      30.647  42.934  44.053  1.00  0.00           H
ATOM   1175  HB3 ARG    76      32.003  42.644  42.875  1.00  0.00           H
ATOM   1176  CG  ARG    76      31.624  44.674  43.513  1.00  0.00           C
ATOM   1177  HG2 ARG    76      32.313  45.058  42.761  1.00  0.00           H
ATOM   1178  HG3 ARG    76      30.729  45.294  43.568  1.00  0.00           H
ATOM   1179  CD  ARG    76      32.537  44.626  44.683  1.00  0.00           C
ATOM   1180  HD2 ARG    76      31.938  44.305  45.535  1.00  0.00           H
ATOM   1181  HD3 ARG    76      33.361  43.943  44.474  1.00  0.00           H
ATOM   1182  NE  ARG    76      33.176  45.944  44.857  1.00  0.00           N
ATOM   1183  HE  ARG    76      32.510  46.704  44.830  1.00  0.00           H
ATOM   1184  CZ  ARG    76      34.411  46.162  45.339  1.00  0.00           C
ATOM   1185  NH1 ARG    76      35.152  45.172  45.724  1.00  0.00           N
ATOM   1186 HH11 ARG    76      34.703  44.269  45.759  1.00  0.00           H
ATOM   1187 HH12 ARG    76      36.100  45.341  46.030  1.00  0.00           H
ATOM   1188  NH2 ARG    76      34.941  47.332  45.404  1.00  0.00           N
ATOM   1189 HH21 ARG    76      34.464  48.158  45.072  1.00  0.00           H
ATOM   1190 HH22 ARG    76      35.915  47.501  45.606  1.00  0.00           H
ATOM   1191  C   ARG    76      30.833  43.371  40.596  1.00  0.00           C
ATOM   1192  O   ARG    76      31.439  42.419  40.086  1.00  0.00           O
ATOM   1193  N   VAL    77      30.790  44.564  40.028  1.00  0.00           N
ATOM   1194  H   VAL    77      30.344  45.289  40.572  1.00  0.00           H
ATOM   1195  CA  VAL    77      31.431  44.974  38.755  1.00  0.00           C
ATOM   1196  HA  VAL    77      32.244  44.264  38.606  1.00  0.00           H
ATOM   1197  CB  VAL    77      30.547  45.047  37.525  1.00  0.00           C
ATOM   1198  HB  VAL    77      29.955  45.958  37.601  1.00  0.00           H
ATOM   1199  CG1 VAL    77      31.369  45.059  36.286  1.00  0.00           C
ATOM   1200 HG11 VAL    77      31.803  44.089  36.044  1.00  0.00           H
ATOM   1201 HG12 VAL    77      30.753  45.291  35.417  1.00  0.00           H
ATOM   1202 HG13 VAL    77      32.035  45.919  36.358  1.00  0.00           H
ATOM   1203  CG2 VAL    77      29.570  43.922  37.380  1.00  0.00           C
ATOM   1204 HG21 VAL    77      28.963  43.996  36.479  1.00  0.00           H
ATOM   1205 HG22 VAL    77      28.755  44.071  38.088  1.00  0.00           H
ATOM   1206 HG23 VAL    77      30.004  42.925  37.455  1.00  0.00           H
ATOM   1207  C   VAL    77      32.157  46.293  39.001  1.00  0.00           C
ATOM   1208  O   VAL    77      31.632  47.322  39.486  1.00  0.00           O
ATOM   1209  N   VAL    78      33.461  46.206  38.718  1.00  0.00           N
ATOM   1210  H   VAL    78      33.837  45.335  38.372  1.00  0.00           H
ATOM   1211  CA  VAL    78      34.372  47.372  38.854  1.00  0.00           C
ATOM   1212  HA  VAL    78      33.683  48.215  38.905  1.00  0.00           H
ATOM   1213  CB  VAL    78      35.257  47.401  40.132  1.00  0.00           C
ATOM   1214  HB  VAL    78      35.868  46.498  40.099  1.00  0.00           H
ATOM   1215  CG1 VAL    78      36.091  48.619  40.199  1.00  0.00           C
ATOM   1216 HG11 VAL    78      36.542  48.674  41.190  1.00  0.00           H
ATOM   1217 HG12 VAL    78      36.864  48.437  39.453  1.00  0.00           H
ATOM   1218 HG13 VAL    78      35.535  49.514  39.919  1.00  0.00           H
ATOM   1219  CG2 VAL    78      34.503  47.212  41.415  1.00  0.00           C
ATOM   1220 HG21 VAL    78      33.896  46.307  41.448  1.00  0.00           H
ATOM   1221 HG22 VAL    78      33.818  48.044  41.587  1.00  0.00           H
ATOM   1222 HG23 VAL    78      35.157  47.257  42.286  1.00  0.00           H
ATOM   1223  C   VAL    78      35.193  47.527  37.607  1.00  0.00           C
ATOM   1224  O   VAL    78      35.884  46.632  37.112  1.00  0.00           O
ATOM   1225  N   LEU    79      35.077  48.720  37.059  1.00  0.00           N
ATOM   1226  H   LEU    79      34.529  49.429  37.524  1.00  0.00           H
ATOM   1227  CA  LEU    79      35.940  49.160  36.027  1.00  0.00           C
ATOM   1228  HA  LEU    79      36.305  48.337  35.413  1.00  0.00           H
ATOM   1229  CB  LEU    79      35.092  49.956  35.022  1.00  0.00           C
ATOM   1230  HB2 LEU    79      34.387  49.302  34.509  1.00  0.00           H
ATOM   1231  HB3 LEU    79      34.580  50.821  35.444  1.00  0.00           H
ATOM   1232  CG  LEU    79      36.131  50.576  33.999  1.00  0.00           C
ATOM   1233  HG  LEU    79      36.978  49.896  33.911  1.00  0.00           H
ATOM   1234  CD1 LEU    79      35.456  50.827  32.635  1.00  0.00           C
ATOM   1235 HD11 LEU    79      34.661  51.542  32.847  1.00  0.00           H
ATOM   1236 HD12 LEU    79      35.006  49.897  32.291  1.00  0.00           H
ATOM   1237 HD13 LEU    79      36.249  51.047  31.920  1.00  0.00           H
ATOM   1238  CD2 LEU    79      36.553  52.010  34.374  1.00  0.00           C
ATOM   1239 HD21 LEU    79      37.382  51.933  35.077  1.00  0.00           H
ATOM   1240 HD22 LEU    79      37.022  52.448  33.493  1.00  0.00           H
ATOM   1241 HD23 LEU    79      35.711  52.567  34.785  1.00  0.00           H
ATOM   1242  C   LEU    79      37.205  49.904  36.647  1.00  0.00           C
ATOM   1243  O   LEU    79      37.095  50.624  37.638  1.00  0.00           O
ATOM   1244  N   VAL    80      38.420  49.598  36.119  1.00  0.00           N
ATOM   1245  H   VAL    80      38.501  48.994  35.314  1.00  0.00           H
ATOM   1246  CA  VAL    80      39.667  50.101  36.634  1.00  0.00           C
ATOM   1247  HA  VAL    80      39.464  50.908  37.338  1.00  0.00           H
ATOM   1248  CB  VAL    80      40.522  48.981  37.307  1.00  0.00           C
ATOM   1249  HB  VAL    80      40.672  48.170  36.594  1.00  0.00           H
ATOM   1250  CG1 VAL    80      41.875  49.605  37.639  1.00  0.00           C
ATOM   1251 HG11 VAL    80      42.393  49.758  36.693  1.00  0.00           H
ATOM   1252 HG12 VAL    80      41.755  50.568  38.136  1.00  0.00           H
ATOM   1253 HG13 VAL    80      42.513  48.991  38.276  1.00  0.00           H
ATOM   1254  CG2 VAL    80      39.779  48.400  38.582  1.00  0.00           C
ATOM   1255 HG21 VAL    80      40.589  47.858  39.068  1.00  0.00           H
ATOM   1256 HG22 VAL    80      38.967  47.731  38.298  1.00  0.00           H
ATOM   1257 HG23 VAL    80      39.397  49.223  39.187  1.00  0.00           H
ATOM   1258  C   VAL    80      40.379  50.800  35.430  1.00  0.00           C
ATOM   1259  O   VAL    80      40.428  50.190  34.394  1.00  0.00           O
ATOM   1260  N   LYS    81      40.936  51.986  35.662  1.00  0.00           N
ATOM   1261  H   LYS    81      40.740  52.497  36.510  1.00  0.00           H
ATOM   1262  CA  LYS    81      41.767  52.672  34.657  1.00  0.00           C
ATOM   1263  HA  LYS    81      41.833  52.066  33.753  1.00  0.00           H
ATOM   1264  CB  LYS    81      41.052  54.009  34.349  1.00  0.00           C
ATOM   1265  HB2 LYS    81      40.019  53.925  34.010  1.00  0.00           H
ATOM   1266  HB3 LYS    81      40.985  54.625  35.246  1.00  0.00           H
ATOM   1267  CG  LYS    81      41.676  54.820  33.196  1.00  0.00           C
ATOM   1268  HG2 LYS    81      42.739  54.974  33.381  1.00  0.00           H
ATOM   1269  HG3 LYS    81      41.834  54.208  32.307  1.00  0.00           H
ATOM   1270  CD  LYS    81      40.885  56.200  33.036  1.00  0.00           C
ATOM   1271  HD2 LYS    81      40.866  56.771  33.964  1.00  0.00           H
ATOM   1272  HD3 LYS    81      41.542  56.820  32.427  1.00  0.00           H
ATOM   1273  CE  LYS    81      39.393  56.151  32.411  1.00  0.00           C
ATOM   1274  HE2 LYS    81      39.453  55.715  31.414  1.00  0.00           H
ATOM   1275  HE3 LYS    81      38.873  55.548  33.155  1.00  0.00           H
ATOM   1276  NZ  LYS    81      38.782  57.505  32.328  1.00  0.00           N
ATOM   1277  HZ1 LYS    81      37.813  57.566  32.054  1.00  0.00           H
ATOM   1278  HZ2 LYS    81      39.244  58.213  31.776  1.00  0.00           H
ATOM   1279  HZ3 LYS    81      38.792  57.812  33.291  1.00  0.00           H
ATOM   1280  C   LYS    81      43.129  52.877  35.281  1.00  0.00           C
ATOM   1281  O   LYS    81      43.302  53.754  36.146  1.00  0.00           O
ATOM   1282  N   LEU    82      44.123  52.021  34.921  1.00  0.00           N
ATOM   1283  H   LEU    82      43.993  51.440  34.106  1.00  0.00           H
ATOM   1284  CA  LEU    82      45.505  52.113  35.421  1.00  0.00           C
ATOM   1285  HA  LEU    82      45.519  52.207  36.507  1.00  0.00           H
ATOM   1286  CB  LEU    82      46.297  50.824  35.180  1.00  0.00           C
ATOM   1287  HB2 LEU    82      46.211  50.652  34.107  1.00  0.00           H
ATOM   1288  HB3 LEU    82      47.294  51.065  35.550  1.00  0.00           H
ATOM   1289  CG  LEU    82      45.722  49.629  35.981  1.00  0.00           C
ATOM   1290  HG  LEU    82      44.731  49.314  35.656  1.00  0.00           H
ATOM   1291  CD1 LEU    82      46.567  48.356  35.651  1.00  0.00           C
ATOM   1292 HD11 LEU    82      46.310  47.457  36.212  1.00  0.00           H
ATOM   1293 HD12 LEU    82      47.635  48.575  35.678  1.00  0.00           H
ATOM   1294 HD13 LEU    82      46.374  48.152  34.599  1.00  0.00           H
ATOM   1295  CD2 LEU    82      45.946  49.859  37.451  1.00  0.00           C
ATOM   1296 HD21 LEU    82      46.331  48.951  37.914  1.00  0.00           H
ATOM   1297 HD22 LEU    82      46.782  50.552  37.553  1.00  0.00           H
ATOM   1298 HD23 LEU    82      44.973  50.124  37.865  1.00  0.00           H
ATOM   1299  C   LEU    82      46.197  53.341  34.800  1.00  0.00           C
ATOM   1300  O   LEU    82      46.075  53.583  33.607  1.00  0.00           O
ATOM   1301  N   GLY    83      46.985  54.041  35.575  1.00  0.00           N
ATOM   1302  H   GLY    83      46.830  53.837  36.552  1.00  0.00           H
ATOM   1303  CA  GLY    83      47.577  55.333  35.174  1.00  0.00           C
ATOM   1304  HA2 GLY    83      47.001  55.739  34.342  1.00  0.00           H
ATOM   1305  HA3 GLY    83      47.675  56.018  36.016  1.00  0.00           H
ATOM   1306  C   GLY    83      49.028  55.205  34.816  1.00  0.00           C
ATOM   1307  O   GLY    83      49.470  56.158  34.166  1.00  0.00           O
ATOM   1308  N   GLY    84      49.753  54.193  35.194  1.00  0.00           N
ATOM   1309  H   GLY    84      49.266  53.596  35.848  1.00  0.00           H
ATOM   1310  CA  GLY    84      51.090  53.958  34.895  1.00  0.00           C
ATOM   1311  HA2 GLY    84      51.343  52.930  35.154  1.00  0.00           H
ATOM   1312  HA3 GLY    84      51.310  54.142  33.843  1.00  0.00           H
ATOM   1313  C   GLY    84      52.028  54.849  35.661  1.00  0.00           C
ATOM   1314  O   GLY    84      53.252  54.678  35.615  1.00  0.00           O
ATOM   1315  N   ASP    85      51.471  55.656  36.619  1.00  0.00           N
ATOM   1316  H   ASP    85      50.462  55.704  36.618  1.00  0.00           H
ATOM   1317  CA  ASP    85      52.135  56.326  37.759  1.00  0.00           C
ATOM   1318  HA  ASP    85      53.223  56.290  37.712  1.00  0.00           H
ATOM   1319  CB  ASP    85      51.755  57.853  37.660  1.00  0.00           C
ATOM   1320  HB2 ASP    85      52.302  58.322  38.479  1.00  0.00           H
ATOM   1321  HB3 ASP    85      52.169  58.214  36.719  1.00  0.00           H
ATOM   1322  CG  ASP    85      50.246  58.069  37.685  1.00  0.00           C
ATOM   1323  OD1 ASP    85      49.504  57.174  38.060  1.00  0.00           O
ATOM   1324  OD2 ASP    85      49.786  59.118  37.216  1.00  0.00           O
ATOM   1325  C   ASP    85      51.919  55.718  39.167  1.00  0.00           C
ATOM   1326  O   ASP    85      52.049  56.454  40.168  1.00  0.00           O
ATOM   1327  N   ARG    86      51.716  54.423  39.139  1.00  0.00           N
ATOM   1328  H   ARG    86      51.821  53.970  38.243  1.00  0.00           H
ATOM   1329  CA  ARG    86      51.232  53.651  40.220  1.00  0.00           C
ATOM   1330  HA  ARG    86      51.025  52.683  39.765  1.00  0.00           H
ATOM   1331  CB  ARG    86      52.288  53.596  41.339  1.00  0.00           C
ATOM   1332  HB2 ARG    86      52.464  54.534  41.867  1.00  0.00           H
ATOM   1333  HB3 ARG    86      51.895  52.927  42.105  1.00  0.00           H
ATOM   1334  CG  ARG    86      53.631  52.942  40.810  1.00  0.00           C
ATOM   1335  HG2 ARG    86      53.371  52.004  40.322  1.00  0.00           H
ATOM   1336  HG3 ARG    86      54.033  53.716  40.156  1.00  0.00           H
ATOM   1337  CD  ARG    86      54.604  52.681  41.957  1.00  0.00           C
ATOM   1338  HD2 ARG    86      55.017  53.654  42.226  1.00  0.00           H
ATOM   1339  HD3 ARG    86      54.051  52.205  42.768  1.00  0.00           H
ATOM   1340  NE  ARG    86      55.758  51.838  41.516  1.00  0.00           N
ATOM   1341  HE  ARG    86      56.607  52.240  41.144  1.00  0.00           H
ATOM   1342  CZ  ARG    86      55.790  50.518  41.585  1.00  0.00           C
ATOM   1343  NH1 ARG    86      54.819  49.718  41.876  1.00  0.00           N
ATOM   1344 HH11 ARG    86      54.003  50.042  42.374  1.00  0.00           H
ATOM   1345 HH12 ARG    86      54.988  48.722  41.860  1.00  0.00           H
ATOM   1346  NH2 ARG    86      56.814  49.871  41.288  1.00  0.00           N
ATOM   1347 HH21 ARG    86      57.688  50.315  41.045  1.00  0.00           H
ATOM   1348 HH22 ARG    86      56.794  48.861  41.286  1.00  0.00           H
ATOM   1349  C   ARG    86      49.931  54.127  40.809  1.00  0.00           C
ATOM   1350  O   ARG    86      49.595  53.754  41.922  1.00  0.00           O
ATOM   1351  N   THR    87      49.107  54.866  40.054  1.00  0.00           N
ATOM   1352  H   THR    87      49.393  54.992  39.094  1.00  0.00           H
ATOM   1353  CA  THR    87      47.744  55.251  40.467  1.00  0.00           C
ATOM   1354  HA  THR    87      47.601  54.847  41.469  1.00  0.00           H
ATOM   1355  CB  THR    87      47.640  56.807  40.669  1.00  0.00           C
ATOM   1356  HB  THR    87      46.825  56.945  41.379  1.00  0.00           H
ATOM   1357  CG2 THR    87      48.880  57.369  41.332  1.00  0.00           C
ATOM   1358 HG21 THR    87      48.599  58.359  41.689  1.00  0.00           H
ATOM   1359 HG22 THR    87      49.569  57.508  40.499  1.00  0.00           H
ATOM   1360 HG23 THR    87      49.278  56.729  42.120  1.00  0.00           H
ATOM   1361  OG1 THR    87      47.245  57.469  39.459  1.00  0.00           O
ATOM   1362  HG1 THR    87      48.084  57.449  38.994  1.00  0.00           H
ATOM   1363  C   THR    87      46.628  54.654  39.603  1.00  0.00           C
ATOM   1364  O   THR    87      46.923  54.119  38.523  1.00  0.00           O
ATOM   1365  N   PHE    88      45.372  54.589  40.069  1.00  0.00           N
ATOM   1366  H   PHE    88      45.127  54.859  41.012  1.00  0.00           H
ATOM   1367  CA  PHE    88      44.283  54.200  39.175  1.00  0.00           C
ATOM   1368  HA  PHE    88      44.595  54.497  38.173  1.00  0.00           H
ATOM   1369  CB  PHE    88      44.163  52.637  39.167  1.00  0.00           C
ATOM   1370  HB2 PHE    88      43.428  52.188  38.498  1.00  0.00           H
ATOM   1371  HB3 PHE    88      45.091  52.227  38.769  1.00  0.00           H
ATOM   1372  CG  PHE    88      44.083  51.990  40.495  1.00  0.00           C
ATOM   1373  CD1 PHE    88      42.799  51.903  41.109  1.00  0.00           C
ATOM   1374  HD1 PHE    88      41.934  52.480  40.816  1.00  0.00           H
ATOM   1375  CE1 PHE    88      42.645  51.129  42.340  1.00  0.00           C
ATOM   1376  HE1 PHE    88      41.646  51.069  42.744  1.00  0.00           H
ATOM   1377  CZ  PHE    88      43.810  50.600  42.945  1.00  0.00           C
ATOM   1378  HZ  PHE    88      43.756  50.054  43.876  1.00  0.00           H
ATOM   1379  CE2 PHE    88      44.991  50.552  42.200  1.00  0.00           C
ATOM   1380  HE2 PHE    88      45.895  50.136  42.618  1.00  0.00           H
ATOM   1381  CD2 PHE    88      45.152  51.238  40.985  1.00  0.00           C
ATOM   1382  HD2 PHE    88      46.117  51.327  40.508  1.00  0.00           H
ATOM   1383  C   PHE    88      42.942  54.847  39.519  1.00  0.00           C
ATOM   1384  O   PHE    88      42.666  55.094  40.675  1.00  0.00           O
ATOM   1385  N   ASP    89      42.168  55.190  38.517  1.00  0.00           N
ATOM   1386  H   ASP    89      42.403  54.777  37.626  1.00  0.00           H
ATOM   1387  CA  ASP    89      40.821  55.670  38.701  1.00  0.00           C
ATOM   1388  HA  ASP    89      40.697  56.009  39.729  1.00  0.00           H
ATOM   1389  CB  ASP    89      40.467  56.774  37.716  1.00  0.00           C
ATOM   1390  HB2 ASP    89      40.730  56.362  36.742  1.00  0.00           H
ATOM   1391  HB3 ASP    89      39.398  56.983  37.745  1.00  0.00           H
ATOM   1392  CG  ASP    89      41.352  58.045  37.809  1.00  0.00           C
ATOM   1393  OD1 ASP    89      42.008  58.350  38.849  1.00  0.00           O
ATOM   1394  OD2 ASP    89      41.333  58.912  36.855  1.00  0.00           O
ATOM   1395  C   ASP    89      39.864  54.477  38.621  1.00  0.00           C
ATOM   1396  O   ASP    89      40.206  53.449  38.000  1.00  0.00           O
ATOM   1397  N   THR    90      38.683  54.502  39.167  1.00  0.00           N
ATOM   1398  H   THR    90      38.429  55.453  39.393  1.00  0.00           H
ATOM   1399  CA  THR    90      37.760  53.384  39.378  1.00  0.00           C
ATOM   1400  HA  THR    90      37.945  52.792  38.482  1.00  0.00           H
ATOM   1401  CB  THR    90      37.885  52.466  40.621  1.00  0.00           C
ATOM   1402  HB  THR    90      37.315  51.555  40.437  1.00  0.00           H
ATOM   1403  CG2 THR    90      39.287  51.923  40.814  1.00  0.00           C
ATOM   1404 HG21 THR    90      39.917  52.654  41.321  1.00  0.00           H
ATOM   1405 HG22 THR    90      39.742  51.507  39.915  1.00  0.00           H
ATOM   1406 HG23 THR    90      39.195  51.086  41.506  1.00  0.00           H
ATOM   1407  OG1 THR    90      37.508  53.157  41.855  1.00  0.00           O
ATOM   1408  HG1 THR    90      37.322  52.445  42.471  1.00  0.00           H
ATOM   1409  C   THR    90      36.342  53.868  39.240  1.00  0.00           C
ATOM   1410  O   THR    90      36.051  54.981  39.558  1.00  0.00           O
ATOM   1411  N   THR    91      35.383  53.016  38.874  1.00  0.00           N
ATOM   1412  H   THR    91      35.724  52.100  38.621  1.00  0.00           H
ATOM   1413  CA  THR    91      33.930  53.318  38.874  1.00  0.00           C
ATOM   1414  HA  THR    91      33.721  53.903  39.770  1.00  0.00           H
ATOM   1415  CB  THR    91      33.448  54.057  37.650  1.00  0.00           C
ATOM   1416  HB  THR    91      33.737  53.407  36.824  1.00  0.00           H
ATOM   1417  CG2 THR    91      31.951  54.351  37.573  1.00  0.00           C
ATOM   1418 HG21 THR    91      31.617  54.982  38.396  1.00  0.00           H
ATOM   1419 HG22 THR    91      31.408  53.407  37.608  1.00  0.00           H
ATOM   1420 HG23 THR    91      31.859  54.946  36.666  1.00  0.00           H
ATOM   1421  OG1 THR    91      34.122  55.290  37.663  1.00  0.00           O
ATOM   1422  HG1 THR    91      35.028  55.080  37.901  1.00  0.00           H
ATOM   1423  C   THR    91      33.190  51.955  39.000  1.00  0.00           C
ATOM   1424  O   THR    91      33.739  50.945  38.465  1.00  0.00           O
ATOM   1425  N   GLN    92      32.159  51.881  39.812  1.00  0.00           N
ATOM   1426  H   GLN    92      31.928  52.714  40.334  1.00  0.00           H
ATOM   1427  CA  GLN    92      31.480  50.646  40.146  1.00  0.00           C
ATOM   1428  HA  GLN    92      32.015  49.849  39.630  1.00  0.00           H
ATOM   1429  CB  GLN    92      31.660  50.344  41.617  1.00  0.00           C
ATOM   1430  HB2 GLN    92      32.631  49.882  41.797  1.00  0.00           H
ATOM   1431  HB3 GLN    92      31.573  51.286  42.157  1.00  0.00           H
ATOM   1432  CG  GLN    92      30.687  49.388  42.343  1.00  0.00           C
ATOM   1433  HG2 GLN    92      29.630  49.636  42.245  1.00  0.00           H
ATOM   1434  HG3 GLN    92      30.847  48.451  41.809  1.00  0.00           H
ATOM   1435  CD  GLN    92      30.931  49.085  43.758  1.00  0.00           C
ATOM   1436  OE1 GLN    92      31.519  48.111  44.159  1.00  0.00           O
ATOM   1437  NE2 GLN    92      30.571  49.963  44.625  1.00  0.00           N
ATOM   1438 HE21 GLN    92      30.925  49.945  45.571  1.00  0.00           H
ATOM   1439 HE22 GLN    92      30.180  50.872  44.425  1.00  0.00           H
ATOM   1440  C   GLN    92      30.077  50.478  39.707  1.00  0.00           C
ATOM   1441  O   GLN    92      29.338  51.483  39.579  1.00  0.00           O
ATOM   1442  N   SER    93      29.612  49.255  39.455  1.00  0.00           N
ATOM   1443  H   SER    93      30.310  48.533  39.558  1.00  0.00           H
ATOM   1444  CA  SER    93      28.215  48.913  39.269  1.00  0.00           C
ATOM   1445  HA  SER    93      27.699  49.689  39.835  1.00  0.00           H
ATOM   1446  CB  SER    93      27.757  49.000  37.838  1.00  0.00           C
ATOM   1447  HB2 SER    93      27.976  49.923  37.300  1.00  0.00           H
ATOM   1448  HB3 SER    93      28.146  48.250  37.149  1.00  0.00           H
ATOM   1449  OG  SER    93      26.397  48.930  37.736  1.00  0.00           O
ATOM   1450  HG  SER    93      26.117  48.690  36.851  1.00  0.00           H
ATOM   1451  C   SER    93      28.008  47.547  39.952  1.00  0.00           C
ATOM   1452  O   SER    93      28.832  46.694  39.942  1.00  0.00           O
ATOM   1453  N   LYS    94      26.823  47.369  40.521  1.00  0.00           N
ATOM   1454  H   LYS    94      26.135  48.108  40.511  1.00  0.00           H
ATOM   1455  CA  LYS    94      26.483  46.082  41.215  1.00  0.00           C
ATOM   1456  HA  LYS    94      27.215  45.312  40.972  1.00  0.00           H
ATOM   1457  CB  LYS    94      26.324  46.350  42.763  1.00  0.00           C
ATOM   1458  HB2 LYS    94      25.726  47.230  43.005  1.00  0.00           H
ATOM   1459  HB3 LYS    94      25.936  45.425  43.190  1.00  0.00           H
ATOM   1460  CG  LYS    94      27.665  46.362  43.517  1.00  0.00           C
ATOM   1461  HG2 LYS    94      28.301  45.554  43.155  1.00  0.00           H
ATOM   1462  HG3 LYS    94      28.040  47.381  43.407  1.00  0.00           H
ATOM   1463  CD  LYS    94      27.574  46.035  45.035  1.00  0.00           C
ATOM   1464  HD2 LYS    94      27.048  46.799  45.608  1.00  0.00           H
ATOM   1465  HD3 LYS    94      27.003  45.117  45.168  1.00  0.00           H
ATOM   1466  CE  LYS    94      28.945  45.949  45.646  1.00  0.00           C
ATOM   1467  HE2 LYS    94      29.510  45.163  45.147  1.00  0.00           H
ATOM   1468  HE3 LYS    94      29.495  46.851  45.374  1.00  0.00           H
ATOM   1469  NZ  LYS    94      29.003  45.881  47.105  1.00  0.00           N
ATOM   1470  HZ1 LYS    94      28.506  45.065  47.431  1.00  0.00           H
ATOM   1471  HZ2 LYS    94      28.687  46.677  47.641  1.00  0.00           H
ATOM   1472  HZ3 LYS    94      29.929  45.581  47.373  1.00  0.00           H
ATOM   1473  C   LYS    94      25.108  45.575  40.673  1.00  0.00           C
ATOM   1474  O   LYS    94      24.221  46.354  40.352  1.00  0.00           O
ATOM   1475  N   TYR    95      24.946  44.221  40.719  1.00  0.00           N
ATOM   1476  H   TYR    95      25.707  43.692  41.119  1.00  0.00           H
ATOM   1477  CA  TYR    95      23.726  43.601  40.289  1.00  0.00           C
ATOM   1478  HA  TYR    95      23.002  44.413  40.216  1.00  0.00           H
ATOM   1479  CB  TYR    95      23.924  43.241  38.833  1.00  0.00           C
ATOM   1480  HB2 TYR    95      24.687  42.474  38.704  1.00  0.00           H
ATOM   1481  HB3 TYR    95      23.068  42.730  38.392  1.00  0.00           H
ATOM   1482  CG  TYR    95      24.325  44.378  37.965  1.00  0.00           C
ATOM   1483  CD1 TYR    95      23.286  45.121  37.324  1.00  0.00           C
ATOM   1484  HD1 TYR    95      22.319  44.781  37.665  1.00  0.00           H
ATOM   1485  CE1 TYR    95      23.560  46.192  36.499  1.00  0.00           C
ATOM   1486  HE1 TYR    95      22.784  46.801  36.058  1.00  0.00           H
ATOM   1487  CZ  TYR    95      24.908  46.485  36.250  1.00  0.00           C
ATOM   1488  OH  TYR    95      25.220  47.609  35.590  1.00  0.00           O
ATOM   1489  HH  TYR    95      24.457  47.854  35.061  1.00  0.00           H
ATOM   1490  CE2 TYR    95      25.959  45.741  36.805  1.00  0.00           C
ATOM   1491  HE2 TYR    95      26.982  46.061  36.673  1.00  0.00           H
ATOM   1492  CD2 TYR    95      25.643  44.662  37.670  1.00  0.00           C
ATOM   1493  HD2 TYR    95      26.440  44.117  38.153  1.00  0.00           H
ATOM   1494  C   TYR    95      23.359  42.401  41.227  1.00  0.00           C
ATOM   1495  O   TYR    95      24.163  41.534  41.540  1.00  0.00           O
ATOM   1496  N   ARG    96      22.059  42.435  41.754  1.00  0.00           N
ATOM   1497  H   ARG    96      21.350  43.096  41.471  1.00  0.00           H
ATOM   1498  CA  ARG    96      21.692  41.388  42.679  1.00  0.00           C
ATOM   1499  HA  ARG    96      22.460  41.265  43.441  1.00  0.00           H
ATOM   1500  CB  ARG    96      20.476  41.668  43.458  1.00  0.00           C
ATOM   1501  HB2 ARG    96      20.328  42.739  43.603  1.00  0.00           H
ATOM   1502  HB3 ARG    96      19.706  41.530  42.699  1.00  0.00           H
ATOM   1503  CG  ARG    96      20.165  40.910  44.715  1.00  0.00           C
ATOM   1504  HG2 ARG    96      20.051  39.864  44.426  1.00  0.00           H
ATOM   1505  HG3 ARG    96      21.014  40.953  45.396  1.00  0.00           H
ATOM   1506  CD  ARG    96      18.897  41.332  45.483  1.00  0.00           C
ATOM   1507  HD2 ARG    96      18.938  42.388  45.749  1.00  0.00           H
ATOM   1508  HD3 ARG    96      18.033  41.175  44.839  1.00  0.00           H
ATOM   1509  NE  ARG    96      18.564  40.482  46.712  1.00  0.00           N
ATOM   1510  HE  ARG    96      18.808  40.779  47.646  1.00  0.00           H
ATOM   1511  CZ  ARG    96      17.983  39.307  46.694  1.00  0.00           C
ATOM   1512  NH1 ARG    96      17.693  38.601  45.613  1.00  0.00           N
ATOM   1513 HH11 ARG    96      17.914  38.957  44.693  1.00  0.00           H
ATOM   1514 HH12 ARG    96      17.428  37.651  45.832  1.00  0.00           H
ATOM   1515  NH2 ARG    96      17.747  38.603  47.810  1.00  0.00           N
ATOM   1516 HH21 ARG    96      18.015  39.081  48.659  1.00  0.00           H
ATOM   1517 HH22 ARG    96      17.515  37.621  47.783  1.00  0.00           H
ATOM   1518  C   ARG    96      21.468  40.007  41.957  1.00  0.00           C
ATOM   1519  O   ARG    96      20.892  40.013  40.901  1.00  0.00           O
ATOM   1520  N   LEU    97      21.895  38.864  42.473  1.00  0.00           N
ATOM   1521  H   LEU    97      22.133  38.900  43.453  1.00  0.00           H
ATOM   1522  CA  LEU    97      21.717  37.510  41.947  1.00  0.00           C
ATOM   1523  HA  LEU    97      21.535  37.507  40.872  1.00  0.00           H
ATOM   1524  CB  LEU    97      23.021  36.701  42.226  1.00  0.00           C
ATOM   1525  HB2 LEU    97      23.718  37.076  41.477  1.00  0.00           H
ATOM   1526  HB3 LEU    97      23.463  36.897  43.204  1.00  0.00           H
ATOM   1527  CG  LEU    97      22.890  35.213  42.094  1.00  0.00           C
ATOM   1528  HG  LEU    97      22.233  34.852  42.886  1.00  0.00           H
ATOM   1529  CD1 LEU    97      22.275  34.673  40.748  1.00  0.00           C
ATOM   1530 HD11 LEU    97      22.733  35.244  39.941  1.00  0.00           H
ATOM   1531 HD12 LEU    97      21.186  34.695  40.707  1.00  0.00           H
ATOM   1532 HD13 LEU    97      22.654  33.655  40.653  1.00  0.00           H
ATOM   1533  CD2 LEU    97      24.231  34.566  42.252  1.00  0.00           C
ATOM   1534 HD21 LEU    97      24.080  33.490  42.338  1.00  0.00           H
ATOM   1535 HD22 LEU    97      24.790  34.847  41.360  1.00  0.00           H
ATOM   1536 HD23 LEU    97      24.713  34.907  43.169  1.00  0.00           H
ATOM   1537  C   LEU    97      20.422  36.999  42.564  1.00  0.00           C
ATOM   1538  O   LEU    97      20.428  36.642  43.738  1.00  0.00           O
ATOM   1539  N   PRO    98      19.333  36.848  41.699  1.00  0.00           N
ATOM   1540  CD  PRO    98      19.167  37.176  40.335  1.00  0.00           C
ATOM   1541  HD2 PRO    98      19.869  36.620  39.714  1.00  0.00           H
ATOM   1542  HD3 PRO    98      19.296  38.241  40.140  1.00  0.00           H
ATOM   1543  CG  PRO    98      17.753  36.783  39.831  1.00  0.00           C
ATOM   1544  HG2 PRO    98      17.644  36.356  38.834  1.00  0.00           H
ATOM   1545  HG3 PRO    98      17.116  37.662  39.932  1.00  0.00           H
ATOM   1546  CB  PRO    98      17.262  35.830  40.918  1.00  0.00           C
ATOM   1547  HB2 PRO    98      17.442  34.798  40.619  1.00  0.00           H
ATOM   1548  HB3 PRO    98      16.192  35.920  41.103  1.00  0.00           H
ATOM   1549  CA  PRO    98      18.037  36.218  42.205  1.00  0.00           C
ATOM   1550  HA  PRO    98      17.511  37.006  42.743  1.00  0.00           H
ATOM   1551  C   PRO    98      18.170  35.003  43.057  1.00  0.00           C
ATOM   1552  O   PRO    98      18.999  34.075  42.933  1.00  0.00           O
ATOM   1553  N   ASP    99      17.202  34.876  44.009  1.00  0.00           N
ATOM   1554  H   ASP    99      16.439  35.535  44.045  1.00  0.00           H
ATOM   1555  CA  ASP    99      17.350  33.865  45.046  1.00  0.00           C
ATOM   1556  HA  ASP    99      18.358  33.959  45.451  1.00  0.00           H
ATOM   1557  CB  ASP    99      16.365  34.148  46.276  1.00  0.00           C
ATOM   1558  HB2 ASP    99      15.320  34.187  45.971  1.00  0.00           H
ATOM   1559  HB3 ASP    99      16.447  33.455  47.114  1.00  0.00           H
ATOM   1560  CG  ASP    99      16.643  35.511  46.938  1.00  0.00           C
ATOM   1561  OD1 ASP    99      17.683  36.103  46.777  1.00  0.00           O
ATOM   1562  OD2 ASP    99      15.835  35.919  47.829  1.00  0.00           O
ATOM   1563  C   ASP    99      17.198  32.420  44.643  1.00  0.00           C
ATOM   1564  O   ASP    99      17.974  31.522  45.033  1.00  0.00           O
ATOM   1565  N   ALA   100      16.242  32.108  43.722  1.00  0.00           N
ATOM   1566  H   ALA   100      15.639  32.838  43.370  1.00  0.00           H
ATOM   1567  CA  ALA   100      16.068  30.743  43.115  1.00  0.00           C
ATOM   1568  HA  ALA   100      15.894  30.019  43.909  1.00  0.00           H
ATOM   1569  CB  ALA   100      14.728  30.818  42.370  1.00  0.00           C
ATOM   1570  HB1 ALA   100      13.911  31.257  42.942  1.00  0.00           H
ATOM   1571  HB2 ALA   100      14.355  29.820  42.144  1.00  0.00           H
ATOM   1572  HB3 ALA   100      14.868  31.402  41.461  1.00  0.00           H
ATOM   1573  C   ALA   100      17.126  30.289  42.136  1.00  0.00           C
ATOM   1574  O   ALA   100      17.253  29.102  41.827  1.00  0.00           O
ATOM   1575  N   MET   101      17.917  31.252  41.616  1.00  0.00           N
ATOM   1576  H   MET   101      17.783  32.229  41.838  1.00  0.00           H
ATOM   1577  CA  MET   101      18.967  30.882  40.737  1.00  0.00           C
ATOM   1578  HA  MET   101      18.519  30.144  40.072  1.00  0.00           H
ATOM   1579  CB  MET   101      19.250  32.095  39.785  1.00  0.00           C
ATOM   1580  HB2 MET   101      18.398  32.232  39.118  1.00  0.00           H
ATOM   1581  HB3 MET   101      19.297  32.998  40.395  1.00  0.00           H
ATOM   1582  CG  MET   101      20.474  32.169  38.859  1.00  0.00           C
ATOM   1583  HG2 MET   101      21.360  31.917  39.440  1.00  0.00           H
ATOM   1584  HG3 MET   101      20.398  31.397  38.093  1.00  0.00           H
ATOM   1585  SD  MET   101      20.799  33.700  38.036  1.00  0.00           S
ATOM   1586  CE  MET   101      19.433  34.081  36.956  1.00  0.00           C
ATOM   1587  HE1 MET   101      18.531  33.933  37.550  1.00  0.00           H
ATOM   1588  HE2 MET   101      19.414  35.096  36.562  1.00  0.00           H
ATOM   1589  HE3 MET   101      19.578  33.418  36.103  1.00  0.00           H
ATOM   1590  C   MET   101      20.296  30.375  41.316  1.00  0.00           C
ATOM   1591  O   MET   101      21.033  29.593  40.690  1.00  0.00           O
ATOM   1592  N   ARG   102      20.526  30.669  42.629  1.00  0.00           N
ATOM   1593  H   ARG   102      19.898  31.279  43.133  1.00  0.00           H
ATOM   1594  CA  ARG   102      21.599  29.960  43.314  1.00  0.00           C
ATOM   1595  HA  ARG   102      22.507  29.958  42.712  1.00  0.00           H
ATOM   1596  CB  ARG   102      21.905  30.556  44.721  1.00  0.00           C
ATOM   1597  HB2 ARG   102      20.931  30.541  45.208  1.00  0.00           H
ATOM   1598  HB3 ARG   102      22.531  29.873  45.297  1.00  0.00           H
ATOM   1599  CG  ARG   102      22.657  31.923  44.592  1.00  0.00           C
ATOM   1600  HG2 ARG   102      23.644  31.711  44.179  1.00  0.00           H
ATOM   1601  HG3 ARG   102      22.059  32.592  43.973  1.00  0.00           H
ATOM   1602  CD  ARG   102      22.929  32.500  45.964  1.00  0.00           C
ATOM   1603  HD2 ARG   102      23.458  31.760  46.563  1.00  0.00           H
ATOM   1604  HD3 ARG   102      23.648  33.293  45.757  1.00  0.00           H
ATOM   1605  NE  ARG   102      21.668  33.107  46.566  1.00  0.00           N
ATOM   1606  HE  ARG   102      21.368  34.051  46.369  1.00  0.00           H
ATOM   1607  CZ  ARG   102      20.822  32.445  47.348  1.00  0.00           C
ATOM   1608  NH1 ARG   102      20.965  31.228  47.810  1.00  0.00           N
ATOM   1609 HH11 ARG   102      21.846  30.778  47.604  1.00  0.00           H
ATOM   1610 HH12 ARG   102      20.321  30.815  48.469  1.00  0.00           H
ATOM   1611  NH2 ARG   102      19.824  33.185  47.749  1.00  0.00           N
ATOM   1612 HH21 ARG   102      19.885  34.117  47.365  1.00  0.00           H
ATOM   1613 HH22 ARG   102      19.238  32.710  48.420  1.00  0.00           H
ATOM   1614  C   ARG   102      21.307  28.432  43.454  1.00  0.00           C
ATOM   1615  O   ARG   102      22.278  27.688  43.697  1.00  0.00           O
ATOM   1616  N   THR   103      20.071  28.007  43.369  1.00  0.00           N
ATOM   1617  H   THR   103      19.345  28.656  43.104  1.00  0.00           H
ATOM   1618  CA  THR   103      19.531  26.695  43.625  1.00  0.00           C
ATOM   1619  HA  THR   103      20.376  26.008  43.671  1.00  0.00           H
ATOM   1620  CB  THR   103      18.840  26.672  44.975  1.00  0.00           C
ATOM   1621  HB  THR   103      18.362  25.696  45.056  1.00  0.00           H
ATOM   1622  CG2 THR   103      19.793  27.026  46.130  1.00  0.00           C
ATOM   1623 HG21 THR   103      20.311  27.973  45.980  1.00  0.00           H
ATOM   1624 HG22 THR   103      20.589  26.283  46.103  1.00  0.00           H
ATOM   1625 HG23 THR   103      19.226  26.881  47.051  1.00  0.00           H
ATOM   1626  OG1 THR   103      17.784  27.596  44.928  1.00  0.00           O
ATOM   1627  HG1 THR   103      16.949  27.173  45.143  1.00  0.00           H
ATOM   1628  C   THR   103      18.678  26.296  42.401  1.00  0.00           C
ATOM   1629  O   THR   103      17.721  25.484  42.564  1.00  0.00           O
ATOM   1630  N   THR   104      19.081  26.699  41.200  1.00  0.00           N
ATOM   1631  H   THR   104      20.001  27.090  41.056  1.00  0.00           H
ATOM   1632  CA  THR   104      18.437  26.373  39.937  1.00  0.00           C
ATOM   1633  HA  THR   104      17.355  26.344  40.070  1.00  0.00           H
ATOM   1634  CB  THR   104      18.936  27.372  38.857  1.00  0.00           C
ATOM   1635  HB  THR   104      18.682  28.381  39.182  1.00  0.00           H
ATOM   1636  CG2 THR   104      20.413  27.280  38.436  1.00  0.00           C
ATOM   1637 HG21 THR   104      20.650  26.476  37.740  1.00  0.00           H
ATOM   1638 HG22 THR   104      21.013  27.177  39.340  1.00  0.00           H
ATOM   1639 HG23 THR   104      20.751  28.234  38.032  1.00  0.00           H
ATOM   1640  OG1 THR   104      17.994  27.119  37.833  1.00  0.00           O
ATOM   1641  HG1 THR   104      17.584  27.870  37.397  1.00  0.00           H
ATOM   1642  C   THR   104      18.790  24.936  39.516  1.00  0.00           C
ATOM   1643  O   THR   104      19.807  24.382  39.911  1.00  0.00           O
ATOM   1644  N   GLN   105      17.943  24.257  38.766  1.00  0.00           N
ATOM   1645  H   GLN   105      17.071  24.720  38.555  1.00  0.00           H
ATOM   1646  CA  GLN   105      18.359  23.048  37.909  1.00  0.00           C
ATOM   1647  HA  GLN   105      18.845  22.285  38.518  1.00  0.00           H
ATOM   1648  CB  GLN   105      17.125  22.297  37.477  1.00  0.00           C
ATOM   1649  HB2 GLN   105      16.527  22.870  36.768  1.00  0.00           H
ATOM   1650  HB3 GLN   105      17.481  21.436  36.913  1.00  0.00           H
ATOM   1651  CG  GLN   105      16.214  21.800  38.568  1.00  0.00           C
ATOM   1652  HG2 GLN   105      15.996  22.600  39.274  1.00  0.00           H
ATOM   1653  HG3 GLN   105      15.274  21.549  38.074  1.00  0.00           H
ATOM   1654  CD  GLN   105      16.733  20.558  39.255  1.00  0.00           C
ATOM   1655  OE1 GLN   105      16.901  19.480  38.703  1.00  0.00           O
ATOM   1656  NE2 GLN   105      16.794  20.678  40.523  1.00  0.00           N
ATOM   1657 HE21 GLN   105      17.280  20.014  41.109  1.00  0.00           H
ATOM   1658 HE22 GLN   105      16.475  21.559  40.901  1.00  0.00           H
ATOM   1659  C   GLN   105      19.209  23.446  36.685  1.00  0.00           C
ATOM   1660  O   GLN   105      19.902  22.624  36.097  1.00  0.00           O
ATOM   1661  N   ASN   106      19.248  24.733  36.251  1.00  0.00           N
ATOM   1662  H   ASN   106      18.672  25.412  36.726  1.00  0.00           H
ATOM   1663  CA  ASN   106      19.802  25.121  34.917  1.00  0.00           C
ATOM   1664  HA  ASN   106      19.707  24.238  34.285  1.00  0.00           H
ATOM   1665  CB  ASN   106      18.842  26.259  34.422  1.00  0.00           C
ATOM   1666  HB2 ASN   106      18.767  27.076  35.140  1.00  0.00           H
ATOM   1667  HB3 ASN   106      19.234  26.702  33.507  1.00  0.00           H
ATOM   1668  CG  ASN   106      17.408  25.719  34.178  1.00  0.00           C
ATOM   1669  OD1 ASN   106      16.735  25.261  35.112  1.00  0.00           O
ATOM   1670  ND2 ASN   106      16.996  25.698  32.977  1.00  0.00           N
ATOM   1671 HD21 ASN   106      17.437  26.297  32.295  1.00  0.00           H
ATOM   1672 HD22 ASN   106      16.013  25.555  32.789  1.00  0.00           H
ATOM   1673  C   ASN   106      21.290  25.610  35.018  1.00  0.00           C
ATOM   1674  O   ASN   106      21.468  26.724  35.434  1.00  0.00           O
ATOM   1675  N   PRO   107      22.307  24.900  34.478  1.00  0.00           N
ATOM   1676  CD  PRO   107      22.161  23.628  33.873  1.00  0.00           C
ATOM   1677  HD2 PRO   107      21.330  23.548  33.172  1.00  0.00           H
ATOM   1678  HD3 PRO   107      22.008  22.937  34.702  1.00  0.00           H
ATOM   1679  CG  PRO   107      23.491  23.407  33.257  1.00  0.00           C
ATOM   1680  HG2 PRO   107      23.408  23.898  32.287  1.00  0.00           H
ATOM   1681  HG3 PRO   107      23.779  22.362  33.157  1.00  0.00           H
ATOM   1682  CB  PRO   107      24.548  24.190  34.053  1.00  0.00           C
ATOM   1683  HB2 PRO   107      25.426  24.528  33.503  1.00  0.00           H
ATOM   1684  HB3 PRO   107      24.878  23.637  34.932  1.00  0.00           H
ATOM   1685  CA  PRO   107      23.717  25.394  34.490  1.00  0.00           C
ATOM   1686  HA  PRO   107      23.944  25.649  35.525  1.00  0.00           H
ATOM   1687  C   PRO   107      23.992  26.608  33.588  1.00  0.00           C
ATOM   1688  O   PRO   107      25.025  27.223  33.789  1.00  0.00           O
ATOM   1689  N   ASP   108      23.149  27.051  32.676  1.00  0.00           N
ATOM   1690  H   ASP   108      22.338  26.469  32.526  1.00  0.00           H
ATOM   1691  CA  ASP   108      23.351  28.313  31.930  1.00  0.00           C
ATOM   1692  HA  ASP   108      24.397  28.380  31.629  1.00  0.00           H
ATOM   1693  CB  ASP   108      22.493  28.302  30.656  1.00  0.00           C
ATOM   1694  HB2 ASP   108      21.468  28.571  30.916  1.00  0.00           H
ATOM   1695  HB3 ASP   108      22.928  29.037  29.979  1.00  0.00           H
ATOM   1696  CG  ASP   108      22.481  26.890  29.970  1.00  0.00           C
ATOM   1697  OD1 ASP   108      21.472  26.675  29.270  1.00  0.00           O
ATOM   1698  OD2 ASP   108      23.449  26.099  30.051  1.00  0.00           O
ATOM   1699  C   ASP   108      23.039  29.619  32.694  1.00  0.00           C
ATOM   1700  O   ASP   108      23.749  30.631  32.523  1.00  0.00           O
ATOM   1701  N   GLU   109      21.895  29.641  33.362  1.00  0.00           N
ATOM   1702  H   GLU   109      21.423  28.768  33.544  1.00  0.00           H
ATOM   1703  CA  GLU   109      21.138  30.846  33.766  1.00  0.00           C
ATOM   1704  HA  GLU   109      20.769  31.303  32.847  1.00  0.00           H
ATOM   1705  CB  GLU   109      19.905  30.418  34.602  1.00  0.00           C
ATOM   1706  HB2 GLU   109      20.148  29.630  35.316  1.00  0.00           H
ATOM   1707  HB3 GLU   109      19.509  31.234  35.207  1.00  0.00           H
ATOM   1708  CG  GLU   109      18.842  29.945  33.631  1.00  0.00           C
ATOM   1709  HG2 GLU   109      19.172  29.267  32.844  1.00  0.00           H
ATOM   1710  HG3 GLU   109      18.148  29.340  34.215  1.00  0.00           H
ATOM   1711  CD  GLU   109      18.035  30.996  32.829  1.00  0.00           C
ATOM   1712  OE1 GLU   109      16.997  30.606  32.205  1.00  0.00           O
ATOM   1713  OE2 GLU   109      18.460  32.116  32.568  1.00  0.00           O
ATOM   1714  C   GLU   109      21.948  31.894  34.569  1.00  0.00           C
ATOM   1715  O   GLU   109      21.758  33.138  34.368  1.00  0.00           O
ATOM   1716  N   LEU   110      22.826  31.512  35.468  1.00  0.00           N
ATOM   1717  H   LEU   110      22.950  30.555  35.768  1.00  0.00           H
ATOM   1718  CA  LEU   110      23.731  32.403  36.226  1.00  0.00           C
ATOM   1719  HA  LEU   110      23.300  33.199  36.834  1.00  0.00           H
ATOM   1720  CB  LEU   110      24.578  31.485  37.128  1.00  0.00           C
ATOM   1721  HB2 LEU   110      23.953  30.819  37.724  1.00  0.00           H
ATOM   1722  HB3 LEU   110      25.030  30.729  36.486  1.00  0.00           H
ATOM   1723  CG  LEU   110      25.690  32.179  37.960  1.00  0.00           C
ATOM   1724  HG  LEU   110      26.264  32.857  37.327  1.00  0.00           H
ATOM   1725  CD1 LEU   110      25.116  33.093  39.085  1.00  0.00           C
ATOM   1726 HD11 LEU   110      24.444  32.484  39.689  1.00  0.00           H
ATOM   1727 HD12 LEU   110      24.551  33.947  38.712  1.00  0.00           H
ATOM   1728 HD13 LEU   110      25.904  33.497  39.720  1.00  0.00           H
ATOM   1729  CD2 LEU   110      26.746  31.174  38.442  1.00  0.00           C
ATOM   1730 HD21 LEU   110      27.182  30.550  37.661  1.00  0.00           H
ATOM   1731 HD22 LEU   110      27.563  31.633  38.999  1.00  0.00           H
ATOM   1732 HD23 LEU   110      26.314  30.517  39.198  1.00  0.00           H
ATOM   1733  C   LEU   110      24.727  33.138  35.327  1.00  0.00           C
ATOM   1734  O   LEU   110      25.056  34.329  35.527  1.00  0.00           O
ATOM   1735  N   TRP   111      25.251  32.404  34.302  1.00  0.00           N
ATOM   1736  H   TRP   111      25.064  31.414  34.244  1.00  0.00           H
ATOM   1737  CA  TRP   111      26.065  32.961  33.258  1.00  0.00           C
ATOM   1738  HA  TRP   111      26.884  33.434  33.800  1.00  0.00           H
ATOM   1739  CB  TRP   111      26.740  31.837  32.435  1.00  0.00           C
ATOM   1740  HB2 TRP   111      26.039  31.250  31.840  1.00  0.00           H
ATOM   1741  HB3 TRP   111      27.404  32.347  31.737  1.00  0.00           H
ATOM   1742  CG  TRP   111      27.526  30.794  33.258  1.00  0.00           C
ATOM   1743  CD1 TRP   111      27.103  29.515  33.507  1.00  0.00           C
ATOM   1744  HD1 TRP   111      26.187  29.083  33.130  1.00  0.00           H
ATOM   1745  NE1 TRP   111      28.010  28.906  34.405  1.00  0.00           N
ATOM   1746  HE1 TRP   111      27.891  27.973  34.775  1.00  0.00           H
ATOM   1747  CE2 TRP   111      28.950  29.811  34.845  1.00  0.00           C
ATOM   1748  CZ2 TRP   111      29.993  29.681  35.761  1.00  0.00           C
ATOM   1749  HZ2 TRP   111      30.213  28.729  36.222  1.00  0.00           H
ATOM   1750  CH2 TRP   111      30.768  30.862  36.027  1.00  0.00           C
ATOM   1751  HH2 TRP   111      31.549  30.808  36.770  1.00  0.00           H
ATOM   1752  CZ3 TRP   111      30.549  32.039  35.391  1.00  0.00           C
ATOM   1753  HZ3 TRP   111      31.108  32.867  35.800  1.00  0.00           H
ATOM   1754  CE3 TRP   111      29.624  32.164  34.364  1.00  0.00           C
ATOM   1755  HE3 TRP   111      29.396  33.115  33.909  1.00  0.00           H
ATOM   1756  CD2 TRP   111      28.800  31.020  34.061  1.00  0.00           C
ATOM   1757  C   TRP   111      25.304  33.933  32.406  1.00  0.00           C
ATOM   1758  O   TRP   111      25.760  35.058  32.214  1.00  0.00           O
ATOM   1759  N   GLU   112      24.078  33.643  31.901  1.00  0.00           N
ATOM   1760  H   GLU   112      23.561  32.827  32.196  1.00  0.00           H
ATOM   1761  CA  GLU   112      23.284  34.595  31.169  1.00  0.00           C
ATOM   1762  HA  GLU   112      23.770  34.936  30.255  1.00  0.00           H
ATOM   1763  CB  GLU   112      21.992  33.875  30.793  1.00  0.00           C
ATOM   1764  HB2 GLU   112      21.490  33.437  31.656  1.00  0.00           H
ATOM   1765  HB3 GLU   112      21.316  34.656  30.447  1.00  0.00           H
ATOM   1766  CG  GLU   112      22.276  32.729  29.730  1.00  0.00           C
ATOM   1767  HG2 GLU   112      22.859  33.205  28.941  1.00  0.00           H
ATOM   1768  HG3 GLU   112      22.968  31.977  30.107  1.00  0.00           H
ATOM   1769  CD  GLU   112      20.872  32.276  29.198  1.00  0.00           C
ATOM   1770  OE1 GLU   112      19.787  32.834  29.518  1.00  0.00           O
ATOM   1771  OE2 GLU   112      20.911  31.190  28.519  1.00  0.00           O
ATOM   1772  C   GLU   112      22.884  35.838  31.967  1.00  0.00           C
ATOM   1773  O   GLU   112      22.668  36.909  31.460  1.00  0.00           O
ATOM   1774  N   PHE   113      22.828  35.737  33.311  1.00  0.00           N
ATOM   1775  H   PHE   113      23.119  34.825  33.635  1.00  0.00           H
ATOM   1776  CA  PHE   113      22.611  36.803  34.248  1.00  0.00           C
ATOM   1777  HA  PHE   113      21.819  37.514  34.011  1.00  0.00           H
ATOM   1778  CB  PHE   113      22.141  36.218  35.597  1.00  0.00           C
ATOM   1779  HB2 PHE   113      21.091  35.961  35.462  1.00  0.00           H
ATOM   1780  HB3 PHE   113      22.753  35.322  35.704  1.00  0.00           H
ATOM   1781  CG  PHE   113      22.383  37.087  36.829  1.00  0.00           C
ATOM   1782  CD1 PHE   113      21.481  38.121  37.020  1.00  0.00           C
ATOM   1783  HD1 PHE   113      20.714  38.300  36.281  1.00  0.00           H
ATOM   1784  CE1 PHE   113      21.863  39.147  37.961  1.00  0.00           C
ATOM   1785  HE1 PHE   113      21.218  40.003  38.097  1.00  0.00           H
ATOM   1786  CZ  PHE   113      23.116  39.049  38.669  1.00  0.00           C
ATOM   1787  HZ  PHE   113      23.561  39.874  39.206  1.00  0.00           H
ATOM   1788  CE2 PHE   113      23.854  37.857  38.586  1.00  0.00           C
ATOM   1789  HE2 PHE   113      24.738  37.796  39.202  1.00  0.00           H
ATOM   1790  CD2 PHE   113      23.468  36.901  37.667  1.00  0.00           C
ATOM   1791  HD2 PHE   113      24.021  35.983  37.544  1.00  0.00           H
ATOM   1792  C   PHE   113      23.908  37.748  34.399  1.00  0.00           C
ATOM   1793  O   PHE   113      23.759  38.987  34.418  1.00  0.00           O
ATOM   1794  N   ILE   114      25.107  37.136  34.552  1.00  0.00           N
ATOM   1795  H   ILE   114      25.150  36.150  34.767  1.00  0.00           H
ATOM   1796  CA  ILE   114      26.358  37.842  34.705  1.00  0.00           C
ATOM   1797  HA  ILE   114      26.240  38.646  35.431  1.00  0.00           H
ATOM   1798  CB  ILE   114      27.477  36.868  35.036  1.00  0.00           C
ATOM   1799  HB  ILE   114      27.291  35.982  34.429  1.00  0.00           H
ATOM   1800  CG2 ILE   114      28.866  37.478  34.729  1.00  0.00           C
ATOM   1801 HG21 ILE   114      29.041  37.650  33.668  1.00  0.00           H
ATOM   1802 HG22 ILE   114      29.732  36.896  35.043  1.00  0.00           H
ATOM   1803 HG23 ILE   114      28.968  38.386  35.325  1.00  0.00           H
ATOM   1804  CG1 ILE   114      27.408  36.476  36.575  1.00  0.00           C
ATOM   1805 HG12 ILE   114      27.760  37.234  37.274  1.00  0.00           H
ATOM   1806 HG13 ILE   114      26.380  36.356  36.914  1.00  0.00           H
ATOM   1807  CD1 ILE   114      28.297  35.220  36.819  1.00  0.00           C
ATOM   1808 HD11 ILE   114      29.379  35.358  36.801  1.00  0.00           H
ATOM   1809 HD12 ILE   114      27.946  34.438  36.146  1.00  0.00           H
ATOM   1810 HD13 ILE   114      27.918  34.927  37.797  1.00  0.00           H
ATOM   1811  C   ILE   114      26.587  38.578  33.374  1.00  0.00           C
ATOM   1812  O   ILE   114      26.887  39.797  33.541  1.00  0.00           O
ATOM   1813  N   ALA   115      26.368  37.929  32.201  1.00  0.00           N
ATOM   1814  H   ALA   115      25.986  36.996  32.249  1.00  0.00           H
ATOM   1815  CA  ALA   115      26.502  38.622  30.911  1.00  0.00           C
ATOM   1816  HA  ALA   115      27.448  39.163  30.896  1.00  0.00           H
ATOM   1817  CB  ALA   115      26.553  37.554  29.771  1.00  0.00           C
ATOM   1818  HB1 ALA   115      25.631  36.973  29.773  1.00  0.00           H
ATOM   1819  HB2 ALA   115      27.388  36.950  30.127  1.00  0.00           H
ATOM   1820  HB3 ALA   115      26.700  38.031  28.801  1.00  0.00           H
ATOM   1821  C   ALA   115      25.390  39.670  30.604  1.00  0.00           C
ATOM   1822  O   ALA   115      25.756  40.746  30.115  1.00  0.00           O
ATOM   1823  N   ASP   116      24.120  39.504  31.057  1.00  0.00           N
ATOM   1824  H   ASP   116      23.915  38.577  31.402  1.00  0.00           H
ATOM   1825  CA  ASP   116      23.143  40.576  31.023  1.00  0.00           C
ATOM   1826  HA  ASP   116      23.121  41.001  30.019  1.00  0.00           H
ATOM   1827  CB  ASP   116      21.708  40.083  31.301  1.00  0.00           C
ATOM   1828  HB2 ASP   116      21.570  39.583  32.260  1.00  0.00           H
ATOM   1829  HB3 ASP   116      21.132  41.007  31.277  1.00  0.00           H
ATOM   1830  CG  ASP   116      21.183  39.281  30.143  1.00  0.00           C
ATOM   1831  OD1 ASP   116      21.450  39.631  28.956  1.00  0.00           O
ATOM   1832  OD2 ASP   116      20.451  38.252  30.317  1.00  0.00           O
ATOM   1833  C   ASP   116      23.495  41.720  31.841  1.00  0.00           C
ATOM   1834  O   ASP   116      23.148  42.895  31.628  1.00  0.00           O
ATOM   1835  N   SER   117      24.187  41.435  33.004  1.00  0.00           N
ATOM   1836  H   SER   117      24.373  40.452  33.146  1.00  0.00           H
ATOM   1837  CA  SER   117      24.688  42.469  33.983  1.00  0.00           C
ATOM   1838  HA  SER   117      23.901  43.178  34.238  1.00  0.00           H
ATOM   1839  CB  SER   117      25.048  41.824  35.273  1.00  0.00           C
ATOM   1840  HB2 SER   117      25.802  41.042  35.188  1.00  0.00           H
ATOM   1841  HB3 SER   117      25.496  42.677  35.783  1.00  0.00           H
ATOM   1842  OG  SER   117      23.943  41.312  35.962  1.00  0.00           O
ATOM   1843  HG  SER   117      23.745  40.393  35.768  1.00  0.00           H
ATOM   1844  C   SER   117      25.820  43.265  33.368  1.00  0.00           C
ATOM   1845  O   SER   117      25.675  44.472  33.216  1.00  0.00           O
ATOM   1846  N   LEU   118      26.864  42.566  32.909  1.00  0.00           N
ATOM   1847  H   LEU   118      27.077  41.634  33.237  1.00  0.00           H
ATOM   1848  CA  LEU   118      27.956  43.246  32.189  1.00  0.00           C
ATOM   1849  HA  LEU   118      28.185  44.049  32.888  1.00  0.00           H
ATOM   1850  CB  LEU   118      29.119  42.348  31.834  1.00  0.00           C
ATOM   1851  HB2 LEU   118      28.623  41.402  31.615  1.00  0.00           H
ATOM   1852  HB3 LEU   118      29.651  42.703  30.951  1.00  0.00           H
ATOM   1853  CG  LEU   118      30.198  42.094  32.923  1.00  0.00           C
ATOM   1854  HG  LEU   118      29.589  41.996  33.822  1.00  0.00           H
ATOM   1855  CD1 LEU   118      30.889  40.841  32.603  1.00  0.00           C
ATOM   1856 HD11 LEU   118      31.798  40.632  33.165  1.00  0.00           H
ATOM   1857 HD12 LEU   118      31.287  40.865  31.588  1.00  0.00           H
ATOM   1858 HD13 LEU   118      30.209  39.995  32.701  1.00  0.00           H
ATOM   1859  CD2 LEU   118      31.409  42.973  33.162  1.00  0.00           C
ATOM   1860 HD21 LEU   118      31.003  43.986  33.169  1.00  0.00           H
ATOM   1861 HD22 LEU   118      31.924  42.743  34.094  1.00  0.00           H
ATOM   1862 HD23 LEU   118      32.109  42.881  32.332  1.00  0.00           H
ATOM   1863  C   LEU   118      27.417  44.001  30.967  1.00  0.00           C
ATOM   1864  O   LEU   118      27.870  45.086  30.730  1.00  0.00           O
ATOM   1865  N   LYS   119      26.442  43.488  30.224  1.00  0.00           N
ATOM   1866  H   LYS   119      26.151  42.536  30.399  1.00  0.00           H
ATOM   1867  CA  LYS   119      25.887  44.324  29.164  1.00  0.00           C
ATOM   1868  HA  LYS   119      26.717  44.633  28.531  1.00  0.00           H
ATOM   1869  CB  LYS   119      24.873  43.482  28.526  1.00  0.00           C
ATOM   1870  HB2 LYS   119      25.263  42.538  28.144  1.00  0.00           H
ATOM   1871  HB3 LYS   119      24.087  43.345  29.269  1.00  0.00           H
ATOM   1872  CG  LYS   119      24.159  44.277  27.372  1.00  0.00           C
ATOM   1873  HG2 LYS   119      23.323  43.753  26.908  1.00  0.00           H
ATOM   1874  HG3 LYS   119      23.677  45.192  27.715  1.00  0.00           H
ATOM   1875  CD  LYS   119      25.148  44.706  26.164  1.00  0.00           C
ATOM   1876  HD2 LYS   119      26.067  45.154  26.540  1.00  0.00           H
ATOM   1877  HD3 LYS   119      25.555  43.800  25.714  1.00  0.00           H
ATOM   1878  CE  LYS   119      24.469  45.661  25.166  1.00  0.00           C
ATOM   1879  HE2 LYS   119      23.530  45.195  24.870  1.00  0.00           H
ATOM   1880  HE3 LYS   119      24.275  46.638  25.608  1.00  0.00           H
ATOM   1881  NZ  LYS   119      25.252  45.811  23.998  1.00  0.00           N
ATOM   1882  HZ1 LYS   119      26.209  46.045  24.223  1.00  0.00           H
ATOM   1883  HZ2 LYS   119      24.828  46.556  23.464  1.00  0.00           H
ATOM   1884  HZ3 LYS   119      25.146  44.997  23.408  1.00  0.00           H
ATOM   1885  C   LYS   119      25.370  45.661  29.709  1.00  0.00           C
ATOM   1886  O   LYS   119      25.667  46.703  29.102  1.00  0.00           O
ATOM   1887  N   ALA   120      24.513  45.525  30.672  1.00  0.00           N
ATOM   1888  H   ALA   120      24.381  44.616  31.091  1.00  0.00           H
ATOM   1889  CA  ALA   120      23.865  46.670  31.324  1.00  0.00           C
ATOM   1890  HA  ALA   120      23.355  47.168  30.498  1.00  0.00           H
ATOM   1891  CB  ALA   120      22.894  46.173  32.340  1.00  0.00           C
ATOM   1892  HB1 ALA   120      22.202  45.417  31.970  1.00  0.00           H
ATOM   1893  HB2 ALA   120      22.305  47.024  32.683  1.00  0.00           H
ATOM   1894  HB3 ALA   120      23.440  45.708  33.160  1.00  0.00           H
ATOM   1895  C   ALA   120      24.914  47.637  31.847  1.00  0.00           C
ATOM   1896  O   ALA   120      24.673  48.854  31.750  1.00  0.00           O
ATOM   1897  N   PHE   121      26.031  47.229  32.447  1.00  0.00           N
ATOM   1898  H   PHE   121      26.062  46.242  32.665  1.00  0.00           H
ATOM   1899  CA  PHE   121      27.128  48.109  32.889  1.00  0.00           C
ATOM   1900  HA  PHE   121      26.684  48.872  33.528  1.00  0.00           H
ATOM   1901  CB  PHE   121      28.105  47.292  33.729  1.00  0.00           C
ATOM   1902  HB2 PHE   121      27.534  46.968  34.599  1.00  0.00           H
ATOM   1903  HB3 PHE   121      28.472  46.471  33.112  1.00  0.00           H
ATOM   1904  CG  PHE   121      29.385  48.031  34.229  1.00  0.00           C
ATOM   1905  CD1 PHE   121      29.294  49.189  35.069  1.00  0.00           C
ATOM   1906  HD1 PHE   121      28.388  49.754  35.231  1.00  0.00           H
ATOM   1907  CE1 PHE   121      30.399  49.668  35.815  1.00  0.00           C
ATOM   1908  HE1 PHE   121      30.386  50.483  36.524  1.00  0.00           H
ATOM   1909  CZ  PHE   121      31.685  49.056  35.560  1.00  0.00           C
ATOM   1910  HZ  PHE   121      32.596  49.435  35.999  1.00  0.00           H
ATOM   1911  CE2 PHE   121      31.784  47.972  34.672  1.00  0.00           C
ATOM   1912  HE2 PHE   121      32.685  47.383  34.582  1.00  0.00           H
ATOM   1913  CD2 PHE   121      30.641  47.437  34.068  1.00  0.00           C
ATOM   1914  HD2 PHE   121      30.757  46.580  33.422  1.00  0.00           H
ATOM   1915  C   PHE   121      27.896  48.735  31.705  1.00  0.00           C
ATOM   1916  O   PHE   121      28.297  49.887  31.787  1.00  0.00           O
ATOM   1917  N   ILE   122      28.027  47.955  30.574  1.00  0.00           N
ATOM   1918  H   ILE   122      27.720  46.994  30.581  1.00  0.00           H
ATOM   1919  CA  ILE   122      28.639  48.509  29.402  1.00  0.00           C
ATOM   1920  HA  ILE   122      29.534  49.109  29.565  1.00  0.00           H
ATOM   1921  CB  ILE   122      29.206  47.349  28.516  1.00  0.00           C
ATOM   1922  HB  ILE   122      28.389  46.664  28.289  1.00  0.00           H
ATOM   1923  CG2 ILE   122      29.545  47.962  27.120  1.00  0.00           C
ATOM   1924 HG21 ILE   122      30.277  48.760  27.239  1.00  0.00           H
ATOM   1925 HG22 ILE   122      28.707  48.396  26.574  1.00  0.00           H
ATOM   1926 HG23 ILE   122      29.939  47.135  26.529  1.00  0.00           H
ATOM   1927  CG1 ILE   122      30.348  46.566  29.153  1.00  0.00           C
ATOM   1928 HG12 ILE   122      29.995  46.039  30.040  1.00  0.00           H
ATOM   1929 HG13 ILE   122      30.706  45.918  28.354  1.00  0.00           H
ATOM   1930  CD1 ILE   122      31.626  47.373  29.517  1.00  0.00           C
ATOM   1931 HD11 ILE   122      32.398  46.784  30.011  1.00  0.00           H
ATOM   1932 HD12 ILE   122      31.474  48.187  30.226  1.00  0.00           H
ATOM   1933 HD13 ILE   122      32.151  47.790  28.657  1.00  0.00           H
ATOM   1934  C   ILE   122      27.681  49.561  28.725  1.00  0.00           C
ATOM   1935  O   ILE   122      28.185  50.622  28.278  1.00  0.00           O
ATOM   1936  N   ASP   123      26.406  49.413  28.903  1.00  0.00           N
ATOM   1937  H   ASP   123      26.112  48.516  29.263  1.00  0.00           H
ATOM   1938  CA  ASP   123      25.484  50.445  28.581  1.00  0.00           C
ATOM   1939  HA  ASP   123      25.760  50.755  27.575  1.00  0.00           H
ATOM   1940  CB  ASP   123      24.019  49.852  28.358  1.00  0.00           C
ATOM   1941  HB2 ASP   123      23.811  49.344  29.300  1.00  0.00           H
ATOM   1942  HB3 ASP   123      23.415  50.723  28.106  1.00  0.00           H
ATOM   1943  CG  ASP   123      23.913  48.894  27.172  1.00  0.00           C
ATOM   1944  OD1 ASP   123      24.803  48.798  26.301  1.00  0.00           O
ATOM   1945  OD2 ASP   123      22.772  48.362  27.059  1.00  0.00           O
ATOM   1946  C   ASP   123      25.563  51.768  29.480  1.00  0.00           C
ATOM   1947  O   ASP   123      25.194  52.843  29.009  1.00  0.00           O
ATOM   1948  N   GLU   124      26.154  51.663  30.705  1.00  0.00           N
ATOM   1949  H   GLU   124      26.433  50.745  31.016  1.00  0.00           H
ATOM   1950  CA  GLU   124      26.506  52.812  31.490  1.00  0.00           C
ATOM   1951  HA  GLU   124      25.851  53.664  31.301  1.00  0.00           H
ATOM   1952  CB  GLU   124      26.301  52.462  32.974  1.00  0.00           C
ATOM   1953  HB2 GLU   124      27.018  51.680  33.222  1.00  0.00           H
ATOM   1954  HB3 GLU   124      26.581  53.265  33.656  1.00  0.00           H
ATOM   1955  CG  GLU   124      24.957  52.015  33.577  1.00  0.00           C
ATOM   1956  HG2 GLU   124      24.918  50.934  33.448  1.00  0.00           H
ATOM   1957  HG3 GLU   124      24.915  52.059  34.665  1.00  0.00           H
ATOM   1958  CD  GLU   124      23.705  52.791  33.059  1.00  0.00           C
ATOM   1959  OE1 GLU   124      23.750  54.011  32.885  1.00  0.00           O
ATOM   1960  OE2 GLU   124      22.668  52.173  33.031  1.00  0.00           O
ATOM   1961  C   GLU   124      27.933  53.413  31.325  1.00  0.00           C
ATOM   1962  O   GLU   124      28.092  54.645  31.308  1.00  0.00           O
ATOM   1963  N   GLN   125      28.971  52.570  31.105  1.00  0.00           N
ATOM   1964  H   GLN   125      28.810  51.576  31.179  1.00  0.00           H
ATOM   1965  CA  GLN   125      30.381  53.002  30.911  1.00  0.00           C
ATOM   1966  HA  GLN   125      30.586  53.971  31.367  1.00  0.00           H
ATOM   1967  CB  GLN   125      31.219  51.854  31.461  1.00  0.00           C
ATOM   1968  HB2 GLN   125      31.010  50.962  30.870  1.00  0.00           H
ATOM   1969  HB3 GLN   125      32.287  52.065  31.402  1.00  0.00           H
ATOM   1970  CG  GLN   125      31.100  51.615  32.976  1.00  0.00           C
ATOM   1971  HG2 GLN   125      30.100  51.221  33.156  1.00  0.00           H
ATOM   1972  HG3 GLN   125      31.933  50.986  33.288  1.00  0.00           H
ATOM   1973  CD  GLN   125      31.288  52.919  33.743  1.00  0.00           C
ATOM   1974  OE1 GLN   125      30.312  53.346  34.373  1.00  0.00           O
ATOM   1975  NE2 GLN   125      32.396  53.635  33.643  1.00  0.00           N
ATOM   1976 HE21 GLN   125      32.386  54.536  34.099  1.00  0.00           H
ATOM   1977 HE22 GLN   125      33.169  53.513  33.005  1.00  0.00           H
ATOM   1978  C   GLN   125      30.746  53.225  29.470  1.00  0.00           C
ATOM   1979  O   GLN   125      31.446  54.270  29.248  1.00  0.00           O
ATOM   1980  N   PHE   126      30.190  52.508  28.483  1.00  0.00           N
ATOM   1981  H   PHE   126      29.460  51.855  28.729  1.00  0.00           H
ATOM   1982  CA  PHE   126      30.404  52.801  27.086  1.00  0.00           C
ATOM   1983  HA  PHE   126      31.053  53.668  26.964  1.00  0.00           H
ATOM   1984  CB  PHE   126      31.310  51.756  26.518  1.00  0.00           C
ATOM   1985  HB2 PHE   126      30.828  50.779  26.482  1.00  0.00           H
ATOM   1986  HB3 PHE   126      31.417  52.213  25.534  1.00  0.00           H
ATOM   1987  CG  PHE   126      32.707  51.793  27.254  1.00  0.00           C
ATOM   1988  CD1 PHE   126      33.040  50.949  28.371  1.00  0.00           C
ATOM   1989  HD1 PHE   126      32.296  50.323  28.839  1.00  0.00           H
ATOM   1990  CE1 PHE   126      34.296  50.945  28.934  1.00  0.00           C
ATOM   1991  HE1 PHE   126      34.606  50.326  29.763  1.00  0.00           H
ATOM   1992  CZ  PHE   126      35.263  51.773  28.366  1.00  0.00           C
ATOM   1993  HZ  PHE   126      36.299  51.731  28.668  1.00  0.00           H
ATOM   1994  CE2 PHE   126      34.965  52.620  27.312  1.00  0.00           C
ATOM   1995  HE2 PHE   126      35.788  53.136  26.839  1.00  0.00           H
ATOM   1996  CD2 PHE   126      33.702  52.604  26.717  1.00  0.00           C
ATOM   1997  HD2 PHE   126      33.452  53.288  25.919  1.00  0.00           H
ATOM   1998  C   PHE   126      29.068  53.119  26.289  1.00  0.00           C
ATOM   1999  O   PHE   126      28.699  52.232  25.526  1.00  0.00           O
ATOM   2000  N   PRO   127      28.322  54.239  26.458  1.00  0.00           N
ATOM   2001  CD  PRO   127      28.726  55.339  27.266  1.00  0.00           C
ATOM   2002  HD2 PRO   127      29.159  56.137  26.663  1.00  0.00           H
ATOM   2003  HD3 PRO   127      29.330  55.037  28.122  1.00  0.00           H
ATOM   2004  CG  PRO   127      27.323  55.846  27.723  1.00  0.00           C
ATOM   2005  HG2 PRO   127      27.463  56.863  28.088  1.00  0.00           H
ATOM   2006  HG3 PRO   127      27.006  55.288  28.602  1.00  0.00           H
ATOM   2007  CB  PRO   127      26.381  55.585  26.607  1.00  0.00           C
ATOM   2008  HB2 PRO   127      26.397  56.429  25.917  1.00  0.00           H
ATOM   2009  HB3 PRO   127      25.402  55.386  27.044  1.00  0.00           H
ATOM   2010  CA  PRO   127      26.957  54.392  25.918  1.00  0.00           C
ATOM   2011  HA  PRO   127      26.322  53.518  26.062  1.00  0.00           H
ATOM   2012  C   PRO   127      26.914  54.630  24.387  1.00  0.00           C
ATOM   2013  O   PRO   127      25.878  54.384  23.792  1.00  0.00           O
ATOM   2014  N   GLN   128      28.039  54.930  23.739  1.00  0.00           N
ATOM   2015  H   GLN   128      28.898  55.042  24.258  1.00  0.00           H
ATOM   2016  CA  GLN   128      28.248  54.682  22.314  1.00  0.00           C
ATOM   2017  HA  GLN   128      27.265  54.576  21.857  1.00  0.00           H
ATOM   2018  CB  GLN   128      28.737  55.973  21.677  1.00  0.00           C
ATOM   2019  HB2 GLN   128      29.801  56.149  21.839  1.00  0.00           H
ATOM   2020  HB3 GLN   128      28.747  56.055  20.590  1.00  0.00           H
ATOM   2021  CG  GLN   128      27.887  57.284  22.030  1.00  0.00           C
ATOM   2022  HG2 GLN   128      28.209  57.929  21.214  1.00  0.00           H
ATOM   2023  HG3 GLN   128      26.852  56.966  21.899  1.00  0.00           H
ATOM   2024  CD  GLN   128      28.014  57.846  23.496  1.00  0.00           C
ATOM   2025  OE1 GLN   128      28.956  57.628  24.195  1.00  0.00           O
ATOM   2026  NE2 GLN   128      26.965  58.561  23.878  1.00  0.00           N
ATOM   2027 HE21 GLN   128      27.099  59.094  24.726  1.00  0.00           H
ATOM   2028 HE22 GLN   128      26.116  58.702  23.353  1.00  0.00           H
ATOM   2029  C   GLN   128      29.133  53.477  21.862  1.00  0.00           C
ATOM   2030  O   GLN   128      29.517  53.301  20.707  1.00  0.00           O
ATOM   2031  N   GLY   129      29.285  52.583  22.818  1.00  0.00           N
ATOM   2032  H   GLY   129      28.935  52.686  23.760  1.00  0.00           H
ATOM   2033  CA  GLY   129      29.940  51.356  22.549  1.00  0.00           C
ATOM   2034  HA2 GLY   129      29.495  50.646  23.246  1.00  0.00           H
ATOM   2035  HA3 GLY   129      29.590  51.027  21.571  1.00  0.00           H
ATOM   2036  C   GLY   129      31.487  51.391  22.616  1.00  0.00           C
ATOM   2037  O   GLY   129      32.122  52.408  22.341  1.00  0.00           O
ATOM   2038  N   ILE   130      32.027  50.230  22.696  1.00  0.00           N
ATOM   2039  H   ILE   130      31.370  49.464  22.677  1.00  0.00           H
ATOM   2040  CA  ILE   130      33.445  49.811  22.902  1.00  0.00           C
ATOM   2041  HA  ILE   130      33.940  50.401  23.674  1.00  0.00           H
ATOM   2042  CB  ILE   130      33.449  48.376  23.391  1.00  0.00           C
ATOM   2043  HB  ILE   130      32.916  47.699  22.722  1.00  0.00           H
ATOM   2044  CG2 ILE   130      34.941  47.903  23.383  1.00  0.00           C
ATOM   2045 HG21 ILE   130      35.250  47.592  22.385  1.00  0.00           H
ATOM   2046 HG22 ILE   130      35.138  46.974  23.916  1.00  0.00           H
ATOM   2047 HG23 ILE   130      35.556  48.683  23.834  1.00  0.00           H
ATOM   2048  CG1 ILE   130      32.826  48.355  24.848  1.00  0.00           C
ATOM   2049 HG12 ILE   130      33.375  49.069  25.462  1.00  0.00           H
ATOM   2050 HG13 ILE   130      31.795  48.693  24.747  1.00  0.00           H
ATOM   2051  CD1 ILE   130      32.867  46.959  25.500  1.00  0.00           C
ATOM   2052 HD11 ILE   130      33.816  46.770  26.003  1.00  0.00           H
ATOM   2053 HD12 ILE   130      32.581  46.227  24.745  1.00  0.00           H
ATOM   2054 HD13 ILE   130      32.223  46.964  26.379  1.00  0.00           H
ATOM   2055  C   ILE   130      34.190  50.027  21.643  1.00  0.00           C
ATOM   2056  O   ILE   130      33.731  49.508  20.602  1.00  0.00           O
ATOM   2057  N   SER   131      35.377  50.642  21.704  1.00  0.00           N
ATOM   2058  H   SER   131      35.565  51.272  22.473  1.00  0.00           H
ATOM   2059  CA  SER   131      36.360  50.667  20.637  1.00  0.00           C
ATOM   2060  HA  SER   131      35.953  50.968  19.671  1.00  0.00           H
ATOM   2061  CB  SER   131      37.289  51.825  20.930  1.00  0.00           C
ATOM   2062  HB2 SER   131      37.652  51.624  21.938  1.00  0.00           H
ATOM   2063  HB3 SER   131      38.090  51.739  20.196  1.00  0.00           H
ATOM   2064  OG  SER   131      36.729  53.099  20.940  1.00  0.00           O
ATOM   2065  HG  SER   131      36.624  53.429  20.045  1.00  0.00           H
ATOM   2066  C   SER   131      36.956  49.316  20.356  1.00  0.00           C
ATOM   2067  O   SER   131      36.413  48.584  19.515  1.00  0.00           O
ATOM   2068  N   GLU   132      37.942  48.863  21.075  1.00  0.00           N
ATOM   2069  H   GLU   132      38.409  49.349  21.827  1.00  0.00           H
ATOM   2070  CA  GLU   132      38.472  47.509  21.093  1.00  0.00           C
ATOM   2071  HA  GLU   132      38.135  46.957  20.216  1.00  0.00           H
ATOM   2072  CB  GLU   132      39.995  47.464  21.008  1.00  0.00           C
ATOM   2073  HB2 GLU   132      40.483  47.835  21.909  1.00  0.00           H
ATOM   2074  HB3 GLU   132      40.395  46.463  20.850  1.00  0.00           H
ATOM   2075  CG  GLU   132      40.612  48.403  19.902  1.00  0.00           C
ATOM   2076  HG2 GLU   132      40.560  49.461  20.158  1.00  0.00           H
ATOM   2077  HG3 GLU   132      41.667  48.138  19.839  1.00  0.00           H
ATOM   2078  CD  GLU   132      40.006  48.147  18.505  1.00  0.00           C
ATOM   2079  OE1 GLU   132      39.795  46.942  18.267  1.00  0.00           O
ATOM   2080  OE2 GLU   132      39.785  49.087  17.699  1.00  0.00           O
ATOM   2081  C   GLU   132      38.111  46.588  22.364  1.00  0.00           C
ATOM   2082  O   GLU   132      37.876  47.133  23.459  1.00  0.00           O
ATOM   2083  N   PRO   133      37.982  45.274  22.230  1.00  0.00           N
ATOM   2084  CD  PRO   133      38.020  44.559  20.978  1.00  0.00           C
ATOM   2085  HD2 PRO   133      39.047  44.286  20.735  1.00  0.00           H
ATOM   2086  HD3 PRO   133      37.450  45.034  20.180  1.00  0.00           H
ATOM   2087  CG  PRO   133      37.323  43.243  21.274  1.00  0.00           C
ATOM   2088  HG2 PRO   133      37.896  42.482  20.745  1.00  0.00           H
ATOM   2089  HG3 PRO   133      36.311  43.195  20.872  1.00  0.00           H
ATOM   2090  CB  PRO   133      37.329  43.033  22.757  1.00  0.00           C
ATOM   2091  HB2 PRO   133      38.251  42.533  23.052  1.00  0.00           H
ATOM   2092  HB3 PRO   133      36.417  42.536  23.086  1.00  0.00           H
ATOM   2093  CA  PRO   133      37.320  44.498  23.250  1.00  0.00           C
ATOM   2094  HA  PRO   133      36.293  44.835  23.392  1.00  0.00           H
ATOM   2095  C   PRO   133      38.093  44.571  24.540  1.00  0.00           C
ATOM   2096  O   PRO   133      39.338  44.540  24.557  1.00  0.00           O
ATOM   2097  N   ILE   134      37.451  44.786  25.629  1.00  0.00           N
ATOM   2098  H   ILE   134      36.443  44.778  25.548  1.00  0.00           H
ATOM   2099  CA  ILE   134      38.052  45.115  26.941  1.00  0.00           C
ATOM   2100  HA  ILE   134      39.023  45.562  26.720  1.00  0.00           H
ATOM   2101  CB  ILE   134      37.135  46.142  27.697  1.00  0.00           C
ATOM   2102  HB  ILE   134      36.161  45.657  27.768  1.00  0.00           H
ATOM   2103  CG2 ILE   134      37.627  46.476  29.097  1.00  0.00           C
ATOM   2104 HG21 ILE   134      38.656  46.831  29.043  1.00  0.00           H
ATOM   2105 HG22 ILE   134      37.573  45.633  29.785  1.00  0.00           H
ATOM   2106 HG23 ILE   134      37.093  47.345  29.483  1.00  0.00           H
ATOM   2107  CG1 ILE   134      37.023  47.343  26.770  1.00  0.00           C
ATOM   2108 HG12 ILE   134      37.978  47.424  26.249  1.00  0.00           H
ATOM   2109 HG13 ILE   134      36.320  47.080  25.981  1.00  0.00           H
ATOM   2110  CD1 ILE   134      36.625  48.657  27.377  1.00  0.00           C
ATOM   2111 HD11 ILE   134      35.668  48.510  27.875  1.00  0.00           H
ATOM   2112 HD12 ILE   134      36.473  49.467  26.663  1.00  0.00           H
ATOM   2113 HD13 ILE   134      37.352  48.913  28.148  1.00  0.00           H
ATOM   2114  C   ILE   134      38.408  43.850  27.850  1.00  0.00           C
ATOM   2115  O   ILE   134      37.494  43.047  28.024  1.00  0.00           O
ATOM   2116  N   PRO   135      39.692  43.729  28.306  1.00  0.00           N
ATOM   2117  CD  PRO   135      40.785  44.570  27.853  1.00  0.00           C
ATOM   2118  HD2 PRO   135      40.518  45.613  28.024  1.00  0.00           H
ATOM   2119  HD3 PRO   135      40.972  44.348  26.802  1.00  0.00           H
ATOM   2120  CG  PRO   135      41.981  44.141  28.742  1.00  0.00           C
ATOM   2121  HG2 PRO   135      42.052  44.778  29.624  1.00  0.00           H
ATOM   2122  HG3 PRO   135      42.916  44.353  28.224  1.00  0.00           H
ATOM   2123  CB  PRO   135      41.690  42.731  29.214  1.00  0.00           C
ATOM   2124  HB2 PRO   135      42.112  42.476  30.186  1.00  0.00           H
ATOM   2125  HB3 PRO   135      42.083  42.008  28.499  1.00  0.00           H
ATOM   2126  CA  PRO   135      40.129  42.618  29.112  1.00  0.00           C
ATOM   2127  HA  PRO   135      39.911  41.659  28.640  1.00  0.00           H
ATOM   2128  C   PRO   135      39.413  42.440  30.490  1.00  0.00           C
ATOM   2129  O   PRO   135      39.285  43.421  31.212  1.00  0.00           O
ATOM   2130  N   LEU   136      39.029  41.204  30.901  1.00  0.00           N
ATOM   2131  H   LEU   136      38.860  40.455  30.245  1.00  0.00           H
ATOM   2132  CA  LEU   136      38.325  40.910  32.209  1.00  0.00           C
ATOM   2133  HA  LEU   136      38.266  41.892  32.682  1.00  0.00           H
ATOM   2134  CB  LEU   136      36.843  40.511  31.909  1.00  0.00           C
ATOM   2135  HB2 LEU   136      36.355  41.372  31.453  1.00  0.00           H
ATOM   2136  HB3 LEU   136      36.816  39.639  31.256  1.00  0.00           H
ATOM   2137  CG  LEU   136      36.037  40.309  33.181  1.00  0.00           C
ATOM   2138  HG  LEU   136      36.437  40.917  33.993  1.00  0.00           H
ATOM   2139  CD1 LEU   136      34.565  40.615  32.946  1.00  0.00           C
ATOM   2140 HD11 LEU   136      34.271  40.156  32.003  1.00  0.00           H
ATOM   2141 HD12 LEU   136      34.537  41.676  32.695  1.00  0.00           H
ATOM   2142 HD13 LEU   136      33.976  40.447  33.848  1.00  0.00           H
ATOM   2143  CD2 LEU   136      36.216  38.859  33.616  1.00  0.00           C
ATOM   2144 HD21 LEU   136      35.598  38.652  34.490  1.00  0.00           H
ATOM   2145 HD22 LEU   136      35.761  38.284  32.810  1.00  0.00           H
ATOM   2146 HD23 LEU   136      37.254  38.566  33.771  1.00  0.00           H
ATOM   2147  C   LEU   136      39.119  39.895  33.049  1.00  0.00           C
ATOM   2148  O   LEU   136      39.390  38.785  32.627  1.00  0.00           O
ATOM   2149  N   GLY   137      39.332  40.253  34.303  1.00  0.00           N
ATOM   2150  H   GLY   137      39.007  41.175  34.557  1.00  0.00           H
ATOM   2151  CA  GLY   137      39.694  39.314  35.351  1.00  0.00           C
ATOM   2152  HA2 GLY   137      40.006  38.378  34.888  1.00  0.00           H
ATOM   2153  HA3 GLY   137      40.535  39.662  35.950  1.00  0.00           H
ATOM   2154  C   GLY   137      38.546  38.952  36.219  1.00  0.00           C
ATOM   2155  O   GLY   137      37.791  39.880  36.635  1.00  0.00           O
ATOM   2156  N   PHE   138      38.419  37.687  36.643  1.00  0.00           N
ATOM   2157  H   PHE   138      39.007  36.941  36.297  1.00  0.00           H
ATOM   2158  CA  PHE   138      37.287  37.295  37.497  1.00  0.00           C
ATOM   2159  HA  PHE   138      36.521  38.065  37.587  1.00  0.00           H
ATOM   2160  CB  PHE   138      36.589  36.162  36.696  1.00  0.00           C
ATOM   2161  HB2 PHE   138      36.369  36.486  35.678  1.00  0.00           H
ATOM   2162  HB3 PHE   138      37.344  35.389  36.552  1.00  0.00           H
ATOM   2163  CG  PHE   138      35.347  35.442  37.237  1.00  0.00           C
ATOM   2164  CD1 PHE   138      34.673  35.776  38.452  1.00  0.00           C
ATOM   2165  HD1 PHE   138      35.013  36.574  39.095  1.00  0.00           H
ATOM   2166  CE1 PHE   138      33.533  35.022  38.832  1.00  0.00           C
ATOM   2167  HE1 PHE   138      32.902  35.277  39.671  1.00  0.00           H
ATOM   2168  CZ  PHE   138      32.993  34.004  38.024  1.00  0.00           C
ATOM   2169  HZ  PHE   138      32.099  33.483  38.329  1.00  0.00           H
ATOM   2170  CE2 PHE   138      33.619  33.720  36.789  1.00  0.00           C
ATOM   2171  HE2 PHE   138      33.221  32.923  36.178  1.00  0.00           H
ATOM   2172  CD2 PHE   138      34.775  34.384  36.462  1.00  0.00           C
ATOM   2173  HD2 PHE   138      35.345  34.025  35.619  1.00  0.00           H
ATOM   2174  C   PHE   138      37.757  36.801  38.884  1.00  0.00           C
ATOM   2175  O   PHE   138      38.504  35.846  38.904  1.00  0.00           O
ATOM   2176  N   THR   139      37.212  37.370  39.971  1.00  0.00           N
ATOM   2177  H   THR   139      36.706  38.236  39.860  1.00  0.00           H
ATOM   2178  CA  THR   139      37.434  36.892  41.333  1.00  0.00           C
ATOM   2179  HA  THR   139      38.490  36.642  41.438  1.00  0.00           H
ATOM   2180  CB  THR   139      37.076  37.828  42.538  1.00  0.00           C
ATOM   2181  HB  THR   139      36.003  37.992  42.434  1.00  0.00           H
ATOM   2182  CG2 THR   139      37.606  37.344  43.857  1.00  0.00           C
ATOM   2183 HG21 THR   139      38.678  37.149  43.804  1.00  0.00           H
ATOM   2184 HG22 THR   139      37.127  36.455  44.264  1.00  0.00           H
ATOM   2185 HG23 THR   139      37.366  38.060  44.643  1.00  0.00           H
ATOM   2186  OG1 THR   139      37.707  38.970  42.277  1.00  0.00           O
ATOM   2187  HG1 THR   139      37.096  39.502  41.762  1.00  0.00           H
ATOM   2188  C   THR   139      36.565  35.623  41.572  1.00  0.00           C
ATOM   2189  O   THR   139      35.314  35.782  41.628  1.00  0.00           O
ATOM   2190  N   PHE   140      37.129  34.455  41.517  1.00  0.00           N
ATOM   2191  H   PHE   140      38.105  34.431  41.260  1.00  0.00           H
ATOM   2192  CA  PHE   140      36.452  33.171  41.783  1.00  0.00           C
ATOM   2193  HA  PHE   140      35.482  33.402  42.224  1.00  0.00           H
ATOM   2194  CB  PHE   140      36.207  32.457  40.438  1.00  0.00           C
ATOM   2195  HB2 PHE   140      35.986  33.280  39.759  1.00  0.00           H
ATOM   2196  HB3 PHE   140      37.137  32.032  40.064  1.00  0.00           H
ATOM   2197  CG  PHE   140      35.149  31.327  40.412  1.00  0.00           C
ATOM   2198  CD1 PHE   140      33.721  31.696  40.440  1.00  0.00           C
ATOM   2199  HD1 PHE   140      33.271  32.672  40.544  1.00  0.00           H
ATOM   2200  CE1 PHE   140      32.798  30.598  40.431  1.00  0.00           C
ATOM   2201  HE1 PHE   140      31.744  30.839  40.429  1.00  0.00           H
ATOM   2202  CZ  PHE   140      33.260  29.285  40.372  1.00  0.00           C
ATOM   2203  HZ  PHE   140      32.592  28.437  40.349  1.00  0.00           H
ATOM   2204  CE2 PHE   140      34.643  29.019  40.388  1.00  0.00           C
ATOM   2205  HE2 PHE   140      34.989  28.001  40.488  1.00  0.00           H
ATOM   2206  CD2 PHE   140      35.605  29.999  40.494  1.00  0.00           C
ATOM   2207  HD2 PHE   140      36.657  29.806  40.642  1.00  0.00           H
ATOM   2208  C   PHE   140      37.046  32.288  42.926  1.00  0.00           C
ATOM   2209  O   PHE   140      37.260  31.156  42.734  1.00  0.00           O
ATOM   2210  N   SER   141      37.179  32.868  44.098  1.00  0.00           N
ATOM   2211  H   SER   141      36.915  33.839  44.178  1.00  0.00           H
ATOM   2212  CA  SER   141      37.556  32.375  45.412  1.00  0.00           C
ATOM   2213  HA  SER   141      38.460  31.787  45.258  1.00  0.00           H
ATOM   2214  CB  SER   141      37.767  33.547  46.353  1.00  0.00           C
ATOM   2215  HB2 SER   141      36.911  33.881  46.938  1.00  0.00           H
ATOM   2216  HB3 SER   141      38.520  33.206  47.064  1.00  0.00           H
ATOM   2217  OG  SER   141      38.330  34.613  45.740  1.00  0.00           O
ATOM   2218  HG  SER   141      38.618  35.198  46.444  1.00  0.00           H
ATOM   2219  C   SER   141      36.527  31.415  46.016  1.00  0.00           C
ATOM   2220  O   SER   141      36.557  31.234  47.280  1.00  0.00           O
ATOM   2221  N   PHE   142      35.775  30.729  45.203  1.00  0.00           N
ATOM   2222  H   PHE   142      35.841  30.957  44.222  1.00  0.00           H
ATOM   2223  CA  PHE   142      35.002  29.528  45.454  1.00  0.00           C
ATOM   2224  HA  PHE   142      34.475  29.518  46.408  1.00  0.00           H
ATOM   2225  CB  PHE   142      33.885  29.417  44.429  1.00  0.00           C
ATOM   2226  HB2 PHE   142      34.339  29.450  43.439  1.00  0.00           H
ATOM   2227  HB3 PHE   142      33.438  28.443  44.626  1.00  0.00           H
ATOM   2228  CG  PHE   142      32.744  30.362  44.413  1.00  0.00           C
ATOM   2229  CD1 PHE   142      32.918  31.612  43.740  1.00  0.00           C
ATOM   2230  HD1 PHE   142      33.865  31.842  43.273  1.00  0.00           H
ATOM   2231  CE1 PHE   142      31.892  32.514  43.727  1.00  0.00           C
ATOM   2232  HE1 PHE   142      31.959  33.467  43.223  1.00  0.00           H
ATOM   2233  CZ  PHE   142      30.696  32.250  44.428  1.00  0.00           C
ATOM   2234  HZ  PHE   142      29.922  32.999  44.361  1.00  0.00           H
ATOM   2235  CE2 PHE   142      30.480  31.058  45.145  1.00  0.00           C
ATOM   2236  HE2 PHE   142      29.560  30.881  45.682  1.00  0.00           H
ATOM   2237  CD2 PHE   142      31.498  30.105  45.111  1.00  0.00           C
ATOM   2238  HD2 PHE   142      31.379  29.183  45.661  1.00  0.00           H
ATOM   2239  C   PHE   142      36.027  28.363  45.378  1.00  0.00           C
ATOM   2240  O   PHE   142      36.826  28.499  44.522  1.00  0.00           O
ATOM   2241  N   PRO   143      35.911  27.247  46.100  1.00  0.00           N
ATOM   2242  CD  PRO   143      34.939  27.039  47.112  1.00  0.00           C
ATOM   2243  HD2 PRO   143      33.941  26.917  46.694  1.00  0.00           H
ATOM   2244  HD3 PRO   143      34.892  27.877  47.808  1.00  0.00           H
ATOM   2245  CG  PRO   143      35.417  25.825  47.875  1.00  0.00           C
ATOM   2246  HG2 PRO   143      34.591  25.223  48.254  1.00  0.00           H
ATOM   2247  HG3 PRO   143      36.072  26.159  48.681  1.00  0.00           H
ATOM   2248  CB  PRO   143      36.204  25.016  46.880  1.00  0.00           C
ATOM   2249  HB2 PRO   143      35.515  24.472  46.235  1.00  0.00           H
ATOM   2250  HB3 PRO   143      36.836  24.294  47.398  1.00  0.00           H
ATOM   2251  CA  PRO   143      36.814  26.095  45.984  1.00  0.00           C
ATOM   2252  HA  PRO   143      37.778  26.306  46.445  1.00  0.00           H
ATOM   2253  C   PRO   143      36.978  25.657  44.564  1.00  0.00           C
ATOM   2254  O   PRO   143      36.086  25.155  43.912  1.00  0.00           O
ATOM   2255  N   ALA   144      38.132  25.941  43.983  1.00  0.00           N
ATOM   2256  H   ALA   144      38.808  26.433  44.551  1.00  0.00           H
ATOM   2257  CA  ALA   144      38.473  25.950  42.553  1.00  0.00           C
ATOM   2258  HA  ALA   144      37.845  25.304  41.940  1.00  0.00           H
ATOM   2259  CB  ALA   144      38.081  27.305  41.988  1.00  0.00           C
ATOM   2260  HB1 ALA   144      38.611  28.084  42.536  1.00  0.00           H
ATOM   2261  HB2 ALA   144      36.995  27.346  41.900  1.00  0.00           H
ATOM   2262  HB3 ALA   144      38.344  27.283  40.931  1.00  0.00           H
ATOM   2263  C   ALA   144      39.974  25.648  42.314  1.00  0.00           C
ATOM   2264  O   ALA   144      40.806  26.070  43.164  1.00  0.00           O
ATOM   2265  N   SER   145      40.374  24.952  41.257  1.00  0.00           N
ATOM   2266  H   SER   145      39.636  24.592  40.669  1.00  0.00           H
ATOM   2267  CA  SER   145      41.746  24.620  40.867  1.00  0.00           C
ATOM   2268  HA  SER   145      42.513  25.088  41.485  1.00  0.00           H
ATOM   2269  CB  SER   145      41.929  23.107  40.855  1.00  0.00           C
ATOM   2270  HB2 SER   145      41.704  22.662  41.825  1.00  0.00           H
ATOM   2271  HB3 SER   145      41.125  22.752  40.211  1.00  0.00           H
ATOM   2272  OG  SER   145      43.152  22.744  40.417  1.00  0.00           O
ATOM   2273  HG  SER   145      43.595  22.251  41.110  1.00  0.00           H
ATOM   2274  C   SER   145      42.002  25.213  39.495  1.00  0.00           C
ATOM   2275  O   SER   145      41.089  25.147  38.685  1.00  0.00           O
ATOM   2276  N   GLN   146      43.198  25.668  39.233  1.00  0.00           N
ATOM   2277  H   GLN   146      43.817  25.568  40.024  1.00  0.00           H
ATOM   2278  CA  GLN   146      43.718  25.929  37.852  1.00  0.00           C
ATOM   2279  HA  GLN   146      43.000  25.461  37.179  1.00  0.00           H
ATOM   2280  CB  GLN   146      43.611  27.515  37.676  1.00  0.00           C
ATOM   2281  HB2 GLN   146      43.879  27.663  36.630  1.00  0.00           H
ATOM   2282  HB3 GLN   146      42.596  27.870  37.854  1.00  0.00           H
ATOM   2283  CG  GLN   146      44.514  28.323  38.591  1.00  0.00           C
ATOM   2284  HG2 GLN   146      44.277  27.973  39.596  1.00  0.00           H
ATOM   2285  HG3 GLN   146      45.549  28.043  38.394  1.00  0.00           H
ATOM   2286  CD  GLN   146      44.407  29.873  38.501  1.00  0.00           C
ATOM   2287  OE1 GLN   146      44.943  30.589  39.378  1.00  0.00           O
ATOM   2288  NE2 GLN   146      43.710  30.463  37.603  1.00  0.00           N
ATOM   2289 HE21 GLN   146      43.361  31.385  37.821  1.00  0.00           H
ATOM   2290 HE22 GLN   146      43.145  29.983  36.916  1.00  0.00           H
ATOM   2291  C   GLN   146      45.157  25.508  37.691  1.00  0.00           C
ATOM   2292  O   GLN   146      45.894  25.487  38.686  1.00  0.00           O
ATOM   2293  N   ASN   147      45.546  25.213  36.451  1.00  0.00           N
ATOM   2294  H   ASN   147      44.820  24.982  35.788  1.00  0.00           H
ATOM   2295  CA  ASN   147      46.935  25.060  35.894  1.00  0.00           C
ATOM   2296  HA  ASN   147      47.594  25.374  36.702  1.00  0.00           H
ATOM   2297  CB  ASN   147      47.230  23.630  35.587  1.00  0.00           C
ATOM   2298  HB2 ASN   147      46.585  23.259  34.790  1.00  0.00           H
ATOM   2299  HB3 ASN   147      48.247  23.611  35.196  1.00  0.00           H
ATOM   2300  CG  ASN   147      47.196  22.529  36.661  1.00  0.00           C
ATOM   2301  OD1 ASN   147      47.993  22.532  37.589  1.00  0.00           O
ATOM   2302  ND2 ASN   147      46.362  21.488  36.623  1.00  0.00           N
ATOM   2303 HD21 ASN   147      45.696  21.435  35.866  1.00  0.00           H
ATOM   2304 HD22 ASN   147      46.293  20.801  37.360  1.00  0.00           H
ATOM   2305  C   ASN   147      47.296  26.066  34.748  1.00  0.00           C
ATOM   2306  O   ASN   147      48.282  25.805  34.036  1.00  0.00           O
ATOM   2307  N   LYS   148      46.615  27.157  34.581  1.00  0.00           N
ATOM   2308  H   LYS   148      45.845  27.376  35.197  1.00  0.00           H
ATOM   2309  CA  LYS   148      47.095  28.322  33.834  1.00  0.00           C
ATOM   2310  HA  LYS   148      48.150  28.520  34.026  1.00  0.00           H
ATOM   2311  CB  LYS   148      46.954  28.014  32.366  1.00  0.00           C
ATOM   2312  HB2 LYS   148      47.415  28.802  31.771  1.00  0.00           H
ATOM   2313  HB3 LYS   148      47.445  27.066  32.149  1.00  0.00           H
ATOM   2314  CG  LYS   148      45.500  27.972  31.865  1.00  0.00           C
ATOM   2315  HG2 LYS   148      44.952  27.283  32.510  1.00  0.00           H
ATOM   2316  HG3 LYS   148      44.999  28.914  32.086  1.00  0.00           H
ATOM   2317  CD  LYS   148      45.443  27.635  30.351  1.00  0.00           C
ATOM   2318  HD2 LYS   148      46.129  28.196  29.716  1.00  0.00           H
ATOM   2319  HD3 LYS   148      45.685  26.572  30.373  1.00  0.00           H
ATOM   2320  CE  LYS   148      43.953  27.775  29.777  1.00  0.00           C
ATOM   2321  HE2 LYS   148      43.374  26.989  30.261  1.00  0.00           H
ATOM   2322  HE3 LYS   148      43.606  28.763  30.078  1.00  0.00           H
ATOM   2323  NZ  LYS   148      43.982  27.596  28.333  1.00  0.00           N
ATOM   2324  HZ1 LYS   148      43.073  27.588  27.895  1.00  0.00           H
ATOM   2325  HZ2 LYS   148      44.518  26.777  28.083  1.00  0.00           H
ATOM   2326  HZ3 LYS   148      44.566  28.327  27.952  1.00  0.00           H
ATOM   2327  C   LYS   148      46.280  29.487  34.354  1.00  0.00           C
ATOM   2328  O   LYS   148      45.261  29.237  35.052  1.00  0.00           O
ATOM   2329  N   ILE   149      46.697  30.709  34.017  1.00  0.00           N
ATOM   2330  H   ILE   149      47.379  30.776  33.276  1.00  0.00           H
ATOM   2331  CA  ILE   149      45.959  31.889  34.587  1.00  0.00           C
ATOM   2332  HA  ILE   149      45.874  31.678  35.652  1.00  0.00           H
ATOM   2333  CB  ILE   149      46.771  33.165  34.408  1.00  0.00           C
ATOM   2334  HB  ILE   149      47.798  33.030  34.746  1.00  0.00           H
ATOM   2335  CG2 ILE   149      46.859  33.396  32.875  1.00  0.00           C
ATOM   2336 HG21 ILE   149      47.585  34.174  32.641  1.00  0.00           H
ATOM   2337 HG22 ILE   149      45.877  33.555  32.430  1.00  0.00           H
ATOM   2338 HG23 ILE   149      47.289  32.562  32.321  1.00  0.00           H
ATOM   2339  CG1 ILE   149      46.332  34.491  35.097  1.00  0.00           C
ATOM   2340 HG12 ILE   149      47.160  35.193  34.994  1.00  0.00           H
ATOM   2341 HG13 ILE   149      45.377  34.849  34.711  1.00  0.00           H
ATOM   2342  CD1 ILE   149      46.160  34.237  36.608  1.00  0.00           C
ATOM   2343 HD11 ILE   149      46.839  33.437  36.901  1.00  0.00           H
ATOM   2344 HD12 ILE   149      45.131  33.887  36.697  1.00  0.00           H
ATOM   2345 HD13 ILE   149      46.281  35.234  37.031  1.00  0.00           H
ATOM   2346  C   ILE   149      44.520  32.075  34.110  1.00  0.00           C
ATOM   2347  O   ILE   149      43.674  32.724  34.715  1.00  0.00           O
ATOM   2348  N   ASN   150      44.133  31.439  32.981  1.00  0.00           N
ATOM   2349  H   ASN   150      44.820  30.997  32.388  1.00  0.00           H
ATOM   2350  CA  ASN   150      42.947  31.701  32.180  1.00  0.00           C
ATOM   2351  HA  ASN   150      42.348  32.478  32.657  1.00  0.00           H
ATOM   2352  CB  ASN   150      43.367  32.228  30.757  1.00  0.00           C
ATOM   2353  HB2 ASN   150      42.494  32.331  30.111  1.00  0.00           H
ATOM   2354  HB3 ASN   150      43.702  33.241  30.975  1.00  0.00           H
ATOM   2355  CG  ASN   150      44.488  31.462  29.979  1.00  0.00           C
ATOM   2356  OD1 ASN   150      45.396  30.852  30.587  1.00  0.00           O
ATOM   2357  ND2 ASN   150      44.536  31.414  28.710  1.00  0.00           N
ATOM   2358 HD21 ASN   150      43.793  31.724  28.100  1.00  0.00           H
ATOM   2359 HD22 ASN   150      45.338  30.930  28.333  1.00  0.00           H
ATOM   2360  C   ASN   150      42.005  30.472  32.306  1.00  0.00           C
ATOM   2361  O   ASN   150      41.246  30.021  31.381  1.00  0.00           O
ATOM   2362  N   GLU   151      42.183  29.670  33.383  1.00  0.00           N
ATOM   2363  H   GLU   151      42.821  30.012  34.088  1.00  0.00           H
ATOM   2364  CA  GLU   151      41.248  28.643  33.668  1.00  0.00           C
ATOM   2365  HA  GLU   151      40.351  28.831  33.078  1.00  0.00           H
ATOM   2366  CB  GLU   151      41.746  27.349  33.133  1.00  0.00           C
ATOM   2367  HB2 GLU   151      40.891  26.812  32.725  1.00  0.00           H
ATOM   2368  HB3 GLU   151      42.373  27.668  32.301  1.00  0.00           H
ATOM   2369  CG  GLU   151      42.582  26.401  34.029  1.00  0.00           C
ATOM   2370  HG2 GLU   151      43.443  26.913  34.458  1.00  0.00           H
ATOM   2371  HG3 GLU   151      41.851  26.147  34.797  1.00  0.00           H
ATOM   2372  CD  GLU   151      43.140  25.147  33.336  1.00  0.00           C
ATOM   2373  OE1 GLU   151      42.634  24.694  32.301  1.00  0.00           O
ATOM   2374  OE2 GLU   151      44.219  24.557  33.728  1.00  0.00           O
ATOM   2375  C   GLU   151      40.838  28.566  35.108  1.00  0.00           C
ATOM   2376  O   GLU   151      41.538  29.067  36.029  1.00  0.00           O
ATOM   2377  N   GLY   152      39.647  28.065  35.383  1.00  0.00           N
ATOM   2378  H   GLY   152      39.021  27.829  34.626  1.00  0.00           H
ATOM   2379  CA  GLY   152      39.123  27.923  36.705  1.00  0.00           C
ATOM   2380  HA2 GLY   152      39.947  27.827  37.413  1.00  0.00           H
ATOM   2381  HA3 GLY   152      38.658  28.817  37.121  1.00  0.00           H
ATOM   2382  C   GLY   152      38.177  26.663  36.843  1.00  0.00           C
ATOM   2383  O   GLY   152      36.988  26.780  36.577  1.00  0.00           O
ATOM   2384  N   ILE   153      38.683  25.533  37.204  1.00  0.00           N
ATOM   2385  H   ILE   153      39.507  25.617  37.782  1.00  0.00           H
ATOM   2386  CA  ILE   153      37.854  24.347  37.417  1.00  0.00           C
ATOM   2387  HA  ILE   153      37.096  24.315  36.635  1.00  0.00           H
ATOM   2388  CB  ILE   153      38.698  22.972  37.245  1.00  0.00           C
ATOM   2389  HB  ILE   153      39.594  23.126  37.846  1.00  0.00           H
ATOM   2390  CG2 ILE   153      37.889  21.782  37.934  1.00  0.00           C
ATOM   2391 HG21 ILE   153      37.936  21.890  39.017  1.00  0.00           H
ATOM   2392 HG22 ILE   153      38.351  20.851  37.604  1.00  0.00           H
ATOM   2393 HG23 ILE   153      36.809  21.768  37.788  1.00  0.00           H
ATOM   2394  CG1 ILE   153      39.025  22.499  35.807  1.00  0.00           C
ATOM   2395 HG12 ILE   153      39.353  21.460  35.776  1.00  0.00           H
ATOM   2396 HG13 ILE   153      38.089  22.498  35.250  1.00  0.00           H
ATOM   2397  CD1 ILE   153      40.087  23.265  35.081  1.00  0.00           C
ATOM   2398 HD11 ILE   153      39.702  24.253  34.828  1.00  0.00           H
ATOM   2399 HD12 ILE   153      40.336  22.726  34.167  1.00  0.00           H
ATOM   2400 HD13 ILE   153      40.931  23.464  35.741  1.00  0.00           H
ATOM   2401  C   ILE   153      37.185  24.488  38.795  1.00  0.00           C
ATOM   2402  O   ILE   153      37.841  24.607  39.817  1.00  0.00           O
ATOM   2403  N   LEU   154      35.799  24.467  38.785  1.00  0.00           N
ATOM   2404  H   LEU   154      35.277  24.356  37.928  1.00  0.00           H
ATOM   2405  CA  LEU   154      35.024  24.416  39.991  1.00  0.00           C
ATOM   2406  HA  LEU   154      35.504  25.110  40.680  1.00  0.00           H
ATOM   2407  CB  LEU   154      33.557  24.843  39.910  1.00  0.00           C
ATOM   2408  HB2 LEU   154      33.524  25.857  39.508  1.00  0.00           H
ATOM   2409  HB3 LEU   154      33.041  24.167  39.228  1.00  0.00           H
ATOM   2410  CG  LEU   154      32.758  24.925  41.283  1.00  0.00           C
ATOM   2411  HG  LEU   154      32.871  23.951  41.758  1.00  0.00           H
ATOM   2412  CD1 LEU   154      33.208  25.946  42.258  1.00  0.00           C
ATOM   2413 HD11 LEU   154      32.940  26.962  41.970  1.00  0.00           H
ATOM   2414 HD12 LEU   154      34.289  25.864  42.370  1.00  0.00           H
ATOM   2415 HD13 LEU   154      32.821  25.689  43.245  1.00  0.00           H
ATOM   2416  CD2 LEU   154      31.230  25.152  41.099  1.00  0.00           C
ATOM   2417 HD21 LEU   154      31.137  25.907  40.317  1.00  0.00           H
ATOM   2418 HD22 LEU   154      30.871  24.213  40.677  1.00  0.00           H
ATOM   2419 HD23 LEU   154      30.707  25.356  42.034  1.00  0.00           H
ATOM   2420  C   LEU   154      35.273  22.956  40.642  1.00  0.00           C
ATOM   2421  O   LEU   154      35.140  21.936  39.947  1.00  0.00           O
ATOM   2422  N   GLN   155      35.540  23.030  41.932  1.00  0.00           N
ATOM   2423  H   GLN   155      35.757  23.954  42.276  1.00  0.00           H
ATOM   2424  CA  GLN   155      35.547  21.858  42.870  1.00  0.00           C
ATOM   2425  HA  GLN   155      35.447  20.996  42.210  1.00  0.00           H
ATOM   2426  CB  GLN   155      36.859  21.851  43.591  1.00  0.00           C
ATOM   2427  HB2 GLN   155      36.838  22.676  44.304  1.00  0.00           H
ATOM   2428  HB3 GLN   155      37.011  21.009  44.267  1.00  0.00           H
ATOM   2429  CG  GLN   155      38.028  21.946  42.648  1.00  0.00           C
ATOM   2430  HG2 GLN   155      37.741  21.205  41.901  1.00  0.00           H
ATOM   2431  HG3 GLN   155      38.024  22.918  42.155  1.00  0.00           H
ATOM   2432  CD  GLN   155      39.385  21.644  43.410  1.00  0.00           C
ATOM   2433  OE1 GLN   155      39.915  22.443  44.206  1.00  0.00           O
ATOM   2434  NE2 GLN   155      39.904  20.446  43.206  1.00  0.00           N
ATOM   2435 HE21 GLN   155      40.762  20.221  43.689  1.00  0.00           H
ATOM   2436 HE22 GLN   155      39.394  19.650  42.848  1.00  0.00           H
ATOM   2437  C   GLN   155      34.307  21.757  43.779  1.00  0.00           C
ATOM   2438  O   GLN   155      33.574  20.750  43.634  1.00  0.00           O
ATOM   2439  N   ARG   156      33.965  22.711  44.615  1.00  0.00           N
ATOM   2440  H   ARG   156      34.603  23.489  44.699  1.00  0.00           H
ATOM   2441  CA  ARG   156      32.788  22.658  45.554  1.00  0.00           C
ATOM   2442  HA  ARG   156      32.029  22.165  44.947  1.00  0.00           H
ATOM   2443  CB  ARG   156      33.150  22.116  47.005  1.00  0.00           C
ATOM   2444  HB2 ARG   156      34.182  22.311  47.296  1.00  0.00           H
ATOM   2445  HB3 ARG   156      32.636  22.724  47.752  1.00  0.00           H
ATOM   2446  CG  ARG   156      32.985  20.613  47.097  1.00  0.00           C
ATOM   2447  HG2 ARG   156      33.600  20.278  46.261  1.00  0.00           H
ATOM   2448  HG3 ARG   156      33.415  20.279  48.041  1.00  0.00           H
ATOM   2449  CD  ARG   156      31.537  20.134  46.934  1.00  0.00           C
ATOM   2450  HD2 ARG   156      31.163  20.334  45.930  1.00  0.00           H
ATOM   2451  HD3 ARG   156      31.541  19.053  47.075  1.00  0.00           H
ATOM   2452  NE  ARG   156      30.864  20.831  48.078  1.00  0.00           N
ATOM   2453  HE  ARG   156      31.397  20.826  48.937  1.00  0.00           H
ATOM   2454  CZ  ARG   156      29.691  21.418  48.142  1.00  0.00           C
ATOM   2455  NH1 ARG   156      28.871  21.471  47.190  1.00  0.00           N
ATOM   2456 HH11 ARG   156      29.160  21.148  46.277  1.00  0.00           H
ATOM   2457 HH12 ARG   156      27.951  21.863  47.329  1.00  0.00           H
ATOM   2458  NH2 ARG   156      29.250  21.865  49.308  1.00  0.00           N
ATOM   2459 HH21 ARG   156      29.825  21.764  50.132  1.00  0.00           H
ATOM   2460 HH22 ARG   156      28.276  22.012  49.532  1.00  0.00           H
ATOM   2461  C   ARG   156      32.255  24.037  45.727  1.00  0.00           C
ATOM   2462  O   ARG   156      32.965  25.052  45.658  1.00  0.00           O
ATOM   2463  N   TRP   157      30.903  24.110  45.960  1.00  0.00           N
ATOM   2464  H   TRP   157      30.406  23.231  45.932  1.00  0.00           H
ATOM   2465  CA  TRP   157      30.255  25.382  46.306  1.00  0.00           C
ATOM   2466  HA  TRP   157      30.733  26.134  45.679  1.00  0.00           H
ATOM   2467  CB  TRP   157      28.748  25.355  45.983  1.00  0.00           C
ATOM   2468  HB2 TRP   157      28.286  24.461  46.400  1.00  0.00           H
ATOM   2469  HB3 TRP   157      28.295  26.265  46.377  1.00  0.00           H
ATOM   2470  CG  TRP   157      28.382  25.353  44.508  1.00  0.00           C
ATOM   2471  CD1 TRP   157      27.794  24.341  43.906  1.00  0.00           C
ATOM   2472  HD1 TRP   157      27.511  23.464  44.469  1.00  0.00           H
ATOM   2473  NE1 TRP   157      27.572  24.625  42.578  1.00  0.00           N
ATOM   2474  HE1 TRP   157      27.078  24.083  41.884  1.00  0.00           H
ATOM   2475  CE2 TRP   157      28.234  25.795  42.242  1.00  0.00           C
ATOM   2476  CZ2 TRP   157      28.235  26.572  41.020  1.00  0.00           C
ATOM   2477  HZ2 TRP   157      27.808  26.218  40.094  1.00  0.00           H
ATOM   2478  CH2 TRP   157      28.778  27.840  40.980  1.00  0.00           C
ATOM   2479  HH2 TRP   157      28.634  28.474  40.118  1.00  0.00           H
ATOM   2480  CZ3 TRP   157      29.231  28.398  42.203  1.00  0.00           C
ATOM   2481  HZ3 TRP   157      29.587  29.416  42.155  1.00  0.00           H
ATOM   2482  CE3 TRP   157      29.118  27.702  43.435  1.00  0.00           C
ATOM   2483  HE3 TRP   157      29.409  28.240  44.325  1.00  0.00           H
ATOM   2484  CD2 TRP   157      28.682  26.371  43.464  1.00  0.00           C
ATOM   2485  C   TRP   157      30.356  25.831  47.806  1.00  0.00           C
ATOM   2486  O   TRP   157      30.341  25.017  48.760  1.00  0.00           O
ATOM   2487  N   THR   158      30.284  27.160  47.906  1.00  0.00           N
ATOM   2488  H   THR   158      30.228  27.600  46.999  1.00  0.00           H
ATOM   2489  CA  THR   158      30.313  27.927  49.053  1.00  0.00           C
ATOM   2490  HA  THR   158      29.911  27.359  49.891  1.00  0.00           H
ATOM   2491  CB  THR   158      31.738  28.426  49.382  1.00  0.00           C
ATOM   2492  HB  THR   158      31.821  29.177  50.168  1.00  0.00           H
ATOM   2493  CG2 THR   158      32.715  27.332  49.885  1.00  0.00           C
ATOM   2494 HG21 THR   158      32.401  26.956  50.859  1.00  0.00           H
ATOM   2495 HG22 THR   158      33.694  27.782  50.051  1.00  0.00           H
ATOM   2496 HG23 THR   158      32.887  26.528  49.171  1.00  0.00           H
ATOM   2497  OG1 THR   158      32.259  29.134  48.266  1.00  0.00           O
ATOM   2498  HG1 THR   158      33.073  29.526  48.589  1.00  0.00           H
ATOM   2499  C   THR   158      29.327  29.085  48.810  1.00  0.00           C
ATOM   2500  O   THR   158      28.664  29.211  47.777  1.00  0.00           O
ATOM   2501  N   LYS   159      29.231  29.976  49.853  1.00  0.00           N
ATOM   2502  H   LYS   159      29.824  29.839  50.658  1.00  0.00           H
ATOM   2503  CA  LYS   159      28.520  31.239  49.907  1.00  0.00           C
ATOM   2504  HA  LYS   159      28.574  31.641  50.920  1.00  0.00           H
ATOM   2505  CB  LYS   159      29.120  32.160  48.858  1.00  0.00           C
ATOM   2506  HB2 LYS   159      28.869  31.736  47.887  1.00  0.00           H
ATOM   2507  HB3 LYS   159      28.667  33.148  48.935  1.00  0.00           H
ATOM   2508  CG  LYS   159      30.648  32.295  48.798  1.00  0.00           C
ATOM   2509  HG2 LYS   159      30.988  32.535  49.805  1.00  0.00           H
ATOM   2510  HG3 LYS   159      31.104  31.378  48.423  1.00  0.00           H
ATOM   2511  CD  LYS   159      31.013  33.401  47.817  1.00  0.00           C
ATOM   2512  HD2 LYS   159      30.471  33.302  46.877  1.00  0.00           H
ATOM   2513  HD3 LYS   159      30.655  34.325  48.270  1.00  0.00           H
ATOM   2514  CE  LYS   159      32.451  33.421  47.430  1.00  0.00           C
ATOM   2515  HE2 LYS   159      33.164  33.741  48.191  1.00  0.00           H
ATOM   2516  HE3 LYS   159      32.707  32.422  47.081  1.00  0.00           H
ATOM   2517  NZ  LYS   159      32.708  34.299  46.254  1.00  0.00           N
ATOM   2518  HZ1 LYS   159      33.670  34.398  45.960  1.00  0.00           H
ATOM   2519  HZ2 LYS   159      32.408  35.233  46.495  1.00  0.00           H
ATOM   2520  HZ3 LYS   159      32.118  34.055  45.471  1.00  0.00           H
ATOM   2521  C   LYS   159      27.016  31.053  49.659  1.00  0.00           C
ATOM   2522  O   LYS   159      26.382  31.869  49.023  1.00  0.00           O
ATOM   2523  N   GLY   160      26.447  29.858  49.957  1.00  0.00           N
ATOM   2524  H   GLY   160      26.951  29.129  50.443  1.00  0.00           H
ATOM   2525  CA  GLY   160      25.044  29.571  49.682  1.00  0.00           C
ATOM   2526  HA2 GLY   160      24.768  28.731  50.320  1.00  0.00           H
ATOM   2527  HA3 GLY   160      24.452  30.452  49.929  1.00  0.00           H
ATOM   2528  C   GLY   160      24.560  29.126  48.200  1.00  0.00           C
ATOM   2529  O   GLY   160      23.336  29.101  47.950  1.00  0.00           O
ATOM   2530  N   PHE   161      25.518  28.745  47.302  1.00  0.00           N
ATOM   2531  H   PHE   161      26.491  28.820  47.563  1.00  0.00           H
ATOM   2532  CA  PHE   161      25.127  28.202  46.035  1.00  0.00           C
ATOM   2533  HA  PHE   161      24.253  28.758  45.697  1.00  0.00           H
ATOM   2534  CB  PHE   161      26.142  28.613  44.976  1.00  0.00           C
ATOM   2535  HB2 PHE   161      27.168  28.426  45.291  1.00  0.00           H
ATOM   2536  HB3 PHE   161      25.988  28.075  44.040  1.00  0.00           H
ATOM   2537  CG  PHE   161      26.387  30.097  44.600  1.00  0.00           C
ATOM   2538  CD1 PHE   161      26.802  31.033  45.558  1.00  0.00           C
ATOM   2539  HD1 PHE   161      27.031  30.660  46.545  1.00  0.00           H
ATOM   2540  CE1 PHE   161      26.937  32.369  45.291  1.00  0.00           C
ATOM   2541  HE1 PHE   161      27.249  32.993  46.114  1.00  0.00           H
ATOM   2542  CZ  PHE   161      26.650  32.847  43.943  1.00  0.00           C
ATOM   2543  HZ  PHE   161      26.659  33.906  43.731  1.00  0.00           H
ATOM   2544  CE2 PHE   161      26.255  31.945  42.967  1.00  0.00           C
ATOM   2545  HE2 PHE   161      26.001  32.234  41.958  1.00  0.00           H
ATOM   2546  CD2 PHE   161      26.114  30.585  43.283  1.00  0.00           C
ATOM   2547  HD2 PHE   161      25.856  29.883  42.505  1.00  0.00           H
ATOM   2548  C   PHE   161      24.811  26.702  46.053  1.00  0.00           C
ATOM   2549  O   PHE   161      25.325  26.053  46.959  1.00  0.00           O
ATOM   2550  N   ASP   162      24.130  26.125  45.007  1.00  0.00           N
ATOM   2551  H   ASP   162      23.569  26.642  44.343  1.00  0.00           H
ATOM   2552  CA  ASP   162      23.918  24.682  44.830  1.00  0.00           C
ATOM   2553  HA  ASP   162      24.886  24.222  45.027  1.00  0.00           H
ATOM   2554  CB  ASP   162      22.785  24.244  45.804  1.00  0.00           C
ATOM   2555  HB2 ASP   162      22.933  24.855  46.695  1.00  0.00           H
ATOM   2556  HB3 ASP   162      21.801  24.592  45.489  1.00  0.00           H
ATOM   2557  CG  ASP   162      22.728  22.748  46.155  1.00  0.00           C
ATOM   2558  OD1 ASP   162      21.701  22.201  46.587  1.00  0.00           O
ATOM   2559  OD2 ASP   162      23.800  22.075  45.999  1.00  0.00           O
ATOM   2560  C   ASP   162      23.619  24.255  43.335  1.00  0.00           C
ATOM   2561  O   ASP   162      22.983  23.197  43.159  1.00  0.00           O
ATOM   2562  N   ILE   163      24.009  25.107  42.391  1.00  0.00           N
ATOM   2563  H   ILE   163      24.462  25.943  42.726  1.00  0.00           H
ATOM   2564  CA  ILE   163      23.766  24.922  40.958  1.00  0.00           C
ATOM   2565  HA  ILE   163      22.687  24.878  40.810  1.00  0.00           H
ATOM   2566  CB  ILE   163      24.332  26.181  40.204  1.00  0.00           C
ATOM   2567  HB  ILE   163      25.422  26.184  40.174  1.00  0.00           H
ATOM   2568  CG2 ILE   163      23.975  26.221  38.730  1.00  0.00           C
ATOM   2569 HG21 ILE   163      24.366  25.339  38.221  1.00  0.00           H
ATOM   2570 HG22 ILE   163      24.418  27.071  38.212  1.00  0.00           H
ATOM   2571 HG23 ILE   163      22.888  26.203  38.653  1.00  0.00           H
ATOM   2572  CG1 ILE   163      23.881  27.501  40.897  1.00  0.00           C
ATOM   2573 HG12 ILE   163      22.793  27.453  40.842  1.00  0.00           H
ATOM   2574 HG13 ILE   163      24.253  27.563  41.920  1.00  0.00           H
ATOM   2575  CD1 ILE   163      24.358  28.825  40.228  1.00  0.00           C
ATOM   2576 HD11 ILE   163      23.928  28.933  39.232  1.00  0.00           H
ATOM   2577 HD12 ILE   163      25.440  28.877  40.108  1.00  0.00           H
ATOM   2578 HD13 ILE   163      23.848  29.624  40.766  1.00  0.00           H
ATOM   2579  C   ILE   163      24.503  23.622  40.400  1.00  0.00           C
ATOM   2580  O   ILE   163      25.749  23.542  40.635  1.00  0.00           O
ATOM   2581  N   PRO   164      23.765  22.704  39.714  1.00  0.00           N
ATOM   2582  CD  PRO   164      22.380  22.912  39.326  1.00  0.00           C
ATOM   2583  HD2 PRO   164      22.168  23.799  38.728  1.00  0.00           H
ATOM   2584  HD3 PRO   164      21.772  23.051  40.220  1.00  0.00           H
ATOM   2585  CG  PRO   164      22.071  21.681  38.517  1.00  0.00           C
ATOM   2586  HG2 PRO   164      22.040  21.925  37.456  1.00  0.00           H
ATOM   2587  HG3 PRO   164      21.075  21.327  38.785  1.00  0.00           H
ATOM   2588  CB  PRO   164      23.144  20.608  38.802  1.00  0.00           C
ATOM   2589  HB2 PRO   164      23.289  20.075  37.862  1.00  0.00           H
ATOM   2590  HB3 PRO   164      22.883  19.917  39.605  1.00  0.00           H
ATOM   2591  CA  PRO   164      24.323  21.464  39.210  1.00  0.00           C
ATOM   2592  HA  PRO   164      24.817  21.057  40.092  1.00  0.00           H
ATOM   2593  C   PRO   164      25.243  21.653  38.019  1.00  0.00           C
ATOM   2594  O   PRO   164      25.359  22.717  37.474  1.00  0.00           O
ATOM   2595  N   ASN   165      25.873  20.502  37.598  1.00  0.00           N
ATOM   2596  H   ASN   165      25.832  19.650  38.139  1.00  0.00           H
ATOM   2597  CA  ASN   165      26.735  20.312  36.457  1.00  0.00           C
ATOM   2598  HA  ASN   165      27.113  19.290  36.505  1.00  0.00           H
ATOM   2599  CB  ASN   165      25.939  20.332  35.134  1.00  0.00           C
ATOM   2600  HB2 ASN   165      25.671  21.360  34.889  1.00  0.00           H
ATOM   2601  HB3 ASN   165      26.564  20.069  34.281  1.00  0.00           H
ATOM   2602  CG  ASN   165      24.715  19.520  35.137  1.00  0.00           C
ATOM   2603  OD1 ASN   165      23.621  20.025  35.381  1.00  0.00           O
ATOM   2604  ND2 ASN   165      24.666  18.199  34.903  1.00  0.00           N
ATOM   2605 HD21 ASN   165      25.504  17.733  34.587  1.00  0.00           H
ATOM   2606 HD22 ASN   165      23.753  17.772  34.836  1.00  0.00           H
ATOM   2607  C   ASN   165      27.965  21.260  36.211  1.00  0.00           C
ATOM   2608  O   ASN   165      28.635  21.170  35.177  1.00  0.00           O
ATOM   2609  N   ILE   166      28.277  22.184  37.168  1.00  0.00           N
ATOM   2610  H   ILE   166      27.733  22.154  38.019  1.00  0.00           H
ATOM   2611  CA  ILE   166      29.330  23.081  37.099  1.00  0.00           C
ATOM   2612  HA  ILE   166      29.594  23.183  36.046  1.00  0.00           H
ATOM   2613  CB  ILE   166      28.840  24.492  37.589  1.00  0.00           C
ATOM   2614  HB  ILE   166      28.289  24.424  38.526  1.00  0.00           H
ATOM   2615  CG2 ILE   166      30.026  25.374  37.892  1.00  0.00           C
ATOM   2616 HG21 ILE   166      29.574  26.318  38.198  1.00  0.00           H
ATOM   2617 HG22 ILE   166      30.584  25.608  36.985  1.00  0.00           H
ATOM   2618 HG23 ILE   166      30.796  24.967  38.547  1.00  0.00           H
ATOM   2619  CG1 ILE   166      27.890  25.054  36.436  1.00  0.00           C
ATOM   2620 HG12 ILE   166      28.429  25.108  35.490  1.00  0.00           H
ATOM   2621 HG13 ILE   166      27.035  24.379  36.401  1.00  0.00           H
ATOM   2622  CD1 ILE   166      27.352  26.458  36.687  1.00  0.00           C
ATOM   2623 HD11 ILE   166      26.586  26.838  36.013  1.00  0.00           H
ATOM   2624 HD12 ILE   166      28.114  27.201  36.925  1.00  0.00           H
ATOM   2625 HD13 ILE   166      26.728  26.388  37.579  1.00  0.00           H
ATOM   2626  C   ILE   166      30.520  22.425  37.897  1.00  0.00           C
ATOM   2627  O   ILE   166      31.651  22.540  37.492  1.00  0.00           O
ATOM   2628  N   GLU   167      30.263  21.834  39.058  1.00  0.00           N
ATOM   2629  H   GLU   167      29.287  21.786  39.313  1.00  0.00           H
ATOM   2630  CA  GLU   167      31.233  21.050  39.846  1.00  0.00           C
ATOM   2631  HA  GLU   167      32.015  21.698  40.242  1.00  0.00           H
ATOM   2632  CB  GLU   167      30.514  20.340  40.974  1.00  0.00           C
ATOM   2633  HB2 GLU   167      29.654  19.749  40.657  1.00  0.00           H
ATOM   2634  HB3 GLU   167      31.132  19.620  41.513  1.00  0.00           H
ATOM   2635  CG  GLU   167      30.074  21.332  42.099  1.00  0.00           C
ATOM   2636  HG2 GLU   167      30.973  21.903  42.326  1.00  0.00           H
ATOM   2637  HG3 GLU   167      29.303  22.007  41.728  1.00  0.00           H
ATOM   2638  CD  GLU   167      29.642  20.781  43.509  1.00  0.00           C
ATOM   2639  OE1 GLU   167      29.380  19.579  43.686  1.00  0.00           O
ATOM   2640  OE2 GLU   167      29.523  21.551  44.483  1.00  0.00           O
ATOM   2641  C   GLU   167      32.004  20.021  38.935  1.00  0.00           C
ATOM   2642  O   GLU   167      31.448  19.378  38.056  1.00  0.00           O
ATOM   2643  N   ASN   168      33.308  19.973  39.138  1.00  0.00           N
ATOM   2644  H   ASN   168      33.681  20.693  39.740  1.00  0.00           H
ATOM   2645  CA  ASN   168      34.355  19.243  38.257  1.00  0.00           C
ATOM   2646  HA  ASN   168      35.313  19.314  38.771  1.00  0.00           H
ATOM   2647  CB  ASN   168      33.996  17.733  38.060  1.00  0.00           C
ATOM   2648  HB2 ASN   168      33.158  17.660  37.367  1.00  0.00           H
ATOM   2649  HB3 ASN   168      34.848  17.257  37.576  1.00  0.00           H
ATOM   2650  CG  ASN   168      33.651  16.957  39.293  1.00  0.00           C
ATOM   2651  OD1 ASN   168      34.473  16.765  40.161  1.00  0.00           O
ATOM   2652  ND2 ASN   168      32.386  16.646  39.587  1.00  0.00           N
ATOM   2653 HD21 ASN   168      31.651  16.885  38.936  1.00  0.00           H
ATOM   2654 HD22 ASN   168      32.184  16.094  40.408  1.00  0.00           H
ATOM   2655  C   ASN   168      34.665  19.864  36.872  1.00  0.00           C
ATOM   2656  O   ASN   168      35.425  19.343  36.101  1.00  0.00           O
ATOM   2657  N   HID   169      34.136  21.125  36.615  1.00  0.00           N
ATOM   2658  H   HID   169      33.576  21.603  37.305  1.00  0.00           H
ATOM   2659  CA  HID   169      34.211  21.757  35.233  1.00  0.00           C
ATOM   2660  HA  HID   169      34.888  21.097  34.690  1.00  0.00           H
ATOM   2661  CB  HID   169      32.890  21.559  34.549  1.00  0.00           C
ATOM   2662  HB2 HID   169      31.988  21.944  35.023  1.00  0.00           H
ATOM   2663  HB3 HID   169      32.931  22.008  33.556  1.00  0.00           H
ATOM   2664  CG  HID   169      32.594  20.106  34.225  1.00  0.00           C
ATOM   2665  ND1 HID   169      32.105  19.071  35.003  1.00  0.00           N
ATOM   2666  HD1 HID   169      31.612  19.082  35.885  1.00  0.00           H
ATOM   2667  CE1 HID   169      32.114  17.975  34.246  1.00  0.00           C
ATOM   2668  HE1 HID   169      31.867  16.963  34.531  1.00  0.00           H
ATOM   2669  NE2 HID   169      32.510  18.223  32.975  1.00  0.00           N
ATOM   2670  CD2 HID   169      32.792  19.624  32.990  1.00  0.00           C
ATOM   2671  HD2 HID   169      33.128  20.275  32.197  1.00  0.00           H
ATOM   2672  C   HID   169      34.777  23.139  35.208  1.00  0.00           C
ATOM   2673  O   HID   169      34.845  23.835  36.276  1.00  0.00           O
ATOM   2674  N   ASP   170      35.329  23.566  34.056  1.00  0.00           N
ATOM   2675  H   ASP   170      35.210  23.029  33.209  1.00  0.00           H
ATOM   2676  CA  ASP   170      35.934  24.922  33.860  1.00  0.00           C
ATOM   2677  HA  ASP   170      36.418  25.161  34.806  1.00  0.00           H
ATOM   2678  CB  ASP   170      37.081  24.810  32.895  1.00  0.00           C
ATOM   2679  HB2 ASP   170      37.866  24.134  33.235  1.00  0.00           H
ATOM   2680  HB3 ASP   170      36.616  24.411  31.993  1.00  0.00           H
ATOM   2681  CG  ASP   170      37.830  26.127  32.538  1.00  0.00           C
ATOM   2682  OD1 ASP   170      37.845  27.142  33.301  1.00  0.00           O
ATOM   2683  OD2 ASP   170      38.587  26.065  31.582  1.00  0.00           O
ATOM   2684  C   ASP   170      34.981  26.001  33.535  1.00  0.00           C
ATOM   2685  O   ASP   170      34.256  25.878  32.544  1.00  0.00           O
ATOM   2686  N   VAL   171      34.978  27.102  34.274  1.00  0.00           N
ATOM   2687  H   VAL   171      35.806  27.125  34.854  1.00  0.00           H
ATOM   2688  CA  VAL   171      33.973  28.204  34.338  1.00  0.00           C
ATOM   2689  HA  VAL   171      33.088  27.699  33.954  1.00  0.00           H
ATOM   2690  CB  VAL   171      33.677  28.667  35.743  1.00  0.00           C
ATOM   2691  HB  VAL   171      32.810  29.326  35.685  1.00  0.00           H
ATOM   2692  CG1 VAL   171      33.175  27.482  36.594  1.00  0.00           C
ATOM   2693 HG11 VAL   171      32.396  27.071  35.952  1.00  0.00           H
ATOM   2694 HG12 VAL   171      33.926  26.699  36.693  1.00  0.00           H
ATOM   2695 HG13 VAL   171      32.734  27.950  37.475  1.00  0.00           H
ATOM   2696  CG2 VAL   171      34.789  29.512  36.451  1.00  0.00           C
ATOM   2697 HG21 VAL   171      34.576  29.854  37.465  1.00  0.00           H
ATOM   2698 HG22 VAL   171      35.010  30.402  35.861  1.00  0.00           H
ATOM   2699 HG23 VAL   171      35.759  29.017  36.465  1.00  0.00           H
ATOM   2700  C   VAL   171      34.343  29.330  33.359  1.00  0.00           C
ATOM   2701  O   VAL   171      33.494  30.028  32.803  1.00  0.00           O
ATOM   2702  N   VAL   172      35.636  29.464  32.907  1.00  0.00           N
ATOM   2703  H   VAL   172      36.388  28.924  33.311  1.00  0.00           H
ATOM   2704  CA  VAL   172      36.110  30.502  32.013  1.00  0.00           C
ATOM   2705  HA  VAL   172      35.856  31.485  32.412  1.00  0.00           H
ATOM   2706  CB  VAL   172      37.656  30.522  31.955  1.00  0.00           C
ATOM   2707  HB  VAL   172      37.979  29.514  31.695  1.00  0.00           H
ATOM   2708  CG1 VAL   172      38.175  31.527  30.921  1.00  0.00           C
ATOM   2709 HG11 VAL   172      37.848  32.512  31.255  1.00  0.00           H
ATOM   2710 HG12 VAL   172      39.254  31.372  30.924  1.00  0.00           H
ATOM   2711 HG13 VAL   172      37.810  31.186  29.952  1.00  0.00           H
ATOM   2712  CG2 VAL   172      38.240  30.777  33.341  1.00  0.00           C
ATOM   2713 HG21 VAL   172      39.323  30.764  33.221  1.00  0.00           H
ATOM   2714 HG22 VAL   172      37.930  30.059  34.100  1.00  0.00           H
ATOM   2715 HG23 VAL   172      37.955  31.782  33.649  1.00  0.00           H
ATOM   2716  C   VAL   172      35.374  30.398  30.690  1.00  0.00           C
ATOM   2717  O   VAL   172      34.698  31.342  30.333  1.00  0.00           O
ATOM   2718  N   PRO   173      35.275  29.233  29.951  1.00  0.00           N
ATOM   2719  CD  PRO   173      35.858  27.964  30.336  1.00  0.00           C
ATOM   2720  HD2 PRO   173      35.425  27.523  31.235  1.00  0.00           H
ATOM   2721  HD3 PRO   173      36.941  28.036  30.444  1.00  0.00           H
ATOM   2722  CG  PRO   173      35.502  26.941  29.302  1.00  0.00           C
ATOM   2723  HG2 PRO   173      34.846  26.190  29.744  1.00  0.00           H
ATOM   2724  HG3 PRO   173      36.351  26.549  28.743  1.00  0.00           H
ATOM   2725  CB  PRO   173      34.679  27.722  28.263  1.00  0.00           C
ATOM   2726  HB2 PRO   173      33.759  27.145  28.159  1.00  0.00           H
ATOM   2727  HB3 PRO   173      35.232  27.801  27.327  1.00  0.00           H
ATOM   2728  CA  PRO   173      34.391  29.065  28.824  1.00  0.00           C
ATOM   2729  HA  PRO   173      34.558  29.792  28.028  1.00  0.00           H
ATOM   2730  C   PRO   173      32.809  29.217  29.077  1.00  0.00           C
ATOM   2731  O   PRO   173      32.032  29.560  28.224  1.00  0.00           O
ATOM   2732  N   MET   174      32.347  29.004  30.319  1.00  0.00           N
ATOM   2733  H   MET   174      32.974  28.719  31.058  1.00  0.00           H
ATOM   2734  CA  MET   174      30.988  29.206  30.599  1.00  0.00           C
ATOM   2735  HA  MET   174      30.359  28.769  29.823  1.00  0.00           H
ATOM   2736  CB  MET   174      30.529  28.596  31.945  1.00  0.00           C
ATOM   2737  HB2 MET   174      31.072  29.071  32.762  1.00  0.00           H
ATOM   2738  HB3 MET   174      29.481  28.898  31.972  1.00  0.00           H
ATOM   2739  CG  MET   174      30.655  27.041  32.050  1.00  0.00           C
ATOM   2740  HG2 MET   174      30.021  26.702  31.231  1.00  0.00           H
ATOM   2741  HG3 MET   174      31.673  26.669  31.933  1.00  0.00           H
ATOM   2742  SD  MET   174      29.909  26.311  33.485  1.00  0.00           S
ATOM   2743  CE  MET   174      31.271  25.203  34.055  1.00  0.00           C
ATOM   2744  HE1 MET   174      31.481  24.370  33.383  1.00  0.00           H
ATOM   2745  HE2 MET   174      32.176  25.793  34.201  1.00  0.00           H
ATOM   2746  HE3 MET   174      30.994  24.762  35.012  1.00  0.00           H
ATOM   2747  C   MET   174      30.500  30.687  30.562  1.00  0.00           C
ATOM   2748  O   MET   174      29.368  30.924  30.149  1.00  0.00           O
ATOM   2749  N   LEU   175      31.266  31.573  31.168  1.00  0.00           N
ATOM   2750  H   LEU   175      32.060  31.194  31.665  1.00  0.00           H
ATOM   2751  CA  LEU   175      31.248  33.025  31.224  1.00  0.00           C
ATOM   2752  HA  LEU   175      30.254  33.368  31.509  1.00  0.00           H
ATOM   2753  CB  LEU   175      32.248  33.567  32.156  1.00  0.00           C
ATOM   2754  HB2 LEU   175      32.050  33.254  33.182  1.00  0.00           H
ATOM   2755  HB3 LEU   175      33.210  33.159  31.846  1.00  0.00           H
ATOM   2756  CG  LEU   175      32.442  35.138  32.262  1.00  0.00           C
ATOM   2757  HG  LEU   175      32.861  35.400  31.290  1.00  0.00           H
ATOM   2758  CD1 LEU   175      31.149  35.883  32.577  1.00  0.00           C
ATOM   2759 HD11 LEU   175      30.602  35.369  33.367  1.00  0.00           H
ATOM   2760 HD12 LEU   175      30.500  35.928  31.702  1.00  0.00           H
ATOM   2761 HD13 LEU   175      31.312  36.921  32.868  1.00  0.00           H
ATOM   2762  CD2 LEU   175      33.491  35.490  33.323  1.00  0.00           C
ATOM   2763 HD21 LEU   175      33.708  36.549  33.182  1.00  0.00           H
ATOM   2764 HD22 LEU   175      33.104  35.282  34.319  1.00  0.00           H
ATOM   2765 HD23 LEU   175      34.396  34.960  33.026  1.00  0.00           H
ATOM   2766  C   LEU   175      31.508  33.531  29.793  1.00  0.00           C
ATOM   2767  O   LEU   175      30.766  34.331  29.243  1.00  0.00           O
ATOM   2768  N   GLN   176      32.606  33.078  29.194  1.00  0.00           N
ATOM   2769  H   GLN   176      33.069  32.278  29.601  1.00  0.00           H
ATOM   2770  CA  GLN   176      33.028  33.578  27.838  1.00  0.00           C
ATOM   2771  HA  GLN   176      33.067  34.665  27.759  1.00  0.00           H
ATOM   2772  CB  GLN   176      34.477  33.165  27.633  1.00  0.00           C
ATOM   2773  HB2 GLN   176      35.052  33.545  28.477  1.00  0.00           H
ATOM   2774  HB3 GLN   176      34.433  32.077  27.659  1.00  0.00           H
ATOM   2775  CG  GLN   176      35.182  33.493  26.298  1.00  0.00           C
ATOM   2776  HG2 GLN   176      35.933  32.719  26.142  1.00  0.00           H
ATOM   2777  HG3 GLN   176      34.579  33.492  25.389  1.00  0.00           H
ATOM   2778  CD  GLN   176      35.906  34.902  26.443  1.00  0.00           C
ATOM   2779  OE1 GLN   176      35.368  35.894  26.801  1.00  0.00           O
ATOM   2780  NE2 GLN   176      37.176  34.807  26.116  1.00  0.00           N
ATOM   2781 HE21 GLN   176      37.745  35.625  25.958  1.00  0.00           H
ATOM   2782 HE22 GLN   176      37.713  33.960  25.994  1.00  0.00           H
ATOM   2783  C   GLN   176      32.132  33.227  26.636  1.00  0.00           C
ATOM   2784  O   GLN   176      31.992  34.078  25.728  1.00  0.00           O
ATOM   2785  N   LYS   177      31.474  32.036  26.634  1.00  0.00           N
ATOM   2786  H   LYS   177      31.823  31.287  27.216  1.00  0.00           H
ATOM   2787  CA  LYS   177      30.297  31.768  25.764  1.00  0.00           C
ATOM   2788  HA  LYS   177      30.636  31.972  24.749  1.00  0.00           H
ATOM   2789  CB  LYS   177      29.913  30.268  25.817  1.00  0.00           C
ATOM   2790  HB2 LYS   177      30.856  29.833  25.486  1.00  0.00           H
ATOM   2791  HB3 LYS   177      29.750  29.873  26.819  1.00  0.00           H
ATOM   2792  CG  LYS   177      28.895  29.796  24.748  1.00  0.00           C
ATOM   2793  HG2 LYS   177      28.683  28.771  25.053  1.00  0.00           H
ATOM   2794  HG3 LYS   177      27.958  30.315  24.943  1.00  0.00           H
ATOM   2795  CD  LYS   177      29.250  29.884  23.245  1.00  0.00           C
ATOM   2796  HD2 LYS   177      29.357  30.931  22.965  1.00  0.00           H
ATOM   2797  HD3 LYS   177      30.250  29.486  23.071  1.00  0.00           H
ATOM   2798  CE  LYS   177      28.250  29.193  22.347  1.00  0.00           C
ATOM   2799  HE2 LYS   177      28.324  28.150  22.656  1.00  0.00           H
ATOM   2800  HE3 LYS   177      27.236  29.482  22.625  1.00  0.00           H
ATOM   2801  NZ  LYS   177      28.426  29.354  20.877  1.00  0.00           N
ATOM   2802  HZ1 LYS   177      28.152  28.509  20.395  1.00  0.00           H
ATOM   2803  HZ2 LYS   177      29.432  29.385  20.784  1.00  0.00           H
ATOM   2804  HZ3 LYS   177      28.024  30.226  20.567  1.00  0.00           H
ATOM   2805  C   LYS   177      29.088  32.690  25.977  1.00  0.00           C
ATOM   2806  O   LYS   177      28.331  32.970  25.023  1.00  0.00           O
ATOM   2807  N   GLN   178      28.769  33.058  27.229  1.00  0.00           N
ATOM   2808  H   GLN   178      29.380  32.693  27.946  1.00  0.00           H
ATOM   2809  CA  GLN   178      27.641  33.961  27.459  1.00  0.00           C
ATOM   2810  HA  GLN   178      26.846  33.708  26.758  1.00  0.00           H
ATOM   2811  CB  GLN   178      26.887  33.813  28.728  1.00  0.00           C
ATOM   2812  HB2 GLN   178      27.572  34.063  29.539  1.00  0.00           H
ATOM   2813  HB3 GLN   178      26.088  34.550  28.661  1.00  0.00           H
ATOM   2814  CG  GLN   178      26.396  32.325  28.956  1.00  0.00           C
ATOM   2815  HG2 GLN   178      27.302  31.746  29.141  1.00  0.00           H
ATOM   2816  HG3 GLN   178      25.879  32.178  29.904  1.00  0.00           H
ATOM   2817  CD  GLN   178      25.620  31.692  27.744  1.00  0.00           C
ATOM   2818  OE1 GLN   178      24.988  32.353  26.900  1.00  0.00           O
ATOM   2819  NE2 GLN   178      25.671  30.383  27.551  1.00  0.00           N
ATOM   2820 HE21 GLN   178      25.278  30.101  26.664  1.00  0.00           H
ATOM   2821 HE22 GLN   178      26.081  29.682  28.151  1.00  0.00           H
ATOM   2822  C   GLN   178      28.017  35.461  27.268  1.00  0.00           C
ATOM   2823  O   GLN   178      27.134  36.078  26.655  1.00  0.00           O
ATOM   2824  N   ILE   179      29.196  35.904  27.573  1.00  0.00           N
ATOM   2825  H   ILE   179      29.804  35.280  28.086  1.00  0.00           H
ATOM   2826  CA  ILE   179      29.745  37.121  26.958  1.00  0.00           C
ATOM   2827  HA  ILE   179      29.145  38.004  27.178  1.00  0.00           H
ATOM   2828  CB  ILE   179      31.218  37.354  27.397  1.00  0.00           C
ATOM   2829  HB  ILE   179      31.735  36.434  27.124  1.00  0.00           H
ATOM   2830  CG2 ILE   179      31.807  38.526  26.548  1.00  0.00           C
ATOM   2831 HG21 ILE   179      32.012  38.243  25.516  1.00  0.00           H
ATOM   2832 HG22 ILE   179      32.808  38.755  26.916  1.00  0.00           H
ATOM   2833 HG23 ILE   179      31.289  39.485  26.538  1.00  0.00           H
ATOM   2834  CG1 ILE   179      31.320  37.682  28.955  1.00  0.00           C
ATOM   2835 HG12 ILE   179      31.002  38.719  29.063  1.00  0.00           H
ATOM   2836 HG13 ILE   179      30.677  37.107  29.619  1.00  0.00           H
ATOM   2837  CD1 ILE   179      32.779  37.692  29.444  1.00  0.00           C
ATOM   2838 HD11 ILE   179      33.301  38.518  28.960  1.00  0.00           H
ATOM   2839 HD12 ILE   179      33.206  36.712  29.232  1.00  0.00           H
ATOM   2840 HD13 ILE   179      32.636  37.899  30.504  1.00  0.00           H
ATOM   2841  C   ILE   179      29.568  37.142  25.459  1.00  0.00           C
ATOM   2842  O   ILE   179      28.999  38.097  24.889  1.00  0.00           O
ATOM   2843  N   THR   180      30.015  36.053  24.779  1.00  0.00           N
ATOM   2844  H   THR   180      30.522  35.396  25.356  1.00  0.00           H
ATOM   2845  CA  THR   180      29.954  36.082  23.325  1.00  0.00           C
ATOM   2846  HA  THR   180      30.495  36.960  22.973  1.00  0.00           H
ATOM   2847  CB  THR   180      30.788  34.852  22.840  1.00  0.00           C
ATOM   2848  HB  THR   180      30.329  33.980  23.307  1.00  0.00           H
ATOM   2849  CG2 THR   180      30.681  34.672  21.404  1.00  0.00           C
ATOM   2850 HG21 THR   180      29.636  34.541  21.121  1.00  0.00           H
ATOM   2851 HG22 THR   180      31.259  33.802  21.091  1.00  0.00           H
ATOM   2852 HG23 THR   180      31.086  35.533  20.875  1.00  0.00           H
ATOM   2853  OG1 THR   180      32.151  34.958  23.181  1.00  0.00           O
ATOM   2854  HG1 THR   180      32.139  34.665  24.094  1.00  0.00           H
ATOM   2855  C   THR   180      28.491  36.103  22.819  1.00  0.00           C
ATOM   2856  O   THR   180      28.215  36.774  21.841  1.00  0.00           O
ATOM   2857  N   LYS   181      27.588  35.389  23.484  1.00  0.00           N
ATOM   2858  H   LYS   181      27.889  34.747  24.204  1.00  0.00           H
ATOM   2859  CA  LYS   181      26.155  35.398  23.140  1.00  0.00           C
ATOM   2860  HA  LYS   181      26.053  35.204  22.072  1.00  0.00           H
ATOM   2861  CB  LYS   181      25.390  34.201  23.765  1.00  0.00           C
ATOM   2862  HB2 LYS   181      25.637  34.007  24.808  1.00  0.00           H
ATOM   2863  HB3 LYS   181      24.337  34.476  23.694  1.00  0.00           H
ATOM   2864  CG  LYS   181      25.658  32.905  22.941  1.00  0.00           C
ATOM   2865  HG2 LYS   181      25.446  33.024  21.878  1.00  0.00           H
ATOM   2866  HG3 LYS   181      26.726  32.736  23.075  1.00  0.00           H
ATOM   2867  CD  LYS   181      24.895  31.708  23.544  1.00  0.00           C
ATOM   2868  HD2 LYS   181      25.470  30.848  23.203  1.00  0.00           H
ATOM   2869  HD3 LYS   181      24.857  31.787  24.631  1.00  0.00           H
ATOM   2870  CE  LYS   181      23.480  31.793  23.075  1.00  0.00           C
ATOM   2871  HE2 LYS   181      23.122  32.784  23.355  1.00  0.00           H
ATOM   2872  HE3 LYS   181      23.359  31.623  22.005  1.00  0.00           H
ATOM   2873  NZ  LYS   181      22.528  30.781  23.668  1.00  0.00           N
ATOM   2874  HZ1 LYS   181      21.566  31.085  23.634  1.00  0.00           H
ATOM   2875  HZ2 LYS   181      22.871  30.692  24.613  1.00  0.00           H
ATOM   2876  HZ3 LYS   181      22.602  29.879  23.219  1.00  0.00           H
ATOM   2877  C   LYS   181      25.478  36.734  23.402  1.00  0.00           C
ATOM   2878  O   LYS   181      24.575  37.105  22.636  1.00  0.00           O
ATOM   2879  N   ARG   182      25.791  37.460  24.565  1.00  0.00           N
ATOM   2880  H   ARG   182      26.355  37.007  25.271  1.00  0.00           H
ATOM   2881  CA  ARG   182      25.429  38.876  24.780  1.00  0.00           C
ATOM   2882  HA  ARG   182      24.394  38.848  24.442  1.00  0.00           H
ATOM   2883  CB  ARG   182      25.497  39.262  26.222  1.00  0.00           C
ATOM   2884  HB2 ARG   182      26.307  38.730  26.721  1.00  0.00           H
ATOM   2885  HB3 ARG   182      25.571  40.336  26.394  1.00  0.00           H
ATOM   2886  CG  ARG   182      24.167  38.932  26.969  1.00  0.00           C
ATOM   2887  HG2 ARG   182      24.298  39.111  28.037  1.00  0.00           H
ATOM   2888  HG3 ARG   182      23.374  39.586  26.610  1.00  0.00           H
ATOM   2889  CD  ARG   182      23.694  37.506  26.843  1.00  0.00           C
ATOM   2890  HD2 ARG   182      23.416  37.217  25.829  1.00  0.00           H
ATOM   2891  HD3 ARG   182      24.548  36.875  27.089  1.00  0.00           H
ATOM   2892  NE  ARG   182      22.570  37.227  27.738  1.00  0.00           N
ATOM   2893  HE  ARG   182      22.193  37.949  28.335  1.00  0.00           H
ATOM   2894  CZ  ARG   182      21.636  36.306  27.599  1.00  0.00           C
ATOM   2895  NH1 ARG   182      20.645  36.235  28.439  1.00  0.00           N
ATOM   2896 HH11 ARG   182      20.628  36.808  29.270  1.00  0.00           H
ATOM   2897 HH12 ARG   182      19.876  35.586  28.353  1.00  0.00           H
ATOM   2898  NH2 ARG   182      21.765  35.420  26.627  1.00  0.00           N
ATOM   2899 HH21 ARG   182      22.587  35.435  26.040  1.00  0.00           H
ATOM   2900 HH22 ARG   182      21.099  34.678  26.470  1.00  0.00           H
ATOM   2901  C   ARG   182      26.095  39.826  23.785  1.00  0.00           C
ATOM   2902  O   ARG   182      25.708  40.997  23.628  1.00  0.00           O
ATOM   2903  N   ASN   183      27.080  39.378  23.035  1.00  0.00           N
ATOM   2904  H   ASN   183      27.294  38.395  23.123  1.00  0.00           H
ATOM   2905  CA  ASN   183      27.969  40.006  21.980  1.00  0.00           C
ATOM   2906  HA  ASN   183      28.751  39.288  21.734  1.00  0.00           H
ATOM   2907  CB  ASN   183      27.160  40.450  20.709  1.00  0.00           C
ATOM   2908  HB2 ASN   183      26.619  41.343  21.025  1.00  0.00           H
ATOM   2909  HB3 ASN   183      27.763  40.808  19.874  1.00  0.00           H
ATOM   2910  CG  ASN   183      26.165  39.452  20.139  1.00  0.00           C
ATOM   2911  OD1 ASN   183      25.118  39.820  19.580  1.00  0.00           O
ATOM   2912  ND2 ASN   183      26.339  38.124  20.073  1.00  0.00           N
ATOM   2913 HD21 ASN   183      27.198  37.778  20.477  1.00  0.00           H
ATOM   2914 HD22 ASN   183      25.756  37.630  19.413  1.00  0.00           H
ATOM   2915  C   ASN   183      28.664  41.239  22.597  1.00  0.00           C
ATOM   2916  O   ASN   183      28.971  42.188  21.863  1.00  0.00           O
ATOM   2917  N   ILE   184      28.871  41.174  23.948  1.00  0.00           N
ATOM   2918  H   ILE   184      28.708  40.334  24.487  1.00  0.00           H
ATOM   2919  CA  ILE   184      29.629  42.241  24.542  1.00  0.00           C
ATOM   2920  HA  ILE   184      29.159  43.078  24.026  1.00  0.00           H
ATOM   2921  CB  ILE   184      29.477  42.418  26.073  1.00  0.00           C
ATOM   2922  HB  ILE   184      30.397  42.061  26.534  1.00  0.00           H
ATOM   2923  CG2 ILE   184      29.088  43.900  26.347  1.00  0.00           C
ATOM   2924 HG21 ILE   184      29.818  44.646  26.030  1.00  0.00           H
ATOM   2925 HG22 ILE   184      28.895  44.100  27.400  1.00  0.00           H
ATOM   2926 HG23 ILE   184      28.161  44.065  25.797  1.00  0.00           H
ATOM   2927  CG1 ILE   184      28.304  41.503  26.624  1.00  0.00           C
ATOM   2928 HG12 ILE   184      27.411  42.097  26.431  1.00  0.00           H
ATOM   2929 HG13 ILE   184      28.093  40.515  26.215  1.00  0.00           H
ATOM   2930  CD1 ILE   184      28.532  41.251  28.173  1.00  0.00           C
ATOM   2931 HD11 ILE   184      29.449  40.705  28.397  1.00  0.00           H
ATOM   2932 HD12 ILE   184      27.673  40.682  28.528  1.00  0.00           H
ATOM   2933 HD13 ILE   184      28.494  42.201  28.706  1.00  0.00           H
ATOM   2934  C   ILE   184      31.071  42.038  24.110  1.00  0.00           C
ATOM   2935  O   ILE   184      31.643  41.013  24.416  1.00  0.00           O
ATOM   2936  N   PRO   185      31.770  43.087  23.567  1.00  0.00           N
ATOM   2937  CD  PRO   185      31.119  44.250  22.950  1.00  0.00           C
ATOM   2938  HD2 PRO   185      31.162  45.052  23.687  1.00  0.00           H
ATOM   2939  HD3 PRO   185      30.106  43.982  22.651  1.00  0.00           H
ATOM   2940  CG  PRO   185      31.956  44.495  21.734  1.00  0.00           C
ATOM   2941  HG2 PRO   185      31.692  45.481  21.349  1.00  0.00           H
ATOM   2942  HG3 PRO   185      31.709  43.670  21.067  1.00  0.00           H
ATOM   2943  CB  PRO   185      33.374  44.291  22.317  1.00  0.00           C
ATOM   2944  HB2 PRO   185      33.702  45.218  22.788  1.00  0.00           H
ATOM   2945  HB3 PRO   185      34.193  44.145  21.614  1.00  0.00           H
ATOM   2946  CA  PRO   185      33.141  43.134  23.267  1.00  0.00           C
ATOM   2947  HA  PRO   185      33.362  42.188  22.772  1.00  0.00           H
ATOM   2948  C   PRO   185      34.006  43.097  24.504  1.00  0.00           C
ATOM   2949  O   PRO   185      34.638  44.072  24.801  1.00  0.00           O
ATOM   2950  N   ILE   186      34.090  41.964  25.191  1.00  0.00           N
ATOM   2951  H   ILE   186      33.603  41.187  24.766  1.00  0.00           H
ATOM   2952  CA  ILE   186      34.783  41.746  26.468  1.00  0.00           C
ATOM   2953  HA  ILE   186      35.513  42.556  26.525  1.00  0.00           H
ATOM   2954  CB  ILE   186      33.721  41.704  27.611  1.00  0.00           C
ATOM   2955  HB  ILE   186      32.893  41.022  27.423  1.00  0.00           H
ATOM   2956  CG2 ILE   186      34.326  41.094  28.878  1.00  0.00           C
ATOM   2957 HG21 ILE   186      34.770  40.131  28.628  1.00  0.00           H
ATOM   2958 HG22 ILE   186      33.632  41.064  29.718  1.00  0.00           H
ATOM   2959 HG23 ILE   186      35.155  41.735  29.179  1.00  0.00           H
ATOM   2960  CG1 ILE   186      33.093  43.125  27.785  1.00  0.00           C
ATOM   2961 HG12 ILE   186      33.856  43.838  28.094  1.00  0.00           H
ATOM   2962 HG13 ILE   186      32.564  43.473  26.897  1.00  0.00           H
ATOM   2963  CD1 ILE   186      32.013  43.084  28.924  1.00  0.00           C
ATOM   2964 HD11 ILE   186      31.191  42.402  28.712  1.00  0.00           H
ATOM   2965 HD12 ILE   186      31.627  44.082  29.131  1.00  0.00           H
ATOM   2966 HD13 ILE   186      32.414  42.873  29.915  1.00  0.00           H
ATOM   2967  C   ILE   186      35.535  40.449  26.284  1.00  0.00           C
ATOM   2968  O   ILE   186      34.959  39.546  25.642  1.00  0.00           O
ATOM   2969  N   GLU   187      36.712  40.329  26.870  1.00  0.00           N
ATOM   2970  H   GLU   187      37.039  41.193  27.279  1.00  0.00           H
ATOM   2971  CA  GLU   187      37.596  39.160  26.802  1.00  0.00           C
ATOM   2972  HA  GLU   187      37.005  38.433  26.244  1.00  0.00           H
ATOM   2973  CB  GLU   187      38.798  39.479  25.967  1.00  0.00           C
ATOM   2974  HB2 GLU   187      38.489  39.884  25.004  1.00  0.00           H
ATOM   2975  HB3 GLU   187      39.234  40.328  26.495  1.00  0.00           H
ATOM   2976  CG  GLU   187      39.840  38.405  25.751  1.00  0.00           C
ATOM   2977  HG2 GLU   187      40.688  38.871  25.249  1.00  0.00           H
ATOM   2978  HG3 GLU   187      40.269  38.062  26.693  1.00  0.00           H
ATOM   2979  CD  GLU   187      39.318  37.238  24.862  1.00  0.00           C
ATOM   2980  OE1 GLU   187      38.091  37.128  24.480  1.00  0.00           O
ATOM   2981  OE2 GLU   187      40.093  36.355  24.630  1.00  0.00           O
ATOM   2982  C   GLU   187      37.930  38.618  28.241  1.00  0.00           C
ATOM   2983  O   GLU   187      38.636  39.324  29.020  1.00  0.00           O
ATOM   2984  N   VAL   188      37.386  37.462  28.710  1.00  0.00           N
ATOM   2985  H   VAL   188      36.718  37.028  28.090  1.00  0.00           H
ATOM   2986  CA  VAL   188      37.890  36.927  30.010  1.00  0.00           C
ATOM   2987  HA  VAL   188      37.833  37.738  30.736  1.00  0.00           H
ATOM   2988  CB  VAL   188      37.059  35.698  30.459  1.00  0.00           C
ATOM   2989  HB  VAL   188      37.264  34.855  29.799  1.00  0.00           H
ATOM   2990  CG1 VAL   188      37.507  35.233  31.857  1.00  0.00           C
ATOM   2991 HG11 VAL   188      36.751  34.584  32.298  1.00  0.00           H
ATOM   2992 HG12 VAL   188      38.425  34.658  31.733  1.00  0.00           H
ATOM   2993 HG13 VAL   188      37.791  36.070  32.495  1.00  0.00           H
ATOM   2994  CG2 VAL   188      35.546  35.906  30.325  1.00  0.00           C
ATOM   2995 HG21 VAL   188      34.932  35.016  30.465  1.00  0.00           H
ATOM   2996 HG22 VAL   188      35.299  36.328  29.351  1.00  0.00           H
ATOM   2997 HG23 VAL   188      35.316  36.679  31.058  1.00  0.00           H
ATOM   2998  C   VAL   188      39.382  36.483  29.724  1.00  0.00           C
ATOM   2999  O   VAL   188      39.645  35.692  28.794  1.00  0.00           O
ATOM   3000  N   VAL   189      40.255  36.886  30.570  1.00  0.00           N
ATOM   3001  H   VAL   189      40.023  37.417  31.398  1.00  0.00           H
ATOM   3002  CA  VAL   189      41.717  36.685  30.390  1.00  0.00           C
ATOM   3003  HA  VAL   189      41.845  35.908  29.636  1.00  0.00           H
ATOM   3004  CB  VAL   189      42.310  38.047  29.774  1.00  0.00           C
ATOM   3005  HB  VAL   189      41.650  38.398  28.980  1.00  0.00           H
ATOM   3006  CG1 VAL   189      42.502  39.143  30.798  1.00  0.00           C
ATOM   3007 HG11 VAL   189      41.524  39.445  31.175  1.00  0.00           H
ATOM   3008 HG12 VAL   189      43.220  38.826  31.553  1.00  0.00           H
ATOM   3009 HG13 VAL   189      42.933  40.020  30.316  1.00  0.00           H
ATOM   3010  CG2 VAL   189      43.665  37.834  29.113  1.00  0.00           C
ATOM   3011 HG21 VAL   189      43.682  36.981  28.435  1.00  0.00           H
ATOM   3012 HG22 VAL   189      44.438  37.697  29.868  1.00  0.00           H
ATOM   3013 HG23 VAL   189      43.927  38.823  28.737  1.00  0.00           H
ATOM   3014  C   VAL   189      42.501  36.396  31.661  1.00  0.00           C
ATOM   3015  O   VAL   189      43.547  35.800  31.576  1.00  0.00           O
ATOM   3016  N   ALA   190      41.890  36.662  32.828  1.00  0.00           N
ATOM   3017  H   ALA   190      41.063  37.238  32.772  1.00  0.00           H
ATOM   3018  CA  ALA   190      42.353  36.289  34.136  1.00  0.00           C
ATOM   3019  HA  ALA   190      43.050  35.459  34.012  1.00  0.00           H
ATOM   3020  CB  ALA   190      43.148  37.424  34.697  1.00  0.00           C
ATOM   3021  HB1 ALA   190      43.645  37.063  35.597  1.00  0.00           H
ATOM   3022  HB2 ALA   190      42.548  38.248  35.084  1.00  0.00           H
ATOM   3023  HB3 ALA   190      43.772  37.829  33.899  1.00  0.00           H
ATOM   3024  C   ALA   190      41.230  35.702  35.019  1.00  0.00           C
ATOM   3025  O   ALA   190      40.048  36.111  34.984  1.00  0.00           O
ATOM   3026  N   LEU   191      41.553  34.721  35.880  1.00  0.00           N
ATOM   3027  H   LEU   191      42.555  34.592  35.875  1.00  0.00           H
ATOM   3028  CA  LEU   191      40.665  33.917  36.816  1.00  0.00           C
ATOM   3029  HA  LEU   191      39.704  34.429  36.886  1.00  0.00           H
ATOM   3030  CB  LEU   191      40.325  32.520  36.133  1.00  0.00           C
ATOM   3031  HB2 LEU   191      40.089  32.705  35.086  1.00  0.00           H
ATOM   3032  HB3 LEU   191      41.202  31.876  36.181  1.00  0.00           H
ATOM   3033  CG  LEU   191      39.322  31.754  36.907  1.00  0.00           C
ATOM   3034  HG  LEU   191      39.192  30.834  36.338  1.00  0.00           H
ATOM   3035  CD1 LEU   191      39.501  31.405  38.377  1.00  0.00           C
ATOM   3036 HD11 LEU   191      39.533  32.282  39.021  1.00  0.00           H
ATOM   3037 HD12 LEU   191      40.447  30.864  38.388  1.00  0.00           H
ATOM   3038 HD13 LEU   191      38.678  30.795  38.752  1.00  0.00           H
ATOM   3039  CD2 LEU   191      37.956  32.427  36.749  1.00  0.00           C
ATOM   3040 HD21 LEU   191      37.227  31.776  37.232  1.00  0.00           H
ATOM   3041 HD22 LEU   191      37.829  33.390  37.244  1.00  0.00           H
ATOM   3042 HD23 LEU   191      37.755  32.556  35.685  1.00  0.00           H
ATOM   3043  C   LEU   191      41.441  33.852  38.128  1.00  0.00           C
ATOM   3044  O   LEU   191      42.474  33.134  38.152  1.00  0.00           O
ATOM   3045  N   ILE   192      41.105  34.586  39.135  1.00  0.00           N
ATOM   3046  H   ILE   192      40.195  35.022  39.163  1.00  0.00           H
ATOM   3047  CA  ILE   192      41.890  34.605  40.385  1.00  0.00           C
ATOM   3048  HA  ILE   192      42.682  33.874  40.230  1.00  0.00           H
ATOM   3049  CB  ILE   192      42.586  35.953  40.577  1.00  0.00           C
ATOM   3050  HB  ILE   192      43.269  35.750  41.401  1.00  0.00           H
ATOM   3051  CG2 ILE   192      43.491  36.300  39.334  1.00  0.00           C
ATOM   3052 HG21 ILE   192      42.884  36.651  38.499  1.00  0.00           H
ATOM   3053 HG22 ILE   192      44.118  35.501  38.939  1.00  0.00           H
ATOM   3054 HG23 ILE   192      43.971  37.252  39.559  1.00  0.00           H
ATOM   3055  CG1 ILE   192      41.656  37.150  41.047  1.00  0.00           C
ATOM   3056 HG12 ILE   192      40.829  37.523  40.443  1.00  0.00           H
ATOM   3057 HG13 ILE   192      41.188  36.812  41.972  1.00  0.00           H
ATOM   3058  CD1 ILE   192      42.462  38.299  41.669  1.00  0.00           C
ATOM   3059 HD11 ILE   192      43.215  37.921  42.362  1.00  0.00           H
ATOM   3060 HD12 ILE   192      41.765  38.974  42.164  1.00  0.00           H
ATOM   3061 HD13 ILE   192      43.006  38.824  40.884  1.00  0.00           H
ATOM   3062  C   ILE   192      41.052  34.296  41.542  1.00  0.00           C
ATOM   3063  O   ILE   192      39.900  34.737  41.645  1.00  0.00           O
ATOM   3064  N   ASN   193      41.667  33.678  42.560  1.00  0.00           N
ATOM   3065  H   ASN   193      42.634  33.426  42.413  1.00  0.00           H
ATOM   3066  CA  ASN   193      41.373  33.971  43.975  1.00  0.00           C
ATOM   3067  HA  ASN   193      40.295  34.120  44.042  1.00  0.00           H
ATOM   3068  CB  ASN   193      41.674  32.685  44.765  1.00  0.00           C
ATOM   3069  HB2 ASN   193      40.812  32.026  44.662  1.00  0.00           H
ATOM   3070  HB3 ASN   193      42.634  32.264  44.462  1.00  0.00           H
ATOM   3071  CG  ASN   193      41.826  32.917  46.275  1.00  0.00           C
ATOM   3072  OD1 ASN   193      42.063  33.983  46.819  1.00  0.00           O
ATOM   3073  ND2 ASN   193      41.727  31.848  47.072  1.00  0.00           N
ATOM   3074 HD21 ASN   193      41.677  30.961  46.590  1.00  0.00           H
ATOM   3075 HD22 ASN   193      41.887  32.014  48.055  1.00  0.00           H
ATOM   3076  C   ASN   193      42.030  35.324  44.334  1.00  0.00           C
ATOM   3077  O   ASN   193      43.184  35.577  44.036  1.00  0.00           O
ATOM   3078  N   ASP   194      41.312  36.226  44.979  1.00  0.00           N
ATOM   3079  H   ASP   194      40.408  35.940  45.327  1.00  0.00           H
ATOM   3080  CA  ASP   194      41.631  37.647  45.307  1.00  0.00           C
ATOM   3081  HA  ASP   194      41.821  38.140  44.353  1.00  0.00           H
ATOM   3082  CB  ASP   194      40.474  38.325  45.942  1.00  0.00           C
ATOM   3083  HB2 ASP   194      40.820  39.320  46.220  1.00  0.00           H
ATOM   3084  HB3 ASP   194      39.721  38.373  45.156  1.00  0.00           H
ATOM   3085  CG  ASP   194      39.905  37.738  47.242  1.00  0.00           C
ATOM   3086  OD1 ASP   194      39.721  38.498  48.270  1.00  0.00           O
ATOM   3087  OD2 ASP   194      39.447  36.585  47.249  1.00  0.00           O
ATOM   3088  C   ASP   194      42.930  37.716  46.157  1.00  0.00           C
ATOM   3089  O   ASP   194      43.423  38.780  46.338  1.00  0.00           O
ATOM   3090  N   THR   195      43.493  36.596  46.617  1.00  0.00           N
ATOM   3091  H   THR   195      43.109  35.684  46.420  1.00  0.00           H
ATOM   3092  CA  THR   195      44.658  36.657  47.615  1.00  0.00           C
ATOM   3093  HA  THR   195      44.323  37.286  48.438  1.00  0.00           H
ATOM   3094  CB  THR   195      44.934  35.224  48.143  1.00  0.00           C
ATOM   3095  HB  THR   195      45.107  34.443  47.403  1.00  0.00           H
ATOM   3096  CG2 THR   195      45.919  35.282  49.292  1.00  0.00           C
ATOM   3097 HG21 THR   195      46.764  35.830  48.874  1.00  0.00           H
ATOM   3098 HG22 THR   195      46.355  34.303  49.493  1.00  0.00           H
ATOM   3099 HG23 THR   195      45.624  35.843  50.178  1.00  0.00           H
ATOM   3100  OG1 THR   195      43.771  34.823  48.823  1.00  0.00           O
ATOM   3101  HG1 THR   195      43.227  34.378  48.169  1.00  0.00           H
ATOM   3102  C   THR   195      45.932  37.173  46.984  1.00  0.00           C
ATOM   3103  O   THR   195      46.644  38.096  47.462  1.00  0.00           O
ATOM   3104  N   THR   196      46.147  36.687  45.800  1.00  0.00           N
ATOM   3105  H   THR   196      45.583  35.913  45.476  1.00  0.00           H
ATOM   3106  CA  THR   196      47.243  37.093  44.899  1.00  0.00           C
ATOM   3107  HA  THR   196      48.044  37.335  45.597  1.00  0.00           H
ATOM   3108  CB  THR   196      47.651  36.020  43.866  1.00  0.00           C
ATOM   3109  HB  THR   196      46.798  35.938  43.193  1.00  0.00           H
ATOM   3110  CG2 THR   196      48.848  36.527  42.994  1.00  0.00           C
ATOM   3111 HG21 THR   196      48.944  35.644  42.362  1.00  0.00           H
ATOM   3112 HG22 THR   196      49.767  36.732  43.543  1.00  0.00           H
ATOM   3113 HG23 THR   196      48.782  37.392  42.335  1.00  0.00           H
ATOM   3114  OG1 THR   196      47.913  34.869  44.595  1.00  0.00           O
ATOM   3115  HG1 THR   196      47.003  34.612  44.756  1.00  0.00           H
ATOM   3116  C   THR   196      46.832  38.394  44.229  1.00  0.00           C
ATOM   3117  O   THR   196      47.729  39.267  44.222  1.00  0.00           O
ATOM   3118  N   GLY   197      45.558  38.635  43.957  1.00  0.00           N
ATOM   3119  H   GLY   197      44.867  37.950  44.225  1.00  0.00           H
ATOM   3120  CA  GLY   197      45.198  40.004  43.462  1.00  0.00           C
ATOM   3121  HA2 GLY   197      45.817  40.275  42.607  1.00  0.00           H
ATOM   3122  HA3 GLY   197      44.167  39.886  43.134  1.00  0.00           H
ATOM   3123  C   GLY   197      45.435  41.124  44.456  1.00  0.00           C
ATOM   3124  O   GLY   197      45.851  42.245  44.107  1.00  0.00           O
ATOM   3125  N   THR   198      45.343  40.782  45.745  1.00  0.00           N
ATOM   3126  H   THR   198      44.908  39.894  45.951  1.00  0.00           H
ATOM   3127  CA  THR   198      45.635  41.761  46.826  1.00  0.00           C
ATOM   3128  HA  THR   198      45.057  42.678  46.709  1.00  0.00           H
ATOM   3129  CB  THR   198      45.321  41.067  48.200  1.00  0.00           C
ATOM   3130  HB  THR   198      45.898  40.171  48.433  1.00  0.00           H
ATOM   3131  CG2 THR   198      45.530  41.954  49.420  1.00  0.00           C
ATOM   3132 HG21 THR   198      46.512  42.421  49.493  1.00  0.00           H
ATOM   3133 HG22 THR   198      45.270  41.364  50.300  1.00  0.00           H
ATOM   3134 HG23 THR   198      44.792  42.754  49.354  1.00  0.00           H
ATOM   3135  OG1 THR   198      43.985  40.742  48.123  1.00  0.00           O
ATOM   3136  HG1 THR   198      43.907  39.903  47.665  1.00  0.00           H
ATOM   3137  C   THR   198      47.152  42.130  46.888  1.00  0.00           C
ATOM   3138  O   THR   198      47.391  43.322  47.059  1.00  0.00           O
ATOM   3139  N   LEU   199      48.070  41.169  46.703  1.00  0.00           N
ATOM   3140  H   LEU   199      47.694  40.267  46.447  1.00  0.00           H
ATOM   3141  CA  LEU   199      49.550  41.306  46.650  1.00  0.00           C
ATOM   3142  HA  LEU   199      49.836  41.838  47.557  1.00  0.00           H
ATOM   3143  CB  LEU   199      50.094  39.894  46.563  1.00  0.00           C
ATOM   3144  HB2 LEU   199      50.047  39.444  47.555  1.00  0.00           H
ATOM   3145  HB3 LEU   199      49.325  39.401  45.968  1.00  0.00           H
ATOM   3146  CG  LEU   199      51.543  39.813  45.971  1.00  0.00           C
ATOM   3147  HG  LEU   199      51.557  40.383  45.042  1.00  0.00           H
ATOM   3148  CD1 LEU   199      52.638  40.208  46.921  1.00  0.00           C
ATOM   3149 HD11 LEU   199      52.328  41.151  47.372  1.00  0.00           H
ATOM   3150 HD12 LEU   199      53.537  40.287  46.307  1.00  0.00           H
ATOM   3151 HD13 LEU   199      52.742  39.419  47.665  1.00  0.00           H
ATOM   3152  CD2 LEU   199      51.775  38.321  45.577  1.00  0.00           C
ATOM   3153 HD21 LEU   199      51.487  37.606  46.348  1.00  0.00           H
ATOM   3154 HD22 LEU   199      51.251  38.122  44.642  1.00  0.00           H
ATOM   3155 HD23 LEU   199      52.836  38.190  45.364  1.00  0.00           H
ATOM   3156  C   LEU   199      49.930  42.187  45.388  1.00  0.00           C
ATOM   3157  O   LEU   199      50.710  43.113  45.573  1.00  0.00           O
ATOM   3158  N   VAL   200      49.365  41.854  44.176  1.00  0.00           N
ATOM   3159  H   VAL   200      48.691  41.107  44.252  1.00  0.00           H
ATOM   3160  CA  VAL   200      49.708  42.452  42.884  1.00  0.00           C
ATOM   3161  HA  VAL   200      50.778  42.579  42.722  1.00  0.00           H
ATOM   3162  CB  VAL   200      49.156  41.537  41.797  1.00  0.00           C
ATOM   3163  HB  VAL   200      48.099  41.278  41.860  1.00  0.00           H
ATOM   3164  CG1 VAL   200      49.139  42.441  40.574  1.00  0.00           C
ATOM   3165 HG11 VAL   200      48.867  41.894  39.672  1.00  0.00           H
ATOM   3166 HG12 VAL   200      48.349  43.190  40.641  1.00  0.00           H
ATOM   3167 HG13 VAL   200      50.126  42.822  40.315  1.00  0.00           H
ATOM   3168  CG2 VAL   200      50.079  40.285  41.759  1.00  0.00           C
ATOM   3169 HG21 VAL   200      50.921  40.611  41.148  1.00  0.00           H
ATOM   3170 HG22 VAL   200      49.730  39.460  41.138  1.00  0.00           H
ATOM   3171 HG23 VAL   200      50.409  39.940  42.738  1.00  0.00           H
ATOM   3172  C   VAL   200      49.095  43.928  42.859  1.00  0.00           C
ATOM   3173  O   VAL   200      49.829  44.824  42.466  1.00  0.00           O
ATOM   3174  N   ALA   201      47.870  44.138  43.373  1.00  0.00           N
ATOM   3175  H   ALA   201      47.487  43.341  43.860  1.00  0.00           H
ATOM   3176  CA  ALA   201      47.285  45.494  43.429  1.00  0.00           C
ATOM   3177  HA  ALA   201      47.343  45.939  42.435  1.00  0.00           H
ATOM   3178  CB  ALA   201      45.776  45.367  43.717  1.00  0.00           C
ATOM   3179  HB1 ALA   201      45.278  44.536  43.217  1.00  0.00           H
ATOM   3180  HB2 ALA   201      45.172  46.253  43.520  1.00  0.00           H
ATOM   3181  HB3 ALA   201      45.577  45.047  44.740  1.00  0.00           H
ATOM   3182  C   ALA   201      48.004  46.498  44.325  1.00  0.00           C
ATOM   3183  O   ALA   201      48.310  47.558  43.859  1.00  0.00           O
ATOM   3184  N   SER   202      48.233  46.014  45.514  1.00  0.00           N
ATOM   3185  H   SER   202      47.767  45.152  45.760  1.00  0.00           H
ATOM   3186  CA  SER   202      49.076  46.718  46.445  1.00  0.00           C
ATOM   3187  HA  SER   202      48.668  47.709  46.645  1.00  0.00           H
ATOM   3188  CB  SER   202      49.129  45.978  47.768  1.00  0.00           C
ATOM   3189  HB2 SER   202      49.573  44.985  47.696  1.00  0.00           H
ATOM   3190  HB3 SER   202      49.708  46.603  48.448  1.00  0.00           H
ATOM   3191  OG  SER   202      47.806  45.706  48.217  1.00  0.00           O
ATOM   3192  HG  SER   202      47.672  44.817  47.880  1.00  0.00           H
ATOM   3193  C   SER   202      50.591  46.846  46.041  1.00  0.00           C
ATOM   3194  O   SER   202      51.270  47.793  46.480  1.00  0.00           O
ATOM   3195  N   TYR   203      51.129  45.879  45.270  1.00  0.00           N
ATOM   3196  H   TYR   203      50.647  45.014  45.074  1.00  0.00           H
ATOM   3197  CA  TYR   203      52.547  45.874  44.753  1.00  0.00           C
ATOM   3198  HA  TYR   203      53.122  46.429  45.493  1.00  0.00           H
ATOM   3199  CB  TYR   203      53.116  44.432  44.545  1.00  0.00           C
ATOM   3200  HB2 TYR   203      53.121  43.899  45.497  1.00  0.00           H
ATOM   3201  HB3 TYR   203      52.455  43.965  43.816  1.00  0.00           H
ATOM   3202  CG  TYR   203      54.554  44.310  44.062  1.00  0.00           C
ATOM   3203  CD1 TYR   203      55.488  45.345  44.194  1.00  0.00           C
ATOM   3204  HD1 TYR   203      55.225  46.286  44.655  1.00  0.00           H
ATOM   3205  CE1 TYR   203      56.798  45.108  43.833  1.00  0.00           C
ATOM   3206  HE1 TYR   203      57.479  45.943  43.884  1.00  0.00           H
ATOM   3207  CZ  TYR   203      57.207  43.852  43.419  1.00  0.00           C
ATOM   3208  OH  TYR   203      58.536  43.569  43.249  1.00  0.00           O
ATOM   3209  HH  TYR   203      58.744  42.632  43.243  1.00  0.00           H
ATOM   3210  CE2 TYR   203      56.300  42.809  43.300  1.00  0.00           C
ATOM   3211  HE2 TYR   203      56.651  41.806  43.113  1.00  0.00           H
ATOM   3212  CD2 TYR   203      54.950  42.991  43.604  1.00  0.00           C
ATOM   3213  HD2 TYR   203      54.237  42.180  43.583  1.00  0.00           H
ATOM   3214  C   TYR   203      52.656  46.734  43.484  1.00  0.00           C
ATOM   3215  O   TYR   203      53.673  47.371  43.260  1.00  0.00           O
ATOM   3216  N   TYR   204      51.547  46.831  42.712  1.00  0.00           N
ATOM   3217  H   TYR   204      50.741  46.270  42.944  1.00  0.00           H
ATOM   3218  CA  TYR   204      51.338  47.964  41.751  1.00  0.00           C
ATOM   3219  HA  TYR   204      52.240  48.047  41.145  1.00  0.00           H
ATOM   3220  CB  TYR   204      50.248  47.662  40.770  1.00  0.00           C
ATOM   3221  HB2 TYR   204      50.394  46.771  40.162  1.00  0.00           H
ATOM   3222  HB3 TYR   204      49.341  47.560  41.365  1.00  0.00           H
ATOM   3223  CG  TYR   204      50.066  48.853  39.835  1.00  0.00           C
ATOM   3224  CD1 TYR   204      50.889  48.845  38.662  1.00  0.00           C
ATOM   3225  HD1 TYR   204      51.624  48.096  38.401  1.00  0.00           H
ATOM   3226  CE1 TYR   204      50.701  49.877  37.729  1.00  0.00           C
ATOM   3227  HE1 TYR   204      51.129  49.788  36.742  1.00  0.00           H
ATOM   3228  CZ  TYR   204      49.779  50.904  38.028  1.00  0.00           C
ATOM   3229  OH  TYR   204      49.616  52.011  37.238  1.00  0.00           O
ATOM   3230  HH  TYR   204      49.996  51.948  36.358  1.00  0.00           H
ATOM   3231  CE2 TYR   204      48.971  50.897  39.154  1.00  0.00           C
ATOM   3232  HE2 TYR   204      48.272  51.698  39.346  1.00  0.00           H
ATOM   3233  CD2 TYR   204      49.039  49.763  40.065  1.00  0.00           C
ATOM   3234  HD2 TYR   204      48.499  49.823  40.997  1.00  0.00           H
ATOM   3235  C   TYR   204      51.249  49.340  42.373  1.00  0.00           C
ATOM   3236  O   TYR   204      51.888  50.218  41.853  1.00  0.00           O
ATOM   3237  N   THR   205      50.455  49.543  43.452  1.00  0.00           N
ATOM   3238  H   THR   205      49.746  48.882  43.737  1.00  0.00           H
ATOM   3239  CA  THR   205      50.502  50.935  44.035  1.00  0.00           C
ATOM   3240  HA  THR   205      50.555  51.590  43.164  1.00  0.00           H
ATOM   3241  CB  THR   205      49.253  51.327  44.800  1.00  0.00           C
ATOM   3242  HB  THR   205      49.360  52.311  45.257  1.00  0.00           H
ATOM   3243  CG2 THR   205      48.083  51.443  43.820  1.00  0.00           C
ATOM   3244 HG21 THR   205      47.913  50.469  43.361  1.00  0.00           H
ATOM   3245 HG22 THR   205      48.238  52.214  43.066  1.00  0.00           H
ATOM   3246 HG23 THR   205      47.206  51.788  44.370  1.00  0.00           H
ATOM   3247  OG1 THR   205      48.866  50.374  45.750  1.00  0.00           O
ATOM   3248  HG1 THR   205      47.906  50.393  45.772  1.00  0.00           H
ATOM   3249  C   THR   205      51.739  51.325  44.890  1.00  0.00           C
ATOM   3250  O   THR   205      51.920  52.424  45.230  1.00  0.00           O
ATOM   3251  N   ASP   206      52.520  50.374  45.202  1.00  0.00           N
ATOM   3252  H   ASP   206      52.123  49.459  45.041  1.00  0.00           H
ATOM   3253  CA  ASP   206      53.631  50.525  46.199  1.00  0.00           C
ATOM   3254  HA  ASP   206      53.905  51.577  46.127  1.00  0.00           H
ATOM   3255  CB  ASP   206      53.113  50.311  47.636  1.00  0.00           C
ATOM   3256  HB2 ASP   206      52.215  50.927  47.677  1.00  0.00           H
ATOM   3257  HB3 ASP   206      52.861  49.251  47.647  1.00  0.00           H
ATOM   3258  CG  ASP   206      54.067  50.681  48.773  1.00  0.00           C
ATOM   3259  OD1 ASP   206      55.134  51.358  48.565  1.00  0.00           O
ATOM   3260  OD2 ASP   206      53.707  50.382  49.917  1.00  0.00           O
ATOM   3261  C   ASP   206      54.789  49.548  45.874  1.00  0.00           C
ATOM   3262  O   ASP   206      54.753  48.369  46.216  1.00  0.00           O
ATOM   3263  N   PRO   207      55.961  50.055  45.433  1.00  0.00           N
ATOM   3264  CD  PRO   207      56.272  51.479  45.169  1.00  0.00           C
ATOM   3265  HD2 PRO   207      55.885  52.131  45.952  1.00  0.00           H
ATOM   3266  HD3 PRO   207      55.938  51.799  44.182  1.00  0.00           H
ATOM   3267  CG  PRO   207      57.803  51.564  45.181  1.00  0.00           C
ATOM   3268  HG2 PRO   207      58.172  51.655  46.202  1.00  0.00           H
ATOM   3269  HG3 PRO   207      58.177  52.339  44.512  1.00  0.00           H
ATOM   3270  CB  PRO   207      58.168  50.232  44.605  1.00  0.00           C
ATOM   3271  HB2 PRO   207      59.168  49.910  44.894  1.00  0.00           H
ATOM   3272  HB3 PRO   207      58.194  50.224  43.515  1.00  0.00           H
ATOM   3273  CA  PRO   207      57.141  49.194  45.120  1.00  0.00           C
ATOM   3274  HA  PRO   207      56.886  48.559  44.273  1.00  0.00           H
ATOM   3275  C   PRO   207      57.642  48.384  46.344  1.00  0.00           C
ATOM   3276  O   PRO   207      58.189  47.245  46.173  1.00  0.00           O
ATOM   3277  N   GLU   208      57.463  48.754  47.639  1.00  0.00           N
ATOM   3278  H   GLU   208      57.086  49.679  47.793  1.00  0.00           H
ATOM   3279  CA  GLU   208      58.021  48.028  48.779  1.00  0.00           C
ATOM   3280  HA  GLU   208      59.070  47.785  48.606  1.00  0.00           H
ATOM   3281  CB  GLU   208      57.954  48.952  50.047  1.00  0.00           C
ATOM   3282  HB2 GLU   208      56.928  49.304  50.160  1.00  0.00           H
ATOM   3283  HB3 GLU   208      58.285  48.297  50.853  1.00  0.00           H
ATOM   3284  CG  GLU   208      58.778  50.267  49.945  1.00  0.00           C
ATOM   3285  HG2 GLU   208      58.773  50.665  48.931  1.00  0.00           H
ATOM   3286  HG3 GLU   208      58.374  51.003  50.640  1.00  0.00           H
ATOM   3287  CD  GLU   208      60.287  50.035  50.173  1.00  0.00           C
ATOM   3288  OE1 GLU   208      60.877  49.385  49.264  1.00  0.00           O
ATOM   3289  OE2 GLU   208      60.780  50.501  51.235  1.00  0.00           O
ATOM   3290  C   GLU   208      57.334  46.749  49.180  1.00  0.00           C
ATOM   3291  O   GLU   208      57.788  46.117  50.119  1.00  0.00           O
ATOM   3292  N   THR   209      56.134  46.437  48.564  1.00  0.00           N
ATOM   3293  H   THR   209      55.799  47.034  47.820  1.00  0.00           H
ATOM   3294  CA  THR   209      55.227  45.427  49.016  1.00  0.00           C
ATOM   3295  HA  THR   209      55.019  45.513  50.083  1.00  0.00           H
ATOM   3296  CB  THR   209      53.879  45.575  48.296  1.00  0.00           C
ATOM   3297  HB  THR   209      54.030  45.493  47.220  1.00  0.00           H
ATOM   3298  CG2 THR   209      52.842  44.599  48.783  1.00  0.00           C
ATOM   3299 HG21 THR   209      52.809  43.638  48.270  1.00  0.00           H
ATOM   3300 HG22 THR   209      51.889  45.103  48.619  1.00  0.00           H
ATOM   3301 HG23 THR   209      52.934  44.309  49.831  1.00  0.00           H
ATOM   3302  OG1 THR   209      53.316  46.896  48.451  1.00  0.00           O
ATOM   3303  HG1 THR   209      53.674  47.347  47.683  1.00  0.00           H
ATOM   3304  C   THR   209      55.778  43.997  48.828  1.00  0.00           C
ATOM   3305  O   THR   209      55.596  43.293  47.801  1.00  0.00           O
ATOM   3306  N   LYS   210      56.352  43.395  49.879  1.00  0.00           N
ATOM   3307  H   LYS   210      56.463  43.953  50.713  1.00  0.00           H
ATOM   3308  CA  LYS   210      57.038  42.083  49.854  1.00  0.00           C
ATOM   3309  HA  LYS   210      57.561  42.135  48.899  1.00  0.00           H
ATOM   3310  CB  LYS   210      58.123  42.102  50.965  1.00  0.00           C
ATOM   3311  HB2 LYS   210      57.576  42.228  51.900  1.00  0.00           H
ATOM   3312  HB3 LYS   210      58.580  41.116  50.889  1.00  0.00           H
ATOM   3313  CG  LYS   210      59.236  43.188  50.792  1.00  0.00           C
ATOM   3314  HG2 LYS   210      58.919  44.188  51.091  1.00  0.00           H
ATOM   3315  HG3 LYS   210      60.021  42.867  51.479  1.00  0.00           H
ATOM   3316  CD  LYS   210      59.907  43.250  49.373  1.00  0.00           C
ATOM   3317  HD2 LYS   210      60.383  42.313  49.088  1.00  0.00           H
ATOM   3318  HD3 LYS   210      59.209  43.600  48.613  1.00  0.00           H
ATOM   3319  CE  LYS   210      61.007  44.309  49.592  1.00  0.00           C
ATOM   3320  HE2 LYS   210      60.543  45.260  49.855  1.00  0.00           H
ATOM   3321  HE3 LYS   210      61.722  44.076  50.380  1.00  0.00           H
ATOM   3322  NZ  LYS   210      61.821  44.446  48.393  1.00  0.00           N
ATOM   3323  HZ1 LYS   210      62.121  43.522  48.120  1.00  0.00           H
ATOM   3324  HZ2 LYS   210      62.662  44.995  48.497  1.00  0.00           H
ATOM   3325  HZ3 LYS   210      61.411  44.929  47.607  1.00  0.00           H
ATOM   3326  C   LYS   210      55.998  40.885  49.896  1.00  0.00           C
ATOM   3327  O   LYS   210      56.375  39.725  49.666  1.00  0.00           O
ATOM   3328  N   MET   211      54.792  41.109  50.349  1.00  0.00           N
ATOM   3329  H   MET   211      54.519  41.978  50.784  1.00  0.00           H
ATOM   3330  CA  MET   211      53.751  40.104  50.521  1.00  0.00           C
ATOM   3331  HA  MET   211      53.712  39.359  49.726  1.00  0.00           H
ATOM   3332  CB  MET   211      54.133  39.150  51.687  1.00  0.00           C
ATOM   3333  HB2 MET   211      54.819  38.390  51.311  1.00  0.00           H
ATOM   3334  HB3 MET   211      54.607  39.789  52.430  1.00  0.00           H
ATOM   3335  CG  MET   211      53.087  38.461  52.517  1.00  0.00           C
ATOM   3336  HG2 MET   211      52.389  39.225  52.860  1.00  0.00           H
ATOM   3337  HG3 MET   211      52.495  37.770  51.917  1.00  0.00           H
ATOM   3338  SD  MET   211      53.757  37.538  53.937  1.00  0.00           S
ATOM   3339  CE  MET   211      52.147  36.855  54.555  1.00  0.00           C
ATOM   3340  HE1 MET   211      51.799  37.319  55.478  1.00  0.00           H
ATOM   3341  HE2 MET   211      51.511  37.006  53.682  1.00  0.00           H
ATOM   3342  HE3 MET   211      52.215  35.802  54.827  1.00  0.00           H
ATOM   3343  C   MET   211      52.355  40.739  50.740  1.00  0.00           C
ATOM   3344  O   MET   211      52.313  41.661  51.513  1.00  0.00           O
ATOM   3345  N   GLY   212      51.257  40.137  50.176  1.00  0.00           N
ATOM   3346  H   GLY   212      51.484  39.326  49.619  1.00  0.00           H
ATOM   3347  CA  GLY   212      49.831  40.278  50.526  1.00  0.00           C
ATOM   3348  HA2 GLY   212      49.552  41.298  50.787  1.00  0.00           H
ATOM   3349  HA3 GLY   212      49.141  39.857  49.794  1.00  0.00           H
ATOM   3350  C   GLY   212      49.710  39.374  51.738  1.00  0.00           C
ATOM   3351  O   GLY   212      50.076  38.201  51.683  1.00  0.00           O
ATOM   3352  N   VAL   213      49.269  39.876  52.869  1.00  0.00           N
ATOM   3353  H   VAL   213      48.918  40.820  52.797  1.00  0.00           H
ATOM   3354  CA  VAL   213      48.666  39.139  53.975  1.00  0.00           C
ATOM   3355  HA  VAL   213      48.863  38.085  53.780  1.00  0.00           H
ATOM   3356  CB  VAL   213      49.428  39.329  55.328  1.00  0.00           C
ATOM   3357  HB  VAL   213      50.448  38.973  55.180  1.00  0.00           H
ATOM   3358  CG1 VAL   213      49.442  40.774  55.752  1.00  0.00           C
ATOM   3359 HG11 VAL   213      48.430  40.988  56.096  1.00  0.00           H
ATOM   3360 HG12 VAL   213      50.128  40.904  56.589  1.00  0.00           H
ATOM   3361 HG13 VAL   213      49.722  41.446  54.941  1.00  0.00           H
ATOM   3362  CG2 VAL   213      48.863  38.348  56.434  1.00  0.00           C
ATOM   3363 HG21 VAL   213      48.804  37.338  56.027  1.00  0.00           H
ATOM   3364 HG22 VAL   213      47.893  38.619  56.852  1.00  0.00           H
ATOM   3365 HG23 VAL   213      49.426  38.272  57.365  1.00  0.00           H
ATOM   3366  C   VAL   213      47.197  39.327  54.153  1.00  0.00           C
ATOM   3367  O   VAL   213      46.774  40.456  53.813  1.00  0.00           O
ATOM   3368  N   ILE   214      46.476  38.475  54.826  1.00  0.00           N
ATOM   3369  H   ILE   214      46.890  37.563  54.954  1.00  0.00           H
ATOM   3370  CA  ILE   214      45.064  38.465  55.178  1.00  0.00           C
ATOM   3371  HA  ILE   214      44.607  39.416  54.904  1.00  0.00           H
ATOM   3372  CB  ILE   214      44.271  37.221  54.555  1.00  0.00           C
ATOM   3373  HB  ILE   214      44.706  36.312  54.971  1.00  0.00           H
ATOM   3374  CG2 ILE   214      42.751  37.060  54.887  1.00  0.00           C
ATOM   3375 HG21 ILE   214      42.107  37.799  54.409  1.00  0.00           H
ATOM   3376 HG22 ILE   214      42.616  36.968  55.965  1.00  0.00           H
ATOM   3377 HG23 ILE   214      42.514  36.082  54.470  1.00  0.00           H
ATOM   3378  CG1 ILE   214      44.409  37.053  52.986  1.00  0.00           C
ATOM   3379 HG12 ILE   214      45.469  36.849  52.834  1.00  0.00           H
ATOM   3380 HG13 ILE   214      43.924  36.151  52.614  1.00  0.00           H
ATOM   3381  CD1 ILE   214      44.141  38.269  52.049  1.00  0.00           C
ATOM   3382 HD11 ILE   214      43.088  38.517  51.914  1.00  0.00           H
ATOM   3383 HD12 ILE   214      44.525  37.943  51.082  1.00  0.00           H
ATOM   3384 HD13 ILE   214      44.616  39.152  52.475  1.00  0.00           H
ATOM   3385  C   ILE   214      44.921  38.422  56.733  1.00  0.00           C
ATOM   3386  O   ILE   214      45.696  37.665  57.362  1.00  0.00           O
ATOM   3387  N   PHE   215      43.987  39.241  57.357  1.00  0.00           N
ATOM   3388  H   PHE   215      43.404  39.848  56.799  1.00  0.00           H
ATOM   3389  CA  PHE   215      43.534  39.213  58.750  1.00  0.00           C
ATOM   3390  HA  PHE   215      43.998  38.407  59.318  1.00  0.00           H
ATOM   3391  CB  PHE   215      44.033  40.503  59.362  1.00  0.00           C
ATOM   3392  HB2 PHE   215      43.754  41.335  58.715  1.00  0.00           H
ATOM   3393  HB3 PHE   215      43.415  40.822  60.202  1.00  0.00           H
ATOM   3394  CG  PHE   215      45.502  40.478  59.698  1.00  0.00           C
ATOM   3395  CD1 PHE   215      46.080  40.042  60.895  1.00  0.00           C
ATOM   3396  HD1 PHE   215      45.430  39.821  61.729  1.00  0.00           H
ATOM   3397  CE1 PHE   215      47.443  40.286  61.170  1.00  0.00           C
ATOM   3398  HE1 PHE   215      47.777  39.989  62.154  1.00  0.00           H
ATOM   3399  CZ  PHE   215      48.340  40.818  60.145  1.00  0.00           C
ATOM   3400  HZ  PHE   215      49.360  41.014  60.445  1.00  0.00           H
ATOM   3401  CE2 PHE   215      47.753  41.210  58.937  1.00  0.00           C
ATOM   3402  HE2 PHE   215      48.338  41.713  58.182  1.00  0.00           H
ATOM   3403  CD2 PHE   215      46.397  41.057  58.730  1.00  0.00           C
ATOM   3404  HD2 PHE   215      45.977  41.369  57.786  1.00  0.00           H
ATOM   3405  C   PHE   215      42.012  39.010  58.769  1.00  0.00           C
ATOM   3406  O   PHE   215      41.284  39.562  59.585  1.00  0.00           O
ATOM   3407  N   GLY   216      41.368  38.394  57.746  1.00  0.00           N
ATOM   3408  H   GLY   216      41.954  37.860  57.118  1.00  0.00           H
ATOM   3409  CA  GLY   216      39.937  38.031  57.635  1.00  0.00           C
ATOM   3410  HA2 GLY   216      39.283  38.901  57.702  1.00  0.00           H
ATOM   3411  HA3 GLY   216      39.821  37.617  56.633  1.00  0.00           H
ATOM   3412  C   GLY   216      39.495  36.950  58.667  1.00  0.00           C
ATOM   3413  O   GLY   216      39.985  36.879  59.815  1.00  0.00           O
ATOM   3414  N   THR   217      38.447  36.149  58.280  1.00  0.00           N
ATOM   3415  H   THR   217      37.954  36.593  57.518  1.00  0.00           H
ATOM   3416  CA  THR   217      37.859  35.111  59.200  1.00  0.00           C
ATOM   3417  HA  THR   217      37.695  35.484  60.211  1.00  0.00           H
ATOM   3418  CB  THR   217      36.484  34.688  58.686  1.00  0.00           C
ATOM   3419  HB  THR   217      36.665  34.332  57.672  1.00  0.00           H
ATOM   3420  CG2 THR   217      35.752  33.594  59.486  1.00  0.00           C
ATOM   3421 HG21 THR   217      36.280  32.642  59.443  1.00  0.00           H
ATOM   3422 HG22 THR   217      34.807  33.368  58.992  1.00  0.00           H
ATOM   3423 HG23 THR   217      35.574  33.808  60.541  1.00  0.00           H
ATOM   3424  OG1 THR   217      35.608  35.798  58.554  1.00  0.00           O
ATOM   3425  HG1 THR   217      36.206  36.540  58.670  1.00  0.00           H
ATOM   3426  C   THR   217      38.959  33.959  59.302  1.00  0.00           C
ATOM   3427  O   THR   217      38.842  33.151  60.285  1.00  0.00           O
ATOM   3428  N   GLY   218      39.911  33.882  58.392  1.00  0.00           N
ATOM   3429  H   GLY   218      39.940  34.572  57.657  1.00  0.00           H
ATOM   3430  CA  GLY   218      41.141  33.093  58.643  1.00  0.00           C
ATOM   3431  HA2 GLY   218      41.182  32.659  59.642  1.00  0.00           H
ATOM   3432  HA3 GLY   218      41.304  32.245  57.978  1.00  0.00           H
ATOM   3433  C   GLY   218      42.419  33.943  58.581  1.00  0.00           C
ATOM   3434  O   GLY   218      42.334  35.151  58.586  1.00  0.00           O
ATOM   3435  N   VAL   219      43.566  33.302  58.349  1.00  0.00           N
ATOM   3436  H   VAL   219      43.567  32.296  58.269  1.00  0.00           H
ATOM   3437  CA  VAL   219      44.922  33.987  58.206  1.00  0.00           C
ATOM   3438  HA  VAL   219      44.849  35.052  57.988  1.00  0.00           H
ATOM   3439  CB  VAL   219      45.737  33.855  59.524  1.00  0.00           C
ATOM   3440  HB  VAL   219      46.754  34.214  59.358  1.00  0.00           H
ATOM   3441  CG1 VAL   219      45.090  34.589  60.671  1.00  0.00           C
ATOM   3442 HG11 VAL   219      45.319  35.651  60.587  1.00  0.00           H
ATOM   3443 HG12 VAL   219      44.004  34.497  60.725  1.00  0.00           H
ATOM   3444 HG13 VAL   219      45.483  34.205  61.613  1.00  0.00           H
ATOM   3445  CG2 VAL   219      45.887  32.416  59.964  1.00  0.00           C
ATOM   3446 HG21 VAL   219      46.421  31.798  59.242  1.00  0.00           H
ATOM   3447 HG22 VAL   219      44.919  31.988  60.230  1.00  0.00           H
ATOM   3448 HG23 VAL   219      46.573  32.341  60.807  1.00  0.00           H
ATOM   3449  C   VAL   219      45.613  33.234  57.053  1.00  0.00           C
ATOM   3450  O   VAL   219      45.456  32.012  56.831  1.00  0.00           O
ATOM   3451  N   ASN   220      46.199  34.026  56.109  1.00  0.00           N
ATOM   3452  H   ASN   220      46.123  35.031  56.175  1.00  0.00           H
ATOM   3453  CA  ASN   220      46.703  33.572  54.820  1.00  0.00           C
ATOM   3454  HA  ASN   220      47.182  32.636  55.104  1.00  0.00           H
ATOM   3455  CB  ASN   220      45.565  33.261  53.809  1.00  0.00           C
ATOM   3456  HB2 ASN   220      44.698  32.815  54.296  1.00  0.00           H
ATOM   3457  HB3 ASN   220      45.182  34.182  53.368  1.00  0.00           H
ATOM   3458  CG  ASN   220      45.973  32.444  52.631  1.00  0.00           C
ATOM   3459  OD1 ASN   220      47.008  31.839  52.686  1.00  0.00           O
ATOM   3460  ND2 ASN   220      45.214  32.340  51.564  1.00  0.00           N
ATOM   3461 HD21 ASN   220      44.332  32.832  51.617  1.00  0.00           H
ATOM   3462 HD22 ASN   220      45.525  31.797  50.772  1.00  0.00           H
ATOM   3463  C   ASN   220      47.573  34.630  54.169  1.00  0.00           C
ATOM   3464  O   ASN   220      47.436  35.801  54.519  1.00  0.00           O
ATOM   3465  N   GLY   221      48.421  34.284  53.192  1.00  0.00           N
ATOM   3466  H   GLY   221      48.472  33.357  52.792  1.00  0.00           H
ATOM   3467  CA  GLY   221      49.327  35.206  52.594  1.00  0.00           C
ATOM   3468  HA2 GLY   221      48.747  36.126  52.513  1.00  0.00           H
ATOM   3469  HA3 GLY   221      50.220  35.397  53.189  1.00  0.00           H
ATOM   3470  C   GLY   221      49.792  34.738  51.171  1.00  0.00           C
ATOM   3471  O   GLY   221      49.578  33.574  50.832  1.00  0.00           O
ATOM   3472  N   ALA   222      50.279  35.703  50.368  1.00  0.00           N
ATOM   3473  H   ALA   222      50.452  36.616  50.761  1.00  0.00           H
ATOM   3474  CA  ALA   222      50.807  35.484  49.013  1.00  0.00           C
ATOM   3475  HA  ALA   222      51.085  34.431  48.975  1.00  0.00           H
ATOM   3476  CB  ALA   222      49.695  35.827  48.003  1.00  0.00           C
ATOM   3477  HB1 ALA   222      49.923  35.343  47.053  1.00  0.00           H
ATOM   3478  HB2 ALA   222      49.713  36.904  47.834  1.00  0.00           H
ATOM   3479  HB3 ALA   222      48.855  35.291  48.446  1.00  0.00           H
ATOM   3480  C   ALA   222      52.095  36.221  48.730  1.00  0.00           C
ATOM   3481  O   ALA   222      52.207  37.339  49.197  1.00  0.00           O
ATOM   3482  N   TYR   223      53.032  35.667  47.969  1.00  0.00           N
ATOM   3483  H   TYR   223      52.823  34.770  47.556  1.00  0.00           H
ATOM   3484  CA  TYR   223      54.392  36.307  47.762  1.00  0.00           C
ATOM   3485  HA  TYR   223      54.295  37.391  47.734  1.00  0.00           H
ATOM   3486  CB  TYR   223      55.301  35.983  48.933  1.00  0.00           C
ATOM   3487  HB2 TYR   223      56.158  36.657  48.976  1.00  0.00           H
ATOM   3488  HB3 TYR   223      54.831  36.255  49.878  1.00  0.00           H
ATOM   3489  CG  TYR   223      55.858  34.508  48.941  1.00  0.00           C
ATOM   3490  CD1 TYR   223      54.987  33.446  49.324  1.00  0.00           C
ATOM   3491  HD1 TYR   223      53.949  33.656  49.533  1.00  0.00           H
ATOM   3492  CE1 TYR   223      55.454  32.157  49.452  1.00  0.00           C
ATOM   3493  HE1 TYR   223      54.855  31.344  49.832  1.00  0.00           H
ATOM   3494  CZ  TYR   223      56.799  31.934  49.173  1.00  0.00           C
ATOM   3495  OH  TYR   223      57.170  30.625  49.123  1.00  0.00           O
ATOM   3496  HH  TYR   223      57.908  30.521  48.518  1.00  0.00           H
ATOM   3497  CE2 TYR   223      57.727  32.938  48.778  1.00  0.00           C
ATOM   3498  HE2 TYR   223      58.753  32.742  48.504  1.00  0.00           H
ATOM   3499  CD2 TYR   223      57.234  34.266  48.708  1.00  0.00           C
ATOM   3500  HD2 TYR   223      57.819  35.079  48.304  1.00  0.00           H
ATOM   3501  C   TYR   223      54.938  35.784  46.408  1.00  0.00           C
ATOM   3502  O   TYR   223      54.500  34.731  45.918  1.00  0.00           O
ATOM   3503  N   TYR   224      55.941  36.459  45.860  1.00  0.00           N
ATOM   3504  H   TYR   224      56.465  37.129  46.406  1.00  0.00           H
ATOM   3505  CA  TYR   224      56.646  35.907  44.709  1.00  0.00           C
ATOM   3506  HA  TYR   224      56.078  35.299  44.004  1.00  0.00           H
ATOM   3507  CB  TYR   224      57.124  37.155  43.931  1.00  0.00           C
ATOM   3508  HB2 TYR   224      57.557  37.943  44.546  1.00  0.00           H
ATOM   3509  HB3 TYR   224      57.926  36.788  43.290  1.00  0.00           H
ATOM   3510  CG  TYR   224      56.077  37.688  43.015  1.00  0.00           C
ATOM   3511  CD1 TYR   224      55.767  36.977  41.853  1.00  0.00           C
ATOM   3512  HD1 TYR   224      56.367  36.136  41.535  1.00  0.00           H
ATOM   3513  CE1 TYR   224      54.870  37.530  40.882  1.00  0.00           C
ATOM   3514  HE1 TYR   224      54.823  37.163  39.866  1.00  0.00           H
ATOM   3515  CZ  TYR   224      54.126  38.676  41.189  1.00  0.00           C
ATOM   3516  OH  TYR   224      53.144  39.154  40.334  1.00  0.00           O
ATOM   3517  HH  TYR   224      53.315  38.865  39.434  1.00  0.00           H
ATOM   3518  CE2 TYR   224      54.407  39.317  42.450  1.00  0.00           C
ATOM   3519  HE2 TYR   224      53.851  40.204  42.714  1.00  0.00           H
ATOM   3520  CD2 TYR   224      55.324  38.795  43.341  1.00  0.00           C
ATOM   3521  HD2 TYR   224      55.469  39.257  44.306  1.00  0.00           H
ATOM   3522  C   TYR   224      57.799  35.051  45.164  1.00  0.00           C
ATOM   3523  O   TYR   224      58.602  35.446  45.972  1.00  0.00           O
ATOM   3524  N   ASP   225      57.942  33.864  44.527  1.00  0.00           N
ATOM   3525  H   ASP   225      57.267  33.627  43.814  1.00  0.00           H
ATOM   3526  CA  ASP   225      59.006  32.849  44.677  1.00  0.00           C
ATOM   3527  HA  ASP   225      59.848  33.252  45.240  1.00  0.00           H
ATOM   3528  CB  ASP   225      58.536  31.741  45.586  1.00  0.00           C
ATOM   3529  HB2 ASP   225      57.859  32.219  46.293  1.00  0.00           H
ATOM   3530  HB3 ASP   225      58.147  30.929  44.972  1.00  0.00           H
ATOM   3531  CG  ASP   225      59.638  31.142  46.488  1.00  0.00           C
ATOM   3532  OD1 ASP   225      60.876  31.299  46.256  1.00  0.00           O
ATOM   3533  OD2 ASP   225      59.296  30.470  47.511  1.00  0.00           O
ATOM   3534  C   ASP   225      59.537  32.439  43.288  1.00  0.00           C
ATOM   3535  O   ASP   225      59.117  32.972  42.239  1.00  0.00           O
ATOM   3536  N   VAL   226      60.559  31.612  43.232  1.00  0.00           N
ATOM   3537  H   VAL   226      60.758  31.163  44.115  1.00  0.00           H
ATOM   3538  CA  VAL   226      61.366  31.217  42.094  1.00  0.00           C
ATOM   3539  HA  VAL   226      61.129  31.756  41.178  1.00  0.00           H
ATOM   3540  CB  VAL   226      62.885  31.684  42.355  1.00  0.00           C
ATOM   3541  HB  VAL   226      63.209  31.161  43.254  1.00  0.00           H
ATOM   3542  CG1 VAL   226      63.783  31.294  41.134  1.00  0.00           C
ATOM   3543 HG11 VAL   226      63.953  30.217  41.151  1.00  0.00           H
ATOM   3544 HG12 VAL   226      63.277  31.683  40.249  1.00  0.00           H
ATOM   3545 HG13 VAL   226      64.766  31.752  41.239  1.00  0.00           H
ATOM   3546  CG2 VAL   226      62.885  33.218  42.465  1.00  0.00           C
ATOM   3547 HG21 VAL   226      62.302  33.664  41.659  1.00  0.00           H
ATOM   3548 HG22 VAL   226      63.808  33.779  42.611  1.00  0.00           H
ATOM   3549 HG23 VAL   226      62.270  33.433  43.339  1.00  0.00           H
ATOM   3550  C   VAL   226      61.323  29.712  41.638  1.00  0.00           C
ATOM   3551  O   VAL   226      61.385  28.770  42.459  1.00  0.00           O
ATOM   3552  N   CYS   227      61.225  29.398  40.345  1.00  0.00           N
ATOM   3553  H   CYS   227      61.384  30.052  39.593  1.00  0.00           H
ATOM   3554  CA  CYS   227      61.015  28.106  39.851  1.00  0.00           C
ATOM   3555  HA  CYS   227      60.241  27.666  40.480  1.00  0.00           H
ATOM   3556  CB  CYS   227      60.736  28.272  38.320  1.00  0.00           C
ATOM   3557  HB2 CYS   227      61.544  28.611  37.671  1.00  0.00           H
ATOM   3558  HB3 CYS   227      60.546  27.253  37.981  1.00  0.00           H
ATOM   3559  SG  CYS   227      59.288  29.332  38.137  1.00  0.00           S
ATOM   3560  HG  CYS   227      59.974  30.403  38.548  1.00  0.00           H
ATOM   3561  C   CYS   227      62.069  27.030  40.185  1.00  0.00           C
ATOM   3562  O   CYS   227      61.690  25.867  40.240  1.00  0.00           O
ATOM   3563  N   SER   228      63.327  27.330  40.598  1.00  0.00           N
ATOM   3564  H   SER   228      63.704  28.257  40.468  1.00  0.00           H
ATOM   3565  CA  SER   228      64.171  26.365  41.263  1.00  0.00           C
ATOM   3566  HA  SER   228      64.226  25.548  40.544  1.00  0.00           H
ATOM   3567  CB  SER   228      65.601  26.925  41.440  1.00  0.00           C
ATOM   3568  HB2 SER   228      66.155  26.269  42.111  1.00  0.00           H
ATOM   3569  HB3 SER   228      66.184  26.951  40.520  1.00  0.00           H
ATOM   3570  OG  SER   228      65.743  28.206  41.940  1.00  0.00           O
ATOM   3571  HG  SER   228      66.063  28.199  42.845  1.00  0.00           H
ATOM   3572  C   SER   228      63.684  25.924  42.639  1.00  0.00           C
ATOM   3573  O   SER   228      63.801  24.744  42.991  1.00  0.00           O
ATOM   3574  N   ASP   229      62.974  26.900  43.357  1.00  0.00           N
ATOM   3575  H   ASP   229      62.824  27.827  42.987  1.00  0.00           H
ATOM   3576  CA  ASP   229      62.485  26.731  44.757  1.00  0.00           C
ATOM   3577  HA  ASP   229      63.055  25.915  45.201  1.00  0.00           H
ATOM   3578  CB  ASP   229      62.737  28.067  45.545  1.00  0.00           C
ATOM   3579  HB2 ASP   229      62.284  28.852  44.938  1.00  0.00           H
ATOM   3580  HB3 ASP   229      62.160  27.997  46.466  1.00  0.00           H
ATOM   3581  CG  ASP   229      64.201  28.463  45.803  1.00  0.00           C
ATOM   3582  OD1 ASP   229      65.114  27.593  45.528  1.00  0.00           O
ATOM   3583  OD2 ASP   229      64.484  29.623  46.228  1.00  0.00           O
ATOM   3584  C   ASP   229      61.029  26.241  44.771  1.00  0.00           C
ATOM   3585  O   ASP   229      60.628  25.675  45.784  1.00  0.00           O
ATOM   3586  N   ILE   230      60.326  26.295  43.622  1.00  0.00           N
ATOM   3587  H   ILE   230      60.525  26.938  42.868  1.00  0.00           H
ATOM   3588  CA  ILE   230      58.988  25.628  43.548  1.00  0.00           C
ATOM   3589  HA  ILE   230      58.580  25.588  44.558  1.00  0.00           H
ATOM   3590  CB  ILE   230      57.984  26.504  42.670  1.00  0.00           C
ATOM   3591  HB  ILE   230      58.313  26.606  41.636  1.00  0.00           H
ATOM   3592  CG2 ILE   230      56.563  25.828  42.828  1.00  0.00           C
ATOM   3593 HG21 ILE   230      56.495  25.092  42.026  1.00  0.00           H
ATOM   3594 HG22 ILE   230      55.863  26.614  42.541  1.00  0.00           H
ATOM   3595 HG23 ILE   230      56.390  25.503  43.853  1.00  0.00           H
ATOM   3596  CG1 ILE   230      57.821  27.921  43.289  1.00  0.00           C
ATOM   3597 HG12 ILE   230      56.946  27.925  43.939  1.00  0.00           H
ATOM   3598 HG13 ILE   230      58.698  28.303  43.810  1.00  0.00           H
ATOM   3599  CD1 ILE   230      57.444  28.912  42.179  1.00  0.00           C
ATOM   3600 HD11 ILE   230      56.598  28.704  41.524  1.00  0.00           H
ATOM   3601 HD12 ILE   230      58.255  29.128  41.483  1.00  0.00           H
ATOM   3602 HD13 ILE   230      57.213  29.837  42.708  1.00  0.00           H
ATOM   3603  C   ILE   230      59.079  24.233  42.957  1.00  0.00           C
ATOM   3604  O   ILE   230      58.883  23.970  41.783  1.00  0.00           O
ATOM   3605  N   GLU   231      59.451  23.226  43.820  1.00  0.00           N
ATOM   3606  H   GLU   231      59.652  23.471  44.779  1.00  0.00           H
ATOM   3607  CA  GLU   231      59.512  21.837  43.354  1.00  0.00           C
ATOM   3608  HA  GLU   231      60.300  21.796  42.601  1.00  0.00           H
ATOM   3609  CB  GLU   231      59.925  20.973  44.569  1.00  0.00           C
ATOM   3610  HB2 GLU   231      60.939  21.332  44.737  1.00  0.00           H
ATOM   3611  HB3 GLU   231      59.342  21.311  45.425  1.00  0.00           H
ATOM   3612  CG  GLU   231      59.949  19.455  44.428  1.00  0.00           C
ATOM   3613  HG2 GLU   231      58.939  19.153  44.146  1.00  0.00           H
ATOM   3614  HG3 GLU   231      60.624  19.300  43.585  1.00  0.00           H
ATOM   3615  CD  GLU   231      60.496  18.702  45.675  1.00  0.00           C
ATOM   3616  OE1 GLU   231      61.521  19.145  46.248  1.00  0.00           O
ATOM   3617  OE2 GLU   231      59.843  17.735  46.094  1.00  0.00           O
ATOM   3618  C   GLU   231      58.343  21.147  42.651  1.00  0.00           C
ATOM   3619  O   GLU   231      58.409  20.510  41.603  1.00  0.00           O
ATOM   3620  N   LYS   232      57.148  21.367  43.182  1.00  0.00           N
ATOM   3621  H   LYS   232      57.134  21.849  44.069  1.00  0.00           H
ATOM   3622  CA  LYS   232      55.826  20.770  42.693  1.00  0.00           C
ATOM   3623  HA  LYS   232      56.010  19.696  42.738  1.00  0.00           H
ATOM   3624  CB  LYS   232      54.735  21.181  43.677  1.00  0.00           C
ATOM   3625  HB2 LYS   232      53.867  20.538  43.537  1.00  0.00           H
ATOM   3626  HB3 LYS   232      55.115  21.107  44.695  1.00  0.00           H
ATOM   3627  CG  LYS   232      54.161  22.611  43.445  1.00  0.00           C
ATOM   3628  HG2 LYS   232      54.830  23.430  43.712  1.00  0.00           H
ATOM   3629  HG3 LYS   232      53.969  22.623  42.371  1.00  0.00           H
ATOM   3630  CD  LYS   232      52.886  22.788  44.246  1.00  0.00           C
ATOM   3631  HD2 LYS   232      52.540  23.771  43.924  1.00  0.00           H
ATOM   3632  HD3 LYS   232      52.142  22.039  43.974  1.00  0.00           H
ATOM   3633  CE  LYS   232      53.076  22.897  45.764  1.00  0.00           C
ATOM   3634  HE2 LYS   232      53.601  22.003  46.102  1.00  0.00           H
ATOM   3635  HE3 LYS   232      53.679  23.792  45.916  1.00  0.00           H
ATOM   3636  NZ  LYS   232      51.774  22.955  46.430  1.00  0.00           N
ATOM   3637  HZ1 LYS   232      51.365  23.862  46.254  1.00  0.00           H
ATOM   3638  HZ2 LYS   232      51.795  22.744  47.417  1.00  0.00           H
ATOM   3639  HZ3 LYS   232      51.041  22.445  45.958  1.00  0.00           H
ATOM   3640  C   LYS   232      55.395  20.951  41.192  1.00  0.00           C
ATOM   3641  O   LYS   232      54.661  20.182  40.600  1.00  0.00           O
ATOM   3642  N   LEU   233      55.944  21.995  40.577  1.00  0.00           N
ATOM   3643  H   LEU   233      56.648  22.438  41.150  1.00  0.00           H
ATOM   3644  CA  LEU   233      55.904  22.276  39.121  1.00  0.00           C
ATOM   3645  HA  LEU   233      54.947  22.019  38.667  1.00  0.00           H
ATOM   3646  CB  LEU   233      55.935  23.816  38.900  1.00  0.00           C
ATOM   3647  HB2 LEU   233      56.901  24.251  39.155  1.00  0.00           H
ATOM   3648  HB3 LEU   233      55.782  23.869  37.822  1.00  0.00           H
ATOM   3649  CG  LEU   233      54.821  24.546  39.591  1.00  0.00           C
ATOM   3650  HG  LEU   233      54.825  24.422  40.674  1.00  0.00           H
ATOM   3651  CD1 LEU   233      55.071  26.001  39.272  1.00  0.00           C
ATOM   3652 HD11 LEU   233      54.333  26.659  39.730  1.00  0.00           H
ATOM   3653 HD12 LEU   233      55.173  26.126  38.194  1.00  0.00           H
ATOM   3654 HD13 LEU   233      56.005  26.323  39.734  1.00  0.00           H
ATOM   3655  CD2 LEU   233      53.449  24.109  39.062  1.00  0.00           C
ATOM   3656 HD21 LEU   233      52.769  24.942  39.244  1.00  0.00           H
ATOM   3657 HD22 LEU   233      53.418  23.868  38.000  1.00  0.00           H
ATOM   3658 HD23 LEU   233      53.122  23.244  39.637  1.00  0.00           H
ATOM   3659  C   LEU   233      56.988  21.611  38.192  1.00  0.00           C
ATOM   3660  O   LEU   233      56.802  21.694  36.979  1.00  0.00           O
ATOM   3661  N   GLN   234      57.922  20.825  38.717  1.00  0.00           N
ATOM   3662  H   GLN   234      57.809  20.502  39.667  1.00  0.00           H
ATOM   3663  CA  GLN   234      58.803  20.000  37.902  1.00  0.00           C
ATOM   3664  HA  GLN   234      59.361  20.604  37.187  1.00  0.00           H
ATOM   3665  CB  GLN   234      59.771  19.338  38.780  1.00  0.00           C
ATOM   3666  HB2 GLN   234      59.231  18.890  39.614  1.00  0.00           H
ATOM   3667  HB3 GLN   234      60.131  18.491  38.195  1.00  0.00           H
ATOM   3668  CG  GLN   234      60.910  20.215  39.315  1.00  0.00           C
ATOM   3669  HG2 GLN   234      61.355  20.792  38.505  1.00  0.00           H
ATOM   3670  HG3 GLN   234      60.439  21.054  39.825  1.00  0.00           H
ATOM   3671  CD  GLN   234      61.820  19.549  40.291  1.00  0.00           C
ATOM   3672  OE1 GLN   234      62.058  18.387  40.185  1.00  0.00           O
ATOM   3673  NE2 GLN   234      62.469  20.289  41.190  1.00  0.00           N
ATOM   3674 HE21 GLN   234      63.090  19.846  41.851  1.00  0.00           H
ATOM   3675 HE22 GLN   234      62.402  21.293  41.102  1.00  0.00           H
ATOM   3676  C   GLN   234      58.011  18.953  37.067  1.00  0.00           C
ATOM   3677  O   GLN   234      57.005  18.398  37.465  1.00  0.00           O
ATOM   3678  N   GLY   235      58.358  18.861  35.807  1.00  0.00           N
ATOM   3679  H   GLY   235      59.160  19.412  35.534  1.00  0.00           H
ATOM   3680  CA  GLY   235      57.642  18.116  34.830  1.00  0.00           C
ATOM   3681  HA2 GLY   235      58.232  17.896  33.940  1.00  0.00           H
ATOM   3682  HA3 GLY   235      57.510  17.167  35.351  1.00  0.00           H
ATOM   3683  C   GLY   235      56.345  18.660  34.236  1.00  0.00           C
ATOM   3684  O   GLY   235      55.933  18.124  33.254  1.00  0.00           O
ATOM   3685  N   LYS   236      55.915  19.889  34.723  1.00  0.00           N
ATOM   3686  H   LYS   236      56.398  20.307  35.506  1.00  0.00           H
ATOM   3687  CA  LYS   236      54.598  20.545  34.368  1.00  0.00           C
ATOM   3688  HA  LYS   236      54.113  19.925  33.614  1.00  0.00           H
ATOM   3689  CB  LYS   236      53.566  20.503  35.542  1.00  0.00           C
ATOM   3690  HB2 LYS   236      53.905  21.031  36.434  1.00  0.00           H
ATOM   3691  HB3 LYS   236      52.603  20.914  35.241  1.00  0.00           H
ATOM   3692  CG  LYS   236      53.255  19.035  35.925  1.00  0.00           C
ATOM   3693  HG2 LYS   236      52.809  18.559  35.052  1.00  0.00           H
ATOM   3694  HG3 LYS   236      54.218  18.590  36.175  1.00  0.00           H
ATOM   3695  CD  LYS   236      52.289  18.888  37.093  1.00  0.00           C
ATOM   3696  HD2 LYS   236      52.631  19.271  38.053  1.00  0.00           H
ATOM   3697  HD3 LYS   236      51.348  19.379  36.841  1.00  0.00           H
ATOM   3698  CE  LYS   236      51.936  17.356  37.375  1.00  0.00           C
ATOM   3699  HE2 LYS   236      51.613  16.860  36.460  1.00  0.00           H
ATOM   3700  HE3 LYS   236      52.833  16.785  37.613  1.00  0.00           H
ATOM   3701  NZ  LYS   236      50.904  17.382  38.443  1.00  0.00           N
ATOM   3702  HZ1 LYS   236      51.216  17.928  39.233  1.00  0.00           H
ATOM   3703  HZ2 LYS   236      50.806  16.444  38.806  1.00  0.00           H
ATOM   3704  HZ3 LYS   236      50.027  17.761  38.115  1.00  0.00           H
ATOM   3705  C   LYS   236      54.752  22.011  33.902  1.00  0.00           C
ATOM   3706  O   LYS   236      54.170  22.338  32.940  1.00  0.00           O
ATOM   3707  N   LEU   237      55.701  22.791  34.533  1.00  0.00           N
ATOM   3708  H   LEU   237      56.091  22.541  35.431  1.00  0.00           H
ATOM   3709  CA  LEU   237      56.226  23.989  33.925  1.00  0.00           C
ATOM   3710  HA  LEU   237      55.413  24.544  33.455  1.00  0.00           H
ATOM   3711  CB  LEU   237      56.774  24.939  35.109  1.00  0.00           C
ATOM   3712  HB2 LEU   237      56.078  25.188  35.910  1.00  0.00           H
ATOM   3713  HB3 LEU   237      57.624  24.404  35.534  1.00  0.00           H
ATOM   3714  CG  LEU   237      57.355  26.215  34.591  1.00  0.00           C
ATOM   3715  HG  LEU   237      58.134  26.000  33.861  1.00  0.00           H
ATOM   3716  CD1 LEU   237      56.243  27.244  34.086  1.00  0.00           C
ATOM   3717 HD11 LEU   237      56.699  28.192  33.798  1.00  0.00           H
ATOM   3718 HD12 LEU   237      55.627  27.651  34.887  1.00  0.00           H
ATOM   3719 HD13 LEU   237      55.682  26.838  33.244  1.00  0.00           H
ATOM   3720  CD2 LEU   237      58.057  27.005  35.758  1.00  0.00           C
ATOM   3721 HD21 LEU   237      58.245  28.063  35.578  1.00  0.00           H
ATOM   3722 HD22 LEU   237      57.300  26.952  36.541  1.00  0.00           H
ATOM   3723 HD23 LEU   237      58.992  26.497  35.992  1.00  0.00           H
ATOM   3724  C   LEU   237      57.232  23.629  32.799  1.00  0.00           C
ATOM   3725  O   LEU   237      58.200  22.854  33.090  1.00  0.00           O
ATOM   3726  N   SER   238      57.152  24.244  31.608  1.00  0.00           N
ATOM   3727  H   SER   238      56.310  24.777  31.437  1.00  0.00           H
ATOM   3728  CA  SER   238      57.892  23.921  30.398  1.00  0.00           C
ATOM   3729  HA  SER   238      57.897  22.831  30.365  1.00  0.00           H
ATOM   3730  CB  SER   238      57.136  24.486  29.175  1.00  0.00           C
ATOM   3731  HB2 SER   238      56.070  24.276  29.263  1.00  0.00           H
ATOM   3732  HB3 SER   238      57.169  25.575  29.141  1.00  0.00           H
ATOM   3733  OG  SER   238      57.749  23.984  27.987  1.00  0.00           O
ATOM   3734  HG  SER   238      57.572  24.492  27.192  1.00  0.00           H
ATOM   3735  C   SER   238      59.415  24.311  30.320  1.00  0.00           C
ATOM   3736  O   SER   238      59.869  25.205  31.055  1.00  0.00           O
ATOM   3737  N   ASP   239      60.126  23.489  29.613  1.00  0.00           N
ATOM   3738  H   ASP   239      59.561  22.908  29.013  1.00  0.00           H
ATOM   3739  CA  ASP   239      61.595  23.394  29.528  1.00  0.00           C
ATOM   3740  HA  ASP   239      62.076  23.180  30.482  1.00  0.00           H
ATOM   3741  CB  ASP   239      62.010  22.181  28.681  1.00  0.00           C
ATOM   3742  HB2 ASP   239      63.094  22.058  28.707  1.00  0.00           H
ATOM   3743  HB3 ASP   239      61.455  21.335  29.086  1.00  0.00           H
ATOM   3744  CG  ASP   239      61.640  22.252  27.233  1.00  0.00           C
ATOM   3745  OD1 ASP   239      62.409  22.783  26.435  1.00  0.00           O
ATOM   3746  OD2 ASP   239      60.479  21.875  26.871  1.00  0.00           O
ATOM   3747  C   ASP   239      62.286  24.692  29.044  1.00  0.00           C
ATOM   3748  O   ASP   239      63.445  24.927  29.414  1.00  0.00           O
ATOM   3749  N   ASP   240      61.595  25.623  28.365  1.00  0.00           N
ATOM   3750  H   ASP   240      60.690  25.357  28.004  1.00  0.00           H
ATOM   3751  CA  ASP   240      62.041  26.928  27.986  1.00  0.00           C
ATOM   3752  HA  ASP   240      63.108  26.877  27.768  1.00  0.00           H
ATOM   3753  CB  ASP   240      61.294  27.450  26.753  1.00  0.00           C
ATOM   3754  HB2 ASP   240      60.255  27.602  27.045  1.00  0.00           H
ATOM   3755  HB3 ASP   240      61.821  28.352  26.445  1.00  0.00           H
ATOM   3756  CG  ASP   240      61.194  26.430  25.622  1.00  0.00           C
ATOM   3757  OD1 ASP   240      62.320  26.141  25.007  1.00  0.00           O
ATOM   3758  OD2 ASP   240      60.216  25.647  25.613  1.00  0.00           O
ATOM   3759  C   ASP   240      61.898  27.950  29.119  1.00  0.00           C
ATOM   3760  O   ASP   240      62.342  29.101  28.947  1.00  0.00           O
ATOM   3761  N   ILE   241      61.247  27.672  30.231  1.00  0.00           N
ATOM   3762  H   ILE   241      60.983  26.707  30.373  1.00  0.00           H
ATOM   3763  CA  ILE   241      61.142  28.617  31.419  1.00  0.00           C
ATOM   3764  HA  ILE   241      61.143  29.633  31.024  1.00  0.00           H
ATOM   3765  CB  ILE   241      59.773  28.351  32.071  1.00  0.00           C
ATOM   3766  HB  ILE   241      59.784  27.305  32.377  1.00  0.00           H
ATOM   3767  CG2 ILE   241      59.642  29.198  33.339  1.00  0.00           C
ATOM   3768 HG21 ILE   241      60.296  28.813  34.121  1.00  0.00           H
ATOM   3769 HG22 ILE   241      58.645  29.392  33.731  1.00  0.00           H
ATOM   3770 HG23 ILE   241      60.021  30.184  33.073  1.00  0.00           H
ATOM   3771  CG1 ILE   241      58.528  28.522  31.139  1.00  0.00           C
ATOM   3772 HG12 ILE   241      58.499  27.682  30.445  1.00  0.00           H
ATOM   3773 HG13 ILE   241      57.626  28.279  31.700  1.00  0.00           H
ATOM   3774  CD1 ILE   241      58.375  29.853  30.415  1.00  0.00           C
ATOM   3775 HD11 ILE   241      57.926  30.593  31.079  1.00  0.00           H
ATOM   3776 HD12 ILE   241      57.827  29.725  29.482  1.00  0.00           H
ATOM   3777 HD13 ILE   241      59.334  30.221  30.051  1.00  0.00           H
ATOM   3778  C   ILE   241      62.286  28.209  32.278  1.00  0.00           C
ATOM   3779  O   ILE   241      62.314  27.082  32.752  1.00  0.00           O
ATOM   3780  N   PRO   242      63.258  29.056  32.407  1.00  0.00           N
ATOM   3781  CD  PRO   242      63.315  30.435  31.930  1.00  0.00           C
ATOM   3782  HD2 PRO   242      62.483  31.019  32.322  1.00  0.00           H
ATOM   3783  HD3 PRO   242      63.448  30.404  30.848  1.00  0.00           H
ATOM   3784  CG  PRO   242      64.468  31.041  32.636  1.00  0.00           C
ATOM   3785  HG2 PRO   242      64.144  31.322  33.639  1.00  0.00           H
ATOM   3786  HG3 PRO   242      64.878  31.810  31.982  1.00  0.00           H
ATOM   3787  CB  PRO   242      65.402  29.927  32.788  1.00  0.00           C
ATOM   3788  HB2 PRO   242      66.021  30.025  33.680  1.00  0.00           H
ATOM   3789  HB3 PRO   242      65.977  29.743  31.878  1.00  0.00           H
ATOM   3790  CA  PRO   242      64.503  28.736  33.120  1.00  0.00           C
ATOM   3791  HA  PRO   242      64.975  27.818  32.770  1.00  0.00           H
ATOM   3792  C   PRO   242      64.289  28.540  34.596  1.00  0.00           C
ATOM   3793  O   PRO   242      63.365  29.122  35.183  1.00  0.00           O
ATOM   3794  N   PRO   243      65.165  27.785  35.300  1.00  0.00           N
ATOM   3795  CD  PRO   243      66.336  27.090  34.728  1.00  0.00           C
ATOM   3796  HD2 PRO   243      66.819  27.527  33.854  1.00  0.00           H
ATOM   3797  HD3 PRO   243      66.094  26.053  34.493  1.00  0.00           H
ATOM   3798  CG  PRO   243      67.332  27.090  35.859  1.00  0.00           C
ATOM   3799  HG2 PRO   243      67.869  28.038  35.903  1.00  0.00           H
ATOM   3800  HG3 PRO   243      67.976  26.224  35.709  1.00  0.00           H
ATOM   3801  CB  PRO   243      66.542  26.988  37.209  1.00  0.00           C
ATOM   3802  HB2 PRO   243      67.144  27.480  37.972  1.00  0.00           H
ATOM   3803  HB3 PRO   243      66.465  25.956  37.548  1.00  0.00           H
ATOM   3804  CA  PRO   243      65.208  27.633  36.800  1.00  0.00           C
ATOM   3805  HA  PRO   243      64.497  26.897  37.177  1.00  0.00           H
ATOM   3806  C   PRO   243      65.086  29.016  37.552  1.00  0.00           C
ATOM   3807  O   PRO   243      64.367  29.072  38.557  1.00  0.00           O
ATOM   3808  N   SER   244      65.611  30.132  37.068  1.00  0.00           N
ATOM   3809  H   SER   244      66.194  30.123  36.243  1.00  0.00           H
ATOM   3810  CA  SER   244      65.606  31.462  37.725  1.00  0.00           C
ATOM   3811  HA  SER   244      65.875  31.241  38.757  1.00  0.00           H
ATOM   3812  CB  SER   244      66.758  32.290  37.105  1.00  0.00           C
ATOM   3813  HB2 SER   244      66.379  32.689  36.165  1.00  0.00           H
ATOM   3814  HB3 SER   244      66.955  33.121  37.783  1.00  0.00           H
ATOM   3815  OG  SER   244      68.005  31.686  36.929  1.00  0.00           O
ATOM   3816  HG  SER   244      68.687  32.300  36.648  1.00  0.00           H
ATOM   3817  C   SER   244      64.314  32.248  37.682  1.00  0.00           C
ATOM   3818  O   SER   244      64.285  33.411  38.189  1.00  0.00           O
ATOM   3819  N   ALA   245      63.228  31.708  37.118  1.00  0.00           N
ATOM   3820  H   ALA   245      63.263  30.742  36.824  1.00  0.00           H
ATOM   3821  CA  ALA   245      62.076  32.509  36.661  1.00  0.00           C
ATOM   3822  HA  ALA   245      62.454  33.523  36.530  1.00  0.00           H
ATOM   3823  CB  ALA   245      61.492  31.995  35.334  1.00  0.00           C
ATOM   3824  HB1 ALA   245      62.237  31.584  34.652  1.00  0.00           H
ATOM   3825  HB2 ALA   245      61.099  32.856  34.793  1.00  0.00           H
ATOM   3826  HB3 ALA   245      60.686  31.298  35.560  1.00  0.00           H
ATOM   3827  C   ALA   245      61.054  32.693  37.854  1.00  0.00           C
ATOM   3828  O   ALA   245      60.911  31.814  38.678  1.00  0.00           O
ATOM   3829  N   PRO   246      60.268  33.809  37.989  1.00  0.00           N
ATOM   3830  CD  PRO   246      60.560  35.055  37.314  1.00  0.00           C
ATOM   3831  HD2 PRO   246      60.381  34.939  36.245  1.00  0.00           H
ATOM   3832  HD3 PRO   246      61.592  35.381  37.446  1.00  0.00           H
ATOM   3833  CG  PRO   246      59.497  36.092  37.701  1.00  0.00           C
ATOM   3834  HG2 PRO   246      58.551  35.996  37.166  1.00  0.00           H
ATOM   3835  HG3 PRO   246      59.881  37.101  37.557  1.00  0.00           H
ATOM   3836  CB  PRO   246      59.150  35.604  39.145  1.00  0.00           C
ATOM   3837  HB2 PRO   246      58.180  36.009  39.433  1.00  0.00           H
ATOM   3838  HB3 PRO   246      59.923  35.939  39.836  1.00  0.00           H
ATOM   3839  CA  PRO   246      59.288  34.079  39.044  1.00  0.00           C
ATOM   3840  HA  PRO   246      59.698  33.729  39.990  1.00  0.00           H
ATOM   3841  C   PRO   246      57.907  33.382  38.969  1.00  0.00           C
ATOM   3842  O   PRO   246      57.386  33.234  37.917  1.00  0.00           O
ATOM   3843  N   MET   247      57.183  33.087  40.049  1.00  0.00           N
ATOM   3844  H   MET   247      57.646  33.240  40.933  1.00  0.00           H
ATOM   3845  CA  MET   247      55.716  32.796  40.028  1.00  0.00           C
ATOM   3846  HA  MET   247      55.270  33.413  39.248  1.00  0.00           H
ATOM   3847  CB  MET   247      55.322  31.302  39.674  1.00  0.00           C
ATOM   3848  HB2 MET   247      56.008  30.993  38.885  1.00  0.00           H
ATOM   3849  HB3 MET   247      55.473  30.723  40.586  1.00  0.00           H
ATOM   3850  CG  MET   247      53.860  31.144  39.270  1.00  0.00           C
ATOM   3851  HG2 MET   247      53.102  31.392  40.013  1.00  0.00           H
ATOM   3852  HG3 MET   247      53.620  31.790  38.425  1.00  0.00           H
ATOM   3853  SD  MET   247      53.446  29.378  38.865  1.00  0.00           S
ATOM   3854  CE  MET   247      54.126  29.073  37.168  1.00  0.00           C
ATOM   3855  HE1 MET   247      53.895  28.021  36.995  1.00  0.00           H
ATOM   3856  HE2 MET   247      53.660  29.766  36.467  1.00  0.00           H
ATOM   3857  HE3 MET   247      55.209  29.162  37.258  1.00  0.00           H
ATOM   3858  C   MET   247      55.183  33.235  41.383  1.00  0.00           C
ATOM   3859  O   MET   247      55.789  33.012  42.460  1.00  0.00           O
ATOM   3860  N   ALA   248      53.992  33.895  41.336  1.00  0.00           N
ATOM   3861  H   ALA   248      53.575  34.179  40.462  1.00  0.00           H
ATOM   3862  CA  ALA   248      53.293  34.235  42.525  1.00  0.00           C
ATOM   3863  HA  ALA   248      54.006  34.640  43.244  1.00  0.00           H
ATOM   3864  CB  ALA   248      52.157  35.192  42.207  1.00  0.00           C
ATOM   3865  HB1 ALA   248      52.563  35.990  41.583  1.00  0.00           H
ATOM   3866  HB2 ALA   248      51.760  35.609  43.133  1.00  0.00           H
ATOM   3867  HB3 ALA   248      51.391  34.747  41.574  1.00  0.00           H
ATOM   3868  C   ALA   248      52.776  32.947  43.233  1.00  0.00           C
ATOM   3869  O   ALA   248      52.356  32.020  42.506  1.00  0.00           O
ATOM   3870  N   ILE   249      52.834  32.814  44.542  1.00  0.00           N
ATOM   3871  H   ILE   249      53.318  33.560  45.020  1.00  0.00           H
ATOM   3872  CA  ILE   249      52.310  31.647  45.261  1.00  0.00           C
ATOM   3873  HA  ILE   249      51.741  30.985  44.610  1.00  0.00           H
ATOM   3874  CB  ILE   249      53.383  30.886  46.023  1.00  0.00           C
ATOM   3875  HB  ILE   249      54.018  31.592  46.557  1.00  0.00           H
ATOM   3876  CG2 ILE   249      52.894  29.928  47.093  1.00  0.00           C
ATOM   3877 HG21 ILE   249      52.307  30.424  47.865  1.00  0.00           H
ATOM   3878 HG22 ILE   249      53.834  29.655  47.572  1.00  0.00           H
ATOM   3879 HG23 ILE   249      52.302  29.117  46.667  1.00  0.00           H
ATOM   3880  CG1 ILE   249      54.363  30.239  45.012  1.00  0.00           C
ATOM   3881 HG12 ILE   249      54.821  31.022  44.408  1.00  0.00           H
ATOM   3882 HG13 ILE   249      55.134  29.729  45.590  1.00  0.00           H
ATOM   3883  CD1 ILE   249      53.768  29.203  44.052  1.00  0.00           C
ATOM   3884 HD11 ILE   249      54.315  28.270  44.189  1.00  0.00           H
ATOM   3885 HD12 ILE   249      53.873  29.686  43.080  1.00  0.00           H
ATOM   3886 HD13 ILE   249      52.711  29.158  44.315  1.00  0.00           H
ATOM   3887  C   ILE   249      51.268  32.107  46.297  1.00  0.00           C
ATOM   3888  O   ILE   249      51.537  33.050  47.049  1.00  0.00           O
ATOM   3889  N   ASN   250      50.062  31.534  46.414  1.00  0.00           N
ATOM   3890  H   ASN   250      49.858  30.725  45.845  1.00  0.00           H
ATOM   3891  CA  ASN   250      49.152  31.620  47.580  1.00  0.00           C
ATOM   3892  HA  ASN   250      49.341  32.623  47.964  1.00  0.00           H
ATOM   3893  CB  ASN   250      47.720  31.491  47.046  1.00  0.00           C
ATOM   3894  HB2 ASN   250      47.517  32.281  46.324  1.00  0.00           H
ATOM   3895  HB3 ASN   250      47.766  30.674  46.325  1.00  0.00           H
ATOM   3896  CG  ASN   250      46.629  31.256  48.049  1.00  0.00           C
ATOM   3897  OD1 ASN   250      46.775  31.439  49.305  1.00  0.00           O
ATOM   3898  ND2 ASN   250      45.481  30.935  47.548  1.00  0.00           N
ATOM   3899 HD21 ASN   250      45.487  30.734  46.558  1.00  0.00           H
ATOM   3900 HD22 ASN   250      44.845  30.524  48.216  1.00  0.00           H
ATOM   3901  C   ASN   250      49.430  30.530  48.569  1.00  0.00           C
ATOM   3902  O   ASN   250      49.371  29.339  48.275  1.00  0.00           O
ATOM   3903  N   CYS   251      49.735  30.965  49.845  1.00  0.00           N
ATOM   3904  H   CYS   251      49.826  31.915  50.176  1.00  0.00           H
ATOM   3905  CA  CYS   251      50.154  30.003  50.778  1.00  0.00           C
ATOM   3906  HA  CYS   251      50.942  29.379  50.356  1.00  0.00           H
ATOM   3907  CB  CYS   251      50.664  30.704  52.021  1.00  0.00           C
ATOM   3908  HB2 CYS   251      49.823  31.334  52.310  1.00  0.00           H
ATOM   3909  HB3 CYS   251      50.935  29.923  52.731  1.00  0.00           H
ATOM   3910  SG  CYS   251      52.121  31.721  51.672  1.00  0.00           S
ATOM   3911  HG  CYS   251      52.663  31.421  52.856  1.00  0.00           H
ATOM   3912  C   CYS   251      49.037  28.997  51.306  1.00  0.00           C
ATOM   3913  O   CYS   251      49.373  27.851  51.553  1.00  0.00           O
ATOM   3914  N   GLU   252      47.799  29.434  51.458  1.00  0.00           N
ATOM   3915  H   GLU   252      47.584  30.416  51.354  1.00  0.00           H
ATOM   3916  CA  GLU   252      46.667  28.687  52.149  1.00  0.00           C
ATOM   3917  HA  GLU   252      45.849  29.359  52.414  1.00  0.00           H
ATOM   3918  CB  GLU   252      46.041  27.593  51.238  1.00  0.00           C
ATOM   3919  HB2 GLU   252      46.838  26.854  51.160  1.00  0.00           H
ATOM   3920  HB3 GLU   252      45.190  27.145  51.752  1.00  0.00           H
ATOM   3921  CG  GLU   252      45.419  27.984  49.883  1.00  0.00           C
ATOM   3922  HG2 GLU   252      46.186  28.554  49.359  1.00  0.00           H
ATOM   3923  HG3 GLU   252      45.133  27.165  49.223  1.00  0.00           H
ATOM   3924  CD  GLU   252      44.092  28.797  50.075  1.00  0.00           C
ATOM   3925  OE1 GLU   252      43.700  29.630  49.260  1.00  0.00           O
ATOM   3926  OE2 GLU   252      43.348  28.521  51.010  1.00  0.00           O
ATOM   3927  C   GLU   252      47.081  28.311  53.617  1.00  0.00           C
ATOM   3928  O   GLU   252      46.694  27.193  54.070  1.00  0.00           O
ATOM   3929  N   TYR   253      47.785  29.129  54.451  1.00  0.00           N
ATOM   3930  H   TYR   253      48.076  29.971  53.975  1.00  0.00           H
ATOM   3931  CA  TYR   253      48.559  28.634  55.659  1.00  0.00           C
ATOM   3932  HA  TYR   253      48.801  27.609  55.378  1.00  0.00           H
ATOM   3933  CB  TYR   253      49.899  29.364  55.760  1.00  0.00           C
ATOM   3934  HB2 TYR   253      50.481  28.969  56.593  1.00  0.00           H
ATOM   3935  HB3 TYR   253      50.500  29.095  54.890  1.00  0.00           H
ATOM   3936  CG  TYR   253      49.948  30.865  55.996  1.00  0.00           C
ATOM   3937  CD1 TYR   253      49.102  31.488  56.953  1.00  0.00           C
ATOM   3938  HD1 TYR   253      48.364  30.957  57.537  1.00  0.00           H
ATOM   3939  CE1 TYR   253      49.329  32.812  57.245  1.00  0.00           C
ATOM   3940  HE1 TYR   253      48.708  33.326  57.965  1.00  0.00           H
ATOM   3941  CZ  TYR   253      50.279  33.579  56.490  1.00  0.00           C
ATOM   3942  OH  TYR   253      50.536  34.873  56.667  1.00  0.00           O
ATOM   3943  HH  TYR   253      50.187  35.107  57.529  1.00  0.00           H
ATOM   3944  CE2 TYR   253      51.077  32.901  55.535  1.00  0.00           C
ATOM   3945  HE2 TYR   253      51.818  33.493  55.019  1.00  0.00           H
ATOM   3946  CD2 TYR   253      50.941  31.535  55.292  1.00  0.00           C
ATOM   3947  HD2 TYR   253      51.606  31.133  54.542  1.00  0.00           H
ATOM   3948  C   TYR   253      47.861  28.480  56.978  1.00  0.00           C
ATOM   3949  O   TYR   253      48.528  28.290  57.997  1.00  0.00           O
ATOM   3950  N   GLY   254      46.550  28.468  56.998  1.00  0.00           N
ATOM   3951  H   GLY   254      46.095  28.657  56.117  1.00  0.00           H
ATOM   3952  CA  GLY   254      45.662  28.336  58.177  1.00  0.00           C
ATOM   3953  HA2 GLY   254      46.110  29.100  58.812  1.00  0.00           H
ATOM   3954  HA3 GLY   254      44.634  28.632  57.962  1.00  0.00           H
ATOM   3955  C   GLY   254      45.751  26.987  58.927  1.00  0.00           C
ATOM   3956  O   GLY   254      45.373  26.896  60.081  1.00  0.00           O
ATOM   3957  N   SER   255      46.218  25.943  58.261  1.00  0.00           N
ATOM   3958  H   SER   255      46.340  25.990  57.259  1.00  0.00           H
ATOM   3959  CA  SER   255      46.421  24.561  58.769  1.00  0.00           C
ATOM   3960  HA  SER   255      45.764  24.334  59.609  1.00  0.00           H
ATOM   3961  CB  SER   255      46.057  23.601  57.616  1.00  0.00           C
ATOM   3962  HB2 SER   255      46.322  22.568  57.844  1.00  0.00           H
ATOM   3963  HB3 SER   255      44.970  23.634  57.565  1.00  0.00           H
ATOM   3964  OG  SER   255      46.721  23.950  56.408  1.00  0.00           O
ATOM   3965  HG  SER   255      47.548  23.508  56.199  1.00  0.00           H
ATOM   3966  C   SER   255      47.867  24.250  59.229  1.00  0.00           C
ATOM   3967  O   SER   255      48.285  23.091  59.110  1.00  0.00           O
ATOM   3968  N   PHE   256      48.700  25.297  59.525  1.00  0.00           N
ATOM   3969  H   PHE   256      48.452  26.276  59.534  1.00  0.00           H
ATOM   3970  CA  PHE   256      49.944  25.031  60.142  1.00  0.00           C
ATOM   3971  HA  PHE   256      50.388  24.180  59.627  1.00  0.00           H
ATOM   3972  CB  PHE   256      50.740  26.276  59.865  1.00  0.00           C
ATOM   3973  HB2 PHE   256      50.952  26.291  58.797  1.00  0.00           H
ATOM   3974  HB3 PHE   256      50.161  27.185  60.026  1.00  0.00           H
ATOM   3975  CG  PHE   256      51.989  26.506  60.659  1.00  0.00           C
ATOM   3976  CD1 PHE   256      53.188  25.888  60.355  1.00  0.00           C
ATOM   3977  HD1 PHE   256      53.181  25.214  59.512  1.00  0.00           H
ATOM   3978  CE1 PHE   256      54.299  26.030  61.220  1.00  0.00           C
ATOM   3979  HE1 PHE   256      55.236  25.552  60.975  1.00  0.00           H
ATOM   3980  CZ  PHE   256      54.271  26.806  62.375  1.00  0.00           C
ATOM   3981  HZ  PHE   256      55.114  27.046  63.007  1.00  0.00           H
ATOM   3982  CE2 PHE   256      53.005  27.348  62.807  1.00  0.00           C
ATOM   3983  HE2 PHE   256      52.932  27.840  63.766  1.00  0.00           H
ATOM   3984  CD2 PHE   256      51.850  27.195  61.920  1.00  0.00           C
ATOM   3985  HD2 PHE   256      50.897  27.611  62.212  1.00  0.00           H
ATOM   3986  C   PHE   256      49.950  24.500  61.590  1.00  0.00           C
ATOM   3987  O   PHE   256      48.899  24.716  62.315  1.00  0.00           O
ATOM   3988  N   ASP   257      50.954  23.698  61.954  1.00  0.00           N
ATOM   3989  H   ASP   257      51.710  23.566  61.298  1.00  0.00           H
ATOM   3990  CA  ASP   257      51.030  22.943  63.192  1.00  0.00           C
ATOM   3991  HA  ASP   257      51.803  22.212  62.950  1.00  0.00           H
ATOM   3992  CB  ASP   257      51.635  23.799  64.311  1.00  0.00           C
ATOM   3993  HB2 ASP   257      52.523  24.345  63.990  1.00  0.00           H
ATOM   3994  HB3 ASP   257      50.855  24.430  64.737  1.00  0.00           H
ATOM   3995  CG  ASP   257      52.207  22.923  65.477  1.00  0.00           C
ATOM   3996  OD1 ASP   257      52.870  21.927  65.163  1.00  0.00           O
ATOM   3997  OD2 ASP   257      52.020  23.260  66.671  1.00  0.00           O
ATOM   3998  C   ASP   257      49.815  21.954  63.522  1.00  0.00           C
ATOM   3999  O   ASP   257      49.472  21.727  64.646  1.00  0.00           O
ATOM   4000  N   ASN   258      49.235  21.303  62.521  1.00  0.00           N
ATOM   4001  H   ASN   258      49.479  21.616  61.592  1.00  0.00           H
ATOM   4002  CA  ASN   258      48.263  20.272  62.698  1.00  0.00           C
ATOM   4003  HA  ASN   258      47.411  20.720  63.209  1.00  0.00           H
ATOM   4004  CB  ASN   258      47.643  19.698  61.367  1.00  0.00           C
ATOM   4005  HB2 ASN   258      48.395  19.721  60.579  1.00  0.00           H
ATOM   4006  HB3 ASN   258      47.278  18.698  61.603  1.00  0.00           H
ATOM   4007  CG  ASN   258      46.452  20.483  60.826  1.00  0.00           C
ATOM   4008  OD1 ASN   258      45.959  21.409  61.428  1.00  0.00           O
ATOM   4009  ND2 ASN   258      46.011  20.197  59.611  1.00  0.00           N
ATOM   4010 HD21 ASN   258      46.397  19.477  59.018  1.00  0.00           H
ATOM   4011 HD22 ASN   258      45.192  20.614  59.190  1.00  0.00           H
ATOM   4012  C   ASN   258      48.755  19.079  63.477  1.00  0.00           C
ATOM   4013  O   ASN   258      47.950  18.456  64.190  1.00  0.00           O
ATOM   4014  N   GLU   259      50.034  18.843  63.324  1.00  0.00           N
ATOM   4015  H   GLU   259      50.481  19.389  62.601  1.00  0.00           H
ATOM   4016  CA  GLU   259      50.828  17.828  64.078  1.00  0.00           C
ATOM   4017  HA  GLU   259      50.266  16.898  64.159  1.00  0.00           H
ATOM   4018  CB  GLU   259      52.133  17.429  63.262  1.00  0.00           C
ATOM   4019  HB2 GLU   259      52.738  16.713  63.819  1.00  0.00           H
ATOM   4020  HB3 GLU   259      51.804  16.892  62.372  1.00  0.00           H
ATOM   4021  CG  GLU   259      52.991  18.619  62.786  1.00  0.00           C
ATOM   4022  HG2 GLU   259      53.013  19.428  63.515  1.00  0.00           H
ATOM   4023  HG3 GLU   259      53.993  18.286  62.514  1.00  0.00           H
ATOM   4024  CD  GLU   259      52.426  19.055  61.430  1.00  0.00           C
ATOM   4025  OE1 GLU   259      51.601  20.021  61.306  1.00  0.00           O
ATOM   4026  OE2 GLU   259      52.886  18.455  60.389  1.00  0.00           O
ATOM   4027  C   GLU   259      51.153  18.253  65.567  1.00  0.00           C
ATOM   4028  O   GLU   259      51.631  17.395  66.305  1.00  0.00           O
ATOM   4029  N   HID   260      50.857  19.462  65.998  1.00  0.00           N
ATOM   4030  H   HID   260      50.425  20.112  65.357  1.00  0.00           H
ATOM   4031  CA  HID   260      50.920  19.933  67.433  1.00  0.00           C
ATOM   4032  HA  HID   260      50.690  20.995  67.353  1.00  0.00           H
ATOM   4033  CB  HID   260      49.846  19.095  68.245  1.00  0.00           C
ATOM   4034  HB2 HID   260      50.045  18.026  68.333  1.00  0.00           H
ATOM   4035  HB3 HID   260      49.826  19.476  69.266  1.00  0.00           H
ATOM   4036  CG  HID   260      48.431  19.304  67.848  1.00  0.00           C
ATOM   4037  ND1 HID   260      47.872  20.320  67.157  1.00  0.00           N
ATOM   4038  HD1 HID   260      48.335  21.172  66.876  1.00  0.00           H
ATOM   4039  CE1 HID   260      46.551  20.065  67.018  1.00  0.00           C
ATOM   4040  HE1 HID   260      45.935  20.755  66.459  1.00  0.00           H
ATOM   4041  NE2 HID   260      46.290  18.811  67.464  1.00  0.00           N
ATOM   4042  CD2 HID   260      47.441  18.364  68.076  1.00  0.00           C
ATOM   4043  HD2 HID   260      47.666  17.460  68.623  1.00  0.00           H
ATOM   4044  C   HID   260      52.355  19.834  68.024  1.00  0.00           C
ATOM   4045  O   HID   260      52.647  19.110  68.949  1.00  0.00           O
ATOM   4046  N   VAL   261      53.383  20.345  67.402  1.00  0.00           N
ATOM   4047  H   VAL   261      53.078  20.939  66.645  1.00  0.00           H
ATOM   4048  CA  VAL   261      54.759  20.325  67.806  1.00  0.00           C
ATOM   4049  HA  VAL   261      54.984  19.542  68.530  1.00  0.00           H
ATOM   4050  CB  VAL   261      55.576  20.157  66.504  1.00  0.00           C
ATOM   4051  HB  VAL   261      55.293  20.824  65.689  1.00  0.00           H
ATOM   4052  CG1 VAL   261      57.110  20.277  66.470  1.00  0.00           C
ATOM   4053 HG11 VAL   261      57.440  20.035  65.460  1.00  0.00           H
ATOM   4054 HG12 VAL   261      57.441  21.279  66.741  1.00  0.00           H
ATOM   4055 HG13 VAL   261      57.566  19.573  67.165  1.00  0.00           H
ATOM   4056  CG2 VAL   261      55.289  18.733  66.040  1.00  0.00           C
ATOM   4057 HG21 VAL   261      55.480  18.035  66.855  1.00  0.00           H
ATOM   4058 HG22 VAL   261      55.985  18.500  65.235  1.00  0.00           H
ATOM   4059 HG23 VAL   261      54.255  18.710  65.698  1.00  0.00           H
ATOM   4060  C   VAL   261      55.109  21.587  68.516  1.00  0.00           C
ATOM   4061  O   VAL   261      55.973  21.490  69.338  1.00  0.00           O
ATOM   4062  N   VAL   262      54.486  22.789  68.187  1.00  0.00           N
ATOM   4063  H   VAL   262      53.805  22.831  67.442  1.00  0.00           H
ATOM   4064  CA  VAL   262      55.136  24.086  68.701  1.00  0.00           C
ATOM   4065  HA  VAL   262      55.888  23.889  69.466  1.00  0.00           H
ATOM   4066  CB  VAL   262      55.885  24.854  67.568  1.00  0.00           C
ATOM   4067  HB  VAL   262      56.122  25.832  67.988  1.00  0.00           H
ATOM   4068  CG1 VAL   262      57.334  24.355  67.246  1.00  0.00           C
ATOM   4069 HG11 VAL   262      57.884  24.066  68.143  1.00  0.00           H
ATOM   4070 HG12 VAL   262      57.425  23.563  66.502  1.00  0.00           H
ATOM   4071 HG13 VAL   262      57.957  25.135  66.808  1.00  0.00           H
ATOM   4072  CG2 VAL   262      55.122  24.863  66.234  1.00  0.00           C
ATOM   4073 HG21 VAL   262      54.076  25.087  66.441  1.00  0.00           H
ATOM   4074 HG22 VAL   262      55.150  23.873  65.780  1.00  0.00           H
ATOM   4075 HG23 VAL   262      55.536  25.639  65.589  1.00  0.00           H
ATOM   4076  C   VAL   262      54.175  25.049  69.284  1.00  0.00           C
ATOM   4077  O   VAL   262      54.518  25.814  70.212  1.00  0.00           O
ATOM   4078  N   LEU   263      53.000  25.228  68.754  1.00  0.00           N
ATOM   4079  H   LEU   263      52.793  24.679  67.931  1.00  0.00           H
ATOM   4080  CA  LEU   263      52.031  26.184  69.270  1.00  0.00           C
ATOM   4081  HA  LEU   263      52.409  27.206  69.241  1.00  0.00           H
ATOM   4082  CB  LEU   263      50.741  26.284  68.423  1.00  0.00           C
ATOM   4083  HB2 LEU   263      50.441  25.258  68.207  1.00  0.00           H
ATOM   4084  HB3 LEU   263      49.929  26.749  68.980  1.00  0.00           H
ATOM   4085  CG  LEU   263      50.886  26.876  66.975  1.00  0.00           C
ATOM   4086  HG  LEU   263      51.647  26.333  66.413  1.00  0.00           H
ATOM   4087  CD1 LEU   263      49.574  26.732  66.241  1.00  0.00           C
ATOM   4088 HD11 LEU   263      49.000  25.891  66.633  1.00  0.00           H
ATOM   4089 HD12 LEU   263      49.772  26.604  65.177  1.00  0.00           H
ATOM   4090 HD13 LEU   263      48.847  27.538  66.344  1.00  0.00           H
ATOM   4091  CD2 LEU   263      51.246  28.370  67.031  1.00  0.00           C
ATOM   4092 HD21 LEU   263      51.102  28.888  66.082  1.00  0.00           H
ATOM   4093 HD22 LEU   263      50.816  28.851  67.909  1.00  0.00           H
ATOM   4094 HD23 LEU   263      52.311  28.299  67.248  1.00  0.00           H
ATOM   4095  C   LEU   263      51.695  25.811  70.729  1.00  0.00           C
ATOM   4096  O   LEU   263      51.116  24.733  70.905  1.00  0.00           O
ATOM   4097  N   PRO   264      51.797  26.697  71.667  1.00  0.00           N
ATOM   4098  CD  PRO   264      52.536  27.985  71.639  1.00  0.00           C
ATOM   4099  HD2 PRO   264      52.183  28.612  70.820  1.00  0.00           H
ATOM   4100  HD3 PRO   264      53.614  27.836  71.583  1.00  0.00           H
ATOM   4101  CG  PRO   264      52.289  28.750  72.940  1.00  0.00           C
ATOM   4102  HG2 PRO   264      51.554  29.530  72.738  1.00  0.00           H
ATOM   4103  HG3 PRO   264      53.218  29.200  73.288  1.00  0.00           H
ATOM   4104  CB  PRO   264      51.720  27.630  73.848  1.00  0.00           C
ATOM   4105  HB2 PRO   264      51.023  28.040  74.580  1.00  0.00           H
ATOM   4106  HB3 PRO   264      52.577  27.212  74.377  1.00  0.00           H
ATOM   4107  CA  PRO   264      51.173  26.556  72.966  1.00  0.00           C
ATOM   4108  HA  PRO   264      51.227  25.550  73.379  1.00  0.00           H
ATOM   4109  C   PRO   264      49.602  26.733  72.908  1.00  0.00           C
ATOM   4110  O   PRO   264      49.058  27.828  73.086  1.00  0.00           O
ATOM   4111  N   ARG   265      48.927  25.641  72.697  1.00  0.00           N
ATOM   4112  H   ARG   265      49.473  24.796  72.780  1.00  0.00           H
ATOM   4113  CA  ARG   265      47.409  25.586  72.699  1.00  0.00           C
ATOM   4114  HA  ARG   265      47.085  26.531  72.262  1.00  0.00           H
ATOM   4115  CB  ARG   265      46.827  24.448  71.861  1.00  0.00           C
ATOM   4116  HB2 ARG   265      47.123  23.536  72.376  1.00  0.00           H
ATOM   4117  HB3 ARG   265      45.748  24.587  71.941  1.00  0.00           H
ATOM   4118  CG  ARG   265      47.202  24.523  70.344  1.00  0.00           C
ATOM   4119  HG2 ARG   265      47.244  25.577  70.071  1.00  0.00           H
ATOM   4120  HG3 ARG   265      48.247  24.222  70.270  1.00  0.00           H
ATOM   4121  CD  ARG   265      46.344  23.644  69.461  1.00  0.00           C
ATOM   4122  HD2 ARG   265      45.404  24.186  69.361  1.00  0.00           H
ATOM   4123  HD3 ARG   265      46.880  23.443  68.533  1.00  0.00           H
ATOM   4124  NE  ARG   265      46.137  22.375  70.034  1.00  0.00           N
ATOM   4125  HE  ARG   265      46.814  22.099  70.730  1.00  0.00           H
ATOM   4126  CZ  ARG   265      45.068  21.566  69.951  1.00  0.00           C
ATOM   4127  NH1 ARG   265      44.018  21.862  69.284  1.00  0.00           N
ATOM   4128 HH11 ARG   265      43.902  22.782  68.882  1.00  0.00           H
ATOM   4129 HH12 ARG   265      43.270  21.201  69.140  1.00  0.00           H
ATOM   4130  NH2 ARG   265      45.158  20.342  70.589  1.00  0.00           N
ATOM   4131 HH21 ARG   265      46.019  19.998  70.989  1.00  0.00           H
ATOM   4132 HH22 ARG   265      44.434  19.666  70.396  1.00  0.00           H
ATOM   4133  C   ARG   265      46.918  25.440  74.125  1.00  0.00           C
ATOM   4134  O   ARG   265      47.389  24.565  74.870  1.00  0.00           O
ATOM   4135  N   THR   266      46.039  26.329  74.585  1.00  0.00           N
ATOM   4136  H   THR   266      45.666  26.960  73.890  1.00  0.00           H
ATOM   4137  CA  THR   266      45.500  26.231  75.865  1.00  0.00           C
ATOM   4138  HA  THR   266      46.212  25.908  76.625  1.00  0.00           H
ATOM   4139  CB  THR   266      44.886  27.544  76.363  1.00  0.00           C
ATOM   4140  HB  THR   266      44.559  27.349  77.385  1.00  0.00           H
ATOM   4141  CG2 THR   266      45.829  28.711  76.407  1.00  0.00           C
ATOM   4142 HG21 THR   266      45.348  29.516  76.964  1.00  0.00           H
ATOM   4143 HG22 THR   266      45.945  29.070  75.385  1.00  0.00           H
ATOM   4144 HG23 THR   266      46.792  28.470  76.859  1.00  0.00           H
ATOM   4145  OG1 THR   266      43.802  27.941  75.554  1.00  0.00           O
ATOM   4146  HG1 THR   266      44.167  28.215  74.709  1.00  0.00           H
ATOM   4147  C   THR   266      44.437  25.165  75.992  1.00  0.00           C
ATOM   4148  O   THR   266      43.929  24.825  74.907  1.00  0.00           O
ATOM   4149  N   LYS   267      44.007  24.597  77.154  1.00  0.00           N
ATOM   4150  H   LYS   267      44.498  24.716  78.028  1.00  0.00           H
ATOM   4151  CA  LYS   267      42.807  23.841  77.205  1.00  0.00           C
ATOM   4152  HA  LYS   267      42.845  22.903  76.651  1.00  0.00           H
ATOM   4153  CB  LYS   267      42.402  23.535  78.655  1.00  0.00           C
ATOM   4154  HB2 LYS   267      41.476  22.965  78.738  1.00  0.00           H
ATOM   4155  HB3 LYS   267      43.240  22.980  79.077  1.00  0.00           H
ATOM   4156  CG  LYS   267      42.149  24.767  79.507  1.00  0.00           C
ATOM   4157  HG2 LYS   267      42.975  25.471  79.398  1.00  0.00           H
ATOM   4158  HG3 LYS   267      41.274  25.346  79.215  1.00  0.00           H
ATOM   4159  CD  LYS   267      42.120  24.243  80.961  1.00  0.00           C
ATOM   4160  HD2 LYS   267      41.311  23.520  81.064  1.00  0.00           H
ATOM   4161  HD3 LYS   267      43.066  23.727  81.121  1.00  0.00           H
ATOM   4162  CE  LYS   267      41.932  25.334  81.979  1.00  0.00           C
ATOM   4163  HE2 LYS   267      42.702  26.082  81.794  1.00  0.00           H
ATOM   4164  HE3 LYS   267      40.932  25.758  81.876  1.00  0.00           H
ATOM   4165  NZ  LYS   267      42.133  24.834  83.311  1.00  0.00           N
ATOM   4166  HZ1 LYS   267      41.537  24.057  83.558  1.00  0.00           H
ATOM   4167  HZ2 LYS   267      42.090  25.573  83.998  1.00  0.00           H
ATOM   4168  HZ3 LYS   267      43.080  24.499  83.413  1.00  0.00           H
ATOM   4169  C   LYS   267      41.565  24.497  76.505  1.00  0.00           C
ATOM   4170  O   LYS   267      40.705  23.742  75.958  1.00  0.00           O
ATOM   4171  N   TYR   268      41.467  25.805  76.593  1.00  0.00           N
ATOM   4172  H   TYR   268      42.216  26.354  76.991  1.00  0.00           H
ATOM   4173  CA  TYR   268      40.286  26.560  76.045  1.00  0.00           C
ATOM   4174  HA  TYR   268      39.349  26.101  76.363  1.00  0.00           H
ATOM   4175  CB  TYR   268      40.351  28.039  76.578  1.00  0.00           C
ATOM   4176  HB2 TYR   268      41.250  28.368  76.059  1.00  0.00           H
ATOM   4177  HB3 TYR   268      39.477  28.511  76.128  1.00  0.00           H
ATOM   4178  CG  TYR   268      40.639  28.217  78.067  1.00  0.00           C
ATOM   4179  CD1 TYR   268      39.710  27.765  79.036  1.00  0.00           C
ATOM   4180  HD1 TYR   268      38.762  27.419  78.653  1.00  0.00           H
ATOM   4181  CE1 TYR   268      39.913  27.807  80.425  1.00  0.00           C
ATOM   4182  HE1 TYR   268      39.061  27.601  81.055  1.00  0.00           H
ATOM   4183  CZ  TYR   268      41.137  28.336  80.927  1.00  0.00           C
ATOM   4184  OH  TYR   268      41.498  28.316  82.256  1.00  0.00           O
ATOM   4185  HH  TYR   268      40.979  27.728  82.810  1.00  0.00           H
ATOM   4186  CE2 TYR   268      42.113  28.708  80.020  1.00  0.00           C
ATOM   4187  HE2 TYR   268      43.063  28.977  80.458  1.00  0.00           H
ATOM   4188  CD2 TYR   268      41.938  28.609  78.602  1.00  0.00           C
ATOM   4189  HD2 TYR   268      42.802  28.954  78.052  1.00  0.00           H
ATOM   4190  C   TYR   268      40.321  26.492  74.521  1.00  0.00           C
ATOM   4191  O   TYR   268      39.246  26.354  73.990  1.00  0.00           O
ATOM   4192  N   ASP   269      41.447  26.634  73.830  1.00  0.00           N
ATOM   4193  H   ASP   269      42.272  26.745  74.400  1.00  0.00           H
ATOM   4194  CA  ASP   269      41.611  26.354  72.397  1.00  0.00           C
ATOM   4195  HA  ASP   269      40.947  27.018  71.844  1.00  0.00           H
ATOM   4196  CB  ASP   269      43.049  26.700  71.953  1.00  0.00           C
ATOM   4197  HB2 ASP   269      43.635  26.080  72.632  1.00  0.00           H
ATOM   4198  HB3 ASP   269      43.322  26.409  70.939  1.00  0.00           H
ATOM   4199  CG  ASP   269      43.493  28.077  72.282  1.00  0.00           C
ATOM   4200  OD1 ASP   269      42.871  29.032  71.748  1.00  0.00           O
ATOM   4201  OD2 ASP   269      44.445  28.199  73.065  1.00  0.00           O
ATOM   4202  C   ASP   269      41.318  24.844  72.174  1.00  0.00           C
ATOM   4203  O   ASP   269      40.551  24.564  71.280  1.00  0.00           O
ATOM   4204  N   ILE   270      41.708  23.836  72.986  1.00  0.00           N
ATOM   4205  H   ILE   270      42.365  24.053  73.722  1.00  0.00           H
ATOM   4206  CA  ILE   270      41.359  22.404  72.798  1.00  0.00           C
ATOM   4207  HA  ILE   270      41.703  22.131  71.800  1.00  0.00           H
ATOM   4208  CB  ILE   270      42.196  21.504  73.783  1.00  0.00           C
ATOM   4209  HB  ILE   270      41.964  21.924  74.761  1.00  0.00           H
ATOM   4210  CG2 ILE   270      41.681  20.105  73.833  1.00  0.00           C
ATOM   4211 HG21 ILE   270      42.179  19.559  74.634  1.00  0.00           H
ATOM   4212 HG22 ILE   270      41.932  19.683  72.861  1.00  0.00           H
ATOM   4213 HG23 ILE   270      40.613  20.106  74.054  1.00  0.00           H
ATOM   4214  CG1 ILE   270      43.784  21.517  73.598  1.00  0.00           C
ATOM   4215 HG12 ILE   270      44.030  20.717  72.901  1.00  0.00           H
ATOM   4216 HG13 ILE   270      44.118  22.419  73.084  1.00  0.00           H
ATOM   4217  CD1 ILE   270      44.558  21.288  74.867  1.00  0.00           C
ATOM   4218 HD11 ILE   270      44.522  20.250  75.198  1.00  0.00           H
ATOM   4219 HD12 ILE   270      44.182  21.949  75.649  1.00  0.00           H
ATOM   4220 HD13 ILE   270      45.619  21.460  74.686  1.00  0.00           H
ATOM   4221  C   ILE   270      39.801  22.211  72.733  1.00  0.00           C
ATOM   4222  O   ILE   270      39.209  21.490  71.957  1.00  0.00           O
ATOM   4223  N   THR   271      39.047  22.899  73.648  1.00  0.00           N
ATOM   4224  H   THR   271      39.675  23.399  74.260  1.00  0.00           H
ATOM   4225  CA  THR   271      37.483  22.964  73.626  1.00  0.00           C
ATOM   4226  HA  THR   271      37.086  21.953  73.727  1.00  0.00           H
ATOM   4227  CB  THR   271      37.060  23.778  74.921  1.00  0.00           C
ATOM   4228  HB  THR   271      37.460  24.792  74.887  1.00  0.00           H
ATOM   4229  CG2 THR   271      35.479  23.889  75.067  1.00  0.00           C
ATOM   4230 HG21 THR   271      35.079  24.590  74.335  1.00  0.00           H
ATOM   4231 HG22 THR   271      35.141  24.075  76.087  1.00  0.00           H
ATOM   4232 HG23 THR   271      35.015  22.922  74.870  1.00  0.00           H
ATOM   4233  OG1 THR   271      37.530  23.151  76.071  1.00  0.00           O
ATOM   4234  HG1 THR   271      37.785  23.809  76.722  1.00  0.00           H
ATOM   4235  C   THR   271      36.854  23.501  72.341  1.00  0.00           C
ATOM   4236  O   THR   271      35.839  22.985  71.821  1.00  0.00           O
ATOM   4237  N   ILE   272      37.371  24.596  71.755  1.00  0.00           N
ATOM   4238  H   ILE   272      38.188  25.057  72.128  1.00  0.00           H
ATOM   4239  CA  ILE   272      36.929  25.020  70.381  1.00  0.00           C
ATOM   4240  HA  ILE   272      35.840  25.047  70.429  1.00  0.00           H
ATOM   4241  CB  ILE   272      37.488  26.533  70.223  1.00  0.00           C
ATOM   4242  HB  ILE   272      38.545  26.514  70.496  1.00  0.00           H
ATOM   4243  CG2 ILE   272      37.422  26.900  68.739  1.00  0.00           C
ATOM   4244 HG21 ILE   272      37.588  27.948  68.487  1.00  0.00           H
ATOM   4245 HG22 ILE   272      36.410  26.664  68.412  1.00  0.00           H
ATOM   4246 HG23 ILE   272      38.073  26.245  68.160  1.00  0.00           H
ATOM   4247  CG1 ILE   272      36.605  27.463  71.070  1.00  0.00           C
ATOM   4248 HG12 ILE   272      35.658  27.757  70.618  1.00  0.00           H
ATOM   4249 HG13 ILE   272      36.425  26.971  72.026  1.00  0.00           H
ATOM   4250  CD1 ILE   272      37.501  28.708  71.305  1.00  0.00           C
ATOM   4251 HD11 ILE   272      38.409  28.400  71.824  1.00  0.00           H
ATOM   4252 HD12 ILE   272      36.968  29.512  71.811  1.00  0.00           H
ATOM   4253 HD13 ILE   272      37.804  29.129  70.347  1.00  0.00           H
ATOM   4254  C   ILE   272      37.398  24.060  69.257  1.00  0.00           C
ATOM   4255  O   ILE   272      36.738  23.961  68.231  1.00  0.00           O
ATOM   4256  N   ASP   273      38.508  23.366  69.467  1.00  0.00           N
ATOM   4257  H   ASP   273      39.074  23.588  70.275  1.00  0.00           H
ATOM   4258  CA  ASP   273      38.980  22.329  68.501  1.00  0.00           C
ATOM   4259  HA  ASP   273      39.066  22.817  67.530  1.00  0.00           H
ATOM   4260  CB  ASP   273      40.376  21.793  68.873  1.00  0.00           C
ATOM   4261  HB2 ASP   273      41.112  22.596  68.926  1.00  0.00           H
ATOM   4262  HB3 ASP   273      40.288  21.169  69.762  1.00  0.00           H
ATOM   4263  CG  ASP   273      40.873  20.907  67.743  1.00  0.00           C
ATOM   4264  OD1 ASP   273      40.661  21.220  66.527  1.00  0.00           O
ATOM   4265  OD2 ASP   273      41.642  19.985  68.058  1.00  0.00           O
ATOM   4266  C   ASP   273      37.995  21.119  68.361  1.00  0.00           C
ATOM   4267  O   ASP   273      37.699  20.643  67.269  1.00  0.00           O
ATOM   4268  N   GLU   274      37.646  20.462  69.430  1.00  0.00           N
ATOM   4269  H   GLU   274      37.997  20.837  70.301  1.00  0.00           H
ATOM   4270  CA  GLU   274      36.796  19.269  69.411  1.00  0.00           C
ATOM   4271  HA  GLU   274      37.187  18.456  68.799  1.00  0.00           H
ATOM   4272  CB  GLU   274      36.770  18.631  70.850  1.00  0.00           C
ATOM   4273  HB2 GLU   274      36.593  19.385  71.617  1.00  0.00           H
ATOM   4274  HB3 GLU   274      36.106  17.767  70.797  1.00  0.00           H
ATOM   4275  CG  GLU   274      38.173  18.078  71.116  1.00  0.00           C
ATOM   4276  HG2 GLU   274      38.578  17.546  70.257  1.00  0.00           H
ATOM   4277  HG3 GLU   274      38.936  18.793  71.422  1.00  0.00           H
ATOM   4278  CD  GLU   274      38.140  16.941  72.193  1.00  0.00           C
ATOM   4279  OE1 GLU   274      37.072  16.414  72.606  1.00  0.00           O
ATOM   4280  OE2 GLU   274      39.224  16.359  72.365  1.00  0.00           O
ATOM   4281  C   GLU   274      35.319  19.472  68.964  1.00  0.00           C
ATOM   4282  O   GLU   274      34.708  18.616  68.295  1.00  0.00           O
ATOM   4283  N   GLU   275      34.752  20.607  69.260  1.00  0.00           N
ATOM   4284  H   GLU   275      35.319  21.300  69.727  1.00  0.00           H
ATOM   4285  CA  GLU   275      33.380  21.084  68.800  1.00  0.00           C
ATOM   4286  HA  GLU   275      32.711  20.242  68.981  1.00  0.00           H
ATOM   4287  CB  GLU   275      32.925  22.267  69.615  1.00  0.00           C
ATOM   4288  HB2 GLU   275      33.709  23.020  69.540  1.00  0.00           H
ATOM   4289  HB3 GLU   275      31.943  22.539  69.227  1.00  0.00           H
ATOM   4290  CG  GLU   275      32.854  21.963  71.124  1.00  0.00           C
ATOM   4291  HG2 GLU   275      33.815  21.576  71.463  1.00  0.00           H
ATOM   4292  HG3 GLU   275      32.705  22.912  71.639  1.00  0.00           H
ATOM   4293  CD  GLU   275      31.802  20.916  71.485  1.00  0.00           C
ATOM   4294  OE1 GLU   275      30.856  20.630  70.755  1.00  0.00           O
ATOM   4295  OE2 GLU   275      31.874  20.294  72.500  1.00  0.00           O
ATOM   4296  C   GLU   275      33.337  21.456  67.314  1.00  0.00           C
ATOM   4297  O   GLU   275      32.295  21.928  66.838  1.00  0.00           O
ATOM   4298  N   SER   276      34.502  21.487  66.683  1.00  0.00           N
ATOM   4299  H   SER   276      35.294  21.248  67.261  1.00  0.00           H
ATOM   4300  CA  SER   276      34.673  22.170  65.344  1.00  0.00           C
ATOM   4301  HA  SER   276      34.043  23.058  65.311  1.00  0.00           H
ATOM   4302  CB  SER   276      36.099  22.618  65.272  1.00  0.00           C
ATOM   4303  HB2 SER   276      36.223  23.478  64.613  1.00  0.00           H
ATOM   4304  HB3 SER   276      36.400  22.896  66.281  1.00  0.00           H
ATOM   4305  OG  SER   276      37.083  21.585  64.922  1.00  0.00           O
ATOM   4306  HG  SER   276      37.334  21.115  65.720  1.00  0.00           H
ATOM   4307  C   SER   276      34.182  21.315  64.143  1.00  0.00           C
ATOM   4308  O   SER   276      33.909  20.089  64.293  1.00  0.00           O
ATOM   4309  N   PRO   277      34.094  21.791  62.857  1.00  0.00           N
ATOM   4310  CD  PRO   277      34.107  23.172  62.481  1.00  0.00           C
ATOM   4311  HD2 PRO   277      35.103  23.613  62.527  1.00  0.00           H
ATOM   4312  HD3 PRO   277      33.438  23.737  63.131  1.00  0.00           H
ATOM   4313  CG  PRO   277      33.505  23.221  61.089  1.00  0.00           C
ATOM   4314  HG2 PRO   277      33.809  24.107  60.532  1.00  0.00           H
ATOM   4315  HG3 PRO   277      32.423  23.156  61.205  1.00  0.00           H
ATOM   4316  CB  PRO   277      33.968  21.867  60.478  1.00  0.00           C
ATOM   4317  HB2 PRO   277      34.957  22.045  60.058  1.00  0.00           H
ATOM   4318  HB3 PRO   277      33.421  21.463  59.627  1.00  0.00           H
ATOM   4319  CA  PRO   277      34.005  20.934  61.640  1.00  0.00           C
ATOM   4320  HA  PRO   277      33.080  20.367  61.751  1.00  0.00           H
ATOM   4321  C   PRO   277      35.067  19.829  61.467  1.00  0.00           C
ATOM   4322  O   PRO   277      34.788  18.711  60.971  1.00  0.00           O
ATOM   4323  N   ARG   278      36.337  20.124  61.868  1.00  0.00           N
ATOM   4324  H   ARG   278      36.578  21.089  62.044  1.00  0.00           H
ATOM   4325  CA  ARG   278      37.379  19.065  61.918  1.00  0.00           C
ATOM   4326  HA  ARG   278      36.954  18.071  62.064  1.00  0.00           H
ATOM   4327  CB  ARG   278      38.202  19.109  60.627  1.00  0.00           C
ATOM   4328  HB2 ARG   278      38.581  20.107  60.406  1.00  0.00           H
ATOM   4329  HB3 ARG   278      38.983  18.360  60.757  1.00  0.00           H
ATOM   4330  CG  ARG   278      37.448  18.829  59.387  1.00  0.00           C
ATOM   4331  HG2 ARG   278      36.881  17.903  59.480  1.00  0.00           H
ATOM   4332  HG3 ARG   278      36.744  19.627  59.154  1.00  0.00           H
ATOM   4333  CD  ARG   278      38.431  18.671  58.207  1.00  0.00           C
ATOM   4334  HD2 ARG   278      39.077  19.550  58.202  1.00  0.00           H
ATOM   4335  HD3 ARG   278      39.189  17.905  58.377  1.00  0.00           H
ATOM   4336  NE  ARG   278      37.777  18.426  56.896  1.00  0.00           N
ATOM   4337  HE  ARG   278      37.568  19.257  56.360  1.00  0.00           H
ATOM   4338  CZ  ARG   278      37.356  17.236  56.369  1.00  0.00           C
ATOM   4339  NH1 ARG   278      37.485  16.106  56.996  1.00  0.00           N
ATOM   4340 HH11 ARG   278      37.737  15.990  57.967  1.00  0.00           H
ATOM   4341 HH12 ARG   278      37.304  15.389  56.308  1.00  0.00           H
ATOM   4342  NH2 ARG   278      36.825  17.285  55.162  1.00  0.00           N
ATOM   4343 HH21 ARG   278      36.582  18.184  54.773  1.00  0.00           H
ATOM   4344 HH22 ARG   278      36.468  16.444  54.731  1.00  0.00           H
ATOM   4345  C   ARG   278      38.330  19.282  63.160  1.00  0.00           C
ATOM   4346  O   ARG   278      39.190  20.132  62.996  1.00  0.00           O
ATOM   4347  N   PRO   279      38.301  18.391  64.141  1.00  0.00           N
ATOM   4348  CD  PRO   279      37.203  17.506  64.469  1.00  0.00           C
ATOM   4349  HD2 PRO   279      37.484  16.520  64.098  1.00  0.00           H
ATOM   4350  HD3 PRO   279      36.297  17.861  63.975  1.00  0.00           H
ATOM   4351  CG  PRO   279      37.135  17.569  65.995  1.00  0.00           C
ATOM   4352  HG2 PRO   279      36.561  16.702  66.320  1.00  0.00           H
ATOM   4353  HG3 PRO   279      36.641  18.502  66.268  1.00  0.00           H
ATOM   4354  CB  PRO   279      38.689  17.537  66.330  1.00  0.00           C
ATOM   4355  HB2 PRO   279      38.967  16.492  66.207  1.00  0.00           H
ATOM   4356  HB3 PRO   279      39.149  17.859  67.264  1.00  0.00           H
ATOM   4357  CA  PRO   279      39.259  18.496  65.250  1.00  0.00           C
ATOM   4358  HA  PRO   279      39.296  19.547  65.534  1.00  0.00           H
ATOM   4359  C   PRO   279      40.679  18.159  64.785  1.00  0.00           C
ATOM   4360  O   PRO   279      40.867  17.300  63.852  1.00  0.00           O
ATOM   4361  N   GLY   280      41.728  18.738  65.421  1.00  0.00           N
ATOM   4362  H   GLY   280      41.402  19.570  65.894  1.00  0.00           H
ATOM   4363  CA  GLY   280      43.130  18.472  65.158  1.00  0.00           C
ATOM   4364  HA2 GLY   280      43.780  19.067  65.801  1.00  0.00           H
ATOM   4365  HA3 GLY   280      43.358  17.427  65.367  1.00  0.00           H
ATOM   4366  C   GLY   280      43.545  18.953  63.785  1.00  0.00           C
ATOM   4367  O   GLY   280      44.601  18.510  63.263  1.00  0.00           O
ATOM   4368  N   GLN   281      42.688  19.744  63.082  1.00  0.00           N
ATOM   4369  H   GLN   281      41.867  20.145  63.512  1.00  0.00           H
ATOM   4370  CA  GLN   281      42.841  20.297  61.733  1.00  0.00           C
ATOM   4371  HA  GLN   281      43.874  20.111  61.439  1.00  0.00           H
ATOM   4372  CB  GLN   281      41.937  19.531  60.788  1.00  0.00           C
ATOM   4373  HB2 GLN   281      40.922  19.555  61.185  1.00  0.00           H
ATOM   4374  HB3 GLN   281      41.880  20.213  59.940  1.00  0.00           H
ATOM   4375  CG  GLN   281      42.368  18.089  60.595  1.00  0.00           C
ATOM   4376  HG2 GLN   281      42.882  17.586  61.414  1.00  0.00           H
ATOM   4377  HG3 GLN   281      41.461  17.519  60.398  1.00  0.00           H
ATOM   4378  CD  GLN   281      43.263  17.782  59.356  1.00  0.00           C
ATOM   4379  OE1 GLN   281      43.120  18.143  58.217  1.00  0.00           O
ATOM   4380  NE2 GLN   281      44.267  16.974  59.560  1.00  0.00           N
ATOM   4381 HE21 GLN   281      44.589  16.474  58.744  1.00  0.00           H
ATOM   4382 HE22 GLN   281      44.428  16.605  60.487  1.00  0.00           H
ATOM   4383  C   GLN   281      42.463  21.822  61.760  1.00  0.00           C
ATOM   4384  O   GLN   281      41.852  22.258  62.773  1.00  0.00           O
ATOM   4385  N   GLN   282      42.969  22.629  60.783  1.00  0.00           N
ATOM   4386  H   GLN   282      43.162  22.203  59.887  1.00  0.00           H
ATOM   4387  CA  GLN   282      42.938  24.117  60.844  1.00  0.00           C
ATOM   4388  HA  GLN   282      43.581  24.463  60.035  1.00  0.00           H
ATOM   4389  CB  GLN   282      41.511  24.665  60.603  1.00  0.00           C
ATOM   4390  HB2 GLN   282      40.828  24.392  61.408  1.00  0.00           H
ATOM   4391  HB3 GLN   282      41.596  25.752  60.629  1.00  0.00           H
ATOM   4392  CG  GLN   282      41.048  24.230  59.176  1.00  0.00           C
ATOM   4393  HG2 GLN   282      40.518  25.033  58.663  1.00  0.00           H
ATOM   4394  HG3 GLN   282      41.929  24.105  58.547  1.00  0.00           H
ATOM   4395  CD  GLN   282      40.003  23.101  59.127  1.00  0.00           C
ATOM   4396  OE1 GLN   282      39.621  22.499  60.131  1.00  0.00           O
ATOM   4397  NE2 GLN   282      39.541  22.712  57.936  1.00  0.00           N
ATOM   4398 HE21 GLN   282      38.850  21.978  57.877  1.00  0.00           H
ATOM   4399 HE22 GLN   282      39.905  23.246  57.159  1.00  0.00           H
ATOM   4400  C   GLN   282      43.575  24.787  62.051  1.00  0.00           C
ATOM   4401  O   GLN   282      43.117  25.826  62.530  1.00  0.00           O
ATOM   4402  N   THR   283      44.688  24.240  62.524  1.00  0.00           N
ATOM   4403  H   THR   283      45.020  23.358  62.160  1.00  0.00           H
ATOM   4404  CA  THR   283      44.914  24.458  63.938  1.00  0.00           C
ATOM   4405  HA  THR   283      43.987  24.403  64.509  1.00  0.00           H
ATOM   4406  CB  THR   283      46.018  23.426  64.387  1.00  0.00           C
ATOM   4407  HB  THR   283      46.947  23.574  63.836  1.00  0.00           H
ATOM   4408  CG2 THR   283      46.311  23.545  65.886  1.00  0.00           C
ATOM   4409 HG21 THR   283      46.910  22.707  66.242  1.00  0.00           H
ATOM   4410 HG22 THR   283      45.348  23.451  66.388  1.00  0.00           H
ATOM   4411 HG23 THR   283      46.822  24.491  66.065  1.00  0.00           H
ATOM   4412  OG1 THR   283      45.456  22.189  64.049  1.00  0.00           O
ATOM   4413  HG1 THR   283      45.968  21.889  63.295  1.00  0.00           H
ATOM   4414  C   THR   283      45.421  25.875  64.183  1.00  0.00           C
ATOM   4415  O   THR   283      45.150  26.534  65.165  1.00  0.00           O
ATOM   4416  N   PHE   284      46.340  26.388  63.288  1.00  0.00           N
ATOM   4417  H   PHE   284      46.845  25.776  62.663  1.00  0.00           H
ATOM   4418  CA  PHE   284      46.987  27.695  63.403  1.00  0.00           C
ATOM   4419  HA  PHE   284      47.570  27.715  64.323  1.00  0.00           H
ATOM   4420  CB  PHE   284      48.016  27.941  62.240  1.00  0.00           C
ATOM   4421  HB2 PHE   284      48.736  27.124  62.193  1.00  0.00           H
ATOM   4422  HB3 PHE   284      47.389  27.812  61.359  1.00  0.00           H
ATOM   4423  CG  PHE   284      48.838  29.214  62.148  1.00  0.00           C
ATOM   4424  CD1 PHE   284      49.472  29.740  63.336  1.00  0.00           C
ATOM   4425  HD1 PHE   284      49.298  29.224  64.268  1.00  0.00           H
ATOM   4426  CE1 PHE   284      50.252  30.871  63.169  1.00  0.00           C
ATOM   4427  HE1 PHE   284      50.690  31.211  64.096  1.00  0.00           H
ATOM   4428  CZ  PHE   284      50.199  31.619  62.047  1.00  0.00           C
ATOM   4429  HZ  PHE   284      50.661  32.596  62.061  1.00  0.00           H
ATOM   4430  CE2 PHE   284      49.405  31.209  60.893  1.00  0.00           C
ATOM   4431  HE2 PHE   284      49.521  31.779  59.982  1.00  0.00           H
ATOM   4432  CD2 PHE   284      48.694  30.010  60.954  1.00  0.00           C
ATOM   4433  HD2 PHE   284      48.037  29.617  60.192  1.00  0.00           H
ATOM   4434  C   PHE   284      46.086  28.874  63.364  1.00  0.00           C
ATOM   4435  O   PHE   284      46.198  29.738  64.204  1.00  0.00           O
ATOM   4436  N   GLU   285      45.124  28.719  62.445  1.00  0.00           N
ATOM   4437  H   GLU   285      45.128  27.938  61.805  1.00  0.00           H
ATOM   4438  CA  GLU   285      44.000  29.684  62.214  1.00  0.00           C
ATOM   4439  HA  GLU   285      44.433  30.677  62.087  1.00  0.00           H
ATOM   4440  CB  GLU   285      43.153  29.231  60.988  1.00  0.00           C
ATOM   4441  HB2 GLU   285      43.796  29.165  60.110  1.00  0.00           H
ATOM   4442  HB3 GLU   285      42.809  28.242  61.289  1.00  0.00           H
ATOM   4443  CG  GLU   285      41.880  30.058  60.676  1.00  0.00           C
ATOM   4444  HG2 GLU   285      41.312  30.081  61.606  1.00  0.00           H
ATOM   4445  HG3 GLU   285      42.260  31.072  60.555  1.00  0.00           H
ATOM   4446  CD  GLU   285      40.909  29.584  59.549  1.00  0.00           C
ATOM   4447  OE1 GLU   285      39.724  29.499  59.777  1.00  0.00           O
ATOM   4448  OE2 GLU   285      41.307  29.546  58.371  1.00  0.00           O
ATOM   4449  C   GLU   285      43.097  29.705  63.454  1.00  0.00           C
ATOM   4450  O   GLU   285      42.594  30.744  63.762  1.00  0.00           O
ATOM   4451  N   LYS   286      42.759  28.591  64.089  1.00  0.00           N
ATOM   4452  H   LYS   286      43.035  27.710  63.680  1.00  0.00           H
ATOM   4453  CA  LYS   286      41.919  28.530  65.315  1.00  0.00           C
ATOM   4454  HA  LYS   286      40.976  28.976  65.002  1.00  0.00           H
ATOM   4455  CB  LYS   286      41.567  27.090  65.715  1.00  0.00           C
ATOM   4456  HB2 LYS   286      42.440  26.455  65.861  1.00  0.00           H
ATOM   4457  HB3 LYS   286      41.201  27.092  66.740  1.00  0.00           H
ATOM   4458  CG  LYS   286      40.608  26.337  64.738  1.00  0.00           C
ATOM   4459  HG2 LYS   286      39.589  26.726  64.723  1.00  0.00           H
ATOM   4460  HG3 LYS   286      40.925  26.431  63.699  1.00  0.00           H
ATOM   4461  CD  LYS   286      40.628  24.817  65.006  1.00  0.00           C
ATOM   4462  HD2 LYS   286      41.498  24.420  64.485  1.00  0.00           H
ATOM   4463  HD3 LYS   286      40.672  24.612  66.076  1.00  0.00           H
ATOM   4464  CE  LYS   286      39.409  24.104  64.346  1.00  0.00           C
ATOM   4465  HE2 LYS   286      38.431  24.313  64.779  1.00  0.00           H
ATOM   4466  HE3 LYS   286      39.271  24.264  63.277  1.00  0.00           H
ATOM   4467  NZ  LYS   286      39.544  22.675  64.377  1.00  0.00           N
ATOM   4468  HZ1 LYS   286      39.738  22.229  65.263  1.00  0.00           H
ATOM   4469  HZ2 LYS   286      40.286  22.404  63.748  1.00  0.00           H
ATOM   4470  HZ3 LYS   286      38.704  22.219  64.050  1.00  0.00           H
ATOM   4471  C   LYS   286      42.557  29.380  66.456  1.00  0.00           C
ATOM   4472  O   LYS   286      41.962  30.190  67.188  1.00  0.00           O
ATOM   4473  N   MET   287      43.865  29.161  66.550  1.00  0.00           N
ATOM   4474  H   MET   287      44.298  28.491  65.930  1.00  0.00           H
ATOM   4475  CA  MET   287      44.914  29.707  67.422  1.00  0.00           C
ATOM   4476  HA  MET   287      44.520  29.722  68.439  1.00  0.00           H
ATOM   4477  CB  MET   287      46.221  28.780  67.580  1.00  0.00           C
ATOM   4478  HB2 MET   287      46.373  28.282  66.622  1.00  0.00           H
ATOM   4479  HB3 MET   287      47.127  29.364  67.744  1.00  0.00           H
ATOM   4480  CG  MET   287      46.110  27.508  68.541  1.00  0.00           C
ATOM   4481  HG2 MET   287      45.112  27.114  68.349  1.00  0.00           H
ATOM   4482  HG3 MET   287      46.928  26.809  68.368  1.00  0.00           H
ATOM   4483  SD  MET   287      46.074  28.058  70.277  1.00  0.00           S
ATOM   4484  CE  MET   287      47.717  28.717  70.454  1.00  0.00           C
ATOM   4485  HE1 MET   287      47.842  29.148  71.448  1.00  0.00           H
ATOM   4486  HE2 MET   287      48.369  27.844  70.475  1.00  0.00           H
ATOM   4487  HE3 MET   287      47.867  29.520  69.732  1.00  0.00           H
ATOM   4488  C   MET   287      45.274  31.191  67.059  1.00  0.00           C
ATOM   4489  O   MET   287      45.658  31.887  68.008  1.00  0.00           O
ATOM   4490  N   SER   288      44.970  31.729  65.864  1.00  0.00           N
ATOM   4491  H   SER   288      44.962  31.144  65.039  1.00  0.00           H
ATOM   4492  CA  SER   288      45.341  33.159  65.450  1.00  0.00           C
ATOM   4493  HA  SER   288      45.405  33.820  66.314  1.00  0.00           H
ATOM   4494  CB  SER   288      46.663  33.136  64.736  1.00  0.00           C
ATOM   4495  HB2 SER   288      47.028  34.162  64.691  1.00  0.00           H
ATOM   4496  HB3 SER   288      47.409  32.556  65.279  1.00  0.00           H
ATOM   4497  OG  SER   288      46.610  32.644  63.434  1.00  0.00           O
ATOM   4498  HG  SER   288      46.548  31.695  63.564  1.00  0.00           H
ATOM   4499  C   SER   288      44.236  33.994  64.703  1.00  0.00           C
ATOM   4500  O   SER   288      44.401  35.185  64.503  1.00  0.00           O
ATOM   4501  N   SER   289      43.043  33.413  64.400  1.00  0.00           N
ATOM   4502  H   SER   289      42.945  32.501  64.822  1.00  0.00           H
ATOM   4503  CA  SER   289      41.875  34.143  63.854  1.00  0.00           C
ATOM   4504  HA  SER   289      42.219  34.817  63.069  1.00  0.00           H
ATOM   4505  CB  SER   289      40.789  33.270  63.177  1.00  0.00           C
ATOM   4506  HB2 SER   289      41.267  32.824  62.305  1.00  0.00           H
ATOM   4507  HB3 SER   289      40.426  32.512  63.871  1.00  0.00           H
ATOM   4508  OG  SER   289      39.694  33.983  62.790  1.00  0.00           O
ATOM   4509  HG  SER   289      39.451  33.688  61.910  1.00  0.00           H
ATOM   4510  C   SER   289      41.225  34.948  65.012  1.00  0.00           C
ATOM   4511  O   SER   289      40.845  34.404  66.063  1.00  0.00           O
ATOM   4512  N   GLY   290      41.021  36.265  64.725  1.00  0.00           N
ATOM   4513  H   GLY   290      41.267  36.528  63.781  1.00  0.00           H
ATOM   4514  CA  GLY   290      40.246  37.220  65.618  1.00  0.00           C
ATOM   4515  HA2 GLY   290      40.701  37.298  66.606  1.00  0.00           H
ATOM   4516  HA3 GLY   290      40.079  38.168  65.108  1.00  0.00           H
ATOM   4517  C   GLY   290      38.857  36.605  65.953  1.00  0.00           C
ATOM   4518  O   GLY   290      38.370  36.949  67.045  1.00  0.00           O
ATOM   4519  N   TYR   291      38.246  35.819  65.053  1.00  0.00           N
ATOM   4520  H   TYR   291      38.801  35.690  64.219  1.00  0.00           H
ATOM   4521  CA  TYR   291      36.883  35.275  65.116  1.00  0.00           C
ATOM   4522  HA  TYR   291      36.171  36.072  64.897  1.00  0.00           H
ATOM   4523  CB  TYR   291      36.672  34.145  64.039  1.00  0.00           C
ATOM   4524  HB2 TYR   291      36.909  34.599  63.076  1.00  0.00           H
ATOM   4525  HB3 TYR   291      37.382  33.354  64.286  1.00  0.00           H
ATOM   4526  CG  TYR   291      35.267  33.552  64.009  1.00  0.00           C
ATOM   4527  CD1 TYR   291      34.303  34.166  63.200  1.00  0.00           C
ATOM   4528  HD1 TYR   291      34.489  35.087  62.666  1.00  0.00           H
ATOM   4529  CE1 TYR   291      33.003  33.679  63.153  1.00  0.00           C
ATOM   4530  HE1 TYR   291      32.329  34.155  62.455  1.00  0.00           H
ATOM   4531  CZ  TYR   291      32.663  32.491  63.829  1.00  0.00           C
ATOM   4532  OH  TYR   291      31.414  31.948  63.741  1.00  0.00           O
ATOM   4533  HH  TYR   291      31.280  31.179  64.299  1.00  0.00           H
ATOM   4534  CE2 TYR   291      33.682  31.801  64.585  1.00  0.00           C
ATOM   4535  HE2 TYR   291      33.480  30.823  64.996  1.00  0.00           H
ATOM   4536  CD2 TYR   291      35.002  32.363  64.680  1.00  0.00           C
ATOM   4537  HD2 TYR   291      35.775  31.849  65.231  1.00  0.00           H
ATOM   4538  C   TYR   291      36.475  34.700  66.512  1.00  0.00           C
ATOM   4539  O   TYR   291      35.318  34.771  66.982  1.00  0.00           O
ATOM   4540  N   TYR   292      37.478  34.052  67.089  1.00  0.00           N
ATOM   4541  H   TYR   292      38.349  34.024  66.579  1.00  0.00           H
ATOM   4542  CA  TYR   292      37.546  33.359  68.381  1.00  0.00           C
ATOM   4543  HA  TYR   292      36.540  32.965  68.518  1.00  0.00           H
ATOM   4544  CB  TYR   292      38.569  32.137  68.270  1.00  0.00           C
ATOM   4545  HB2 TYR   292      39.569  32.538  68.103  1.00  0.00           H
ATOM   4546  HB3 TYR   292      38.571  31.580  69.207  1.00  0.00           H
ATOM   4547  CG  TYR   292      38.294  31.202  67.090  1.00  0.00           C
ATOM   4548  CD1 TYR   292      37.135  30.440  67.088  1.00  0.00           C
ATOM   4549  HD1 TYR   292      36.555  30.403  67.999  1.00  0.00           H
ATOM   4550  CE1 TYR   292      36.801  29.612  66.017  1.00  0.00           C
ATOM   4551  HE1 TYR   292      35.834  29.143  65.911  1.00  0.00           H
ATOM   4552  CZ  TYR   292      37.631  29.630  64.864  1.00  0.00           C
ATOM   4553  OH  TYR   292      37.194  29.019  63.727  1.00  0.00           O
ATOM   4554  HH  TYR   292      37.662  29.383  62.972  1.00  0.00           H
ATOM   4555  CE2 TYR   292      38.774  30.329  64.837  1.00  0.00           C
ATOM   4556  HE2 TYR   292      39.449  30.279  63.996  1.00  0.00           H
ATOM   4557  CD2 TYR   292      39.095  31.179  65.936  1.00  0.00           C
ATOM   4558  HD2 TYR   292      40.030  31.719  65.908  1.00  0.00           H
ATOM   4559  C   TYR   292      37.792  34.189  69.669  1.00  0.00           C
ATOM   4560  O   TYR   292      37.731  33.616  70.752  1.00  0.00           O
ATOM   4561  N   LEU   293      38.216  35.453  69.562  1.00  0.00           N
ATOM   4562  H   LEU   293      38.384  35.787  68.623  1.00  0.00           H
ATOM   4563  CA  LEU   293      38.754  36.280  70.661  1.00  0.00           C
ATOM   4564  HA  LEU   293      39.564  35.846  71.248  1.00  0.00           H
ATOM   4565  CB  LEU   293      39.276  37.600  70.139  1.00  0.00           C
ATOM   4566  HB2 LEU   293      38.550  38.077  69.481  1.00  0.00           H
ATOM   4567  HB3 LEU   293      39.521  38.300  70.938  1.00  0.00           H
ATOM   4568  CG  LEU   293      40.617  37.452  69.343  1.00  0.00           C
ATOM   4569  HG  LEU   293      40.383  36.761  68.534  1.00  0.00           H
ATOM   4570  CD1 LEU   293      41.000  38.799  68.811  1.00  0.00           C
ATOM   4571 HD11 LEU   293      40.325  39.088  68.005  1.00  0.00           H
ATOM   4572 HD12 LEU   293      41.994  38.701  68.377  1.00  0.00           H
ATOM   4573 HD13 LEU   293      41.027  39.521  69.626  1.00  0.00           H
ATOM   4574  CD2 LEU   293      41.812  36.836  70.104  1.00  0.00           C
ATOM   4575 HD21 LEU   293      41.441  35.838  70.338  1.00  0.00           H
ATOM   4576 HD22 LEU   293      42.715  36.798  69.494  1.00  0.00           H
ATOM   4577 HD23 LEU   293      42.173  37.336  71.003  1.00  0.00           H
ATOM   4578  C   LEU   293      37.605  36.487  71.695  1.00  0.00           C
ATOM   4579  O   LEU   293      37.873  36.486  72.949  1.00  0.00           O
ATOM   4580  N   GLY   294      36.364  36.448  71.232  1.00  0.00           N
ATOM   4581  H   GLY   294      36.225  36.369  70.234  1.00  0.00           H
ATOM   4582  CA  GLY   294      35.152  36.361  72.088  1.00  0.00           C
ATOM   4583  HA2 GLY   294      35.105  37.208  72.772  1.00  0.00           H
ATOM   4584  HA3 GLY   294      34.366  36.575  71.363  1.00  0.00           H
ATOM   4585  C   GLY   294      34.919  35.123  72.860  1.00  0.00           C
ATOM   4586  O   GLY   294      34.754  35.155  74.048  1.00  0.00           O
ATOM   4587  N   GLU   295      34.908  33.992  72.142  1.00  0.00           N
ATOM   4588  H   GLU   295      35.148  34.014  71.161  1.00  0.00           H
ATOM   4589  CA  GLU   295      34.713  32.644  72.738  1.00  0.00           C
ATOM   4590  HA  GLU   295      33.839  32.759  73.380  1.00  0.00           H
ATOM   4591  CB  GLU   295      34.437  31.626  71.660  1.00  0.00           C
ATOM   4592  HB2 GLU   295      33.642  32.089  71.075  1.00  0.00           H
ATOM   4593  HB3 GLU   295      35.209  31.587  70.891  1.00  0.00           H
ATOM   4594  CG  GLU   295      34.062  30.150  72.016  1.00  0.00           C
ATOM   4595  HG2 GLU   295      33.691  29.559  71.179  1.00  0.00           H
ATOM   4596  HG3 GLU   295      34.984  29.723  72.408  1.00  0.00           H
ATOM   4597  CD  GLU   295      32.914  30.236  73.022  1.00  0.00           C
ATOM   4598  OE1 GLU   295      32.080  31.089  72.856  1.00  0.00           O
ATOM   4599  OE2 GLU   295      32.872  29.351  73.887  1.00  0.00           O
ATOM   4600  C   GLU   295      35.945  32.213  73.631  1.00  0.00           C
ATOM   4601  O   GLU   295      35.710  31.763  74.729  1.00  0.00           O
ATOM   4602  N   ILE   296      37.220  32.465  73.297  1.00  0.00           N
ATOM   4603  H   ILE   296      37.364  32.850  72.374  1.00  0.00           H
ATOM   4604  CA  ILE   296      38.272  32.186  74.241  1.00  0.00           C
ATOM   4605  HA  ILE   296      38.158  31.135  74.504  1.00  0.00           H
ATOM   4606  CB  ILE   296      39.675  32.387  73.567  1.00  0.00           C
ATOM   4607  HB  ILE   296      39.697  33.442  73.297  1.00  0.00           H
ATOM   4608  CG2 ILE   296      40.851  32.240  74.485  1.00  0.00           C
ATOM   4609 HG21 ILE   296      40.769  31.309  75.046  1.00  0.00           H
ATOM   4610 HG22 ILE   296      40.963  32.989  75.271  1.00  0.00           H
ATOM   4611 HG23 ILE   296      41.741  32.376  73.871  1.00  0.00           H
ATOM   4612  CG1 ILE   296      39.831  31.538  72.270  1.00  0.00           C
ATOM   4613 HG12 ILE   296      40.110  30.501  72.455  1.00  0.00           H
ATOM   4614 HG13 ILE   296      38.878  31.421  71.755  1.00  0.00           H
ATOM   4615  CD1 ILE   296      40.772  32.114  71.198  1.00  0.00           C
ATOM   4616 HD11 ILE   296      40.832  31.366  70.407  1.00  0.00           H
ATOM   4617 HD12 ILE   296      41.760  32.176  71.653  1.00  0.00           H
ATOM   4618 HD13 ILE   296      40.535  33.134  70.894  1.00  0.00           H
ATOM   4619  C   ILE   296      38.160  33.047  75.507  1.00  0.00           C
ATOM   4620  O   ILE   296      38.460  32.463  76.524  1.00  0.00           O
ATOM   4621  N   LEU   297      37.664  34.299  75.419  1.00  0.00           N
ATOM   4622  H   LEU   297      37.382  34.633  74.508  1.00  0.00           H
ATOM   4623  CA  LEU   297      37.300  35.234  76.487  1.00  0.00           C
ATOM   4624  HA  LEU   297      38.131  35.129  77.183  1.00  0.00           H
ATOM   4625  CB  LEU   297      37.049  36.722  76.010  1.00  0.00           C
ATOM   4626  HB2 LEU   297      38.005  37.136  75.693  1.00  0.00           H
ATOM   4627  HB3 LEU   297      36.308  36.734  75.208  1.00  0.00           H
ATOM   4628  CG  LEU   297      36.427  37.557  77.114  1.00  0.00           C
ATOM   4629  HG  LEU   297      35.526  37.179  77.599  1.00  0.00           H
ATOM   4630  CD1 LEU   297      37.524  37.691  78.201  1.00  0.00           C
ATOM   4631 HD11 LEU   297      37.159  38.279  79.042  1.00  0.00           H
ATOM   4632 HD12 LEU   297      38.484  38.050  77.830  1.00  0.00           H
ATOM   4633 HD13 LEU   297      37.676  36.669  78.546  1.00  0.00           H
ATOM   4634  CD2 LEU   297      35.972  38.968  76.649  1.00  0.00           C
ATOM   4635 HD21 LEU   297      34.962  38.931  76.237  1.00  0.00           H
ATOM   4636 HD22 LEU   297      35.949  39.731  77.427  1.00  0.00           H
ATOM   4637 HD23 LEU   297      36.656  39.380  75.907  1.00  0.00           H
ATOM   4638  C   LEU   297      36.165  34.614  77.229  1.00  0.00           C
ATOM   4639  O   LEU   297      36.239  34.475  78.479  1.00  0.00           O
ATOM   4640  N   ARG   298      35.087  34.067  76.617  1.00  0.00           N
ATOM   4641  H   ARG   298      35.030  34.180  75.616  1.00  0.00           H
ATOM   4642  CA  ARG   298      34.053  33.388  77.372  1.00  0.00           C
ATOM   4643  HA  ARG   298      33.633  34.162  78.014  1.00  0.00           H
ATOM   4644  CB  ARG   298      32.945  33.065  76.366  1.00  0.00           C
ATOM   4645  HB2 ARG   298      32.884  33.834  75.595  1.00  0.00           H
ATOM   4646  HB3 ARG   298      33.081  32.081  75.918  1.00  0.00           H
ATOM   4647  CG  ARG   298      31.564  33.108  76.902  1.00  0.00           C
ATOM   4648  HG2 ARG   298      31.439  32.555  77.833  1.00  0.00           H
ATOM   4649  HG3 ARG   298      31.430  34.147  77.204  1.00  0.00           H
ATOM   4650  CD  ARG   298      30.614  32.534  75.795  1.00  0.00           C
ATOM   4651  HD2 ARG   298      29.625  32.695  76.225  1.00  0.00           H
ATOM   4652  HD3 ARG   298      30.582  33.229  74.956  1.00  0.00           H
ATOM   4653  NE  ARG   298      30.948  31.127  75.506  1.00  0.00           N
ATOM   4654  HE  ARG   298      31.568  30.949  74.728  1.00  0.00           H
ATOM   4655  CZ  ARG   298      30.479  29.992  76.002  1.00  0.00           C
ATOM   4656  NH1 ARG   298      29.535  29.989  76.883  1.00  0.00           N
ATOM   4657 HH11 ARG   298      29.018  30.837  77.061  1.00  0.00           H
ATOM   4658 HH12 ARG   298      29.236  29.052  77.114  1.00  0.00           H
ATOM   4659  NH2 ARG   298      30.957  28.797  75.623  1.00  0.00           N
ATOM   4660 HH21 ARG   298      31.727  28.747  74.971  1.00  0.00           H
ATOM   4661 HH22 ARG   298      30.613  27.967  76.084  1.00  0.00           H
ATOM   4662  C   ARG   298      34.452  32.265  78.176  1.00  0.00           C
ATOM   4663  O   ARG   298      34.045  32.205  79.297  1.00  0.00           O
ATOM   4664  N   LEU   299      35.302  31.341  77.680  1.00  0.00           N
ATOM   4665  H   LEU   299      35.480  31.473  76.694  1.00  0.00           H
ATOM   4666  CA  LEU   299      35.783  30.163  78.315  1.00  0.00           C
ATOM   4667  HA  LEU   299      34.927  29.681  78.787  1.00  0.00           H
ATOM   4668  CB  LEU   299      36.429  29.146  77.274  1.00  0.00           C
ATOM   4669  HB2 LEU   299      37.140  29.688  76.651  1.00  0.00           H
ATOM   4670  HB3 LEU   299      36.872  28.267  77.744  1.00  0.00           H
ATOM   4671  CG  LEU   299      35.416  28.540  76.291  1.00  0.00           C
ATOM   4672  HG  LEU   299      34.601  29.260  76.212  1.00  0.00           H
ATOM   4673  CD1 LEU   299      35.956  28.395  74.792  1.00  0.00           C
ATOM   4674 HD11 LEU   299      37.046  28.402  74.788  1.00  0.00           H
ATOM   4675 HD12 LEU   299      35.912  29.374  74.316  1.00  0.00           H
ATOM   4676 HD13 LEU   299      35.375  27.661  74.234  1.00  0.00           H
ATOM   4677  CD2 LEU   299      34.899  27.213  76.759  1.00  0.00           C
ATOM   4678 HD21 LEU   299      34.522  27.274  77.780  1.00  0.00           H
ATOM   4679 HD22 LEU   299      34.039  26.959  76.139  1.00  0.00           H
ATOM   4680 HD23 LEU   299      35.607  26.387  76.690  1.00  0.00           H
ATOM   4681  C   LEU   299      36.740  30.440  79.463  1.00  0.00           C
ATOM   4682  O   LEU   299      36.698  29.709  80.481  1.00  0.00           O
ATOM   4683  N   ALA   300      37.566  31.425  79.311  1.00  0.00           N
ATOM   4684  H   ALA   300      37.501  32.041  78.514  1.00  0.00           H
ATOM   4685  CA  ALA   300      38.429  31.849  80.412  1.00  0.00           C
ATOM   4686  HA  ALA   300      38.844  30.895  80.739  1.00  0.00           H
ATOM   4687  CB  ALA   300      39.615  32.535  79.798  1.00  0.00           C
ATOM   4688  HB1 ALA   300      40.198  31.748  79.318  1.00  0.00           H
ATOM   4689  HB2 ALA   300      40.098  32.993  80.661  1.00  0.00           H
ATOM   4690  HB3 ALA   300      39.283  33.303  79.099  1.00  0.00           H
ATOM   4691  C   ALA   300      37.617  32.490  81.612  1.00  0.00           C
ATOM   4692  O   ALA   300      38.010  32.335  82.782  1.00  0.00           O
ATOM   4693  N   LEU   301      36.561  33.219  81.283  1.00  0.00           N
ATOM   4694  H   LEU   301      36.484  33.576  80.341  1.00  0.00           H
ATOM   4695  CA  LEU   301      35.637  33.712  82.352  1.00  0.00           C
ATOM   4696  HA  LEU   301      36.264  34.107  83.150  1.00  0.00           H
ATOM   4697  CB  LEU   301      34.725  34.771  81.742  1.00  0.00           C
ATOM   4698  HB2 LEU   301      34.096  34.319  80.975  1.00  0.00           H
ATOM   4699  HB3 LEU   301      33.941  34.998  82.465  1.00  0.00           H
ATOM   4700  CG  LEU   301      35.558  36.048  81.415  1.00  0.00           C
ATOM   4701  HG  LEU   301      36.488  35.807  80.899  1.00  0.00           H
ATOM   4702  CD1 LEU   301      34.674  36.901  80.539  1.00  0.00           C
ATOM   4703 HD11 LEU   301      33.707  37.035  81.025  1.00  0.00           H
ATOM   4704 HD12 LEU   301      34.395  36.409  79.606  1.00  0.00           H
ATOM   4705 HD13 LEU   301      35.252  37.801  80.331  1.00  0.00           H
ATOM   4706  CD2 LEU   301      35.911  36.825  82.696  1.00  0.00           C
ATOM   4707 HD21 LEU   301      36.603  37.646  82.506  1.00  0.00           H
ATOM   4708 HD22 LEU   301      35.007  37.088  83.247  1.00  0.00           H
ATOM   4709 HD23 LEU   301      36.477  36.197  83.382  1.00  0.00           H
ATOM   4710  C   LEU   301      34.828  32.638  83.032  1.00  0.00           C
ATOM   4711  O   LEU   301      34.756  32.753  84.241  1.00  0.00           O
ATOM   4712  N   MET   302      34.268  31.642  82.307  1.00  0.00           N
ATOM   4713  H   MET   302      34.320  31.543  81.303  1.00  0.00           H
ATOM   4714  CA  MET   302      33.696  30.508  83.015  1.00  0.00           C
ATOM   4715  HA  MET   302      33.002  30.980  83.710  1.00  0.00           H
ATOM   4716  CB  MET   302      32.794  29.604  82.154  1.00  0.00           C
ATOM   4717  HB2 MET   302      32.326  28.803  82.726  1.00  0.00           H
ATOM   4718  HB3 MET   302      31.943  30.181  81.791  1.00  0.00           H
ATOM   4719  CG  MET   302      33.512  28.938  81.079  1.00  0.00           C
ATOM   4720  HG2 MET   302      33.923  29.761  80.495  1.00  0.00           H
ATOM   4721  HG3 MET   302      34.186  28.283  81.630  1.00  0.00           H
ATOM   4722  SD  MET   302      32.714  27.827  79.889  1.00  0.00           S
ATOM   4723  CE  MET   302      31.661  29.037  78.997  1.00  0.00           C
ATOM   4724  HE1 MET   302      31.122  29.684  79.688  1.00  0.00           H
ATOM   4725  HE2 MET   302      32.193  29.741  78.357  1.00  0.00           H
ATOM   4726  HE3 MET   302      31.000  28.427  78.381  1.00  0.00           H
ATOM   4727  C   MET   302      34.674  29.683  84.032  1.00  0.00           C
ATOM   4728  O   MET   302      34.246  29.216  85.017  1.00  0.00           O
ATOM   4729  N   ASP   303      35.930  29.605  83.620  1.00  0.00           N
ATOM   4730  H   ASP   303      36.193  29.837  82.672  1.00  0.00           H
ATOM   4731  CA  ASP   303      37.007  29.153  84.490  1.00  0.00           C
ATOM   4732  HA  ASP   303      36.684  28.212  84.936  1.00  0.00           H
ATOM   4733  CB  ASP   303      38.214  28.971  83.674  1.00  0.00           C
ATOM   4734  HB2 ASP   303      37.920  28.603  82.691  1.00  0.00           H
ATOM   4735  HB3 ASP   303      38.701  29.935  83.525  1.00  0.00           H
ATOM   4736  CG  ASP   303      39.258  28.049  84.337  1.00  0.00           C
ATOM   4737  OD1 ASP   303      39.647  28.260  85.519  1.00  0.00           O
ATOM   4738  OD2 ASP   303      39.791  27.134  83.675  1.00  0.00           O
ATOM   4739  C   ASP   303      37.123  30.006  85.737  1.00  0.00           C
ATOM   4740  O   ASP   303      37.089  29.485  86.879  1.00  0.00           O
ATOM   4741  N   MET   304      37.064  31.332  85.604  1.00  0.00           N
ATOM   4742  H   MET   304      37.071  31.667  84.651  1.00  0.00           H
ATOM   4743  CA  MET   304      37.109  32.278  86.759  1.00  0.00           C
ATOM   4744  HA  MET   304      37.980  31.958  87.333  1.00  0.00           H
ATOM   4745  CB  MET   304      37.325  33.696  86.269  1.00  0.00           C
ATOM   4746  HB2 MET   304      36.516  34.086  85.651  1.00  0.00           H
ATOM   4747  HB3 MET   304      37.179  34.382  87.103  1.00  0.00           H
ATOM   4748  CG  MET   304      38.620  33.878  85.476  1.00  0.00           C
ATOM   4749  HG2 MET   304      38.976  32.987  84.959  1.00  0.00           H
ATOM   4750  HG3 MET   304      38.339  34.666  84.777  1.00  0.00           H
ATOM   4751  SD  MET   304      39.874  34.465  86.681  1.00  0.00           S
ATOM   4752  CE  MET   304      40.891  35.276  85.481  1.00  0.00           C
ATOM   4753  HE1 MET   304      41.547  36.012  85.945  1.00  0.00           H
ATOM   4754  HE2 MET   304      41.594  34.518  85.133  1.00  0.00           H
ATOM   4755  HE3 MET   304      40.339  35.756  84.673  1.00  0.00           H
ATOM   4756  C   MET   304      35.842  32.181  87.677  1.00  0.00           C
ATOM   4757  O   MET   304      35.913  32.299  88.876  1.00  0.00           O
ATOM   4758  N   TYR   305      34.689  31.760  87.187  1.00  0.00           N
ATOM   4759  H   TYR   305      34.669  31.617  86.188  1.00  0.00           H
ATOM   4760  CA  TYR   305      33.518  31.470  87.996  1.00  0.00           C
ATOM   4761  HA  TYR   305      33.407  32.124  88.860  1.00  0.00           H
ATOM   4762  CB  TYR   305      32.223  31.586  87.081  1.00  0.00           C
ATOM   4763  HB2 TYR   305      32.065  32.621  86.777  1.00  0.00           H
ATOM   4764  HB3 TYR   305      32.290  30.977  86.179  1.00  0.00           H
ATOM   4765  CG  TYR   305      30.917  31.182  87.783  1.00  0.00           C
ATOM   4766  CD1 TYR   305      30.179  32.230  88.404  1.00  0.00           C
ATOM   4767  HD1 TYR   305      30.566  33.231  88.274  1.00  0.00           H
ATOM   4768  CE1 TYR   305      28.963  31.988  89.009  1.00  0.00           C
ATOM   4769  HE1 TYR   305      28.402  32.757  89.519  1.00  0.00           H
ATOM   4770  CZ  TYR   305      28.403  30.663  88.914  1.00  0.00           C
ATOM   4771  OH  TYR   305      27.212  30.419  89.532  1.00  0.00           O
ATOM   4772  HH  TYR   305      26.940  31.278  89.863  1.00  0.00           H
ATOM   4773  CE2 TYR   305      29.152  29.643  88.319  1.00  0.00           C
ATOM   4774  HE2 TYR   305      28.730  28.651  88.391  1.00  0.00           H
ATOM   4775  CD2 TYR   305      30.369  29.853  87.706  1.00  0.00           C
ATOM   4776  HD2 TYR   305      30.871  29.023  87.230  1.00  0.00           H
ATOM   4777  C   TYR   305      33.468  30.049  88.520  1.00  0.00           C
ATOM   4778  O   TYR   305      32.885  29.806  89.615  1.00  0.00           O
ATOM   4779  N   LYS   306      34.061  29.130  87.781  1.00  0.00           N
ATOM   4780  H   LYS   306      34.331  29.384  86.841  1.00  0.00           H
ATOM   4781  CA  LYS   306      34.255  27.719  88.251  1.00  0.00           C
ATOM   4782  HA  LYS   306      33.339  27.335  88.703  1.00  0.00           H
ATOM   4783  CB  LYS   306      34.555  26.806  86.978  1.00  0.00           C
ATOM   4784  HB2 LYS   306      35.305  27.292  86.354  1.00  0.00           H
ATOM   4785  HB3 LYS   306      34.950  25.847  87.310  1.00  0.00           H
ATOM   4786  CG  LYS   306      33.243  26.580  86.166  1.00  0.00           C
ATOM   4787  HG2 LYS   306      32.451  26.023  86.667  1.00  0.00           H
ATOM   4788  HG3 LYS   306      32.798  27.557  85.976  1.00  0.00           H
ATOM   4789  CD  LYS   306      33.542  25.848  84.892  1.00  0.00           C
ATOM   4790  HD2 LYS   306      34.282  26.447  84.363  1.00  0.00           H
ATOM   4791  HD3 LYS   306      33.992  24.896  85.175  1.00  0.00           H
ATOM   4792  CE  LYS   306      32.399  25.438  83.943  1.00  0.00           C
ATOM   4793  HE2 LYS   306      32.043  26.297  83.372  1.00  0.00           H
ATOM   4794  HE3 LYS   306      32.865  24.840  83.159  1.00  0.00           H
ATOM   4795  NZ  LYS   306      31.289  24.755  84.617  1.00  0.00           N
ATOM   4796  HZ1 LYS   306      30.613  24.526  83.902  1.00  0.00           H
ATOM   4797  HZ2 LYS   306      31.005  25.446  85.296  1.00  0.00           H
ATOM   4798  HZ3 LYS   306      31.572  23.905  85.085  1.00  0.00           H
ATOM   4799  C   LYS   306      35.322  27.617  89.269  1.00  0.00           C
ATOM   4800  O   LYS   306      35.284  26.740  90.121  1.00  0.00           O
ATOM   4801  N   GLN   307      36.195  28.622  89.350  1.00  0.00           N
ATOM   4802  H   GLN   307      36.335  29.244  88.567  1.00  0.00           H
ATOM   4803  CA  GLN   307      37.027  28.799  90.572  1.00  0.00           C
ATOM   4804  HA  GLN   307      37.115  27.853  91.105  1.00  0.00           H
ATOM   4805  CB  GLN   307      38.556  29.110  90.284  1.00  0.00           C
ATOM   4806  HB2 GLN   307      38.575  30.076  89.780  1.00  0.00           H
ATOM   4807  HB3 GLN   307      39.203  29.201  91.157  1.00  0.00           H
ATOM   4808  CG  GLN   307      39.354  28.196  89.423  1.00  0.00           C
ATOM   4809  HG2 GLN   307      38.977  28.242  88.401  1.00  0.00           H
ATOM   4810  HG3 GLN   307      40.391  28.530  89.396  1.00  0.00           H
ATOM   4811  CD  GLN   307      39.473  26.747  89.868  1.00  0.00           C
ATOM   4812  OE1 GLN   307      38.846  26.294  90.876  1.00  0.00           O
ATOM   4813  NE2 GLN   307      40.227  25.939  89.157  1.00  0.00           N
ATOM   4814 HE21 GLN   307      40.475  25.068  89.607  1.00  0.00           H
ATOM   4815 HE22 GLN   307      40.709  26.318  88.355  1.00  0.00           H
ATOM   4816  C   GLN   307      36.408  29.725  91.648  1.00  0.00           C
ATOM   4817  O   GLN   307      36.904  29.772  92.815  1.00  0.00           O
ATOM   4818  N   GLY   308      35.302  30.486  91.344  1.00  0.00           N
ATOM   4819  H   GLY   308      34.915  30.398  90.415  1.00  0.00           H
ATOM   4820  CA  GLY   308      34.632  31.375  92.291  1.00  0.00           C
ATOM   4821  HA2 GLY   308      33.627  31.653  91.972  1.00  0.00           H
ATOM   4822  HA3 GLY   308      34.355  30.803  93.177  1.00  0.00           H
ATOM   4823  C   GLY   308      35.324  32.659  92.689  1.00  0.00           C
ATOM   4824  O   GLY   308      35.172  33.082  93.813  1.00  0.00           O
ATOM   4825  N   PHE   309      35.961  33.235  91.636  1.00  0.00           N
ATOM   4826  H   PHE   309      36.150  32.672  90.818  1.00  0.00           H
ATOM   4827  CA  PHE   309      36.606  34.564  91.740  1.00  0.00           C
ATOM   4828  HA  PHE   309      36.763  34.785  92.796  1.00  0.00           H
ATOM   4829  CB  PHE   309      38.044  34.640  91.262  1.00  0.00           C
ATOM   4830  HB2 PHE   309      38.107  34.166  90.284  1.00  0.00           H
ATOM   4831  HB3 PHE   309      38.376  35.673  91.160  1.00  0.00           H
ATOM   4832  CG  PHE   309      38.991  33.919  92.180  1.00  0.00           C
ATOM   4833  CD1 PHE   309      39.175  34.486  93.420  1.00  0.00           C
ATOM   4834  HD1 PHE   309      38.802  35.444  93.751  1.00  0.00           H
ATOM   4835  CE1 PHE   309      39.777  33.666  94.389  1.00  0.00           C
ATOM   4836  HE1 PHE   309      40.070  34.105  95.332  1.00  0.00           H
ATOM   4837  CZ  PHE   309      40.410  32.392  94.070  1.00  0.00           C
ATOM   4838  HZ  PHE   309      40.929  31.810  94.817  1.00  0.00           H
ATOM   4839  CE2 PHE   309      40.261  31.910  92.771  1.00  0.00           C
ATOM   4840  HE2 PHE   309      40.773  31.019  92.441  1.00  0.00           H
ATOM   4841  CD2 PHE   309      39.522  32.673  91.789  1.00  0.00           C
ATOM   4842  HD2 PHE   309      39.348  32.360  90.771  1.00  0.00           H
ATOM   4843  C   PHE   309      35.777  35.755  91.209  1.00  0.00           C
ATOM   4844  O   PHE   309      35.824  36.830  91.775  1.00  0.00           O
ATOM   4845  N   ILE   310      34.940  35.538  90.161  1.00  0.00           N
ATOM   4846  H   ILE   310      34.817  34.593  89.824  1.00  0.00           H
ATOM   4847  CA  ILE   310      34.068  36.643  89.583  1.00  0.00           C
ATOM   4848  HA  ILE   310      34.021  37.577  90.145  1.00  0.00           H
ATOM   4849  CB  ILE   310      34.652  37.081  88.195  1.00  0.00           C
ATOM   4850  HB  ILE   310      34.053  37.920  87.839  1.00  0.00           H
ATOM   4851  CG2 ILE   310      36.148  37.533  88.302  1.00  0.00           C
ATOM   4852 HG21 ILE   310      36.347  38.141  87.419  1.00  0.00           H
ATOM   4853 HG22 ILE   310      36.866  36.738  88.498  1.00  0.00           H
ATOM   4854 HG23 ILE   310      36.172  38.175  89.183  1.00  0.00           H
ATOM   4855  CG1 ILE   310      34.566  35.907  87.178  1.00  0.00           C
ATOM   4856 HG12 ILE   310      35.163  35.042  87.465  1.00  0.00           H
ATOM   4857 HG13 ILE   310      33.514  35.671  87.016  1.00  0.00           H
ATOM   4858  CD1 ILE   310      34.979  36.372  85.800  1.00  0.00           C
ATOM   4859 HD11 ILE   310      34.393  37.218  85.438  1.00  0.00           H
ATOM   4860 HD12 ILE   310      34.809  35.578  85.072  1.00  0.00           H
ATOM   4861 HD13 ILE   310      36.025  36.665  85.707  1.00  0.00           H
ATOM   4862  C   ILE   310      32.593  36.208  89.367  1.00  0.00           C
ATOM   4863  O   ILE   310      32.321  34.992  89.232  1.00  0.00           O
ATOM   4864  N   PHE   311      31.699  37.174  89.153  1.00  0.00           N
ATOM   4865  H   PHE   311      32.062  38.116  89.130  1.00  0.00           H
ATOM   4866  CA  PHE   311      30.263  37.065  88.885  1.00  0.00           C
ATOM   4867  HA  PHE   311      29.809  38.049  89.002  1.00  0.00           H
ATOM   4868  CB  PHE   311      29.905  36.471  87.490  1.00  0.00           C
ATOM   4869  HB2 PHE   311      29.947  35.384  87.561  1.00  0.00           H
ATOM   4870  HB3 PHE   311      28.873  36.718  87.240  1.00  0.00           H
ATOM   4871  CG  PHE   311      30.806  36.863  86.308  1.00  0.00           C
ATOM   4872  CD1 PHE   311      31.087  38.237  86.109  1.00  0.00           C
ATOM   4873  HD1 PHE   311      30.871  39.063  86.770  1.00  0.00           H
ATOM   4874  CE1 PHE   311      31.609  38.657  84.863  1.00  0.00           C
ATOM   4875  HE1 PHE   311      31.609  39.718  84.656  1.00  0.00           H
ATOM   4876  CZ  PHE   311      31.836  37.731  83.827  1.00  0.00           C
ATOM   4877  HZ  PHE   311      32.201  38.074  82.870  1.00  0.00           H
ATOM   4878  CE2 PHE   311      31.722  36.373  84.093  1.00  0.00           C
ATOM   4879  HE2 PHE   311      32.109  35.669  83.371  1.00  0.00           H
ATOM   4880  CD2 PHE   311      31.218  35.918  85.360  1.00  0.00           C
ATOM   4881  HD2 PHE   311      31.305  34.860  85.557  1.00  0.00           H
ATOM   4882  C   PHE   311      29.657  36.320  90.105  1.00  0.00           C
ATOM   4883  O   PHE   311      28.780  35.438  89.925  1.00  0.00           O
ATOM   4884  N   LYS   312      30.121  36.521  91.378  1.00  0.00           N
ATOM   4885  H   LYS   312      30.604  37.400  91.489  1.00  0.00           H
ATOM   4886  CA  LYS   312      29.606  35.801  92.584  1.00  0.00           C
ATOM   4887  HA  LYS   312      29.604  34.732  92.364  1.00  0.00           H
ATOM   4888  CB  LYS   312      30.611  36.105  93.802  1.00  0.00           C
ATOM   4889  HB2 LYS   312      30.621  37.173  94.022  1.00  0.00           H
ATOM   4890  HB3 LYS   312      30.308  35.601  94.720  1.00  0.00           H
ATOM   4891  CG  LYS   312      32.108  35.675  93.597  1.00  0.00           C
ATOM   4892  HG2 LYS   312      32.047  34.775  92.986  1.00  0.00           H
ATOM   4893  HG3 LYS   312      32.581  36.466  93.016  1.00  0.00           H
ATOM   4894  CD  LYS   312      32.864  35.359  94.919  1.00  0.00           C
ATOM   4895  HD2 LYS   312      33.951  35.415  94.851  1.00  0.00           H
ATOM   4896  HD3 LYS   312      32.510  36.025  95.705  1.00  0.00           H
ATOM   4897  CE  LYS   312      32.588  33.963  95.353  1.00  0.00           C
ATOM   4898  HE2 LYS   312      31.584  33.922  95.775  1.00  0.00           H
ATOM   4899  HE3 LYS   312      32.565  33.311  94.479  1.00  0.00           H
ATOM   4900  NZ  LYS   312      33.632  33.381  96.242  1.00  0.00           N
ATOM   4901  HZ1 LYS   312      33.807  34.026  96.999  1.00  0.00           H
ATOM   4902  HZ2 LYS   312      34.510  33.288  95.752  1.00  0.00           H
ATOM   4903  HZ3 LYS   312      33.367  32.477  96.606  1.00  0.00           H
ATOM   4904  C   LYS   312      28.192  36.148  92.866  1.00  0.00           C
ATOM   4905  O   LYS   312      27.916  37.312  93.117  1.00  0.00           O
ATOM   4906  N   ASN   313      27.346  35.145  92.908  1.00  0.00           N
ATOM   4907  H   ASN   313      27.796  34.243  92.855  1.00  0.00           H
ATOM   4908  CA  ASN   313      25.922  35.228  93.041  1.00  0.00           C
ATOM   4909  HA  ASN   313      25.571  34.201  92.959  1.00  0.00           H
ATOM   4910  CB  ASN   313      25.492  35.868  94.391  1.00  0.00           C
ATOM   4911  HB2 ASN   313      25.651  36.946  94.363  1.00  0.00           H
ATOM   4912  HB3 ASN   313      24.450  35.592  94.559  1.00  0.00           H
ATOM   4913  CG  ASN   313      26.255  35.399  95.594  1.00  0.00           C
ATOM   4914  OD1 ASN   313      26.676  34.269  95.670  1.00  0.00           O
ATOM   4915  ND2 ASN   313      26.442  36.209  96.583  1.00  0.00           N
ATOM   4916 HD21 ASN   313      26.202  37.179  96.432  1.00  0.00           H
ATOM   4917 HD22 ASN   313      27.141  36.011  97.283  1.00  0.00           H
ATOM   4918  C   ASN   313      25.154  35.840  91.786  1.00  0.00           C
ATOM   4919  O   ASN   313      23.960  36.138  91.832  1.00  0.00           O
ATOM   4920  N   GLN   314      25.855  35.989  90.648  1.00  0.00           N
ATOM   4921  H   GLN   314      26.858  35.879  90.581  1.00  0.00           H
ATOM   4922  CA  GLN   314      25.259  36.493  89.372  1.00  0.00           C
ATOM   4923  HA  GLN   314      24.379  37.063  89.671  1.00  0.00           H
ATOM   4924  CB  GLN   314      26.265  37.354  88.635  1.00  0.00           C
ATOM   4925  HB2 GLN   314      27.126  36.714  88.827  1.00  0.00           H
ATOM   4926  HB3 GLN   314      26.043  37.527  87.581  1.00  0.00           H
ATOM   4927  CG  GLN   314      26.641  38.722  89.253  1.00  0.00           C
ATOM   4928  HG2 GLN   314      27.090  38.660  90.244  1.00  0.00           H
ATOM   4929  HG3 GLN   314      27.402  39.151  88.600  1.00  0.00           H
ATOM   4930  CD  GLN   314      25.454  39.646  89.357  1.00  0.00           C
ATOM   4931  OE1 GLN   314      24.945  40.054  88.344  1.00  0.00           O
ATOM   4932  NE2 GLN   314      25.138  40.130  90.519  1.00  0.00           N
ATOM   4933 HE21 GLN   314      24.388  40.806  90.509  1.00  0.00           H
ATOM   4934 HE22 GLN   314      25.662  39.944  91.364  1.00  0.00           H
ATOM   4935  C   GLN   314      24.643  35.448  88.469  1.00  0.00           C
ATOM   4936  O   GLN   314      24.859  34.268  88.644  1.00  0.00           O
ATOM   4937  N   ASP   315      23.863  35.855  87.441  1.00  0.00           N
ATOM   4938  H   ASP   315      23.864  36.861  87.349  1.00  0.00           H
ATOM   4939  CA  ASP   315      23.182  34.938  86.490  1.00  0.00           C
ATOM   4940  HA  ASP   315      23.183  33.911  86.852  1.00  0.00           H
ATOM   4941  CB  ASP   315      21.654  35.218  86.305  1.00  0.00           C
ATOM   4942  HB2 ASP   315      21.054  34.871  87.147  1.00  0.00           H
ATOM   4943  HB3 ASP   315      21.526  36.300  86.278  1.00  0.00           H
ATOM   4944  CG  ASP   315      21.157  34.520  85.015  1.00  0.00           C
ATOM   4945  OD1 ASP   315      21.328  33.279  84.783  1.00  0.00           O
ATOM   4946  OD2 ASP   315      20.637  35.131  84.101  1.00  0.00           O
ATOM   4947  C   ASP   315      23.962  34.899  85.209  1.00  0.00           C
ATOM   4948  O   ASP   315      24.057  35.876  84.540  1.00  0.00           O
ATOM   4949  N   LEU   316      24.425  33.649  84.877  1.00  0.00           N
ATOM   4950  H   LEU   316      24.133  32.886  85.469  1.00  0.00           H
ATOM   4951  CA  LEU   316      25.221  33.306  83.696  1.00  0.00           C
ATOM   4952  HA  LEU   316      25.465  34.229  83.169  1.00  0.00           H
ATOM   4953  CB  LEU   316      26.566  32.630  84.058  1.00  0.00           C
ATOM   4954  HB2 LEU   316      26.270  31.789  84.685  1.00  0.00           H
ATOM   4955  HB3 LEU   316      26.900  32.207  83.111  1.00  0.00           H
ATOM   4956  CG  LEU   316      27.743  33.416  84.729  1.00  0.00           C
ATOM   4957  HG  LEU   316      27.950  34.249  84.057  1.00  0.00           H
ATOM   4958  CD1 LEU   316      27.431  34.070  86.053  1.00  0.00           C
ATOM   4959 HD11 LEU   316      28.248  34.639  86.495  1.00  0.00           H
ATOM   4960 HD12 LEU   316      27.128  33.275  86.735  1.00  0.00           H
ATOM   4961 HD13 LEU   316      26.542  34.680  85.884  1.00  0.00           H
ATOM   4962  CD2 LEU   316      28.981  32.572  84.847  1.00  0.00           C
ATOM   4963 HD21 LEU   316      29.913  32.960  85.259  1.00  0.00           H
ATOM   4964 HD22 LEU   316      28.721  31.666  85.395  1.00  0.00           H
ATOM   4965 HD23 LEU   316      29.191  32.258  83.823  1.00  0.00           H
ATOM   4966  C   LEU   316      24.441  32.547  82.582  1.00  0.00           C
ATOM   4967  O   LEU   316      25.017  32.154  81.627  1.00  0.00           O
ATOM   4968  N   SER   317      23.113  32.413  82.568  1.00  0.00           N
ATOM   4969  H   SER   317      22.687  32.904  83.341  1.00  0.00           H
ATOM   4970  CA  SER   317      22.418  31.591  81.573  1.00  0.00           C
ATOM   4971  HA  SER   317      22.921  30.624  81.581  1.00  0.00           H
ATOM   4972  CB  SER   317      20.956  31.426  82.019  1.00  0.00           C
ATOM   4973  HB2 SER   317      20.396  30.822  81.305  1.00  0.00           H
ATOM   4974  HB3 SER   317      20.860  31.051  83.037  1.00  0.00           H
ATOM   4975  OG  SER   317      20.460  32.700  82.000  1.00  0.00           O
ATOM   4976  HG  SER   317      20.893  33.070  82.773  1.00  0.00           H
ATOM   4977  C   SER   317      22.588  32.093  80.080  1.00  0.00           C
ATOM   4978  O   SER   317      22.689  31.285  79.127  1.00  0.00           O
ATOM   4979  N   LYS   318      22.607  33.426  79.851  1.00  0.00           N
ATOM   4980  H   LYS   318      22.504  33.999  80.677  1.00  0.00           H
ATOM   4981  CA  LYS   318      22.859  33.974  78.531  1.00  0.00           C
ATOM   4982  HA  LYS   318      22.293  33.340  77.848  1.00  0.00           H
ATOM   4983  CB  LYS   318      22.418  35.436  78.599  1.00  0.00           C
ATOM   4984  HB2 LYS   318      21.429  35.393  79.054  1.00  0.00           H
ATOM   4985  HB3 LYS   318      23.114  35.932  79.275  1.00  0.00           H
ATOM   4986  CG  LYS   318      22.479  36.094  77.262  1.00  0.00           C
ATOM   4987  HG2 LYS   318      23.497  36.334  76.956  1.00  0.00           H
ATOM   4988  HG3 LYS   318      21.975  35.437  76.553  1.00  0.00           H
ATOM   4989  CD  LYS   318      21.600  37.375  77.306  1.00  0.00           C
ATOM   4990  HD2 LYS   318      20.708  37.240  77.917  1.00  0.00           H
ATOM   4991  HD3 LYS   318      22.148  38.054  77.959  1.00  0.00           H
ATOM   4992  CE  LYS   318      21.387  37.803  75.892  1.00  0.00           C
ATOM   4993  HE2 LYS   318      22.347  37.843  75.377  1.00  0.00           H
ATOM   4994  HE3 LYS   318      20.816  37.109  75.276  1.00  0.00           H
ATOM   4995  NZ  LYS   318      20.793  39.159  75.845  1.00  0.00           N
ATOM   4996  HZ1 LYS   318      20.922  39.739  75.028  1.00  0.00           H
ATOM   4997  HZ2 LYS   318      21.273  39.680  76.565  1.00  0.00           H
ATOM   4998  HZ3 LYS   318      19.815  39.197  76.092  1.00  0.00           H
ATOM   4999  C   LYS   318      24.333  33.880  78.118  1.00  0.00           C
ATOM   5000  O   LYS   318      24.691  33.443  76.997  1.00  0.00           O
ATOM   5001  N   PHE   319      25.191  34.254  79.038  1.00  0.00           N
ATOM   5002  H   PHE   319      24.854  34.762  79.843  1.00  0.00           H
ATOM   5003  CA  PHE   319      26.630  34.021  78.854  1.00  0.00           C
ATOM   5004  HA  PHE   319      26.994  34.672  78.059  1.00  0.00           H
ATOM   5005  CB  PHE   319      27.282  34.537  80.129  1.00  0.00           C
ATOM   5006  HB2 PHE   319      26.885  35.501  80.450  1.00  0.00           H
ATOM   5007  HB3 PHE   319      27.015  33.914  80.982  1.00  0.00           H
ATOM   5008  CG  PHE   319      28.760  34.768  79.974  1.00  0.00           C
ATOM   5009  CD1 PHE   319      29.266  35.957  79.499  1.00  0.00           C
ATOM   5010  HD1 PHE   319      28.521  36.734  79.414  1.00  0.00           H
ATOM   5011  CE1 PHE   319      30.654  36.100  79.230  1.00  0.00           C
ATOM   5012  HE1 PHE   319      31.188  37.019  79.041  1.00  0.00           H
ATOM   5013  CZ  PHE   319      31.528  35.092  79.599  1.00  0.00           C
ATOM   5014  HZ  PHE   319      32.579  35.280  79.439  1.00  0.00           H
ATOM   5015  CE2 PHE   319      30.975  33.858  80.016  1.00  0.00           C
ATOM   5016  HE2 PHE   319      31.699  33.072  80.176  1.00  0.00           H
ATOM   5017  CD2 PHE   319      29.627  33.652  80.224  1.00  0.00           C
ATOM   5018  HD2 PHE   319      29.247  32.683  80.512  1.00  0.00           H
ATOM   5019  C   PHE   319      26.867  32.555  78.545  1.00  0.00           C
ATOM   5020  O   PHE   319      27.944  32.230  77.968  1.00  0.00           O
ATOM   5021  N   ASP   320      26.024  31.634  79.020  1.00  0.00           N
ATOM   5022  H   ASP   320      25.293  31.894  79.668  1.00  0.00           H
ATOM   5023  CA  ASP   320      26.277  30.164  78.871  1.00  0.00           C
ATOM   5024  HA  ASP   320      27.343  29.990  79.023  1.00  0.00           H
ATOM   5025  CB  ASP   320      25.479  29.301  79.888  1.00  0.00           C
ATOM   5026  HB2 ASP   320      25.703  29.547  80.925  1.00  0.00           H
ATOM   5027  HB3 ASP   320      24.452  29.581  79.655  1.00  0.00           H
ATOM   5028  CG  ASP   320      25.761  27.786  79.825  1.00  0.00           C
ATOM   5029  OD1 ASP   320      24.798  27.006  80.047  1.00  0.00           O
ATOM   5030  OD2 ASP   320      26.969  27.387  79.691  1.00  0.00           O
ATOM   5031  C   ASP   320      26.106  29.680  77.447  1.00  0.00           C
ATOM   5032  O   ASP   320      26.431  28.532  77.124  1.00  0.00           O
ATOM   5033  N   LYS   321      25.728  30.517  76.516  1.00  0.00           N
ATOM   5034  H   LYS   321      25.611  31.507  76.681  1.00  0.00           H
ATOM   5035  CA  LYS   321      25.535  30.166  75.083  1.00  0.00           C
ATOM   5036  HA  LYS   321      25.134  29.160  74.962  1.00  0.00           H
ATOM   5037  CB  LYS   321      24.451  31.054  74.464  1.00  0.00           C
ATOM   5038  HB2 LYS   321      24.846  32.061  74.595  1.00  0.00           H
ATOM   5039  HB3 LYS   321      24.570  30.862  73.398  1.00  0.00           H
[truncated: 179,098 more chars]
