# Supplementary material for: Worth the Weight: Sub-Pocket EXplorer (SubPEx), a Weighted Ensemble Method to Enhance Binding-Pocket Conformational Sampling
Source: J Chem Theory Comput. 2023 Aug 16;19(17):5677–89. doi: 10.1021/acs.jctc.3c00478 (PMC10500992; doi:10.1021/acs.jctc.3c00478)
Supplement: Supplementary file 2 — ct3c00478_si_002.zip [file ct3c00478_si_002.zip › clustered_structures/HXK2/subpex/rep.c7.aligned.pdb]

HELIX    1   1 LYS      4  PHE     17  1                                  14
HELIX    2   2 THR     21  GLY     38  1                                  18
HELIX    3   3 ASP     99  ARG    102  1                                   4
HELIX    4   4 GLU    109  GLN    125  1                                  17
HELIX    5   5 VAL    172  ARG    182  1                                  11
HELIX    6   6 ASP    194  THR    205  1                                  12
HELIX    7   7 GLU    231  LEU    233  1                                   3
HELIX    8   8 TYR    253  SER    255  1                                   3
HELIX    9   9 LYS    267  GLU    274  1                                   8
HELIX   10  10 THR    283  LYS    286  1                                   4
HELIX   11  11 GLY    290  LYS    306  1                                  17
HELIX   12  12 SER    328  GLU    335  1                                   8
HELIX   13  13 ASP    345  PHE    352  1                                   8
HELIX   14  14 VAL    358  SER    379  1                                  22
HELIX   15  15 CYS    381  ARG    390  1                                  10
HELIX   16  16 SER    402  ASN    405  1                                   4
HELIX   17  17 PHE    410  TYR    422  1                                  13
HELIX   18  18 ALA    445  GLU    460  1                                  16
SHEET    1   1 1 SER    62  GLY    71  0
SHEET    2   2 1 ASN    74  GLY    83  0
SHEET    3   3 1 PHE    88  ARG    96  0
SHEET    4   4 1 ILE   134  THR   139  0
SHEET    5   5 1 ILE   186  ILE   192  0
SHEET    6   6 1 THR   209  PHE   215  0
SHEET    7   7 1 VAL   219  VAL   226  0
SHEET    8   8 1 PRO   246  ASN   250  0
SHEET    9   9 1 GLY   395  ASP   400  0
SHEET   10  10 1 ILE   434  PRO   438  0
CRYST1   79.664   70.662  109.464  90.00  90.00  90.00               1
ATOM      1  N   ASP     1      43.814  48.038  97.211  1.00  0.00           N
ATOM      2  H1  ASP     1      43.982  49.024  97.348  1.00  0.00           H
ATOM      3  H2  ASP     1      42.968  47.841  97.727  1.00  0.00           H
ATOM      4  H3  ASP     1      44.696  47.671  97.540  1.00  0.00           H
ATOM      5  CA  ASP     1      43.556  47.697  95.791  1.00  0.00           C
ATOM      6  HA  ASP     1      43.009  48.495  95.288  1.00  0.00           H
ATOM      7  CB  ASP     1      44.810  47.314  95.009  1.00  0.00           C
ATOM      8  HB2 ASP     1      44.576  47.046  93.979  1.00  0.00           H
ATOM      9  HB3 ASP     1      45.565  48.098  95.038  1.00  0.00           H
ATOM     10  CG  ASP     1      45.483  46.061  95.515  1.00  0.00           C
ATOM     11  OD1 ASP     1      45.150  45.693  96.665  1.00  0.00           O
ATOM     12  OD2 ASP     1      46.449  45.552  94.869  1.00  0.00           O
ATOM     13  C   ASP     1      42.514  46.621  95.643  1.00  0.00           C
ATOM     14  O   ASP     1      41.811  46.371  96.662  1.00  0.00           O
ATOM     15  N   VAL     2      42.251  46.031  94.460  1.00  0.00           N
ATOM     16  H   VAL     2      42.780  46.332  93.654  1.00  0.00           H
ATOM     17  CA  VAL     2      41.418  44.870  94.183  1.00  0.00           C
ATOM     18  HA  VAL     2      40.406  45.095  94.521  1.00  0.00           H
ATOM     19  CB  VAL     2      41.372  44.459  92.657  1.00  0.00           C
ATOM     20  HB  VAL     2      41.008  43.438  92.549  1.00  0.00           H
ATOM     21  CG1 VAL     2      40.520  45.443  91.802  1.00  0.00           C
ATOM     22 HG11 VAL     2      39.604  45.556  92.382  1.00  0.00           H
ATOM     23 HG12 VAL     2      41.043  46.397  91.730  1.00  0.00           H
ATOM     24 HG13 VAL     2      40.254  45.075  90.811  1.00  0.00           H
ATOM     25  CG2 VAL     2      42.809  44.479  92.093  1.00  0.00           C
ATOM     26 HG21 VAL     2      43.301  45.443  92.231  1.00  0.00           H
ATOM     27 HG22 VAL     2      42.676  44.272  91.032  1.00  0.00           H
ATOM     28 HG23 VAL     2      43.478  43.755  92.558  1.00  0.00           H
ATOM     29  C   VAL     2      42.033  43.597  94.966  1.00  0.00           C
ATOM     30  O   VAL     2      43.204  43.603  95.375  1.00  0.00           O
ATOM     31  N   PRO     3      41.247  42.540  95.288  1.00  0.00           N
ATOM     32  CD  PRO     3      39.888  42.442  94.836  1.00  0.00           C
ATOM     33  HD2 PRO     3      39.797  42.264  93.764  1.00  0.00           H
ATOM     34  HD3 PRO     3      39.408  43.371  95.143  1.00  0.00           H
ATOM     35  CG  PRO     3      39.257  41.359  95.658  1.00  0.00           C
ATOM     36  HG2 PRO     3      38.465  40.877  95.083  1.00  0.00           H
ATOM     37  HG3 PRO     3      38.861  41.703  96.613  1.00  0.00           H
ATOM     38  CB  PRO     3      40.452  40.415  96.028  1.00  0.00           C
ATOM     39  HB2 PRO     3      40.580  39.712  95.205  1.00  0.00           H
ATOM     40  HB3 PRO     3      40.259  39.976  97.007  1.00  0.00           H
ATOM     41  CA  PRO     3      41.664  41.289  95.934  1.00  0.00           C
ATOM     42  HA  PRO     3      41.933  41.624  96.936  1.00  0.00           H
ATOM     43  C   PRO     3      42.867  40.617  95.237  1.00  0.00           C
ATOM     44  O   PRO     3      42.854  40.313  94.063  1.00  0.00           O
ATOM     45  N   LYS     4      43.933  40.283  96.024  1.00  0.00           N
ATOM     46  H   LYS     4      43.842  40.589  96.982  1.00  0.00           H
ATOM     47  CA  LYS     4      45.152  39.657  95.556  1.00  0.00           C
ATOM     48  HA  LYS     4      45.608  40.242  94.758  1.00  0.00           H
ATOM     49  CB  LYS     4      46.138  39.673  96.658  1.00  0.00           C
ATOM     50  HB2 LYS     4      46.361  40.705  96.929  1.00  0.00           H
ATOM     51  HB3 LYS     4      45.666  39.333  97.579  1.00  0.00           H
ATOM     52  CG  LYS     4      47.465  38.960  96.353  1.00  0.00           C
ATOM     53  HG2 LYS     4      47.315  37.939  96.000  1.00  0.00           H
ATOM     54  HG3 LYS     4      47.907  39.490  95.510  1.00  0.00           H
ATOM     55  CD  LYS     4      48.549  39.040  97.406  1.00  0.00           C
ATOM     56  HD2 LYS     4      49.478  38.513  97.189  1.00  0.00           H
ATOM     57  HD3 LYS     4      48.761  40.106  97.482  1.00  0.00           H
ATOM     58  CE  LYS     4      48.095  38.414  98.729  1.00  0.00           C
ATOM     59  HE2 LYS     4      47.184  38.869  99.117  1.00  0.00           H
ATOM     60  HE3 LYS     4      47.759  37.385  98.598  1.00  0.00           H
ATOM     61  NZ  LYS     4      49.132  38.653  99.792  1.00  0.00           N
ATOM     62  HZ1 LYS     4      49.965  38.088  99.719  1.00  0.00           H
ATOM     63  HZ2 LYS     4      48.648  38.383 100.636  1.00  0.00           H
ATOM     64  HZ3 LYS     4      49.506  39.589  99.849  1.00  0.00           H
ATOM     65  C   LYS     4      44.920  38.268  95.030  1.00  0.00           C
ATOM     66  O   LYS     4      45.487  37.901  93.980  1.00  0.00           O
ATOM     67  N   GLU     5      43.859  37.571  95.468  1.00  0.00           N
ATOM     68  H   GLU     5      43.315  37.815  96.285  1.00  0.00           H
ATOM     69  CA  GLU     5      43.577  36.286  94.838  1.00  0.00           C
ATOM     70  HA  GLU     5      44.498  35.711  94.741  1.00  0.00           H
ATOM     71  CB  GLU     5      42.706  35.501  95.700  1.00  0.00           C
ATOM     72  HB2 GLU     5      43.004  35.577  96.745  1.00  0.00           H
ATOM     73  HB3 GLU     5      41.714  35.949  95.635  1.00  0.00           H
ATOM     74  CG  GLU     5      42.516  33.956  95.251  1.00  0.00           C
ATOM     75  HG2 GLU     5      41.662  33.493  95.746  1.00  0.00           H
ATOM     76  HG3 GLU     5      42.354  33.965  94.174  1.00  0.00           H
ATOM     77  CD  GLU     5      43.842  33.195  95.503  1.00  0.00           C
ATOM     78  OE1 GLU     5      44.327  32.479  94.583  1.00  0.00           O
ATOM     79  OE2 GLU     5      44.450  33.277  96.636  1.00  0.00           O
ATOM     80  C   GLU     5      42.963  36.445  93.377  1.00  0.00           C
ATOM     81  O   GLU     5      43.156  35.661  92.500  1.00  0.00           O
ATOM     82  N   LEU     6      42.239  37.579  93.148  1.00  0.00           N
ATOM     83  H   LEU     6      42.075  38.119  93.985  1.00  0.00           H
ATOM     84  CA  LEU     6      41.720  37.918  91.869  1.00  0.00           C
ATOM     85  HA  LEU     6      41.091  37.103  91.512  1.00  0.00           H
ATOM     86  CB  LEU     6      40.774  39.123  91.954  1.00  0.00           C
ATOM     87  HB2 LEU     6      40.054  39.023  92.766  1.00  0.00           H
ATOM     88  HB3 LEU     6      41.370  39.987  92.244  1.00  0.00           H
ATOM     89  CG  LEU     6      40.022  39.571  90.707  1.00  0.00           C
ATOM     90  HG  LEU     6      40.793  39.665  89.943  1.00  0.00           H
ATOM     91  CD1 LEU     6      38.940  38.543  90.344  1.00  0.00           C
ATOM     92 HD11 LEU     6      38.273  39.108  89.692  1.00  0.00           H
ATOM     93 HD12 LEU     6      38.438  38.184  91.243  1.00  0.00           H
ATOM     94 HD13 LEU     6      39.408  37.658  89.912  1.00  0.00           H
ATOM     95  CD2 LEU     6      39.385  40.944  90.971  1.00  0.00           C
ATOM     96 HD21 LEU     6      38.570  41.188  90.289  1.00  0.00           H
ATOM     97 HD22 LEU     6      39.009  40.973  91.994  1.00  0.00           H
ATOM     98 HD23 LEU     6      40.130  41.721  90.801  1.00  0.00           H
ATOM     99  C   LEU     6      42.931  38.208  90.938  1.00  0.00           C
ATOM    100  O   LEU     6      42.931  37.623  89.861  1.00  0.00           O
ATOM    101  N   MET     7      43.991  38.789  91.438  1.00  0.00           N
ATOM    102  H   MET     7      44.017  38.989  92.428  1.00  0.00           H
ATOM    103  CA  MET     7      45.155  39.244  90.672  1.00  0.00           C
ATOM    104  HA  MET     7      44.749  39.729  89.784  1.00  0.00           H
ATOM    105  CB  MET     7      45.963  40.245  91.540  1.00  0.00           C
ATOM    106  HB2 MET     7      46.252  39.756  92.470  1.00  0.00           H
ATOM    107  HB3 MET     7      46.879  40.539  91.025  1.00  0.00           H
ATOM    108  CG  MET     7      45.222  41.540  91.752  1.00  0.00           C
ATOM    109  HG2 MET     7      44.560  41.482  92.617  1.00  0.00           H
ATOM    110  HG3 MET     7      45.986  42.274  92.004  1.00  0.00           H
ATOM    111  SD  MET     7      44.404  42.285  90.283  1.00  0.00           S
ATOM    112  CE  MET     7      45.836  42.701  89.198  1.00  0.00           C
ATOM    113  HE1 MET     7      46.256  41.776  88.800  1.00  0.00           H
ATOM    114  HE2 MET     7      45.459  43.202  88.307  1.00  0.00           H
ATOM    115  HE3 MET     7      46.466  43.435  89.701  1.00  0.00           H
ATOM    116  C   MET     7      46.068  38.017  90.301  1.00  0.00           C
ATOM    117  O   MET     7      46.717  37.945  89.308  1.00  0.00           O
ATOM    118  N   GLN     8      46.176  37.105  91.268  1.00  0.00           N
ATOM    119  H   GLN     8      45.716  37.365  92.128  1.00  0.00           H
ATOM    120  CA  GLN     8      46.946  35.880  91.226  1.00  0.00           C
ATOM    121  HA  GLN     8      47.973  36.215  91.088  1.00  0.00           H
ATOM    122  CB  GLN     8      46.830  35.250  92.658  1.00  0.00           C
ATOM    123  HB2 GLN     8      47.567  35.732  93.300  1.00  0.00           H
ATOM    124  HB3 GLN     8      45.795  35.456  92.934  1.00  0.00           H
ATOM    125  CG  GLN     8      46.926  33.727  92.619  1.00  0.00           C
ATOM    126  HG2 GLN     8      46.685  33.353  93.614  1.00  0.00           H
ATOM    127  HG3 GLN     8      46.247  33.307  91.875  1.00  0.00           H
ATOM    128  CD  GLN     8      48.324  33.251  92.319  1.00  0.00           C
ATOM    129  OE1 GLN     8      49.160  34.024  92.013  1.00  0.00           O
ATOM    130  NE2 GLN     8      48.550  31.972  92.611  1.00  0.00           N
ATOM    131 HE21 GLN     8      49.535  31.752  92.593  1.00  0.00           H
ATOM    132 HE22 GLN     8      47.824  31.320  92.874  1.00  0.00           H
ATOM    133  C   GLN     8      46.467  35.058  90.006  1.00  0.00           C
ATOM    134  O   GLN     8      47.321  34.713  89.216  1.00  0.00           O
ATOM    135  N   GLN     9      45.154  34.905  89.862  1.00  0.00           N
ATOM    136  H   GLN     9      44.493  35.355  90.479  1.00  0.00           H
ATOM    137  CA  GLN     9      44.585  34.189  88.846  1.00  0.00           C
ATOM    138  HA  GLN     9      45.088  33.223  88.822  1.00  0.00           H
ATOM    139  CB  GLN     9      43.081  33.951  89.036  1.00  0.00           C
ATOM    140  HB2 GLN     9      42.615  34.726  89.643  1.00  0.00           H
ATOM    141  HB3 GLN     9      42.489  34.002  88.122  1.00  0.00           H
ATOM    142  CG  GLN     9      42.813  32.481  89.610  1.00  0.00           C
ATOM    143  HG2 GLN     9      41.725  32.405  89.619  1.00  0.00           H
ATOM    144  HG3 GLN     9      43.206  31.812  88.846  1.00  0.00           H
ATOM    145  CD  GLN     9      43.285  32.054  91.012  1.00  0.00           C
ATOM    146  OE1 GLN     9      43.524  30.837  91.183  1.00  0.00           O
ATOM    147  NE2 GLN     9      43.612  32.983  91.862  1.00  0.00           N
ATOM    148 HE21 GLN     9      43.947  32.669  92.762  1.00  0.00           H
ATOM    149 HE22 GLN     9      43.263  33.930  91.821  1.00  0.00           H
ATOM    150  C   GLN     9      44.789  34.963  87.459  1.00  0.00           C
ATOM    151  O   GLN     9      44.949  34.261  86.445  1.00  0.00           O
ATOM    152  N   ILE    10      44.852  36.315  87.470  1.00  0.00           N
ATOM    153  H   ILE    10      44.818  36.855  88.322  1.00  0.00           H
ATOM    154  CA  ILE    10      45.064  37.106  86.304  1.00  0.00           C
ATOM    155  HA  ILE    10      44.412  36.786  85.492  1.00  0.00           H
ATOM    156  CB  ILE    10      44.703  38.602  86.556  1.00  0.00           C
ATOM    157  HB  ILE    10      45.093  38.893  87.531  1.00  0.00           H
ATOM    158  CG2 ILE    10      45.463  39.524  85.572  1.00  0.00           C
ATOM    159 HG21 ILE    10      45.250  40.579  85.747  1.00  0.00           H
ATOM    160 HG22 ILE    10      45.217  39.370  84.522  1.00  0.00           H
ATOM    161 HG23 ILE    10      46.542  39.447  85.711  1.00  0.00           H
ATOM    162  CG1 ILE    10      43.213  38.881  86.532  1.00  0.00           C
ATOM    163 HG12 ILE    10      42.885  38.927  85.494  1.00  0.00           H
ATOM    164 HG13 ILE    10      42.672  38.047  86.980  1.00  0.00           H
ATOM    165  CD1 ILE    10      42.886  40.179  87.311  1.00  0.00           C
ATOM    166 HD11 ILE    10      42.953  39.876  88.356  1.00  0.00           H
ATOM    167 HD12 ILE    10      41.933  40.613  87.005  1.00  0.00           H
ATOM    168 HD13 ILE    10      43.655  40.948  87.249  1.00  0.00           H
ATOM    169  C   ILE    10      46.492  36.925  85.829  1.00  0.00           C
ATOM    170  O   ILE    10      46.701  36.781  84.663  1.00  0.00           O
ATOM    171  N   GLU    11      47.493  36.983  86.703  1.00  0.00           N
ATOM    172  H   GLU    11      47.322  37.211  87.672  1.00  0.00           H
ATOM    173  CA  GLU    11      48.862  36.636  86.350  1.00  0.00           C
ATOM    174  HA  GLU    11      49.190  37.128  85.433  1.00  0.00           H
ATOM    175  CB  GLU    11      49.803  37.112  87.405  1.00  0.00           C
ATOM    176  HB2 GLU    11      49.553  36.593  88.330  1.00  0.00           H
ATOM    177  HB3 GLU    11      50.795  36.833  87.051  1.00  0.00           H
ATOM    178  CG  GLU    11      49.872  38.657  87.693  1.00  0.00           C
ATOM    179  HG2 GLU    11      48.903  38.888  88.136  1.00  0.00           H
ATOM    180  HG3 GLU    11      50.706  38.863  88.364  1.00  0.00           H
ATOM    181  CD  GLU    11      50.042  39.460  86.312  1.00  0.00           C
ATOM    182  OE1 GLU    11      50.907  39.018  85.523  1.00  0.00           O
ATOM    183  OE2 GLU    11      49.665  40.623  86.156  1.00  0.00           O
ATOM    184  C   GLU    11      49.125  35.131  85.949  1.00  0.00           C
ATOM    185  O   GLU    11      50.016  34.847  85.175  1.00  0.00           O
ATOM    186  N   ASN    12      48.123  34.280  86.276  1.00  0.00           N
ATOM    187  H   ASN    12      47.416  34.585  86.930  1.00  0.00           H
ATOM    188  CA  ASN    12      48.096  32.902  85.795  1.00  0.00           C
ATOM    189  HA  ASN    12      49.150  32.628  85.836  1.00  0.00           H
ATOM    190  CB  ASN    12      47.357  31.983  86.785  1.00  0.00           C
ATOM    191  HB2 ASN    12      47.449  32.153  87.857  1.00  0.00           H
ATOM    192  HB3 ASN    12      46.291  32.154  86.638  1.00  0.00           H
ATOM    193  CG  ASN    12      47.599  30.438  86.521  1.00  0.00           C
ATOM    194  OD1 ASN    12      48.684  29.892  86.556  1.00  0.00           O
ATOM    195  ND2 ASN    12      46.491  29.797  86.178  1.00  0.00           N
ATOM    196 HD21 ASN    12      45.778  30.335  85.705  1.00  0.00           H
ATOM    197 HD22 ASN    12      46.492  28.796  86.047  1.00  0.00           H
ATOM    198  C   ASN    12      47.658  32.932  84.328  1.00  0.00           C
ATOM    199  O   ASN    12      48.263  32.267  83.515  1.00  0.00           O
ATOM    200  N   PHE    13      46.626  33.580  83.868  1.00  0.00           N
ATOM    201  H   PHE    13      46.079  34.105  84.536  1.00  0.00           H
ATOM    202  CA  PHE    13      46.281  33.781  82.451  1.00  0.00           C
ATOM    203  HA  PHE    13      46.311  32.857  81.874  1.00  0.00           H
ATOM    204  CB  PHE    13      44.974  34.647  82.401  1.00  0.00           C
ATOM    205  HB2 PHE    13      45.083  35.559  82.987  1.00  0.00           H
ATOM    206  HB3 PHE    13      44.718  34.983  81.396  1.00  0.00           H
ATOM    207  CG  PHE    13      43.721  33.863  82.790  1.00  0.00           C
ATOM    208  CD1 PHE    13      43.080  32.960  81.874  1.00  0.00           C
ATOM    209  HD1 PHE    13      43.671  32.556  81.066  1.00  0.00           H
ATOM    210  CE1 PHE    13      41.829  32.406  82.091  1.00  0.00           C
ATOM    211  HE1 PHE    13      41.515  31.662  81.374  1.00  0.00           H
ATOM    212  CZ  PHE    13      41.023  32.983  83.134  1.00  0.00           C
ATOM    213  HZ  PHE    13      40.012  32.642  83.298  1.00  0.00           H
ATOM    214  CE2 PHE    13      41.642  33.772  84.061  1.00  0.00           C
ATOM    215  HE2 PHE    13      41.053  34.076  84.914  1.00  0.00           H
ATOM    216  CD2 PHE    13      43.007  34.222  83.934  1.00  0.00           C
ATOM    217  HD2 PHE    13      43.424  35.032  84.514  1.00  0.00           H
ATOM    218  C   PHE    13      47.437  34.539  81.698  1.00  0.00           C
ATOM    219  O   PHE    13      47.554  34.532  80.494  1.00  0.00           O
ATOM    220  N   GLU    14      48.398  35.099  82.460  1.00  0.00           N
ATOM    221  H   GLU    14      48.199  35.168  83.448  1.00  0.00           H
ATOM    222  CA  GLU    14      49.662  35.604  81.810  1.00  0.00           C
ATOM    223  HA  GLU    14      49.386  35.982  80.825  1.00  0.00           H
ATOM    224  CB  GLU    14      50.330  36.769  82.581  1.00  0.00           C
ATOM    225  HB2 GLU    14      49.509  37.242  83.120  1.00  0.00           H
ATOM    226  HB3 GLU    14      50.979  36.469  83.404  1.00  0.00           H
ATOM    227  CG  GLU    14      51.202  37.617  81.727  1.00  0.00           C
ATOM    228  HG2 GLU    14      52.044  36.969  81.485  1.00  0.00           H
ATOM    229  HG3 GLU    14      50.667  37.855  80.808  1.00  0.00           H
ATOM    230  CD  GLU    14      51.711  38.862  82.327  1.00  0.00           C
ATOM    231  OE1 GLU    14      52.931  38.957  82.387  1.00  0.00           O
ATOM    232  OE2 GLU    14      50.897  39.839  82.499  1.00  0.00           O
ATOM    233  C   GLU    14      50.609  34.443  81.576  1.00  0.00           C
ATOM    234  O   GLU    14      51.285  34.335  80.577  1.00  0.00           O
ATOM    235  N   LYS    15      50.679  33.395  82.433  1.00  0.00           N
ATOM    236  H   LYS    15      50.271  33.554  83.343  1.00  0.00           H
ATOM    237  CA  LYS    15      51.545  32.167  82.208  1.00  0.00           C
ATOM    238  HA  LYS    15      52.529  32.525  81.905  1.00  0.00           H
ATOM    239  CB  LYS    15      51.578  31.337  83.508  1.00  0.00           C
ATOM    240  HB2 LYS    15      50.509  31.187  83.659  1.00  0.00           H
ATOM    241  HB3 LYS    15      52.134  30.424  83.299  1.00  0.00           H
ATOM    242  CG  LYS    15      52.180  31.999  84.748  1.00  0.00           C
ATOM    243  HG2 LYS    15      53.226  32.239  84.564  1.00  0.00           H
ATOM    244  HG3 LYS    15      51.728  32.983  84.886  1.00  0.00           H
ATOM    245  CD  LYS    15      52.037  31.233  86.081  1.00  0.00           C
ATOM    246  HD2 LYS    15      50.974  31.168  86.315  1.00  0.00           H
ATOM    247  HD3 LYS    15      52.301  30.202  85.845  1.00  0.00           H
ATOM    248  CE  LYS    15      52.898  31.708  87.226  1.00  0.00           C
ATOM    249  HE2 LYS    15      52.817  30.946  88.002  1.00  0.00           H
ATOM    250  HE3 LYS    15      53.904  31.845  86.830  1.00  0.00           H
ATOM    251  NZ  LYS    15      52.497  33.009  87.795  1.00  0.00           N
ATOM    252  HZ1 LYS    15      51.528  33.039  88.081  1.00  0.00           H
ATOM    253  HZ2 LYS    15      52.707  33.770  87.166  1.00  0.00           H
ATOM    254  HZ3 LYS    15      53.066  33.079  88.626  1.00  0.00           H
ATOM    255  C   LYS    15      50.896  31.313  81.120  1.00  0.00           C
ATOM    256  O   LYS    15      51.607  30.853  80.280  1.00  0.00           O
ATOM    257  N   ILE    16      49.544  31.188  81.094  1.00  0.00           N
ATOM    258  H   ILE    16      48.976  31.631  81.801  1.00  0.00           H
ATOM    259  CA  ILE    16      48.803  30.482  80.048  1.00  0.00           C
ATOM    260  HA  ILE    16      49.140  29.447  80.086  1.00  0.00           H
ATOM    261  CB  ILE    16      47.300  30.457  80.506  1.00  0.00           C
ATOM    262  HB  ILE    16      47.193  31.503  80.792  1.00  0.00           H
ATOM    263  CG2 ILE    16      46.306  30.055  79.451  1.00  0.00           C
ATOM    264 HG21 ILE    16      46.408  29.033  79.087  1.00  0.00           H
ATOM    265 HG22 ILE    16      46.458  30.636  78.542  1.00  0.00           H
ATOM    266 HG23 ILE    16      45.286  30.052  79.832  1.00  0.00           H
ATOM    267  CG1 ILE    16      47.080  29.648  81.776  1.00  0.00           C
ATOM    268 HG12 ILE    16      47.092  28.578  81.571  1.00  0.00           H
ATOM    269 HG13 ILE    16      47.921  29.813  82.448  1.00  0.00           H
ATOM    270  CD1 ILE    16      45.828  29.874  82.646  1.00  0.00           C
ATOM    271 HD11 ILE    16      45.988  30.845  83.114  1.00  0.00           H
ATOM    272 HD12 ILE    16      45.754  29.050  83.355  1.00  0.00           H
ATOM    273 HD13 ILE    16      44.935  29.768  82.030  1.00  0.00           H
ATOM    274  C   ILE    16      48.975  31.212  78.632  1.00  0.00           C
ATOM    275  O   ILE    16      49.323  30.554  77.639  1.00  0.00           O
ATOM    276  N   PHE    17      48.745  32.496  78.524  1.00  0.00           N
ATOM    277  H   PHE    17      48.531  33.036  79.351  1.00  0.00           H
ATOM    278  CA  PHE    17      48.609  33.223  77.297  1.00  0.00           C
ATOM    279  HA  PHE    17      48.385  32.490  76.521  1.00  0.00           H
ATOM    280  CB  PHE    17      47.315  34.124  77.301  1.00  0.00           C
ATOM    281  HB2 PHE    17      47.394  34.847  78.113  1.00  0.00           H
ATOM    282  HB3 PHE    17      47.359  34.645  76.344  1.00  0.00           H
ATOM    283  CG  PHE    17      45.958  33.376  77.387  1.00  0.00           C
ATOM    284  CD1 PHE    17      45.542  32.340  76.494  1.00  0.00           C
ATOM    285  HD1 PHE    17      46.245  32.016  75.741  1.00  0.00           H
ATOM    286  CE1 PHE    17      44.230  31.802  76.514  1.00  0.00           C
ATOM    287  HE1 PHE    17      44.011  31.079  75.741  1.00  0.00           H
ATOM    288  CZ  PHE    17      43.303  32.295  77.388  1.00  0.00           C
ATOM    289  HZ  PHE    17      42.286  31.945  77.496  1.00  0.00           H
ATOM    290  CE2 PHE    17      43.648  33.363  78.248  1.00  0.00           C
ATOM    291  HE2 PHE    17      42.897  33.756  78.918  1.00  0.00           H
ATOM    292  CD2 PHE    17      44.991  33.881  78.271  1.00  0.00           C
ATOM    293  HD2 PHE    17      45.272  34.656  78.969  1.00  0.00           H
ATOM    294  C   PHE    17      49.879  33.929  76.765  1.00  0.00           C
ATOM    295  O   PHE    17      49.819  34.448  75.638  1.00  0.00           O
ATOM    296  N   THR    18      51.013  33.912  77.458  1.00  0.00           N
ATOM    297  H   THR    18      50.944  33.418  78.336  1.00  0.00           H
ATOM    298  CA  THR    18      52.308  34.320  76.999  1.00  0.00           C
ATOM    299  HA  THR    18      52.220  35.300  76.528  1.00  0.00           H
ATOM    300  CB  THR    18      53.214  34.356  78.218  1.00  0.00           C
ATOM    301  HB  THR    18      52.998  33.473  78.820  1.00  0.00           H
ATOM    302  CG2 THR    18      54.709  34.366  77.896  1.00  0.00           C
ATOM    303 HG21 THR    18      55.038  33.547  77.256  1.00  0.00           H
ATOM    304 HG22 THR    18      55.321  34.448  78.794  1.00  0.00           H
ATOM    305 HG23 THR    18      55.011  35.245  77.328  1.00  0.00           H
ATOM    306  OG1 THR    18      53.009  35.495  78.922  1.00  0.00           O
ATOM    307  HG1 THR    18      52.570  35.240  79.737  1.00  0.00           H
ATOM    308  C   THR    18      52.718  33.431  75.824  1.00  0.00           C
ATOM    309  O   THR    18      52.304  32.232  75.757  1.00  0.00           O
ATOM    310  N   VAL    19      53.426  34.035  74.856  1.00  0.00           N
ATOM    311  H   VAL    19      53.534  35.040  74.870  1.00  0.00           H
ATOM    312  CA  VAL    19      54.164  33.232  73.796  1.00  0.00           C
ATOM    313  HA  VAL    19      54.109  32.209  74.168  1.00  0.00           H
ATOM    314  CB  VAL    19      53.510  33.372  72.416  1.00  0.00           C
ATOM    315  HB  VAL    19      53.934  34.219  71.877  1.00  0.00           H
ATOM    316  CG1 VAL    19      53.757  32.078  71.732  1.00  0.00           C
ATOM    317 HG11 VAL    19      54.762  31.697  71.914  1.00  0.00           H
ATOM    318 HG12 VAL    19      52.993  31.407  72.123  1.00  0.00           H
ATOM    319 HG13 VAL    19      53.543  32.131  70.664  1.00  0.00           H
ATOM    320  CG2 VAL    19      51.988  33.603  72.497  1.00  0.00           C
ATOM    321 HG21 VAL    19      51.548  33.470  71.509  1.00  0.00           H
ATOM    322 HG22 VAL    19      51.763  34.548  72.993  1.00  0.00           H
ATOM    323 HG23 VAL    19      51.611  32.816  73.150  1.00  0.00           H
ATOM    324  C   VAL    19      55.619  33.773  73.800  1.00  0.00           C
ATOM    325  O   VAL    19      55.872  34.902  73.350  1.00  0.00           O
ATOM    326  N   PRO    20      56.536  33.102  74.519  1.00  0.00           N
ATOM    327  CD  PRO    20      56.268  31.918  75.351  1.00  0.00           C
ATOM    328  HD2 PRO    20      56.206  31.045  74.701  1.00  0.00           H
ATOM    329  HD3 PRO    20      55.323  32.004  75.887  1.00  0.00           H
ATOM    330  CG  PRO    20      57.368  31.723  76.362  1.00  0.00           C
ATOM    331  HG2 PRO    20      57.642  30.716  76.675  1.00  0.00           H
ATOM    332  HG3 PRO    20      57.117  32.294  77.257  1.00  0.00           H
ATOM    333  CB  PRO    20      58.555  32.366  75.696  1.00  0.00           C
ATOM    334  HB2 PRO    20      59.122  31.662  75.086  1.00  0.00           H
ATOM    335  HB3 PRO    20      59.247  32.723  76.460  1.00  0.00           H
ATOM    336  CA  PRO    20      57.960  33.484  74.811  1.00  0.00           C
ATOM    337  HA  PRO    20      57.850  34.410  75.374  1.00  0.00           H
ATOM    338  C   PRO    20      58.787  33.781  73.523  1.00  0.00           C
ATOM    339  O   PRO    20      58.492  33.243  72.428  1.00  0.00           O
ATOM    340  N   THR    21      59.827  34.589  73.660  1.00  0.00           N
ATOM    341  H   THR    21      59.960  35.050  74.548  1.00  0.00           H
ATOM    342  CA  THR    21      60.466  35.303  72.515  1.00  0.00           C
ATOM    343  HA  THR    21      59.651  35.752  71.945  1.00  0.00           H
ATOM    344  CB  THR    21      61.437  36.391  73.148  1.00  0.00           C
ATOM    345  HB  THR    21      62.043  35.979  73.955  1.00  0.00           H
ATOM    346  CG2 THR    21      62.430  37.118  72.190  1.00  0.00           C
ATOM    347 HG21 THR    21      61.793  37.484  71.386  1.00  0.00           H
ATOM    348 HG22 THR    21      63.180  36.458  71.756  1.00  0.00           H
ATOM    349 HG23 THR    21      62.913  37.939  72.719  1.00  0.00           H
ATOM    350  OG1 THR    21      60.802  37.422  73.857  1.00  0.00           O
ATOM    351  HG1 THR    21      60.037  37.780  73.404  1.00  0.00           H
ATOM    352  C   THR    21      61.341  34.324  71.639  1.00  0.00           C
ATOM    353  O   THR    21      61.255  34.349  70.432  1.00  0.00           O
ATOM    354  N   GLU    22      62.102  33.414  72.240  1.00  0.00           N
ATOM    355  H   GLU    22      62.410  33.487  73.199  1.00  0.00           H
ATOM    356  CA  GLU    22      62.722  32.239  71.595  1.00  0.00           C
ATOM    357  HA  GLU    22      63.118  32.634  70.660  1.00  0.00           H
ATOM    358  CB  GLU    22      63.913  31.689  72.412  1.00  0.00           C
ATOM    359  HB2 GLU    22      64.536  31.052  71.784  1.00  0.00           H
ATOM    360  HB3 GLU    22      64.500  32.552  72.727  1.00  0.00           H
ATOM    361  CG  GLU    22      63.497  30.888  73.623  1.00  0.00           C
ATOM    362  HG2 GLU    22      63.246  29.850  73.407  1.00  0.00           H
ATOM    363  HG3 GLU    22      64.440  30.870  74.170  1.00  0.00           H
ATOM    364  CD  GLU    22      62.407  31.422  74.501  1.00  0.00           C
ATOM    365  OE1 GLU    22      62.489  32.635  74.882  1.00  0.00           O
ATOM    366  OE2 GLU    22      61.457  30.663  74.676  1.00  0.00           O
ATOM    367  C   GLU    22      61.727  31.157  71.140  1.00  0.00           C
ATOM    368  O   GLU    22      62.012  30.449  70.169  1.00  0.00           O
ATOM    369  N   THR    23      60.593  30.977  71.887  1.00  0.00           N
ATOM    370  H   THR    23      60.457  31.518  72.728  1.00  0.00           H
ATOM    371  CA  THR    23      59.557  30.034  71.497  1.00  0.00           C
ATOM    372  HA  THR    23      60.030  29.112  71.158  1.00  0.00           H
ATOM    373  CB  THR    23      58.649  29.800  72.722  1.00  0.00           C
ATOM    374  HB  THR    23      58.345  30.770  73.117  1.00  0.00           H
ATOM    375  CG2 THR    23      57.417  28.920  72.381  1.00  0.00           C
ATOM    376 HG21 THR    23      56.749  29.044  73.232  1.00  0.00           H
ATOM    377 HG22 THR    23      57.749  27.883  72.310  1.00  0.00           H
ATOM    378 HG23 THR    23      56.849  29.248  71.509  1.00  0.00           H
ATOM    379  OG1 THR    23      59.387  29.231  73.801  1.00  0.00           O
ATOM    380  HG1 THR    23      60.126  29.814  73.990  1.00  0.00           H
ATOM    381  C   THR    23      58.786  30.429  70.244  1.00  0.00           C
ATOM    382  O   THR    23      58.516  29.538  69.407  1.00  0.00           O
ATOM    383  N   LEU    24      58.474  31.758  70.051  1.00  0.00           N
ATOM    384  H   LEU    24      58.639  32.435  70.782  1.00  0.00           H
ATOM    385  CA  LEU    24      58.294  32.294  68.710  1.00  0.00           C
ATOM    386  HA  LEU    24      57.404  31.777  68.350  1.00  0.00           H
ATOM    387  CB  LEU    24      58.027  33.760  68.729  1.00  0.00           C
ATOM    388  HB2 LEU    24      58.824  34.254  69.283  1.00  0.00           H
ATOM    389  HB3 LEU    24      57.903  34.217  67.746  1.00  0.00           H
ATOM    390  CG  LEU    24      56.657  34.058  69.413  1.00  0.00           C
ATOM    391  HG  LEU    24      56.463  33.490  70.323  1.00  0.00           H
ATOM    392  CD1 LEU    24      56.650  35.505  69.971  1.00  0.00           C
ATOM    393 HD11 LEU    24      57.339  35.521  70.816  1.00  0.00           H
ATOM    394 HD12 LEU    24      55.631  35.671  70.317  1.00  0.00           H
ATOM    395 HD13 LEU    24      56.941  36.198  69.181  1.00  0.00           H
ATOM    396  CD2 LEU    24      55.456  33.933  68.534  1.00  0.00           C
ATOM    397 HD21 LEU    24      55.194  34.773  67.891  1.00  0.00           H
ATOM    398 HD22 LEU    24      55.686  33.097  67.873  1.00  0.00           H
ATOM    399 HD23 LEU    24      54.584  33.740  69.157  1.00  0.00           H
ATOM    400  C   LEU    24      59.381  31.950  67.654  1.00  0.00           C
ATOM    401  O   LEU    24      59.094  31.726  66.453  1.00  0.00           O
ATOM    402  N   GLN    25      60.684  32.060  68.024  1.00  0.00           N
ATOM    403  H   GLN    25      60.914  32.364  68.959  1.00  0.00           H
ATOM    404  CA  GLN    25      61.760  31.794  67.056  1.00  0.00           C
ATOM    405  HA  GLN    25      61.537  32.353  66.148  1.00  0.00           H
ATOM    406  CB  GLN    25      63.211  32.187  67.471  1.00  0.00           C
ATOM    407  HB2 GLN    25      63.388  31.719  68.440  1.00  0.00           H
ATOM    408  HB3 GLN    25      63.779  31.724  66.664  1.00  0.00           H
ATOM    409  CG  GLN    25      63.264  33.696  67.379  1.00  0.00           C
ATOM    410  HG2 GLN    25      63.217  34.121  66.376  1.00  0.00           H
ATOM    411  HG3 GLN    25      62.291  33.995  67.769  1.00  0.00           H
ATOM    412  CD  GLN    25      64.303  34.280  68.258  1.00  0.00           C
ATOM    413  OE1 GLN    25      65.447  33.880  68.079  1.00  0.00           O
ATOM    414  NE2 GLN    25      64.034  35.109  69.218  1.00  0.00           N
ATOM    415 HE21 GLN    25      64.772  35.347  69.866  1.00  0.00           H
ATOM    416 HE22 GLN    25      63.055  35.298  69.382  1.00  0.00           H
ATOM    417  C   GLN    25      61.736  30.309  66.711  1.00  0.00           C
ATOM    418  O   GLN    25      62.007  29.943  65.568  1.00  0.00           O
ATOM    419  N   ALA    26      61.392  29.460  67.696  1.00  0.00           N
ATOM    420  H   ALA    26      61.492  29.868  68.616  1.00  0.00           H
ATOM    421  CA  ALA    26      61.205  28.020  67.430  1.00  0.00           C
ATOM    422  HA  ALA    26      62.149  27.717  66.979  1.00  0.00           H
ATOM    423  CB  ALA    26      60.867  27.269  68.726  1.00  0.00           C
ATOM    424  HB1 ALA    26      61.398  27.685  69.583  1.00  0.00           H
ATOM    425  HB2 ALA    26      61.064  26.222  68.498  1.00  0.00           H
ATOM    426  HB3 ALA    26      59.852  27.365  69.111  1.00  0.00           H
ATOM    427  C   ALA    26      60.097  27.654  66.380  1.00  0.00           C
ATOM    428  O   ALA    26      60.270  27.092  65.316  1.00  0.00           O
ATOM    429  N   VAL    27      58.865  28.177  66.589  1.00  0.00           N
ATOM    430  H   VAL    27      58.839  28.541  67.532  1.00  0.00           H
ATOM    431  CA  VAL    27      57.668  28.011  65.802  1.00  0.00           C
ATOM    432  HA  VAL    27      57.328  26.975  65.785  1.00  0.00           H
ATOM    433  CB  VAL    27      56.544  28.786  66.562  1.00  0.00           C
ATOM    434  HB  VAL    27      56.774  29.821  66.815  1.00  0.00           H
ATOM    435  CG1 VAL    27      55.209  28.829  65.782  1.00  0.00           C
ATOM    436 HG11 VAL    27      55.344  29.452  64.898  1.00  0.00           H
ATOM    437 HG12 VAL    27      54.831  27.827  65.586  1.00  0.00           H
ATOM    438 HG13 VAL    27      54.480  29.335  66.415  1.00  0.00           H
ATOM    439  CG2 VAL    27      56.233  28.074  67.865  1.00  0.00           C
ATOM    440 HG21 VAL    27      57.190  27.662  68.182  1.00  0.00           H
ATOM    441 HG22 VAL    27      55.500  27.269  67.803  1.00  0.00           H
ATOM    442 HG23 VAL    27      55.866  28.832  68.556  1.00  0.00           H
ATOM    443  C   VAL    27      57.995  28.522  64.396  1.00  0.00           C
ATOM    444  O   VAL    27      57.640  27.860  63.440  1.00  0.00           O
ATOM    445  N   THR    28      58.695  29.655  64.274  1.00  0.00           N
ATOM    446  H   THR    28      58.916  30.101  65.152  1.00  0.00           H
ATOM    447  CA  THR    28      59.090  30.316  63.076  1.00  0.00           C
ATOM    448  HA  THR    28      58.203  30.395  62.447  1.00  0.00           H
ATOM    449  CB  THR    28      59.380  31.823  63.293  1.00  0.00           C
ATOM    450  HB  THR    28      60.350  31.976  63.766  1.00  0.00           H
ATOM    451  CG2 THR    28      59.411  32.643  62.006  1.00  0.00           C
ATOM    452 HG21 THR    28      58.489  32.471  61.450  1.00  0.00           H
ATOM    453 HG22 THR    28      60.226  32.266  61.389  1.00  0.00           H
ATOM    454 HG23 THR    28      59.546  33.673  62.333  1.00  0.00           H
ATOM    455  OG1 THR    28      58.243  32.355  64.048  1.00  0.00           O
ATOM    456  HG1 THR    28      58.389  32.082  64.957  1.00  0.00           H
ATOM    457  C   THR    28      60.223  29.655  62.305  1.00  0.00           C
ATOM    458  O   THR    28      60.046  29.472  61.090  1.00  0.00           O
ATOM    459  N   LYS    29      61.310  29.168  62.938  1.00  0.00           N
ATOM    460  H   LYS    29      61.271  29.335  63.933  1.00  0.00           H
ATOM    461  CA  LYS    29      62.257  28.195  62.353  1.00  0.00           C
ATOM    462  HA  LYS    29      62.676  28.776  61.531  1.00  0.00           H
ATOM    463  CB  LYS    29      63.331  27.850  63.429  1.00  0.00           C
ATOM    464  HB2 LYS    29      63.486  28.781  63.974  1.00  0.00           H
ATOM    465  HB3 LYS    29      62.884  27.191  64.173  1.00  0.00           H
ATOM    466  CG  LYS    29      64.653  27.311  62.855  1.00  0.00           C
ATOM    467  HG2 LYS    29      64.516  26.381  62.304  1.00  0.00           H
ATOM    468  HG3 LYS    29      65.090  27.979  62.113  1.00  0.00           H
ATOM    469  CD  LYS    29      65.716  27.166  63.908  1.00  0.00           C
ATOM    470  HD2 LYS    29      66.618  26.785  63.428  1.00  0.00           H
ATOM    471  HD3 LYS    29      65.886  28.152  64.341  1.00  0.00           H
ATOM    472  CE  LYS    29      65.380  26.144  65.042  1.00  0.00           C
ATOM    473  HE2 LYS    29      64.409  26.391  65.470  1.00  0.00           H
ATOM    474  HE3 LYS    29      65.194  25.192  64.544  1.00  0.00           H
ATOM    475  NZ  LYS    29      66.445  26.123  66.077  1.00  0.00           N
ATOM    476  HZ1 LYS    29      66.481  25.358  66.735  1.00  0.00           H
ATOM    477  HZ2 LYS    29      66.487  27.048  66.481  1.00  0.00           H
ATOM    478  HZ3 LYS    29      67.333  26.085  65.598  1.00  0.00           H
ATOM    479  C   LYS    29      61.513  26.993  61.689  1.00  0.00           C
ATOM    480  O   LYS    29      61.909  26.658  60.592  1.00  0.00           O
ATOM    481  N   HIE    30      60.461  26.486  62.338  1.00  0.00           N
ATOM    482  H   HIE    30      60.298  26.877  63.255  1.00  0.00           H
ATOM    483  CA  HIE    30      59.654  25.341  61.939  1.00  0.00           C
ATOM    484  HA  HIE    30      60.322  24.571  61.555  1.00  0.00           H
ATOM    485  CB  HIE    30      59.054  24.701  63.200  1.00  0.00           C
ATOM    486  HB2 HIE    30      59.944  24.391  63.747  1.00  0.00           H
ATOM    487  HB3 HIE    30      58.484  25.410  63.801  1.00  0.00           H
ATOM    488  CG  HIE    30      58.174  23.615  62.781  1.00  0.00           C
ATOM    489  ND1 HIE    30      58.581  22.370  62.410  1.00  0.00           N
ATOM    490  CE1 HIE    30      57.454  21.737  62.071  1.00  0.00           C
ATOM    491  HE1 HIE    30      57.400  20.706  61.755  1.00  0.00           H
ATOM    492  NE2 HIE    30      56.359  22.479  62.249  1.00  0.00           N
ATOM    493  HE2 HIE    30      55.436  22.141  62.022  1.00  0.00           H
ATOM    494  CD2 HIE    30      56.799  23.703  62.701  1.00  0.00           C
ATOM    495  HD2 HIE    30      56.280  24.622  62.929  1.00  0.00           H
ATOM    496  C   HIE    30      58.623  25.756  60.866  1.00  0.00           C
ATOM    497  O   HIE    30      58.351  25.017  59.937  1.00  0.00           O
ATOM    498  N   PHE    31      58.063  26.936  60.936  1.00  0.00           N
ATOM    499  H   PHE    31      58.378  27.464  61.737  1.00  0.00           H
ATOM    500  CA  PHE    31      57.089  27.508  59.975  1.00  0.00           C
ATOM    501  HA  PHE    31      56.283  26.776  60.001  1.00  0.00           H
ATOM    502  CB  PHE    31      56.491  28.872  60.428  1.00  0.00           C
ATOM    503  HB2 PHE    31      56.619  28.938  61.509  1.00  0.00           H
ATOM    504  HB3 PHE    31      57.198  29.632  60.100  1.00  0.00           H
ATOM    505  CG  PHE    31      55.138  29.326  60.060  1.00  0.00           C
ATOM    506  CD1 PHE    31      54.416  28.936  58.866  1.00  0.00           C
ATOM    507  HD1 PHE    31      54.767  28.104  58.272  1.00  0.00           H
ATOM    508  CE1 PHE    31      53.147  29.492  58.609  1.00  0.00           C
ATOM    509  HE1 PHE    31      52.605  29.144  57.742  1.00  0.00           H
ATOM    510  CZ  PHE    31      52.495  30.373  59.570  1.00  0.00           C
ATOM    511  HZ  PHE    31      51.516  30.799  59.407  1.00  0.00           H
ATOM    512  CE2 PHE    31      53.221  30.681  60.734  1.00  0.00           C
ATOM    513  HE2 PHE    31      52.896  31.388  61.483  1.00  0.00           H
ATOM    514  CD2 PHE    31      54.508  30.231  60.947  1.00  0.00           C
ATOM    515  HD2 PHE    31      55.035  30.588  61.820  1.00  0.00           H
ATOM    516  C   PHE    31      57.642  27.533  58.542  1.00  0.00           C
ATOM    517  O   PHE    31      57.019  27.005  57.597  1.00  0.00           O
ATOM    518  N   ILE    32      58.925  27.883  58.394  1.00  0.00           N
ATOM    519  H   ILE    32      59.483  28.086  59.212  1.00  0.00           H
ATOM    520  CA  ILE    32      59.655  27.890  57.126  1.00  0.00           C
ATOM    521  HA  ILE    32      59.024  28.509  56.489  1.00  0.00           H
ATOM    522  CB  ILE    32      61.097  28.488  57.296  1.00  0.00           C
ATOM    523  HB  ILE    32      61.544  27.780  57.993  1.00  0.00           H
ATOM    524  CG2 ILE    32      61.733  28.459  55.894  1.00  0.00           C
ATOM    525 HG21 ILE    32      62.656  29.027  55.777  1.00  0.00           H
ATOM    526 HG22 ILE    32      61.089  29.068  55.260  1.00  0.00           H
ATOM    527 HG23 ILE    32      61.910  27.473  55.466  1.00  0.00           H
ATOM    528  CG1 ILE    32      61.172  29.912  57.831  1.00  0.00           C
ATOM    529 HG12 ILE    32      60.909  30.606  57.032  1.00  0.00           H
ATOM    530 HG13 ILE    32      60.484  30.038  58.667  1.00  0.00           H
ATOM    531  CD1 ILE    32      62.555  30.211  58.482  1.00  0.00           C
ATOM    532 HD11 ILE    32      63.376  30.104  57.772  1.00  0.00           H
ATOM    533 HD12 ILE    32      62.718  29.574  59.352  1.00  0.00           H
ATOM    534 HD13 ILE    32      62.650  31.263  58.751  1.00  0.00           H
ATOM    535  C   ILE    32      59.696  26.441  56.585  1.00  0.00           C
ATOM    536  O   ILE    32      59.613  26.281  55.357  1.00  0.00           O
ATOM    537  N   SER    33      59.798  25.374  57.398  1.00  0.00           N
ATOM    538  H   SER    33      59.857  25.574  58.386  1.00  0.00           H
ATOM    539  CA  SER    33      59.799  23.940  56.913  1.00  0.00           C
ATOM    540  HA  SER    33      60.324  23.835  55.963  1.00  0.00           H
ATOM    541  CB  SER    33      60.435  22.874  57.908  1.00  0.00           C
ATOM    542  HB2 SER    33      60.737  21.967  57.386  1.00  0.00           H
ATOM    543  HB3 SER    33      61.350  23.278  58.345  1.00  0.00           H
ATOM    544  OG  SER    33      59.493  22.647  58.933  1.00  0.00           O
ATOM    545  HG  SER    33      59.235  23.461  59.372  1.00  0.00           H
ATOM    546  C   SER    33      58.414  23.587  56.489  1.00  0.00           C
ATOM    547  O   SER    33      58.244  23.074  55.387  1.00  0.00           O
ATOM    548  N   GLU    34      57.359  23.943  57.244  1.00  0.00           N
ATOM    549  H   GLU    34      57.519  24.400  58.129  1.00  0.00           H
ATOM    550  CA  GLU    34      55.939  23.723  56.914  1.00  0.00           C
ATOM    551  HA  GLU    34      55.780  22.667  56.699  1.00  0.00           H
ATOM    552  CB  GLU    34      54.992  24.084  58.113  1.00  0.00           C
ATOM    553  HB2 GLU    34      55.334  25.035  58.524  1.00  0.00           H
ATOM    554  HB3 GLU    34      53.947  24.211  57.830  1.00  0.00           H
ATOM    555  CG  GLU    34      55.038  23.018  59.198  1.00  0.00           C
ATOM    556  HG2 GLU    34      56.091  23.006  59.479  1.00  0.00           H
ATOM    557  HG3 GLU    34      54.417  23.310  60.044  1.00  0.00           H
ATOM    558  CD  GLU    34      54.596  21.682  58.648  1.00  0.00           C
ATOM    559  OE1 GLU    34      53.495  21.590  58.082  1.00  0.00           O
ATOM    560  OE2 GLU    34      55.367  20.714  58.715  1.00  0.00           O
ATOM    561  C   GLU    34      55.539  24.435  55.706  1.00  0.00           C
ATOM    562  O   GLU    34      54.784  23.847  54.891  1.00  0.00           O
ATOM    563  N   LEU    35      56.031  25.611  55.399  1.00  0.00           N
ATOM    564  H   LEU    35      56.664  26.096  56.019  1.00  0.00           H
ATOM    565  CA  LEU    35      55.818  26.274  54.134  1.00  0.00           C
ATOM    566  HA  LEU    35      54.752  26.331  53.915  1.00  0.00           H
ATOM    567  CB  LEU    35      56.411  27.687  54.298  1.00  0.00           C
ATOM    568  HB2 LEU    35      57.375  27.621  54.801  1.00  0.00           H
ATOM    569  HB3 LEU    35      56.556  28.190  53.342  1.00  0.00           H
ATOM    570  CG  LEU    35      55.555  28.607  55.162  1.00  0.00           C
ATOM    571  HG  LEU    35      55.258  28.114  56.088  1.00  0.00           H
ATOM    572  CD1 LEU    35      56.404  29.814  55.646  1.00  0.00           C
ATOM    573 HD11 LEU    35      56.713  30.373  54.762  1.00  0.00           H
ATOM    574 HD12 LEU    35      57.283  29.440  56.170  1.00  0.00           H
ATOM    575 HD13 LEU    35      55.811  30.516  56.231  1.00  0.00           H
ATOM    576  CD2 LEU    35      54.402  29.085  54.267  1.00  0.00           C
ATOM    577 HD21 LEU    35      54.910  29.638  53.477  1.00  0.00           H
ATOM    578 HD22 LEU    35      53.777  28.258  53.927  1.00  0.00           H
ATOM    579 HD23 LEU    35      53.695  29.705  54.819  1.00  0.00           H
ATOM    580  C   LEU    35      56.443  25.453  52.947  1.00  0.00           C
ATOM    581  O   LEU    35      55.725  25.013  52.036  1.00  0.00           O
ATOM    582  N   GLU    36      57.731  25.169  52.992  1.00  0.00           N
ATOM    583  H   GLU    36      58.268  25.371  53.823  1.00  0.00           H
ATOM    584  CA  GLU    36      58.360  24.354  51.934  1.00  0.00           C
ATOM    585  HA  GLU    36      58.147  24.782  50.954  1.00  0.00           H
ATOM    586  CB  GLU    36      59.851  24.343  52.120  1.00  0.00           C
ATOM    587  HB2 GLU    36      60.143  24.060  53.132  1.00  0.00           H
ATOM    588  HB3 GLU    36      60.221  23.688  51.332  1.00  0.00           H
ATOM    589  CG  GLU    36      60.621  25.666  51.856  1.00  0.00           C
ATOM    590  HG2 GLU    36      60.350  26.018  50.861  1.00  0.00           H
ATOM    591  HG3 GLU    36      60.279  26.422  52.564  1.00  0.00           H
ATOM    592  CD  GLU    36      62.121  25.493  51.980  1.00  0.00           C
ATOM    593  OE1 GLU    36      62.811  26.352  51.437  1.00  0.00           O
ATOM    594  OE2 GLU    36      62.627  24.458  52.510  1.00  0.00           O
ATOM    595  C   GLU    36      57.850  22.908  51.820  1.00  0.00           C
ATOM    596  O   GLU    36      57.825  22.355  50.721  1.00  0.00           O
ATOM    597  N   LYS    37      57.356  22.297  52.873  1.00  0.00           N
ATOM    598  H   LYS    37      57.533  22.747  53.759  1.00  0.00           H
ATOM    599  CA  LYS    37      56.581  21.026  52.778  1.00  0.00           C
ATOM    600  HA  LYS    37      57.151  20.226  52.308  1.00  0.00           H
ATOM    601  CB  LYS    37      56.030  20.630  54.184  1.00  0.00           C
ATOM    602  HB2 LYS    37      56.753  20.986  54.919  1.00  0.00           H
ATOM    603  HB3 LYS    37      55.086  21.132  54.391  1.00  0.00           H
ATOM    604  CG  LYS    37      55.786  19.091  54.340  1.00  0.00           C
ATOM    605  HG2 LYS    37      55.076  18.832  53.554  1.00  0.00           H
ATOM    606  HG3 LYS    37      56.754  18.613  54.184  1.00  0.00           H
ATOM    607  CD  LYS    37      55.152  18.767  55.723  1.00  0.00           C
ATOM    608  HD2 LYS    37      55.866  19.050  56.497  1.00  0.00           H
ATOM    609  HD3 LYS    37      54.182  19.232  55.903  1.00  0.00           H
ATOM    610  CE  LYS    37      54.853  17.194  55.786  1.00  0.00           C
ATOM    611  HE2 LYS    37      54.469  16.816  54.839  1.00  0.00           H
ATOM    612  HE3 LYS    37      55.760  16.590  55.786  1.00  0.00           H
ATOM    613  NZ  LYS    37      53.940  16.808  56.864  1.00  0.00           N
ATOM    614  HZ1 LYS    37      53.114  17.389  56.843  1.00  0.00           H
ATOM    615  HZ2 LYS    37      54.408  16.767  57.758  1.00  0.00           H
ATOM    616  HZ3 LYS    37      53.700  15.827  56.832  1.00  0.00           H
ATOM    617  C   LYS    37      55.357  21.192  51.856  1.00  0.00           C
ATOM    618  O   LYS    37      55.228  20.391  50.938  1.00  0.00           O
ATOM    619  N   GLY    38      54.536  22.218  52.058  1.00  0.00           N
ATOM    620  H   GLY    38      54.874  23.018  52.572  1.00  0.00           H
ATOM    621  CA  GLY    38      53.299  22.405  51.295  1.00  0.00           C
ATOM    622  HA2 GLY    38      52.600  21.576  51.404  1.00  0.00           H
ATOM    623  HA3 GLY    38      52.823  23.312  51.665  1.00  0.00           H
ATOM    624  C   GLY    38      53.504  22.729  49.812  1.00  0.00           C
ATOM    625  O   GLY    38      52.746  22.264  48.940  1.00  0.00           O
ATOM    626  N   LEU    39      54.741  23.324  49.511  1.00  0.00           N
ATOM    627  H   LEU    39      55.319  23.516  50.317  1.00  0.00           H
ATOM    628  CA  LEU    39      55.201  23.550  48.146  1.00  0.00           C
ATOM    629  HA  LEU    39      54.326  23.874  47.582  1.00  0.00           H
ATOM    630  CB  LEU    39      56.331  24.602  48.205  1.00  0.00           C
ATOM    631  HB2 LEU    39      56.983  24.302  49.025  1.00  0.00           H
ATOM    632  HB3 LEU    39      56.913  24.573  47.283  1.00  0.00           H
ATOM    633  CG  LEU    39      55.986  26.128  48.188  1.00  0.00           C
ATOM    634  HG  LEU    39      55.063  26.234  48.758  1.00  0.00           H
ATOM    635  CD1 LEU    39      56.985  26.941  48.887  1.00  0.00           C
ATOM    636 HD11 LEU    39      56.612  27.963  48.801  1.00  0.00           H
ATOM    637 HD12 LEU    39      57.996  26.858  48.485  1.00  0.00           H
ATOM    638 HD13 LEU    39      56.964  26.611  49.925  1.00  0.00           H
ATOM    639  CD2 LEU    39      55.624  26.774  46.913  1.00  0.00           C
ATOM    640 HD21 LEU    39      56.537  26.919  46.334  1.00  0.00           H
ATOM    641 HD22 LEU    39      54.860  26.183  46.408  1.00  0.00           H
ATOM    642 HD23 LEU    39      55.327  27.810  47.080  1.00  0.00           H
ATOM    643  C   LEU    39      55.723  22.279  47.369  1.00  0.00           C
ATOM    644  O   LEU    39      55.816  22.384  46.140  1.00  0.00           O
ATOM    645  N   SER    40      55.929  21.132  48.068  1.00  0.00           N
ATOM    646  H   SER    40      55.580  21.129  49.016  1.00  0.00           H
ATOM    647  CA  SER    40      56.249  19.779  47.544  1.00  0.00           C
ATOM    648  HA  SER    40      56.716  19.919  46.569  1.00  0.00           H
ATOM    649  CB  SER    40      57.292  19.276  48.532  1.00  0.00           C
ATOM    650  HB2 SER    40      58.100  20.006  48.541  1.00  0.00           H
ATOM    651  HB3 SER    40      56.845  18.957  49.474  1.00  0.00           H
ATOM    652  OG  SER    40      57.989  18.180  47.962  1.00  0.00           O
ATOM    653  HG  SER    40      58.704  18.517  47.418  1.00  0.00           H
ATOM    654  C   SER    40      54.978  18.795  47.470  1.00  0.00           C
ATOM    655  O   SER    40      53.941  19.135  47.976  1.00  0.00           O
ATOM    656  N   LYS    41      55.164  17.579  47.019  1.00  0.00           N
ATOM    657  H   LYS    41      56.117  17.368  46.760  1.00  0.00           H
ATOM    658  CA  LYS    41      54.188  16.405  47.095  1.00  0.00           C
ATOM    659  HA  LYS    41      53.181  16.786  46.922  1.00  0.00           H
ATOM    660  CB  LYS    41      54.513  15.416  45.947  1.00  0.00           C
ATOM    661  HB2 LYS    41      53.928  14.497  45.982  1.00  0.00           H
ATOM    662  HB3 LYS    41      54.376  15.973  45.020  1.00  0.00           H
ATOM    663  CG  LYS    41      55.915  14.808  46.096  1.00  0.00           C
ATOM    664  HG2 LYS    41      56.604  15.606  46.372  1.00  0.00           H
ATOM    665  HG3 LYS    41      55.945  14.111  46.932  1.00  0.00           H
ATOM    666  CD  LYS    41      56.375  14.169  44.780  1.00  0.00           C
ATOM    667  HD2 LYS    41      56.004  13.148  44.871  1.00  0.00           H
ATOM    668  HD3 LYS    41      56.069  14.834  43.972  1.00  0.00           H
ATOM    669  CE  LYS    41      57.834  14.070  44.842  1.00  0.00           C
ATOM    670  HE2 LYS    41      58.199  15.092  44.732  1.00  0.00           H
ATOM    671  HE3 LYS    41      58.094  13.684  45.827  1.00  0.00           H
ATOM    672  NZ  LYS    41      58.426  13.406  43.670  1.00  0.00           N
ATOM    673  HZ1 LYS    41      59.353  13.153  43.977  1.00  0.00           H
ATOM    674  HZ2 LYS    41      58.523  13.993  42.852  1.00  0.00           H
ATOM    675  HZ3 LYS    41      58.108  12.460  43.522  1.00  0.00           H
ATOM    676  C   LYS    41      54.019  15.674  48.474  1.00  0.00           C
ATOM    677  O   LYS    41      53.574  14.517  48.447  1.00  0.00           O
ATOM    678  N   LYS    42      54.617  16.240  49.509  1.00  0.00           N
ATOM    679  H   LYS    42      55.146  17.055  49.233  1.00  0.00           H
ATOM    680  CA  LYS    42      54.796  15.711  50.847  1.00  0.00           C
ATOM    681  HA  LYS    42      55.210  14.717  50.678  1.00  0.00           H
ATOM    682  CB  LYS    42      55.844  16.536  51.596  1.00  0.00           C
ATOM    683  HB2 LYS    42      55.625  17.602  51.558  1.00  0.00           H
ATOM    684  HB3 LYS    42      55.777  16.248  52.646  1.00  0.00           H
ATOM    685  CG  LYS    42      57.220  16.206  50.948  1.00  0.00           C
ATOM    686  HG2 LYS    42      57.330  15.167  51.259  1.00  0.00           H
ATOM    687  HG3 LYS    42      57.239  16.315  49.864  1.00  0.00           H
ATOM    688  CD  LYS    42      58.285  17.220  51.444  1.00  0.00           C
ATOM    689  HD2 LYS    42      57.910  18.195  51.131  1.00  0.00           H
ATOM    690  HD3 LYS    42      58.419  17.170  52.524  1.00  0.00           H
ATOM    691  CE  LYS    42      59.548  16.928  50.724  1.00  0.00           C
ATOM    692  HE2 LYS    42      59.600  15.840  50.716  1.00  0.00           H
ATOM    693  HE3 LYS    42      59.395  17.280  49.703  1.00  0.00           H
ATOM    694  NZ  LYS    42      60.746  17.651  51.291  1.00  0.00           N
ATOM    695  HZ1 LYS    42      61.477  17.643  50.594  1.00  0.00           H
ATOM    696  HZ2 LYS    42      61.098  17.280  52.162  1.00  0.00           H
ATOM    697  HZ3 LYS    42      60.545  18.640  51.325  1.00  0.00           H
ATOM    698  C   LYS    42      53.472  15.478  51.649  1.00  0.00           C
ATOM    699  O   LYS    42      53.535  14.833  52.726  1.00  0.00           O
ATOM    700  N   GLY    43      52.377  15.980  51.227  1.00  0.00           N
ATOM    701  H   GLY    43      52.380  16.380  50.300  1.00  0.00           H
ATOM    702  CA  GLY    43      51.090  15.958  51.977  1.00  0.00           C
ATOM    703  HA2 GLY    43      50.315  16.303  51.293  1.00  0.00           H
ATOM    704  HA3 GLY    43      50.867  14.943  52.308  1.00  0.00           H
ATOM    705  C   GLY    43      51.071  16.807  53.231  1.00  0.00           C
ATOM    706  O   GLY    43      50.502  16.524  54.306  1.00  0.00           O
ATOM    707  N   GLY    44      51.813  17.871  53.182  1.00  0.00           N
ATOM    708  H   GLY    44      52.265  18.133  52.318  1.00  0.00           H
ATOM    709  CA  GLY    44      51.931  18.863  54.245  1.00  0.00           C
ATOM    710  HA2 GLY    44      52.060  18.325  55.185  1.00  0.00           H
ATOM    711  HA3 GLY    44      52.757  19.566  54.135  1.00  0.00           H
ATOM    712  C   GLY    44      50.666  19.720  54.333  1.00  0.00           C
ATOM    713  O   GLY    44      49.852  19.671  53.428  1.00  0.00           O
ATOM    714  N   ASN    45      50.319  20.305  55.445  1.00  0.00           N
ATOM    715  H   ASN    45      51.025  20.131  56.147  1.00  0.00           H
ATOM    716  CA  ASN    45      49.022  20.921  55.826  1.00  0.00           C
ATOM    717  HA  ASN    45      48.233  20.211  55.581  1.00  0.00           H
ATOM    718  CB  ASN    45      49.119  20.963  57.328  1.00  0.00           C
ATOM    719  HB2 ASN    45      49.970  21.564  57.649  1.00  0.00           H
ATOM    720  HB3 ASN    45      48.321  21.585  57.731  1.00  0.00           H
ATOM    721  CG  ASN    45      49.276  19.663  58.008  1.00  0.00           C
ATOM    722  OD1 ASN    45      48.901  18.598  57.547  1.00  0.00           O
ATOM    723  ND2 ASN    45      49.734  19.601  59.193  1.00  0.00           N
ATOM    724 HD21 ASN    45      50.036  20.499  59.545  1.00  0.00           H
ATOM    725 HD22 ASN    45      49.674  18.772  59.766  1.00  0.00           H
ATOM    726  C   ASN    45      48.760  22.385  55.242  1.00  0.00           C
ATOM    727  O   ASN    45      47.603  22.676  54.917  1.00  0.00           O
ATOM    728  N   ILE    46      49.791  23.170  54.942  1.00  0.00           N
ATOM    729  H   ILE    46      50.687  22.752  55.146  1.00  0.00           H
ATOM    730  CA  ILE    46      49.642  24.367  54.282  1.00  0.00           C
ATOM    731  HA  ILE    46      48.801  24.926  54.693  1.00  0.00           H
ATOM    732  CB  ILE    46      50.929  25.216  54.569  1.00  0.00           C
ATOM    733  HB  ILE    46      51.717  24.628  54.099  1.00  0.00           H
ATOM    734  CG2 ILE    46      50.736  26.602  53.889  1.00  0.00           C
ATOM    735 HG21 ILE    46      51.674  27.144  54.021  1.00  0.00           H
ATOM    736 HG22 ILE    46      49.915  27.214  54.261  1.00  0.00           H
ATOM    737 HG23 ILE    46      50.641  26.494  52.809  1.00  0.00           H
ATOM    738  CG1 ILE    46      51.216  25.365  56.089  1.00  0.00           C
ATOM    739 HG12 ILE    46      50.267  25.686  56.518  1.00  0.00           H
ATOM    740 HG13 ILE    46      51.535  24.450  56.589  1.00  0.00           H
ATOM    741  CD1 ILE    46      52.344  26.385  56.437  1.00  0.00           C
ATOM    742 HD11 ILE    46      52.147  27.376  56.029  1.00  0.00           H
ATOM    743 HD12 ILE    46      53.267  26.063  55.955  1.00  0.00           H
ATOM    744 HD13 ILE    46      52.324  26.486  57.523  1.00  0.00           H
ATOM    745  C   ILE    46      49.576  24.036  52.787  1.00  0.00           C
ATOM    746  O   ILE    46      50.470  23.379  52.283  1.00  0.00           O
ATOM    747  N   PRO    47      48.537  24.556  52.049  1.00  0.00           N
ATOM    748  CD  PRO    47      47.278  25.152  52.532  1.00  0.00           C
ATOM    749  HD2 PRO    47      47.331  26.234  52.406  1.00  0.00           H
ATOM    750  HD3 PRO    47      46.943  24.930  53.545  1.00  0.00           H
ATOM    751  CG  PRO    47      46.150  24.684  51.515  1.00  0.00           C
ATOM    752  HG2 PRO    47      45.448  25.507  51.380  1.00  0.00           H
ATOM    753  HG3 PRO    47      45.698  23.694  51.568  1.00  0.00           H
ATOM    754  CB  PRO    47      46.983  24.638  50.271  1.00  0.00           C
ATOM    755  HB2 PRO    47      47.062  25.627  49.819  1.00  0.00           H
ATOM    756  HB3 PRO    47      46.506  23.929  49.595  1.00  0.00           H
ATOM    757  CA  PRO    47      48.396  24.081  50.705  1.00  0.00           C
ATOM    758  HA  PRO    47      48.430  22.992  50.736  1.00  0.00           H
ATOM    759  C   PRO    47      49.364  24.633  49.641  1.00  0.00           C
ATOM    760  O   PRO    47      49.718  23.816  48.785  1.00  0.00           O
ATOM    761  N   MET    48      49.735  25.932  49.680  1.00  0.00           N
ATOM    762  H   MET    48      49.386  26.376  50.517  1.00  0.00           H
ATOM    763  CA  MET    48      50.718  26.688  48.837  1.00  0.00           C
ATOM    764  HA  MET    48      50.843  27.759  48.998  1.00  0.00           H
ATOM    765  CB  MET    48      52.164  26.070  49.080  1.00  0.00           C
ATOM    766  HB2 MET    48      52.090  24.986  49.003  1.00  0.00           H
ATOM    767  HB3 MET    48      52.763  26.462  48.257  1.00  0.00           H
ATOM    768  CG  MET    48      52.717  26.291  50.514  1.00  0.00           C
ATOM    769  HG2 MET    48      51.946  25.907  51.182  1.00  0.00           H
ATOM    770  HG3 MET    48      53.605  25.762  50.861  1.00  0.00           H
ATOM    771  SD  MET    48      52.754  27.988  50.948  1.00  0.00           S
ATOM    772  CE  MET    48      54.455  28.400  50.554  1.00  0.00           C
ATOM    773  HE1 MET    48      54.737  29.298  51.103  1.00  0.00           H
ATOM    774  HE2 MET    48      55.095  27.593  50.908  1.00  0.00           H
ATOM    775  HE3 MET    48      54.510  28.545  49.474  1.00  0.00           H
ATOM    776  C   MET    48      50.308  26.571  47.333  1.00  0.00           C
ATOM    777  O   MET    48      50.925  25.887  46.490  1.00  0.00           O
ATOM    778  N   ILE    49      49.240  27.292  47.013  1.00  0.00           N
ATOM    779  H   ILE    49      48.738  27.763  47.751  1.00  0.00           H
ATOM    780  CA  ILE    49      48.581  27.212  45.726  1.00  0.00           C
ATOM    781  HA  ILE    49      48.757  26.167  45.468  1.00  0.00           H
ATOM    782  CB  ILE    49      47.042  27.338  45.765  1.00  0.00           C
ATOM    783  HB  ILE    49      46.825  28.354  46.092  1.00  0.00           H
ATOM    784  CG2 ILE    49      46.429  27.122  44.364  1.00  0.00           C
ATOM    785 HG21 ILE    49      46.757  27.930  43.710  1.00  0.00           H
ATOM    786 HG22 ILE    49      45.343  27.213  44.346  1.00  0.00           H
ATOM    787 HG23 ILE    49      46.657  26.121  43.998  1.00  0.00           H
ATOM    788  CG1 ILE    49      46.345  26.426  46.758  1.00  0.00           C
ATOM    789 HG12 ILE    49      46.555  26.686  47.796  1.00  0.00           H
ATOM    790 HG13 ILE    49      45.285  26.657  46.653  1.00  0.00           H
ATOM    791  CD1 ILE    49      46.578  24.905  46.718  1.00  0.00           C
ATOM    792 HD11 ILE    49      47.592  24.688  47.057  1.00  0.00           H
ATOM    793 HD12 ILE    49      46.317  24.536  45.726  1.00  0.00           H
ATOM    794 HD13 ILE    49      45.822  24.549  47.418  1.00  0.00           H
ATOM    795  C   ILE    49      49.218  28.147  44.668  1.00  0.00           C
ATOM    796  O   ILE    49      49.395  29.330  44.922  1.00  0.00           O
ATOM    797  N   PRO    50      49.436  27.721  43.417  1.00  0.00           N
ATOM    798  CD  PRO    50      49.767  26.349  43.000  1.00  0.00           C
ATOM    799  HD2 PRO    50      48.902  25.747  42.723  1.00  0.00           H
ATOM    800  HD3 PRO    50      50.268  25.820  43.811  1.00  0.00           H
ATOM    801  CG  PRO    50      50.743  26.521  41.820  1.00  0.00           C
ATOM    802  HG2 PRO    50      50.722  25.690  41.115  1.00  0.00           H
ATOM    803  HG3 PRO    50      51.763  26.787  42.100  1.00  0.00           H
ATOM    804  CB  PRO    50      50.140  27.694  41.143  1.00  0.00           C
ATOM    805  HB2 PRO    50      49.185  27.397  40.709  1.00  0.00           H
ATOM    806  HB3 PRO    50      50.716  28.233  40.391  1.00  0.00           H
ATOM    807  CA  PRO    50      49.841  28.605  42.327  1.00  0.00           C
ATOM    808  HA  PRO    50      50.756  29.094  42.660  1.00  0.00           H
ATOM    809  C   PRO    50      48.803  29.649  41.983  1.00  0.00           C
ATOM    810  O   PRO    50      47.701  29.337  41.582  1.00  0.00           O
ATOM    811  N   GLY    51      49.198  30.883  42.176  1.00  0.00           N
ATOM    812  H   GLY    51      50.116  31.013  42.577  1.00  0.00           H
ATOM    813  CA  GLY    51      48.559  32.085  41.725  1.00  0.00           C
ATOM    814  HA2 GLY    51      47.478  31.974  41.808  1.00  0.00           H
ATOM    815  HA3 GLY    51      48.880  32.887  42.390  1.00  0.00           H
ATOM    816  C   GLY    51      48.832  32.428  40.286  1.00  0.00           C
ATOM    817  O   GLY    51      48.187  33.324  39.748  1.00  0.00           O
ATOM    818  N   TRP    52      49.785  31.853  39.629  1.00  0.00           N
ATOM    819  H   TRP    52      50.369  31.260  40.201  1.00  0.00           H
ATOM    820  CA  TRP    52      50.042  31.883  38.155  1.00  0.00           C
ATOM    821  HA  TRP    52      50.995  31.354  38.157  1.00  0.00           H
ATOM    822  CB  TRP    52      48.941  31.081  37.408  1.00  0.00           C
ATOM    823  HB2 TRP    52      48.029  31.385  37.924  1.00  0.00           H
ATOM    824  HB3 TRP    52      48.567  31.416  36.441  1.00  0.00           H
ATOM    825  CG  TRP    52      49.164  29.604  37.491  1.00  0.00           C
ATOM    826  CD1 TRP    52      48.364  28.759  38.151  1.00  0.00           C
ATOM    827  HD1 TRP    52      47.482  28.988  38.732  1.00  0.00           H
ATOM    828  NE1 TRP    52      48.946  27.456  37.952  1.00  0.00           N
ATOM    829  HE1 TRP    52      48.454  26.620  38.236  1.00  0.00           H
ATOM    830  CE2 TRP    52      50.099  27.486  37.198  1.00  0.00           C
ATOM    831  CZ2 TRP    52      51.025  26.541  36.818  1.00  0.00           C
ATOM    832  HZ2 TRP    52      50.785  25.497  36.950  1.00  0.00           H
ATOM    833  CH2 TRP    52      52.158  26.924  36.124  1.00  0.00           C
ATOM    834  HH2 TRP    52      52.915  26.174  35.944  1.00  0.00           H
ATOM    835  CZ3 TRP    52      52.415  28.288  35.908  1.00  0.00           C
ATOM    836  HZ3 TRP    52      53.323  28.556  35.388  1.00  0.00           H
ATOM    837  CE3 TRP    52      51.497  29.268  36.379  1.00  0.00           C
ATOM    838  HE3 TRP    52      51.753  30.312  36.272  1.00  0.00           H
ATOM    839  CD2 TRP    52      50.286  28.871  36.944  1.00  0.00           C
ATOM    840  C   TRP    52      50.437  33.328  37.602  1.00  0.00           C
ATOM    841  O   TRP    52      51.046  33.339  36.474  1.00  0.00           O
ATOM    842  N   VAL    53      50.317  34.433  38.370  1.00  0.00           N
ATOM    843  H   VAL    53      49.900  34.368  39.287  1.00  0.00           H
ATOM    844  CA  VAL    53      50.952  35.673  38.021  1.00  0.00           C
ATOM    845  HA  VAL    53      50.599  35.966  37.032  1.00  0.00           H
ATOM    846  CB  VAL    53      50.461  36.763  38.960  1.00  0.00           C
ATOM    847  HB  VAL    53      50.931  36.538  39.918  1.00  0.00           H
ATOM    848  CG1 VAL    53      50.998  38.112  38.395  1.00  0.00           C
ATOM    849 HG11 VAL    53      52.087  38.101  38.426  1.00  0.00           H
ATOM    850 HG12 VAL    53      50.517  38.312  37.437  1.00  0.00           H
ATOM    851 HG13 VAL    53      50.763  38.922  39.085  1.00  0.00           H
ATOM    852  CG2 VAL    53      48.919  36.887  39.093  1.00  0.00           C
ATOM    853 HG21 VAL    53      48.451  36.693  38.129  1.00  0.00           H
ATOM    854 HG22 VAL    53      48.676  37.879  39.472  1.00  0.00           H
ATOM    855 HG23 VAL    53      48.597  36.141  39.819  1.00  0.00           H
ATOM    856  C   VAL    53      52.448  35.498  38.132  1.00  0.00           C
ATOM    857  O   VAL    53      53.043  35.069  39.170  1.00  0.00           O
ATOM    858  N   MET    54      53.082  35.628  36.965  1.00  0.00           N
ATOM    859  H   MET    54      52.449  35.834  36.206  1.00  0.00           H
ATOM    860  CA  MET    54      54.530  35.297  36.650  1.00  0.00           C
ATOM    861  HA  MET    54      54.956  34.883  37.563  1.00  0.00           H
ATOM    862  CB  MET    54      54.657  34.290  35.463  1.00  0.00           C
ATOM    863  HB2 MET    54      54.198  34.655  34.545  1.00  0.00           H
ATOM    864  HB3 MET    54      55.703  34.253  35.157  1.00  0.00           H
ATOM    865  CG  MET    54      54.303  32.814  35.744  1.00  0.00           C
ATOM    866  HG2 MET    54      54.637  32.623  36.764  1.00  0.00           H
ATOM    867  HG3 MET    54      53.216  32.748  35.690  1.00  0.00           H
ATOM    868  SD  MET    54      54.979  31.618  34.698  1.00  0.00           S
ATOM    869  CE  MET    54      53.607  31.551  33.493  1.00  0.00           C
ATOM    870  HE1 MET    54      53.771  30.810  32.712  1.00  0.00           H
ATOM    871  HE2 MET    54      52.614  31.246  33.822  1.00  0.00           H
ATOM    872  HE3 MET    54      53.537  32.451  32.882  1.00  0.00           H
ATOM    873  C   MET    54      55.388  36.545  36.540  1.00  0.00           C
ATOM    874  O   MET    54      56.642  36.498  36.601  1.00  0.00           O
ATOM    875  N   ASP    55      54.769  37.684  36.290  1.00  0.00           N
ATOM    876  H   ASP    55      53.761  37.627  36.264  1.00  0.00           H
ATOM    877  CA  ASP    55      55.464  38.913  36.042  1.00  0.00           C
ATOM    878  HA  ASP    55      56.480  38.665  35.735  1.00  0.00           H
ATOM    879  CB  ASP    55      54.770  39.539  34.810  1.00  0.00           C
ATOM    880  HB2 ASP    55      53.726  39.751  35.035  1.00  0.00           H
ATOM    881  HB3 ASP    55      55.307  40.448  34.540  1.00  0.00           H
ATOM    882  CG  ASP    55      54.789  38.514  33.669  1.00  0.00           C
ATOM    883  OD1 ASP    55      53.765  37.924  33.245  1.00  0.00           O
ATOM    884  OD2 ASP    55      55.920  38.262  33.161  1.00  0.00           O
ATOM    885  C   ASP    55      55.399  39.860  37.259  1.00  0.00           C
ATOM    886  O   ASP    55      54.434  39.977  37.983  1.00  0.00           O
ATOM    887  N   PHE    56      56.459  40.632  37.492  1.00  0.00           N
ATOM    888  H   PHE    56      57.358  40.582  37.032  1.00  0.00           H
ATOM    889  CA  PHE    56      56.296  41.755  38.334  1.00  0.00           C
ATOM    890  HA  PHE    56      55.796  41.516  39.272  1.00  0.00           H
ATOM    891  CB  PHE    56      57.685  42.359  38.777  1.00  0.00           C
ATOM    892  HB2 PHE    56      58.154  42.834  37.915  1.00  0.00           H
ATOM    893  HB3 PHE    56      57.544  43.178  39.481  1.00  0.00           H
ATOM    894  CG  PHE    56      58.676  41.330  39.369  1.00  0.00           C
ATOM    895  CD1 PHE    56      58.393  40.493  40.425  1.00  0.00           C
ATOM    896  HD1 PHE    56      57.382  40.511  40.805  1.00  0.00           H
ATOM    897  CE1 PHE    56      59.309  39.708  41.115  1.00  0.00           C
ATOM    898  HE1 PHE    56      58.952  38.958  41.804  1.00  0.00           H
ATOM    899  CZ  PHE    56      60.627  39.745  40.624  1.00  0.00           C
ATOM    900  HZ  PHE    56      61.309  39.175  41.236  1.00  0.00           H
ATOM    901  CE2 PHE    56      61.005  40.511  39.555  1.00  0.00           C
ATOM    902  HE2 PHE    56      62.038  40.379  39.268  1.00  0.00           H
ATOM    903  CD2 PHE    56      60.014  41.217  38.824  1.00  0.00           C
ATOM    904  HD2 PHE    56      60.275  41.791  37.947  1.00  0.00           H
ATOM    905  C   PHE    56      55.496  42.879  37.616  1.00  0.00           C
ATOM    906  O   PHE    56      55.797  43.304  36.529  1.00  0.00           O
ATOM    907  N   PRO    57      54.428  43.397  38.261  1.00  0.00           N
ATOM    908  CD  PRO    57      53.863  43.007  39.568  1.00  0.00           C
ATOM    909  HD2 PRO    57      54.552  42.842  40.395  1.00  0.00           H
ATOM    910  HD3 PRO    57      53.028  42.310  39.491  1.00  0.00           H
ATOM    911  CG  PRO    57      52.940  44.177  40.092  1.00  0.00           C
ATOM    912  HG2 PRO    57      53.534  44.757  40.799  1.00  0.00           H
ATOM    913  HG3 PRO    57      52.078  43.858  40.677  1.00  0.00           H
ATOM    914  CB  PRO    57      52.608  44.926  38.752  1.00  0.00           C
ATOM    915  HB2 PRO    57      52.397  45.984  38.915  1.00  0.00           H
ATOM    916  HB3 PRO    57      51.660  44.567  38.354  1.00  0.00           H
ATOM    917  CA  PRO    57      53.865  44.714  37.972  1.00  0.00           C
ATOM    918  HA  PRO    57      53.644  44.796  36.908  1.00  0.00           H
ATOM    919  C   PRO    57      54.949  45.725  38.281  1.00  0.00           C
ATOM    920  O   PRO    57      55.706  45.720  39.274  1.00  0.00           O
ATOM    921  N   THR    58      54.934  46.722  37.359  1.00  0.00           N
ATOM    922  H   THR    58      54.318  46.728  36.558  1.00  0.00           H
ATOM    923  CA  THR    58      55.970  47.788  37.383  1.00  0.00           C
ATOM    924  HA  THR    58      56.729  47.612  38.145  1.00  0.00           H
ATOM    925  CB  THR    58      56.705  47.900  36.031  1.00  0.00           C
ATOM    926  HB  THR    58      57.541  48.598  35.978  1.00  0.00           H
ATOM    927  CG2 THR    58      57.341  46.612  35.572  1.00  0.00           C
ATOM    928 HG21 THR    58      56.578  45.873  35.329  1.00  0.00           H
ATOM    929 HG22 THR    58      57.852  46.106  36.391  1.00  0.00           H
ATOM    930 HG23 THR    58      57.867  46.716  34.622  1.00  0.00           H
ATOM    931  OG1 THR    58      55.693  48.269  35.097  1.00  0.00           O
ATOM    932  HG1 THR    58      55.106  47.509  35.089  1.00  0.00           H
ATOM    933  C   THR    58      55.574  49.240  37.754  1.00  0.00           C
ATOM    934  O   THR    58      56.383  50.156  38.053  1.00  0.00           O
ATOM    935  N   GLY    59      54.275  49.555  37.701  1.00  0.00           N
ATOM    936  H   GLY    59      53.748  48.832  37.233  1.00  0.00           H
ATOM    937  CA  GLY    59      53.708  50.921  37.728  1.00  0.00           C
ATOM    938  HA2 GLY    59      52.768  50.788  38.261  1.00  0.00           H
ATOM    939  HA3 GLY    59      54.291  51.725  38.179  1.00  0.00           H
ATOM    940  C   GLY    59      53.497  51.468  36.251  1.00  0.00           C
ATOM    941  O   GLY    59      52.782  52.444  36.247  1.00  0.00           O
ATOM    942  N   LYS    60      54.068  50.951  35.225  1.00  0.00           N
ATOM    943  H   LYS    60      54.764  50.244  35.415  1.00  0.00           H
ATOM    944  CA  LYS    60      53.917  51.340  33.836  1.00  0.00           C
ATOM    945  HA  LYS    60      53.812  52.422  33.755  1.00  0.00           H
ATOM    946  CB  LYS    60      55.153  50.869  33.002  1.00  0.00           C
ATOM    947  HB2 LYS    60      55.311  49.812  33.215  1.00  0.00           H
ATOM    948  HB3 LYS    60      54.997  51.027  31.934  1.00  0.00           H
ATOM    949  CG  LYS    60      56.411  51.669  33.418  1.00  0.00           C
ATOM    950  HG2 LYS    60      56.217  52.741  33.448  1.00  0.00           H
ATOM    951  HG3 LYS    60      56.800  51.271  34.356  1.00  0.00           H
ATOM    952  CD  LYS    60      57.584  51.456  32.507  1.00  0.00           C
ATOM    953  HD2 LYS    60      58.021  50.470  32.674  1.00  0.00           H
ATOM    954  HD3 LYS    60      57.267  51.547  31.468  1.00  0.00           H
ATOM    955  CE  LYS    60      58.619  52.566  32.633  1.00  0.00           C
ATOM    956  HE2 LYS    60      58.157  53.551  32.587  1.00  0.00           H
ATOM    957  HE3 LYS    60      59.250  52.484  33.517  1.00  0.00           H
ATOM    958  NZ  LYS    60      59.578  52.531  31.509  1.00  0.00           N
ATOM    959  HZ1 LYS    60      60.116  53.383  31.445  1.00  0.00           H
ATOM    960  HZ2 LYS    60      59.107  52.390  30.627  1.00  0.00           H
ATOM    961  HZ3 LYS    60      60.167  51.713  31.568  1.00  0.00           H
ATOM    962  C   LYS    60      52.737  50.780  33.066  1.00  0.00           C
ATOM    963  O   LYS    60      52.359  51.164  31.958  1.00  0.00           O
ATOM    964  N   GLU    61      52.021  49.882  33.748  1.00  0.00           N
ATOM    965  H   GLU    61      52.348  49.539  34.640  1.00  0.00           H
ATOM    966  CA  GLU    61      50.799  49.200  33.252  1.00  0.00           C
ATOM    967  HA  GLU    61      50.926  48.904  32.209  1.00  0.00           H
ATOM    968  CB  GLU    61      50.469  47.911  34.006  1.00  0.00           C
ATOM    969  HB2 GLU    61      50.230  48.074  35.057  1.00  0.00           H
ATOM    970  HB3 GLU    61      49.553  47.508  33.576  1.00  0.00           H
ATOM    971  CG  GLU    61      51.633  46.937  33.838  1.00  0.00           C
ATOM    972  HG2 GLU    61      51.216  45.930  33.813  1.00  0.00           H
ATOM    973  HG3 GLU    61      52.042  47.146  32.849  1.00  0.00           H
ATOM    974  CD  GLU    61      52.759  47.100  34.825  1.00  0.00           C
ATOM    975  OE1 GLU    61      52.689  47.913  35.822  1.00  0.00           O
ATOM    976  OE2 GLU    61      53.814  46.370  34.610  1.00  0.00           O
ATOM    977  C   GLU    61      49.654  50.203  33.070  1.00  0.00           C
ATOM    978  O   GLU    61      49.252  50.820  34.057  1.00  0.00           O
ATOM    979  N   SER    62      49.105  50.423  31.811  1.00  0.00           N
ATOM    980  H   SER    62      49.504  49.862  31.072  1.00  0.00           H
ATOM    981  CA  SER    62      48.079  51.434  31.393  1.00  0.00           C
ATOM    982  HA  SER    62      47.514  51.810  32.246  1.00  0.00           H
ATOM    983  CB  SER    62      48.812  52.570  30.652  1.00  0.00           C
ATOM    984  HB2 SER    62      49.739  52.872  31.139  1.00  0.00           H
ATOM    985  HB3 SER    62      49.238  52.259  29.698  1.00  0.00           H
ATOM    986  OG  SER    62      47.892  53.615  30.343  1.00  0.00           O
ATOM    987  HG  SER    62      48.308  54.142  29.657  1.00  0.00           H
ATOM    988  C   SER    62      47.020  50.840  30.508  1.00  0.00           C
ATOM    989  O   SER    62      47.213  49.900  29.753  1.00  0.00           O
ATOM    990  N   GLY    63      45.768  51.292  30.634  1.00  0.00           N
ATOM    991  H   GLY    63      45.602  52.043  31.288  1.00  0.00           H
ATOM    992  CA  GLY    63      44.608  50.969  29.717  1.00  0.00           C
ATOM    993  HA2 GLY    63      44.503  51.880  29.131  1.00  0.00           H
ATOM    994  HA3 GLY    63      44.789  50.059  29.144  1.00  0.00           H
ATOM    995  C   GLY    63      43.310  50.624  30.503  1.00  0.00           C
ATOM    996  O   GLY    63      43.371  50.641  31.731  1.00  0.00           O
ATOM    997  N   ASP    64      42.199  50.243  29.866  1.00  0.00           N
ATOM    998  H   ASP    64      42.140  50.483  28.886  1.00  0.00           H
ATOM    999  CA  ASP    64      40.970  49.723  30.429  1.00  0.00           C
ATOM   1000  HA  ASP    64      40.993  50.244  31.387  1.00  0.00           H
ATOM   1001  CB  ASP    64      39.704  50.374  29.688  1.00  0.00           C
ATOM   1002  HB2 ASP    64      38.767  49.850  29.880  1.00  0.00           H
ATOM   1003  HB3 ASP    64      39.561  51.399  30.032  1.00  0.00           H
ATOM   1004  CG  ASP    64      39.803  50.594  28.159  1.00  0.00           C
ATOM   1005  OD1 ASP    64      40.637  50.032  27.456  1.00  0.00           O
ATOM   1006  OD2 ASP    64      39.048  51.413  27.615  1.00  0.00           O
ATOM   1007  C   ASP    64      40.961  48.192  30.588  1.00  0.00           C
ATOM   1008  O   ASP    64      41.312  47.446  29.622  1.00  0.00           O
ATOM   1009  N   PHE    65      40.585  47.851  31.820  1.00  0.00           N
ATOM   1010  H   PHE    65      40.419  48.573  32.507  1.00  0.00           H
ATOM   1011  CA  PHE    65      40.576  46.527  32.425  1.00  0.00           C
ATOM   1012  HA  PHE    65      40.527  45.789  31.624  1.00  0.00           H
ATOM   1013  CB  PHE    65      41.805  46.258  33.302  1.00  0.00           C
ATOM   1014  HB2 PHE    65      41.961  47.144  33.917  1.00  0.00           H
ATOM   1015  HB3 PHE    65      41.586  45.333  33.835  1.00  0.00           H
ATOM   1016  CG  PHE    65      43.040  46.104  32.426  1.00  0.00           C
ATOM   1017  CD1 PHE    65      43.326  44.961  31.670  1.00  0.00           C
ATOM   1018  HD1 PHE    65      42.681  44.119  31.871  1.00  0.00           H
ATOM   1019  CE1 PHE    65      44.448  44.859  30.863  1.00  0.00           C
ATOM   1020  HE1 PHE    65      44.644  43.918  30.370  1.00  0.00           H
ATOM   1021  CZ  PHE    65      45.242  45.999  30.691  1.00  0.00           C
ATOM   1022  HZ  PHE    65      46.095  46.005  30.027  1.00  0.00           H
ATOM   1023  CE2 PHE    65      45.048  47.159  31.444  1.00  0.00           C
ATOM   1024  HE2 PHE    65      45.688  48.029  31.458  1.00  0.00           H
ATOM   1025  CD2 PHE    65      43.977  47.179  32.394  1.00  0.00           C
ATOM   1026  HD2 PHE    65      43.827  48.158  32.825  1.00  0.00           H
ATOM   1027  C   PHE    65      39.206  46.349  33.172  1.00  0.00           C
ATOM   1028  O   PHE    65      38.876  47.284  33.892  1.00  0.00           O
ATOM   1029  N   LEU    66      38.378  45.418  32.795  1.00  0.00           N
ATOM   1030  H   LEU    66      38.665  44.722  32.120  1.00  0.00           H
ATOM   1031  CA  LEU    66      37.177  45.081  33.595  1.00  0.00           C
ATOM   1032  HA  LEU    66      36.933  46.077  33.963  1.00  0.00           H
ATOM   1033  CB  LEU    66      35.956  44.716  32.762  1.00  0.00           C
ATOM   1034  HB2 LEU    66      36.349  43.931  32.115  1.00  0.00           H
ATOM   1035  HB3 LEU    66      35.175  44.340  33.422  1.00  0.00           H
ATOM   1036  CG  LEU    66      35.324  45.782  31.835  1.00  0.00           C
ATOM   1037  HG  LEU    66      36.026  46.443  31.327  1.00  0.00           H
ATOM   1038  CD1 LEU    66      34.581  45.070  30.691  1.00  0.00           C
ATOM   1039 HD11 LEU    66      35.189  44.268  30.276  1.00  0.00           H
ATOM   1040 HD12 LEU    66      34.240  45.770  29.928  1.00  0.00           H
ATOM   1041 HD13 LEU    66      33.679  44.569  31.042  1.00  0.00           H
ATOM   1042  CD2 LEU    66      34.377  46.660  32.631  1.00  0.00           C
ATOM   1043 HD21 LEU    66      33.459  46.196  32.992  1.00  0.00           H
ATOM   1044 HD22 LEU    66      34.899  47.079  33.491  1.00  0.00           H
ATOM   1045 HD23 LEU    66      34.073  47.508  32.017  1.00  0.00           H
ATOM   1046  C   LEU    66      37.546  44.086  34.743  1.00  0.00           C
ATOM   1047  O   LEU    66      38.472  43.275  34.625  1.00  0.00           O
ATOM   1048  N   ALA    67      36.725  44.031  35.812  1.00  0.00           N
ATOM   1049  H   ALA    67      35.960  44.688  35.872  1.00  0.00           H
ATOM   1050  CA  ALA    67      36.723  43.074  36.829  1.00  0.00           C
ATOM   1051  HA  ALA    67      37.271  42.217  36.436  1.00  0.00           H
ATOM   1052  CB  ALA    67      37.653  43.521  37.913  1.00  0.00           C
ATOM   1053  HB1 ALA    67      37.509  44.588  38.083  1.00  0.00           H
ATOM   1054  HB2 ALA    67      38.665  43.418  37.521  1.00  0.00           H
ATOM   1055  HB3 ALA    67      37.658  42.991  38.866  1.00  0.00           H
ATOM   1056  C   ALA    67      35.324  42.731  37.368  1.00  0.00           C
ATOM   1057  O   ALA    67      34.347  43.476  37.312  1.00  0.00           O
ATOM   1058  N   ILE    68      35.217  41.467  37.758  1.00  0.00           N
ATOM   1059  H   ILE    68      35.965  40.805  37.613  1.00  0.00           H
ATOM   1060  CA  ILE    68      34.043  40.945  38.518  1.00  0.00           C
ATOM   1061  HA  ILE    68      33.456  41.841  38.723  1.00  0.00           H
ATOM   1062  CB  ILE    68      33.077  39.985  37.764  1.00  0.00           C
ATOM   1063  HB  ILE    68      32.564  39.368  38.502  1.00  0.00           H
ATOM   1064  CG2 ILE    68      31.893  40.810  37.111  1.00  0.00           C
ATOM   1065 HG21 ILE    68      32.364  41.551  36.466  1.00  0.00           H
ATOM   1066 HG22 ILE    68      31.286  41.234  37.911  1.00  0.00           H
ATOM   1067 HG23 ILE    68      31.368  40.213  36.366  1.00  0.00           H
ATOM   1068  CG1 ILE    68      33.912  39.085  36.808  1.00  0.00           C
ATOM   1069 HG12 ILE    68      34.251  39.817  36.074  1.00  0.00           H
ATOM   1070 HG13 ILE    68      34.745  38.653  37.362  1.00  0.00           H
ATOM   1071  CD1 ILE    68      33.089  38.057  36.086  1.00  0.00           C
ATOM   1072 HD11 ILE    68      33.753  37.400  35.524  1.00  0.00           H
ATOM   1073 HD12 ILE    68      32.470  38.572  35.352  1.00  0.00           H
ATOM   1074 HD13 ILE    68      32.496  37.425  36.746  1.00  0.00           H
ATOM   1075  C   ILE    68      34.546  40.200  39.832  1.00  0.00           C
ATOM   1076  O   ILE    68      35.621  39.740  40.018  1.00  0.00           O
ATOM   1077  N   ASP    69      33.593  40.137  40.765  1.00  0.00           N
ATOM   1078  H   ASP    69      32.771  40.699  40.596  1.00  0.00           H
ATOM   1079  CA  ASP    69      33.738  39.387  42.064  1.00  0.00           C
ATOM   1080  HA  ASP    69      34.336  38.477  41.993  1.00  0.00           H
ATOM   1081  CB  ASP    69      34.461  40.206  43.159  1.00  0.00           C
ATOM   1082  HB2 ASP    69      35.331  40.562  42.609  1.00  0.00           H
ATOM   1083  HB3 ASP    69      33.917  41.112  43.432  1.00  0.00           H
ATOM   1084  CG  ASP    69      34.631  39.396  44.505  1.00  0.00           C
ATOM   1085  OD1 ASP    69      34.712  38.149  44.462  1.00  0.00           O
ATOM   1086  OD2 ASP    69      34.810  40.025  45.566  1.00  0.00           O
ATOM   1087  C   ASP    69      32.371  38.892  42.794  1.00  0.00           C
ATOM   1088  O   ASP    69      31.453  39.644  42.958  1.00  0.00           O
ATOM   1089  N   LEU    70      32.351  37.705  43.348  1.00  0.00           N
ATOM   1090  H   LEU    70      33.184  37.132  43.337  1.00  0.00           H
ATOM   1091  CA  LEU    70      31.210  37.014  43.888  1.00  0.00           C
ATOM   1092  HA  LEU    70      30.357  37.692  43.924  1.00  0.00           H
ATOM   1093  CB  LEU    70      30.980  35.777  42.992  1.00  0.00           C
ATOM   1094  HB2 LEU    70      30.766  36.116  41.979  1.00  0.00           H
ATOM   1095  HB3 LEU    70      31.920  35.227  43.000  1.00  0.00           H
ATOM   1096  CG  LEU    70      29.873  34.788  43.405  1.00  0.00           C
ATOM   1097  HG  LEU    70      29.989  34.547  44.462  1.00  0.00           H
ATOM   1098  CD1 LEU    70      28.526  35.325  43.064  1.00  0.00           C
ATOM   1099 HD11 LEU    70      28.377  36.143  43.768  1.00  0.00           H
ATOM   1100 HD12 LEU    70      27.787  34.563  43.309  1.00  0.00           H
ATOM   1101 HD13 LEU    70      28.355  35.764  42.080  1.00  0.00           H
ATOM   1102  CD2 LEU    70      30.132  33.490  42.586  1.00  0.00           C
ATOM   1103 HD21 LEU    70      31.164  33.226  42.816  1.00  0.00           H
ATOM   1104 HD22 LEU    70      29.523  32.722  43.062  1.00  0.00           H
ATOM   1105 HD23 LEU    70      29.837  33.639  41.547  1.00  0.00           H
ATOM   1106  C   LEU    70      31.447  36.596  45.368  1.00  0.00           C
ATOM   1107  O   LEU    70      32.537  36.188  45.767  1.00  0.00           O
ATOM   1108  N   GLY    71      30.316  36.649  46.072  1.00  0.00           N
ATOM   1109  H   GLY    71      29.534  37.104  45.625  1.00  0.00           H
ATOM   1110  CA  GLY    71      30.017  36.085  47.403  1.00  0.00           C
ATOM   1111  HA2 GLY    71      30.469  35.121  47.636  1.00  0.00           H
ATOM   1112  HA3 GLY    71      30.351  36.762  48.190  1.00  0.00           H
ATOM   1113  C   GLY    71      28.453  36.056  47.533  1.00  0.00           C
ATOM   1114  O   GLY    71      27.739  36.680  46.683  1.00  0.00           O
ATOM   1115  N   GLY    72      27.905  35.370  48.507  1.00  0.00           N
ATOM   1116  H   GLY    72      28.550  35.211  49.269  1.00  0.00           H
ATOM   1117  CA  GLY    72      26.544  34.765  48.478  1.00  0.00           C
ATOM   1118  HA2 GLY    72      26.404  34.122  47.610  1.00  0.00           H
ATOM   1119  HA3 GLY    72      26.457  34.179  49.394  1.00  0.00           H
ATOM   1120  C   GLY    72      25.331  35.666  48.424  1.00  0.00           C
ATOM   1121  O   GLY    72      24.229  35.189  48.272  1.00  0.00           O
ATOM   1122  N   THR    73      25.517  36.963  48.835  1.00  0.00           N
ATOM   1123  H   THR    73      26.474  37.194  49.066  1.00  0.00           H
ATOM   1124  CA  THR    73      24.541  37.962  48.798  1.00  0.00           C
ATOM   1125  HA  THR    73      23.595  37.561  48.437  1.00  0.00           H
ATOM   1126  CB  THR    73      24.440  38.587  50.182  1.00  0.00           C
ATOM   1127  HB  THR    73      25.455  38.857  50.472  1.00  0.00           H
ATOM   1128  CG2 THR    73      23.466  39.838  50.272  1.00  0.00           C
ATOM   1129 HG21 THR    73      23.657  40.319  51.232  1.00  0.00           H
ATOM   1130 HG22 THR    73      22.419  39.631  50.052  1.00  0.00           H
ATOM   1131 HG23 THR    73      23.786  40.682  49.662  1.00  0.00           H
ATOM   1132  OG1 THR    73      23.902  37.550  51.008  1.00  0.00           O
ATOM   1133  HG1 THR    73      24.636  36.953  51.171  1.00  0.00           H
ATOM   1134  C   THR    73      24.874  39.080  47.872  1.00  0.00           C
ATOM   1135  O   THR    73      23.909  39.668  47.413  1.00  0.00           O
ATOM   1136  N   ASN    74      26.041  39.328  47.350  1.00  0.00           N
ATOM   1137  H   ASN    74      26.857  38.757  47.517  1.00  0.00           H
ATOM   1138  CA  ASN    74      26.235  40.352  46.268  1.00  0.00           C
ATOM   1139  HA  ASN    74      25.316  40.373  45.683  1.00  0.00           H
ATOM   1140  CB  ASN    74      26.580  41.712  46.903  1.00  0.00           C
ATOM   1141  HB2 ASN    74      27.349  41.424  47.620  1.00  0.00           H
ATOM   1142  HB3 ASN    74      27.039  42.357  46.155  1.00  0.00           H
ATOM   1143  CG  ASN    74      25.408  42.390  47.628  1.00  0.00           C
ATOM   1144  OD1 ASN    74      24.445  42.833  47.042  1.00  0.00           O
ATOM   1145  ND2 ASN    74      25.477  42.492  48.924  1.00  0.00           N
ATOM   1146 HD21 ASN    74      26.230  41.999  49.384  1.00  0.00           H
ATOM   1147 HD22 ASN    74      24.660  42.872  49.379  1.00  0.00           H
ATOM   1148  C   ASN    74      27.347  39.926  45.361  1.00  0.00           C
ATOM   1149  O   ASN    74      28.481  39.652  45.817  1.00  0.00           O
ATOM   1150  N   LEU    75      27.104  40.091  44.040  1.00  0.00           N
ATOM   1151  H   LEU    75      26.171  40.408  43.820  1.00  0.00           H
ATOM   1152  CA  LEU    75      28.015  40.214  42.923  1.00  0.00           C
ATOM   1153  HA  LEU    75      28.843  39.529  43.108  1.00  0.00           H
ATOM   1154  CB  LEU    75      27.312  39.681  41.651  1.00  0.00           C
ATOM   1155  HB2 LEU    75      27.186  38.611  41.814  1.00  0.00           H
ATOM   1156  HB3 LEU    75      26.333  40.137  41.509  1.00  0.00           H
ATOM   1157  CG  LEU    75      28.189  39.940  40.356  1.00  0.00           C
ATOM   1158  HG  LEU    75      28.666  40.920  40.358  1.00  0.00           H
ATOM   1159  CD1 LEU    75      29.224  38.798  40.232  1.00  0.00           C
ATOM   1160 HD11 LEU    75      29.923  38.681  41.059  1.00  0.00           H
ATOM   1161 HD12 LEU    75      29.929  39.085  39.452  1.00  0.00           H
ATOM   1162 HD13 LEU    75      28.709  37.872  39.978  1.00  0.00           H
ATOM   1163  CD2 LEU    75      27.267  39.917  39.165  1.00  0.00           C
ATOM   1164 HD21 LEU    75      26.604  40.781  39.198  1.00  0.00           H
ATOM   1165 HD22 LEU    75      27.822  40.107  38.247  1.00  0.00           H
ATOM   1166 HD23 LEU    75      26.628  39.055  38.982  1.00  0.00           H
ATOM   1167  C   LEU    75      28.423  41.713  42.691  1.00  0.00           C
ATOM   1168  O   LEU    75      27.654  42.586  42.935  1.00  0.00           O
ATOM   1169  N   ARG    76      29.655  41.917  42.283  1.00  0.00           N
ATOM   1170  H   ARG    76      30.209  41.074  42.258  1.00  0.00           H
ATOM   1171  CA  ARG    76      30.396  43.222  42.091  1.00  0.00           C
ATOM   1172  HA  ARG    76      29.643  43.988  42.274  1.00  0.00           H
ATOM   1173  CB  ARG    76      31.544  43.400  43.079  1.00  0.00           C
ATOM   1174  HB2 ARG    76      31.193  43.418  44.110  1.00  0.00           H
ATOM   1175  HB3 ARG    76      32.224  42.553  42.990  1.00  0.00           H
ATOM   1176  CG  ARG    76      32.465  44.660  42.934  1.00  0.00           C
ATOM   1177  HG2 ARG    76      32.609  44.884  41.876  1.00  0.00           H
ATOM   1178  HG3 ARG    76      31.835  45.482  43.276  1.00  0.00           H
ATOM   1179  CD  ARG    76      33.707  44.609  43.762  1.00  0.00           C
ATOM   1180  HD2 ARG    76      33.479  44.069  44.680  1.00  0.00           H
ATOM   1181  HD3 ARG    76      34.590  44.060  43.434  1.00  0.00           H
ATOM   1182  NE  ARG    76      34.148  46.007  44.027  1.00  0.00           N
ATOM   1183  HE  ARG    76      33.474  46.753  43.944  1.00  0.00           H
ATOM   1184  CZ  ARG    76      35.366  46.472  44.406  1.00  0.00           C
ATOM   1185  NH1 ARG    76      36.252  45.598  44.802  1.00  0.00           N
ATOM   1186 HH11 ARG    76      35.964  44.672  45.088  1.00  0.00           H
ATOM   1187 HH12 ARG    76      37.214  45.876  44.935  1.00  0.00           H
ATOM   1188  NH2 ARG    76      35.767  47.667  44.225  1.00  0.00           N
ATOM   1189 HH21 ARG    76      35.094  48.360  43.930  1.00  0.00           H
ATOM   1190 HH22 ARG    76      36.748  47.909  44.224  1.00  0.00           H
ATOM   1191  C   ARG    76      30.914  43.330  40.620  1.00  0.00           C
ATOM   1192  O   ARG    76      31.342  42.311  40.199  1.00  0.00           O
ATOM   1193  N   VAL    77      30.772  44.452  39.889  1.00  0.00           N
ATOM   1194  H   VAL    77      30.454  45.259  40.408  1.00  0.00           H
ATOM   1195  CA  VAL    77      31.091  44.765  38.490  1.00  0.00           C
ATOM   1196  HA  VAL    77      31.806  44.021  38.139  1.00  0.00           H
ATOM   1197  CB  VAL    77      29.827  44.856  37.660  1.00  0.00           C
ATOM   1198  HB  VAL    77      29.233  45.735  37.913  1.00  0.00           H
ATOM   1199  CG1 VAL    77      30.259  44.930  36.192  1.00  0.00           C
ATOM   1200 HG11 VAL    77      31.130  44.321  35.947  1.00  0.00           H
ATOM   1201 HG12 VAL    77      29.416  44.716  35.537  1.00  0.00           H
ATOM   1202 HG13 VAL    77      30.738  45.902  36.074  1.00  0.00           H
ATOM   1203  CG2 VAL    77      28.956  43.556  37.905  1.00  0.00           C
ATOM   1204 HG21 VAL    77      28.378  43.687  38.820  1.00  0.00           H
ATOM   1205 HG22 VAL    77      29.424  42.573  37.878  1.00  0.00           H
ATOM   1206 HG23 VAL    77      28.241  43.574  37.084  1.00  0.00           H
ATOM   1207  C   VAL    77      31.882  46.072  38.412  1.00  0.00           C
ATOM   1208  O   VAL    77      31.387  47.134  38.860  1.00  0.00           O
ATOM   1209  N   VAL    78      33.071  46.034  37.837  1.00  0.00           N
ATOM   1210  H   VAL    78      33.490  45.135  37.648  1.00  0.00           H
ATOM   1211  CA  VAL    78      34.025  47.198  38.071  1.00  0.00           C
ATOM   1212  HA  VAL    78      33.495  48.141  38.202  1.00  0.00           H
ATOM   1213  CB  VAL    78      35.003  46.805  39.181  1.00  0.00           C
ATOM   1214  HB  VAL    78      35.349  45.780  39.047  1.00  0.00           H
ATOM   1215  CG1 VAL    78      36.125  47.818  39.228  1.00  0.00           C
ATOM   1216 HG11 VAL    78      36.724  47.436  38.401  1.00  0.00           H
ATOM   1217 HG12 VAL    78      35.764  48.825  39.024  1.00  0.00           H
ATOM   1218 HG13 VAL    78      36.589  47.864  40.213  1.00  0.00           H
ATOM   1219  CG2 VAL    78      34.353  46.784  40.545  1.00  0.00           C
ATOM   1220 HG21 VAL    78      33.533  46.069  40.602  1.00  0.00           H
ATOM   1221 HG22 VAL    78      33.936  47.742  40.855  1.00  0.00           H
ATOM   1222 HG23 VAL    78      35.059  46.501  41.325  1.00  0.00           H
ATOM   1223  C   VAL    78      34.879  47.391  36.815  1.00  0.00           C
ATOM   1224  O   VAL    78      35.289  46.436  36.202  1.00  0.00           O
ATOM   1225  N   LEU    79      35.144  48.622  36.481  1.00  0.00           N
ATOM   1226  H   LEU    79      34.746  49.397  36.992  1.00  0.00           H
ATOM   1227  CA  LEU    79      35.941  49.174  35.376  1.00  0.00           C
ATOM   1228  HA  LEU    79      36.293  48.285  34.853  1.00  0.00           H
ATOM   1229  CB  LEU    79      35.029  50.074  34.557  1.00  0.00           C
ATOM   1230  HB2 LEU    79      34.205  49.413  34.288  1.00  0.00           H
ATOM   1231  HB3 LEU    79      34.621  50.856  35.198  1.00  0.00           H
ATOM   1232  CG  LEU    79      35.705  50.729  33.353  1.00  0.00           C
ATOM   1233  HG  LEU    79      36.497  51.413  33.660  1.00  0.00           H
ATOM   1234  CD1 LEU    79      36.365  49.773  32.288  1.00  0.00           C
ATOM   1235 HD11 LEU    79      36.859  50.395  31.541  1.00  0.00           H
ATOM   1236 HD12 LEU    79      35.630  49.168  31.757  1.00  0.00           H
ATOM   1237 HD13 LEU    79      37.116  49.140  32.761  1.00  0.00           H
ATOM   1238  CD2 LEU    79      34.598  51.672  32.762  1.00  0.00           C
ATOM   1239 HD21 LEU    79      33.795  51.106  32.290  1.00  0.00           H
ATOM   1240 HD22 LEU    79      34.139  52.176  33.612  1.00  0.00           H
ATOM   1241 HD23 LEU    79      35.012  52.440  32.108  1.00  0.00           H
ATOM   1242  C   LEU    79      37.138  49.920  35.956  1.00  0.00           C
ATOM   1243  O   LEU    79      37.028  50.607  36.914  1.00  0.00           O
ATOM   1244  N   VAL    80      38.338  49.737  35.412  1.00  0.00           N
ATOM   1245  H   VAL    80      38.329  49.012  34.709  1.00  0.00           H
ATOM   1246  CA  VAL    80      39.602  50.345  35.831  1.00  0.00           C
ATOM   1247  HA  VAL    80      39.362  51.280  36.338  1.00  0.00           H
ATOM   1248  CB  VAL    80      40.419  49.457  36.773  1.00  0.00           C
ATOM   1249  HB  VAL    80      40.647  48.496  36.311  1.00  0.00           H
ATOM   1250  CG1 VAL    80      41.737  50.082  37.074  1.00  0.00           C
ATOM   1251 HG11 VAL    80      42.319  49.246  37.460  1.00  0.00           H
ATOM   1252 HG12 VAL    80      42.201  50.409  36.143  1.00  0.00           H
ATOM   1253 HG13 VAL    80      41.637  50.793  37.895  1.00  0.00           H
ATOM   1254  CG2 VAL    80      39.818  49.051  38.140  1.00  0.00           C
ATOM   1255 HG21 VAL    80      39.480  49.827  38.826  1.00  0.00           H
ATOM   1256 HG22 VAL    80      40.597  48.478  38.641  1.00  0.00           H
ATOM   1257 HG23 VAL    80      38.970  48.376  38.014  1.00  0.00           H
ATOM   1258  C   VAL    80      40.378  50.836  34.593  1.00  0.00           C
ATOM   1259  O   VAL    80      40.862  49.966  33.883  1.00  0.00           O
ATOM   1260  N   LYS    81      40.532  52.149  34.366  1.00  0.00           N
ATOM   1261  H   LYS    81      40.232  52.808  35.070  1.00  0.00           H
ATOM   1262  CA  LYS    81      41.550  52.696  33.456  1.00  0.00           C
ATOM   1263  HA  LYS    81      41.725  51.939  32.692  1.00  0.00           H
ATOM   1264  CB  LYS    81      40.994  53.977  32.782  1.00  0.00           C
ATOM   1265  HB2 LYS    81      40.138  53.543  32.266  1.00  0.00           H
ATOM   1266  HB3 LYS    81      40.623  54.711  33.497  1.00  0.00           H
ATOM   1267  CG  LYS    81      41.981  54.588  31.763  1.00  0.00           C
ATOM   1268  HG2 LYS    81      42.745  55.131  32.318  1.00  0.00           H
ATOM   1269  HG3 LYS    81      42.371  53.718  31.235  1.00  0.00           H
ATOM   1270  CD  LYS    81      41.337  55.545  30.720  1.00  0.00           C
ATOM   1271  HD2 LYS    81      42.079  55.898  30.005  1.00  0.00           H
ATOM   1272  HD3 LYS    81      40.633  54.938  30.150  1.00  0.00           H
ATOM   1273  CE  LYS    81      40.493  56.622  31.309  1.00  0.00           C
ATOM   1274  HE2 LYS    81      40.230  57.298  30.496  1.00  0.00           H
ATOM   1275  HE3 LYS    81      39.598  56.242  31.798  1.00  0.00           H
ATOM   1276  NZ  LYS    81      41.262  57.546  32.213  1.00  0.00           N
ATOM   1277  HZ1 LYS    81      41.569  57.147  33.088  1.00  0.00           H
ATOM   1278  HZ2 LYS    81      40.692  58.325  32.508  1.00  0.00           H
ATOM   1279  HZ3 LYS    81      42.068  57.982  31.789  1.00  0.00           H
ATOM   1280  C   LYS    81      42.832  53.035  34.190  1.00  0.00           C
ATOM   1281  O   LYS    81      42.783  54.041  34.820  1.00  0.00           O
ATOM   1282  N   LEU    82      43.898  52.290  34.076  1.00  0.00           N
ATOM   1283  H   LEU    82      43.803  51.603  33.341  1.00  0.00           H
ATOM   1284  CA  LEU    82      45.113  52.510  34.826  1.00  0.00           C
ATOM   1285  HA  LEU    82      44.832  53.006  35.755  1.00  0.00           H
ATOM   1286  CB  LEU    82      46.012  51.280  34.942  1.00  0.00           C
ATOM   1287  HB2 LEU    82      46.305  51.095  33.908  1.00  0.00           H
ATOM   1288  HB3 LEU    82      46.861  51.545  35.574  1.00  0.00           H
ATOM   1289  CG  LEU    82      45.460  50.011  35.586  1.00  0.00           C
ATOM   1290  HG  LEU    82      44.566  49.637  35.088  1.00  0.00           H
ATOM   1291  CD1 LEU    82      46.554  48.928  35.510  1.00  0.00           C
ATOM   1292 HD11 LEU    82      46.167  48.030  35.995  1.00  0.00           H
ATOM   1293 HD12 LEU    82      47.502  49.160  35.995  1.00  0.00           H
ATOM   1294 HD13 LEU    82      46.769  48.794  34.450  1.00  0.00           H
ATOM   1295  CD2 LEU    82      45.147  50.259  37.062  1.00  0.00           C
ATOM   1296 HD21 LEU    82      46.033  50.697  37.519  1.00  0.00           H
ATOM   1297 HD22 LEU    82      44.349  50.999  37.121  1.00  0.00           H
ATOM   1298 HD23 LEU    82      44.671  49.386  37.507  1.00  0.00           H
ATOM   1299  C   LEU    82      45.812  53.618  34.013  1.00  0.00           C
ATOM   1300  O   LEU    82      45.909  53.476  32.807  1.00  0.00           O
ATOM   1301  N   GLY    83      46.374  54.681  34.673  1.00  0.00           N
ATOM   1302  H   GLY    83      46.478  54.662  35.677  1.00  0.00           H
ATOM   1303  CA  GLY    83      47.131  55.734  33.916  1.00  0.00           C
ATOM   1304  HA2 GLY    83      46.662  55.907  32.947  1.00  0.00           H
ATOM   1305  HA3 GLY    83      47.135  56.616  34.558  1.00  0.00           H
ATOM   1306  C   GLY    83      48.637  55.362  33.592  1.00  0.00           C
ATOM   1307  O   GLY    83      49.385  56.165  33.002  1.00  0.00           O
ATOM   1308  N   GLY    84      49.075  54.128  33.905  1.00  0.00           N
ATOM   1309  H   GLY    84      48.406  53.480  34.298  1.00  0.00           H
ATOM   1310  CA  GLY    84      50.539  53.821  33.747  1.00  0.00           C
ATOM   1311  HA2 GLY    84      50.846  52.849  34.133  1.00  0.00           H
ATOM   1312  HA3 GLY    84      50.763  53.961  32.690  1.00  0.00           H
ATOM   1313  C   GLY    84      51.546  54.638  34.625  1.00  0.00           C
ATOM   1314  O   GLY    84      52.778  54.574  34.399  1.00  0.00           O
ATOM   1315  N   ASP    85      51.036  55.425  35.642  1.00  0.00           N
ATOM   1316  H   ASP    85      50.046  55.621  35.660  1.00  0.00           H
ATOM   1317  CA  ASP    85      51.686  56.251  36.647  1.00  0.00           C
ATOM   1318  HA  ASP    85      52.753  56.244  36.423  1.00  0.00           H
ATOM   1319  CB  ASP    85      51.221  57.672  36.331  1.00  0.00           C
ATOM   1320  HB2 ASP    85      51.742  58.400  36.952  1.00  0.00           H
ATOM   1321  HB3 ASP    85      51.567  57.933  35.331  1.00  0.00           H
ATOM   1322  CG  ASP    85      49.736  57.974  36.363  1.00  0.00           C
ATOM   1323  OD1 ASP    85      48.957  57.023  36.511  1.00  0.00           O
ATOM   1324  OD2 ASP    85      49.398  59.152  36.110  1.00  0.00           O
ATOM   1325  C   ASP    85      51.356  55.852  38.156  1.00  0.00           C
ATOM   1326  O   ASP    85      51.387  56.781  39.038  1.00  0.00           O
ATOM   1327  N   ARG    86      51.142  54.543  38.372  1.00  0.00           N
ATOM   1328  H   ARG    86      51.231  53.897  37.602  1.00  0.00           H
ATOM   1329  CA  ARG    86      50.556  54.095  39.599  1.00  0.00           C
ATOM   1330  HA  ARG    86      50.307  53.058  39.373  1.00  0.00           H
ATOM   1331  CB  ARG    86      51.656  54.067  40.835  1.00  0.00           C
ATOM   1332  HB2 ARG    86      51.671  55.062  41.282  1.00  0.00           H
ATOM   1333  HB3 ARG    86      51.298  53.407  41.625  1.00  0.00           H
ATOM   1334  CG  ARG    86      53.100  53.587  40.452  1.00  0.00           C
ATOM   1335  HG2 ARG    86      52.999  52.615  39.968  1.00  0.00           H
ATOM   1336  HG3 ARG    86      53.643  54.307  39.841  1.00  0.00           H
ATOM   1337  CD  ARG    86      53.951  53.364  41.760  1.00  0.00           C
ATOM   1338  HD2 ARG    86      54.207  54.267  42.312  1.00  0.00           H
ATOM   1339  HD3 ARG    86      53.475  52.581  42.349  1.00  0.00           H
ATOM   1340  NE  ARG    86      55.258  52.841  41.331  1.00  0.00           N
ATOM   1341  HE  ARG    86      56.040  53.448  41.531  1.00  0.00           H
ATOM   1342  CZ  ARG    86      55.635  51.590  41.147  1.00  0.00           C
ATOM   1343  NH1 ARG    86      54.803  50.617  41.122  1.00  0.00           N
ATOM   1344 HH11 ARG    86      53.843  50.773  41.392  1.00  0.00           H
ATOM   1345 HH12 ARG    86      55.061  49.694  40.802  1.00  0.00           H
ATOM   1346  NH2 ARG    86      56.889  51.336  40.910  1.00  0.00           N
ATOM   1347 HH21 ARG    86      57.604  52.045  40.988  1.00  0.00           H
ATOM   1348 HH22 ARG    86      57.228  50.427  40.628  1.00  0.00           H
ATOM   1349  C   ARG    86      49.184  54.553  39.995  1.00  0.00           C
ATOM   1350  O   ARG    86      48.635  54.143  41.046  1.00  0.00           O
ATOM   1351  N   THR    87      48.468  55.339  39.157  1.00  0.00           N
ATOM   1352  H   THR    87      48.881  55.564  38.263  1.00  0.00           H
ATOM   1353  CA  THR    87      47.111  55.828  39.354  1.00  0.00           C
ATOM   1354  HA  THR    87      46.777  55.420  40.308  1.00  0.00           H
ATOM   1355  CB  THR    87      47.049  57.340  39.280  1.00  0.00           C
ATOM   1356  HB  THR    87      46.155  57.552  39.867  1.00  0.00           H
ATOM   1357  CG2 THR    87      48.248  58.132  39.789  1.00  0.00           C
ATOM   1358 HG21 THR    87      48.664  57.745  40.718  1.00  0.00           H
ATOM   1359 HG22 THR    87      48.113  59.198  39.968  1.00  0.00           H
ATOM   1360 HG23 THR    87      49.041  57.921  39.072  1.00  0.00           H
ATOM   1361  OG1 THR    87      46.890  57.687  37.923  1.00  0.00           O
ATOM   1362  HG1 THR    87      47.705  57.487  37.457  1.00  0.00           H
ATOM   1363  C   THR    87      46.132  55.194  38.361  1.00  0.00           C
ATOM   1364  O   THR    87      46.510  54.539  37.380  1.00  0.00           O
ATOM   1365  N   PHE    88      44.851  55.263  38.653  1.00  0.00           N
ATOM   1366  H   PHE    88      44.475  55.694  39.486  1.00  0.00           H
ATOM   1367  CA  PHE    88      43.765  54.746  37.831  1.00  0.00           C
ATOM   1368  HA  PHE    88      44.046  54.842  36.783  1.00  0.00           H
ATOM   1369  CB  PHE    88      43.638  53.299  38.133  1.00  0.00           C
ATOM   1370  HB2 PHE    88      42.903  52.862  37.458  1.00  0.00           H
ATOM   1371  HB3 PHE    88      44.633  52.930  37.885  1.00  0.00           H
ATOM   1372  CG  PHE    88      43.419  52.757  39.563  1.00  0.00           C
ATOM   1373  CD1 PHE    88      42.145  52.354  39.974  1.00  0.00           C
ATOM   1374  HD1 PHE    88      41.312  52.596  39.330  1.00  0.00           H
ATOM   1375  CE1 PHE    88      42.012  51.707  41.253  1.00  0.00           C
ATOM   1376  HE1 PHE    88      41.012  51.498  41.604  1.00  0.00           H
ATOM   1377  CZ  PHE    88      43.071  51.521  42.120  1.00  0.00           C
ATOM   1378  HZ  PHE    88      43.004  51.103  43.113  1.00  0.00           H
ATOM   1379  CE2 PHE    88      44.371  51.977  41.714  1.00  0.00           C
ATOM   1380  HE2 PHE    88      45.221  51.789  42.354  1.00  0.00           H
ATOM   1381  CD2 PHE    88      44.540  52.616  40.463  1.00  0.00           C
ATOM   1382  HD2 PHE    88      45.549  52.817  40.135  1.00  0.00           H
ATOM   1383  C   PHE    88      42.467  55.467  38.088  1.00  0.00           C
ATOM   1384  O   PHE    88      42.091  55.849  39.194  1.00  0.00           O
ATOM   1385  N   ASP    89      41.665  55.591  36.998  1.00  0.00           N
ATOM   1386  H   ASP    89      42.043  55.027  36.250  1.00  0.00           H
ATOM   1387  CA  ASP    89      40.150  55.803  37.109  1.00  0.00           C
ATOM   1388  HA  ASP    89      39.961  56.439  37.974  1.00  0.00           H
ATOM   1389  CB  ASP    89      39.546  56.394  35.836  1.00  0.00           C
ATOM   1390  HB2 ASP    89      39.832  55.762  34.995  1.00  0.00           H
ATOM   1391  HB3 ASP    89      38.485  56.174  35.951  1.00  0.00           H
ATOM   1392  CG  ASP    89      39.845  57.905  35.692  1.00  0.00           C
ATOM   1393  OD1 ASP    89      39.632  58.457  34.585  1.00  0.00           O
ATOM   1394  OD2 ASP    89      40.349  58.519  36.681  1.00  0.00           O
ATOM   1395  C   ASP    89      39.524  54.455  37.397  1.00  0.00           C
ATOM   1396  O   ASP    89      39.972  53.428  36.928  1.00  0.00           O
ATOM   1397  N   THR    90      38.429  54.546  38.187  1.00  0.00           N
ATOM   1398  H   THR    90      38.237  55.481  38.519  1.00  0.00           H
ATOM   1399  CA  THR    90      37.485  53.365  38.323  1.00  0.00           C
ATOM   1400  HA  THR    90      37.553  52.777  37.408  1.00  0.00           H
ATOM   1401  CB  THR    90      37.875  52.455  39.486  1.00  0.00           C
ATOM   1402  HB  THR    90      38.950  52.270  39.481  1.00  0.00           H
ATOM   1403  CG2 THR    90      37.373  53.097  40.766  1.00  0.00           C
ATOM   1404 HG21 THR    90      37.699  54.136  40.819  1.00  0.00           H
ATOM   1405 HG22 THR    90      37.814  52.630  41.646  1.00  0.00           H
ATOM   1406 HG23 THR    90      36.293  53.216  40.857  1.00  0.00           H
ATOM   1407  OG1 THR    90      37.265  51.202  39.475  1.00  0.00           O
ATOM   1408  HG1 THR    90      37.224  50.886  38.570  1.00  0.00           H
ATOM   1409  C   THR    90      36.002  53.736  38.244  1.00  0.00           C
ATOM   1410  O   THR    90      35.646  54.840  38.668  1.00  0.00           O
ATOM   1411  N   THR    91      35.150  52.843  37.722  1.00  0.00           N
ATOM   1412  H   THR    91      35.565  51.972  37.426  1.00  0.00           H
ATOM   1413  CA  THR    91      33.697  52.999  37.746  1.00  0.00           C
ATOM   1414  HA  THR    91      33.404  53.826  38.392  1.00  0.00           H
ATOM   1415  CB  THR    91      33.142  53.333  36.282  1.00  0.00           C
ATOM   1416  HB  THR    91      33.571  52.593  35.606  1.00  0.00           H
ATOM   1417  CG2 THR    91      31.590  53.535  36.190  1.00  0.00           C
ATOM   1418 HG21 THR    91      31.128  52.558  36.336  1.00  0.00           H
ATOM   1419 HG22 THR    91      31.460  54.023  35.224  1.00  0.00           H
ATOM   1420 HG23 THR    91      31.313  54.290  36.925  1.00  0.00           H
ATOM   1421  OG1 THR    91      33.691  54.509  35.914  1.00  0.00           O
ATOM   1422  HG1 THR    91      34.615  54.277  35.791  1.00  0.00           H
ATOM   1423  C   THR    91      33.109  51.669  38.163  1.00  0.00           C
ATOM   1424  O   THR    91      33.581  50.658  37.641  1.00  0.00           O
ATOM   1425  N   GLN    92      32.152  51.596  39.100  1.00  0.00           N
ATOM   1426  H   GLN    92      31.890  52.490  39.490  1.00  0.00           H
ATOM   1427  CA  GLN    92      31.819  50.303  39.825  1.00  0.00           C
ATOM   1428  HA  GLN    92      32.071  49.419  39.240  1.00  0.00           H
ATOM   1429  CB  GLN    92      32.638  50.306  41.072  1.00  0.00           C
ATOM   1430  HB2 GLN    92      32.146  51.045  41.702  1.00  0.00           H
ATOM   1431  HB3 GLN    92      32.583  49.327  41.550  1.00  0.00           H
ATOM   1432  CG  GLN    92      34.085  50.748  40.923  1.00  0.00           C
ATOM   1433  HG2 GLN    92      34.451  50.316  39.992  1.00  0.00           H
ATOM   1434  HG3 GLN    92      34.161  51.822  40.757  1.00  0.00           H
ATOM   1435  CD  GLN    92      34.946  50.532  42.218  1.00  0.00           C
ATOM   1436  OE1 GLN    92      34.553  50.030  43.275  1.00  0.00           O
ATOM   1437  NE2 GLN    92      36.195  50.775  42.243  1.00  0.00           N
ATOM   1438 HE21 GLN    92      36.575  50.815  43.178  1.00  0.00           H
ATOM   1439 HE22 GLN    92      36.741  51.109  41.461  1.00  0.00           H
ATOM   1440  C   GLN    92      30.430  50.158  40.352  1.00  0.00           C
ATOM   1441  O   GLN    92      29.732  51.178  40.336  1.00  0.00           O
ATOM   1442  N   SER    93      29.903  48.911  40.526  1.00  0.00           N
ATOM   1443  H   SER    93      30.568  48.152  40.508  1.00  0.00           H
ATOM   1444  CA  SER    93      28.477  48.609  40.792  1.00  0.00           C
ATOM   1445  HA  SER    93      27.996  49.366  41.410  1.00  0.00           H
ATOM   1446  CB  SER    93      27.605  48.671  39.561  1.00  0.00           C
ATOM   1447  HB2 SER    93      27.679  49.707  39.231  1.00  0.00           H
ATOM   1448  HB3 SER    93      27.867  47.890  38.849  1.00  0.00           H
ATOM   1449  OG  SER    93      26.209  48.450  39.826  1.00  0.00           O
ATOM   1450  HG  SER    93      25.770  48.639  38.994  1.00  0.00           H
ATOM   1451  C   SER    93      28.409  47.198  41.462  1.00  0.00           C
ATOM   1452  O   SER    93      29.262  46.386  41.212  1.00  0.00           O
ATOM   1453  N   LYS    94      27.401  46.927  42.235  1.00  0.00           N
ATOM   1454  H   LYS    94      26.704  47.623  42.459  1.00  0.00           H
ATOM   1455  CA  LYS    94      27.070  45.568  42.765  1.00  0.00           C
ATOM   1456  HA  LYS    94      27.724  44.809  42.334  1.00  0.00           H
ATOM   1457  CB  LYS    94      27.292  45.612  44.368  1.00  0.00           C
ATOM   1458  HB2 LYS    94      26.620  46.355  44.797  1.00  0.00           H
ATOM   1459  HB3 LYS    94      27.045  44.632  44.776  1.00  0.00           H
ATOM   1460  CG  LYS    94      28.805  45.818  44.633  1.00  0.00           C
ATOM   1461  HG2 LYS    94      29.397  45.124  44.036  1.00  0.00           H
ATOM   1462  HG3 LYS    94      29.154  46.728  44.142  1.00  0.00           H
ATOM   1463  CD  LYS    94      29.354  45.931  46.081  1.00  0.00           C
ATOM   1464  HD2 LYS    94      28.969  45.003  46.506  1.00  0.00           H
ATOM   1465  HD3 LYS    94      30.437  46.055  46.077  1.00  0.00           H
ATOM   1466  CE  LYS    94      28.816  47.123  46.736  1.00  0.00           C
ATOM   1467  HE2 LYS    94      28.858  47.935  46.010  1.00  0.00           H
ATOM   1468  HE3 LYS    94      27.782  46.842  46.939  1.00  0.00           H
ATOM   1469  NZ  LYS    94      29.534  47.617  47.928  1.00  0.00           N
ATOM   1470  HZ1 LYS    94      28.785  47.651  48.606  1.00  0.00           H
ATOM   1471  HZ2 LYS    94      29.886  48.540  47.721  1.00  0.00           H
ATOM   1472  HZ3 LYS    94      30.163  46.964  48.373  1.00  0.00           H
ATOM   1473  C   LYS    94      25.637  45.097  42.341  1.00  0.00           C
ATOM   1474  O   LYS    94      24.842  45.890  41.822  1.00  0.00           O
ATOM   1475  N   TYR    95      25.300  43.808  42.471  1.00  0.00           N
ATOM   1476  H   TYR    95      26.092  43.204  42.641  1.00  0.00           H
ATOM   1477  CA  TYR    95      24.003  43.116  42.202  1.00  0.00           C
ATOM   1478  HA  TYR    95      23.154  43.791  42.091  1.00  0.00           H
ATOM   1479  CB  TYR    95      24.104  42.438  40.877  1.00  0.00           C
ATOM   1480  HB2 TYR    95      25.076  41.963  40.742  1.00  0.00           H
ATOM   1481  HB3 TYR    95      23.288  41.720  40.785  1.00  0.00           H
ATOM   1482  CG  TYR    95      23.909  43.364  39.703  1.00  0.00           C
ATOM   1483  CD1 TYR    95      22.622  43.614  39.192  1.00  0.00           C
ATOM   1484  HD1 TYR    95      21.708  43.123  39.490  1.00  0.00           H
ATOM   1485  CE1 TYR    95      22.422  44.476  38.084  1.00  0.00           C
ATOM   1486  HE1 TYR    95      21.419  44.592  37.703  1.00  0.00           H
ATOM   1487  CZ  TYR    95      23.463  45.281  37.559  1.00  0.00           C
ATOM   1488  OH  TYR    95      23.190  46.263  36.620  1.00  0.00           O
ATOM   1489  HH  TYR    95      22.255  46.365  36.429  1.00  0.00           H
ATOM   1490  CE2 TYR    95      24.779  45.043  38.113  1.00  0.00           C
ATOM   1491  HE2 TYR    95      25.635  45.548  37.692  1.00  0.00           H
ATOM   1492  CD2 TYR    95      24.937  44.088  39.101  1.00  0.00           C
ATOM   1493  HD2 TYR    95      25.948  43.915  39.441  1.00  0.00           H
ATOM   1494  C   TYR    95      23.760  42.266  43.406  1.00  0.00           C
ATOM   1495  O   TYR    95      24.460  41.295  43.657  1.00  0.00           O
ATOM   1496  N   ARG    96      22.625  42.363  44.137  1.00  0.00           N
ATOM   1497  H   ARG    96      22.035  43.168  43.979  1.00  0.00           H
ATOM   1498  CA  ARG    96      22.186  41.488  45.190  1.00  0.00           C
ATOM   1499  HA  ARG    96      22.916  41.194  45.943  1.00  0.00           H
ATOM   1500  CB  ARG    96      21.051  42.252  45.968  1.00  0.00           C
ATOM   1501  HB2 ARG    96      21.465  43.259  46.003  1.00  0.00           H
ATOM   1502  HB3 ARG    96      20.187  42.360  45.312  1.00  0.00           H
ATOM   1503  CG  ARG    96      20.628  41.669  47.367  1.00  0.00           C
ATOM   1504  HG2 ARG    96      21.400  42.018  48.055  1.00  0.00           H
ATOM   1505  HG3 ARG    96      19.745  42.193  47.734  1.00  0.00           H
ATOM   1506  CD  ARG    96      20.279  40.224  47.512  1.00  0.00           C
ATOM   1507  HD2 ARG    96      19.951  39.799  46.563  1.00  0.00           H
ATOM   1508  HD3 ARG    96      21.197  39.659  47.673  1.00  0.00           H
ATOM   1509  NE  ARG    96      19.431  39.931  48.731  1.00  0.00           N
ATOM   1510  HE  ARG    96      19.179  40.762  49.247  1.00  0.00           H
ATOM   1511  CZ  ARG    96      19.127  38.777  49.295  1.00  0.00           C
ATOM   1512  NH1 ARG    96      19.563  37.617  48.825  1.00  0.00           N
ATOM   1513 HH11 ARG    96      20.163  37.622  48.013  1.00  0.00           H
ATOM   1514 HH12 ARG    96      19.405  36.680  49.166  1.00  0.00           H
ATOM   1515  NH2 ARG    96      18.234  38.797  50.280  1.00  0.00           N
ATOM   1516 HH21 ARG    96      18.087  39.727  50.646  1.00  0.00           H
ATOM   1517 HH22 ARG    96      18.055  37.953  50.804  1.00  0.00           H
ATOM   1518  C   ARG    96      21.777  40.129  44.632  1.00  0.00           C
ATOM   1519  O   ARG    96      20.847  40.010  43.894  1.00  0.00           O
ATOM   1520  N   LEU    97      22.582  39.108  44.937  1.00  0.00           N
ATOM   1521  H   LEU    97      23.112  39.309  45.774  1.00  0.00           H
ATOM   1522  CA  LEU    97      22.369  37.691  44.544  1.00  0.00           C
ATOM   1523  HA  LEU    97      22.055  37.703  43.501  1.00  0.00           H
ATOM   1524  CB  LEU    97      23.737  37.062  44.708  1.00  0.00           C
ATOM   1525  HB2 LEU    97      24.464  37.542  44.053  1.00  0.00           H
ATOM   1526  HB3 LEU    97      24.118  37.234  45.715  1.00  0.00           H
ATOM   1527  CG  LEU    97      23.748  35.511  44.591  1.00  0.00           C
ATOM   1528  HG  LEU    97      23.242  35.075  45.453  1.00  0.00           H
ATOM   1529  CD1 LEU    97      23.226  34.859  43.342  1.00  0.00           C
ATOM   1530 HD11 LEU    97      23.340  33.782  43.466  1.00  0.00           H
ATOM   1531 HD12 LEU    97      23.836  35.180  42.498  1.00  0.00           H
ATOM   1532 HD13 LEU    97      22.152  34.926  43.171  1.00  0.00           H
ATOM   1533  CD2 LEU    97      25.202  35.086  44.767  1.00  0.00           C
ATOM   1534 HD21 LEU    97      25.259  34.006  44.905  1.00  0.00           H
ATOM   1535 HD22 LEU    97      25.789  35.266  43.867  1.00  0.00           H
ATOM   1536 HD23 LEU    97      25.624  35.558  45.656  1.00  0.00           H
ATOM   1537  C   LEU    97      21.276  36.993  45.395  1.00  0.00           C
ATOM   1538  O   LEU    97      21.392  36.985  46.602  1.00  0.00           O
ATOM   1539  N   PRO    98      20.168  36.441  44.798  1.00  0.00           N
ATOM   1540  CD  PRO    98      19.662  36.781  43.460  1.00  0.00           C
ATOM   1541  HD2 PRO    98      20.150  36.150  42.718  1.00  0.00           H
ATOM   1542  HD3 PRO    98      19.636  37.851  43.253  1.00  0.00           H
ATOM   1543  CG  PRO    98      18.188  36.432  43.543  1.00  0.00           C
ATOM   1544  HG2 PRO    98      17.765  36.171  42.573  1.00  0.00           H
ATOM   1545  HG3 PRO    98      17.797  37.335  44.011  1.00  0.00           H
ATOM   1546  CB  PRO    98      18.045  35.299  44.577  1.00  0.00           C
ATOM   1547  HB2 PRO    98      18.202  34.346  44.070  1.00  0.00           H
ATOM   1548  HB3 PRO    98      17.034  35.211  44.973  1.00  0.00           H
ATOM   1549  CA  PRO    98      19.173  35.636  45.541  1.00  0.00           C
ATOM   1550  HA  PRO    98      18.791  36.336  46.285  1.00  0.00           H
ATOM   1551  C   PRO    98      19.649  34.332  46.199  1.00  0.00           C
ATOM   1552  O   PRO    98      20.492  33.553  45.761  1.00  0.00           O
ATOM   1553  N   ASP    99      19.082  34.025  47.398  1.00  0.00           N
ATOM   1554  H   ASP    99      18.420  34.644  47.841  1.00  0.00           H
ATOM   1555  CA  ASP    99      19.438  32.735  48.146  1.00  0.00           C
ATOM   1556  HA  ASP    99      20.524  32.724  48.248  1.00  0.00           H
ATOM   1557  CB  ASP    99      18.819  32.833  49.485  1.00  0.00           C
ATOM   1558  HB2 ASP    99      17.786  33.150  49.344  1.00  0.00           H
ATOM   1559  HB3 ASP    99      18.813  31.857  49.972  1.00  0.00           H
ATOM   1560  CG  ASP    99      19.489  33.898  50.353  1.00  0.00           C
ATOM   1561  OD1 ASP    99      19.994  33.470  51.384  1.00  0.00           O
ATOM   1562  OD2 ASP    99      19.559  35.133  50.043  1.00  0.00           O
ATOM   1563  C   ASP    99      19.053  31.513  47.379  1.00  0.00           C
ATOM   1564  O   ASP    99      19.850  30.581  47.234  1.00  0.00           O
ATOM   1565  N   ALA   100      17.961  31.604  46.630  1.00  0.00           N
ATOM   1566  H   ALA   100      17.268  32.307  46.844  1.00  0.00           H
ATOM   1567  CA  ALA   100      17.541  30.696  45.620  1.00  0.00           C
ATOM   1568  HA  ALA   100      17.384  29.699  46.033  1.00  0.00           H
ATOM   1569  CB  ALA   100      16.316  31.364  45.094  1.00  0.00           C
ATOM   1570  HB1 ALA   100      16.609  32.162  44.413  1.00  0.00           H
ATOM   1571  HB2 ALA   100      15.574  31.633  45.846  1.00  0.00           H
ATOM   1572  HB3 ALA   100      15.762  30.665  44.466  1.00  0.00           H
ATOM   1573  C   ALA   100      18.534  30.511  44.529  1.00  0.00           C
ATOM   1574  O   ALA   100      18.550  29.375  43.970  1.00  0.00           O
ATOM   1575  N   MET   101      19.323  31.553  44.131  1.00  0.00           N
ATOM   1576  H   MET   101      19.366  32.372  44.720  1.00  0.00           H
ATOM   1577  CA  MET   101      20.213  31.403  42.954  1.00  0.00           C
ATOM   1578  HA  MET   101      19.812  30.665  42.259  1.00  0.00           H
ATOM   1579  CB  MET   101      20.270  32.759  42.207  1.00  0.00           C
ATOM   1580  HB2 MET   101      19.311  32.865  41.699  1.00  0.00           H
ATOM   1581  HB3 MET   101      20.249  33.565  42.940  1.00  0.00           H
ATOM   1582  CG  MET   101      21.274  32.921  41.126  1.00  0.00           C
ATOM   1583  HG2 MET   101      22.262  32.625  41.478  1.00  0.00           H
ATOM   1584  HG3 MET   101      21.012  32.212  40.341  1.00  0.00           H
ATOM   1585  SD  MET   101      21.449  34.500  40.238  1.00  0.00           S
ATOM   1586  CE  MET   101      19.901  34.624  39.327  1.00  0.00           C
ATOM   1587  HE1 MET   101      19.671  33.733  38.741  1.00  0.00           H
ATOM   1588  HE2 MET   101      19.141  34.922  40.050  1.00  0.00           H
ATOM   1589  HE3 MET   101      19.879  35.462  38.631  1.00  0.00           H
ATOM   1590  C   MET   101      21.617  30.931  43.458  1.00  0.00           C
ATOM   1591  O   MET   101      22.334  30.175  42.746  1.00  0.00           O
ATOM   1592  N   ARG   102      22.075  31.334  44.678  1.00  0.00           N
ATOM   1593  H   ARG   102      21.450  31.936  45.195  1.00  0.00           H
ATOM   1594  CA  ARG   102      23.209  30.603  45.266  1.00  0.00           C
ATOM   1595  HA  ARG   102      24.099  30.639  44.637  1.00  0.00           H
ATOM   1596  CB  ARG   102      23.579  31.322  46.604  1.00  0.00           C
ATOM   1597  HB2 ARG   102      24.213  32.180  46.387  1.00  0.00           H
ATOM   1598  HB3 ARG   102      22.626  31.564  47.076  1.00  0.00           H
ATOM   1599  CG  ARG   102      24.249  30.436  47.729  1.00  0.00           C
ATOM   1600  HG2 ARG   102      23.724  29.498  47.907  1.00  0.00           H
ATOM   1601  HG3 ARG   102      25.223  30.153  47.330  1.00  0.00           H
ATOM   1602  CD  ARG   102      24.515  31.278  48.991  1.00  0.00           C
ATOM   1603  HD2 ARG   102      25.013  30.636  49.716  1.00  0.00           H
ATOM   1604  HD3 ARG   102      25.040  32.221  48.838  1.00  0.00           H
ATOM   1605  NE  ARG   102      23.298  31.601  49.694  1.00  0.00           N
ATOM   1606  HE  ARG   102      23.006  32.565  49.635  1.00  0.00           H
ATOM   1607  CZ  ARG   102      22.553  30.796  50.449  1.00  0.00           C
ATOM   1608  NH1 ARG   102      22.773  29.529  50.587  1.00  0.00           N
ATOM   1609 HH11 ARG   102      23.438  29.004  50.038  1.00  0.00           H
ATOM   1610 HH12 ARG   102      22.194  29.012  51.233  1.00  0.00           H
ATOM   1611  NH2 ARG   102      21.561  31.195  51.140  1.00  0.00           N
ATOM   1612 HH21 ARG   102      21.292  32.167  51.104  1.00  0.00           H
ATOM   1613 HH22 ARG   102      20.951  30.562  51.638  1.00  0.00           H
ATOM   1614  C   ARG   102      22.955  29.066  45.459  1.00  0.00           C
ATOM   1615  O   ARG   102      23.952  28.348  45.670  1.00  0.00           O
ATOM   1616  N   THR   103      21.724  28.565  45.375  1.00  0.00           N
ATOM   1617  H   THR   103      21.006  29.222  45.105  1.00  0.00           H
ATOM   1618  CA  THR   103      21.318  27.227  45.670  1.00  0.00           C
ATOM   1619  HA  THR   103      22.221  26.623  45.590  1.00  0.00           H
ATOM   1620  CB  THR   103      20.750  27.048  47.105  1.00  0.00           C
ATOM   1621  HB  THR   103      20.410  26.024  47.258  1.00  0.00           H
ATOM   1622  CG2 THR   103      21.761  27.454  48.194  1.00  0.00           C
ATOM   1623 HG21 THR   103      22.748  27.013  48.054  1.00  0.00           H
ATOM   1624 HG22 THR   103      21.419  27.316  49.219  1.00  0.00           H
ATOM   1625 HG23 THR   103      21.863  28.523  48.007  1.00  0.00           H
ATOM   1626  OG1 THR   103      19.651  27.909  47.246  1.00  0.00           O
ATOM   1627  HG1 THR   103      19.968  28.783  47.484  1.00  0.00           H
ATOM   1628  C   THR   103      20.363  26.689  44.546  1.00  0.00           C
ATOM   1629  O   THR   103      19.553  25.798  44.800  1.00  0.00           O
ATOM   1630  N   THR   104      20.537  27.191  43.341  1.00  0.00           N
ATOM   1631  H   THR   104      21.244  27.885  43.141  1.00  0.00           H
ATOM   1632  CA  THR   104      19.718  26.726  42.135  1.00  0.00           C
ATOM   1633  HA  THR   104      18.638  26.788  42.263  1.00  0.00           H
ATOM   1634  CB  THR   104      19.826  27.731  40.969  1.00  0.00           C
ATOM   1635  HB  THR   104      19.507  28.701  41.352  1.00  0.00           H
ATOM   1636  CG2 THR   104      21.198  27.999  40.367  1.00  0.00           C
ATOM   1637 HG21 THR   104      21.898  28.214  41.174  1.00  0.00           H
ATOM   1638 HG22 THR   104      21.112  28.794  39.626  1.00  0.00           H
ATOM   1639 HG23 THR   104      21.512  27.080  39.871  1.00  0.00           H
ATOM   1640  OG1 THR   104      19.008  27.316  39.933  1.00  0.00           O
ATOM   1641  HG1 THR   104      18.789  28.039  39.340  1.00  0.00           H
ATOM   1642  C   THR   104      20.050  25.273  41.668  1.00  0.00           C
ATOM   1643  O   THR   104      21.089  24.696  41.963  1.00  0.00           O
ATOM   1644  N   GLN   105      19.055  24.696  41.069  1.00  0.00           N
ATOM   1645  H   GLN   105      18.202  25.231  40.983  1.00  0.00           H
ATOM   1646  CA  GLN   105      19.179  23.416  40.377  1.00  0.00           C
ATOM   1647  HA  GLN   105      19.564  22.626  41.023  1.00  0.00           H
ATOM   1648  CB  GLN   105      17.787  22.866  40.009  1.00  0.00           C
ATOM   1649  HB2 GLN   105      17.185  23.565  39.427  1.00  0.00           H
ATOM   1650  HB3 GLN   105      17.869  21.881  39.550  1.00  0.00           H
ATOM   1651  CG  GLN   105      16.928  22.502  41.312  1.00  0.00           C
ATOM   1652  HG2 GLN   105      17.389  21.611  41.739  1.00  0.00           H
ATOM   1653  HG3 GLN   105      17.055  23.379  41.948  1.00  0.00           H
ATOM   1654  CD  GLN   105      15.503  22.242  40.996  1.00  0.00           C
ATOM   1655  OE1 GLN   105      15.004  21.117  41.187  1.00  0.00           O
ATOM   1656  NE2 GLN   105      14.708  23.261  40.669  1.00  0.00           N
ATOM   1657 HE21 GLN   105      13.710  23.142  40.764  1.00  0.00           H
ATOM   1658 HE22 GLN   105      15.138  24.169  40.574  1.00  0.00           H
ATOM   1659  C   GLN   105      19.969  23.509  39.130  1.00  0.00           C
ATOM   1660  O   GLN   105      20.525  22.543  38.688  1.00  0.00           O
ATOM   1661  N   ASN   106      20.102  24.696  38.569  1.00  0.00           N
ATOM   1662  H   ASN   106      19.825  25.516  39.088  1.00  0.00           H
ATOM   1663  CA  ASN   106      20.606  24.907  37.183  1.00  0.00           C
ATOM   1664  HA  ASN   106      20.552  23.921  36.725  1.00  0.00           H
ATOM   1665  CB  ASN   106      19.635  25.782  36.486  1.00  0.00           C
ATOM   1666  HB2 ASN   106      19.860  26.758  36.916  1.00  0.00           H
ATOM   1667  HB3 ASN   106      19.819  25.891  35.418  1.00  0.00           H
ATOM   1668  CG  ASN   106      18.180  25.431  36.690  1.00  0.00           C
ATOM   1669  OD1 ASN   106      17.737  24.308  36.828  1.00  0.00           O
ATOM   1670  ND2 ASN   106      17.306  26.432  37.010  1.00  0.00           N
ATOM   1671 HD21 ASN   106      17.536  27.414  36.973  1.00  0.00           H
ATOM   1672 HD22 ASN   106      16.349  26.151  36.849  1.00  0.00           H
ATOM   1673  C   ASN   106      22.086  25.307  37.154  1.00  0.00           C
ATOM   1674  O   ASN   106      22.354  26.416  37.584  1.00  0.00           O
ATOM   1675  N   PRO   107      22.994  24.558  36.549  1.00  0.00           N
ATOM   1676  CD  PRO   107      22.739  23.273  35.915  1.00  0.00           C
ATOM   1677  HD2 PRO   107      22.188  23.413  34.984  1.00  0.00           H
ATOM   1678  HD3 PRO   107      22.294  22.467  36.499  1.00  0.00           H
ATOM   1679  CG  PRO   107      24.137  22.806  35.441  1.00  0.00           C
ATOM   1680  HG2 PRO   107      24.032  22.564  34.383  1.00  0.00           H
ATOM   1681  HG3 PRO   107      24.514  21.967  36.025  1.00  0.00           H
ATOM   1682  CB  PRO   107      25.039  24.028  35.464  1.00  0.00           C
ATOM   1683  HB2 PRO   107      25.163  24.412  34.451  1.00  0.00           H
ATOM   1684  HB3 PRO   107      25.987  23.729  35.911  1.00  0.00           H
ATOM   1685  CA  PRO   107      24.314  25.045  36.311  1.00  0.00           C
ATOM   1686  HA  PRO   107      24.833  25.074  37.268  1.00  0.00           H
ATOM   1687  C   PRO   107      24.379  26.409  35.620  1.00  0.00           C
ATOM   1688  O   PRO   107      25.249  27.224  36.004  1.00  0.00           O
ATOM   1689  N   ASP   108      23.532  26.742  34.616  1.00  0.00           N
ATOM   1690  H   ASP   108      22.986  26.025  34.160  1.00  0.00           H
ATOM   1691  CA  ASP   108      23.772  27.916  33.738  1.00  0.00           C
ATOM   1692  HA  ASP   108      24.845  27.813  33.576  1.00  0.00           H
ATOM   1693  CB  ASP   108      22.851  27.881  32.505  1.00  0.00           C
ATOM   1694  HB2 ASP   108      21.849  27.921  32.933  1.00  0.00           H
ATOM   1695  HB3 ASP   108      22.855  28.731  31.821  1.00  0.00           H
ATOM   1696  CG  ASP   108      22.958  26.621  31.641  1.00  0.00           C
ATOM   1697  OD1 ASP   108      22.505  25.572  32.061  1.00  0.00           O
ATOM   1698  OD2 ASP   108      23.212  26.871  30.415  1.00  0.00           O
ATOM   1699  C   ASP   108      23.525  29.208  34.465  1.00  0.00           C
ATOM   1700  O   ASP   108      24.120  30.230  34.185  1.00  0.00           O
ATOM   1701  N   GLU   109      22.661  29.244  35.493  1.00  0.00           N
ATOM   1702  H   GLU   109      22.441  28.365  35.941  1.00  0.00           H
ATOM   1703  CA  GLU   109      21.850  30.395  35.827  1.00  0.00           C
ATOM   1704  HA  GLU   109      21.491  30.923  34.943  1.00  0.00           H
ATOM   1705  CB  GLU   109      20.540  29.856  36.533  1.00  0.00           C
ATOM   1706  HB2 GLU   109      20.066  29.253  35.758  1.00  0.00           H
ATOM   1707  HB3 GLU   109      20.830  29.110  37.274  1.00  0.00           H
ATOM   1708  CG  GLU   109      19.601  30.868  37.245  1.00  0.00           C
ATOM   1709  HG2 GLU   109      20.109  31.401  38.048  1.00  0.00           H
ATOM   1710  HG3 GLU   109      19.184  31.574  36.527  1.00  0.00           H
ATOM   1711  CD  GLU   109      18.281  30.167  37.801  1.00  0.00           C
ATOM   1712  OE1 GLU   109      18.265  28.925  38.114  1.00  0.00           O
ATOM   1713  OE2 GLU   109      17.283  30.930  37.922  1.00  0.00           O
ATOM   1714  C   GLU   109      22.570  31.543  36.650  1.00  0.00           C
ATOM   1715  O   GLU   109      22.239  32.693  36.432  1.00  0.00           O
ATOM   1716  N   LEU   110      23.508  31.246  37.490  1.00  0.00           N
ATOM   1717  H   LEU   110      23.797  30.285  37.610  1.00  0.00           H
ATOM   1718  CA  LEU   110      24.359  32.244  38.151  1.00  0.00           C
ATOM   1719  HA  LEU   110      23.751  32.979  38.677  1.00  0.00           H
ATOM   1720  CB  LEU   110      25.098  31.551  39.271  1.00  0.00           C
ATOM   1721  HB2 LEU   110      24.454  31.090  40.020  1.00  0.00           H
ATOM   1722  HB3 LEU   110      25.759  30.819  38.806  1.00  0.00           H
ATOM   1723  CG  LEU   110      26.213  32.339  39.942  1.00  0.00           C
ATOM   1724  HG  LEU   110      26.656  33.039  39.232  1.00  0.00           H
ATOM   1725  CD1 LEU   110      25.583  33.091  41.158  1.00  0.00           C
ATOM   1726 HD11 LEU   110      26.365  33.607  41.715  1.00  0.00           H
ATOM   1727 HD12 LEU   110      25.129  32.326  41.786  1.00  0.00           H
ATOM   1728 HD13 LEU   110      24.872  33.796  40.728  1.00  0.00           H
ATOM   1729  CD2 LEU   110      27.325  31.565  40.569  1.00  0.00           C
ATOM   1730 HD21 LEU   110      27.783  32.386  41.120  1.00  0.00           H
ATOM   1731 HD22 LEU   110      26.870  30.823  41.224  1.00  0.00           H
ATOM   1732 HD23 LEU   110      27.823  30.992  39.787  1.00  0.00           H
ATOM   1733  C   LEU   110      25.301  32.979  37.211  1.00  0.00           C
ATOM   1734  O   LEU   110      25.397  34.251  37.218  1.00  0.00           O
ATOM   1735  N   TRP   111      25.877  32.242  36.303  1.00  0.00           N
ATOM   1736  H   TRP   111      25.854  31.241  36.441  1.00  0.00           H
ATOM   1737  CA  TRP   111      26.652  32.738  35.107  1.00  0.00           C
ATOM   1738  HA  TRP   111      27.454  33.438  35.345  1.00  0.00           H
ATOM   1739  CB  TRP   111      27.337  31.552  34.411  1.00  0.00           C
ATOM   1740  HB2 TRP   111      26.501  31.062  33.912  1.00  0.00           H
ATOM   1741  HB3 TRP   111      27.997  31.866  33.602  1.00  0.00           H
ATOM   1742  CG  TRP   111      27.983  30.557  35.338  1.00  0.00           C
ATOM   1743  CD1 TRP   111      27.406  29.364  35.668  1.00  0.00           C
ATOM   1744  HD1 TRP   111      26.450  29.052  35.273  1.00  0.00           H
ATOM   1745  NE1 TRP   111      28.061  28.759  36.714  1.00  0.00           N
ATOM   1746  HE1 TRP   111      27.681  27.934  37.155  1.00  0.00           H
ATOM   1747  CE2 TRP   111      29.078  29.620  37.181  1.00  0.00           C
ATOM   1748  CZ2 TRP   111      29.956  29.519  38.255  1.00  0.00           C
ATOM   1749  HZ2 TRP   111      29.954  28.661  38.910  1.00  0.00           H
ATOM   1750  CH2 TRP   111      30.989  30.510  38.389  1.00  0.00           C
ATOM   1751  HH2 TRP   111      31.625  30.401  39.255  1.00  0.00           H
ATOM   1752  CZ3 TRP   111      31.041  31.519  37.472  1.00  0.00           C
ATOM   1753  HZ3 TRP   111      31.735  32.322  37.678  1.00  0.00           H
ATOM   1754  CE3 TRP   111      30.022  31.658  36.538  1.00  0.00           C
ATOM   1755  HE3 TRP   111      30.030  32.517  35.885  1.00  0.00           H
ATOM   1756  CD2 TRP   111      29.077  30.708  36.266  1.00  0.00           C
ATOM   1757  C   TRP   111      25.742  33.557  34.135  1.00  0.00           C
ATOM   1758  O   TRP   111      26.255  34.539  33.625  1.00  0.00           O
ATOM   1759  N   GLU   112      24.517  33.153  33.791  1.00  0.00           N
ATOM   1760  H   GLU   112      24.214  32.271  34.182  1.00  0.00           H
ATOM   1761  CA  GLU   112      23.450  33.900  33.109  1.00  0.00           C
ATOM   1762  HA  GLU   112      23.847  34.139  32.123  1.00  0.00           H
ATOM   1763  CB  GLU   112      22.194  32.988  32.995  1.00  0.00           C
ATOM   1764  HB2 GLU   112      21.909  32.765  34.024  1.00  0.00           H
ATOM   1765  HB3 GLU   112      21.331  33.560  32.655  1.00  0.00           H
ATOM   1766  CG  GLU   112      22.319  31.842  32.094  1.00  0.00           C
ATOM   1767  HG2 GLU   112      23.369  31.553  32.058  1.00  0.00           H
ATOM   1768  HG3 GLU   112      21.746  31.033  32.547  1.00  0.00           H
ATOM   1769  CD  GLU   112      21.906  32.008  30.633  1.00  0.00           C
ATOM   1770  OE1 GLU   112      21.485  30.995  30.084  1.00  0.00           O
ATOM   1771  OE2 GLU   112      21.976  33.138  30.161  1.00  0.00           O
ATOM   1772  C   GLU   112      23.213  35.298  33.735  1.00  0.00           C
ATOM   1773  O   GLU   112      23.093  36.310  33.015  1.00  0.00           O
ATOM   1774  N   PHE   113      23.276  35.406  35.080  1.00  0.00           N
ATOM   1775  H   PHE   113      23.484  34.512  35.504  1.00  0.00           H
ATOM   1776  CA  PHE   113      23.127  36.593  35.942  1.00  0.00           C
ATOM   1777  HA  PHE   113      22.354  37.229  35.509  1.00  0.00           H
ATOM   1778  CB  PHE   113      22.688  36.256  37.411  1.00  0.00           C
ATOM   1779  HB2 PHE   113      21.600  36.222  37.468  1.00  0.00           H
ATOM   1780  HB3 PHE   113      22.983  35.221  37.582  1.00  0.00           H
ATOM   1781  CG  PHE   113      23.203  37.129  38.579  1.00  0.00           C
ATOM   1782  CD1 PHE   113      22.543  38.293  38.859  1.00  0.00           C
ATOM   1783  HD1 PHE   113      21.688  38.633  38.295  1.00  0.00           H
ATOM   1784  CE1 PHE   113      22.809  39.079  40.025  1.00  0.00           C
ATOM   1785  HE1 PHE   113      22.334  40.006  40.307  1.00  0.00           H
ATOM   1786  CZ  PHE   113      23.767  38.566  40.909  1.00  0.00           C
ATOM   1787  HZ  PHE   113      24.018  39.113  41.806  1.00  0.00           H
ATOM   1788  CE2 PHE   113      24.496  37.400  40.608  1.00  0.00           C
ATOM   1789  HE2 PHE   113      25.263  36.925  41.202  1.00  0.00           H
ATOM   1790  CD2 PHE   113      24.292  36.782  39.413  1.00  0.00           C
ATOM   1791  HD2 PHE   113      24.875  35.925  39.111  1.00  0.00           H
ATOM   1792  C   PHE   113      24.435  37.327  36.016  1.00  0.00           C
ATOM   1793  O   PHE   113      24.278  38.561  36.039  1.00  0.00           O
ATOM   1794  N   ILE   114      25.645  36.750  35.882  1.00  0.00           N
ATOM   1795  H   ILE   114      25.799  35.753  35.941  1.00  0.00           H
ATOM   1796  CA  ILE   114      26.861  37.546  35.783  1.00  0.00           C
ATOM   1797  HA  ILE   114      26.893  38.398  36.461  1.00  0.00           H
ATOM   1798  CB  ILE   114      28.235  36.760  35.931  1.00  0.00           C
ATOM   1799  HB  ILE   114      28.175  36.022  35.130  1.00  0.00           H
ATOM   1800  CG2 ILE   114      29.476  37.620  35.736  1.00  0.00           C
ATOM   1801 HG21 ILE   114      29.455  38.000  34.715  1.00  0.00           H
ATOM   1802 HG22 ILE   114      30.334  36.975  35.922  1.00  0.00           H
ATOM   1803 HG23 ILE   114      29.438  38.478  36.409  1.00  0.00           H
ATOM   1804  CG1 ILE   114      28.302  36.129  37.438  1.00  0.00           C
ATOM   1805 HG12 ILE   114      28.745  36.835  38.140  1.00  0.00           H
ATOM   1806 HG13 ILE   114      27.319  35.943  37.871  1.00  0.00           H
ATOM   1807  CD1 ILE   114      29.195  34.893  37.430  1.00  0.00           C
ATOM   1808 HD11 ILE   114      29.055  34.238  36.571  1.00  0.00           H
ATOM   1809 HD12 ILE   114      28.923  34.281  38.289  1.00  0.00           H
ATOM   1810 HD13 ILE   114      30.215  35.265  37.524  1.00  0.00           H
ATOM   1811  C   ILE   114      26.932  38.253  34.486  1.00  0.00           C
ATOM   1812  O   ILE   114      27.061  39.476  34.381  1.00  0.00           O
ATOM   1813  N   ALA   115      26.586  37.533  33.404  1.00  0.00           N
ATOM   1814  H   ALA   115      26.424  36.550  33.574  1.00  0.00           H
ATOM   1815  CA  ALA   115      26.426  38.047  32.048  1.00  0.00           C
ATOM   1816  HA  ALA   115      27.372  38.469  31.711  1.00  0.00           H
ATOM   1817  CB  ALA   115      26.015  36.918  31.163  1.00  0.00           C
ATOM   1818  HB1 ALA   115      26.025  37.300  30.142  1.00  0.00           H
ATOM   1819  HB2 ALA   115      25.003  36.671  31.487  1.00  0.00           H
ATOM   1820  HB3 ALA   115      26.748  36.127  31.317  1.00  0.00           H
ATOM   1821  C   ALA   115      25.431  39.207  31.938  1.00  0.00           C
ATOM   1822  O   ALA   115      25.744  40.261  31.456  1.00  0.00           O
ATOM   1823  N   ASP   116      24.191  39.084  32.559  1.00  0.00           N
ATOM   1824  H   ASP   116      23.820  38.198  32.869  1.00  0.00           H
ATOM   1825  CA  ASP   116      23.159  40.122  32.614  1.00  0.00           C
ATOM   1826  HA  ASP   116      23.025  40.413  31.572  1.00  0.00           H
ATOM   1827  CB  ASP   116      21.783  39.542  33.059  1.00  0.00           C
ATOM   1828  HB2 ASP   116      21.876  38.936  33.960  1.00  0.00           H
ATOM   1829  HB3 ASP   116      21.206  40.415  33.364  1.00  0.00           H
ATOM   1830  CG  ASP   116      21.001  38.805  31.904  1.00  0.00           C
ATOM   1831  OD1 ASP   116      21.167  39.158  30.718  1.00  0.00           O
ATOM   1832  OD2 ASP   116      20.126  37.952  32.189  1.00  0.00           O
ATOM   1833  C   ASP   116      23.656  41.359  33.410  1.00  0.00           C
ATOM   1834  O   ASP   116      23.292  42.472  33.111  1.00  0.00           O
ATOM   1835  N   SER   117      24.357  41.134  34.541  1.00  0.00           N
ATOM   1836  H   SER   117      24.385  40.188  34.895  1.00  0.00           H
ATOM   1837  CA  SER   117      24.898  42.193  35.338  1.00  0.00           C
ATOM   1838  HA  SER   117      24.032  42.810  35.580  1.00  0.00           H
ATOM   1839  CB  SER   117      25.488  41.651  36.572  1.00  0.00           C
ATOM   1840  HB2 SER   117      26.273  40.980  36.225  1.00  0.00           H
ATOM   1841  HB3 SER   117      25.795  42.410  37.290  1.00  0.00           H
ATOM   1842  OG  SER   117      24.493  40.950  37.212  1.00  0.00           O
ATOM   1843  HG  SER   117      24.382  40.180  36.649  1.00  0.00           H
ATOM   1844  C   SER   117      25.964  42.933  34.598  1.00  0.00           C
ATOM   1845  O   SER   117      25.952  44.169  34.732  1.00  0.00           O
ATOM   1846  N   LEU   118      26.793  42.245  33.872  1.00  0.00           N
ATOM   1847  H   LEU   118      26.511  41.286  33.733  1.00  0.00           H
ATOM   1848  CA  LEU   118      27.680  42.811  32.900  1.00  0.00           C
ATOM   1849  HA  LEU   118      28.363  43.496  33.402  1.00  0.00           H
ATOM   1850  CB  LEU   118      28.634  41.659  32.473  1.00  0.00           C
ATOM   1851  HB2 LEU   118      28.025  40.887  32.001  1.00  0.00           H
ATOM   1852  HB3 LEU   118      29.102  42.065  31.577  1.00  0.00           H
ATOM   1853  CG  LEU   118      29.639  40.981  33.403  1.00  0.00           C
ATOM   1854  HG  LEU   118      29.192  40.746  34.370  1.00  0.00           H
ATOM   1855  CD1 LEU   118      30.507  39.828  32.714  1.00  0.00           C
ATOM   1856 HD11 LEU   118      29.933  38.957  32.396  1.00  0.00           H
ATOM   1857 HD12 LEU   118      31.201  39.513  33.493  1.00  0.00           H
ATOM   1858 HD13 LEU   118      31.084  40.253  31.893  1.00  0.00           H
ATOM   1859  CD2 LEU   118      30.790  41.984  33.779  1.00  0.00           C
ATOM   1860 HD21 LEU   118      31.256  42.440  32.905  1.00  0.00           H
ATOM   1861 HD22 LEU   118      30.271  42.763  34.338  1.00  0.00           H
ATOM   1862 HD23 LEU   118      31.624  41.604  34.369  1.00  0.00           H
ATOM   1863  C   LEU   118      26.988  43.655  31.757  1.00  0.00           C
ATOM   1864  O   LEU   118      27.312  44.791  31.544  1.00  0.00           O
ATOM   1865  N   LYS   119      25.992  43.100  31.118  1.00  0.00           N
ATOM   1866  H   LYS   119      25.532  42.264  31.450  1.00  0.00           H
ATOM   1867  CA  LYS   119      25.236  43.749  30.007  1.00  0.00           C
ATOM   1868  HA  LYS   119      25.969  43.999  29.240  1.00  0.00           H
ATOM   1869  CB  LYS   119      24.306  42.687  29.401  1.00  0.00           C
ATOM   1870  HB2 LYS   119      24.807  41.719  29.388  1.00  0.00           H
ATOM   1871  HB3 LYS   119      23.385  42.657  29.983  1.00  0.00           H
ATOM   1872  CG  LYS   119      23.934  43.072  27.982  1.00  0.00           C
ATOM   1873  HG2 LYS   119      24.853  43.288  27.439  1.00  0.00           H
ATOM   1874  HG3 LYS   119      23.591  42.183  27.456  1.00  0.00           H
ATOM   1875  CD  LYS   119      22.968  44.248  27.757  1.00  0.00           C
ATOM   1876  HD2 LYS   119      21.967  43.951  28.067  1.00  0.00           H
ATOM   1877  HD3 LYS   119      23.224  45.178  28.266  1.00  0.00           H
ATOM   1878  CE  LYS   119      22.907  44.508  26.252  1.00  0.00           C
ATOM   1879  HE2 LYS   119      23.877  44.950  26.024  1.00  0.00           H
ATOM   1880  HE3 LYS   119      22.769  43.572  25.712  1.00  0.00           H
ATOM   1881  NZ  LYS   119      21.900  45.414  25.784  1.00  0.00           N
ATOM   1882  HZ1 LYS   119      22.054  46.307  26.231  1.00  0.00           H
ATOM   1883  HZ2 LYS   119      20.978  45.029  25.932  1.00  0.00           H
ATOM   1884  HZ3 LYS   119      21.935  45.498  24.779  1.00  0.00           H
ATOM   1885  C   LYS   119      24.608  45.024  30.512  1.00  0.00           C
ATOM   1886  O   LYS   119      24.907  46.030  29.898  1.00  0.00           O
ATOM   1887  N   ALA   120      23.927  45.023  31.647  1.00  0.00           N
ATOM   1888  H   ALA   120      23.889  44.079  32.005  1.00  0.00           H
ATOM   1889  CA  ALA   120      23.218  46.159  32.256  1.00  0.00           C
ATOM   1890  HA  ALA   120      22.498  46.592  31.561  1.00  0.00           H
ATOM   1891  CB  ALA   120      22.295  45.605  33.312  1.00  0.00           C
ATOM   1892  HB1 ALA   120      22.820  45.187  34.171  1.00  0.00           H
ATOM   1893  HB2 ALA   120      21.618  44.816  32.981  1.00  0.00           H
ATOM   1894  HB3 ALA   120      21.692  46.361  33.815  1.00  0.00           H
ATOM   1895  C   ALA   120      24.256  47.199  32.743  1.00  0.00           C
ATOM   1896  O   ALA   120      23.970  48.402  32.616  1.00  0.00           O
ATOM   1897  N   PHE   121      25.431  46.828  33.304  1.00  0.00           N
ATOM   1898  H   PHE   121      25.642  45.851  33.453  1.00  0.00           H
ATOM   1899  CA  PHE   121      26.549  47.741  33.662  1.00  0.00           C
ATOM   1900  HA  PHE   121      26.093  48.551  34.232  1.00  0.00           H
ATOM   1901  CB  PHE   121      27.552  46.963  34.440  1.00  0.00           C
ATOM   1902  HB2 PHE   121      27.025  46.693  35.355  1.00  0.00           H
ATOM   1903  HB3 PHE   121      27.840  46.096  33.844  1.00  0.00           H
ATOM   1904  CG  PHE   121      28.757  47.813  34.826  1.00  0.00           C
ATOM   1905  CD1 PHE   121      28.838  48.542  35.965  1.00  0.00           C
ATOM   1906  HD1 PHE   121      28.055  48.548  36.708  1.00  0.00           H
ATOM   1907  CE1 PHE   121      30.043  49.294  36.228  1.00  0.00           C
ATOM   1908  HE1 PHE   121      30.161  49.798  37.175  1.00  0.00           H
ATOM   1909  CZ  PHE   121      31.114  49.338  35.353  1.00  0.00           C
ATOM   1910  HZ  PHE   121      31.982  49.947  35.565  1.00  0.00           H
ATOM   1911  CE2 PHE   121      31.030  48.450  34.261  1.00  0.00           C
ATOM   1912  HE2 PHE   121      31.837  48.381  33.546  1.00  0.00           H
ATOM   1913  CD2 PHE   121      29.831  47.775  33.948  1.00  0.00           C
ATOM   1914  HD2 PHE   121      29.757  47.171  33.056  1.00  0.00           H
ATOM   1915  C   PHE   121      27.112  48.393  32.450  1.00  0.00           C
ATOM   1916  O   PHE   121      27.167  49.610  32.425  1.00  0.00           O
ATOM   1917  N   ILE   122      27.508  47.595  31.460  1.00  0.00           N
ATOM   1918  H   ILE   122      27.347  46.598  31.504  1.00  0.00           H
ATOM   1919  CA  ILE   122      28.046  48.197  30.114  1.00  0.00           C
ATOM   1920  HA  ILE   122      28.856  48.798  30.526  1.00  0.00           H
ATOM   1921  CB  ILE   122      28.661  47.034  29.169  1.00  0.00           C
ATOM   1922  HB  ILE   122      27.866  46.322  28.952  1.00  0.00           H
ATOM   1923  CG2 ILE   122      29.222  47.509  27.806  1.00  0.00           C
ATOM   1924 HG21 ILE   122      28.516  48.139  27.264  1.00  0.00           H
ATOM   1925 HG22 ILE   122      29.435  46.591  27.260  1.00  0.00           H
ATOM   1926 HG23 ILE   122      30.093  48.151  27.930  1.00  0.00           H
ATOM   1927  CG1 ILE   122      29.758  46.182  29.850  1.00  0.00           C
ATOM   1928 HG12 ILE   122      29.375  45.823  30.805  1.00  0.00           H
ATOM   1929 HG13 ILE   122      29.895  45.241  29.315  1.00  0.00           H
ATOM   1930  CD1 ILE   122      31.034  46.891  30.135  1.00  0.00           C
ATOM   1931 HD11 ILE   122      31.571  47.173  29.231  1.00  0.00           H
ATOM   1932 HD12 ILE   122      31.749  46.242  30.639  1.00  0.00           H
ATOM   1933 HD13 ILE   122      30.743  47.748  30.741  1.00  0.00           H
ATOM   1934  C   ILE   122      27.058  49.094  29.405  1.00  0.00           C
ATOM   1935  O   ILE   122      27.464  49.987  28.619  1.00  0.00           O
ATOM   1936  N   ASP   123      25.760  48.879  29.460  1.00  0.00           N
ATOM   1937  H   ASP   123      25.377  48.009  29.800  1.00  0.00           H
ATOM   1938  CA  ASP   123      24.762  49.764  28.869  1.00  0.00           C
ATOM   1939  HA  ASP   123      25.073  50.095  27.879  1.00  0.00           H
ATOM   1940  CB  ASP   123      23.378  49.109  28.687  1.00  0.00           C
ATOM   1941  HB2 ASP   123      23.013  48.712  29.633  1.00  0.00           H
ATOM   1942  HB3 ASP   123      22.756  49.904  28.273  1.00  0.00           H
ATOM   1943  CG  ASP   123      23.341  48.111  27.610  1.00  0.00           C
ATOM   1944  OD1 ASP   123      24.303  47.872  26.836  1.00  0.00           O
ATOM   1945  OD2 ASP   123      22.193  47.682  27.338  1.00  0.00           O
ATOM   1946  C   ASP   123      24.616  51.134  29.638  1.00  0.00           C
ATOM   1947  O   ASP   123      24.517  52.254  29.044  1.00  0.00           O
ATOM   1948  N   GLU   124      24.775  51.115  30.960  1.00  0.00           N
ATOM   1949  H   GLU   124      24.797  50.206  31.399  1.00  0.00           H
ATOM   1950  CA  GLU   124      24.873  52.203  31.950  1.00  0.00           C
ATOM   1951  HA  GLU   124      24.011  52.854  31.816  1.00  0.00           H
ATOM   1952  CB  GLU   124      24.644  51.799  33.385  1.00  0.00           C
ATOM   1953  HB2 GLU   124      23.706  51.257  33.505  1.00  0.00           H
ATOM   1954  HB3 GLU   124      25.344  51.014  33.671  1.00  0.00           H
ATOM   1955  CG  GLU   124      24.598  52.969  34.399  1.00  0.00           C
ATOM   1956  HG2 GLU   124      24.386  52.441  35.328  1.00  0.00           H
ATOM   1957  HG3 GLU   124      25.599  53.400  34.398  1.00  0.00           H
ATOM   1958  CD  GLU   124      23.554  53.978  34.053  1.00  0.00           C
ATOM   1959  OE1 GLU   124      23.844  55.159  34.223  1.00  0.00           O
ATOM   1960  OE2 GLU   124      22.450  53.608  33.568  1.00  0.00           O
ATOM   1961  C   GLU   124      26.067  53.010  31.711  1.00  0.00           C
ATOM   1962  O   GLU   124      26.006  54.240  31.740  1.00  0.00           O
ATOM   1963  N   GLN   125      27.153  52.386  31.477  1.00  0.00           N
ATOM   1964  H   GLN   125      27.118  51.377  31.517  1.00  0.00           H
ATOM   1965  CA  GLN   125      28.437  53.057  31.412  1.00  0.00           C
ATOM   1966  HA  GLN   125      28.437  53.940  32.050  1.00  0.00           H
ATOM   1967  CB  GLN   125      29.479  52.035  32.018  1.00  0.00           C
ATOM   1968  HB2 GLN   125      29.223  50.992  31.825  1.00  0.00           H
ATOM   1969  HB3 GLN   125      30.380  52.170  31.420  1.00  0.00           H
ATOM   1970  CG  GLN   125      29.842  52.333  33.433  1.00  0.00           C
ATOM   1971  HG2 GLN   125      30.547  51.569  33.762  1.00  0.00           H
ATOM   1972  HG3 GLN   125      30.412  53.248  33.274  1.00  0.00           H
ATOM   1973  CD  GLN   125      28.679  52.458  34.460  1.00  0.00           C
ATOM   1974  OE1 GLN   125      28.228  53.493  34.866  1.00  0.00           O
ATOM   1975  NE2 GLN   125      28.019  51.313  34.620  1.00  0.00           N
ATOM   1976 HE21 GLN   125      27.408  51.298  35.425  1.00  0.00           H
ATOM   1977 HE22 GLN   125      28.034  50.657  33.852  1.00  0.00           H
ATOM   1978  C   GLN   125      28.774  53.591  30.048  1.00  0.00           C
ATOM   1979  O   GLN   125      29.539  54.566  29.912  1.00  0.00           O
ATOM   1980  N   PHE   126      28.301  52.897  28.999  1.00  0.00           N
ATOM   1981  H   PHE   126      27.633  52.176  29.230  1.00  0.00           H
ATOM   1982  CA  PHE   126      28.494  53.140  27.573  1.00  0.00           C
ATOM   1983  HA  PHE   126      28.852  54.167  27.493  1.00  0.00           H
ATOM   1984  CB  PHE   126      29.641  52.296  26.975  1.00  0.00           C
ATOM   1985  HB2 PHE   126      29.195  51.349  26.670  1.00  0.00           H
ATOM   1986  HB3 PHE   126      30.069  52.849  26.140  1.00  0.00           H
ATOM   1987  CG  PHE   126      30.874  52.084  27.851  1.00  0.00           C
ATOM   1988  CD1 PHE   126      31.375  50.792  28.071  1.00  0.00           C
ATOM   1989  HD1 PHE   126      30.887  49.953  27.596  1.00  0.00           H
ATOM   1990  CE1 PHE   126      32.683  50.659  28.730  1.00  0.00           C
ATOM   1991  HE1 PHE   126      33.150  49.687  28.795  1.00  0.00           H
ATOM   1992  CZ  PHE   126      33.339  51.832  29.205  1.00  0.00           C
ATOM   1993  HZ  PHE   126      34.339  51.695  29.589  1.00  0.00           H
ATOM   1994  CE2 PHE   126      32.846  53.086  28.991  1.00  0.00           C
ATOM   1995  HE2 PHE   126      33.410  53.911  29.400  1.00  0.00           H
ATOM   1996  CD2 PHE   126      31.606  53.160  28.355  1.00  0.00           C
ATOM   1997  HD2 PHE   126      31.190  54.149  28.232  1.00  0.00           H
ATOM   1998  C   PHE   126      27.235  53.229  26.633  1.00  0.00           C
ATOM   1999  O   PHE   126      27.197  52.380  25.686  1.00  0.00           O
ATOM   2000  N   PRO   127      26.214  54.013  26.856  1.00  0.00           N
ATOM   2001  CD  PRO   127      26.222  55.053  27.964  1.00  0.00           C
ATOM   2002  HD2 PRO   127      27.000  55.806  27.837  1.00  0.00           H
ATOM   2003  HD3 PRO   127      26.419  54.619  28.945  1.00  0.00           H
ATOM   2004  CG  PRO   127      24.872  55.781  27.843  1.00  0.00           C
ATOM   2005  HG2 PRO   127      24.964  56.828  28.132  1.00  0.00           H
ATOM   2006  HG3 PRO   127      24.025  55.316  28.345  1.00  0.00           H
ATOM   2007  CB  PRO   127      24.512  55.663  26.367  1.00  0.00           C
ATOM   2008  HB2 PRO   127      24.920  56.447  25.729  1.00  0.00           H
ATOM   2009  HB3 PRO   127      23.431  55.641  26.223  1.00  0.00           H
ATOM   2010  CA  PRO   127      25.030  54.264  26.060  1.00  0.00           C
ATOM   2011  HA  PRO   127      24.340  53.514  26.446  1.00  0.00           H
ATOM   2012  C   PRO   127      25.188  54.080  24.570  1.00  0.00           C
ATOM   2013  O   PRO   127      24.238  53.766  23.867  1.00  0.00           O
ATOM   2014  N   GLN   128      26.334  54.431  24.050  1.00  0.00           N
ATOM   2015  H   GLN   128      26.956  54.867  24.716  1.00  0.00           H
ATOM   2016  CA  GLN   128      26.684  54.530  22.611  1.00  0.00           C
ATOM   2017  HA  GLN   128      25.772  54.169  22.135  1.00  0.00           H
ATOM   2018  CB  GLN   128      26.782  55.964  22.223  1.00  0.00           C
ATOM   2019  HB2 GLN   128      27.642  56.411  22.722  1.00  0.00           H
ATOM   2020  HB3 GLN   128      26.841  55.969  21.135  1.00  0.00           H
ATOM   2021  CG  GLN   128      25.557  56.838  22.524  1.00  0.00           C
ATOM   2022  HG2 GLN   128      25.360  56.872  23.595  1.00  0.00           H
ATOM   2023  HG3 GLN   128      25.811  57.841  22.183  1.00  0.00           H
ATOM   2024  CD  GLN   128      24.292  56.412  21.753  1.00  0.00           C
ATOM   2025  OE1 GLN   128      24.312  55.757  20.746  1.00  0.00           O
ATOM   2026  NE2 GLN   128      23.118  56.663  22.192  1.00  0.00           N
ATOM   2027 HE21 GLN   128      22.343  56.263  21.684  1.00  0.00           H
ATOM   2028 HE22 GLN   128      22.915  57.132  23.064  1.00  0.00           H
ATOM   2029  C   GLN   128      27.823  53.677  22.140  1.00  0.00           C
ATOM   2030  O   GLN   128      28.404  53.934  21.100  1.00  0.00           O
ATOM   2031  N   GLY   129      28.286  52.680  22.930  1.00  0.00           N
ATOM   2032  H   GLY   129      28.114  52.708  23.924  1.00  0.00           H
ATOM   2033  CA  GLY   129      29.196  51.613  22.558  1.00  0.00           C
ATOM   2034  HA2 GLY   129      29.121  50.842  23.325  1.00  0.00           H
ATOM   2035  HA3 GLY   129      28.975  51.217  21.568  1.00  0.00           H
ATOM   2036  C   GLY   129      30.690  51.992  22.449  1.00  0.00           C
ATOM   2037  O   GLY   129      31.082  53.094  22.602  1.00  0.00           O
ATOM   2038  N   ILE   130      31.447  50.918  22.138  1.00  0.00           N
ATOM   2039  H   ILE   130      31.077  49.994  21.969  1.00  0.00           H
ATOM   2040  CA  ILE   130      32.930  50.995  22.135  1.00  0.00           C
ATOM   2041  HA  ILE   130      33.347  52.001  22.076  1.00  0.00           H
ATOM   2042  CB  ILE   130      33.561  50.555  23.505  1.00  0.00           C
ATOM   2043  HB  ILE   130      34.584  50.919  23.420  1.00  0.00           H
ATOM   2044  CG2 ILE   130      32.834  51.391  24.593  1.00  0.00           C
ATOM   2045 HG21 ILE   130      31.762  51.312  24.777  1.00  0.00           H
ATOM   2046 HG22 ILE   130      33.131  52.399  24.308  1.00  0.00           H
ATOM   2047 HG23 ILE   130      33.374  51.331  25.537  1.00  0.00           H
ATOM   2048  CG1 ILE   130      33.563  49.062  23.744  1.00  0.00           C
ATOM   2049 HG12 ILE   130      32.595  48.585  23.600  1.00  0.00           H
ATOM   2050 HG13 ILE   130      34.366  48.686  23.109  1.00  0.00           H
ATOM   2051  CD1 ILE   130      33.922  48.644  25.198  1.00  0.00           C
ATOM   2052 HD11 ILE   130      33.107  48.890  25.879  1.00  0.00           H
ATOM   2053 HD12 ILE   130      34.826  49.200  25.449  1.00  0.00           H
ATOM   2054 HD13 ILE   130      34.064  47.563  25.202  1.00  0.00           H
ATOM   2055  C   ILE   130      33.651  50.271  20.862  1.00  0.00           C
ATOM   2056  O   ILE   130      33.044  49.357  20.321  1.00  0.00           O
ATOM   2057  N   SER   131      34.855  50.690  20.390  1.00  0.00           N
ATOM   2058  H   SER   131      35.385  51.402  20.870  1.00  0.00           H
ATOM   2059  CA  SER   131      35.438  50.230  19.126  1.00  0.00           C
ATOM   2060  HA  SER   131      34.674  50.200  18.348  1.00  0.00           H
ATOM   2061  CB  SER   131      36.497  51.257  18.832  1.00  0.00           C
ATOM   2062  HB2 SER   131      36.859  51.118  17.813  1.00  0.00           H
ATOM   2063  HB3 SER   131      35.894  52.159  18.927  1.00  0.00           H
ATOM   2064  OG  SER   131      37.612  51.355  19.750  1.00  0.00           O
ATOM   2065  HG  SER   131      38.075  50.517  19.810  1.00  0.00           H
ATOM   2066  C   SER   131      36.155  48.833  19.094  1.00  0.00           C
ATOM   2067  O   SER   131      36.582  48.488  17.996  1.00  0.00           O
ATOM   2068  N   GLU   132      36.331  48.114  20.233  1.00  0.00           N
ATOM   2069  H   GLU   132      35.998  48.431  21.133  1.00  0.00           H
ATOM   2070  CA  GLU   132      36.925  46.729  20.359  1.00  0.00           C
ATOM   2071  HA  GLU   132      36.260  46.074  19.796  1.00  0.00           H
ATOM   2072  CB  GLU   132      38.388  46.611  19.843  1.00  0.00           C
ATOM   2073  HB2 GLU   132      38.689  45.574  19.692  1.00  0.00           H
ATOM   2074  HB3 GLU   132      38.303  47.021  18.838  1.00  0.00           H
ATOM   2075  CG  GLU   132      39.330  47.242  20.857  1.00  0.00           C
ATOM   2076  HG2 GLU   132      39.182  46.922  21.888  1.00  0.00           H
ATOM   2077  HG3 GLU   132      40.303  46.795  20.659  1.00  0.00           H
ATOM   2078  CD  GLU   132      39.477  48.789  20.741  1.00  0.00           C
ATOM   2079  OE1 GLU   132      39.263  49.360  19.613  1.00  0.00           O
ATOM   2080  OE2 GLU   132      39.871  49.471  21.745  1.00  0.00           O
ATOM   2081  C   GLU   132      36.702  46.211  21.838  1.00  0.00           C
ATOM   2082  O   GLU   132      36.543  46.998  22.787  1.00  0.00           O
ATOM   2083  N   PRO   133      36.691  44.855  22.081  1.00  0.00           N
ATOM   2084  CD  PRO   133      36.744  43.767  21.113  1.00  0.00           C
ATOM   2085  HD2 PRO   133      37.804  43.856  20.874  1.00  0.00           H
ATOM   2086  HD3 PRO   133      36.168  43.871  20.193  1.00  0.00           H
ATOM   2087  CG  PRO   133      36.288  42.534  21.749  1.00  0.00           C
ATOM   2088  HG2 PRO   133      36.760  41.673  21.275  1.00  0.00           H
ATOM   2089  HG3 PRO   133      35.228  42.276  21.756  1.00  0.00           H
ATOM   2090  CB  PRO   133      36.873  42.723  23.159  1.00  0.00           C
ATOM   2091  HB2 PRO   133      37.960  42.651  23.120  1.00  0.00           H
ATOM   2092  HB3 PRO   133      36.551  42.022  23.929  1.00  0.00           H
ATOM   2093  CA  PRO   133      36.555  44.165  23.365  1.00  0.00           C
ATOM   2094  HA  PRO   133      35.504  44.181  23.657  1.00  0.00           H
ATOM   2095  C   PRO   133      37.499  44.730  24.451  1.00  0.00           C
ATOM   2096  O   PRO   133      38.727  44.736  24.268  1.00  0.00           O
ATOM   2097  N   ILE   134      36.971  45.131  25.590  1.00  0.00           N
ATOM   2098  H   ILE   134      35.979  45.313  25.620  1.00  0.00           H
ATOM   2099  CA  ILE   134      37.800  45.309  26.892  1.00  0.00           C
ATOM   2100  HA  ILE   134      38.728  45.812  26.621  1.00  0.00           H
ATOM   2101  CB  ILE   134      37.157  46.191  27.905  1.00  0.00           C
ATOM   2102  HB  ILE   134      36.344  45.669  28.408  1.00  0.00           H
ATOM   2103  CG2 ILE   134      38.168  46.631  29.011  1.00  0.00           C
ATOM   2104 HG21 ILE   134      38.867  45.829  29.250  1.00  0.00           H
ATOM   2105 HG22 ILE   134      37.627  46.963  29.897  1.00  0.00           H
ATOM   2106 HG23 ILE   134      38.693  47.549  28.746  1.00  0.00           H
ATOM   2107  CG1 ILE   134      36.599  47.434  27.318  1.00  0.00           C
ATOM   2108 HG12 ILE   134      37.456  47.988  26.933  1.00  0.00           H
ATOM   2109 HG13 ILE   134      36.009  47.175  26.438  1.00  0.00           H
ATOM   2110  CD1 ILE   134      35.860  48.418  28.211  1.00  0.00           C
ATOM   2111 HD11 ILE   134      35.560  49.293  27.634  1.00  0.00           H
ATOM   2112 HD12 ILE   134      36.520  48.811  28.984  1.00  0.00           H
ATOM   2113 HD13 ILE   134      34.982  48.001  28.705  1.00  0.00           H
ATOM   2114  C   ILE   134      38.024  43.914  27.573  1.00  0.00           C
ATOM   2115  O   ILE   134      37.059  43.139  27.810  1.00  0.00           O
ATOM   2116  N   PRO   135      39.304  43.507  27.841  1.00  0.00           N
ATOM   2117  CD  PRO   135      40.518  44.062  27.263  1.00  0.00           C
ATOM   2118  HD2 PRO   135      40.791  44.996  27.753  1.00  0.00           H
ATOM   2119  HD3 PRO   135      40.476  44.286  26.198  1.00  0.00           H
ATOM   2120  CG  PRO   135      41.561  42.922  27.420  1.00  0.00           C
ATOM   2121  HG2 PRO   135      42.544  43.394  27.402  1.00  0.00           H
ATOM   2122  HG3 PRO   135      41.587  42.210  26.595  1.00  0.00           H
ATOM   2123  CB  PRO   135      41.146  42.447  28.775  1.00  0.00           C
ATOM   2124  HB2 PRO   135      41.537  43.238  29.415  1.00  0.00           H
ATOM   2125  HB3 PRO   135      41.477  41.475  29.138  1.00  0.00           H
ATOM   2126  CA  PRO   135      39.622  42.420  28.744  1.00  0.00           C
ATOM   2127  HA  PRO   135      39.151  41.518  28.352  1.00  0.00           H
ATOM   2128  C   PRO   135      39.151  42.527  30.174  1.00  0.00           C
ATOM   2129  O   PRO   135      38.982  43.589  30.747  1.00  0.00           O
ATOM   2130  N   LEU   136      38.921  41.309  30.722  1.00  0.00           N
ATOM   2131  H   LEU   136      39.033  40.510  30.115  1.00  0.00           H
ATOM   2132  CA  LEU   136      38.443  41.053  32.101  1.00  0.00           C
ATOM   2133  HA  LEU   136      38.349  42.017  32.602  1.00  0.00           H
ATOM   2134  CB  LEU   136      36.921  40.665  31.979  1.00  0.00           C
ATOM   2135  HB2 LEU   136      36.452  41.414  31.343  1.00  0.00           H
ATOM   2136  HB3 LEU   136      36.780  39.697  31.498  1.00  0.00           H
ATOM   2137  CG  LEU   136      36.213  40.758  33.383  1.00  0.00           C
ATOM   2138  HG  LEU   136      36.787  41.410  34.039  1.00  0.00           H
ATOM   2139  CD1 LEU   136      34.776  41.254  33.193  1.00  0.00           C
ATOM   2140 HD11 LEU   136      34.358  41.824  34.023  1.00  0.00           H
ATOM   2141 HD12 LEU   136      34.170  40.389  32.924  1.00  0.00           H
ATOM   2142 HD13 LEU   136      34.680  41.908  32.326  1.00  0.00           H
ATOM   2143  CD2 LEU   136      36.151  39.334  33.938  1.00  0.00           C
ATOM   2144 HD21 LEU   136      35.359  38.739  33.484  1.00  0.00           H
ATOM   2145 HD22 LEU   136      37.148  38.901  33.843  1.00  0.00           H
ATOM   2146 HD23 LEU   136      35.975  39.390  35.012  1.00  0.00           H
ATOM   2147  C   LEU   136      39.259  40.089  32.936  1.00  0.00           C
ATOM   2148  O   LEU   136      39.424  38.930  32.542  1.00  0.00           O
ATOM   2149  N   GLY   137      39.687  40.437  34.170  1.00  0.00           N
ATOM   2150  H   GLY   137      39.516  41.405  34.405  1.00  0.00           H
ATOM   2151  CA  GLY   137      40.006  39.460  35.163  1.00  0.00           C
ATOM   2152  HA2 GLY   137      40.460  38.557  34.757  1.00  0.00           H
ATOM   2153  HA3 GLY   137      40.847  39.805  35.764  1.00  0.00           H
ATOM   2154  C   GLY   137      38.849  39.204  36.130  1.00  0.00           C
ATOM   2155  O   GLY   137      38.025  40.068  36.474  1.00  0.00           O
ATOM   2156  N   PHE   138      38.620  37.950  36.488  1.00  0.00           N
ATOM   2157  H   PHE   138      39.192  37.199  36.129  1.00  0.00           H
ATOM   2158  CA  PHE   138      37.628  37.431  37.480  1.00  0.00           C
ATOM   2159  HA  PHE   138      36.861  38.192  37.625  1.00  0.00           H
ATOM   2160  CB  PHE   138      36.871  36.275  36.699  1.00  0.00           C
ATOM   2161  HB2 PHE   138      36.444  36.669  35.777  1.00  0.00           H
ATOM   2162  HB3 PHE   138      37.677  35.566  36.509  1.00  0.00           H
ATOM   2163  CG  PHE   138      35.718  35.531  37.347  1.00  0.00           C
ATOM   2164  CD1 PHE   138      34.932  36.160  38.373  1.00  0.00           C
ATOM   2165  HD1 PHE   138      35.145  37.104  38.855  1.00  0.00           H
ATOM   2166  CE1 PHE   138      33.753  35.575  38.874  1.00  0.00           C
ATOM   2167  HE1 PHE   138      33.139  36.074  39.609  1.00  0.00           H
ATOM   2168  CZ  PHE   138      33.390  34.358  38.354  1.00  0.00           C
ATOM   2169  HZ  PHE   138      32.415  34.009  38.661  1.00  0.00           H
ATOM   2170  CE2 PHE   138      34.174  33.709  37.383  1.00  0.00           C
ATOM   2171  HE2 PHE   138      33.921  32.734  36.994  1.00  0.00           H
ATOM   2172  CD2 PHE   138      35.358  34.349  36.864  1.00  0.00           C
ATOM   2173  HD2 PHE   138      35.882  33.946  36.010  1.00  0.00           H
ATOM   2174  C   PHE   138      38.233  37.094  38.817  1.00  0.00           C
ATOM   2175  O   PHE   138      39.146  36.291  38.931  1.00  0.00           O
ATOM   2176  N   THR   139      37.563  37.555  39.843  1.00  0.00           N
ATOM   2177  H   THR   139      36.879  38.269  39.637  1.00  0.00           H
ATOM   2178  CA  THR   139      37.747  37.099  41.241  1.00  0.00           C
ATOM   2179  HA  THR   139      38.798  36.861  41.399  1.00  0.00           H
ATOM   2180  CB  THR   139      37.458  38.128  42.310  1.00  0.00           C
ATOM   2181  HB  THR   139      36.369  38.130  42.353  1.00  0.00           H
ATOM   2182  CG2 THR   139      37.967  37.772  43.662  1.00  0.00           C
ATOM   2183 HG21 THR   139      37.560  36.835  44.044  1.00  0.00           H
ATOM   2184 HG22 THR   139      37.834  38.629  44.323  1.00  0.00           H
ATOM   2185 HG23 THR   139      39.046  37.662  43.561  1.00  0.00           H
ATOM   2186  OG1 THR   139      38.076  39.395  41.895  1.00  0.00           O
ATOM   2187  HG1 THR   139      37.533  39.806  41.217  1.00  0.00           H
ATOM   2188  C   THR   139      36.969  35.836  41.521  1.00  0.00           C
ATOM   2189  O   THR   139      35.717  35.907  41.525  1.00  0.00           O
ATOM   2190  N   PHE   140      37.616  34.686  41.861  1.00  0.00           N
ATOM   2191  H   PHE   140      38.614  34.680  41.702  1.00  0.00           H
ATOM   2192  CA  PHE   140      36.940  33.290  42.057  1.00  0.00           C
ATOM   2193  HA  PHE   140      35.989  33.657  42.442  1.00  0.00           H
ATOM   2194  CB  PHE   140      36.760  32.522  40.755  1.00  0.00           C
ATOM   2195  HB2 PHE   140      36.199  33.239  40.155  1.00  0.00           H
ATOM   2196  HB3 PHE   140      37.743  32.178  40.433  1.00  0.00           H
ATOM   2197  CG  PHE   140      35.831  31.308  40.914  1.00  0.00           C
ATOM   2198  CD1 PHE   140      34.458  31.513  41.057  1.00  0.00           C
ATOM   2199  HD1 PHE   140      34.136  32.539  40.948  1.00  0.00           H
ATOM   2200  CE1 PHE   140      33.566  30.432  41.350  1.00  0.00           C
ATOM   2201  HE1 PHE   140      32.524  30.639  41.544  1.00  0.00           H
ATOM   2202  CZ  PHE   140      34.081  29.113  41.389  1.00  0.00           C
ATOM   2203  HZ  PHE   140      33.383  28.291  41.344  1.00  0.00           H
ATOM   2204  CE2 PHE   140      35.446  28.936  41.179  1.00  0.00           C
ATOM   2205  HE2 PHE   140      35.861  27.949  41.044  1.00  0.00           H
ATOM   2206  CD2 PHE   140      36.327  30.014  40.959  1.00  0.00           C
ATOM   2207  HD2 PHE   140      37.372  29.741  40.924  1.00  0.00           H
ATOM   2208  C   PHE   140      37.679  32.497  43.174  1.00  0.00           C
ATOM   2209  O   PHE   140      38.115  31.367  43.013  1.00  0.00           O
ATOM   2210  N   SER   141      37.631  33.092  44.367  1.00  0.00           N
ATOM   2211  H   SER   141      37.105  33.946  44.488  1.00  0.00           H
ATOM   2212  CA  SER   141      38.460  32.731  45.561  1.00  0.00           C
ATOM   2213  HA  SER   141      39.467  32.480  45.229  1.00  0.00           H
ATOM   2214  CB  SER   141      38.451  33.941  46.488  1.00  0.00           C
ATOM   2215  HB2 SER   141      37.416  34.158  46.755  1.00  0.00           H
ATOM   2216  HB3 SER   141      39.124  33.754  47.325  1.00  0.00           H
ATOM   2217  OG  SER   141      39.060  34.974  45.870  1.00  0.00           O
ATOM   2218  HG  SER   141      38.810  35.790  46.308  1.00  0.00           H
ATOM   2219  C   SER   141      37.909  31.458  46.251  1.00  0.00           C
ATOM   2220  O   SER   141      38.240  31.244  47.470  1.00  0.00           O
ATOM   2221  N   PHE   142      37.084  30.630  45.589  1.00  0.00           N
ATOM   2222  H   PHE   142      37.250  30.812  44.610  1.00  0.00           H
ATOM   2223  CA  PHE   142      36.710  29.227  46.052  1.00  0.00           C
ATOM   2224  HA  PHE   142      36.386  29.156  47.091  1.00  0.00           H
ATOM   2225  CB  PHE   142      35.567  28.642  45.158  1.00  0.00           C
ATOM   2226  HB2 PHE   142      35.908  28.913  44.158  1.00  0.00           H
ATOM   2227  HB3 PHE   142      35.492  27.575  45.363  1.00  0.00           H
ATOM   2228  CG  PHE   142      34.289  29.330  45.362  1.00  0.00           C
ATOM   2229  CD1 PHE   142      33.986  30.541  44.716  1.00  0.00           C
ATOM   2230  HD1 PHE   142      34.716  30.904  44.008  1.00  0.00           H
ATOM   2231  CE1 PHE   142      32.783  31.211  44.995  1.00  0.00           C
ATOM   2232  HE1 PHE   142      32.615  32.221  44.651  1.00  0.00           H
ATOM   2233  CZ  PHE   142      31.839  30.723  45.972  1.00  0.00           C
ATOM   2234  HZ  PHE   142      30.919  31.241  46.197  1.00  0.00           H
ATOM   2235  CE2 PHE   142      32.088  29.394  46.485  1.00  0.00           C
ATOM   2236  HE2 PHE   142      31.307  28.854  47.000  1.00  0.00           H
ATOM   2237  CD2 PHE   142      33.277  28.742  46.146  1.00  0.00           C
ATOM   2238  HD2 PHE   142      33.471  27.750  46.527  1.00  0.00           H
ATOM   2239  C   PHE   142      37.867  28.239  45.920  1.00  0.00           C
ATOM   2240  O   PHE   142      38.742  28.591  45.162  1.00  0.00           O
ATOM   2241  N   PRO   143      37.911  27.028  46.482  1.00  0.00           N
ATOM   2242  CD  PRO   143      36.984  26.507  47.460  1.00  0.00           C
ATOM   2243  HD2 PRO   143      36.009  26.568  46.975  1.00  0.00           H
ATOM   2244  HD3 PRO   143      37.091  27.093  48.373  1.00  0.00           H
ATOM   2245  CG  PRO   143      37.246  25.012  47.679  1.00  0.00           C
ATOM   2246  HG2 PRO   143      36.837  24.420  46.860  1.00  0.00           H
ATOM   2247  HG3 PRO   143      36.863  24.753  48.666  1.00  0.00           H
ATOM   2248  CB  PRO   143      38.773  25.040  47.430  1.00  0.00           C
ATOM   2249  HB2 PRO   143      39.120  24.081  47.043  1.00  0.00           H
ATOM   2250  HB3 PRO   143      39.448  25.265  48.256  1.00  0.00           H
ATOM   2251  CA  PRO   143      39.007  26.114  46.376  1.00  0.00           C
ATOM   2252  HA  PRO   143      39.964  26.622  46.485  1.00  0.00           H
ATOM   2253  C   PRO   143      38.925  25.621  44.863  1.00  0.00           C
ATOM   2254  O   PRO   143      37.943  25.003  44.490  1.00  0.00           O
ATOM   2255  N   ALA   144      39.988  25.720  44.117  1.00  0.00           N
ATOM   2256  H   ALA   144      40.806  26.208  44.452  1.00  0.00           H
ATOM   2257  CA  ALA   144      40.011  25.463  42.681  1.00  0.00           C
ATOM   2258  HA  ALA   144      39.295  24.712  42.349  1.00  0.00           H
ATOM   2259  CB  ALA   144      39.501  26.865  42.053  1.00  0.00           C
ATOM   2260  HB1 ALA   144      38.462  27.109  42.271  1.00  0.00           H
ATOM   2261  HB2 ALA   144      39.674  26.705  40.989  1.00  0.00           H
ATOM   2262  HB3 ALA   144      40.188  27.649  42.373  1.00  0.00           H
ATOM   2263  C   ALA   144      41.432  25.049  42.055  1.00  0.00           C
ATOM   2264  O   ALA   144      42.481  25.568  42.454  1.00  0.00           O
ATOM   2265  N   SER   145      41.400  24.184  41.069  1.00  0.00           N
ATOM   2266  H   SER   145      40.509  23.839  40.741  1.00  0.00           H
ATOM   2267  CA  SER   145      42.610  23.858  40.308  1.00  0.00           C
ATOM   2268  HA  SER   145      43.410  23.897  41.048  1.00  0.00           H
ATOM   2269  CB  SER   145      42.614  22.395  39.796  1.00  0.00           C
ATOM   2270  HB2 SER   145      42.585  22.363  38.707  1.00  0.00           H
ATOM   2271  HB3 SER   145      43.528  21.838  40.007  1.00  0.00           H
ATOM   2272  OG  SER   145      41.592  21.612  40.380  1.00  0.00           O
ATOM   2273  HG  SER   145      41.724  20.682  40.182  1.00  0.00           H
ATOM   2274  C   SER   145      42.990  24.921  39.208  1.00  0.00           C
ATOM   2275  O   SER   145      42.040  25.377  38.556  1.00  0.00           O
ATOM   2276  N   GLN   146      44.294  25.232  39.059  1.00  0.00           N
ATOM   2277  H   GLN   146      44.991  24.797  39.646  1.00  0.00           H
ATOM   2278  CA  GLN   146      44.738  26.146  38.004  1.00  0.00           C
ATOM   2279  HA  GLN   146      44.075  25.959  37.159  1.00  0.00           H
ATOM   2280  CB  GLN   146      44.775  27.594  38.556  1.00  0.00           C
ATOM   2281  HB2 GLN   146      43.827  27.965  38.945  1.00  0.00           H
ATOM   2282  HB3 GLN   146      45.542  27.652  39.329  1.00  0.00           H
ATOM   2283  CG  GLN   146      45.060  28.680  37.535  1.00  0.00           C
ATOM   2284  HG2 GLN   146      46.010  28.378  37.093  1.00  0.00           H
ATOM   2285  HG3 GLN   146      44.280  28.486  36.800  1.00  0.00           H
ATOM   2286  CD  GLN   146      44.842  30.090  37.997  1.00  0.00           C
ATOM   2287  OE1 GLN   146      45.617  30.600  38.850  1.00  0.00           O
ATOM   2288  NE2 GLN   146      43.857  30.799  37.484  1.00  0.00           N
ATOM   2289 HE21 GLN   146      43.805  31.749  37.824  1.00  0.00           H
ATOM   2290 HE22 GLN   146      43.218  30.360  36.836  1.00  0.00           H
ATOM   2291  C   GLN   146      46.125  25.708  37.527  1.00  0.00           C
ATOM   2292  O   GLN   146      47.066  25.527  38.297  1.00  0.00           O
ATOM   2293  N   ASN   147      46.263  25.516  36.206  1.00  0.00           N
ATOM   2294  H   ASN   147      45.471  25.687  35.603  1.00  0.00           H
ATOM   2295  CA  ASN   147      47.571  25.110  35.550  1.00  0.00           C
ATOM   2296  HA  ASN   147      48.366  25.311  36.268  1.00  0.00           H
ATOM   2297  CB  ASN   147      47.623  23.633  35.125  1.00  0.00           C
ATOM   2298  HB2 ASN   147      46.756  23.510  34.475  1.00  0.00           H
ATOM   2299  HB3 ASN   147      48.458  23.370  34.476  1.00  0.00           H
ATOM   2300  CG  ASN   147      47.464  22.663  36.315  1.00  0.00           C
ATOM   2301  OD1 ASN   147      48.176  22.695  37.343  1.00  0.00           O
ATOM   2302  ND2 ASN   147      46.601  21.722  36.197  1.00  0.00           N
ATOM   2303 HD21 ASN   147      46.015  21.671  35.375  1.00  0.00           H
ATOM   2304 HD22 ASN   147      46.394  21.167  37.015  1.00  0.00           H
ATOM   2305  C   ASN   147      47.827  26.210  34.462  1.00  0.00           C
ATOM   2306  O   ASN   147      48.970  26.213  34.021  1.00  0.00           O
ATOM   2307  N   LYS   148      46.832  27.089  34.225  1.00  0.00           N
ATOM   2308  H   LYS   148      45.960  26.870  34.686  1.00  0.00           H
ATOM   2309  CA  LYS   148      46.875  28.374  33.395  1.00  0.00           C
ATOM   2310  HA  LYS   148      47.871  28.816  33.444  1.00  0.00           H
ATOM   2311  CB  LYS   148      46.718  28.166  31.907  1.00  0.00           C
ATOM   2312  HB2 LYS   148      46.813  29.134  31.417  1.00  0.00           H
ATOM   2313  HB3 LYS   148      47.572  27.591  31.551  1.00  0.00           H
ATOM   2314  CG  LYS   148      45.534  27.263  31.592  1.00  0.00           C
ATOM   2315  HG2 LYS   148      45.713  26.259  31.979  1.00  0.00           H
ATOM   2316  HG3 LYS   148      44.691  27.545  32.223  1.00  0.00           H
ATOM   2317  CD  LYS   148      45.225  27.257  30.095  1.00  0.00           C
ATOM   2318  HD2 LYS   148      45.348  28.267  29.702  1.00  0.00           H
ATOM   2319  HD3 LYS   148      45.948  26.579  29.641  1.00  0.00           H
ATOM   2320  CE  LYS   148      43.843  26.744  29.738  1.00  0.00           C
ATOM   2321  HE2 LYS   148      43.138  27.405  30.244  1.00  0.00           H
ATOM   2322  HE3 LYS   148      43.731  26.891  28.663  1.00  0.00           H
ATOM   2323  NZ  LYS   148      43.551  25.343  30.117  1.00  0.00           N
ATOM   2324  HZ1 LYS   148      42.731  25.018  29.628  1.00  0.00           H
ATOM   2325  HZ2 LYS   148      43.576  25.259  31.124  1.00  0.00           H
ATOM   2326  HZ3 LYS   148      44.335  24.743  29.906  1.00  0.00           H
ATOM   2327  C   LYS   148      45.923  29.448  33.938  1.00  0.00           C
ATOM   2328  O   LYS   148      44.950  29.130  34.612  1.00  0.00           O
ATOM   2329  N   ILE   149      46.368  30.718  33.848  1.00  0.00           N
ATOM   2330  H   ILE   149      47.310  30.732  33.484  1.00  0.00           H
ATOM   2331  CA  ILE   149      45.841  31.807  34.604  1.00  0.00           C
ATOM   2332  HA  ILE   149      45.833  31.567  35.666  1.00  0.00           H
ATOM   2333  CB  ILE   149      46.790  33.090  34.374  1.00  0.00           C
ATOM   2334  HB  ILE   149      47.799  32.844  34.705  1.00  0.00           H
ATOM   2335  CG2 ILE   149      46.850  33.615  32.914  1.00  0.00           C
ATOM   2336 HG21 ILE   149      45.832  33.947  32.712  1.00  0.00           H
ATOM   2337 HG22 ILE   149      47.052  32.793  32.227  1.00  0.00           H
ATOM   2338 HG23 ILE   149      47.632  34.356  32.743  1.00  0.00           H
ATOM   2339  CG1 ILE   149      46.354  34.296  35.140  1.00  0.00           C
ATOM   2340 HG12 ILE   149      45.440  34.744  34.752  1.00  0.00           H
ATOM   2341 HG13 ILE   149      46.104  33.944  36.141  1.00  0.00           H
ATOM   2342  CD1 ILE   149      47.385  35.384  35.501  1.00  0.00           C
ATOM   2343 HD11 ILE   149      47.930  35.074  36.393  1.00  0.00           H
ATOM   2344 HD12 ILE   149      46.838  36.301  35.725  1.00  0.00           H
ATOM   2345 HD13 ILE   149      48.159  35.455  34.737  1.00  0.00           H
ATOM   2346  C   ILE   149      44.345  32.113  34.214  1.00  0.00           C
ATOM   2347  O   ILE   149      43.497  32.622  34.988  1.00  0.00           O
ATOM   2348  N   ASN   150      43.987  31.637  32.991  1.00  0.00           N
ATOM   2349  H   ASN   150      44.745  31.328  32.400  1.00  0.00           H
ATOM   2350  CA  ASN   150      42.650  31.803  32.385  1.00  0.00           C
ATOM   2351  HA  ASN   150      42.139  32.641  32.860  1.00  0.00           H
ATOM   2352  CB  ASN   150      42.784  32.260  30.925  1.00  0.00           C
ATOM   2353  HB2 ASN   150      41.781  32.460  30.548  1.00  0.00           H
ATOM   2354  HB3 ASN   150      43.398  33.158  30.858  1.00  0.00           H
ATOM   2355  CG  ASN   150      43.459  31.182  30.063  1.00  0.00           C
ATOM   2356  OD1 ASN   150      44.538  30.741  30.448  1.00  0.00           O
ATOM   2357  ND2 ASN   150      42.819  30.944  28.911  1.00  0.00           N
ATOM   2358 HD21 ASN   150      42.124  31.625  28.637  1.00  0.00           H
ATOM   2359 HD22 ASN   150      43.284  30.315  28.272  1.00  0.00           H
ATOM   2360  C   ASN   150      41.641  30.631  32.557  1.00  0.00           C
ATOM   2361  O   ASN   150      40.661  30.543  31.850  1.00  0.00           O
ATOM   2362  N   GLU   151      41.876  29.785  33.595  1.00  0.00           N
ATOM   2363  H   GLU   151      42.685  29.994  34.163  1.00  0.00           H
ATOM   2364  CA  GLU   151      41.040  28.700  34.114  1.00  0.00           C
ATOM   2365  HA  GLU   151      40.037  28.817  33.706  1.00  0.00           H
ATOM   2366  CB  GLU   151      41.534  27.312  33.646  1.00  0.00           C
ATOM   2367  HB2 GLU   151      40.656  26.666  33.618  1.00  0.00           H
ATOM   2368  HB3 GLU   151      41.856  27.406  32.610  1.00  0.00           H
ATOM   2369  CG  GLU   151      42.597  26.643  34.555  1.00  0.00           C
ATOM   2370  HG2 GLU   151      43.275  27.415  34.922  1.00  0.00           H
ATOM   2371  HG3 GLU   151      42.247  26.275  35.520  1.00  0.00           H
ATOM   2372  CD  GLU   151      43.353  25.470  33.837  1.00  0.00           C
ATOM   2373  OE1 GLU   151      42.812  25.029  32.791  1.00  0.00           O
ATOM   2374  OE2 GLU   151      44.352  25.046  34.401  1.00  0.00           O
ATOM   2375  C   GLU   151      40.786  28.750  35.614  1.00  0.00           C
ATOM   2376  O   GLU   151      41.610  29.267  36.383  1.00  0.00           O
ATOM   2377  N   GLY   152      39.664  28.175  36.045  1.00  0.00           N
ATOM   2378  H   GLY   152      39.088  27.706  35.361  1.00  0.00           H
ATOM   2379  CA  GLY   152      39.197  28.034  37.406  1.00  0.00           C
ATOM   2380  HA2 GLY   152      40.093  27.911  38.015  1.00  0.00           H
ATOM   2381  HA3 GLY   152      38.706  28.958  37.711  1.00  0.00           H
ATOM   2382  C   GLY   152      38.266  26.842  37.733  1.00  0.00           C
ATOM   2383  O   GLY   152      37.045  26.999  37.593  1.00  0.00           O
ATOM   2384  N   ILE   153      38.859  25.663  37.942  1.00  0.00           N
ATOM   2385  H   ILE   153      39.861  25.639  38.064  1.00  0.00           H
ATOM   2386  CA  ILE   153      38.162  24.326  38.087  1.00  0.00           C
ATOM   2387  HA  ILE   153      37.323  24.335  37.391  1.00  0.00           H
ATOM   2388  CB  ILE   153      39.207  23.242  37.538  1.00  0.00           C
ATOM   2389  HB  ILE   153      40.136  23.258  38.107  1.00  0.00           H
ATOM   2390  CG2 ILE   153      38.637  21.813  37.754  1.00  0.00           C
ATOM   2391 HG21 ILE   153      37.580  21.854  37.492  1.00  0.00           H
ATOM   2392 HG22 ILE   153      38.738  21.384  38.751  1.00  0.00           H
ATOM   2393 HG23 ILE   153      39.099  21.160  37.012  1.00  0.00           H
ATOM   2394  CG1 ILE   153      39.469  23.465  36.039  1.00  0.00           C
ATOM   2395 HG12 ILE   153      38.655  23.009  35.475  1.00  0.00           H
ATOM   2396 HG13 ILE   153      39.423  24.528  35.800  1.00  0.00           H
ATOM   2397  CD1 ILE   153      40.934  23.001  35.606  1.00  0.00           C
ATOM   2398 HD11 ILE   153      40.840  22.706  34.560  1.00  0.00           H
ATOM   2399 HD12 ILE   153      41.126  22.077  36.152  1.00  0.00           H
ATOM   2400 HD13 ILE   153      41.651  23.788  35.841  1.00  0.00           H
ATOM   2401  C   ILE   153      37.740  23.988  39.502  1.00  0.00           C
ATOM   2402  O   ILE   153      38.602  23.766  40.380  1.00  0.00           O
ATOM   2403  N   LEU   154      36.444  24.064  39.753  1.00  0.00           N
ATOM   2404  H   LEU   154      35.818  24.247  38.981  1.00  0.00           H
ATOM   2405  CA  LEU   154      35.901  24.095  41.134  1.00  0.00           C
ATOM   2406  HA  LEU   154      36.423  24.944  41.576  1.00  0.00           H
ATOM   2407  CB  LEU   154      34.404  24.485  41.066  1.00  0.00           C
ATOM   2408  HB2 LEU   154      34.254  25.390  40.476  1.00  0.00           H
ATOM   2409  HB3 LEU   154      33.979  23.635  40.533  1.00  0.00           H
ATOM   2410  CG  LEU   154      33.730  24.570  42.437  1.00  0.00           C
ATOM   2411  HG  LEU   154      33.777  23.628  42.981  1.00  0.00           H
ATOM   2412  CD1 LEU   154      34.305  25.702  43.281  1.00  0.00           C
ATOM   2413 HD11 LEU   154      34.319  26.641  42.726  1.00  0.00           H
ATOM   2414 HD12 LEU   154      35.298  25.335  43.538  1.00  0.00           H
ATOM   2415 HD13 LEU   154      33.709  25.827  44.184  1.00  0.00           H
ATOM   2416  CD2 LEU   154      32.268  24.955  42.338  1.00  0.00           C
ATOM   2417 HD21 LEU   154      32.220  25.984  41.984  1.00  0.00           H
ATOM   2418 HD22 LEU   154      31.780  24.232  41.684  1.00  0.00           H
ATOM   2419 HD23 LEU   154      31.897  24.939  43.363  1.00  0.00           H
ATOM   2420  C   LEU   154      36.137  22.801  41.979  1.00  0.00           C
ATOM   2421  O   LEU   154      35.462  21.779  41.710  1.00  0.00           O
ATOM   2422  N   GLN   155      37.043  22.796  42.995  1.00  0.00           N
ATOM   2423  H   GLN   155      37.636  23.610  43.068  1.00  0.00           H
ATOM   2424  CA  GLN   155      37.286  21.631  43.759  1.00  0.00           C
ATOM   2425  HA  GLN   155      37.385  20.666  43.262  1.00  0.00           H
ATOM   2426  CB  GLN   155      38.658  21.781  44.500  1.00  0.00           C
ATOM   2427  HB2 GLN   155      38.574  22.576  45.240  1.00  0.00           H
ATOM   2428  HB3 GLN   155      38.832  20.887  45.101  1.00  0.00           H
ATOM   2429  CG  GLN   155      39.787  21.726  43.543  1.00  0.00           C
ATOM   2430  HG2 GLN   155      39.922  20.717  43.153  1.00  0.00           H
ATOM   2431  HG3 GLN   155      39.766  22.300  42.616  1.00  0.00           H
ATOM   2432  CD  GLN   155      41.164  22.112  44.120  1.00  0.00           C
ATOM   2433  OE1 GLN   155      41.412  22.553  45.259  1.00  0.00           O
ATOM   2434  NE2 GLN   155      42.142  22.138  43.223  1.00  0.00           N
ATOM   2435 HE21 GLN   155      42.800  22.846  43.514  1.00  0.00           H
ATOM   2436 HE22 GLN   155      42.107  21.831  42.261  1.00  0.00           H
ATOM   2437  C   GLN   155      36.136  21.237  44.729  1.00  0.00           C
ATOM   2438  O   GLN   155      35.793  20.024  44.784  1.00  0.00           O
ATOM   2439  N   ARG   156      35.407  22.222  45.307  1.00  0.00           N
ATOM   2440  H   ARG   156      35.865  23.120  45.250  1.00  0.00           H
ATOM   2441  CA  ARG   156      34.203  22.118  46.082  1.00  0.00           C
ATOM   2442  HA  ARG   156      33.547  21.471  45.498  1.00  0.00           H
ATOM   2443  CB  ARG   156      34.436  21.414  47.445  1.00  0.00           C
ATOM   2444  HB2 ARG   156      33.421  21.149  47.745  1.00  0.00           H
ATOM   2445  HB3 ARG   156      34.935  20.457  47.288  1.00  0.00           H
ATOM   2446  CG  ARG   156      35.227  22.183  48.467  1.00  0.00           C
ATOM   2447  HG2 ARG   156      36.218  22.021  48.043  1.00  0.00           H
ATOM   2448  HG3 ARG   156      34.971  23.239  48.377  1.00  0.00           H
ATOM   2449  CD  ARG   156      35.204  21.685  49.981  1.00  0.00           C
ATOM   2450  HD2 ARG   156      35.466  20.630  50.061  1.00  0.00           H
ATOM   2451  HD3 ARG   156      35.862  22.256  50.636  1.00  0.00           H
ATOM   2452  NE  ARG   156      33.813  21.553  50.571  1.00  0.00           N
ATOM   2453  HE  ARG   156      33.081  21.043  50.098  1.00  0.00           H
ATOM   2454  CZ  ARG   156      33.299  22.247  51.632  1.00  0.00           C
ATOM   2455  NH1 ARG   156      34.006  23.079  52.328  1.00  0.00           N
ATOM   2456 HH11 ARG   156      35.001  23.226  52.243  1.00  0.00           H
ATOM   2457 HH12 ARG   156      33.562  23.553  53.102  1.00  0.00           H
ATOM   2458  NH2 ARG   156      32.039  22.227  51.940  1.00  0.00           N
ATOM   2459 HH21 ARG   156      31.416  21.524  51.567  1.00  0.00           H
ATOM   2460 HH22 ARG   156      31.800  22.699  52.800  1.00  0.00           H
ATOM   2461  C   ARG   156      33.464  23.554  46.166  1.00  0.00           C
ATOM   2462  O   ARG   156      34.149  24.550  46.171  1.00  0.00           O
ATOM   2463  N   TRP   157      32.092  23.577  46.283  1.00  0.00           N
ATOM   2464  H   TRP   157      31.523  22.746  46.195  1.00  0.00           H
ATOM   2465  CA  TRP   157      31.512  24.796  46.770  1.00  0.00           C
ATOM   2466  HA  TRP   157      31.925  25.626  46.196  1.00  0.00           H
ATOM   2467  CB  TRP   157      29.990  24.776  46.620  1.00  0.00           C
ATOM   2468  HB2 TRP   157      29.603  23.872  47.092  1.00  0.00           H
ATOM   2469  HB3 TRP   157      29.598  25.601  47.214  1.00  0.00           H
ATOM   2470  CG  TRP   157      29.479  24.922  45.207  1.00  0.00           C
ATOM   2471  CD1 TRP   157      28.682  24.034  44.488  1.00  0.00           C
ATOM   2472  HD1 TRP   157      28.333  23.116  44.937  1.00  0.00           H
ATOM   2473  NE1 TRP   157      28.415  24.555  43.234  1.00  0.00           N
ATOM   2474  HE1 TRP   157      28.101  24.026  42.434  1.00  0.00           H
ATOM   2475  CE2 TRP   157      28.923  25.786  43.186  1.00  0.00           C
ATOM   2476  CZ2 TRP   157      28.793  26.743  42.181  1.00  0.00           C
ATOM   2477  HZ2 TRP   157      28.149  26.511  41.345  1.00  0.00           H
ATOM   2478  CH2 TRP   157      29.505  27.956  42.252  1.00  0.00           C
ATOM   2479  HH2 TRP   157      29.439  28.675  41.448  1.00  0.00           H
ATOM   2480  CZ3 TRP   157      30.372  28.125  43.280  1.00  0.00           C
ATOM   2481  HZ3 TRP   157      30.975  29.020  43.281  1.00  0.00           H
ATOM   2482  CE3 TRP   157      30.515  27.192  44.343  1.00  0.00           C
ATOM   2483  HE3 TRP   157      31.170  27.320  45.193  1.00  0.00           H
ATOM   2484  CD2 TRP   157      29.763  26.012  44.315  1.00  0.00           C
ATOM   2485  C   TRP   157      31.970  25.003  48.181  1.00  0.00           C
ATOM   2486  O   TRP   157      32.365  24.103  48.941  1.00  0.00           O
ATOM   2487  N   THR   158      31.962  26.296  48.493  1.00  0.00           N
ATOM   2488  H   THR   158      31.818  26.961  47.747  1.00  0.00           H
ATOM   2489  CA  THR   158      31.966  26.806  49.910  1.00  0.00           C
ATOM   2490  HA  THR   158      31.784  25.971  50.587  1.00  0.00           H
ATOM   2491  CB  THR   158      33.392  27.371  50.217  1.00  0.00           C
ATOM   2492  HB  THR   158      33.304  27.832  51.201  1.00  0.00           H
ATOM   2493  CG2 THR   158      34.541  26.355  50.230  1.00  0.00           C
ATOM   2494 HG21 THR   158      34.058  25.408  50.468  1.00  0.00           H
ATOM   2495 HG22 THR   158      35.328  26.555  50.957  1.00  0.00           H
ATOM   2496 HG23 THR   158      34.899  26.206  49.211  1.00  0.00           H
ATOM   2497  OG1 THR   158      33.607  28.399  49.279  1.00  0.00           O
ATOM   2498  HG1 THR   158      34.194  29.073  49.631  1.00  0.00           H
ATOM   2499  C   THR   158      30.825  27.885  50.032  1.00  0.00           C
ATOM   2500  O   THR   158      29.941  28.003  49.133  1.00  0.00           O
ATOM   2501  N   LYS   159      30.912  28.794  50.963  1.00  0.00           N
ATOM   2502  H   LYS   159      31.669  28.713  51.627  1.00  0.00           H
ATOM   2503  CA  LYS   159      30.145  30.041  51.090  1.00  0.00           C
ATOM   2504  HA  LYS   159      30.379  30.275  52.129  1.00  0.00           H
ATOM   2505  CB  LYS   159      30.826  31.127  50.240  1.00  0.00           C
ATOM   2506  HB2 LYS   159      30.656  30.867  49.195  1.00  0.00           H
ATOM   2507  HB3 LYS   159      30.369  32.106  50.380  1.00  0.00           H
ATOM   2508  CG  LYS   159      32.300  31.239  50.550  1.00  0.00           C
ATOM   2509  HG2 LYS   159      32.483  31.678  51.530  1.00  0.00           H
ATOM   2510  HG3 LYS   159      32.798  30.276  50.446  1.00  0.00           H
ATOM   2511  CD  LYS   159      33.087  32.124  49.595  1.00  0.00           C
ATOM   2512  HD2 LYS   159      32.853  31.867  48.562  1.00  0.00           H
ATOM   2513  HD3 LYS   159      32.744  33.158  49.593  1.00  0.00           H
ATOM   2514  CE  LYS   159      34.612  31.993  49.904  1.00  0.00           C
ATOM   2515  HE2 LYS   159      34.729  32.080  50.984  1.00  0.00           H
ATOM   2516  HE3 LYS   159      35.069  31.084  49.511  1.00  0.00           H
ATOM   2517  NZ  LYS   159      35.341  33.118  49.272  1.00  0.00           N
ATOM   2518  HZ1 LYS   159      35.018  33.317  48.336  1.00  0.00           H
ATOM   2519  HZ2 LYS   159      36.336  32.944  49.291  1.00  0.00           H
ATOM   2520  HZ3 LYS   159      35.248  33.959  49.824  1.00  0.00           H
ATOM   2521  C   LYS   159      28.666  29.916  50.991  1.00  0.00           C
ATOM   2522  O   LYS   159      28.015  30.967  50.717  1.00  0.00           O
ATOM   2523  N   GLY   160      28.036  28.764  51.325  1.00  0.00           N
ATOM   2524  H   GLY   160      28.598  28.051  51.766  1.00  0.00           H
ATOM   2525  CA  GLY   160      26.603  28.642  51.308  1.00  0.00           C
ATOM   2526  HA2 GLY   160      26.300  27.913  52.060  1.00  0.00           H
ATOM   2527  HA3 GLY   160      26.121  29.599  51.510  1.00  0.00           H
ATOM   2528  C   GLY   160      26.028  28.188  49.922  1.00  0.00           C
ATOM   2529  O   GLY   160      24.839  28.011  49.828  1.00  0.00           O
ATOM   2530  N   PHE   161      26.927  28.032  48.908  1.00  0.00           N
ATOM   2531  H   PHE   161      27.901  28.116  49.162  1.00  0.00           H
ATOM   2532  CA  PHE   161      26.674  27.574  47.516  1.00  0.00           C
ATOM   2533  HA  PHE   161      25.773  28.040  47.115  1.00  0.00           H
ATOM   2534  CB  PHE   161      27.787  28.028  46.573  1.00  0.00           C
ATOM   2535  HB2 PHE   161      28.740  27.814  47.058  1.00  0.00           H
ATOM   2536  HB3 PHE   161      27.661  27.516  45.620  1.00  0.00           H
ATOM   2537  CG  PHE   161      27.733  29.508  46.315  1.00  0.00           C
ATOM   2538  CD1 PHE   161      28.146  30.423  47.307  1.00  0.00           C
ATOM   2539  HD1 PHE   161      28.525  30.137  48.278  1.00  0.00           H
ATOM   2540  CE1 PHE   161      27.973  31.789  47.043  1.00  0.00           C
ATOM   2541  HE1 PHE   161      28.209  32.504  47.816  1.00  0.00           H
ATOM   2542  CZ  PHE   161      27.389  32.280  45.836  1.00  0.00           C
ATOM   2543  HZ  PHE   161      27.295  33.356  45.798  1.00  0.00           H
ATOM   2544  CE2 PHE   161      27.107  31.291  44.848  1.00  0.00           C
ATOM   2545  HE2 PHE   161      26.668  31.693  43.946  1.00  0.00           H
ATOM   2546  CD2 PHE   161      27.174  29.918  45.077  1.00  0.00           C
ATOM   2547  HD2 PHE   161      26.872  29.213  44.315  1.00  0.00           H
ATOM   2548  C   PHE   161      26.365  26.064  47.530  1.00  0.00           C
ATOM   2549  O   PHE   161      26.900  25.361  48.408  1.00  0.00           O
ATOM   2550  N   ASP   162      25.455  25.650  46.674  1.00  0.00           N
ATOM   2551  H   ASP   162      25.137  26.228  45.909  1.00  0.00           H
ATOM   2552  CA  ASP   162      24.852  24.321  46.608  1.00  0.00           C
ATOM   2553  HA  ASP   162      25.489  23.596  47.117  1.00  0.00           H
ATOM   2554  CB  ASP   162      23.541  24.465  47.492  1.00  0.00           C
ATOM   2555  HB2 ASP   162      23.562  25.146  48.345  1.00  0.00           H
ATOM   2556  HB3 ASP   162      22.727  24.894  46.908  1.00  0.00           H
ATOM   2557  CG  ASP   162      23.228  22.965  47.981  1.00  0.00           C
ATOM   2558  OD1 ASP   162      22.001  22.615  48.052  1.00  0.00           O
ATOM   2559  OD2 ASP   162      24.140  22.180  48.337  1.00  0.00           O
ATOM   2560  C   ASP   162      24.641  23.729  45.209  1.00  0.00           C
ATOM   2561  O   ASP   162      23.896  22.729  45.068  1.00  0.00           O
ATOM   2562  N   ILE   163      25.122  24.333  44.112  1.00  0.00           N
ATOM   2563  H   ILE   163      25.821  25.042  44.286  1.00  0.00           H
ATOM   2564  CA  ILE   163      24.584  24.140  42.703  1.00  0.00           C
ATOM   2565  HA  ILE   163      23.495  24.088  42.675  1.00  0.00           H
ATOM   2566  CB  ILE   163      25.034  25.454  41.919  1.00  0.00           C
ATOM   2567  HB  ILE   163      26.118  25.374  41.833  1.00  0.00           H
ATOM   2568  CG2 ILE   163      24.410  25.350  40.500  1.00  0.00           C
ATOM   2569 HG21 ILE   163      24.782  24.445  40.019  1.00  0.00           H
ATOM   2570 HG22 ILE   163      24.590  26.252  39.916  1.00  0.00           H
ATOM   2571 HG23 ILE   163      23.321  25.391  40.524  1.00  0.00           H
ATOM   2572  CG1 ILE   163      24.649  26.788  42.647  1.00  0.00           C
ATOM   2573 HG12 ILE   163      23.593  26.663  42.886  1.00  0.00           H
ATOM   2574 HG13 ILE   163      25.267  26.929  43.533  1.00  0.00           H
ATOM   2575  CD1 ILE   163      24.916  28.105  41.908  1.00  0.00           C
ATOM   2576 HD11 ILE   163      25.733  28.027  41.191  1.00  0.00           H
ATOM   2577 HD12 ILE   163      25.044  28.947  42.587  1.00  0.00           H
ATOM   2578 HD13 ILE   163      24.040  28.414  41.337  1.00  0.00           H
ATOM   2579  C   ILE   163      25.135  22.845  42.171  1.00  0.00           C
ATOM   2580  O   ILE   163      26.366  22.612  42.119  1.00  0.00           O
ATOM   2581  N   PRO   164      24.274  22.020  41.505  1.00  0.00           N
ATOM   2582  CD  PRO   164      22.833  22.015  41.402  1.00  0.00           C
ATOM   2583  HD2 PRO   164      22.464  22.987  41.074  1.00  0.00           H
ATOM   2584  HD3 PRO   164      22.384  21.675  42.337  1.00  0.00           H
ATOM   2585  CG  PRO   164      22.488  20.925  40.371  1.00  0.00           C
ATOM   2586  HG2 PRO   164      22.711  21.417  39.424  1.00  0.00           H
ATOM   2587  HG3 PRO   164      21.464  20.616  40.585  1.00  0.00           H
ATOM   2588  CB  PRO   164      23.528  19.834  40.618  1.00  0.00           C
ATOM   2589  HB2 PRO   164      23.597  19.237  39.709  1.00  0.00           H
ATOM   2590  HB3 PRO   164      23.248  19.170  41.436  1.00  0.00           H
ATOM   2591  CA  PRO   164      24.758  20.683  41.055  1.00  0.00           C
ATOM   2592  HA  PRO   164      25.401  20.199  41.791  1.00  0.00           H
ATOM   2593  C   PRO   164      25.642  20.732  39.773  1.00  0.00           C
ATOM   2594  O   PRO   164      25.487  21.653  38.987  1.00  0.00           O
ATOM   2595  N   ASN   165      26.599  19.786  39.686  1.00  0.00           N
ATOM   2596  H   ASN   165      26.469  18.992  40.297  1.00  0.00           H
ATOM   2597  CA  ASN   165      27.575  19.577  38.559  1.00  0.00           C
ATOM   2598  HA  ASN   165      28.202  18.800  38.996  1.00  0.00           H
ATOM   2599  CB  ASN   165      26.800  19.154  37.304  1.00  0.00           C
ATOM   2600  HB2 ASN   165      26.214  20.017  36.987  1.00  0.00           H
ATOM   2601  HB3 ASN   165      27.540  19.073  36.508  1.00  0.00           H
ATOM   2602  CG  ASN   165      25.992  17.814  37.355  1.00  0.00           C
ATOM   2603  OD1 ASN   165      26.467  16.857  37.887  1.00  0.00           O
ATOM   2604  ND2 ASN   165      24.775  17.773  36.924  1.00  0.00           N
ATOM   2605 HD21 ASN   165      24.419  18.581  36.434  1.00  0.00           H
ATOM   2606 HD22 ASN   165      24.364  16.852  36.875  1.00  0.00           H
ATOM   2607  C   ASN   165      28.607  20.693  38.329  1.00  0.00           C
ATOM   2608  O   ASN   165      29.435  20.496  37.494  1.00  0.00           O
ATOM   2609  N   ILE   166      28.484  21.826  38.951  1.00  0.00           N
ATOM   2610  H   ILE   166      27.722  21.919  39.608  1.00  0.00           H
ATOM   2611  CA  ILE   166      29.500  22.889  38.763  1.00  0.00           C
ATOM   2612  HA  ILE   166      29.673  22.863  37.687  1.00  0.00           H
ATOM   2613  CB  ILE   166      28.937  24.279  39.133  1.00  0.00           C
ATOM   2614  HB  ILE   166      28.362  24.145  40.049  1.00  0.00           H
ATOM   2615  CG2 ILE   166      29.992  25.359  39.299  1.00  0.00           C
ATOM   2616 HG21 ILE   166      30.616  25.234  40.183  1.00  0.00           H
ATOM   2617 HG22 ILE   166      29.469  26.301  39.473  1.00  0.00           H
ATOM   2618 HG23 ILE   166      30.634  25.467  38.426  1.00  0.00           H
ATOM   2619  CG1 ILE   166      27.760  24.693  38.270  1.00  0.00           C
ATOM   2620 HG12 ILE   166      26.933  23.986  38.203  1.00  0.00           H
ATOM   2621 HG13 ILE   166      27.414  25.594  38.778  1.00  0.00           H
ATOM   2622  CD1 ILE   166      28.178  25.020  36.795  1.00  0.00           C
ATOM   2623 HD11 ILE   166      27.398  25.588  36.287  1.00  0.00           H
ATOM   2624 HD12 ILE   166      28.459  24.108  36.270  1.00  0.00           H
ATOM   2625 HD13 ILE   166      29.076  25.637  36.773  1.00  0.00           H
ATOM   2626  C   ILE   166      30.829  22.585  39.529  1.00  0.00           C
ATOM   2627  O   ILE   166      31.831  23.123  39.165  1.00  0.00           O
ATOM   2628  N   GLU   167      30.801  21.782  40.569  1.00  0.00           N
ATOM   2629  H   GLU   167      29.917  21.332  40.758  1.00  0.00           H
ATOM   2630  CA  GLU   167      32.126  21.261  41.060  1.00  0.00           C
ATOM   2631  HA  GLU   167      32.770  22.104  41.313  1.00  0.00           H
ATOM   2632  CB  GLU   167      31.959  20.407  42.300  1.00  0.00           C
ATOM   2633  HB2 GLU   167      31.259  19.578  42.197  1.00  0.00           H
ATOM   2634  HB3 GLU   167      32.937  19.954  42.463  1.00  0.00           H
ATOM   2635  CG  GLU   167      31.439  21.276  43.460  1.00  0.00           C
ATOM   2636  HG2 GLU   167      32.181  22.047  43.668  1.00  0.00           H
ATOM   2637  HG3 GLU   167      30.493  21.726  43.159  1.00  0.00           H
ATOM   2638  CD  GLU   167      31.307  20.298  44.665  1.00  0.00           C
ATOM   2639  OE1 GLU   167      30.599  20.769  45.616  1.00  0.00           O
ATOM   2640  OE2 GLU   167      31.879  19.169  44.780  1.00  0.00           O
ATOM   2641  C   GLU   167      32.737  20.380  39.943  1.00  0.00           C
ATOM   2642  O   GLU   167      32.070  19.727  39.159  1.00  0.00           O
ATOM   2643  N   ASN   168      34.091  20.310  39.976  1.00  0.00           N
ATOM   2644  H   ASN   168      34.442  20.911  40.708  1.00  0.00           H
ATOM   2645  CA  ASN   168      35.105  19.521  39.324  1.00  0.00           C
ATOM   2646  HA  ASN   168      36.055  19.664  39.839  1.00  0.00           H
ATOM   2647  CB  ASN   168      34.702  18.016  39.439  1.00  0.00           C
ATOM   2648  HB2 ASN   168      33.797  17.849  38.856  1.00  0.00           H
ATOM   2649  HB3 ASN   168      35.478  17.478  38.896  1.00  0.00           H
ATOM   2650  CG  ASN   168      34.562  17.448  40.829  1.00  0.00           C
ATOM   2651  OD1 ASN   168      35.500  17.201  41.533  1.00  0.00           O
ATOM   2652  ND2 ASN   168      33.375  17.128  41.243  1.00  0.00           N
ATOM   2653 HD21 ASN   168      32.547  16.820  40.751  1.00  0.00           H
ATOM   2654 HD22 ASN   168      33.235  16.844  42.202  1.00  0.00           H
ATOM   2655  C   ASN   168      35.359  19.912  37.877  1.00  0.00           C
ATOM   2656  O   ASN   168      36.091  19.319  37.149  1.00  0.00           O
ATOM   2657  N   HID   169      34.725  21.007  37.463  1.00  0.00           N
ATOM   2658  H   HID   169      33.979  21.330  38.065  1.00  0.00           H
ATOM   2659  CA  HID   169      34.824  21.654  36.115  1.00  0.00           C
ATOM   2660  HA  HID   169      35.532  21.069  35.528  1.00  0.00           H
ATOM   2661  CB  HID   169      33.428  21.542  35.522  1.00  0.00           C
ATOM   2662  HB2 HID   169      32.795  21.963  36.302  1.00  0.00           H
ATOM   2663  HB3 HID   169      33.323  22.103  34.593  1.00  0.00           H
ATOM   2664  CG  HID   169      33.006  20.132  35.261  1.00  0.00           C
ATOM   2665  ND1 HID   169      31.984  19.478  35.915  1.00  0.00           N
ATOM   2666  HD1 HID   169      31.429  19.903  36.644  1.00  0.00           H
ATOM   2667  CE1 HID   169      31.925  18.207  35.484  1.00  0.00           C
ATOM   2668  HE1 HID   169      31.304  17.415  35.876  1.00  0.00           H
ATOM   2669  NE2 HID   169      32.975  17.963  34.661  1.00  0.00           N
ATOM   2670  CD2 HID   169      33.643  19.190  34.468  1.00  0.00           C
ATOM   2671  HD2 HID   169      34.590  19.371  33.982  1.00  0.00           H
ATOM   2672  C   HID   169      35.130  23.122  36.113  1.00  0.00           C
ATOM   2673  O   HID   169      34.825  23.826  37.079  1.00  0.00           O
ATOM   2674  N   ASP   170      35.633  23.554  34.981  1.00  0.00           N
ATOM   2675  H   ASP   170      35.753  22.936  34.192  1.00  0.00           H
ATOM   2676  CA  ASP   170      36.092  24.969  34.792  1.00  0.00           C
ATOM   2677  HA  ASP   170      36.708  25.337  35.612  1.00  0.00           H
ATOM   2678  CB  ASP   170      37.126  24.984  33.658  1.00  0.00           C
ATOM   2679  HB2 ASP   170      37.921  24.271  33.872  1.00  0.00           H
ATOM   2680  HB3 ASP   170      36.676  24.804  32.681  1.00  0.00           H
ATOM   2681  CG  ASP   170      37.779  26.336  33.501  1.00  0.00           C
ATOM   2682  OD1 ASP   170      37.552  27.302  34.231  1.00  0.00           O
ATOM   2683  OD2 ASP   170      38.558  26.406  32.505  1.00  0.00           O
ATOM   2684  C   ASP   170      34.899  25.942  34.600  1.00  0.00           C
ATOM   2685  O   ASP   170      33.960  25.592  33.926  1.00  0.00           O
ATOM   2686  N   VAL   171      34.946  27.034  35.373  1.00  0.00           N
ATOM   2687  H   VAL   171      35.672  27.066  36.076  1.00  0.00           H
ATOM   2688  CA  VAL   171      33.924  28.118  35.391  1.00  0.00           C
ATOM   2689  HA  VAL   171      32.956  27.619  35.353  1.00  0.00           H
ATOM   2690  CB  VAL   171      33.871  28.830  36.776  1.00  0.00           C
ATOM   2691  HB  VAL   171      33.012  29.500  36.749  1.00  0.00           H
ATOM   2692  CG1 VAL   171      33.521  27.875  37.911  1.00  0.00           C
ATOM   2693 HG11 VAL   171      34.277  27.114  38.097  1.00  0.00           H
ATOM   2694 HG12 VAL   171      33.271  28.531  38.745  1.00  0.00           H
ATOM   2695 HG13 VAL   171      32.602  27.336  37.679  1.00  0.00           H
ATOM   2696  CG2 VAL   171      35.075  29.791  37.054  1.00  0.00           C
ATOM   2697 HG21 VAL   171      35.042  30.017  38.120  1.00  0.00           H
ATOM   2698 HG22 VAL   171      35.010  30.742  36.523  1.00  0.00           H
ATOM   2699 HG23 VAL   171      35.990  29.221  36.899  1.00  0.00           H
ATOM   2700  C   VAL   171      34.067  29.148  34.223  1.00  0.00           C
ATOM   2701  O   VAL   171      33.129  29.758  33.752  1.00  0.00           O
ATOM   2702  N   VAL   172      35.259  29.421  33.777  1.00  0.00           N
ATOM   2703  H   VAL   172      36.009  28.834  34.113  1.00  0.00           H
ATOM   2704  CA  VAL   172      35.672  30.434  32.781  1.00  0.00           C
ATOM   2705  HA  VAL   172      35.175  31.378  33.004  1.00  0.00           H
ATOM   2706  CB  VAL   172      37.189  30.701  32.728  1.00  0.00           C
ATOM   2707  HB  VAL   172      37.697  29.769  32.480  1.00  0.00           H
ATOM   2708  CG1 VAL   172      37.627  31.734  31.697  1.00  0.00           C
ATOM   2709 HG11 VAL   172      36.948  32.586  31.663  1.00  0.00           H
ATOM   2710 HG12 VAL   172      38.625  32.072  31.975  1.00  0.00           H
ATOM   2711 HG13 VAL   172      37.686  31.317  30.692  1.00  0.00           H
ATOM   2712  CG2 VAL   172      37.701  31.215  34.072  1.00  0.00           C
ATOM   2713 HG21 VAL   172      37.426  32.239  34.325  1.00  0.00           H
ATOM   2714 HG22 VAL   172      38.786  31.222  34.184  1.00  0.00           H
ATOM   2715 HG23 VAL   172      37.400  30.541  34.874  1.00  0.00           H
ATOM   2716  C   VAL   172      35.259  30.108  31.372  1.00  0.00           C
ATOM   2717  O   VAL   172      34.855  31.001  30.672  1.00  0.00           O
ATOM   2718  N   PRO   173      35.131  28.852  30.876  1.00  0.00           N
ATOM   2719  CD  PRO   173      35.532  27.706  31.567  1.00  0.00           C
ATOM   2720  HD2 PRO   173      34.831  27.430  32.356  1.00  0.00           H
ATOM   2721  HD3 PRO   173      36.466  27.986  32.055  1.00  0.00           H
ATOM   2722  CG  PRO   173      35.686  26.497  30.525  1.00  0.00           C
ATOM   2723  HG2 PRO   173      35.239  25.602  30.958  1.00  0.00           H
ATOM   2724  HG3 PRO   173      36.743  26.315  30.332  1.00  0.00           H
ATOM   2725  CB  PRO   173      34.880  27.007  29.285  1.00  0.00           C
ATOM   2726  HB2 PRO   173      33.965  26.414  29.283  1.00  0.00           H
ATOM   2727  HB3 PRO   173      35.490  26.760  28.416  1.00  0.00           H
ATOM   2728  CA  PRO   173      34.567  28.518  29.535  1.00  0.00           C
ATOM   2729  HA  PRO   173      35.064  29.149  28.798  1.00  0.00           H
ATOM   2730  C   PRO   173      32.990  28.780  29.609  1.00  0.00           C
ATOM   2731  O   PRO   173      32.437  29.432  28.779  1.00  0.00           O
ATOM   2732  N   MET   174      32.421  28.415  30.779  1.00  0.00           N
ATOM   2733  H   MET   174      32.942  27.945  31.506  1.00  0.00           H
ATOM   2734  CA  MET   174      30.987  28.727  31.029  1.00  0.00           C
ATOM   2735  HA  MET   174      30.414  28.287  30.211  1.00  0.00           H
ATOM   2736  CB  MET   174      30.473  27.967  32.297  1.00  0.00           C
ATOM   2737  HB2 MET   174      30.541  26.883  32.213  1.00  0.00           H
ATOM   2738  HB3 MET   174      31.176  28.221  33.091  1.00  0.00           H
ATOM   2739  CG  MET   174      29.135  28.527  32.781  1.00  0.00           C
ATOM   2740  HG2 MET   174      28.999  28.187  33.807  1.00  0.00           H
ATOM   2741  HG3 MET   174      29.263  29.609  32.793  1.00  0.00           H
ATOM   2742  SD  MET   174      27.503  28.137  31.947  1.00  0.00           S
ATOM   2743  CE  MET   174      27.370  26.409  32.501  1.00  0.00           C
ATOM   2744  HE1 MET   174      26.368  26.000  32.364  1.00  0.00           H
ATOM   2745  HE2 MET   174      28.140  25.824  31.997  1.00  0.00           H
ATOM   2746  HE3 MET   174      27.623  26.197  33.540  1.00  0.00           H
ATOM   2747  C   MET   174      30.693  30.186  31.001  1.00  0.00           C
ATOM   2748  O   MET   174      29.807  30.504  30.271  1.00  0.00           O
ATOM   2749  N   LEU   175      31.409  30.988  31.799  1.00  0.00           N
ATOM   2750  H   LEU   175      32.014  30.606  32.512  1.00  0.00           H
ATOM   2751  CA  LEU   175      31.263  32.409  31.914  1.00  0.00           C
ATOM   2752  HA  LEU   175      30.299  32.726  32.313  1.00  0.00           H
ATOM   2753  CB  LEU   175      32.222  32.957  32.945  1.00  0.00           C
ATOM   2754  HB2 LEU   175      31.837  32.639  33.915  1.00  0.00           H
ATOM   2755  HB3 LEU   175      33.196  32.477  32.852  1.00  0.00           H
ATOM   2756  CG  LEU   175      32.354  34.467  33.053  1.00  0.00           C
ATOM   2757  HG  LEU   175      32.447  34.879  32.048  1.00  0.00           H
ATOM   2758  CD1 LEU   175      31.034  35.117  33.521  1.00  0.00           C
ATOM   2759 HD11 LEU   175      30.784  34.602  34.448  1.00  0.00           H
ATOM   2760 HD12 LEU   175      30.193  35.044  32.830  1.00  0.00           H
ATOM   2761 HD13 LEU   175      31.230  36.160  33.769  1.00  0.00           H
ATOM   2762  CD2 LEU   175      33.400  34.981  34.059  1.00  0.00           C
ATOM   2763 HD21 LEU   175      33.106  34.920  35.107  1.00  0.00           H
ATOM   2764 HD22 LEU   175      34.330  34.423  33.947  1.00  0.00           H
ATOM   2765 HD23 LEU   175      33.746  35.979  33.788  1.00  0.00           H
ATOM   2766  C   LEU   175      31.438  33.067  30.439  1.00  0.00           C
ATOM   2767  O   LEU   175      30.514  33.751  29.990  1.00  0.00           O
ATOM   2768  N   GLN   176      32.415  32.737  29.666  1.00  0.00           N
ATOM   2769  H   GLN   176      33.222  32.246  30.023  1.00  0.00           H
ATOM   2770  CA  GLN   176      32.566  33.276  28.307  1.00  0.00           C
ATOM   2771  HA  GLN   176      32.459  34.361  28.336  1.00  0.00           H
ATOM   2772  CB  GLN   176      33.952  32.858  27.765  1.00  0.00           C
ATOM   2773  HB2 GLN   176      34.698  32.864  28.560  1.00  0.00           H
ATOM   2774  HB3 GLN   176      33.941  31.881  27.281  1.00  0.00           H
ATOM   2775  CG  GLN   176      34.552  33.710  26.610  1.00  0.00           C
ATOM   2776  HG2 GLN   176      35.453  33.188  26.287  1.00  0.00           H
ATOM   2777  HG3 GLN   176      33.930  33.989  25.759  1.00  0.00           H
ATOM   2778  CD  GLN   176      35.048  35.107  27.065  1.00  0.00           C
ATOM   2779  OE1 GLN   176      36.014  35.230  27.790  1.00  0.00           O
ATOM   2780  NE2 GLN   176      34.501  36.219  26.642  1.00  0.00           N
ATOM   2781 HE21 GLN   176      34.824  37.151  26.857  1.00  0.00           H
ATOM   2782 HE22 GLN   176      33.749  36.158  25.971  1.00  0.00           H
ATOM   2783  C   GLN   176      31.415  32.832  27.378  1.00  0.00           C
ATOM   2784  O   GLN   176      30.834  33.654  26.723  1.00  0.00           O
ATOM   2785  N   LYS   177      30.852  31.642  27.582  1.00  0.00           N
ATOM   2786  H   LYS   177      31.259  30.951  28.194  1.00  0.00           H
ATOM   2787  CA  LYS   177      29.694  31.192  26.785  1.00  0.00           C
ATOM   2788  HA  LYS   177      29.863  31.343  25.718  1.00  0.00           H
ATOM   2789  CB  LYS   177      29.352  29.763  27.031  1.00  0.00           C
ATOM   2790  HB2 LYS   177      30.247  29.186  26.796  1.00  0.00           H
ATOM   2791  HB3 LYS   177      29.183  29.686  28.104  1.00  0.00           H
ATOM   2792  CG  LYS   177      28.045  29.213  26.357  1.00  0.00           C
ATOM   2793  HG2 LYS   177      27.258  29.894  26.682  1.00  0.00           H
ATOM   2794  HG3 LYS   177      28.176  29.281  25.278  1.00  0.00           H
ATOM   2795  CD  LYS   177      27.640  27.853  26.683  1.00  0.00           C
ATOM   2796  HD2 LYS   177      28.569  27.281  26.688  1.00  0.00           H
ATOM   2797  HD3 LYS   177      27.169  27.877  27.665  1.00  0.00           H
ATOM   2798  CE  LYS   177      26.678  27.292  25.706  1.00  0.00           C
ATOM   2799  HE2 LYS   177      25.775  27.883  25.554  1.00  0.00           H
ATOM   2800  HE3 LYS   177      27.128  27.123  24.727  1.00  0.00           H
ATOM   2801  NZ  LYS   177      26.305  25.982  26.181  1.00  0.00           N
ATOM   2802  HZ1 LYS   177      27.089  25.345  26.176  1.00  0.00           H
ATOM   2803  HZ2 LYS   177      25.578  25.510  25.662  1.00  0.00           H
ATOM   2804  HZ3 LYS   177      25.860  26.050  27.085  1.00  0.00           H
ATOM   2805  C   LYS   177      28.511  32.190  27.046  1.00  0.00           C
ATOM   2806  O   LYS   177      27.903  32.669  26.108  1.00  0.00           O
ATOM   2807  N   GLN   178      28.194  32.446  28.304  1.00  0.00           N
ATOM   2808  H   GLN   178      28.857  32.160  29.010  1.00  0.00           H
ATOM   2809  CA  GLN   178      27.142  33.408  28.654  1.00  0.00           C
ATOM   2810  HA  GLN   178      26.118  33.167  28.366  1.00  0.00           H
ATOM   2811  CB  GLN   178      27.020  33.454  30.260  1.00  0.00           C
ATOM   2812  HB2 GLN   178      27.863  33.896  30.789  1.00  0.00           H
ATOM   2813  HB3 GLN   178      26.141  34.088  30.377  1.00  0.00           H
ATOM   2814  CG  GLN   178      26.607  32.037  30.888  1.00  0.00           C
ATOM   2815  HG2 GLN   178      27.412  31.321  31.050  1.00  0.00           H
ATOM   2816  HG3 GLN   178      26.181  32.255  31.868  1.00  0.00           H
ATOM   2817  CD  GLN   178      25.462  31.360  30.018  1.00  0.00           C
ATOM   2818  OE1 GLN   178      24.592  31.950  29.407  1.00  0.00           O
ATOM   2819  NE2 GLN   178      25.555  30.084  30.054  1.00  0.00           N
ATOM   2820 HE21 GLN   178      24.765  29.583  29.671  1.00  0.00           H
ATOM   2821 HE22 GLN   178      26.136  29.499  30.635  1.00  0.00           H
ATOM   2822  C   GLN   178      27.278  34.779  28.024  1.00  0.00           C
ATOM   2823  O   GLN   178      26.277  35.459  27.609  1.00  0.00           O
ATOM   2824  N   ILE   179      28.535  35.197  28.030  1.00  0.00           N
ATOM   2825  H   ILE   179      29.137  34.660  28.638  1.00  0.00           H
ATOM   2826  CA  ILE   179      29.077  36.439  27.370  1.00  0.00           C
ATOM   2827  HA  ILE   179      28.594  37.282  27.866  1.00  0.00           H
ATOM   2828  CB  ILE   179      30.599  36.721  27.887  1.00  0.00           C
ATOM   2829  HB  ILE   179      31.250  35.883  27.637  1.00  0.00           H
ATOM   2830  CG2 ILE   179      31.108  37.935  27.097  1.00  0.00           C
ATOM   2831 HG21 ILE   179      31.914  38.501  27.563  1.00  0.00           H
ATOM   2832 HG22 ILE   179      30.303  38.668  27.045  1.00  0.00           H
ATOM   2833 HG23 ILE   179      31.453  37.547  26.140  1.00  0.00           H
ATOM   2834  CG1 ILE   179      30.615  37.106  29.394  1.00  0.00           C
ATOM   2835 HG12 ILE   179      30.092  38.039  29.602  1.00  0.00           H
ATOM   2836 HG13 ILE   179      29.901  36.381  29.788  1.00  0.00           H
ATOM   2837  CD1 ILE   179      32.014  36.951  30.084  1.00  0.00           C
ATOM   2838 HD11 ILE   179      32.675  37.707  29.659  1.00  0.00           H
ATOM   2839 HD12 ILE   179      32.373  35.931  29.945  1.00  0.00           H
ATOM   2840 HD13 ILE   179      31.967  37.199  31.144  1.00  0.00           H
ATOM   2841  C   ILE   179      28.798  36.522  25.873  1.00  0.00           C
ATOM   2842  O   ILE   179      28.257  37.472  25.357  1.00  0.00           O
ATOM   2843  N   THR   180      29.172  35.460  25.244  1.00  0.00           N
ATOM   2844  H   THR   180      29.673  34.779  25.797  1.00  0.00           H
ATOM   2845  CA  THR   180      29.035  35.180  23.788  1.00  0.00           C
ATOM   2846  HA  THR   180      29.474  36.001  23.223  1.00  0.00           H
ATOM   2847  CB  THR   180      29.938  34.014  23.562  1.00  0.00           C
ATOM   2848  HB  THR   180      29.537  33.106  24.010  1.00  0.00           H
ATOM   2849  CG2 THR   180      29.987  33.792  22.035  1.00  0.00           C
ATOM   2850 HG21 THR   180      30.674  32.952  21.927  1.00  0.00           H
ATOM   2851 HG22 THR   180      30.283  34.707  21.521  1.00  0.00           H
ATOM   2852 HG23 THR   180      29.052  33.432  21.608  1.00  0.00           H
ATOM   2853  OG1 THR   180      31.342  34.226  23.880  1.00  0.00           O
ATOM   2854  HG1 THR   180      31.704  33.350  24.028  1.00  0.00           H
ATOM   2855  C   THR   180      27.645  34.957  23.242  1.00  0.00           C
ATOM   2856  O   THR   180      27.240  35.671  22.343  1.00  0.00           O
ATOM   2857  N   LYS   181      26.805  34.289  24.063  1.00  0.00           N
ATOM   2858  H   LYS   181      27.161  33.684  24.790  1.00  0.00           H
ATOM   2859  CA  LYS   181      25.312  34.272  23.989  1.00  0.00           C
ATOM   2860  HA  LYS   181      24.981  33.744  23.095  1.00  0.00           H
ATOM   2861  CB  LYS   181      24.767  33.498  25.212  1.00  0.00           C
ATOM   2862  HB2 LYS   181      25.049  32.462  25.021  1.00  0.00           H
ATOM   2863  HB3 LYS   181      25.088  33.944  26.154  1.00  0.00           H
ATOM   2864  CG  LYS   181      23.211  33.498  25.356  1.00  0.00           C
ATOM   2865  HG2 LYS   181      22.920  34.536  25.516  1.00  0.00           H
ATOM   2866  HG3 LYS   181      22.722  33.313  24.399  1.00  0.00           H
ATOM   2867  CD  LYS   181      22.714  32.580  26.497  1.00  0.00           C
ATOM   2868  HD2 LYS   181      22.895  31.546  26.203  1.00  0.00           H
ATOM   2869  HD3 LYS   181      23.242  32.875  27.403  1.00  0.00           H
ATOM   2870  CE  LYS   181      21.234  32.731  26.648  1.00  0.00           C
ATOM   2871  HE2 LYS   181      21.024  33.715  27.068  1.00  0.00           H
ATOM   2872  HE3 LYS   181      20.762  32.698  25.664  1.00  0.00           H
ATOM   2873  NZ  LYS   181      20.628  31.748  27.500  1.00  0.00           N
ATOM   2874  HZ1 LYS   181      20.995  31.818  28.438  1.00  0.00           H
ATOM   2875  HZ2 LYS   181      20.697  30.764  27.276  1.00  0.00           H
ATOM   2876  HZ3 LYS   181      19.649  31.987  27.570  1.00  0.00           H
ATOM   2877  C   LYS   181      24.714  35.694  23.880  1.00  0.00           C
ATOM   2878  O   LYS   181      23.711  35.936  23.155  1.00  0.00           O
ATOM   2879  N   ARG   182      25.258  36.751  24.544  1.00  0.00           N
ATOM   2880  H   ARG   182      25.977  36.493  25.206  1.00  0.00           H
ATOM   2881  CA  ARG   182      24.626  38.125  24.595  1.00  0.00           C
ATOM   2882  HA  ARG   182      23.685  38.028  24.056  1.00  0.00           H
ATOM   2883  CB  ARG   182      24.541  38.522  26.052  1.00  0.00           C
ATOM   2884  HB2 ARG   182      25.513  38.363  26.517  1.00  0.00           H
ATOM   2885  HB3 ARG   182      24.369  39.595  26.133  1.00  0.00           H
ATOM   2886  CG  ARG   182      23.428  37.747  26.792  1.00  0.00           C
ATOM   2887  HG2 ARG   182      22.481  38.145  26.427  1.00  0.00           H
ATOM   2888  HG3 ARG   182      23.445  36.680  26.568  1.00  0.00           H
ATOM   2889  CD  ARG   182      23.775  38.011  28.310  1.00  0.00           C
ATOM   2890  HD2 ARG   182      24.726  37.518  28.513  1.00  0.00           H
ATOM   2891  HD3 ARG   182      23.869  39.089  28.443  1.00  0.00           H
ATOM   2892  NE  ARG   182      22.812  37.480  29.278  1.00  0.00           N
ATOM   2893  HE  ARG   182      22.210  38.121  29.775  1.00  0.00           H
ATOM   2894  CZ  ARG   182      22.556  36.233  29.586  1.00  0.00           C
ATOM   2895  NH1 ARG   182      21.620  35.954  30.441  1.00  0.00           N
ATOM   2896 HH11 ARG   182      21.004  36.590  30.926  1.00  0.00           H
ATOM   2897 HH12 ARG   182      21.478  34.970  30.624  1.00  0.00           H
ATOM   2898  NH2 ARG   182      23.184  35.225  29.065  1.00  0.00           N
ATOM   2899 HH21 ARG   182      23.964  35.380  28.443  1.00  0.00           H
ATOM   2900 HH22 ARG   182      22.802  34.320  29.298  1.00  0.00           H
ATOM   2901  C   ARG   182      25.431  39.197  23.791  1.00  0.00           C
ATOM   2902  O   ARG   182      25.071  40.379  23.722  1.00  0.00           O
ATOM   2903  N   ASN   183      26.583  38.801  23.245  1.00  0.00           N
ATOM   2904  H   ASN   183      27.056  37.968  23.566  1.00  0.00           H
ATOM   2905  CA  ASN   183      27.361  39.609  22.274  1.00  0.00           C
ATOM   2906  HA  ASN   183      28.201  38.951  22.057  1.00  0.00           H
ATOM   2907  CB  ASN   183      26.624  39.803  20.908  1.00  0.00           C
ATOM   2908  HB2 ASN   183      25.898  40.616  20.869  1.00  0.00           H
ATOM   2909  HB3 ASN   183      27.407  40.139  20.229  1.00  0.00           H
ATOM   2910  CG  ASN   183      25.957  38.571  20.324  1.00  0.00           C
ATOM   2911  OD1 ASN   183      26.525  37.830  19.636  1.00  0.00           O
ATOM   2912  ND2 ASN   183      24.703  38.531  20.594  1.00  0.00           N
ATOM   2913 HD21 ASN   183      24.321  39.251  21.190  1.00  0.00           H
ATOM   2914 HD22 ASN   183      24.167  37.737  20.272  1.00  0.00           H
ATOM   2915  C   ASN   183      28.074  40.840  22.949  1.00  0.00           C
ATOM   2916  O   ASN   183      28.270  41.885  22.322  1.00  0.00           O
ATOM   2917  N   ILE   184      28.333  40.731  24.271  1.00  0.00           N
ATOM   2918  H   ILE   184      28.067  39.865  24.716  1.00  0.00           H
ATOM   2919  CA  ILE   184      28.933  41.788  25.027  1.00  0.00           C
ATOM   2920  HA  ILE   184      28.419  42.720  24.794  1.00  0.00           H
ATOM   2921  CB  ILE   184      28.720  41.580  26.494  1.00  0.00           C
ATOM   2922  HB  ILE   184      29.461  40.844  26.807  1.00  0.00           H
ATOM   2923  CG2 ILE   184      29.058  42.983  27.230  1.00  0.00           C
ATOM   2924 HG21 ILE   184      30.071  43.349  27.063  1.00  0.00           H
ATOM   2925 HG22 ILE   184      28.947  42.791  28.297  1.00  0.00           H
ATOM   2926 HG23 ILE   184      28.317  43.748  26.998  1.00  0.00           H
ATOM   2927  CG1 ILE   184      27.389  41.105  26.895  1.00  0.00           C
ATOM   2928 HG12 ILE   184      26.647  41.894  26.766  1.00  0.00           H
ATOM   2929 HG13 ILE   184      27.038  40.293  26.260  1.00  0.00           H
ATOM   2930  CD1 ILE   184      27.142  40.670  28.345  1.00  0.00           C
ATOM   2931 HD11 ILE   184      26.156  40.208  28.407  1.00  0.00           H
ATOM   2932 HD12 ILE   184      27.186  41.496  29.054  1.00  0.00           H
ATOM   2933 HD13 ILE   184      27.794  39.867  28.688  1.00  0.00           H
ATOM   2934  C   ILE   184      30.483  41.872  24.877  1.00  0.00           C
ATOM   2935  O   ILE   184      31.079  40.794  24.966  1.00  0.00           O
ATOM   2936  N   PRO   185      31.056  42.993  24.505  1.00  0.00           N
ATOM   2937  CD  PRO   185      30.466  44.270  24.486  1.00  0.00           C
ATOM   2938  HD2 PRO   185      29.997  44.587  25.417  1.00  0.00           H
ATOM   2939  HD3 PRO   185      29.868  44.272  23.576  1.00  0.00           H
ATOM   2940  CG  PRO   185      31.614  45.269  24.255  1.00  0.00           C
ATOM   2941  HG2 PRO   185      31.998  45.536  25.240  1.00  0.00           H
ATOM   2942  HG3 PRO   185      31.296  46.122  23.656  1.00  0.00           H
ATOM   2943  CB  PRO   185      32.600  44.414  23.519  1.00  0.00           C
ATOM   2944  HB2 PRO   185      33.581  44.888  23.475  1.00  0.00           H
ATOM   2945  HB3 PRO   185      32.271  44.244  22.494  1.00  0.00           H
ATOM   2946  CA  PRO   185      32.481  43.073  24.236  1.00  0.00           C
ATOM   2947  HA  PRO   185      32.735  42.337  23.474  1.00  0.00           H
ATOM   2948  C   PRO   185      33.465  42.883  25.413  1.00  0.00           C
ATOM   2949  O   PRO   185      34.203  43.825  25.723  1.00  0.00           O
ATOM   2950  N   ILE   186      33.411  41.704  26.104  1.00  0.00           N
ATOM   2951  H   ILE   186      32.812  41.014  25.675  1.00  0.00           H
ATOM   2952  CA  ILE   186      34.195  41.366  27.281  1.00  0.00           C
ATOM   2953  HA  ILE   186      34.867  42.158  27.614  1.00  0.00           H
ATOM   2954  CB  ILE   186      33.269  41.195  28.523  1.00  0.00           C
ATOM   2955  HB  ILE   186      32.569  40.384  28.320  1.00  0.00           H
ATOM   2956  CG2 ILE   186      33.975  40.581  29.782  1.00  0.00           C
ATOM   2957 HG21 ILE   186      34.372  41.481  30.253  1.00  0.00           H
ATOM   2958 HG22 ILE   186      34.731  39.819  29.597  1.00  0.00           H
ATOM   2959 HG23 ILE   186      33.216  40.292  30.509  1.00  0.00           H
ATOM   2960  CG1 ILE   186      32.495  42.571  28.791  1.00  0.00           C
ATOM   2961 HG12 ILE   186      33.307  43.282  28.940  1.00  0.00           H
ATOM   2962 HG13 ILE   186      31.948  42.842  27.887  1.00  0.00           H
ATOM   2963  CD1 ILE   186      31.460  42.465  29.934  1.00  0.00           C
ATOM   2964 HD11 ILE   186      30.669  41.722  29.828  1.00  0.00           H
ATOM   2965 HD12 ILE   186      30.977  43.430  30.086  1.00  0.00           H
ATOM   2966 HD13 ILE   186      32.071  42.240  30.809  1.00  0.00           H
ATOM   2967  C   ILE   186      34.996  40.070  27.002  1.00  0.00           C
ATOM   2968  O   ILE   186      34.418  39.145  26.467  1.00  0.00           O
ATOM   2969  N   GLU   187      36.304  40.061  27.298  1.00  0.00           N
ATOM   2970  H   GLU   187      36.743  40.920  27.599  1.00  0.00           H
ATOM   2971  CA  GLU   187      37.172  38.944  27.015  1.00  0.00           C
ATOM   2972  HA  GLU   187      36.569  38.102  26.671  1.00  0.00           H
ATOM   2973  CB  GLU   187      38.207  39.346  25.909  1.00  0.00           C
ATOM   2974  HB2 GLU   187      37.719  39.833  25.067  1.00  0.00           H
ATOM   2975  HB3 GLU   187      38.949  39.964  26.417  1.00  0.00           H
ATOM   2976  CG  GLU   187      39.072  38.227  25.430  1.00  0.00           C
ATOM   2977  HG2 GLU   187      39.936  38.645  24.912  1.00  0.00           H
ATOM   2978  HG3 GLU   187      39.419  37.663  26.296  1.00  0.00           H
ATOM   2979  CD  GLU   187      38.307  37.246  24.499  1.00  0.00           C
ATOM   2980  OE1 GLU   187      38.956  36.509  23.721  1.00  0.00           O
ATOM   2981  OE2 GLU   187      37.094  37.234  24.369  1.00  0.00           O
ATOM   2982  C   GLU   187      37.901  38.370  28.337  1.00  0.00           C
ATOM   2983  O   GLU   187      38.709  39.081  28.863  1.00  0.00           O
ATOM   2984  N   VAL   188      37.547  37.175  28.817  1.00  0.00           N
ATOM   2985  H   VAL   188      36.829  36.654  28.333  1.00  0.00           H
ATOM   2986  CA  VAL   188      37.951  36.755  30.140  1.00  0.00           C
ATOM   2987  HA  VAL   188      38.225  37.596  30.776  1.00  0.00           H
ATOM   2988  CB  VAL   188      36.983  35.707  30.843  1.00  0.00           C
ATOM   2989  HB  VAL   188      36.885  34.741  30.346  1.00  0.00           H
ATOM   2990  CG1 VAL   188      37.394  35.342  32.330  1.00  0.00           C
ATOM   2991 HG11 VAL   188      38.357  34.830  32.343  1.00  0.00           H
ATOM   2992 HG12 VAL   188      37.472  36.220  32.970  1.00  0.00           H
ATOM   2993 HG13 VAL   188      36.666  34.686  32.807  1.00  0.00           H
ATOM   2994  CG2 VAL   188      35.624  36.368  30.938  1.00  0.00           C
ATOM   2995 HG21 VAL   188      35.748  37.274  31.531  1.00  0.00           H
ATOM   2996 HG22 VAL   188      34.894  35.776  31.490  1.00  0.00           H
ATOM   2997 HG23 VAL   188      35.254  36.559  29.931  1.00  0.00           H
ATOM   2998  C   VAL   188      39.248  36.056  30.062  1.00  0.00           C
ATOM   2999  O   VAL   188      39.453  35.100  29.390  1.00  0.00           O
ATOM   3000  N   VAL   189      40.223  36.751  30.744  1.00  0.00           N
ATOM   3001  H   VAL   189      39.991  37.644  31.153  1.00  0.00           H
ATOM   3002  CA  VAL   189      41.643  36.602  30.458  1.00  0.00           C
ATOM   3003  HA  VAL   189      41.777  35.699  29.861  1.00  0.00           H
ATOM   3004  CB  VAL   189      42.285  37.752  29.678  1.00  0.00           C
ATOM   3005  HB  VAL   189      41.525  38.022  28.944  1.00  0.00           H
ATOM   3006  CG1 VAL   189      42.672  39.040  30.446  1.00  0.00           C
ATOM   3007 HG11 VAL   189      42.766  39.855  29.729  1.00  0.00           H
ATOM   3008 HG12 VAL   189      41.830  39.345  31.067  1.00  0.00           H
ATOM   3009 HG13 VAL   189      43.563  38.878  31.052  1.00  0.00           H
ATOM   3010  CG2 VAL   189      43.626  37.450  28.885  1.00  0.00           C
ATOM   3011 HG21 VAL   189      44.416  37.208  29.594  1.00  0.00           H
ATOM   3012 HG22 VAL   189      44.081  38.378  28.535  1.00  0.00           H
ATOM   3013 HG23 VAL   189      43.442  36.859  27.987  1.00  0.00           H
ATOM   3014  C   VAL   189      42.499  36.309  31.751  1.00  0.00           C
ATOM   3015  O   VAL   189      43.592  35.838  31.675  1.00  0.00           O
ATOM   3016  N   ALA   190      41.980  36.554  33.011  1.00  0.00           N
ATOM   3017  H   ALA   190      41.029  36.893  32.974  1.00  0.00           H
ATOM   3018  CA  ALA   190      42.610  36.194  34.267  1.00  0.00           C
ATOM   3019  HA  ALA   190      43.209  35.290  34.156  1.00  0.00           H
ATOM   3020  CB  ALA   190      43.623  37.167  34.868  1.00  0.00           C
ATOM   3021  HB1 ALA   190      44.388  37.389  34.125  1.00  0.00           H
ATOM   3022  HB2 ALA   190      44.088  36.693  35.733  1.00  0.00           H
ATOM   3023  HB3 ALA   190      43.109  38.100  35.096  1.00  0.00           H
ATOM   3024  C   ALA   190      41.566  35.660  35.352  1.00  0.00           C
ATOM   3025  O   ALA   190      40.451  36.143  35.394  1.00  0.00           O
ATOM   3026  N   LEU   191      41.807  34.511  35.999  1.00  0.00           N
ATOM   3027  H   LEU   191      42.600  33.967  35.690  1.00  0.00           H
ATOM   3028  CA  LEU   191      41.022  33.980  37.070  1.00  0.00           C
ATOM   3029  HA  LEU   191      40.196  34.639  37.332  1.00  0.00           H
ATOM   3030  CB  LEU   191      40.513  32.661  36.526  1.00  0.00           C
ATOM   3031  HB2 LEU   191      40.110  32.803  35.523  1.00  0.00           H
ATOM   3032  HB3 LEU   191      41.401  32.068  36.312  1.00  0.00           H
ATOM   3033  CG  LEU   191      39.478  31.898  37.330  1.00  0.00           C
ATOM   3034  HG  LEU   191      39.170  31.054  36.711  1.00  0.00           H
ATOM   3035  CD1 LEU   191      39.996  31.388  38.711  1.00  0.00           C
ATOM   3036 HD11 LEU   191      40.785  30.651  38.564  1.00  0.00           H
ATOM   3037 HD12 LEU   191      39.229  30.768  39.174  1.00  0.00           H
ATOM   3038 HD13 LEU   191      40.312  32.189  39.379  1.00  0.00           H
ATOM   3039  CD2 LEU   191      38.167  32.627  37.458  1.00  0.00           C
ATOM   3040 HD21 LEU   191      38.007  33.051  36.467  1.00  0.00           H
ATOM   3041 HD22 LEU   191      37.349  31.976  37.765  1.00  0.00           H
ATOM   3042 HD23 LEU   191      38.205  33.500  38.110  1.00  0.00           H
ATOM   3043  C   LEU   191      41.900  33.888  38.302  1.00  0.00           C
ATOM   3044  O   LEU   191      43.032  33.261  38.280  1.00  0.00           O
ATOM   3045  N   ILE   192      41.535  34.599  39.352  1.00  0.00           N
ATOM   3046  H   ILE   192      40.604  34.991  39.393  1.00  0.00           H
ATOM   3047  CA  ILE   192      42.383  34.806  40.553  1.00  0.00           C
ATOM   3048  HA  ILE   192      43.283  34.209  40.408  1.00  0.00           H
ATOM   3049  CB  ILE   192      42.837  36.376  40.633  1.00  0.00           C
ATOM   3050  HB  ILE   192      43.668  36.473  41.332  1.00  0.00           H
ATOM   3051  CG2 ILE   192      43.372  36.801  39.258  1.00  0.00           C
ATOM   3052 HG21 ILE   192      42.559  36.712  38.538  1.00  0.00           H
ATOM   3053 HG22 ILE   192      44.115  36.122  38.838  1.00  0.00           H
ATOM   3054 HG23 ILE   192      43.734  37.829  39.269  1.00  0.00           H
ATOM   3055  CG1 ILE   192      41.679  37.322  41.099  1.00  0.00           C
ATOM   3056 HG12 ILE   192      41.005  37.470  40.256  1.00  0.00           H
ATOM   3057 HG13 ILE   192      41.129  36.899  41.939  1.00  0.00           H
ATOM   3058  CD1 ILE   192      42.205  38.719  41.487  1.00  0.00           C
ATOM   3059 HD11 ILE   192      42.670  39.220  40.638  1.00  0.00           H
ATOM   3060 HD12 ILE   192      42.889  38.549  42.319  1.00  0.00           H
ATOM   3061 HD13 ILE   192      41.387  39.357  41.822  1.00  0.00           H
ATOM   3062  C   ILE   192      41.739  34.388  41.829  1.00  0.00           C
ATOM   3063  O   ILE   192      40.518  34.154  41.957  1.00  0.00           O
ATOM   3064  N   ASN   193      42.484  34.322  42.939  1.00  0.00           N
ATOM   3065  H   ASN   193      43.476  34.229  42.770  1.00  0.00           H
ATOM   3066  CA  ASN   193      41.967  34.498  44.278  1.00  0.00           C
ATOM   3067  HA  ASN   193      40.911  34.275  44.435  1.00  0.00           H
ATOM   3068  CB  ASN   193      42.751  33.511  45.132  1.00  0.00           C
ATOM   3069  HB2 ASN   193      42.778  32.507  44.707  1.00  0.00           H
ATOM   3070  HB3 ASN   193      43.758  33.927  45.090  1.00  0.00           H
ATOM   3071  CG  ASN   193      42.306  33.516  46.626  1.00  0.00           C
ATOM   3072  OD1 ASN   193      42.686  34.348  47.378  1.00  0.00           O
ATOM   3073  ND2 ASN   193      41.433  32.568  46.945  1.00  0.00           N
ATOM   3074 HD21 ASN   193      41.189  31.861  46.267  1.00  0.00           H
ATOM   3075 HD22 ASN   193      41.137  32.529  47.911  1.00  0.00           H
ATOM   3076  C   ASN   193      42.220  35.912  44.834  1.00  0.00           C
ATOM   3077  O   ASN   193      43.245  36.512  44.564  1.00  0.00           O
ATOM   3078  N   ASP   194      41.385  36.489  45.704  1.00  0.00           N
ATOM   3079  H   ASP   194      40.550  35.953  45.892  1.00  0.00           H
ATOM   3080  CA  ASP   194      41.536  37.842  46.254  1.00  0.00           C
ATOM   3081  HA  ASP   194      41.674  38.528  45.419  1.00  0.00           H
ATOM   3082  CB  ASP   194      40.230  38.301  46.862  1.00  0.00           C
ATOM   3083  HB2 ASP   194      40.287  39.237  47.418  1.00  0.00           H
ATOM   3084  HB3 ASP   194      39.457  38.394  46.099  1.00  0.00           H
ATOM   3085  CG  ASP   194      39.609  37.327  47.788  1.00  0.00           C
ATOM   3086  OD1 ASP   194      40.320  36.811  48.658  1.00  0.00           O
ATOM   3087  OD2 ASP   194      38.429  36.959  47.538  1.00  0.00           O
ATOM   3088  C   ASP   194      42.772  38.075  47.085  1.00  0.00           C
ATOM   3089  O   ASP   194      43.287  39.238  47.081  1.00  0.00           O
ATOM   3090  N   THR   195      43.363  37.097  47.767  1.00  0.00           N
ATOM   3091  H   THR   195      42.972  36.167  47.789  1.00  0.00           H
ATOM   3092  CA  THR   195      44.724  37.226  48.356  1.00  0.00           C
ATOM   3093  HA  THR   195      44.760  38.141  48.949  1.00  0.00           H
ATOM   3094  CB  THR   195      45.040  36.102  49.375  1.00  0.00           C
ATOM   3095  HB  THR   195      45.332  35.187  48.859  1.00  0.00           H
ATOM   3096  CG2 THR   195      46.038  36.449  50.447  1.00  0.00           C
ATOM   3097 HG21 THR   195      46.974  36.236  49.931  1.00  0.00           H
ATOM   3098 HG22 THR   195      45.909  35.726  51.253  1.00  0.00           H
ATOM   3099 HG23 THR   195      45.860  37.474  50.773  1.00  0.00           H
ATOM   3100  OG1 THR   195      43.910  35.730  50.120  1.00  0.00           O
ATOM   3101  HG1 THR   195      43.221  35.431  49.520  1.00  0.00           H
ATOM   3102  C   THR   195      45.713  37.462  47.233  1.00  0.00           C
ATOM   3103  O   THR   195      46.553  38.385  47.393  1.00  0.00           O
ATOM   3104  N   THR   196      45.665  36.715  46.135  1.00  0.00           N
ATOM   3105  H   THR   196      44.986  35.973  46.042  1.00  0.00           H
ATOM   3106  CA  THR   196      46.549  36.968  45.024  1.00  0.00           C
ATOM   3107  HA  THR   196      47.578  37.034  45.377  1.00  0.00           H
ATOM   3108  CB  THR   196      46.462  35.871  43.979  1.00  0.00           C
ATOM   3109  HB  THR   196      45.547  36.194  43.485  1.00  0.00           H
ATOM   3110  CG2 THR   196      47.706  35.742  43.085  1.00  0.00           C
ATOM   3111 HG21 THR   196      47.860  36.628  42.467  1.00  0.00           H
ATOM   3112 HG22 THR   196      47.544  34.989  42.315  1.00  0.00           H
ATOM   3113 HG23 THR   196      48.555  35.531  43.734  1.00  0.00           H
ATOM   3114  OG1 THR   196      46.384  34.687  44.635  1.00  0.00           O
ATOM   3115  HG1 THR   196      45.819  34.126  44.098  1.00  0.00           H
ATOM   3116  C   THR   196      46.313  38.411  44.435  1.00  0.00           C
ATOM   3117  O   THR   196      47.294  39.069  44.032  1.00  0.00           O
ATOM   3118  N   GLY   197      45.075  38.831  44.331  1.00  0.00           N
ATOM   3119  H   GLY   197      44.303  38.330  44.746  1.00  0.00           H
ATOM   3120  CA  GLY   197      44.730  40.251  44.030  1.00  0.00           C
ATOM   3121  HA2 GLY   197      45.149  40.471  43.048  1.00  0.00           H
ATOM   3122  HA3 GLY   197      43.655  40.428  44.068  1.00  0.00           H
ATOM   3123  C   GLY   197      45.432  41.307  44.956  1.00  0.00           C
ATOM   3124  O   GLY   197      46.146  42.258  44.528  1.00  0.00           O
ATOM   3125  N   THR   198      45.414  40.990  46.215  1.00  0.00           N
ATOM   3126  H   THR   198      44.814  40.224  46.487  1.00  0.00           H
ATOM   3127  CA  THR   198      45.949  41.928  47.328  1.00  0.00           C
ATOM   3128  HA  THR   198      45.578  42.949  47.245  1.00  0.00           H
ATOM   3129  CB  THR   198      45.570  41.214  48.665  1.00  0.00           C
ATOM   3130  HB  THR   198      45.832  40.156  48.637  1.00  0.00           H
ATOM   3131  CG2 THR   198      46.271  41.931  49.859  1.00  0.00           C
ATOM   3132 HG21 THR   198      46.005  42.978  49.715  1.00  0.00           H
ATOM   3133 HG22 THR   198      47.355  41.821  49.846  1.00  0.00           H
ATOM   3134 HG23 THR   198      45.822  41.602  50.796  1.00  0.00           H
ATOM   3135  OG1 THR   198      44.269  41.455  48.939  1.00  0.00           O
ATOM   3136  HG1 THR   198      43.765  40.811  48.437  1.00  0.00           H
ATOM   3137  C   THR   198      47.509  42.004  47.101  1.00  0.00           C
ATOM   3138  O   THR   198      48.068  43.095  47.268  1.00  0.00           O
ATOM   3139  N   LEU   199      48.140  40.908  46.648  1.00  0.00           N
ATOM   3140  H   LEU   199      47.689  40.005  46.602  1.00  0.00           H
ATOM   3141  CA  LEU   199      49.565  41.053  46.422  1.00  0.00           C
ATOM   3142  HA  LEU   199      49.977  41.617  47.260  1.00  0.00           H
ATOM   3143  CB  LEU   199      50.151  39.660  46.339  1.00  0.00           C
ATOM   3144  HB2 LEU   199      50.225  39.295  47.363  1.00  0.00           H
ATOM   3145  HB3 LEU   199      49.602  38.996  45.670  1.00  0.00           H
ATOM   3146  CG  LEU   199      51.584  39.663  45.682  1.00  0.00           C
ATOM   3147  HG  LEU   199      51.544  40.253  44.766  1.00  0.00           H
ATOM   3148  CD1 LEU   199      52.736  40.184  46.624  1.00  0.00           C
ATOM   3149 HD11 LEU   199      52.698  41.227  46.936  1.00  0.00           H
ATOM   3150 HD12 LEU   199      53.661  40.165  46.049  1.00  0.00           H
ATOM   3151 HD13 LEU   199      52.905  39.484  47.443  1.00  0.00           H
ATOM   3152  CD2 LEU   199      51.982  38.249  45.266  1.00  0.00           C
ATOM   3153 HD21 LEU   199      52.155  37.733  46.210  1.00  0.00           H
ATOM   3154 HD22 LEU   199      51.148  37.819  44.711  1.00  0.00           H
ATOM   3155 HD23 LEU   199      52.838  38.150  44.598  1.00  0.00           H
ATOM   3156  C   LEU   199      49.743  41.983  45.186  1.00  0.00           C
ATOM   3157  O   LEU   199      50.325  43.046  45.254  1.00  0.00           O
ATOM   3158  N   VAL   200      49.132  41.700  44.000  1.00  0.00           N
ATOM   3159  H   VAL   200      48.555  40.871  44.001  1.00  0.00           H
ATOM   3160  CA  VAL   200      49.567  42.289  42.698  1.00  0.00           C
ATOM   3161  HA  VAL   200      50.654  42.210  42.715  1.00  0.00           H
ATOM   3162  CB  VAL   200      49.104  41.316  41.565  1.00  0.00           C
ATOM   3163  HB  VAL   200      48.021  41.293  41.681  1.00  0.00           H
ATOM   3164  CG1 VAL   200      49.459  41.852  40.205  1.00  0.00           C
ATOM   3165 HG11 VAL   200      48.875  42.726  39.915  1.00  0.00           H
ATOM   3166 HG12 VAL   200      50.518  42.085  40.317  1.00  0.00           H
ATOM   3167 HG13 VAL   200      49.345  41.097  39.428  1.00  0.00           H
ATOM   3168  CG2 VAL   200      49.765  39.943  41.609  1.00  0.00           C
ATOM   3169 HG21 VAL   200      50.846  39.930  41.463  1.00  0.00           H
ATOM   3170 HG22 VAL   200      49.209  39.308  40.919  1.00  0.00           H
ATOM   3171 HG23 VAL   200      49.466  39.366  42.484  1.00  0.00           H
ATOM   3172  C   VAL   200      49.230  43.738  42.580  1.00  0.00           C
ATOM   3173  O   VAL   200      50.119  44.551  42.225  1.00  0.00           O
ATOM   3174  N   ALA   201      48.039  44.296  42.812  1.00  0.00           N
ATOM   3175  H   ALA   201      47.524  43.693  43.437  1.00  0.00           H
ATOM   3176  CA  ALA   201      47.690  45.727  42.718  1.00  0.00           C
ATOM   3177  HA  ALA   201      48.156  46.041  41.784  1.00  0.00           H
ATOM   3178  CB  ALA   201      46.141  45.903  42.657  1.00  0.00           C
ATOM   3179  HB1 ALA   201      45.712  45.150  43.318  1.00  0.00           H
ATOM   3180  HB2 ALA   201      45.843  45.746  41.621  1.00  0.00           H
ATOM   3181  HB3 ALA   201      45.934  46.968  42.765  1.00  0.00           H
ATOM   3182  C   ALA   201      48.317  46.538  43.866  1.00  0.00           C
ATOM   3183  O   ALA   201      48.591  47.717  43.613  1.00  0.00           O
ATOM   3184  N   SER   202      48.581  45.947  45.071  1.00  0.00           N
ATOM   3185  H   SER   202      48.567  44.938  45.113  1.00  0.00           H
ATOM   3186  CA  SER   202      49.150  46.726  46.119  1.00  0.00           C
ATOM   3187  HA  SER   202      48.588  47.660  46.126  1.00  0.00           H
ATOM   3188  CB  SER   202      49.135  46.039  47.548  1.00  0.00           C
ATOM   3189  HB2 SER   202      49.808  45.187  47.449  1.00  0.00           H
ATOM   3190  HB3 SER   202      49.670  46.683  48.244  1.00  0.00           H
ATOM   3191  OG  SER   202      47.851  45.699  47.965  1.00  0.00           O
ATOM   3192  HG  SER   202      47.801  44.768  47.735  1.00  0.00           H
ATOM   3193  C   SER   202      50.629  47.050  45.778  1.00  0.00           C
ATOM   3194  O   SER   202      51.024  48.162  46.113  1.00  0.00           O
ATOM   3195  N   TYR   203      51.315  46.185  45.099  1.00  0.00           N
ATOM   3196  H   TYR   203      50.906  45.307  44.811  1.00  0.00           H
ATOM   3197  CA  TYR   203      52.646  46.371  44.538  1.00  0.00           C
ATOM   3198  HA  TYR   203      53.340  46.849  45.229  1.00  0.00           H
ATOM   3199  CB  TYR   203      53.186  44.998  44.246  1.00  0.00           C
ATOM   3200  HB2 TYR   203      53.152  44.411  45.164  1.00  0.00           H
ATOM   3201  HB3 TYR   203      52.674  44.378  43.510  1.00  0.00           H
ATOM   3202  CG  TYR   203      54.609  44.828  43.717  1.00  0.00           C
ATOM   3203  CD1 TYR   203      55.629  45.801  43.717  1.00  0.00           C
ATOM   3204  HD1 TYR   203      55.431  46.712  44.262  1.00  0.00           H
ATOM   3205  CE1 TYR   203      56.835  45.642  43.074  1.00  0.00           C
ATOM   3206  HE1 TYR   203      57.471  46.514  43.123  1.00  0.00           H
ATOM   3207  CZ  TYR   203      57.135  44.500  42.362  1.00  0.00           C
ATOM   3208  OH  TYR   203      58.295  44.439  41.716  1.00  0.00           O
ATOM   3209  HH  TYR   203      58.645  45.309  41.514  1.00  0.00           H
ATOM   3210  CE2 TYR   203      56.239  43.417  42.521  1.00  0.00           C
ATOM   3211  HE2 TYR   203      56.345  42.480  41.995  1.00  0.00           H
ATOM   3212  CD2 TYR   203      55.013  43.585  43.223  1.00  0.00           C
ATOM   3213  HD2 TYR   203      54.251  42.826  43.323  1.00  0.00           H
ATOM   3214  C   TYR   203      52.598  47.210  43.271  1.00  0.00           C
ATOM   3215  O   TYR   203      53.628  47.842  42.954  1.00  0.00           O
ATOM   3216  N   TYR   204      51.455  47.336  42.569  1.00  0.00           N
ATOM   3217  H   TYR   204      50.634  46.875  42.935  1.00  0.00           H
ATOM   3218  CA  TYR   204      51.268  48.432  41.594  1.00  0.00           C
ATOM   3219  HA  TYR   204      52.145  48.426  40.947  1.00  0.00           H
ATOM   3220  CB  TYR   204      50.070  48.167  40.687  1.00  0.00           C
ATOM   3221  HB2 TYR   204      50.140  47.177  40.236  1.00  0.00           H
ATOM   3222  HB3 TYR   204      49.232  48.099  41.381  1.00  0.00           H
ATOM   3223  CG  TYR   204      49.798  49.184  39.550  1.00  0.00           C
ATOM   3224  CD1 TYR   204      50.583  49.162  38.377  1.00  0.00           C
ATOM   3225  HD1 TYR   204      51.309  48.384  38.190  1.00  0.00           H
ATOM   3226  CE1 TYR   204      50.340  50.106  37.415  1.00  0.00           C
ATOM   3227  HE1 TYR   204      50.776  49.939  36.441  1.00  0.00           H
ATOM   3228  CZ  TYR   204      49.352  51.054  37.569  1.00  0.00           C
ATOM   3229  OH  TYR   204      49.203  51.997  36.659  1.00  0.00           O
ATOM   3230  HH  TYR   204      49.443  51.595  35.821  1.00  0.00           H
ATOM   3231  CE2 TYR   204      48.693  51.208  38.786  1.00  0.00           C
ATOM   3232  HE2 TYR   204      48.075  52.051  39.059  1.00  0.00           H
ATOM   3233  CD2 TYR   204      48.869  50.202  39.747  1.00  0.00           C
ATOM   3234  HD2 TYR   204      48.273  50.186  40.648  1.00  0.00           H
ATOM   3235  C   TYR   204      51.174  49.834  42.206  1.00  0.00           C
ATOM   3236  O   TYR   204      51.969  50.661  41.704  1.00  0.00           O
ATOM   3237  N   THR   205      50.432  50.047  43.251  1.00  0.00           N
ATOM   3238  H   THR   205      49.884  49.363  43.750  1.00  0.00           H
ATOM   3239  CA  THR   205      50.412  51.359  43.890  1.00  0.00           C
ATOM   3240  HA  THR   205      50.493  52.068  43.066  1.00  0.00           H
ATOM   3241  CB  THR   205      49.012  51.630  44.570  1.00  0.00           C
ATOM   3242  HB  THR   205      49.061  52.674  44.881  1.00  0.00           H
ATOM   3243  CG2 THR   205      47.715  51.465  43.647  1.00  0.00           C
ATOM   3244 HG21 THR   205      47.602  50.403  43.432  1.00  0.00           H
ATOM   3245 HG22 THR   205      47.759  52.128  42.783  1.00  0.00           H
ATOM   3246 HG23 THR   205      46.823  51.843  44.147  1.00  0.00           H
ATOM   3247  OG1 THR   205      48.795  50.854  45.686  1.00  0.00           O
ATOM   3248  HG1 THR   205      48.139  51.310  46.218  1.00  0.00           H
ATOM   3249  C   THR   205      51.576  51.633  44.900  1.00  0.00           C
ATOM   3250  O   THR   205      51.910  52.810  45.125  1.00  0.00           O
ATOM   3251  N   ASP   206      52.359  50.624  45.319  1.00  0.00           N
ATOM   3252  H   ASP   206      52.198  49.682  44.995  1.00  0.00           H
ATOM   3253  CA  ASP   206      53.538  50.715  46.229  1.00  0.00           C
ATOM   3254  HA  ASP   206      53.856  51.757  46.234  1.00  0.00           H
ATOM   3255  CB  ASP   206      53.010  50.498  47.620  1.00  0.00           C
ATOM   3256  HB2 ASP   206      52.321  51.283  47.932  1.00  0.00           H
ATOM   3257  HB3 ASP   206      52.552  49.547  47.890  1.00  0.00           H
ATOM   3258  CG  ASP   206      54.104  50.667  48.685  1.00  0.00           C
ATOM   3259  OD1 ASP   206      55.254  51.119  48.449  1.00  0.00           O
ATOM   3260  OD2 ASP   206      53.740  50.308  49.800  1.00  0.00           O
ATOM   3261  C   ASP   206      54.669  49.759  45.757  1.00  0.00           C
ATOM   3262  O   ASP   206      54.501  48.548  45.925  1.00  0.00           O
ATOM   3263  N   PRO   207      55.783  50.200  45.239  1.00  0.00           N
ATOM   3264  CD  PRO   207      55.972  51.578  44.746  1.00  0.00           C
ATOM   3265  HD2 PRO   207      55.694  52.269  45.543  1.00  0.00           H
ATOM   3266  HD3 PRO   207      55.448  51.570  43.790  1.00  0.00           H
ATOM   3267  CG  PRO   207      57.438  51.675  44.309  1.00  0.00           C
ATOM   3268  HG2 PRO   207      58.009  52.037  45.164  1.00  0.00           H
ATOM   3269  HG3 PRO   207      57.541  52.427  43.527  1.00  0.00           H
ATOM   3270  CB  PRO   207      57.851  50.289  43.897  1.00  0.00           C
ATOM   3271  HB2 PRO   207      58.895  49.992  43.989  1.00  0.00           H
ATOM   3272  HB3 PRO   207      57.585  50.157  42.848  1.00  0.00           H
ATOM   3273  CA  PRO   207      56.957  49.334  44.719  1.00  0.00           C
ATOM   3274  HA  PRO   207      56.614  48.622  43.968  1.00  0.00           H
ATOM   3275  C   PRO   207      57.748  48.704  45.841  1.00  0.00           C
ATOM   3276  O   PRO   207      58.648  47.867  45.515  1.00  0.00           O
ATOM   3277  N   GLU   208      57.451  49.042  47.141  1.00  0.00           N
ATOM   3278  H   GLU   208      56.823  49.830  47.200  1.00  0.00           H
ATOM   3279  CA  GLU   208      57.938  48.502  48.418  1.00  0.00           C
ATOM   3280  HA  GLU   208      59.016  48.373  48.315  1.00  0.00           H
ATOM   3281  CB  GLU   208      57.896  49.537  49.498  1.00  0.00           C
ATOM   3282  HB2 GLU   208      56.891  49.834  49.799  1.00  0.00           H
ATOM   3283  HB3 GLU   208      58.351  49.004  50.332  1.00  0.00           H
ATOM   3284  CG  GLU   208      58.607  50.845  49.275  1.00  0.00           C
ATOM   3285  HG2 GLU   208      58.083  51.370  48.476  1.00  0.00           H
ATOM   3286  HG3 GLU   208      58.418  51.521  50.109  1.00  0.00           H
ATOM   3287  CD  GLU   208      60.058  50.765  49.024  1.00  0.00           C
ATOM   3288  OE1 GLU   208      60.794  50.078  49.796  1.00  0.00           O
ATOM   3289  OE2 GLU   208      60.561  51.373  48.029  1.00  0.00           O
ATOM   3290  C   GLU   208      57.415  47.117  48.837  1.00  0.00           C
ATOM   3291  O   GLU   208      58.006  46.467  49.701  1.00  0.00           O
ATOM   3292  N   THR   209      56.219  46.736  48.251  1.00  0.00           N
ATOM   3293  H   THR   209      55.765  47.243  47.505  1.00  0.00           H
ATOM   3294  CA  THR   209      55.535  45.543  48.642  1.00  0.00           C
ATOM   3295  HA  THR   209      55.298  45.577  49.705  1.00  0.00           H
ATOM   3296  CB  THR   209      54.218  45.497  47.822  1.00  0.00           C
ATOM   3297  HB  THR   209      54.467  45.394  46.766  1.00  0.00           H
ATOM   3298  CG2 THR   209      53.218  44.356  48.197  1.00  0.00           C
ATOM   3299 HG21 THR   209      52.377  44.231  47.515  1.00  0.00           H
ATOM   3300 HG22 THR   209      52.860  44.414  49.225  1.00  0.00           H
ATOM   3301 HG23 THR   209      53.762  43.410  48.191  1.00  0.00           H
ATOM   3302  OG1 THR   209      53.524  46.689  47.978  1.00  0.00           O
ATOM   3303  HG1 THR   209      53.659  47.149  47.148  1.00  0.00           H
ATOM   3304  C   THR   209      56.407  44.263  48.401  1.00  0.00           C
ATOM   3305  O   THR   209      56.476  43.814  47.267  1.00  0.00           O
ATOM   3306  N   LYS   210      57.001  43.731  49.466  1.00  0.00           N
ATOM   3307  H   LYS   210      56.889  44.261  50.318  1.00  0.00           H
ATOM   3308  CA  LYS   210      57.571  42.311  49.582  1.00  0.00           C
ATOM   3309  HA  LYS   210      58.081  42.008  48.667  1.00  0.00           H
ATOM   3310  CB  LYS   210      58.586  42.339  50.663  1.00  0.00           C
ATOM   3311  HB2 LYS   210      58.202  42.741  51.601  1.00  0.00           H
ATOM   3312  HB3 LYS   210      58.875  41.302  50.831  1.00  0.00           H
ATOM   3313  CG  LYS   210      59.844  43.249  50.357  1.00  0.00           C
ATOM   3314  HG2 LYS   210      59.477  44.271  50.456  1.00  0.00           H
ATOM   3315  HG3 LYS   210      60.526  43.230  51.207  1.00  0.00           H
ATOM   3316  CD  LYS   210      60.628  42.966  49.074  1.00  0.00           C
ATOM   3317  HD2 LYS   210      60.661  41.877  49.067  1.00  0.00           H
ATOM   3318  HD3 LYS   210      60.013  43.225  48.212  1.00  0.00           H
ATOM   3319  CE  LYS   210      62.010  43.673  49.048  1.00  0.00           C
ATOM   3320  HE2 LYS   210      62.571  43.310  49.909  1.00  0.00           H
ATOM   3321  HE3 LYS   210      62.627  43.382  48.198  1.00  0.00           H
ATOM   3322  NZ  LYS   210      61.770  45.155  48.863  1.00  0.00           N
ATOM   3323  HZ1 LYS   210      61.513  45.295  47.897  1.00  0.00           H
ATOM   3324  HZ2 LYS   210      62.699  45.537  48.969  1.00  0.00           H
ATOM   3325  HZ3 LYS   210      61.108  45.598  49.482  1.00  0.00           H
ATOM   3326  C   LYS   210      56.531  41.228  49.864  1.00  0.00           C
ATOM   3327  O   LYS   210      56.784  40.088  49.559  1.00  0.00           O
ATOM   3328  N   MET   211      55.314  41.509  50.342  1.00  0.00           N
ATOM   3329  H   MET   211      55.252  42.401  50.814  1.00  0.00           H
ATOM   3330  CA  MET   211      54.281  40.498  50.594  1.00  0.00           C
ATOM   3331  HA  MET   211      54.226  39.828  49.736  1.00  0.00           H
ATOM   3332  CB  MET   211      54.624  39.714  51.885  1.00  0.00           C
ATOM   3333  HB2 MET   211      55.627  39.291  51.832  1.00  0.00           H
ATOM   3334  HB3 MET   211      54.670  40.418  52.716  1.00  0.00           H
ATOM   3335  CG  MET   211      53.615  38.607  52.336  1.00  0.00           C
ATOM   3336  HG2 MET   211      52.623  39.047  52.236  1.00  0.00           H
ATOM   3337  HG3 MET   211      53.705  37.826  51.580  1.00  0.00           H
ATOM   3338  SD  MET   211      53.832  37.984  53.917  1.00  0.00           S
ATOM   3339  CE  MET   211      52.412  36.788  53.871  1.00  0.00           C
ATOM   3340  HE1 MET   211      52.357  36.228  54.806  1.00  0.00           H
ATOM   3341  HE2 MET   211      51.530  37.426  53.927  1.00  0.00           H
ATOM   3342  HE3 MET   211      52.401  36.230  52.936  1.00  0.00           H
ATOM   3343  C   MET   211      52.852  41.085  50.658  1.00  0.00           C
ATOM   3344  O   MET   211      52.709  42.236  51.069  1.00  0.00           O
ATOM   3345  N   GLY   212      51.805  40.372  50.282  1.00  0.00           N
ATOM   3346  H   GLY   212      51.945  39.458  49.877  1.00  0.00           H
ATOM   3347  CA  GLY   212      50.375  40.718  50.498  1.00  0.00           C
ATOM   3348  HA2 GLY   212      50.208  41.752  50.800  1.00  0.00           H
ATOM   3349  HA3 GLY   212      49.847  40.574  49.555  1.00  0.00           H
ATOM   3350  C   GLY   212      49.748  39.781  51.556  1.00  0.00           C
ATOM   3351  O   GLY   212      49.936  38.554  51.494  1.00  0.00           O
ATOM   3352  N   VAL   213      48.963  40.319  52.521  1.00  0.00           N
ATOM   3353  H   VAL   213      48.721  41.299  52.489  1.00  0.00           H
ATOM   3354  CA  VAL   213      48.539  39.619  53.756  1.00  0.00           C
ATOM   3355  HA  VAL   213      48.485  38.541  53.608  1.00  0.00           H
ATOM   3356  CB  VAL   213      49.528  39.782  54.902  1.00  0.00           C
ATOM   3357  HB  VAL   213      50.485  39.832  54.382  1.00  0.00           H
ATOM   3358  CG1 VAL   213      49.475  41.042  55.751  1.00  0.00           C
ATOM   3359 HG11 VAL   213      48.593  41.078  56.390  1.00  0.00           H
ATOM   3360 HG12 VAL   213      50.261  41.124  56.501  1.00  0.00           H
ATOM   3361 HG13 VAL   213      49.628  41.918  55.120  1.00  0.00           H
ATOM   3362  CG2 VAL   213      49.660  38.531  55.798  1.00  0.00           C
ATOM   3363 HG21 VAL   213      48.708  38.381  56.306  1.00  0.00           H
ATOM   3364 HG22 VAL   213      50.336  38.726  56.630  1.00  0.00           H
ATOM   3365 HG23 VAL   213      49.950  37.625  55.265  1.00  0.00           H
ATOM   3366  C   VAL   213      47.135  40.055  54.113  1.00  0.00           C
ATOM   3367  O   VAL   213      46.766  41.234  54.095  1.00  0.00           O
ATOM   3368  N   ILE   214      46.399  39.006  54.563  1.00  0.00           N
ATOM   3369  H   ILE   214      46.778  38.070  54.583  1.00  0.00           H
ATOM   3370  CA  ILE   214      45.036  39.217  54.922  1.00  0.00           C
ATOM   3371  HA  ILE   214      44.743  40.266  54.946  1.00  0.00           H
ATOM   3372  CB  ILE   214      44.106  38.466  53.995  1.00  0.00           C
ATOM   3373  HB  ILE   214      44.438  37.431  53.911  1.00  0.00           H
ATOM   3374  CG2 ILE   214      42.750  38.285  54.707  1.00  0.00           C
ATOM   3375 HG21 ILE   214      42.717  37.549  55.509  1.00  0.00           H
ATOM   3376 HG22 ILE   214      42.049  37.941  53.947  1.00  0.00           H
ATOM   3377 HG23 ILE   214      42.430  39.288  54.989  1.00  0.00           H
ATOM   3378  CG1 ILE   214      44.064  39.027  52.490  1.00  0.00           C
ATOM   3379 HG12 ILE   214      45.039  39.343  52.119  1.00  0.00           H
ATOM   3380 HG13 ILE   214      43.684  38.201  51.890  1.00  0.00           H
ATOM   3381  CD1 ILE   214      43.085  40.313  52.453  1.00  0.00           C
ATOM   3382 HD11 ILE   214      43.489  41.225  52.893  1.00  0.00           H
ATOM   3383 HD12 ILE   214      42.126  40.071  52.912  1.00  0.00           H
ATOM   3384 HD13 ILE   214      42.894  40.584  51.415  1.00  0.00           H
ATOM   3385  C   ILE   214      44.909  38.745  56.367  1.00  0.00           C
ATOM   3386  O   ILE   214      44.913  37.534  56.708  1.00  0.00           O
ATOM   3387  N   PHE   215      44.694  39.591  57.345  1.00  0.00           N
ATOM   3388  H   PHE   215      44.617  40.569  57.107  1.00  0.00           H
ATOM   3389  CA  PHE   215      44.360  39.290  58.715  1.00  0.00           C
ATOM   3390  HA  PHE   215      44.761  38.311  58.980  1.00  0.00           H
ATOM   3391  CB  PHE   215      45.031  40.374  59.610  1.00  0.00           C
ATOM   3392  HB2 PHE   215      44.583  41.331  59.344  1.00  0.00           H
ATOM   3393  HB3 PHE   215      44.792  40.163  60.651  1.00  0.00           H
ATOM   3394  CG  PHE   215      46.558  40.627  59.595  1.00  0.00           C
ATOM   3395  CD1 PHE   215      47.459  39.647  60.165  1.00  0.00           C
ATOM   3396  HD1 PHE   215      47.008  38.835  60.716  1.00  0.00           H
ATOM   3397  CE1 PHE   215      48.838  39.905  60.073  1.00  0.00           C
ATOM   3398  HE1 PHE   215      49.563  39.203  60.457  1.00  0.00           H
ATOM   3399  CZ  PHE   215      49.317  41.070  59.439  1.00  0.00           C
ATOM   3400  HZ  PHE   215      50.369  41.313  59.426  1.00  0.00           H
ATOM   3401  CE2 PHE   215      48.500  41.944  58.830  1.00  0.00           C
ATOM   3402  HE2 PHE   215      48.835  42.870  58.387  1.00  0.00           H
ATOM   3403  CD2 PHE   215      47.100  41.761  58.962  1.00  0.00           C
ATOM   3404  HD2 PHE   215      46.463  42.449  58.426  1.00  0.00           H
ATOM   3405  C   PHE   215      42.837  39.221  58.868  1.00  0.00           C
ATOM   3406  O   PHE   215      42.191  40.044  59.530  1.00  0.00           O
ATOM   3407  N   GLY   216      42.189  38.167  58.319  1.00  0.00           N
ATOM   3408  H   GLY   216      42.601  37.397  57.813  1.00  0.00           H
ATOM   3409  CA  GLY   216      40.765  38.178  58.058  1.00  0.00           C
ATOM   3410  HA2 GLY   216      40.292  39.147  58.213  1.00  0.00           H
ATOM   3411  HA3 GLY   216      40.537  38.000  57.007  1.00  0.00           H
ATOM   3412  C   GLY   216      40.016  37.163  58.908  1.00  0.00           C
ATOM   3413  O   GLY   216      40.782  36.530  59.682  1.00  0.00           O
ATOM   3414  N   THR   217      38.738  36.913  58.710  1.00  0.00           N
ATOM   3415  H   THR   217      38.349  37.358  57.892  1.00  0.00           H
ATOM   3416  CA  THR   217      37.945  35.903  59.426  1.00  0.00           C
ATOM   3417  HA  THR   217      37.751  36.250  60.441  1.00  0.00           H
ATOM   3418  CB  THR   217      36.533  35.914  58.875  1.00  0.00           C
ATOM   3419  HB  THR   217      36.492  35.708  57.805  1.00  0.00           H
ATOM   3420  CG2 THR   217      35.720  34.840  59.535  1.00  0.00           C
ATOM   3421 HG21 THR   217      35.993  33.802  59.345  1.00  0.00           H
ATOM   3422 HG22 THR   217      34.704  34.954  59.156  1.00  0.00           H
ATOM   3423 HG23 THR   217      35.616  35.097  60.590  1.00  0.00           H
ATOM   3424  OG1 THR   217      35.964  37.149  59.190  1.00  0.00           O
ATOM   3425  HG1 THR   217      35.031  37.053  58.992  1.00  0.00           H
ATOM   3426  C   THR   217      38.511  34.481  59.221  1.00  0.00           C
ATOM   3427  O   THR   217      38.712  33.790  60.254  1.00  0.00           O
ATOM   3428  N   GLY   218      39.023  34.180  58.033  1.00  0.00           N
ATOM   3429  H   GLY   218      38.907  34.864  57.299  1.00  0.00           H
ATOM   3430  CA  GLY   218      40.244  33.290  57.891  1.00  0.00           C
ATOM   3431  HA2 GLY   218      40.384  32.925  58.909  1.00  0.00           H
ATOM   3432  HA3 GLY   218      40.165  32.421  57.237  1.00  0.00           H
ATOM   3433  C   GLY   218      41.434  34.020  57.393  1.00  0.00           C
ATOM   3434  O   GLY   218      41.382  35.032  56.706  1.00  0.00           O
ATOM   3435  N   VAL   219      42.561  33.699  57.954  1.00  0.00           N
ATOM   3436  H   VAL   219      42.694  32.772  58.333  1.00  0.00           H
ATOM   3437  CA  VAL   219      43.830  34.482  57.775  1.00  0.00           C
ATOM   3438  HA  VAL   219      43.684  35.527  57.498  1.00  0.00           H
ATOM   3439  CB  VAL   219      44.660  34.603  59.059  1.00  0.00           C
ATOM   3440  HB  VAL   219      45.545  35.228  58.949  1.00  0.00           H
ATOM   3441  CG1 VAL   219      43.831  35.357  60.124  1.00  0.00           C
ATOM   3442 HG11 VAL   219      44.240  35.325  61.133  1.00  0.00           H
ATOM   3443 HG12 VAL   219      43.827  36.412  59.846  1.00  0.00           H
ATOM   3444 HG13 VAL   219      42.785  35.048  60.116  1.00  0.00           H
ATOM   3445  CG2 VAL   219      45.152  33.279  59.697  1.00  0.00           C
ATOM   3446 HG21 VAL   219      45.927  32.792  59.106  1.00  0.00           H
ATOM   3447 HG22 VAL   219      44.263  32.665  59.840  1.00  0.00           H
ATOM   3448 HG23 VAL   219      45.617  33.585  60.635  1.00  0.00           H
ATOM   3449  C   VAL   219      44.662  33.888  56.629  1.00  0.00           C
ATOM   3450  O   VAL   219      44.697  32.667  56.481  1.00  0.00           O
ATOM   3451  N   ASN   220      45.206  34.709  55.777  1.00  0.00           N
ATOM   3452  H   ASN   220      45.317  35.702  55.926  1.00  0.00           H
ATOM   3453  CA  ASN   220      45.886  34.305  54.579  1.00  0.00           C
ATOM   3454  HA  ASN   220      46.360  33.351  54.809  1.00  0.00           H
ATOM   3455  CB  ASN   220      44.908  34.148  53.460  1.00  0.00           C
ATOM   3456  HB2 ASN   220      43.970  33.761  53.857  1.00  0.00           H
ATOM   3457  HB3 ASN   220      44.594  35.120  53.079  1.00  0.00           H
ATOM   3458  CG  ASN   220      45.438  33.152  52.429  1.00  0.00           C
ATOM   3459  OD1 ASN   220      46.267  32.312  52.622  1.00  0.00           O
ATOM   3460  ND2 ASN   220      44.895  33.194  51.272  1.00  0.00           N
ATOM   3461 HD21 ASN   220      44.195  33.879  51.027  1.00  0.00           H
ATOM   3462 HD22 ASN   220      45.322  32.566  50.606  1.00  0.00           H
ATOM   3463  C   ASN   220      47.057  35.227  54.205  1.00  0.00           C
ATOM   3464  O   ASN   220      47.120  36.334  54.722  1.00  0.00           O
ATOM   3465  N   GLY   221      47.851  34.837  53.239  1.00  0.00           N
ATOM   3466  H   GLY   221      47.742  33.961  52.747  1.00  0.00           H
ATOM   3467  CA  GLY   221      48.861  35.746  52.639  1.00  0.00           C
ATOM   3468  HA2 GLY   221      48.417  36.651  52.224  1.00  0.00           H
ATOM   3469  HA3 GLY   221      49.696  35.822  53.336  1.00  0.00           H
ATOM   3470  C   GLY   221      49.477  35.098  51.362  1.00  0.00           C
ATOM   3471  O   GLY   221      49.239  33.893  51.098  1.00  0.00           O
ATOM   3472  N   ALA   222      50.113  35.931  50.489  1.00  0.00           N
ATOM   3473  H   ALA   222      50.206  36.896  50.774  1.00  0.00           H
ATOM   3474  CA  ALA   222      50.604  35.661  49.193  1.00  0.00           C
ATOM   3475  HA  ALA   222      50.978  34.637  49.221  1.00  0.00           H
ATOM   3476  CB  ALA   222      49.538  35.860  48.066  1.00  0.00           C
ATOM   3477  HB1 ALA   222      49.973  36.156  47.111  1.00  0.00           H
ATOM   3478  HB2 ALA   222      48.742  36.538  48.371  1.00  0.00           H
ATOM   3479  HB3 ALA   222      48.980  34.925  48.051  1.00  0.00           H
ATOM   3480  C   ALA   222      51.865  36.507  48.937  1.00  0.00           C
ATOM   3481  O   ALA   222      51.944  37.684  49.239  1.00  0.00           O
ATOM   3482  N   TYR   223      52.847  35.793  48.366  1.00  0.00           N
ATOM   3483  H   TYR   223      52.705  34.809  48.190  1.00  0.00           H
ATOM   3484  CA  TYR   223      54.141  36.354  47.987  1.00  0.00           C
ATOM   3485  HA  TYR   223      54.027  37.438  47.975  1.00  0.00           H
ATOM   3486  CB  TYR   223      55.155  36.020  49.115  1.00  0.00           C
ATOM   3487  HB2 TYR   223      56.068  36.597  48.968  1.00  0.00           H
ATOM   3488  HB3 TYR   223      54.740  36.455  50.025  1.00  0.00           H
ATOM   3489  CG  TYR   223      55.591  34.529  49.344  1.00  0.00           C
ATOM   3490  CD1 TYR   223      54.850  33.612  50.210  1.00  0.00           C
ATOM   3491  HD1 TYR   223      53.944  33.925  50.708  1.00  0.00           H
ATOM   3492  CE1 TYR   223      55.387  32.324  50.402  1.00  0.00           C
ATOM   3493  HE1 TYR   223      54.871  31.527  50.920  1.00  0.00           H
ATOM   3494  CZ  TYR   223      56.567  31.936  49.687  1.00  0.00           C
ATOM   3495  OH  TYR   223      57.058  30.706  49.984  1.00  0.00           O
ATOM   3496  HH  TYR   223      57.818  30.489  49.439  1.00  0.00           H
ATOM   3497  CE2 TYR   223      57.247  32.819  48.769  1.00  0.00           C
ATOM   3498  HE2 TYR   223      58.148  32.476  48.280  1.00  0.00           H
ATOM   3499  CD2 TYR   223      56.767  34.127  48.719  1.00  0.00           C
ATOM   3500  HD2 TYR   223      57.336  34.803  48.099  1.00  0.00           H
ATOM   3501  C   TYR   223      54.767  35.800  46.642  1.00  0.00           C
ATOM   3502  O   TYR   223      54.257  34.809  46.112  1.00  0.00           O
ATOM   3503  N   TYR   224      55.843  36.328  46.037  1.00  0.00           N
ATOM   3504  H   TYR   224      56.282  37.174  46.367  1.00  0.00           H
ATOM   3505  CA  TYR   224      56.436  35.646  44.913  1.00  0.00           C
ATOM   3506  HA  TYR   224      55.792  35.033  44.283  1.00  0.00           H
ATOM   3507  CB  TYR   224      57.036  36.754  43.987  1.00  0.00           C
ATOM   3508  HB2 TYR   224      57.618  37.480  44.555  1.00  0.00           H
ATOM   3509  HB3 TYR   224      57.806  36.361  43.322  1.00  0.00           H
ATOM   3510  CG  TYR   224      56.090  37.631  43.161  1.00  0.00           C
ATOM   3511  CD1 TYR   224      55.632  37.132  41.837  1.00  0.00           C
ATOM   3512  HD1 TYR   224      55.843  36.107  41.570  1.00  0.00           H
ATOM   3513  CE1 TYR   224      54.850  37.922  40.968  1.00  0.00           C
ATOM   3514  HE1 TYR   224      54.550  37.616  39.976  1.00  0.00           H
ATOM   3515  CZ  TYR   224      54.475  39.232  41.424  1.00  0.00           C
ATOM   3516  OH  TYR   224      53.819  40.022  40.548  1.00  0.00           O
ATOM   3517  HH  TYR   224      54.102  39.879  39.641  1.00  0.00           H
ATOM   3518  CE2 TYR   224      54.803  39.706  42.737  1.00  0.00           C
ATOM   3519  HE2 TYR   224      54.446  40.670  43.068  1.00  0.00           H
ATOM   3520  CD2 TYR   224      55.581  38.878  43.627  1.00  0.00           C
ATOM   3521  HD2 TYR   224      55.732  39.155  44.659  1.00  0.00           H
ATOM   3522  C   TYR   224      57.581  34.661  45.369  1.00  0.00           C
ATOM   3523  O   TYR   224      58.561  35.172  45.989  1.00  0.00           O
ATOM   3524  N   ASP   225      57.340  33.315  45.216  1.00  0.00           N
ATOM   3525  H   ASP   225      56.372  33.127  44.998  1.00  0.00           H
ATOM   3526  CA  ASP   225      58.383  32.288  45.127  1.00  0.00           C
ATOM   3527  HA  ASP   225      59.091  32.718  45.834  1.00  0.00           H
ATOM   3528  CB  ASP   225      57.909  30.977  45.835  1.00  0.00           C
ATOM   3529  HB2 ASP   225      56.992  31.245  46.361  1.00  0.00           H
ATOM   3530  HB3 ASP   225      57.624  30.215  45.109  1.00  0.00           H
ATOM   3531  CG  ASP   225      58.973  30.394  46.796  1.00  0.00           C
ATOM   3532  OD1 ASP   225      60.139  30.259  46.292  1.00  0.00           O
ATOM   3533  OD2 ASP   225      58.638  30.038  47.937  1.00  0.00           O
ATOM   3534  C   ASP   225      59.057  32.030  43.762  1.00  0.00           C
ATOM   3535  O   ASP   225      58.840  32.784  42.833  1.00  0.00           O
ATOM   3536  N   VAL   226      59.869  31.024  43.677  1.00  0.00           N
ATOM   3537  H   VAL   226      59.885  30.464  44.517  1.00  0.00           H
ATOM   3538  CA  VAL   226      60.753  30.726  42.540  1.00  0.00           C
ATOM   3539  HA  VAL   226      60.698  31.497  41.771  1.00  0.00           H
ATOM   3540  CB  VAL   226      62.208  30.739  43.067  1.00  0.00           C
ATOM   3541  HB  VAL   226      62.392  29.858  43.682  1.00  0.00           H
ATOM   3542  CG1 VAL   226      63.134  30.684  41.751  1.00  0.00           C
ATOM   3543 HG11 VAL   226      63.201  29.648  41.418  1.00  0.00           H
ATOM   3544 HG12 VAL   226      62.703  31.367  41.018  1.00  0.00           H
ATOM   3545 HG13 VAL   226      64.180  30.970  41.865  1.00  0.00           H
ATOM   3546  CG2 VAL   226      62.539  32.078  43.727  1.00  0.00           C
ATOM   3547 HG21 VAL   226      61.824  32.284  44.523  1.00  0.00           H
ATOM   3548 HG22 VAL   226      62.408  32.889  43.011  1.00  0.00           H
ATOM   3549 HG23 VAL   226      63.537  32.150  44.160  1.00  0.00           H
ATOM   3550  C   VAL   226      60.452  29.420  41.817  1.00  0.00           C
ATOM   3551  O   VAL   226      60.198  28.362  42.417  1.00  0.00           O
ATOM   3552  N   CYS   227      60.571  29.423  40.477  1.00  0.00           N
ATOM   3553  H   CYS   227      60.797  30.285  40.004  1.00  0.00           H
ATOM   3554  CA  CYS   227      60.096  28.301  39.658  1.00  0.00           C
ATOM   3555  HA  CYS   227      59.092  28.110  40.036  1.00  0.00           H
ATOM   3556  CB  CYS   227      59.903  28.781  38.282  1.00  0.00           C
ATOM   3557  HB2 CYS   227      60.876  29.131  37.934  1.00  0.00           H
ATOM   3558  HB3 CYS   227      59.621  27.995  37.582  1.00  0.00           H
ATOM   3559  SG  CYS   227      58.501  29.905  38.235  1.00  0.00           S
ATOM   3560  HG  CYS   227      58.911  31.086  38.703  1.00  0.00           H
ATOM   3561  C   CYS   227      60.883  27.027  39.703  1.00  0.00           C
ATOM   3562  O   CYS   227      60.402  25.941  39.337  1.00  0.00           O
ATOM   3563  N   SER   228      62.138  27.099  40.097  1.00  0.00           N
ATOM   3564  H   SER   228      62.512  27.985  40.407  1.00  0.00           H
ATOM   3565  CA  SER   228      62.946  25.879  40.418  1.00  0.00           C
ATOM   3566  HA  SER   228      62.839  25.117  39.647  1.00  0.00           H
ATOM   3567  CB  SER   228      64.436  26.279  40.475  1.00  0.00           C
ATOM   3568  HB2 SER   228      65.095  25.499  40.854  1.00  0.00           H
ATOM   3569  HB3 SER   228      64.837  26.633  39.525  1.00  0.00           H
ATOM   3570  OG  SER   228      64.708  27.183  41.493  1.00  0.00           O
ATOM   3571  HG  SER   228      64.785  26.756  42.350  1.00  0.00           H
ATOM   3572  C   SER   228      62.640  25.259  41.841  1.00  0.00           C
ATOM   3573  O   SER   228      63.059  24.151  42.191  1.00  0.00           O
ATOM   3574  N   ASP   229      61.835  25.974  42.663  1.00  0.00           N
ATOM   3575  H   ASP   229      61.509  26.842  42.261  1.00  0.00           H
ATOM   3576  CA  ASP   229      61.633  25.757  44.115  1.00  0.00           C
ATOM   3577  HA  ASP   229      62.201  24.852  44.324  1.00  0.00           H
ATOM   3578  CB  ASP   229      62.212  26.911  44.923  1.00  0.00           C
ATOM   3579  HB2 ASP   229      61.617  27.808  44.757  1.00  0.00           H
ATOM   3580  HB3 ASP   229      62.103  26.762  45.998  1.00  0.00           H
ATOM   3581  CG  ASP   229      63.708  27.195  44.714  1.00  0.00           C
ATOM   3582  OD1 ASP   229      64.267  28.216  45.157  1.00  0.00           O
ATOM   3583  OD2 ASP   229      64.441  26.374  44.137  1.00  0.00           O
ATOM   3584  C   ASP   229      60.167  25.578  44.420  1.00  0.00           C
ATOM   3585  O   ASP   229      59.884  25.036  45.452  1.00  0.00           O
ATOM   3586  N   ILE   230      59.237  25.911  43.487  1.00  0.00           N
ATOM   3587  H   ILE   230      59.704  26.303  42.681  1.00  0.00           H
ATOM   3588  CA  ILE   230      57.810  25.498  43.581  1.00  0.00           C
ATOM   3589  HA  ILE   230      57.323  25.553  44.555  1.00  0.00           H
ATOM   3590  CB  ILE   230      57.083  26.466  42.652  1.00  0.00           C
ATOM   3591  HB  ILE   230      57.535  26.349  41.667  1.00  0.00           H
ATOM   3592  CG2 ILE   230      55.593  25.996  42.538  1.00  0.00           C
ATOM   3593 HG21 ILE   230      55.025  26.762  42.009  1.00  0.00           H
ATOM   3594 HG22 ILE   230      55.122  25.786  43.498  1.00  0.00           H
ATOM   3595 HG23 ILE   230      55.474  25.023  42.062  1.00  0.00           H
ATOM   3596  CG1 ILE   230      57.184  27.929  43.174  1.00  0.00           C
ATOM   3597 HG12 ILE   230      56.480  28.044  44.000  1.00  0.00           H
ATOM   3598 HG13 ILE   230      58.142  28.057  43.677  1.00  0.00           H
ATOM   3599  CD1 ILE   230      56.938  29.080  42.170  1.00  0.00           C
ATOM   3600 HD11 ILE   230      57.552  29.082  41.270  1.00  0.00           H
ATOM   3601 HD12 ILE   230      57.086  30.059  42.625  1.00  0.00           H
ATOM   3602 HD13 ILE   230      55.923  29.020  41.777  1.00  0.00           H
ATOM   3603  C   ILE   230      57.772  23.980  43.233  1.00  0.00           C
ATOM   3604  O   ILE   230      57.332  23.621  42.161  1.00  0.00           O
ATOM   3605  N   GLU   231      58.342  23.178  44.094  1.00  0.00           N
ATOM   3606  H   GLU   231      58.705  23.620  44.927  1.00  0.00           H
ATOM   3607  CA  GLU   231      58.514  21.720  43.926  1.00  0.00           C
ATOM   3608  HA  GLU   231      59.380  21.604  43.275  1.00  0.00           H
ATOM   3609  CB  GLU   231      58.834  21.038  45.289  1.00  0.00           C
ATOM   3610  HB2 GLU   231      58.154  21.595  45.934  1.00  0.00           H
ATOM   3611  HB3 GLU   231      58.490  20.004  45.315  1.00  0.00           H
ATOM   3612  CG  GLU   231      60.260  21.196  45.759  1.00  0.00           C
ATOM   3613  HG2 GLU   231      60.991  20.722  45.104  1.00  0.00           H
ATOM   3614  HG3 GLU   231      60.531  22.250  45.813  1.00  0.00           H
ATOM   3615  CD  GLU   231      60.376  20.471  47.092  1.00  0.00           C
ATOM   3616  OE1 GLU   231      60.148  19.290  47.019  1.00  0.00           O
ATOM   3617  OE2 GLU   231      60.719  21.092  48.120  1.00  0.00           O
ATOM   3618  C   GLU   231      57.312  20.956  43.291  1.00  0.00           C
ATOM   3619  O   GLU   231      57.508  20.090  42.429  1.00  0.00           O
ATOM   3620  N   LYS   232      56.078  21.260  43.686  1.00  0.00           N
ATOM   3621  H   LYS   232      56.043  21.901  44.466  1.00  0.00           H
ATOM   3622  CA  LYS   232      54.760  20.922  43.108  1.00  0.00           C
ATOM   3623  HA  LYS   232      54.742  19.846  43.280  1.00  0.00           H
ATOM   3624  CB  LYS   232      53.613  21.619  43.846  1.00  0.00           C
ATOM   3625  HB2 LYS   232      52.749  21.031  43.536  1.00  0.00           H
ATOM   3626  HB3 LYS   232      53.790  21.467  44.911  1.00  0.00           H
ATOM   3627  CG  LYS   232      53.332  23.100  43.689  1.00  0.00           C
ATOM   3628  HG2 LYS   232      54.049  23.705  44.244  1.00  0.00           H
ATOM   3629  HG3 LYS   232      53.351  23.228  42.606  1.00  0.00           H
ATOM   3630  CD  LYS   232      52.020  23.445  44.378  1.00  0.00           C
ATOM   3631  HD2 LYS   232      51.987  24.534  44.337  1.00  0.00           H
ATOM   3632  HD3 LYS   232      51.252  23.088  43.692  1.00  0.00           H
ATOM   3633  CE  LYS   232      51.715  22.814  45.792  1.00  0.00           C
ATOM   3634  HE2 LYS   232      51.914  21.748  45.905  1.00  0.00           H
ATOM   3635  HE3 LYS   232      52.365  23.248  46.552  1.00  0.00           H
ATOM   3636  NZ  LYS   232      50.293  22.884  46.218  1.00  0.00           N
ATOM   3637  HZ1 LYS   232      50.215  23.838  46.540  1.00  0.00           H
ATOM   3638  HZ2 LYS   232      50.123  22.304  47.028  1.00  0.00           H
ATOM   3639  HZ3 LYS   232      49.574  22.730  45.526  1.00  0.00           H
ATOM   3640  C   LYS   232      54.519  21.044  41.609  1.00  0.00           C
ATOM   3641  O   LYS   232      53.634  20.373  41.018  1.00  0.00           O
ATOM   3642  N   LEU   233      55.244  21.851  40.879  1.00  0.00           N
ATOM   3643  H   LEU   233      55.858  22.493  41.359  1.00  0.00           H
ATOM   3644  CA  LEU   233      55.124  21.914  39.395  1.00  0.00           C
ATOM   3645  HA  LEU   233      54.262  21.358  39.026  1.00  0.00           H
ATOM   3646  CB  LEU   233      55.075  23.423  38.972  1.00  0.00           C
ATOM   3647  HB2 LEU   233      56.019  23.846  39.318  1.00  0.00           H
ATOM   3648  HB3 LEU   233      55.047  23.370  37.884  1.00  0.00           H
ATOM   3649  CG  LEU   233      53.810  24.179  39.417  1.00  0.00           C
ATOM   3650  HG  LEU   233      53.723  24.126  40.502  1.00  0.00           H
ATOM   3651  CD1 LEU   233      53.954  25.721  39.144  1.00  0.00           C
ATOM   3652 HD11 LEU   233      53.157  26.252  39.665  1.00  0.00           H
ATOM   3653 HD12 LEU   233      53.898  25.958  38.081  1.00  0.00           H
ATOM   3654 HD13 LEU   233      54.854  26.156  39.578  1.00  0.00           H
ATOM   3655  CD2 LEU   233      52.612  23.719  38.650  1.00  0.00           C
ATOM   3656 HD21 LEU   233      52.453  22.647  38.760  1.00  0.00           H
ATOM   3657 HD22 LEU   233      51.764  24.170  39.166  1.00  0.00           H
ATOM   3658 HD23 LEU   233      52.610  24.081  37.622  1.00  0.00           H
ATOM   3659  C   LEU   233      56.267  21.183  38.689  1.00  0.00           C
ATOM   3660  O   LEU   233      56.480  21.383  37.489  1.00  0.00           O
ATOM   3661  N   GLN   234      56.942  20.236  39.394  1.00  0.00           N
ATOM   3662  H   GLN   234      56.851  20.141  40.395  1.00  0.00           H
ATOM   3663  CA  GLN   234      58.247  19.748  38.879  1.00  0.00           C
ATOM   3664  HA  GLN   234      58.870  20.592  38.581  1.00  0.00           H
ATOM   3665  CB  GLN   234      59.139  19.123  39.966  1.00  0.00           C
ATOM   3666  HB2 GLN   234      59.212  19.895  40.733  1.00  0.00           H
ATOM   3667  HB3 GLN   234      58.571  18.358  40.497  1.00  0.00           H
ATOM   3668  CG  GLN   234      60.520  18.531  39.673  1.00  0.00           C
ATOM   3669  HG2 GLN   234      61.065  19.060  38.892  1.00  0.00           H
ATOM   3670  HG3 GLN   234      61.077  18.553  40.610  1.00  0.00           H
ATOM   3671  CD  GLN   234      60.431  17.038  39.349  1.00  0.00           C
ATOM   3672  OE1 GLN   234      59.904  16.227  40.113  1.00  0.00           O
ATOM   3673  NE2 GLN   234      60.976  16.713  38.158  1.00  0.00           N
ATOM   3674 HE21 GLN   234      60.732  15.791  37.826  1.00  0.00           H
ATOM   3675 HE22 GLN   234      61.454  17.334  37.520  1.00  0.00           H
ATOM   3676  C   GLN   234      58.053  18.867  37.630  1.00  0.00           C
ATOM   3677  O   GLN   234      57.384  17.838  37.691  1.00  0.00           O
ATOM   3678  N   GLY   235      58.738  19.215  36.530  1.00  0.00           N
ATOM   3679  H   GLY   235      59.530  19.841  36.551  1.00  0.00           H
ATOM   3680  CA  GLY   235      58.621  18.368  35.331  1.00  0.00           C
ATOM   3681  HA2 GLY   235      59.552  18.491  34.777  1.00  0.00           H
ATOM   3682  HA3 GLY   235      58.682  17.322  35.628  1.00  0.00           H
ATOM   3683  C   GLY   235      57.461  18.689  34.379  1.00  0.00           C
ATOM   3684  O   GLY   235      57.085  17.905  33.556  1.00  0.00           O
ATOM   3685  N   LYS   236      56.956  19.945  34.472  1.00  0.00           N
ATOM   3686  H   LYS   236      57.342  20.575  35.159  1.00  0.00           H
ATOM   3687  CA  LYS   236      55.821  20.411  33.722  1.00  0.00           C
ATOM   3688  HA  LYS   236      55.582  19.734  32.901  1.00  0.00           H
ATOM   3689  CB  LYS   236      54.577  20.451  34.616  1.00  0.00           C
ATOM   3690  HB2 LYS   236      54.626  21.311  35.284  1.00  0.00           H
ATOM   3691  HB3 LYS   236      53.718  20.571  33.956  1.00  0.00           H
ATOM   3692  CG  LYS   236      54.335  19.215  35.438  1.00  0.00           C
ATOM   3693  HG2 LYS   236      54.607  18.414  34.751  1.00  0.00           H
ATOM   3694  HG3 LYS   236      55.051  19.237  36.260  1.00  0.00           H
ATOM   3695  CD  LYS   236      52.988  18.922  36.086  1.00  0.00           C
ATOM   3696  HD2 LYS   236      53.041  17.899  36.458  1.00  0.00           H
ATOM   3697  HD3 LYS   236      52.911  19.698  36.848  1.00  0.00           H
ATOM   3698  CE  LYS   236      51.738  18.942  35.266  1.00  0.00           C
ATOM   3699  HE2 LYS   236      51.720  19.862  34.683  1.00  0.00           H
ATOM   3700  HE3 LYS   236      51.743  18.135  34.534  1.00  0.00           H
ATOM   3701  NZ  LYS   236      50.561  18.771  36.097  1.00  0.00           N
ATOM   3702  HZ1 LYS   236      50.452  17.880  36.559  1.00  0.00           H
ATOM   3703  HZ2 LYS   236      49.702  18.680  35.573  1.00  0.00           H
ATOM   3704  HZ3 LYS   236      50.504  19.533  36.756  1.00  0.00           H
ATOM   3705  C   LYS   236      55.876  21.752  33.002  1.00  0.00           C
ATOM   3706  O   LYS   236      55.193  22.091  32.062  1.00  0.00           O
ATOM   3707  N   LEU   237      56.708  22.590  33.603  1.00  0.00           N
ATOM   3708  H   LEU   237      57.303  22.271  34.353  1.00  0.00           H
ATOM   3709  CA  LEU   237      57.122  23.865  32.977  1.00  0.00           C
ATOM   3710  HA  LEU   237      56.185  24.319  32.658  1.00  0.00           H
ATOM   3711  CB  LEU   237      57.780  24.828  34.044  1.00  0.00           C
ATOM   3712  HB2 LEU   237      58.705  24.372  34.393  1.00  0.00           H
ATOM   3713  HB3 LEU   237      58.177  25.682  33.495  1.00  0.00           H
ATOM   3714  CG  LEU   237      56.952  25.374  35.227  1.00  0.00           C
ATOM   3715  HG  LEU   237      56.571  24.622  35.918  1.00  0.00           H
ATOM   3716  CD1 LEU   237      57.775  26.483  35.953  1.00  0.00           C
ATOM   3717 HD11 LEU   237      58.513  25.898  36.502  1.00  0.00           H
ATOM   3718 HD12 LEU   237      57.217  26.971  36.753  1.00  0.00           H
ATOM   3719 HD13 LEU   237      58.241  27.220  35.300  1.00  0.00           H
ATOM   3720  CD2 LEU   237      55.725  26.129  34.638  1.00  0.00           C
ATOM   3721 HD21 LEU   237      55.409  26.955  35.274  1.00  0.00           H
ATOM   3722 HD22 LEU   237      56.063  26.477  33.661  1.00  0.00           H
ATOM   3723 HD23 LEU   237      54.899  25.420  34.688  1.00  0.00           H
ATOM   3724  C   LEU   237      57.967  23.678  31.728  1.00  0.00           C
ATOM   3725  O   LEU   237      58.850  22.817  31.788  1.00  0.00           O
ATOM   3726  N   SER   238      57.705  24.406  30.678  1.00  0.00           N
ATOM   3727  H   SER   238      56.996  25.117  30.784  1.00  0.00           H
ATOM   3728  CA  SER   238      58.594  24.670  29.596  1.00  0.00           C
ATOM   3729  HA  SER   238      58.657  23.745  29.023  1.00  0.00           H
ATOM   3730  CB  SER   238      58.012  25.710  28.704  1.00  0.00           C
ATOM   3731  HB2 SER   238      56.996  25.418  28.436  1.00  0.00           H
ATOM   3732  HB3 SER   238      57.842  26.592  29.322  1.00  0.00           H
ATOM   3733  OG  SER   238      58.902  26.060  27.612  1.00  0.00           O
ATOM   3734  HG  SER   238      59.027  26.998  27.771  1.00  0.00           H
ATOM   3735  C   SER   238      60.025  25.057  30.051  1.00  0.00           C
ATOM   3736  O   SER   238      60.203  25.944  30.910  1.00  0.00           O
ATOM   3737  N   ASP   239      61.021  24.490  29.453  1.00  0.00           N
ATOM   3738  H   ASP   239      60.852  23.785  28.752  1.00  0.00           H
ATOM   3739  CA  ASP   239      62.438  24.877  29.630  1.00  0.00           C
ATOM   3740  HA  ASP   239      62.573  24.863  30.712  1.00  0.00           H
ATOM   3741  CB  ASP   239      63.339  23.790  28.967  1.00  0.00           C
ATOM   3742  HB2 ASP   239      63.096  23.769  27.905  1.00  0.00           H
ATOM   3743  HB3 ASP   239      64.365  24.142  29.078  1.00  0.00           H
ATOM   3744  CG  ASP   239      63.297  22.427  29.614  1.00  0.00           C
ATOM   3745  OD1 ASP   239      63.470  21.538  28.825  1.00  0.00           O
ATOM   3746  OD2 ASP   239      63.007  22.235  30.802  1.00  0.00           O
ATOM   3747  C   ASP   239      62.829  26.274  29.114  1.00  0.00           C
ATOM   3748  O   ASP   239      63.926  26.698  29.448  1.00  0.00           O
ATOM   3749  N   ASP   240      62.063  27.037  28.289  1.00  0.00           N
ATOM   3750  H   ASP   240      61.172  26.641  28.023  1.00  0.00           H
ATOM   3751  CA  ASP   240      62.381  28.499  28.098  1.00  0.00           C
ATOM   3752  HA  ASP   240      63.450  28.608  27.917  1.00  0.00           H
ATOM   3753  CB  ASP   240      61.715  28.986  26.764  1.00  0.00           C
ATOM   3754  HB2 ASP   240      62.017  29.998  26.494  1.00  0.00           H
ATOM   3755  HB3 ASP   240      62.035  28.286  25.992  1.00  0.00           H
ATOM   3756  CG  ASP   240      60.182  29.022  26.734  1.00  0.00           C
ATOM   3757  OD1 ASP   240      59.465  28.631  27.647  1.00  0.00           O
ATOM   3758  OD2 ASP   240      59.650  29.494  25.689  1.00  0.00           O
ATOM   3759  C   ASP   240      61.938  29.408  29.236  1.00  0.00           C
ATOM   3760  O   ASP   240      62.191  30.616  29.107  1.00  0.00           O
ATOM   3761  N   ILE   241      61.319  28.906  30.307  1.00  0.00           N
ATOM   3762  H   ILE   241      61.069  27.926  30.291  1.00  0.00           H
ATOM   3763  CA  ILE   241      61.037  29.724  31.563  1.00  0.00           C
ATOM   3764  HA  ILE   241      60.777  30.760  31.344  1.00  0.00           H
ATOM   3765  CB  ILE   241      59.744  29.147  32.345  1.00  0.00           C
ATOM   3766  HB  ILE   241      59.705  28.058  32.364  1.00  0.00           H
ATOM   3767  CG2 ILE   241      59.708  29.752  33.772  1.00  0.00           C
ATOM   3768 HG21 ILE   241      59.780  30.834  33.873  1.00  0.00           H
ATOM   3769 HG22 ILE   241      60.544  29.240  34.251  1.00  0.00           H
ATOM   3770 HG23 ILE   241      58.852  29.446  34.375  1.00  0.00           H
ATOM   3771  CG1 ILE   241      58.394  29.421  31.646  1.00  0.00           C
ATOM   3772 HG12 ILE   241      58.023  30.397  31.957  1.00  0.00           H
ATOM   3773 HG13 ILE   241      58.475  29.606  30.574  1.00  0.00           H
ATOM   3774  CD1 ILE   241      57.310  28.337  32.047  1.00  0.00           C
ATOM   3775 HD11 ILE   241      56.445  28.401  31.386  1.00  0.00           H
ATOM   3776 HD12 ILE   241      57.050  28.426  33.102  1.00  0.00           H
ATOM   3777 HD13 ILE   241      57.773  27.353  31.973  1.00  0.00           H
ATOM   3778  C   ILE   241      62.430  29.582  32.375  1.00  0.00           C
ATOM   3779  O   ILE   241      62.775  28.444  32.762  1.00  0.00           O
ATOM   3780  N   PRO   242      63.020  30.770  32.762  1.00  0.00           N
ATOM   3781  CD  PRO   242      62.678  32.152  32.558  1.00  0.00           C
ATOM   3782  HD2 PRO   242      61.909  32.420  33.283  1.00  0.00           H
ATOM   3783  HD3 PRO   242      62.263  32.332  31.567  1.00  0.00           H
ATOM   3784  CG  PRO   242      63.961  32.889  32.833  1.00  0.00           C
ATOM   3785  HG2 PRO   242      63.781  33.932  33.097  1.00  0.00           H
ATOM   3786  HG3 PRO   242      64.610  32.904  31.957  1.00  0.00           H
ATOM   3787  CB  PRO   242      64.506  32.184  34.022  1.00  0.00           C
ATOM   3788  HB2 PRO   242      64.069  32.514  34.964  1.00  0.00           H
ATOM   3789  HB3 PRO   242      65.569  32.325  34.220  1.00  0.00           H
ATOM   3790  CA  PRO   242      64.191  30.756  33.680  1.00  0.00           C
ATOM   3791  HA  PRO   242      65.009  30.303  33.120  1.00  0.00           H
ATOM   3792  C   PRO   242      64.030  29.924  35.015  1.00  0.00           C
ATOM   3793  O   PRO   242      63.013  30.030  35.663  1.00  0.00           O
ATOM   3794  N   PRO   243      65.041  29.176  35.497  1.00  0.00           N
ATOM   3795  CD  PRO   243      66.417  29.163  35.033  1.00  0.00           C
ATOM   3796  HD2 PRO   243      66.718  30.112  35.477  1.00  0.00           H
ATOM   3797  HD3 PRO   243      66.537  29.080  33.953  1.00  0.00           H
ATOM   3798  CG  PRO   243      67.084  27.948  35.701  1.00  0.00           C
ATOM   3799  HG2 PRO   243      68.115  28.203  35.947  1.00  0.00           H
ATOM   3800  HG3 PRO   243      66.978  27.113  35.009  1.00  0.00           H
ATOM   3801  CB  PRO   243      66.284  27.703  36.977  1.00  0.00           C
ATOM   3802  HB2 PRO   243      66.971  28.114  37.717  1.00  0.00           H
ATOM   3803  HB3 PRO   243      66.168  26.649  37.227  1.00  0.00           H
ATOM   3804  CA  PRO   243      64.983  28.544  36.831  1.00  0.00           C
ATOM   3805  HA  PRO   243      64.072  27.945  36.815  1.00  0.00           H
ATOM   3806  C   PRO   243      64.746  29.533  37.991  1.00  0.00           C
ATOM   3807  O   PRO   243      63.855  29.330  38.846  1.00  0.00           O
ATOM   3808  N   SER   244      65.263  30.706  37.877  1.00  0.00           N
ATOM   3809  H   SER   244      65.640  30.916  36.964  1.00  0.00           H
ATOM   3810  CA  SER   244      65.188  31.856  38.803  1.00  0.00           C
ATOM   3811  HA  SER   244      65.273  31.417  39.797  1.00  0.00           H
ATOM   3812  CB  SER   244      66.337  32.831  38.636  1.00  0.00           C
ATOM   3813  HB2 SER   244      66.079  33.859  38.889  1.00  0.00           H
ATOM   3814  HB3 SER   244      67.136  32.432  39.261  1.00  0.00           H
ATOM   3815  OG  SER   244      66.802  32.857  37.284  1.00  0.00           O
ATOM   3816  HG  SER   244      67.680  32.477  37.374  1.00  0.00           H
ATOM   3817  C   SER   244      63.831  32.646  38.704  1.00  0.00           C
ATOM   3818  O   SER   244      63.458  33.495  39.529  1.00  0.00           O
ATOM   3819  N   ALA   245      62.870  32.228  37.800  1.00  0.00           N
ATOM   3820  H   ALA   245      62.998  31.360  37.300  1.00  0.00           H
ATOM   3821  CA  ALA   245      61.731  33.145  37.381  1.00  0.00           C
ATOM   3822  HA  ALA   245      62.103  34.119  37.064  1.00  0.00           H
ATOM   3823  CB  ALA   245      61.006  32.590  36.149  1.00  0.00           C
ATOM   3824  HB1 ALA   245      61.691  32.369  35.329  1.00  0.00           H
ATOM   3825  HB2 ALA   245      60.275  33.347  35.866  1.00  0.00           H
ATOM   3826  HB3 ALA   245      60.527  31.658  36.449  1.00  0.00           H
ATOM   3827  C   ALA   245      60.697  33.345  38.521  1.00  0.00           C
ATOM   3828  O   ALA   245      60.462  32.412  39.245  1.00  0.00           O
ATOM   3829  N   PRO   246      60.082  34.513  38.707  1.00  0.00           N
ATOM   3830  CD  PRO   246      60.007  35.636  37.721  1.00  0.00           C
ATOM   3831  HD2 PRO   246      59.278  35.393  36.947  1.00  0.00           H
ATOM   3832  HD3 PRO   246      60.965  35.804  37.227  1.00  0.00           H
ATOM   3833  CG  PRO   246      59.670  36.872  38.490  1.00  0.00           C
ATOM   3834  HG2 PRO   246      59.129  37.674  37.985  1.00  0.00           H
ATOM   3835  HG3 PRO   246      60.650  37.286  38.729  1.00  0.00           H
ATOM   3836  CB  PRO   246      58.937  36.233  39.687  1.00  0.00           C
ATOM   3837  HB2 PRO   246      57.871  36.452  39.624  1.00  0.00           H
ATOM   3838  HB3 PRO   246      59.357  36.584  40.630  1.00  0.00           H
ATOM   3839  CA  PRO   246      59.093  34.745  39.715  1.00  0.00           C
ATOM   3840  HA  PRO   246      59.383  34.434  40.719  1.00  0.00           H
ATOM   3841  C   PRO   246      57.790  34.012  39.470  1.00  0.00           C
ATOM   3842  O   PRO   246      57.376  33.901  38.304  1.00  0.00           O
ATOM   3843  N   MET   247      57.078  33.489  40.465  1.00  0.00           N
ATOM   3844  H   MET   247      57.531  33.650  41.352  1.00  0.00           H
ATOM   3845  CA  MET   247      55.657  33.096  40.399  1.00  0.00           C
ATOM   3846  HA  MET   247      55.152  33.730  39.670  1.00  0.00           H
ATOM   3847  CB  MET   247      55.491  31.687  39.833  1.00  0.00           C
ATOM   3848  HB2 MET   247      55.640  31.711  38.754  1.00  0.00           H
ATOM   3849  HB3 MET   247      56.084  30.965  40.395  1.00  0.00           H
ATOM   3850  CG  MET   247      54.066  31.160  40.010  1.00  0.00           C
ATOM   3851  HG2 MET   247      53.772  31.307  41.050  1.00  0.00           H
ATOM   3852  HG3 MET   247      53.375  31.782  39.441  1.00  0.00           H
ATOM   3853  SD  MET   247      53.725  29.373  39.557  1.00  0.00           S
ATOM   3854  CE  MET   247      54.683  29.256  38.069  1.00  0.00           C
ATOM   3855  HE1 MET   247      55.702  29.478  38.385  1.00  0.00           H
ATOM   3856  HE2 MET   247      54.558  28.235  37.710  1.00  0.00           H
ATOM   3857  HE3 MET   247      54.307  29.883  37.259  1.00  0.00           H
ATOM   3858  C   MET   247      54.914  33.272  41.745  1.00  0.00           C
ATOM   3859  O   MET   247      55.348  32.845  42.765  1.00  0.00           O
ATOM   3860  N   ALA   248      53.825  34.016  41.660  1.00  0.00           N
ATOM   3861  H   ALA   248      53.544  34.294  40.731  1.00  0.00           H
ATOM   3862  CA  ALA   248      52.922  34.215  42.843  1.00  0.00           C
ATOM   3863  HA  ALA   248      53.568  34.731  43.553  1.00  0.00           H
ATOM   3864  CB  ALA   248      51.745  35.151  42.486  1.00  0.00           C
ATOM   3865  HB1 ALA   248      52.141  36.165  42.547  1.00  0.00           H
ATOM   3866  HB2 ALA   248      50.832  35.014  43.065  1.00  0.00           H
ATOM   3867  HB3 ALA   248      51.462  34.799  41.494  1.00  0.00           H
ATOM   3868  C   ALA   248      52.323  32.940  43.429  1.00  0.00           C
ATOM   3869  O   ALA   248      51.649  32.246  42.659  1.00  0.00           O
ATOM   3870  N   ILE   249      52.545  32.712  44.687  1.00  0.00           N
ATOM   3871  H   ILE   249      53.072  33.378  45.233  1.00  0.00           H
ATOM   3872  CA  ILE   249      52.109  31.619  45.542  1.00  0.00           C
ATOM   3873  HA  ILE   249      51.497  30.948  44.939  1.00  0.00           H
ATOM   3874  CB  ILE   249      53.410  30.903  46.039  1.00  0.00           C
ATOM   3875  HB  ILE   249      54.150  31.690  46.185  1.00  0.00           H
ATOM   3876  CG2 ILE   249      53.309  30.169  47.388  1.00  0.00           C
ATOM   3877 HG21 ILE   249      53.290  30.886  48.209  1.00  0.00           H
ATOM   3878 HG22 ILE   249      54.162  29.512  47.557  1.00  0.00           H
ATOM   3879 HG23 ILE   249      52.375  29.638  47.568  1.00  0.00           H
ATOM   3880  CG1 ILE   249      54.092  29.986  44.978  1.00  0.00           C
ATOM   3881 HG12 ILE   249      54.437  30.730  44.260  1.00  0.00           H
ATOM   3882 HG13 ILE   249      54.958  29.557  45.482  1.00  0.00           H
ATOM   3883  CD1 ILE   249      53.331  28.901  44.294  1.00  0.00           C
ATOM   3884 HD11 ILE   249      52.559  29.389  43.699  1.00  0.00           H
ATOM   3885 HD12 ILE   249      52.789  28.362  45.072  1.00  0.00           H
ATOM   3886 HD13 ILE   249      54.024  28.294  43.712  1.00  0.00           H
ATOM   3887  C   ILE   249      51.075  32.187  46.612  1.00  0.00           C
ATOM   3888  O   ILE   249      51.362  33.060  47.415  1.00  0.00           O
ATOM   3889  N   ASN   250      49.879  31.593  46.649  1.00  0.00           N
ATOM   3890  H   ASN   250      49.786  30.854  45.966  1.00  0.00           H
ATOM   3891  CA  ASN   250      48.745  31.872  47.607  1.00  0.00           C
ATOM   3892  HA  ASN   250      48.962  32.751  48.216  1.00  0.00           H
ATOM   3893  CB  ASN   250      47.399  31.943  46.819  1.00  0.00           C
ATOM   3894  HB2 ASN   250      47.293  32.920  46.348  1.00  0.00           H
ATOM   3895  HB3 ASN   250      47.226  31.118  46.129  1.00  0.00           H
ATOM   3896  CG  ASN   250      46.243  31.953  47.866  1.00  0.00           C
ATOM   3897  OD1 ASN   250      46.330  32.343  49.023  1.00  0.00           O
ATOM   3898  ND2 ASN   250      45.045  31.546  47.491  1.00  0.00           N
ATOM   3899 HD21 ASN   250      45.054  30.971  46.661  1.00  0.00           H
ATOM   3900 HD22 ASN   250      44.275  31.461  48.139  1.00  0.00           H
ATOM   3901  C   ASN   250      48.888  30.787  48.779  1.00  0.00           C
ATOM   3902  O   ASN   250      48.519  29.660  48.521  1.00  0.00           O
ATOM   3903  N   CYS   251      49.421  31.181  49.946  1.00  0.00           N
ATOM   3904  H   CYS   251      49.562  32.157  50.163  1.00  0.00           H
ATOM   3905  CA  CYS   251      49.832  30.349  51.038  1.00  0.00           C
ATOM   3906  HA  CYS   251      50.652  29.710  50.708  1.00  0.00           H
ATOM   3907  CB  CYS   251      50.331  30.955  52.322  1.00  0.00           C
ATOM   3908  HB2 CYS   251      49.551  31.342  52.978  1.00  0.00           H
ATOM   3909  HB3 CYS   251      50.935  30.132  52.701  1.00  0.00           H
ATOM   3910  SG  CYS   251      51.541  32.295  52.032  1.00  0.00           S
ATOM   3911  HG  CYS   251      50.769  33.133  51.333  1.00  0.00           H
ATOM   3912  C   CYS   251      48.705  29.354  51.435  1.00  0.00           C
ATOM   3913  O   CYS   251      48.925  28.166  51.436  1.00  0.00           O
ATOM   3914  N   GLU   252      47.525  29.942  51.623  1.00  0.00           N
ATOM   3915  H   GLU   252      47.377  30.867  51.245  1.00  0.00           H
ATOM   3916  CA  GLU   252      46.316  29.281  52.221  1.00  0.00           C
ATOM   3917  HA  GLU   252      45.516  30.001  52.390  1.00  0.00           H
ATOM   3918  CB  GLU   252      45.790  28.257  51.141  1.00  0.00           C
ATOM   3919  HB2 GLU   252      46.645  27.668  50.808  1.00  0.00           H
ATOM   3920  HB3 GLU   252      45.173  27.514  51.646  1.00  0.00           H
ATOM   3921  CG  GLU   252      45.112  28.986  49.971  1.00  0.00           C
ATOM   3922  HG2 GLU   252      45.859  29.619  49.493  1.00  0.00           H
ATOM   3923  HG3 GLU   252      44.864  28.170  49.293  1.00  0.00           H
ATOM   3924  CD  GLU   252      43.776  29.625  50.335  1.00  0.00           C
ATOM   3925  OE1 GLU   252      43.126  29.134  51.257  1.00  0.00           O
ATOM   3926  OE2 GLU   252      43.334  30.561  49.656  1.00  0.00           O
ATOM   3927  C   GLU   252      46.579  28.698  53.607  1.00  0.00           C
ATOM   3928  O   GLU   252      45.814  27.901  54.151  1.00  0.00           O
ATOM   3929  N   TYR   253      47.555  29.235  54.359  1.00  0.00           N
ATOM   3930  H   TYR   253      48.024  30.005  53.901  1.00  0.00           H
ATOM   3931  CA  TYR   253      48.168  28.748  55.537  1.00  0.00           C
ATOM   3932  HA  TYR   253      48.388  27.690  55.393  1.00  0.00           H
ATOM   3933  CB  TYR   253      49.394  29.534  55.772  1.00  0.00           C
ATOM   3934  HB2 TYR   253      49.947  29.079  56.593  1.00  0.00           H
ATOM   3935  HB3 TYR   253      50.106  29.318  54.975  1.00  0.00           H
ATOM   3936  CG  TYR   253      49.366  31.012  56.049  1.00  0.00           C
ATOM   3937  CD1 TYR   253      48.226  31.845  56.135  1.00  0.00           C
ATOM   3938  HD1 TYR   253      47.248  31.469  55.873  1.00  0.00           H
ATOM   3939  CE1 TYR   253      48.372  33.164  56.534  1.00  0.00           C
ATOM   3940  HE1 TYR   253      47.511  33.781  56.749  1.00  0.00           H
ATOM   3941  CZ  TYR   253      49.639  33.654  56.770  1.00  0.00           C
ATOM   3942  OH  TYR   253      49.869  34.871  57.276  1.00  0.00           O
ATOM   3943  HH  TYR   253      49.140  35.088  57.860  1.00  0.00           H
ATOM   3944  CE2 TYR   253      50.839  32.887  56.563  1.00  0.00           C
ATOM   3945  HE2 TYR   253      51.869  33.214  56.604  1.00  0.00           H
ATOM   3946  CD2 TYR   253      50.683  31.557  56.257  1.00  0.00           C
ATOM   3947  HD2 TYR   253      51.495  30.844  56.262  1.00  0.00           H
ATOM   3948  C   TYR   253      47.353  28.813  56.831  1.00  0.00           C
ATOM   3949  O   TYR   253      47.917  28.566  57.853  1.00  0.00           O
ATOM   3950  N   GLY   254      46.052  29.040  56.784  1.00  0.00           N
ATOM   3951  H   GLY   254      45.597  29.229  55.902  1.00  0.00           H
ATOM   3952  CA  GLY   254      45.202  29.024  58.042  1.00  0.00           C
ATOM   3953  HA2 GLY   254      45.667  29.782  58.673  1.00  0.00           H
ATOM   3954  HA3 GLY   254      44.183  29.257  57.734  1.00  0.00           H
ATOM   3955  C   GLY   254      45.192  27.604  58.723  1.00  0.00           C
ATOM   3956  O   GLY   254      44.824  27.374  59.885  1.00  0.00           O
ATOM   3957  N   SER   255      45.577  26.558  57.916  1.00  0.00           N
ATOM   3958  H   SER   255      45.754  26.829  56.960  1.00  0.00           H
ATOM   3959  CA  SER   255      45.790  25.176  58.296  1.00  0.00           C
ATOM   3960  HA  SER   255      45.005  24.926  59.009  1.00  0.00           H
ATOM   3961  CB  SER   255      45.727  24.516  56.918  1.00  0.00           C
ATOM   3962  HB2 SER   255      45.938  23.456  57.061  1.00  0.00           H
ATOM   3963  HB3 SER   255      44.733  24.661  56.495  1.00  0.00           H
ATOM   3964  OG  SER   255      46.786  25.016  56.053  1.00  0.00           O
ATOM   3965  HG  SER   255      47.056  24.238  55.560  1.00  0.00           H
ATOM   3966  C   SER   255      47.274  24.897  58.941  1.00  0.00           C
ATOM   3967  O   SER   255      47.564  23.679  59.019  1.00  0.00           O
ATOM   3968  N   PHE   256      48.028  25.896  59.209  1.00  0.00           N
ATOM   3969  H   PHE   256      47.782  26.834  58.928  1.00  0.00           H
ATOM   3970  CA  PHE   256      49.306  25.742  59.855  1.00  0.00           C
ATOM   3971  HA  PHE   256      49.940  25.022  59.337  1.00  0.00           H
ATOM   3972  CB  PHE   256      50.077  27.064  59.723  1.00  0.00           C
ATOM   3973  HB2 PHE   256      50.332  27.145  58.666  1.00  0.00           H
ATOM   3974  HB3 PHE   256      49.413  27.915  59.869  1.00  0.00           H
ATOM   3975  CG  PHE   256      51.316  27.202  60.649  1.00  0.00           C
ATOM   3976  CD1 PHE   256      52.383  26.246  60.632  1.00  0.00           C
ATOM   3977  HD1 PHE   256      52.396  25.418  59.939  1.00  0.00           H
ATOM   3978  CE1 PHE   256      53.427  26.327  61.614  1.00  0.00           C
ATOM   3979  HE1 PHE   256      54.224  25.600  61.576  1.00  0.00           H
ATOM   3980  CZ  PHE   256      53.399  27.311  62.581  1.00  0.00           C
ATOM   3981  HZ  PHE   256      54.141  27.306  63.365  1.00  0.00           H
ATOM   3982  CE2 PHE   256      52.334  28.242  62.598  1.00  0.00           C
ATOM   3983  HE2 PHE   256      52.412  29.046  63.314  1.00  0.00           H
ATOM   3984  CD2 PHE   256      51.391  28.235  61.575  1.00  0.00           C
ATOM   3985  HD2 PHE   256      50.648  29.016  61.511  1.00  0.00           H
ATOM   3986  C   PHE   256      49.213  25.102  61.269  1.00  0.00           C
ATOM   3987  O   PHE   256      48.230  25.355  62.025  1.00  0.00           O
ATOM   3988  N   ASP   257      50.185  24.249  61.586  1.00  0.00           N
ATOM   3989  H   ASP   257      50.944  24.356  60.929  1.00  0.00           H
ATOM   3990  CA  ASP   257      50.199  23.287  62.697  1.00  0.00           C
ATOM   3991  HA  ASP   257      51.008  22.566  62.581  1.00  0.00           H
ATOM   3992  CB  ASP   257      50.575  24.000  64.039  1.00  0.00           C
ATOM   3993  HB2 ASP   257      51.406  24.689  63.888  1.00  0.00           H
ATOM   3994  HB3 ASP   257      49.844  24.724  64.402  1.00  0.00           H
ATOM   3995  CG  ASP   257      50.999  23.171  65.150  1.00  0.00           C
ATOM   3996  OD1 ASP   257      51.736  22.161  64.945  1.00  0.00           O
ATOM   3997  OD2 ASP   257      50.761  23.619  66.298  1.00  0.00           O
ATOM   3998  C   ASP   257      48.964  22.442  62.857  1.00  0.00           C
ATOM   3999  O   ASP   257      48.507  22.167  63.990  1.00  0.00           O
ATOM   4000  N   ASN   258      48.272  22.082  61.697  1.00  0.00           N
ATOM   4001  H   ASN   258      48.711  22.446  60.865  1.00  0.00           H
ATOM   4002  CA  ASN   258      47.123  21.142  61.685  1.00  0.00           C
ATOM   4003  HA  ASN   258      46.507  21.669  62.414  1.00  0.00           H
ATOM   4004  CB  ASN   258      46.421  20.949  60.357  1.00  0.00           C
ATOM   4005  HB2 ASN   258      47.168  21.139  59.586  1.00  0.00           H
ATOM   4006  HB3 ASN   258      46.036  19.930  60.304  1.00  0.00           H
ATOM   4007  CG  ASN   258      45.326  21.838  59.972  1.00  0.00           C
ATOM   4008  OD1 ASN   258      44.993  22.775  60.705  1.00  0.00           O
ATOM   4009  ND2 ASN   258      44.527  21.509  58.953  1.00  0.00           N
ATOM   4010 HD21 ASN   258      44.723  20.631  58.494  1.00  0.00           H
ATOM   4011 HD22 ASN   258      43.725  22.107  58.813  1.00  0.00           H
ATOM   4012  C   ASN   258      47.330  19.792  62.440  1.00  0.00           C
ATOM   4013  O   ASN   258      46.332  19.230  62.932  1.00  0.00           O
ATOM   4014  N   GLU   259      48.618  19.408  62.668  1.00  0.00           N
ATOM   4015  H   GLU   259      49.333  20.047  62.352  1.00  0.00           H
ATOM   4016  CA  GLU   259      48.960  18.247  63.383  1.00  0.00           C
ATOM   4017  HA  GLU   259      48.098  17.580  63.350  1.00  0.00           H
ATOM   4018  CB  GLU   259      50.076  17.386  62.600  1.00  0.00           C
ATOM   4019  HB2 GLU   259      50.277  16.472  63.158  1.00  0.00           H
ATOM   4020  HB3 GLU   259      49.711  17.162  61.598  1.00  0.00           H
ATOM   4021  CG  GLU   259      51.431  18.069  62.606  1.00  0.00           C
ATOM   4022  HG2 GLU   259      51.534  18.690  63.496  1.00  0.00           H
ATOM   4023  HG3 GLU   259      52.220  17.323  62.700  1.00  0.00           H
ATOM   4024  CD  GLU   259      51.724  18.882  61.360  1.00  0.00           C
ATOM   4025  OE1 GLU   259      52.129  18.283  60.381  1.00  0.00           O
ATOM   4026  OE2 GLU   259      51.774  20.150  61.571  1.00  0.00           O
ATOM   4027  C   GLU   259      49.315  18.428  64.850  1.00  0.00           C
ATOM   4028  O   GLU   259      49.696  17.478  65.553  1.00  0.00           O
ATOM   4029  N   HID   260      49.281  19.697  65.420  1.00  0.00           N
ATOM   4030  H   HID   260      48.916  20.304  64.700  1.00  0.00           H
ATOM   4031  CA  HID   260      49.480  20.170  66.819  1.00  0.00           C
ATOM   4032  HA  HID   260      49.499  21.244  66.633  1.00  0.00           H
ATOM   4033  CB  HID   260      48.318  19.848  67.680  1.00  0.00           C
ATOM   4034  HB2 HID   260      48.450  18.832  68.051  1.00  0.00           H
ATOM   4035  HB3 HID   260      48.324  20.450  68.589  1.00  0.00           H
ATOM   4036  CG  HID   260      46.955  19.855  66.877  1.00  0.00           C
ATOM   4037  ND1 HID   260      46.516  20.702  65.902  1.00  0.00           N
ATOM   4038  HD1 HID   260      46.990  21.436  65.396  1.00  0.00           H
ATOM   4039  CE1 HID   260      45.330  20.137  65.427  1.00  0.00           C
ATOM   4040  HE1 HID   260      44.752  20.631  64.659  1.00  0.00           H
ATOM   4041  NE2 HID   260      44.970  19.069  66.191  1.00  0.00           N
ATOM   4042  CD2 HID   260      46.018  18.856  67.035  1.00  0.00           C
ATOM   4043  HD2 HID   260      46.113  18.023  67.715  1.00  0.00           H
ATOM   4044  C   HID   260      50.805  19.760  67.476  1.00  0.00           C
ATOM   4045  O   HID   260      50.840  19.354  68.629  1.00  0.00           O
ATOM   4046  N   VAL   261      51.896  19.999  66.746  1.00  0.00           N
ATOM   4047  H   VAL   261      51.743  20.479  65.871  1.00  0.00           H
ATOM   4048  CA  VAL   261      53.225  19.600  67.160  1.00  0.00           C
ATOM   4049  HA  VAL   261      53.194  18.848  67.948  1.00  0.00           H
ATOM   4050  CB  VAL   261      53.929  18.964  65.949  1.00  0.00           C
ATOM   4051  HB  VAL   261      53.846  19.631  65.091  1.00  0.00           H
ATOM   4052  CG1 VAL   261      55.419  18.684  66.216  1.00  0.00           C
ATOM   4053 HG11 VAL   261      55.957  18.471  65.293  1.00  0.00           H
ATOM   4054 HG12 VAL   261      55.922  19.588  66.559  1.00  0.00           H
ATOM   4055 HG13 VAL   261      55.519  17.799  66.845  1.00  0.00           H
ATOM   4056  CG2 VAL   261      53.316  17.614  65.637  1.00  0.00           C
ATOM   4057 HG21 VAL   261      53.570  16.833  66.355  1.00  0.00           H
ATOM   4058 HG22 VAL   261      53.677  17.313  64.653  1.00  0.00           H
ATOM   4059 HG23 VAL   261      52.234  17.713  65.546  1.00  0.00           H
ATOM   4060  C   VAL   261      53.879  20.700  67.869  1.00  0.00           C
ATOM   4061  O   VAL   261      54.721  20.585  68.780  1.00  0.00           O
ATOM   4062  N   VAL   262      53.632  22.034  67.508  1.00  0.00           N
ATOM   4063  H   VAL   262      52.865  22.061  66.853  1.00  0.00           H
ATOM   4064  CA  VAL   262      54.396  23.244  67.894  1.00  0.00           C
ATOM   4065  HA  VAL   262      55.054  22.929  68.704  1.00  0.00           H
ATOM   4066  CB  VAL   262      55.320  23.691  66.671  1.00  0.00           C
ATOM   4067  HB  VAL   262      55.904  24.515  67.080  1.00  0.00           H
ATOM   4068  CG1 VAL   262      56.304  22.549  66.409  1.00  0.00           C
ATOM   4069 HG11 VAL   262      56.923  22.347  67.282  1.00  0.00           H
ATOM   4070 HG12 VAL   262      55.709  21.742  65.978  1.00  0.00           H
ATOM   4071 HG13 VAL   262      57.042  22.840  65.660  1.00  0.00           H
ATOM   4072  CG2 VAL   262      54.478  24.072  65.470  1.00  0.00           C
ATOM   4073 HG21 VAL   262      53.774  24.880  65.666  1.00  0.00           H
ATOM   4074 HG22 VAL   262      53.911  23.197  65.154  1.00  0.00           H
ATOM   4075 HG23 VAL   262      55.053  24.324  64.579  1.00  0.00           H
ATOM   4076  C   VAL   262      53.763  24.518  68.494  1.00  0.00           C
ATOM   4077  O   VAL   262      54.436  25.330  69.205  1.00  0.00           O
ATOM   4078  N   LEU   263      52.475  24.771  68.265  1.00  0.00           N
ATOM   4079  H   LEU   263      52.034  24.093  67.659  1.00  0.00           H
ATOM   4080  CA  LEU   263      51.798  25.925  68.746  1.00  0.00           C
ATOM   4081  HA  LEU   263      52.486  26.769  68.778  1.00  0.00           H
ATOM   4082  CB  LEU   263      50.532  26.318  67.912  1.00  0.00           C
ATOM   4083  HB2 LEU   263      49.808  25.505  67.874  1.00  0.00           H
ATOM   4084  HB3 LEU   263      50.209  27.229  68.415  1.00  0.00           H
ATOM   4085  CG  LEU   263      50.816  26.858  66.493  1.00  0.00           C
ATOM   4086  HG  LEU   263      51.178  26.125  65.771  1.00  0.00           H
ATOM   4087  CD1 LEU   263      49.544  27.508  65.856  1.00  0.00           C
ATOM   4088 HD11 LEU   263      48.667  26.865  65.925  1.00  0.00           H
ATOM   4089 HD12 LEU   263      49.730  27.783  64.817  1.00  0.00           H
ATOM   4090 HD13 LEU   263      49.310  28.375  66.475  1.00  0.00           H
ATOM   4091  CD2 LEU   263      51.785  27.953  66.561  1.00  0.00           C
ATOM   4092 HD21 LEU   263      52.755  27.587  66.894  1.00  0.00           H
ATOM   4093 HD22 LEU   263      51.956  28.172  65.506  1.00  0.00           H
ATOM   4094 HD23 LEU   263      51.360  28.841  67.027  1.00  0.00           H
ATOM   4095  C   LEU   263      51.399  25.728  70.255  1.00  0.00           C
ATOM   4096  O   LEU   263      50.734  24.694  70.543  1.00  0.00           O
ATOM   4097  N   PRO   264      51.645  26.706  71.216  1.00  0.00           N
ATOM   4098  CD  PRO   264      52.545  27.831  71.161  1.00  0.00           C
ATOM   4099  HD2 PRO   264      52.013  28.708  70.792  1.00  0.00           H
ATOM   4100  HD3 PRO   264      53.368  27.530  70.512  1.00  0.00           H
ATOM   4101  CG  PRO   264      53.066  27.995  72.575  1.00  0.00           C
ATOM   4102  HG2 PRO   264      53.348  29.036  72.734  1.00  0.00           H
ATOM   4103  HG3 PRO   264      53.856  27.304  72.868  1.00  0.00           H
ATOM   4104  CB  PRO   264      51.805  27.726  73.417  1.00  0.00           C
ATOM   4105  HB2 PRO   264      51.178  28.615  73.351  1.00  0.00           H
ATOM   4106  HB3 PRO   264      52.010  27.387  74.432  1.00  0.00           H
ATOM   4107  CA  PRO   264      51.184  26.597  72.602  1.00  0.00           C
ATOM   4108  HA  PRO   264      51.397  25.618  73.033  1.00  0.00           H
ATOM   4109  C   PRO   264      49.603  26.691  72.564  1.00  0.00           C
ATOM   4110  O   PRO   264      49.019  27.785  72.560  1.00  0.00           O
ATOM   4111  N   ARG   265      48.927  25.510  72.420  1.00  0.00           N
ATOM   4112  H   ARG   265      49.554  24.720  72.461  1.00  0.00           H
ATOM   4113  CA  ARG   265      47.522  25.223  72.221  1.00  0.00           C
ATOM   4114  HA  ARG   265      47.149  26.172  71.833  1.00  0.00           H
ATOM   4115  CB  ARG   265      47.365  24.184  71.089  1.00  0.00           C
ATOM   4116  HB2 ARG   265      47.933  24.600  70.257  1.00  0.00           H
ATOM   4117  HB3 ARG   265      47.805  23.225  71.356  1.00  0.00           H
ATOM   4118  CG  ARG   265      45.871  24.124  70.721  1.00  0.00           C
ATOM   4119  HG2 ARG   265      45.195  23.607  71.404  1.00  0.00           H
ATOM   4120  HG3 ARG   265      45.568  25.161  70.579  1.00  0.00           H
ATOM   4121  CD  ARG   265      45.690  23.425  69.352  1.00  0.00           C
ATOM   4122  HD2 ARG   265      45.150  24.059  68.649  1.00  0.00           H
ATOM   4123  HD3 ARG   265      46.661  23.256  68.887  1.00  0.00           H
ATOM   4124  NE  ARG   265      45.107  22.057  69.497  1.00  0.00           N
ATOM   4125  HE  ARG   265      45.586  21.317  69.990  1.00  0.00           H
ATOM   4126  CZ  ARG   265      43.936  21.532  69.094  1.00  0.00           C
ATOM   4127  NH1 ARG   265      43.162  22.114  68.201  1.00  0.00           N
ATOM   4128 HH11 ARG   265      43.421  22.996  67.783  1.00  0.00           H
ATOM   4129 HH12 ARG   265      42.394  21.605  67.785  1.00  0.00           H
ATOM   4130  NH2 ARG   265      43.542  20.341  69.478  1.00  0.00           N
ATOM   4131 HH21 ARG   265      44.147  19.847  70.119  1.00  0.00           H
ATOM   4132 HH22 ARG   265      42.711  19.899  69.110  1.00  0.00           H
ATOM   4133  C   ARG   265      46.840  24.843  73.565  1.00  0.00           C
ATOM   4134  O   ARG   265      47.003  23.693  74.068  1.00  0.00           O
ATOM   4135  N   THR   266      46.064  25.835  74.058  1.00  0.00           N
ATOM   4136  H   THR   266      45.856  26.572  73.401  1.00  0.00           H
ATOM   4137  CA  THR   266      45.331  25.903  75.274  1.00  0.00           C
ATOM   4138  HA  THR   266      46.062  25.594  76.021  1.00  0.00           H
ATOM   4139  CB  THR   266      44.862  27.325  75.644  1.00  0.00           C
ATOM   4140  HB  THR   266      44.550  27.370  76.688  1.00  0.00           H
ATOM   4141  CG2 THR   266      46.033  28.273  75.721  1.00  0.00           C
ATOM   4142 HG21 THR   266      45.607  29.230  76.021  1.00  0.00           H
ATOM   4143 HG22 THR   266      46.471  28.430  74.736  1.00  0.00           H
ATOM   4144 HG23 THR   266      46.746  28.011  76.504  1.00  0.00           H
ATOM   4145  OG1 THR   266      43.934  27.746  74.708  1.00  0.00           O
ATOM   4146  HG1 THR   266      44.370  28.032  73.902  1.00  0.00           H
ATOM   4147  C   THR   266      44.117  24.913  75.386  1.00  0.00           C
ATOM   4148  O   THR   266      43.484  24.591  74.342  1.00  0.00           O
ATOM   4149  N   LYS   267      43.692  24.654  76.652  1.00  0.00           N
ATOM   4150  H   LYS   267      44.343  24.941  77.369  1.00  0.00           H
ATOM   4151  CA  LYS   267      42.329  24.133  76.929  1.00  0.00           C
ATOM   4152  HA  LYS   267      42.276  23.145  76.472  1.00  0.00           H
ATOM   4153  CB  LYS   267      42.169  23.942  78.445  1.00  0.00           C
ATOM   4154  HB2 LYS   267      41.419  23.186  78.682  1.00  0.00           H
ATOM   4155  HB3 LYS   267      43.029  23.498  78.947  1.00  0.00           H
ATOM   4156  CG  LYS   267      41.862  25.219  79.222  1.00  0.00           C
ATOM   4157  HG2 LYS   267      42.560  26.021  78.981  1.00  0.00           H
ATOM   4158  HG3 LYS   267      40.851  25.498  78.925  1.00  0.00           H
ATOM   4159  CD  LYS   267      41.916  24.904  80.772  1.00  0.00           C
ATOM   4160  HD2 LYS   267      40.993  24.339  80.899  1.00  0.00           H
ATOM   4161  HD3 LYS   267      42.869  24.403  80.946  1.00  0.00           H
ATOM   4162  CE  LYS   267      41.823  26.227  81.611  1.00  0.00           C
ATOM   4163  HE2 LYS   267      42.656  26.794  81.197  1.00  0.00           H
ATOM   4164  HE3 LYS   267      40.897  26.779  81.452  1.00  0.00           H
ATOM   4165  NZ  LYS   267      42.069  25.882  83.060  1.00  0.00           N
ATOM   4166  HZ1 LYS   267      42.324  26.663  83.649  1.00  0.00           H
ATOM   4167  HZ2 LYS   267      42.815  25.201  83.066  1.00  0.00           H
ATOM   4168  HZ3 LYS   267      41.254  25.546  83.550  1.00  0.00           H
ATOM   4169  C   LYS   267      41.194  24.932  76.378  1.00  0.00           C
ATOM   4170  O   LYS   267      40.202  24.268  76.052  1.00  0.00           O
ATOM   4171  N   TYR   268      41.362  26.236  76.025  1.00  0.00           N
ATOM   4172  H   TYR   268      42.099  26.735  76.501  1.00  0.00           H
ATOM   4173  CA  TYR   268      40.410  27.129  75.320  1.00  0.00           C
ATOM   4174  HA  TYR   268      39.441  26.851  75.734  1.00  0.00           H
ATOM   4175  CB  TYR   268      40.732  28.637  75.706  1.00  0.00           C
ATOM   4176  HB2 TYR   268      41.706  28.916  75.305  1.00  0.00           H
ATOM   4177  HB3 TYR   268      39.933  29.278  75.334  1.00  0.00           H
ATOM   4178  CG  TYR   268      40.743  28.844  77.196  1.00  0.00           C
ATOM   4179  CD1 TYR   268      39.632  28.714  77.994  1.00  0.00           C
ATOM   4180  HD1 TYR   268      38.702  28.293  77.643  1.00  0.00           H
ATOM   4181  CE1 TYR   268      39.810  28.908  79.388  1.00  0.00           C
ATOM   4182  HE1 TYR   268      39.046  28.576  80.075  1.00  0.00           H
ATOM   4183  CZ  TYR   268      41.079  29.171  79.936  1.00  0.00           C
ATOM   4184  OH  TYR   268      41.300  29.164  81.273  1.00  0.00           O
ATOM   4185  HH  TYR   268      40.543  28.842  81.768  1.00  0.00           H
ATOM   4186  CE2 TYR   268      42.187  29.237  79.104  1.00  0.00           C
ATOM   4187  HE2 TYR   268      43.171  29.505  79.460  1.00  0.00           H
ATOM   4188  CD2 TYR   268      42.042  29.075  77.670  1.00  0.00           C
ATOM   4189  HD2 TYR   268      42.873  29.286  77.012  1.00  0.00           H
ATOM   4190  C   TYR   268      40.393  26.802  73.843  1.00  0.00           C
ATOM   4191  O   TYR   268      39.348  26.459  73.263  1.00  0.00           O
ATOM   4192  N   ASP   269      41.567  26.701  73.219  1.00  0.00           N
ATOM   4193  H   ASP   269      42.405  26.916  73.740  1.00  0.00           H
ATOM   4194  CA  ASP   269      41.679  26.335  71.845  1.00  0.00           C
ATOM   4195  HA  ASP   269      41.032  26.986  71.257  1.00  0.00           H
ATOM   4196  CB  ASP   269      43.132  26.527  71.378  1.00  0.00           C
ATOM   4197  HB2 ASP   269      43.798  25.822  71.877  1.00  0.00           H
ATOM   4198  HB3 ASP   269      43.101  26.219  70.333  1.00  0.00           H
ATOM   4199  CG  ASP   269      43.653  27.892  71.645  1.00  0.00           C
ATOM   4200  OD1 ASP   269      42.984  28.844  71.224  1.00  0.00           O
ATOM   4201  OD2 ASP   269      44.754  27.961  72.321  1.00  0.00           O
ATOM   4202  C   ASP   269      41.034  24.930  71.591  1.00  0.00           C
ATOM   4203  O   ASP   269      40.159  24.859  70.750  1.00  0.00           O
ATOM   4204  N   ILE   270      41.452  23.954  72.412  1.00  0.00           N
ATOM   4205  H   ILE   270      42.038  24.252  73.179  1.00  0.00           H
ATOM   4206  CA  ILE   270      40.877  22.596  72.295  1.00  0.00           C
ATOM   4207  HA  ILE   270      41.065  22.240  71.281  1.00  0.00           H
ATOM   4208  CB  ILE   270      41.559  21.678  73.305  1.00  0.00           C
ATOM   4209  HB  ILE   270      41.399  22.125  74.285  1.00  0.00           H
ATOM   4210  CG2 ILE   270      40.973  20.256  73.249  1.00  0.00           C
ATOM   4211 HG21 ILE   270      41.361  19.723  72.381  1.00  0.00           H
ATOM   4212 HG22 ILE   270      39.890  20.143  73.235  1.00  0.00           H
ATOM   4213 HG23 ILE   270      41.338  19.757  74.147  1.00  0.00           H
ATOM   4214  CG1 ILE   270      43.097  21.617  73.184  1.00  0.00           C
ATOM   4215 HG12 ILE   270      43.318  21.066  72.270  1.00  0.00           H
ATOM   4216 HG13 ILE   270      43.565  22.596  73.087  1.00  0.00           H
ATOM   4217  CD1 ILE   270      43.883  20.978  74.329  1.00  0.00           C
ATOM   4218 HD11 ILE   270      44.939  21.223  74.218  1.00  0.00           H
ATOM   4219 HD12 ILE   270      43.645  19.918  74.423  1.00  0.00           H
ATOM   4220 HD13 ILE   270      43.636  21.533  75.233  1.00  0.00           H
ATOM   4221  C   ILE   270      39.338  22.689  72.478  1.00  0.00           C
ATOM   4222  O   ILE   270      38.640  22.034  71.648  1.00  0.00           O
ATOM   4223  N   THR   271      38.782  23.411  73.445  1.00  0.00           N
ATOM   4224  H   THR   271      39.471  23.629  74.151  1.00  0.00           H
ATOM   4225  CA  THR   271      37.323  23.551  73.766  1.00  0.00           C
ATOM   4226  HA  THR   271      36.899  22.567  73.967  1.00  0.00           H
ATOM   4227  CB  THR   271      37.057  24.479  74.999  1.00  0.00           C
ATOM   4228  HB  THR   271      37.462  25.477  74.829  1.00  0.00           H
ATOM   4229  CG2 THR   271      35.582  24.505  75.359  1.00  0.00           C
ATOM   4230 HG21 THR   271      35.546  25.322  76.079  1.00  0.00           H
ATOM   4231 HG22 THR   271      35.262  23.573  75.822  1.00  0.00           H
ATOM   4232 HG23 THR   271      34.948  24.784  74.517  1.00  0.00           H
ATOM   4233  OG1 THR   271      37.664  23.907  76.133  1.00  0.00           O
ATOM   4234  HG1 THR   271      38.616  23.854  76.021  1.00  0.00           H
ATOM   4235  C   THR   271      36.522  24.056  72.595  1.00  0.00           C
ATOM   4236  O   THR   271      35.391  23.589  72.307  1.00  0.00           O
ATOM   4237  N   ILE   272      37.149  25.018  71.862  1.00  0.00           N
ATOM   4238  H   ILE   272      37.946  25.481  72.275  1.00  0.00           H
ATOM   4239  CA  ILE   272      36.658  25.542  70.597  1.00  0.00           C
ATOM   4240  HA  ILE   272      35.572  25.608  70.652  1.00  0.00           H
ATOM   4241  CB  ILE   272      37.353  26.988  70.274  1.00  0.00           C
ATOM   4242  HB  ILE   272      38.389  26.771  70.532  1.00  0.00           H
ATOM   4243  CG2 ILE   272      37.284  27.608  68.807  1.00  0.00           C
ATOM   4244 HG21 ILE   272      37.947  28.474  68.814  1.00  0.00           H
ATOM   4245 HG22 ILE   272      36.247  27.866  68.594  1.00  0.00           H
ATOM   4246 HG23 ILE   272      37.718  26.928  68.073  1.00  0.00           H
ATOM   4247  CG1 ILE   272      36.866  28.071  71.237  1.00  0.00           C
ATOM   4248 HG12 ILE   272      35.847  28.286  70.918  1.00  0.00           H
ATOM   4249 HG13 ILE   272      36.934  27.696  72.258  1.00  0.00           H
ATOM   4250  CD1 ILE   272      37.500  29.484  71.254  1.00  0.00           C
ATOM   4251 HD11 ILE   272      36.889  30.015  71.986  1.00  0.00           H
ATOM   4252 HD12 ILE   272      37.485  30.086  70.346  1.00  0.00           H
ATOM   4253 HD13 ILE   272      38.507  29.396  71.664  1.00  0.00           H
ATOM   4254  C   ILE   272      36.830  24.631  69.403  1.00  0.00           C
ATOM   4255  O   ILE   272      35.946  24.694  68.509  1.00  0.00           O
ATOM   4256  N   ASP   273      37.927  23.953  69.327  1.00  0.00           N
ATOM   4257  H   ASP   273      38.599  24.014  70.079  1.00  0.00           H
ATOM   4258  CA  ASP   273      38.179  23.046  68.216  1.00  0.00           C
ATOM   4259  HA  ASP   273      37.920  23.585  67.306  1.00  0.00           H
ATOM   4260  CB  ASP   273      39.689  22.694  68.166  1.00  0.00           C
ATOM   4261  HB2 ASP   273      40.287  23.601  68.258  1.00  0.00           H
ATOM   4262  HB3 ASP   273      39.867  22.095  69.058  1.00  0.00           H
ATOM   4263  CG  ASP   273      40.076  22.014  66.891  1.00  0.00           C
ATOM   4264  OD1 ASP   273      39.676  22.433  65.755  1.00  0.00           O
ATOM   4265  OD2 ASP   273      40.887  21.012  66.888  1.00  0.00           O
ATOM   4266  C   ASP   273      37.231  21.859  68.161  1.00  0.00           C
ATOM   4267  O   ASP   273      36.689  21.478  67.111  1.00  0.00           O
ATOM   4268  N   GLU   274      37.051  21.201  69.310  1.00  0.00           N
ATOM   4269  H   GLU   274      37.637  21.412  70.105  1.00  0.00           H
ATOM   4270  CA  GLU   274      36.451  19.832  69.335  1.00  0.00           C
ATOM   4271  HA  GLU   274      36.968  19.085  68.733  1.00  0.00           H
ATOM   4272  CB  GLU   274      36.479  19.371  70.764  1.00  0.00           C
ATOM   4273  HB2 GLU   274      36.131  20.166  71.423  1.00  0.00           H
ATOM   4274  HB3 GLU   274      35.792  18.530  70.865  1.00  0.00           H
ATOM   4275  CG  GLU   274      37.931  18.965  71.122  1.00  0.00           C
ATOM   4276  HG2 GLU   274      38.605  19.814  70.995  1.00  0.00           H
ATOM   4277  HG3 GLU   274      37.954  18.663  72.169  1.00  0.00           H
ATOM   4278  CD  GLU   274      38.466  17.764  70.388  1.00  0.00           C
ATOM   4279  OE1 GLU   274      39.686  17.669  70.161  1.00  0.00           O
ATOM   4280  OE2 GLU   274      37.607  16.888  69.993  1.00  0.00           O
ATOM   4281  C   GLU   274      34.967  19.936  68.869  1.00  0.00           C
ATOM   4282  O   GLU   274      34.434  19.059  68.163  1.00  0.00           O
ATOM   4283  N   GLU   275      34.309  21.074  69.293  1.00  0.00           N
ATOM   4284  H   GLU   275      34.827  21.763  69.821  1.00  0.00           H
ATOM   4285  CA  GLU   275      33.023  21.525  68.846  1.00  0.00           C
ATOM   4286  HA  GLU   275      32.352  20.673  68.951  1.00  0.00           H
ATOM   4287  CB  GLU   275      32.552  22.477  69.966  1.00  0.00           C
ATOM   4288  HB2 GLU   275      33.080  23.430  70.009  1.00  0.00           H
ATOM   4289  HB3 GLU   275      31.559  22.843  69.699  1.00  0.00           H
ATOM   4290  CG  GLU   275      32.433  21.957  71.433  1.00  0.00           C
ATOM   4291  HG2 GLU   275      33.396  21.762  71.906  1.00  0.00           H
ATOM   4292  HG3 GLU   275      32.139  22.819  72.033  1.00  0.00           H
ATOM   4293  CD  GLU   275      31.360  20.865  71.434  1.00  0.00           C
ATOM   4294  OE1 GLU   275      30.207  21.020  70.874  1.00  0.00           O
ATOM   4295  OE2 GLU   275      31.592  19.809  72.133  1.00  0.00           O
ATOM   4296  C   GLU   275      32.894  22.133  67.519  1.00  0.00           C
ATOM   4297  O   GLU   275      31.745  22.453  67.152  1.00  0.00           O
ATOM   4298  N   SER   276      33.994  22.448  66.880  1.00  0.00           N
ATOM   4299  H   SER   276      34.855  22.046  67.221  1.00  0.00           H
ATOM   4300  CA  SER   276      34.053  23.019  65.529  1.00  0.00           C
ATOM   4301  HA  SER   276      33.462  23.930  65.616  1.00  0.00           H
ATOM   4302  CB  SER   276      35.453  23.557  65.171  1.00  0.00           C
ATOM   4303  HB2 SER   276      35.277  24.199  64.308  1.00  0.00           H
ATOM   4304  HB3 SER   276      35.946  23.986  66.042  1.00  0.00           H
ATOM   4305  OG  SER   276      36.317  22.441  64.714  1.00  0.00           O
ATOM   4306  HG  SER   276      36.571  21.823  65.405  1.00  0.00           H
ATOM   4307  C   SER   276      33.537  22.173  64.409  1.00  0.00           C
ATOM   4308  O   SER   276      33.664  20.950  64.592  1.00  0.00           O
ATOM   4309  N   PRO   277      33.030  22.646  63.303  1.00  0.00           N
ATOM   4310  CD  PRO   277      32.931  24.088  63.007  1.00  0.00           C
ATOM   4311  HD2 PRO   277      33.893  24.599  63.065  1.00  0.00           H
ATOM   4312  HD3 PRO   277      32.235  24.576  63.690  1.00  0.00           H
ATOM   4313  CG  PRO   277      32.341  24.165  61.639  1.00  0.00           C
ATOM   4314  HG2 PRO   277      33.119  24.443  60.928  1.00  0.00           H
ATOM   4315  HG3 PRO   277      31.457  24.795  61.733  1.00  0.00           H
ATOM   4316  CB  PRO   277      31.758  22.748  61.298  1.00  0.00           C
ATOM   4317  HB2 PRO   277      31.692  22.571  60.225  1.00  0.00           H
ATOM   4318  HB3 PRO   277      30.738  22.641  61.665  1.00  0.00           H
ATOM   4319  CA  PRO   277      32.629  21.810  62.179  1.00  0.00           C
ATOM   4320  HA  PRO   277      32.024  21.060  62.688  1.00  0.00           H
ATOM   4321  C   PRO   277      33.722  21.053  61.457  1.00  0.00           C
ATOM   4322  O   PRO   277      33.297  20.183  60.762  1.00  0.00           O
ATOM   4323  N   ARG   278      34.980  21.398  61.645  1.00  0.00           N
ATOM   4324  H   ARG   278      35.168  22.078  62.369  1.00  0.00           H
ATOM   4325  CA  ARG   278      36.093  20.509  61.387  1.00  0.00           C
ATOM   4326  HA  ARG   278      35.695  19.495  61.347  1.00  0.00           H
ATOM   4327  CB  ARG   278      36.720  20.833  60.031  1.00  0.00           C
ATOM   4328  HB2 ARG   278      37.066  21.865  59.963  1.00  0.00           H
ATOM   4329  HB3 ARG   278      37.627  20.233  60.091  1.00  0.00           H
ATOM   4330  CG  ARG   278      35.840  20.629  58.757  1.00  0.00           C
ATOM   4331  HG2 ARG   278      34.922  21.211  58.835  1.00  0.00           H
ATOM   4332  HG3 ARG   278      36.428  20.963  57.901  1.00  0.00           H
ATOM   4333  CD  ARG   278      35.445  19.130  58.601  1.00  0.00           C
ATOM   4334  HD2 ARG   278      36.382  18.574  58.629  1.00  0.00           H
ATOM   4335  HD3 ARG   278      34.923  18.767  59.486  1.00  0.00           H
ATOM   4336  NE  ARG   278      34.744  18.868  57.315  1.00  0.00           N
ATOM   4337  HE  ARG   278      35.329  18.647  56.523  1.00  0.00           H
ATOM   4338  CZ  ARG   278      33.490  19.039  57.129  1.00  0.00           C
ATOM   4339  NH1 ARG   278      32.676  19.415  58.064  1.00  0.00           N
ATOM   4340 HH11 ARG   278      33.076  19.619  58.968  1.00  0.00           H
ATOM   4341 HH12 ARG   278      31.679  19.449  57.905  1.00  0.00           H
ATOM   4342  NH2 ARG   278      32.929  18.793  55.956  1.00  0.00           N
ATOM   4343 HH21 ARG   278      33.449  18.414  55.176  1.00  0.00           H
ATOM   4344 HH22 ARG   278      31.942  18.927  55.787  1.00  0.00           H
ATOM   4345  C   ARG   278      37.129  20.462  62.467  1.00  0.00           C
ATOM   4346  O   ARG   278      38.004  21.308  62.425  1.00  0.00           O
ATOM   4347  N   PRO   279      37.002  19.519  63.420  1.00  0.00           N
ATOM   4348  CD  PRO   279      35.853  18.707  63.709  1.00  0.00           C
ATOM   4349  HD2 PRO   279      35.971  17.818  63.088  1.00  0.00           H
ATOM   4350  HD3 PRO   279      34.978  19.268  63.384  1.00  0.00           H
ATOM   4351  CG  PRO   279      35.970  18.421  65.218  1.00  0.00           C
ATOM   4352  HG2 PRO   279      35.462  17.487  65.458  1.00  0.00           H
ATOM   4353  HG3 PRO   279      35.581  19.254  65.804  1.00  0.00           H
ATOM   4354  CB  PRO   279      37.434  18.250  65.322  1.00  0.00           C
ATOM   4355  HB2 PRO   279      37.888  17.323  64.972  1.00  0.00           H
ATOM   4356  HB3 PRO   279      37.728  18.374  66.365  1.00  0.00           H
ATOM   4357  CA  PRO   279      37.998  19.389  64.503  1.00  0.00           C
ATOM   4358  HA  PRO   279      38.089  20.328  65.051  1.00  0.00           H
ATOM   4359  C   PRO   279      39.350  19.037  63.971  1.00  0.00           C
ATOM   4360  O   PRO   279      39.416  18.375  62.915  1.00  0.00           O
ATOM   4361  N   GLY   280      40.470  19.334  64.665  1.00  0.00           N
ATOM   4362  H   GLY   280      40.455  19.736  65.591  1.00  0.00           H
ATOM   4363  CA  GLY   280      41.806  19.084  64.130  1.00  0.00           C
ATOM   4364  HA2 GLY   280      42.536  19.579  64.770  1.00  0.00           H
ATOM   4365  HA3 GLY   280      42.014  18.015  64.072  1.00  0.00           H
ATOM   4366  C   GLY   280      42.147  19.727  62.771  1.00  0.00           C
ATOM   4367  O   GLY   280      43.063  19.304  62.052  1.00  0.00           O
ATOM   4368  N   GLN   281      41.349  20.745  62.343  1.00  0.00           N
ATOM   4369  H   GLN   281      40.500  20.924  62.861  1.00  0.00           H
ATOM   4370  CA  GLN   281      41.679  21.559  61.140  1.00  0.00           C
ATOM   4371  HA  GLN   281      42.605  21.255  60.652  1.00  0.00           H
ATOM   4372  CB  GLN   281      40.700  21.392  60.001  1.00  0.00           C
ATOM   4373  HB2 GLN   281      39.691  21.600  60.360  1.00  0.00           H
ATOM   4374  HB3 GLN   281      40.887  22.019  59.129  1.00  0.00           H
ATOM   4375  CG  GLN   281      40.611  20.055  59.411  1.00  0.00           C
ATOM   4376  HG2 GLN   281      41.488  19.571  58.982  1.00  0.00           H
ATOM   4377  HG3 GLN   281      40.364  19.367  60.220  1.00  0.00           H
ATOM   4378  CD  GLN   281      39.584  19.747  58.273  1.00  0.00           C
ATOM   4379  OE1 GLN   281      39.122  20.510  57.506  1.00  0.00           O
ATOM   4380  NE2 GLN   281      39.285  18.489  58.086  1.00  0.00           N
ATOM   4381 HE21 GLN   281      38.603  18.403  57.347  1.00  0.00           H
ATOM   4382 HE22 GLN   281      39.609  17.811  58.761  1.00  0.00           H
ATOM   4383  C   GLN   281      41.758  23.042  61.482  1.00  0.00           C
ATOM   4384  O   GLN   281      41.213  23.511  62.474  1.00  0.00           O
ATOM   4385  N   GLN   282      42.359  23.882  60.593  1.00  0.00           N
ATOM   4386  H   GLN   282      42.691  23.530  59.707  1.00  0.00           H
ATOM   4387  CA  GLN   282      42.285  25.341  60.774  1.00  0.00           C
ATOM   4388  HA  GLN   282      42.989  25.601  59.984  1.00  0.00           H
ATOM   4389  CB  GLN   282      40.870  25.878  60.596  1.00  0.00           C
ATOM   4390  HB2 GLN   282      40.212  25.515  61.386  1.00  0.00           H
ATOM   4391  HB3 GLN   282      40.892  26.962  60.711  1.00  0.00           H
ATOM   4392  CG  GLN   282      40.173  25.654  59.225  1.00  0.00           C
ATOM   4393  HG2 GLN   282      40.759  26.092  58.419  1.00  0.00           H
ATOM   4394  HG3 GLN   282      39.970  24.587  59.136  1.00  0.00           H
ATOM   4395  CD  GLN   282      38.770  26.275  59.268  1.00  0.00           C
ATOM   4396  OE1 GLN   282      37.796  25.549  59.102  1.00  0.00           O
ATOM   4397  NE2 GLN   282      38.573  27.615  59.454  1.00  0.00           N
ATOM   4398 HE21 GLN   282      37.637  27.999  59.472  1.00  0.00           H
ATOM   4399 HE22 GLN   282      39.370  28.231  59.529  1.00  0.00           H
ATOM   4400  C   GLN   282      42.992  25.929  62.065  1.00  0.00           C
ATOM   4401  O   GLN   282      42.413  26.816  62.657  1.00  0.00           O
ATOM   4402  N   THR   283      44.088  25.338  62.493  1.00  0.00           N
ATOM   4403  H   THR   283      44.371  24.512  61.986  1.00  0.00           H
ATOM   4404  CA  THR   283      44.580  25.413  63.867  1.00  0.00           C
ATOM   4405  HA  THR   283      43.732  25.306  64.541  1.00  0.00           H
ATOM   4406  CB  THR   283      45.537  24.236  64.131  1.00  0.00           C
ATOM   4407  HB  THR   283      46.395  24.371  63.474  1.00  0.00           H
ATOM   4408  CG2 THR   283      45.922  24.143  65.597  1.00  0.00           C
ATOM   4409 HG21 THR   283      46.440  23.205  65.790  1.00  0.00           H
ATOM   4410 HG22 THR   283      45.053  24.081  66.252  1.00  0.00           H
ATOM   4411 HG23 THR   283      46.474  24.984  66.018  1.00  0.00           H
ATOM   4412  OG1 THR   283      44.956  22.965  63.731  1.00  0.00           O
ATOM   4413  HG1 THR   283      44.165  22.839  64.259  1.00  0.00           H
ATOM   4414  C   THR   283      45.343  26.689  64.199  1.00  0.00           C
ATOM   4415  O   THR   283      45.042  27.392  65.152  1.00  0.00           O
ATOM   4416  N   PHE   284      46.237  27.185  63.303  1.00  0.00           N
ATOM   4417  H   PHE   284      46.497  26.558  62.556  1.00  0.00           H
ATOM   4418  CA  PHE   284      46.853  28.501  63.292  1.00  0.00           C
ATOM   4419  HA  PHE   284      47.282  28.722  64.269  1.00  0.00           H
ATOM   4420  CB  PHE   284      47.902  28.562  62.220  1.00  0.00           C
ATOM   4421  HB2 PHE   284      48.680  27.886  62.573  1.00  0.00           H
ATOM   4422  HB3 PHE   284      47.433  28.311  61.268  1.00  0.00           H
ATOM   4423  CG  PHE   284      48.350  30.004  62.057  1.00  0.00           C
ATOM   4424  CD1 PHE   284      49.144  30.515  63.058  1.00  0.00           C
ATOM   4425  HD1 PHE   284      49.473  29.896  63.878  1.00  0.00           H
ATOM   4426  CE1 PHE   284      49.667  31.767  63.012  1.00  0.00           C
ATOM   4427  HE1 PHE   284      50.373  32.106  63.755  1.00  0.00           H
ATOM   4428  CZ  PHE   284      49.371  32.646  61.912  1.00  0.00           C
ATOM   4429  HZ  PHE   284      49.761  33.650  61.841  1.00  0.00           H
ATOM   4430  CE2 PHE   284      48.629  32.132  60.770  1.00  0.00           C
ATOM   4431  HE2 PHE   284      48.502  32.678  59.848  1.00  0.00           H
ATOM   4432  CD2 PHE   284      48.263  30.757  60.807  1.00  0.00           C
ATOM   4433  HD2 PHE   284      47.758  30.240  60.006  1.00  0.00           H
ATOM   4434  C   PHE   284      45.856  29.592  62.998  1.00  0.00           C
ATOM   4435  O   PHE   284      45.912  30.635  63.641  1.00  0.00           O
ATOM   4436  N   GLU   285      44.773  29.426  62.193  1.00  0.00           N
ATOM   4437  H   GLU   285      44.797  28.498  61.795  1.00  0.00           H
ATOM   4438  CA  GLU   285      43.709  30.384  61.979  1.00  0.00           C
ATOM   4439  HA  GLU   285      44.108  31.347  61.662  1.00  0.00           H
ATOM   4440  CB  GLU   285      42.919  29.975  60.648  1.00  0.00           C
ATOM   4441  HB2 GLU   285      43.526  30.238  59.782  1.00  0.00           H
ATOM   4442  HB3 GLU   285      42.744  28.899  60.637  1.00  0.00           H
ATOM   4443  CG  GLU   285      41.581  30.702  60.576  1.00  0.00           C
ATOM   4444  HG2 GLU   285      40.925  30.315  61.356  1.00  0.00           H
ATOM   4445  HG3 GLU   285      41.668  31.781  60.705  1.00  0.00           H
ATOM   4446  CD  GLU   285      40.834  30.470  59.213  1.00  0.00           C
ATOM   4447  OE1 GLU   285      41.474  30.641  58.154  1.00  0.00           O
ATOM   4448  OE2 GLU   285      39.646  30.106  59.142  1.00  0.00           O
ATOM   4449  C   GLU   285      42.799  30.562  63.190  1.00  0.00           C
ATOM   4450  O   GLU   285      42.627  31.671  63.652  1.00  0.00           O
ATOM   4451  N   LYS   286      42.483  29.469  63.794  1.00  0.00           N
ATOM   4452  H   LYS   286      42.586  28.594  63.300  1.00  0.00           H
ATOM   4453  CA  LYS   286      41.711  29.452  65.097  1.00  0.00           C
ATOM   4454  HA  LYS   286      40.828  30.070  64.934  1.00  0.00           H
ATOM   4455  CB  LYS   286      41.365  28.006  65.411  1.00  0.00           C
ATOM   4456  HB2 LYS   286      42.142  27.378  64.976  1.00  0.00           H
ATOM   4457  HB3 LYS   286      41.296  27.967  66.497  1.00  0.00           H
ATOM   4458  CG  LYS   286      39.999  27.505  64.920  1.00  0.00           C
ATOM   4459  HG2 LYS   286      39.231  27.869  65.602  1.00  0.00           H
ATOM   4460  HG3 LYS   286      39.899  27.962  63.936  1.00  0.00           H
ATOM   4461  CD  LYS   286      39.900  25.964  64.835  1.00  0.00           C
ATOM   4462  HD2 LYS   286      40.744  25.570  64.268  1.00  0.00           H
ATOM   4463  HD3 LYS   286      39.915  25.504  65.823  1.00  0.00           H
ATOM   4464  CE  LYS   286      38.683  25.408  64.059  1.00  0.00           C
ATOM   4465  HE2 LYS   286      37.828  25.703  64.667  1.00  0.00           H
ATOM   4466  HE3 LYS   286      38.611  25.917  63.097  1.00  0.00           H
ATOM   4467  NZ  LYS   286      38.818  23.951  63.801  1.00  0.00           N
ATOM   4468  HZ1 LYS   286      37.960  23.542  63.457  1.00  0.00           H
ATOM   4469  HZ2 LYS   286      39.182  23.472  64.612  1.00  0.00           H
ATOM   4470  HZ3 LYS   286      39.439  23.660  63.059  1.00  0.00           H
ATOM   4471  C   LYS   286      42.532  30.147  66.187  1.00  0.00           C
ATOM   4472  O   LYS   286      41.965  30.746  67.107  1.00  0.00           O
ATOM   4473  N   MET   287      43.892  30.131  66.125  1.00  0.00           N
ATOM   4474  H   MET   287      44.368  29.636  65.384  1.00  0.00           H
ATOM   4475  CA  MET   287      44.780  30.714  67.138  1.00  0.00           C
ATOM   4476  HA  MET   287      44.118  30.936  67.976  1.00  0.00           H
ATOM   4477  CB  MET   287      45.753  29.591  67.479  1.00  0.00           C
ATOM   4478  HB2 MET   287      46.118  29.157  66.548  1.00  0.00           H
ATOM   4479  HB3 MET   287      46.622  29.957  68.028  1.00  0.00           H
ATOM   4480  CG  MET   287      45.181  28.447  68.288  1.00  0.00           C
ATOM   4481  HG2 MET   287      44.817  28.812  69.248  1.00  0.00           H
ATOM   4482  HG3 MET   287      44.322  28.026  67.766  1.00  0.00           H
ATOM   4483  SD  MET   287      46.317  27.022  68.410  1.00  0.00           S
ATOM   4484  CE  MET   287      47.454  27.802  69.562  1.00  0.00           C
ATOM   4485  HE1 MET   287      47.948  28.670  69.126  1.00  0.00           H
ATOM   4486  HE2 MET   287      46.941  28.216  70.429  1.00  0.00           H
ATOM   4487  HE3 MET   287      48.225  27.093  69.865  1.00  0.00           H
ATOM   4488  C   MET   287      45.435  32.066  66.685  1.00  0.00           C
ATOM   4489  O   MET   287      46.251  32.518  67.432  1.00  0.00           O
ATOM   4490  N   SER   288      44.867  32.731  65.620  1.00  0.00           N
ATOM   4491  H   SER   288      44.229  32.208  65.036  1.00  0.00           H
ATOM   4492  CA  SER   288      45.236  34.045  65.169  1.00  0.00           C
ATOM   4493  HA  SER   288      45.463  34.656  66.042  1.00  0.00           H
ATOM   4494  CB  SER   288      46.523  33.960  64.296  1.00  0.00           C
ATOM   4495  HB2 SER   288      46.921  34.962  64.138  1.00  0.00           H
ATOM   4496  HB3 SER   288      47.273  33.286  64.710  1.00  0.00           H
ATOM   4497  OG  SER   288      46.282  33.417  62.984  1.00  0.00           O
ATOM   4498  HG  SER   288      46.178  32.464  63.014  1.00  0.00           H
ATOM   4499  C   SER   288      44.129  34.916  64.471  1.00  0.00           C
ATOM   4500  O   SER   288      44.397  36.118  64.363  1.00  0.00           O
ATOM   4501  N   SER   289      43.042  34.366  64.090  1.00  0.00           N
ATOM   4502  H   SER   289      42.875  33.403  64.344  1.00  0.00           H
ATOM   4503  CA  SER   289      41.962  35.196  63.591  1.00  0.00           C
ATOM   4504  HA  SER   289      42.449  35.930  62.950  1.00  0.00           H
ATOM   4505  CB  SER   289      40.898  34.341  62.820  1.00  0.00           C
ATOM   4506  HB2 SER   289      41.483  33.893  62.017  1.00  0.00           H
ATOM   4507  HB3 SER   289      40.434  33.515  63.358  1.00  0.00           H
ATOM   4508  OG  SER   289      39.902  35.176  62.289  1.00  0.00           O
ATOM   4509  HG  SER   289      39.459  34.810  61.520  1.00  0.00           H
ATOM   4510  C   SER   289      41.174  35.861  64.655  1.00  0.00           C
ATOM   4511  O   SER   289      40.734  35.228  65.651  1.00  0.00           O
ATOM   4512  N   GLY   290      40.938  37.223  64.412  1.00  0.00           N
ATOM   4513  H   GLY   290      41.350  37.762  63.663  1.00  0.00           H
ATOM   4514  CA  GLY   290      40.195  38.001  65.320  1.00  0.00           C
ATOM   4515  HA2 GLY   290      40.718  38.132  66.268  1.00  0.00           H
ATOM   4516  HA3 GLY   290      39.945  38.917  64.785  1.00  0.00           H
ATOM   4517  C   GLY   290      38.839  37.343  65.675  1.00  0.00           C
ATOM   4518  O   GLY   290      38.284  37.558  66.770  1.00  0.00           O
ATOM   4519  N   TYR   291      38.173  36.662  64.708  1.00  0.00           N
ATOM   4520  H   TYR   291      38.562  36.667  63.777  1.00  0.00           H
ATOM   4521  CA  TYR   291      36.861  36.050  64.784  1.00  0.00           C
ATOM   4522  HA  TYR   291      36.067  36.794  64.727  1.00  0.00           H
ATOM   4523  CB  TYR   291      36.766  35.154  63.496  1.00  0.00           C
ATOM   4524  HB2 TYR   291      37.007  35.694  62.581  1.00  0.00           H
ATOM   4525  HB3 TYR   291      37.452  34.308  63.552  1.00  0.00           H
ATOM   4526  CG  TYR   291      35.349  34.696  63.326  1.00  0.00           C
ATOM   4527  CD1 TYR   291      34.349  35.433  62.576  1.00  0.00           C
ATOM   4528  HD1 TYR   291      34.648  36.273  61.965  1.00  0.00           H
ATOM   4529  CE1 TYR   291      33.067  34.886  62.545  1.00  0.00           C
ATOM   4530  HE1 TYR   291      32.336  35.302  61.867  1.00  0.00           H
ATOM   4531  CZ  TYR   291      32.730  33.664  63.092  1.00  0.00           C
ATOM   4532  OH  TYR   291      31.411  33.261  63.125  1.00  0.00           O
ATOM   4533  HH  TYR   291      31.321  32.429  63.596  1.00  0.00           H
ATOM   4534  CE2 TYR   291      33.681  32.952  63.836  1.00  0.00           C
ATOM   4535  HE2 TYR   291      33.369  32.076  64.386  1.00  0.00           H
ATOM   4536  CD2 TYR   291      35.004  33.430  63.886  1.00  0.00           C
ATOM   4537  HD2 TYR   291      35.707  32.835  64.450  1.00  0.00           H
ATOM   4538  C   TYR   291      36.639  35.104  65.993  1.00  0.00           C
ATOM   4539  O   TYR   291      35.477  35.229  66.422  1.00  0.00           O
ATOM   4540  N   TYR   292      37.587  34.382  66.606  1.00  0.00           N
ATOM   4541  H   TYR   292      38.513  34.554  66.240  1.00  0.00           H
ATOM   4542  CA  TYR   292      37.511  33.570  67.780  1.00  0.00           C
ATOM   4543  HA  TYR   292      36.506  33.147  67.769  1.00  0.00           H
ATOM   4544  CB  TYR   292      38.471  32.387  67.590  1.00  0.00           C
ATOM   4545  HB2 TYR   292      39.483  32.768  67.458  1.00  0.00           H
ATOM   4546  HB3 TYR   292      38.486  31.699  68.434  1.00  0.00           H
ATOM   4547  CG  TYR   292      38.256  31.559  66.353  1.00  0.00           C
ATOM   4548  CD1 TYR   292      37.304  30.508  66.385  1.00  0.00           C
ATOM   4549  HD1 TYR   292      36.855  30.236  67.329  1.00  0.00           H
ATOM   4550  CE1 TYR   292      36.997  29.818  65.167  1.00  0.00           C
ATOM   4551  HE1 TYR   292      36.356  28.949  65.116  1.00  0.00           H
ATOM   4552  CZ  TYR   292      37.636  30.204  63.921  1.00  0.00           C
ATOM   4553  OH  TYR   292      37.257  29.521  62.798  1.00  0.00           O
ATOM   4554  HH  TYR   292      37.516  29.974  61.992  1.00  0.00           H
ATOM   4555  CE2 TYR   292      38.605  31.253  63.882  1.00  0.00           C
ATOM   4556  HE2 TYR   292      39.048  31.531  62.937  1.00  0.00           H
ATOM   4557  CD2 TYR   292      38.927  31.897  65.191  1.00  0.00           C
ATOM   4558  HD2 TYR   292      39.652  32.694  65.264  1.00  0.00           H
ATOM   4559  C   TYR   292      37.872  34.272  69.093  1.00  0.00           C
ATOM   4560  O   TYR   292      37.738  33.632  70.128  1.00  0.00           O
ATOM   4561  N   LEU   293      38.219  35.534  69.119  1.00  0.00           N
ATOM   4562  H   LEU   293      38.227  36.037  68.243  1.00  0.00           H
ATOM   4563  CA  LEU   293      38.828  36.221  70.284  1.00  0.00           C
ATOM   4564  HA  LEU   293      39.590  35.579  70.728  1.00  0.00           H
ATOM   4565  CB  LEU   293      39.447  37.636  69.891  1.00  0.00           C
ATOM   4566  HB2 LEU   293      38.761  38.336  69.415  1.00  0.00           H
ATOM   4567  HB3 LEU   293      39.848  38.094  70.797  1.00  0.00           H
ATOM   4568  CG  LEU   293      40.814  37.478  69.107  1.00  0.00           C
ATOM   4569  HG  LEU   293      40.616  37.029  68.134  1.00  0.00           H
ATOM   4570  CD1 LEU   293      41.361  38.886  68.841  1.00  0.00           C
ATOM   4571 HD11 LEU   293      40.811  39.405  68.056  1.00  0.00           H
ATOM   4572 HD12 LEU   293      42.391  38.681  68.549  1.00  0.00           H
ATOM   4573 HD13 LEU   293      41.499  39.544  69.700  1.00  0.00           H
ATOM   4574  CD2 LEU   293      41.890  36.575  69.751  1.00  0.00           C
ATOM   4575 HD21 LEU   293      41.502  35.574  69.936  1.00  0.00           H
ATOM   4576 HD22 LEU   293      42.730  36.429  69.072  1.00  0.00           H
ATOM   4577 HD23 LEU   293      42.167  37.046  70.694  1.00  0.00           H
ATOM   4578  C   LEU   293      37.752  36.510  71.294  1.00  0.00           C
ATOM   4579  O   LEU   293      38.105  36.592  72.487  1.00  0.00           O
ATOM   4580  N   GLY   294      36.481  36.670  70.945  1.00  0.00           N
ATOM   4581  H   GLY   294      36.195  36.471  69.997  1.00  0.00           H
ATOM   4582  CA  GLY   294      35.416  36.996  71.947  1.00  0.00           C
ATOM   4583  HA2 GLY   294      35.923  37.519  72.757  1.00  0.00           H
ATOM   4584  HA3 GLY   294      34.596  37.541  71.478  1.00  0.00           H
ATOM   4585  C   GLY   294      34.866  35.669  72.582  1.00  0.00           C
ATOM   4586  O   GLY   294      34.189  35.649  73.604  1.00  0.00           O
ATOM   4587  N   GLU   295      35.151  34.488  71.859  1.00  0.00           N
ATOM   4588  H   GLU   295      35.556  34.582  70.938  1.00  0.00           H
ATOM   4589  CA  GLU   295      34.720  33.160  72.278  1.00  0.00           C
ATOM   4590  HA  GLU   295      33.767  33.182  72.807  1.00  0.00           H
ATOM   4591  CB  GLU   295      34.436  32.324  71.017  1.00  0.00           C
ATOM   4592  HB2 GLU   295      33.717  32.805  70.352  1.00  0.00           H
ATOM   4593  HB3 GLU   295      35.408  32.085  70.585  1.00  0.00           H
ATOM   4594  CG  GLU   295      33.820  30.960  71.297  1.00  0.00           C
ATOM   4595  HG2 GLU   295      33.603  30.435  70.367  1.00  0.00           H
ATOM   4596  HG3 GLU   295      34.553  30.255  71.689  1.00  0.00           H
ATOM   4597  CD  GLU   295      32.675  30.976  72.220  1.00  0.00           C
ATOM   4598  OE1 GLU   295      31.816  31.902  72.310  1.00  0.00           O
ATOM   4599  OE2 GLU   295      32.508  30.015  72.988  1.00  0.00           O
ATOM   4600  C   GLU   295      35.781  32.530  73.196  1.00  0.00           C
ATOM   4601  O   GLU   295      35.424  31.984  74.221  1.00  0.00           O
ATOM   4602  N   ILE   296      37.086  32.817  72.915  1.00  0.00           N
ATOM   4603  H   ILE   296      37.313  33.167  71.996  1.00  0.00           H
ATOM   4604  CA  ILE   296      38.154  32.530  73.880  1.00  0.00           C
ATOM   4605  HA  ILE   296      37.995  31.475  74.105  1.00  0.00           H
ATOM   4606  CB  ILE   296      39.498  32.822  73.226  1.00  0.00           C
ATOM   4607  HB  ILE   296      39.481  33.880  72.964  1.00  0.00           H
ATOM   4608  CG2 ILE   296      40.660  32.528  74.242  1.00  0.00           C
ATOM   4609 HG21 ILE   296      41.676  32.700  73.886  1.00  0.00           H
ATOM   4610 HG22 ILE   296      40.558  31.472  74.487  1.00  0.00           H
ATOM   4611 HG23 ILE   296      40.574  33.155  75.129  1.00  0.00           H
ATOM   4612  CG1 ILE   296      39.662  31.949  72.000  1.00  0.00           C
ATOM   4613 HG12 ILE   296      39.849  30.919  72.306  1.00  0.00           H
ATOM   4614 HG13 ILE   296      38.715  32.074  71.475  1.00  0.00           H
ATOM   4615  CD1 ILE   296      40.723  32.327  70.951  1.00  0.00           C
ATOM   4616 HD11 ILE   296      41.708  32.319  71.415  1.00  0.00           H
ATOM   4617 HD12 ILE   296      40.630  33.339  70.558  1.00  0.00           H
ATOM   4618 HD13 ILE   296      40.596  31.600  70.147  1.00  0.00           H
ATOM   4619  C   ILE   296      37.902  33.459  75.112  1.00  0.00           C
ATOM   4620  O   ILE   296      38.059  33.006  76.235  1.00  0.00           O
ATOM   4621  N   LEU   297      37.390  34.712  74.978  1.00  0.00           N
ATOM   4622  H   LEU   297      37.275  35.005  74.018  1.00  0.00           H
ATOM   4623  CA  LEU   297      37.067  35.602  76.028  1.00  0.00           C
ATOM   4624  HA  LEU   297      37.971  35.553  76.636  1.00  0.00           H
ATOM   4625  CB  LEU   297      36.894  37.094  75.629  1.00  0.00           C
ATOM   4626  HB2 LEU   297      37.806  37.444  75.148  1.00  0.00           H
ATOM   4627  HB3 LEU   297      36.045  37.196  74.951  1.00  0.00           H
ATOM   4628  CG  LEU   297      36.702  38.003  76.875  1.00  0.00           C
ATOM   4629  HG  LEU   297      35.845  37.601  77.416  1.00  0.00           H
ATOM   4630  CD1 LEU   297      37.822  38.065  77.987  1.00  0.00           C
ATOM   4631 HD11 LEU   297      38.815  38.306  77.606  1.00  0.00           H
ATOM   4632 HD12 LEU   297      37.890  37.072  78.428  1.00  0.00           H
ATOM   4633 HD13 LEU   297      37.486  38.702  78.805  1.00  0.00           H
ATOM   4634  CD2 LEU   297      36.148  39.295  76.417  1.00  0.00           C
ATOM   4635 HD21 LEU   297      35.449  39.193  75.586  1.00  0.00           H
ATOM   4636 HD22 LEU   297      35.687  39.847  77.237  1.00  0.00           H
ATOM   4637 HD23 LEU   297      36.932  39.957  76.049  1.00  0.00           H
ATOM   4638  C   LEU   297      35.825  35.090  76.907  1.00  0.00           C
ATOM   4639  O   LEU   297      35.984  35.006  78.150  1.00  0.00           O
ATOM   4640  N   ARG   298      34.701  34.662  76.290  1.00  0.00           N
ATOM   4641  H   ARG   298      34.545  34.962  75.337  1.00  0.00           H
ATOM   4642  CA  ARG   298      33.605  33.963  76.997  1.00  0.00           C
ATOM   4643  HA  ARG   298      33.425  34.647  77.827  1.00  0.00           H
ATOM   4644  CB  ARG   298      32.446  33.678  75.976  1.00  0.00           C
ATOM   4645  HB2 ARG   298      32.304  34.632  75.470  1.00  0.00           H
ATOM   4646  HB3 ARG   298      32.727  32.929  75.236  1.00  0.00           H
ATOM   4647  CG  ARG   298      31.139  33.098  76.658  1.00  0.00           C
ATOM   4648  HG2 ARG   298      31.373  32.273  77.330  1.00  0.00           H
ATOM   4649  HG3 ARG   298      30.664  33.834  77.305  1.00  0.00           H
ATOM   4650  CD  ARG   298      30.138  32.614  75.543  1.00  0.00           C
ATOM   4651  HD2 ARG   298      29.112  32.492  75.888  1.00  0.00           H
ATOM   4652  HD3 ARG   298      30.170  33.359  74.748  1.00  0.00           H
ATOM   4653  NE  ARG   298      30.590  31.298  75.080  1.00  0.00           N
ATOM   4654  HE  ARG   298      30.945  31.252  74.136  1.00  0.00           H
ATOM   4655  CZ  ARG   298      30.559  30.165  75.763  1.00  0.00           C
ATOM   4656  NH1 ARG   298      30.064  30.052  76.990  1.00  0.00           N
ATOM   4657 HH11 ARG   298      29.455  30.795  77.302  1.00  0.00           H
ATOM   4658 HH12 ARG   298      30.082  29.237  77.586  1.00  0.00           H
ATOM   4659  NH2 ARG   298      31.040  29.142  75.125  1.00  0.00           N
ATOM   4660 HH21 ARG   298      31.564  29.332  74.283  1.00  0.00           H
ATOM   4661 HH22 ARG   298      30.807  28.214  75.448  1.00  0.00           H
ATOM   4662  C   ARG   298      33.992  32.705  77.764  1.00  0.00           C
ATOM   4663  O   ARG   298      33.454  32.504  78.854  1.00  0.00           O
ATOM   4664  N   LEU   299      34.992  31.975  77.252  1.00  0.00           N
ATOM   4665  H   LEU   299      35.209  32.120  76.276  1.00  0.00           H
ATOM   4666  CA  LEU   299      35.411  30.687  77.809  1.00  0.00           C
ATOM   4667  HA  LEU   299      34.549  30.156  78.213  1.00  0.00           H
ATOM   4668  CB  LEU   299      36.154  29.743  76.838  1.00  0.00           C
ATOM   4669  HB2 LEU   299      36.871  30.345  76.280  1.00  0.00           H
ATOM   4670  HB3 LEU   299      36.781  29.063  77.414  1.00  0.00           H
ATOM   4671  CG  LEU   299      35.311  29.002  75.852  1.00  0.00           C
ATOM   4672  HG  LEU   299      34.553  29.701  75.495  1.00  0.00           H
ATOM   4673  CD1 LEU   299      36.123  28.355  74.773  1.00  0.00           C
ATOM   4674 HD11 LEU   299      36.719  27.604  75.291  1.00  0.00           H
ATOM   4675 HD12 LEU   299      36.682  29.113  74.222  1.00  0.00           H
ATOM   4676 HD13 LEU   299      35.493  27.854  74.039  1.00  0.00           H
ATOM   4677  CD2 LEU   299      34.523  27.809  76.508  1.00  0.00           C
ATOM   4678 HD21 LEU   299      33.930  27.308  75.743  1.00  0.00           H
ATOM   4679 HD22 LEU   299      35.117  27.127  77.116  1.00  0.00           H
ATOM   4680 HD23 LEU   299      33.800  28.339  77.129  1.00  0.00           H
ATOM   4681  C   LEU   299      36.323  30.947  78.997  1.00  0.00           C
ATOM   4682  O   LEU   299      36.157  30.254  79.976  1.00  0.00           O
ATOM   4683  N   ALA   300      37.192  31.886  78.920  1.00  0.00           N
ATOM   4684  H   ALA   300      37.338  32.384  78.054  1.00  0.00           H
ATOM   4685  CA  ALA   300      38.110  32.140  80.074  1.00  0.00           C
ATOM   4686  HA  ALA   300      38.454  31.165  80.421  1.00  0.00           H
ATOM   4687  CB  ALA   300      39.294  32.920  79.496  1.00  0.00           C
ATOM   4688  HB1 ALA   300      39.833  32.232  78.843  1.00  0.00           H
ATOM   4689  HB2 ALA   300      39.979  33.327  80.241  1.00  0.00           H
ATOM   4690  HB3 ALA   300      38.919  33.674  78.803  1.00  0.00           H
ATOM   4691  C   ALA   300      37.354  32.720  81.205  1.00  0.00           C
ATOM   4692  O   ALA   300      37.587  32.277  82.365  1.00  0.00           O
ATOM   4693  N   LEU   301      36.476  33.636  80.943  1.00  0.00           N
ATOM   4694  H   LEU   301      36.375  33.912  79.977  1.00  0.00           H
ATOM   4695  CA  LEU   301      35.467  34.188  81.893  1.00  0.00           C
ATOM   4696  HA  LEU   301      36.054  34.565  82.731  1.00  0.00           H
ATOM   4697  CB  LEU   301      34.750  35.325  81.243  1.00  0.00           C
ATOM   4698  HB2 LEU   301      34.364  35.026  80.268  1.00  0.00           H
ATOM   4699  HB3 LEU   301      33.844  35.454  81.836  1.00  0.00           H
ATOM   4700  CG  LEU   301      35.615  36.577  81.009  1.00  0.00           C
ATOM   4701  HG  LEU   301      36.384  36.368  80.267  1.00  0.00           H
ATOM   4702  CD1 LEU   301      34.607  37.652  80.542  1.00  0.00           C
ATOM   4703 HD11 LEU   301      35.206  38.519  80.261  1.00  0.00           H
ATOM   4704 HD12 LEU   301      33.936  37.838  81.379  1.00  0.00           H
ATOM   4705 HD13 LEU   301      34.020  37.236  79.725  1.00  0.00           H
ATOM   4706  CD2 LEU   301      36.292  37.005  82.302  1.00  0.00           C
ATOM   4707 HD21 LEU   301      37.018  36.240  82.580  1.00  0.00           H
ATOM   4708 HD22 LEU   301      36.776  37.980  82.272  1.00  0.00           H
ATOM   4709 HD23 LEU   301      35.506  37.179  83.037  1.00  0.00           H
ATOM   4710  C   LEU   301      34.481  33.084  82.415  1.00  0.00           C
ATOM   4711  O   LEU   301      34.253  33.026  83.605  1.00  0.00           O
ATOM   4712  N   MET   302      34.038  32.137  81.552  1.00  0.00           N
ATOM   4713  H   MET   302      34.154  32.195  80.550  1.00  0.00           H
ATOM   4714  CA  MET   302      33.170  31.087  82.110  1.00  0.00           C
ATOM   4715  HA  MET   302      32.353  31.441  82.738  1.00  0.00           H
ATOM   4716  CB  MET   302      32.634  30.318  80.897  1.00  0.00           C
ATOM   4717  HB2 MET   302      32.186  30.986  80.161  1.00  0.00           H
ATOM   4718  HB3 MET   302      33.485  29.837  80.413  1.00  0.00           H
ATOM   4719  CG  MET   302      31.706  29.159  81.283  1.00  0.00           C
ATOM   4720  HG2 MET   302      31.427  28.626  80.375  1.00  0.00           H
ATOM   4721  HG3 MET   302      32.277  28.397  81.813  1.00  0.00           H
ATOM   4722  SD  MET   302      30.179  29.731  81.980  1.00  0.00           S
ATOM   4723  CE  MET   302      29.118  30.047  80.550  1.00  0.00           C
ATOM   4724  HE1 MET   302      28.115  30.328  80.875  1.00  0.00           H
ATOM   4725  HE2 MET   302      29.578  30.783  79.892  1.00  0.00           H
ATOM   4726  HE3 MET   302      29.100  29.097  80.016  1.00  0.00           H
ATOM   4727  C   MET   302      33.994  30.209  83.030  1.00  0.00           C
ATOM   4728  O   MET   302      33.380  29.819  84.053  1.00  0.00           O
ATOM   4729  N   ASP   303      35.298  30.122  82.820  1.00  0.00           N
ATOM   4730  H   ASP   303      35.605  30.339  81.883  1.00  0.00           H
ATOM   4731  CA  ASP   303      36.205  29.456  83.754  1.00  0.00           C
ATOM   4732  HA  ASP   303      35.793  28.508  84.101  1.00  0.00           H
ATOM   4733  CB  ASP   303      37.597  29.207  83.132  1.00  0.00           C
ATOM   4734  HB2 ASP   303      37.476  29.323  82.056  1.00  0.00           H
ATOM   4735  HB3 ASP   303      38.305  29.991  83.402  1.00  0.00           H
ATOM   4736  CG  ASP   303      38.229  27.807  83.399  1.00  0.00           C
ATOM   4737  OD1 ASP   303      37.780  27.058  84.279  1.00  0.00           O
ATOM   4738  OD2 ASP   303      39.221  27.611  82.649  1.00  0.00           O
ATOM   4739  C   ASP   303      36.303  30.329  85.056  1.00  0.00           C
ATOM   4740  O   ASP   303      36.219  29.843  86.220  1.00  0.00           O
ATOM   4741  N   MET   304      36.355  31.665  85.028  1.00  0.00           N
ATOM   4742  H   MET   304      36.462  32.214  84.187  1.00  0.00           H
ATOM   4743  CA  MET   304      36.365  32.464  86.224  1.00  0.00           C
ATOM   4744  HA  MET   304      36.998  31.996  86.977  1.00  0.00           H
ATOM   4745  CB  MET   304      36.872  33.900  85.950  1.00  0.00           C
ATOM   4746  HB2 MET   304      36.405  34.127  84.992  1.00  0.00           H
ATOM   4747  HB3 MET   304      36.556  34.604  86.719  1.00  0.00           H
ATOM   4748  CG  MET   304      38.419  33.946  85.677  1.00  0.00           C
ATOM   4749  HG2 MET   304      38.743  33.214  84.938  1.00  0.00           H
ATOM   4750  HG3 MET   304      38.522  34.939  85.239  1.00  0.00           H
ATOM   4751  SD  MET   304      39.382  33.808  87.202  1.00  0.00           S
ATOM   4752  CE  MET   304      39.761  31.994  87.386  1.00  0.00           C
ATOM   4753  HE1 MET   304      38.913  31.312  87.312  1.00  0.00           H
ATOM   4754  HE2 MET   304      40.527  31.666  86.683  1.00  0.00           H
ATOM   4755  HE3 MET   304      40.094  31.882  88.418  1.00  0.00           H
ATOM   4756  C   MET   304      34.973  32.489  86.902  1.00  0.00           C
ATOM   4757  O   MET   304      34.944  32.722  88.118  1.00  0.00           O
ATOM   4758  N   TYR   305      33.855  32.267  86.240  1.00  0.00           N
ATOM   4759  H   TYR   305      33.970  32.000  85.272  1.00  0.00           H
ATOM   4760  CA  TYR   305      32.601  31.991  86.954  1.00  0.00           C
ATOM   4761  HA  TYR   305      32.389  32.770  87.685  1.00  0.00           H
ATOM   4762  CB  TYR   305      31.384  32.102  86.044  1.00  0.00           C
ATOM   4763  HB2 TYR   305      31.031  33.129  85.956  1.00  0.00           H
ATOM   4764  HB3 TYR   305      31.607  31.695  85.058  1.00  0.00           H
ATOM   4765  CG  TYR   305      30.208  31.242  86.524  1.00  0.00           C
ATOM   4766  CD1 TYR   305      29.535  31.601  87.714  1.00  0.00           C
ATOM   4767  HD1 TYR   305      29.930  32.440  88.269  1.00  0.00           H
ATOM   4768  CE1 TYR   305      28.542  30.706  88.187  1.00  0.00           C
ATOM   4769  HE1 TYR   305      28.031  30.795  89.134  1.00  0.00           H
ATOM   4770  CZ  TYR   305      28.101  29.588  87.326  1.00  0.00           C
ATOM   4771  OH  TYR   305      27.055  28.820  87.756  1.00  0.00           O
ATOM   4772  HH  TYR   305      26.882  28.806  88.699  1.00  0.00           H
ATOM   4773  CE2 TYR   305      28.770  29.267  86.111  1.00  0.00           C
ATOM   4774  HE2 TYR   305      28.358  28.562  85.405  1.00  0.00           H
ATOM   4775  CD2 TYR   305      29.874  30.053  85.785  1.00  0.00           C
ATOM   4776  HD2 TYR   305      30.541  29.767  84.986  1.00  0.00           H
ATOM   4777  C   TYR   305      32.647  30.681  87.768  1.00  0.00           C
ATOM   4778  O   TYR   305      32.346  30.721  88.918  1.00  0.00           O
ATOM   4779  N   LYS   306      32.962  29.519  87.097  1.00  0.00           N
ATOM   4780  H   LYS   306      33.384  29.566  86.179  1.00  0.00           H
ATOM   4781  CA  LYS   306      32.974  28.166  87.655  1.00  0.00           C
ATOM   4782  HA  LYS   306      31.988  28.043  88.102  1.00  0.00           H
ATOM   4783  CB  LYS   306      33.038  27.117  86.469  1.00  0.00           C
ATOM   4784  HB2 LYS   306      33.882  27.500  85.894  1.00  0.00           H
ATOM   4785  HB3 LYS   306      33.184  26.166  86.980  1.00  0.00           H
ATOM   4786  CG  LYS   306      31.679  27.112  85.734  1.00  0.00           C
ATOM   4787  HG2 LYS   306      30.814  26.872  86.352  1.00  0.00           H
ATOM   4788  HG3 LYS   306      31.555  28.103  85.300  1.00  0.00           H
ATOM   4789  CD  LYS   306      31.759  26.098  84.532  1.00  0.00           C
ATOM   4790  HD2 LYS   306      32.667  26.279  83.957  1.00  0.00           H
ATOM   4791  HD3 LYS   306      31.757  25.105  84.981  1.00  0.00           H
ATOM   4792  CE  LYS   306      30.536  26.229  83.702  1.00  0.00           C
ATOM   4793  HE2 LYS   306      30.413  27.311  83.716  1.00  0.00           H
ATOM   4794  HE3 LYS   306      30.888  25.831  82.750  1.00  0.00           H
ATOM   4795  NZ  LYS   306      29.390  25.528  84.293  1.00  0.00           N
ATOM   4796  HZ1 LYS   306      28.512  25.750  83.844  1.00  0.00           H
ATOM   4797  HZ2 LYS   306      29.309  25.576  85.299  1.00  0.00           H
ATOM   4798  HZ3 LYS   306      29.436  24.537  84.099  1.00  0.00           H
ATOM   4799  C   LYS   306      34.014  27.902  88.766  1.00  0.00           C
ATOM   4800  O   LYS   306      33.863  27.202  89.749  1.00  0.00           O
ATOM   4801  N   GLN   307      35.106  28.701  88.641  1.00  0.00           N
ATOM   4802  H   GLN   307      35.295  29.285  87.838  1.00  0.00           H
ATOM   4803  CA  GLN   307      36.108  28.730  89.729  1.00  0.00           C
ATOM   4804  HA  GLN   307      36.116  27.706  90.100  1.00  0.00           H
ATOM   4805  CB  GLN   307      37.514  29.156  89.164  1.00  0.00           C
ATOM   4806  HB2 GLN   307      37.427  30.166  88.763  1.00  0.00           H
ATOM   4807  HB3 GLN   307      38.312  29.112  89.905  1.00  0.00           H
ATOM   4808  CG  GLN   307      37.970  28.177  88.125  1.00  0.00           C
ATOM   4809  HG2 GLN   307      38.247  27.298  88.707  1.00  0.00           H
ATOM   4810  HG3 GLN   307      37.198  27.808  87.451  1.00  0.00           H
ATOM   4811  CD  GLN   307      39.287  28.561  87.387  1.00  0.00           C
ATOM   4812  OE1 GLN   307      40.069  29.310  87.980  1.00  0.00           O
ATOM   4813  NE2 GLN   307      39.420  28.271  86.123  1.00  0.00           N
ATOM   4814 HE21 GLN   307      40.243  28.523  85.596  1.00  0.00           H
ATOM   4815 HE22 GLN   307      38.809  27.576  85.717  1.00  0.00           H
ATOM   4816  C   GLN   307      35.823  29.662  90.962  1.00  0.00           C
ATOM   4817  O   GLN   307      36.619  29.662  91.866  1.00  0.00           O
ATOM   4818  N   GLY   308      34.734  30.425  90.979  1.00  0.00           N
ATOM   4819  H   GLY   308      34.092  30.314  90.206  1.00  0.00           H
ATOM   4820  CA  GLY   308      34.218  31.191  92.073  1.00  0.00           C
ATOM   4821  HA2 GLY   308      33.138  31.066  91.982  1.00  0.00           H
ATOM   4822  HA3 GLY   308      34.541  30.805  93.038  1.00  0.00           H
ATOM   4823  C   GLY   308      34.505  32.689  92.138  1.00  0.00           C
ATOM   4824  O   GLY   308      34.375  33.347  93.148  1.00  0.00           O
ATOM   4825  N   PHE   309      35.081  33.275  91.088  1.00  0.00           N
ATOM   4826  H   PHE   309      35.157  32.840  90.179  1.00  0.00           H
ATOM   4827  CA  PHE   309      35.810  34.581  91.140  1.00  0.00           C
ATOM   4828  HA  PHE   309      36.106  34.777  92.171  1.00  0.00           H
ATOM   4829  CB  PHE   309      37.111  34.534  90.292  1.00  0.00           C
ATOM   4830  HB2 PHE   309      37.058  34.137  89.279  1.00  0.00           H
ATOM   4831  HB3 PHE   309      37.432  35.566  90.152  1.00  0.00           H
ATOM   4832  CG  PHE   309      38.189  33.857  91.078  1.00  0.00           C
ATOM   4833  CD1 PHE   309      38.771  34.476  92.182  1.00  0.00           C
ATOM   4834  HD1 PHE   309      38.363  35.419  92.512  1.00  0.00           H
ATOM   4835  CE1 PHE   309      39.637  33.765  92.948  1.00  0.00           C
ATOM   4836  HE1 PHE   309      40.008  34.241  93.842  1.00  0.00           H
ATOM   4837  CZ  PHE   309      40.117  32.515  92.583  1.00  0.00           C
ATOM   4838  HZ  PHE   309      40.844  31.961  93.158  1.00  0.00           H
ATOM   4839  CE2 PHE   309      39.533  31.899  91.479  1.00  0.00           C
ATOM   4840  HE2 PHE   309      39.949  30.951  91.170  1.00  0.00           H
ATOM   4841  CD2 PHE   309      38.469  32.526  90.757  1.00  0.00           C
ATOM   4842  HD2 PHE   309      38.045  32.052  89.884  1.00  0.00           H
ATOM   4843  C   PHE   309      34.863  35.754  90.660  1.00  0.00           C
ATOM   4844  O   PHE   309      34.951  36.889  91.163  1.00  0.00           O
ATOM   4845  N   ILE   310      33.963  35.517  89.647  1.00  0.00           N
ATOM   4846  H   ILE   310      34.032  34.593  89.245  1.00  0.00           H
ATOM   4847  CA  ILE   310      33.054  36.585  89.032  1.00  0.00           C
ATOM   4848  HA  ILE   310      33.036  37.409  89.747  1.00  0.00           H
ATOM   4849  CB  ILE   310      33.625  37.113  87.685  1.00  0.00           C
ATOM   4850  HB  ILE   310      33.072  37.987  87.342  1.00  0.00           H
ATOM   4851  CG2 ILE   310      35.104  37.508  87.824  1.00  0.00           C
ATOM   4852 HG21 ILE   310      35.420  37.764  86.813  1.00  0.00           H
ATOM   4853 HG22 ILE   310      35.786  36.722  88.150  1.00  0.00           H
ATOM   4854 HG23 ILE   310      35.193  38.395  88.449  1.00  0.00           H
ATOM   4855  CG1 ILE   310      33.350  35.966  86.574  1.00  0.00           C
ATOM   4856 HG12 ILE   310      33.740  34.982  86.834  1.00  0.00           H
ATOM   4857 HG13 ILE   310      32.284  35.838  86.390  1.00  0.00           H
ATOM   4858  CD1 ILE   310      33.856  36.329  85.157  1.00  0.00           C
ATOM   4859 HD11 ILE   310      33.767  37.407  85.028  1.00  0.00           H
ATOM   4860 HD12 ILE   310      33.511  35.722  84.320  1.00  0.00           H
ATOM   4861 HD13 ILE   310      34.934  36.165  85.183  1.00  0.00           H
ATOM   4862  C   ILE   310      31.607  36.015  88.856  1.00  0.00           C
ATOM   4863  O   ILE   310      31.398  34.781  88.819  1.00  0.00           O
ATOM   4864  N   PHE   311      30.685  36.921  88.541  1.00  0.00           N
ATOM   4865  H   PHE   311      30.929  37.899  88.484  1.00  0.00           H
ATOM   4866  CA  PHE   311      29.293  36.577  88.155  1.00  0.00           C
ATOM   4867  HA  PHE   311      28.856  37.575  88.208  1.00  0.00           H
ATOM   4868  CB  PHE   311      29.232  36.060  86.734  1.00  0.00           C
ATOM   4869  HB2 PHE   311      29.560  35.028  86.608  1.00  0.00           H
ATOM   4870  HB3 PHE   311      28.177  36.042  86.461  1.00  0.00           H
ATOM   4871  CG  PHE   311      29.868  36.898  85.509  1.00  0.00           C
ATOM   4872  CD1 PHE   311      30.284  38.189  85.622  1.00  0.00           C
ATOM   4873  HD1 PHE   311      29.989  38.789  86.472  1.00  0.00           H
ATOM   4874  CE1 PHE   311      30.974  38.748  84.532  1.00  0.00           C
ATOM   4875  HE1 PHE   311      31.304  39.774  84.598  1.00  0.00           H
ATOM   4876  CZ  PHE   311      31.187  38.028  83.322  1.00  0.00           C
ATOM   4877  HZ  PHE   311      31.808  38.496  82.572  1.00  0.00           H
ATOM   4878  CE2 PHE   311      30.715  36.709  83.215  1.00  0.00           C
ATOM   4879  HE2 PHE   311      30.842  36.240  82.251  1.00  0.00           H
ATOM   4880  CD2 PHE   311      30.071  36.140  84.353  1.00  0.00           C
ATOM   4881  HD2 PHE   311      29.691  35.132  84.281  1.00  0.00           H
ATOM   4882  C   PHE   311      28.540  35.664  89.105  1.00  0.00           C
ATOM   4883  O   PHE   311      27.700  34.847  88.672  1.00  0.00           O
ATOM   4884  N   LYS   312      28.868  35.735  90.398  1.00  0.00           N
ATOM   4885  H   LYS   312      29.503  36.474  90.664  1.00  0.00           H
ATOM   4886  CA  LYS   312      27.967  35.214  91.462  1.00  0.00           C
ATOM   4887  HA  LYS   312      27.904  34.130  91.365  1.00  0.00           H
ATOM   4888  CB  LYS   312      28.646  35.521  92.829  1.00  0.00           C
ATOM   4889  HB2 LYS   312      29.695  35.263  92.686  1.00  0.00           H
ATOM   4890  HB3 LYS   312      28.734  36.604  92.910  1.00  0.00           H
ATOM   4891  CG  LYS   312      28.029  35.094  94.103  1.00  0.00           C
ATOM   4892  HG2 LYS   312      27.054  35.547  94.285  1.00  0.00           H
ATOM   4893  HG3 LYS   312      27.843  34.021  94.136  1.00  0.00           H
ATOM   4894  CD  LYS   312      29.034  35.489  95.220  1.00  0.00           C
ATOM   4895  HD2 LYS   312      29.987  34.977  95.103  1.00  0.00           H
ATOM   4896  HD3 LYS   312      29.127  36.555  95.429  1.00  0.00           H
ATOM   4897  CE  LYS   312      28.436  34.914  96.495  1.00  0.00           C
ATOM   4898  HE2 LYS   312      27.350  34.916  96.400  1.00  0.00           H
ATOM   4899  HE3 LYS   312      28.817  33.898  96.614  1.00  0.00           H
ATOM   4900  NZ  LYS   312      28.878  35.734  97.704  1.00  0.00           N
ATOM   4901  HZ1 LYS   312      29.837  35.607  97.993  1.00  0.00           H
ATOM   4902  HZ2 LYS   312      28.221  35.602  98.460  1.00  0.00           H
ATOM   4903  HZ3 LYS   312      28.673  36.710  97.543  1.00  0.00           H
ATOM   4904  C   LYS   312      26.555  35.729  91.332  1.00  0.00           C
ATOM   4905  O   LYS   312      26.296  36.923  91.125  1.00  0.00           O
ATOM   4906  N   ASN   313      25.555  34.935  91.603  1.00  0.00           N
ATOM   4907  H   ASN   313      25.765  34.094  92.122  1.00  0.00           H
ATOM   4908  CA  ASN   313      24.135  35.381  91.581  1.00  0.00           C
ATOM   4909  HA  ASN   313      23.595  34.436  91.519  1.00  0.00           H
ATOM   4910  CB  ASN   313      23.680  36.128  92.841  1.00  0.00           C
ATOM   4911  HB2 ASN   313      24.004  37.169  92.828  1.00  0.00           H
ATOM   4912  HB3 ASN   313      22.596  36.182  92.930  1.00  0.00           H
ATOM   4913  CG  ASN   313      24.196  35.514  94.158  1.00  0.00           C
ATOM   4914  OD1 ASN   313      24.528  34.349  94.277  1.00  0.00           O
ATOM   4915  ND2 ASN   313      24.232  36.307  95.225  1.00  0.00           N
ATOM   4916 HD21 ASN   313      23.862  37.246  95.269  1.00  0.00           H
ATOM   4917 HD22 ASN   313      24.432  35.972  96.157  1.00  0.00           H
ATOM   4918  C   ASN   313      23.686  36.074  90.215  1.00  0.00           C
ATOM   4919  O   ASN   313      22.784  36.857  90.148  1.00  0.00           O
ATOM   4920  N   GLN   314      24.288  35.725  89.065  1.00  0.00           N
ATOM   4921  H   GLN   314      25.166  35.239  89.169  1.00  0.00           H
ATOM   4922  CA  GLN   314      23.946  36.232  87.704  1.00  0.00           C
ATOM   4923  HA  GLN   314      23.247  37.068  87.695  1.00  0.00           H
ATOM   4924  CB  GLN   314      25.302  36.675  87.012  1.00  0.00           C
ATOM   4925  HB2 GLN   314      25.864  35.763  86.806  1.00  0.00           H
ATOM   4926  HB3 GLN   314      25.020  37.056  86.031  1.00  0.00           H
ATOM   4927  CG  GLN   314      26.176  37.605  87.867  1.00  0.00           C
ATOM   4928  HG2 GLN   314      26.587  37.208  88.795  1.00  0.00           H
ATOM   4929  HG3 GLN   314      27.068  38.015  87.395  1.00  0.00           H
ATOM   4930  CD  GLN   314      25.343  38.763  88.251  1.00  0.00           C
ATOM   4931  OE1 GLN   314      24.892  39.438  87.336  1.00  0.00           O
ATOM   4932  NE2 GLN   314      25.067  39.083  89.520  1.00  0.00           N
ATOM   4933 HE21 GLN   314      24.474  39.884  89.681  1.00  0.00           H
ATOM   4934 HE22 GLN   314      25.458  38.494  90.241  1.00  0.00           H
ATOM   4935  C   GLN   314      23.173  35.126  86.897  1.00  0.00           C
ATOM   4936  O   GLN   314      23.561  33.952  86.995  1.00  0.00           O
ATOM   4937  N   ASP   315      22.053  35.397  86.188  1.00  0.00           N
ATOM   4938  H   ASP   315      21.741  36.355  86.135  1.00  0.00           H
ATOM   4939  CA  ASP   315      21.511  34.586  85.125  1.00  0.00           C
ATOM   4940  HA  ASP   315      21.167  33.630  85.518  1.00  0.00           H
ATOM   4941  CB  ASP   315      20.129  35.119  84.720  1.00  0.00           C
ATOM   4942  HB2 ASP   315      19.394  35.080  85.523  1.00  0.00           H
ATOM   4943  HB3 ASP   315      20.241  36.166  84.439  1.00  0.00           H
ATOM   4944  CG  ASP   315      19.569  34.352  83.542  1.00  0.00           C
ATOM   4945  OD1 ASP   315      20.273  33.542  82.831  1.00  0.00           O
ATOM   4946  OD2 ASP   315      18.409  34.607  83.129  1.00  0.00           O
ATOM   4947  C   ASP   315      22.606  34.473  84.007  1.00  0.00           C
ATOM   4948  O   ASP   315      22.876  35.491  83.434  1.00  0.00           O
ATOM   4949  N   LEU   316      22.974  33.255  83.768  1.00  0.00           N
ATOM   4950  H   LEU   316      22.432  32.499  84.161  1.00  0.00           H
ATOM   4951  CA  LEU   316      24.075  32.817  82.833  1.00  0.00           C
ATOM   4952  HA  LEU   316      24.410  33.807  82.527  1.00  0.00           H
ATOM   4953  CB  LEU   316      25.214  32.124  83.625  1.00  0.00           C
ATOM   4954  HB2 LEU   316      24.761  31.294  84.168  1.00  0.00           H
ATOM   4955  HB3 LEU   316      25.870  31.726  82.851  1.00  0.00           H
ATOM   4956  CG  LEU   316      25.996  32.953  84.667  1.00  0.00           C
ATOM   4957  HG  LEU   316      25.383  33.193  85.536  1.00  0.00           H
ATOM   4958  CD1 LEU   316      27.157  32.104  85.089  1.00  0.00           C
ATOM   4959 HD11 LEU   316      27.717  31.861  84.187  1.00  0.00           H
ATOM   4960 HD12 LEU   316      26.729  31.212  85.545  1.00  0.00           H
ATOM   4961 HD13 LEU   316      27.757  32.648  85.819  1.00  0.00           H
ATOM   4962  CD2 LEU   316      26.490  34.306  84.101  1.00  0.00           C
ATOM   4963 HD21 LEU   316      27.297  34.115  83.393  1.00  0.00           H
ATOM   4964 HD22 LEU   316      25.577  34.790  83.751  1.00  0.00           H
ATOM   4965 HD23 LEU   316      27.021  34.900  84.845  1.00  0.00           H
ATOM   4966  C   LEU   316      23.641  32.123  81.516  1.00  0.00           C
ATOM   4967  O   LEU   316      24.480  31.644  80.771  1.00  0.00           O
ATOM   4968  N   SER   317      22.338  31.975  81.293  1.00  0.00           N
ATOM   4969  H   SER   317      21.762  32.396  82.007  1.00  0.00           H
ATOM   4970  CA  SER   317      21.713  31.203  80.222  1.00  0.00           C
ATOM   4971  HA  SER   317      22.080  30.183  80.331  1.00  0.00           H
ATOM   4972  CB  SER   317      20.208  31.168  80.419  1.00  0.00           C
ATOM   4973  HB2 SER   317      19.886  30.564  79.571  1.00  0.00           H
ATOM   4974  HB3 SER   317      19.928  30.648  81.334  1.00  0.00           H
ATOM   4975  OG  SER   317      19.577  32.466  80.539  1.00  0.00           O
ATOM   4976  HG  SER   317      19.815  32.890  81.367  1.00  0.00           H
ATOM   4977  C   SER   317      22.077  31.775  78.812  1.00  0.00           C
ATOM   4978  O   SER   317      22.202  31.013  77.836  1.00  0.00           O
ATOM   4979  N   LYS   318      22.306  33.072  78.677  1.00  0.00           N
ATOM   4980  H   LYS   318      22.226  33.572  79.551  1.00  0.00           H
ATOM   4981  CA  LYS   318      22.885  33.634  77.493  1.00  0.00           C
ATOM   4982  HA  LYS   318      22.631  32.991  76.652  1.00  0.00           H
ATOM   4983  CB  LYS   318      22.373  35.064  77.355  1.00  0.00           C
ATOM   4984  HB2 LYS   318      21.288  34.980  77.414  1.00  0.00           H
ATOM   4985  HB3 LYS   318      22.714  35.653  78.208  1.00  0.00           H
ATOM   4986  CG  LYS   318      22.759  35.694  76.063  1.00  0.00           C
ATOM   4987  HG2 LYS   318      23.829  35.899  76.023  1.00  0.00           H
ATOM   4988  HG3 LYS   318      22.387  34.999  75.309  1.00  0.00           H
ATOM   4989  CD  LYS   318      22.055  37.054  75.932  1.00  0.00           C
ATOM   4990  HD2 LYS   318      20.967  36.989  75.913  1.00  0.00           H
ATOM   4991  HD3 LYS   318      22.397  37.669  76.763  1.00  0.00           H
ATOM   4992  CE  LYS   318      22.508  37.556  74.605  1.00  0.00           C
ATOM   4993  HE2 LYS   318      23.591  37.681  74.641  1.00  0.00           H
ATOM   4994  HE3 LYS   318      22.366  36.716  73.925  1.00  0.00           H
ATOM   4995  NZ  LYS   318      21.875  38.811  74.188  1.00  0.00           N
ATOM   4996  HZ1 LYS   318      22.293  39.562  74.719  1.00  0.00           H
ATOM   4997  HZ2 LYS   318      20.896  38.860  74.430  1.00  0.00           H
ATOM   4998  HZ3 LYS   318      22.012  39.058  73.219  1.00  0.00           H
ATOM   4999  C   LYS   318      24.350  33.410  77.341  1.00  0.00           C
ATOM   5000  O   LYS   318      24.831  33.060  76.277  1.00  0.00           O
ATOM   5001  N   PHE   319      25.114  33.660  78.409  1.00  0.00           N
ATOM   5002  H   PHE   319      24.646  33.892  79.274  1.00  0.00           H
ATOM   5003  CA  PHE   319      26.582  33.547  78.445  1.00  0.00           C
ATOM   5004  HA  PHE   319      26.985  34.146  77.627  1.00  0.00           H
ATOM   5005  CB  PHE   319      26.992  34.120  79.774  1.00  0.00           C
ATOM   5006  HB2 PHE   319      26.514  35.086  79.931  1.00  0.00           H
ATOM   5007  HB3 PHE   319      26.679  33.573  80.663  1.00  0.00           H
ATOM   5008  CG  PHE   319      28.511  34.472  79.935  1.00  0.00           C
ATOM   5009  CD1 PHE   319      28.987  35.567  79.263  1.00  0.00           C
ATOM   5010  HD1 PHE   319      28.475  36.295  78.651  1.00  0.00           H
ATOM   5011  CE1 PHE   319      30.404  35.724  79.185  1.00  0.00           C
ATOM   5012  HE1 PHE   319      30.851  36.493  78.573  1.00  0.00           H
ATOM   5013  CZ  PHE   319      31.242  34.836  79.826  1.00  0.00           C
ATOM   5014  HZ  PHE   319      32.292  35.078  79.743  1.00  0.00           H
ATOM   5015  CE2 PHE   319      30.741  33.794  80.593  1.00  0.00           C
ATOM   5016  HE2 PHE   319      31.454  33.097  81.011  1.00  0.00           H
ATOM   5017  CD2 PHE   319      29.368  33.553  80.654  1.00  0.00           C
ATOM   5018  HD2 PHE   319      28.920  32.705  81.149  1.00  0.00           H
ATOM   5019  C   PHE   319      27.119  32.114  78.297  1.00  0.00           C
ATOM   5020  O   PHE   319      28.283  31.853  78.061  1.00  0.00           O
ATOM   5021  N   ASP   320      26.180  31.119  78.276  1.00  0.00           N
ATOM   5022  H   ASP   320      25.291  31.384  78.675  1.00  0.00           H
ATOM   5023  CA  ASP   320      26.483  29.640  78.069  1.00  0.00           C
ATOM   5024  HA  ASP   320      27.496  29.452  78.425  1.00  0.00           H
ATOM   5025  CB  ASP   320      25.556  28.803  78.933  1.00  0.00           C
ATOM   5026  HB2 ASP   320      25.525  29.290  79.908  1.00  0.00           H
ATOM   5027  HB3 ASP   320      24.535  28.707  78.567  1.00  0.00           H
ATOM   5028  CG  ASP   320      25.935  27.414  79.168  1.00  0.00           C
ATOM   5029  OD1 ASP   320      27.129  27.071  79.234  1.00  0.00           O
ATOM   5030  OD2 ASP   320      25.047  26.545  79.403  1.00  0.00           O
ATOM   5031  C   ASP   320      26.346  29.163  76.650  1.00  0.00           C
ATOM   5032  O   ASP   320      26.706  28.036  76.394  1.00  0.00           O
ATOM   5033  N   LYS   321      25.768  30.028  75.700  1.00  0.00           N
ATOM   5034  H   LYS   321      25.666  31.021  75.853  1.00  0.00           H
ATOM   5035  CA  LYS   321      25.818  29.707  74.244  1.00  0.00           C
ATOM   5036  HA  LYS   321      25.773  28.639  74.028  1.00  0.00           H
ATOM   5037  CB  LYS   321      24.622  30.390  73.598  1.00  0.00           C
ATOM   5038  HB2 LYS   321      24.901  31.439  73.503  1.00  0.00           H
ATOM   5039  HB3 LYS   321      24.528  30.081  72.556  1.00  0.00           H
[truncated: 179,098 more chars]
