# Supplementary material for: Worth the Weight: Sub-Pocket EXplorer (SubPEx), a Weighted Ensemble Method to Enhance Binding-Pocket Conformational Sampling
Source: J Chem Theory Comput. 2023 Aug 16;19(17):5677–89. doi: 10.1021/acs.jctc.3c00478 (PMC10500992; doi:10.1021/acs.jctc.3c00478)
Supplement: Supplementary file 2 — ct3c00478_si_002.zip [file ct3c00478_si_002.zip › clustered_structures/HXK2/subpex/rep.c2.aligned.pdb]

HELIX    1   1 LYS      4  PHE     17  1                                  14
HELIX    2   2 THR     21  LEU     39  1                                  19
HELIX    3   3 MET    101  THR    103  1                                   3
HELIX    4   4 GLU    109  GLN    125  1                                  17
HELIX    5   5 VAL    171  LYS    181  1                                  11
HELIX    6   6 ASP    194  THR    205  1                                  12
HELIX    7   7 GLU    231  LEU    233  1                                   3
HELIX    8   8 TYR    253  SER    255  1                                   3
HELIX    9   9 LYS    267  GLU    275  1                                   9
HELIX   10  10 THR    283  SER    288  1                                   6
HELIX   11  11 LEU    293  LYS    306  1                                  14
HELIX   12  12 SER    328  GLU    335  1                                   8
HELIX   13  13 GLU    342  PHE    352  1                                  11
HELIX   14  14 VAL    358  LYS    389  1                                  32
HELIX   15  15 SER    402  ARG    406  1                                   5
HELIX   16  16 PHE    410  TYR    422  1                                  13
HELIX   17  17 LEU    429  ASP    431  1                                   3
HELIX   18  18 GLY    442  GLU    460  1                                  19
SHEET    1   1 1 SER    62  LEU    70  0
SHEET    2   2 1 ASN    74  GLY    83  0
SHEET    3   3 1 PHE    88  ARG    96  0
SHEET    4   4 1 ILE   134  THR   139  0
SHEET    5   5 1 ILE   186  ILE   192  0
SHEET    6   6 1 GLY   212  PHE   215  0
SHEET    7   7 1 VAL   219  VAL   226  0
SHEET    8   8 1 PRO   246  ASN   250  0
SHEET    9   9 1 GLY   395  ASP   400  0
SHEET   10  10 1 ILE   434  PRO   438  0
CRYST1   79.702   70.695  109.515  90.00  90.00  90.00               1
ATOM      1  N   ASP     1      42.496  49.033  95.347  1.00  0.00           N
ATOM      2  H1  ASP     1      41.527  48.824  95.539  1.00  0.00           H
ATOM      3  H2  ASP     1      42.997  49.363  96.161  1.00  0.00           H
ATOM      4  H3  ASP     1      42.444  49.794  94.686  1.00  0.00           H
ATOM      5  CA  ASP     1      43.093  47.876  94.699  1.00  0.00           C
ATOM      6  HA  ASP     1      43.780  48.154  93.900  1.00  0.00           H
ATOM      7  CB  ASP     1      44.022  47.048  95.594  1.00  0.00           C
ATOM      8  HB2 ASP     1      43.284  46.757  96.342  1.00  0.00           H
ATOM      9  HB3 ASP     1      44.485  46.175  95.135  1.00  0.00           H
ATOM     10  CG  ASP     1      45.126  47.799  96.363  1.00  0.00           C
ATOM     11  OD1 ASP     1      45.776  47.131  97.158  1.00  0.00           O
ATOM     12  OD2 ASP     1      45.307  49.021  96.186  1.00  0.00           O
ATOM     13  C   ASP     1      42.052  46.980  94.071  1.00  0.00           C
ATOM     14  O   ASP     1      40.980  46.896  94.657  1.00  0.00           O
ATOM     15  N   VAL     2      42.447  46.073  93.180  1.00  0.00           N
ATOM     16  H   VAL     2      43.359  46.154  92.753  1.00  0.00           H
ATOM     17  CA  VAL     2      41.656  44.910  92.805  1.00  0.00           C
ATOM     18  HA  VAL     2      40.575  45.049  92.785  1.00  0.00           H
ATOM     19  CB  VAL     2      42.085  44.494  91.352  1.00  0.00           C
ATOM     20  HB  VAL     2      43.125  44.171  91.390  1.00  0.00           H
ATOM     21  CG1 VAL     2      41.200  43.289  90.894  1.00  0.00           C
ATOM     22 HG11 VAL     2      41.257  42.461  91.601  1.00  0.00           H
ATOM     23 HG12 VAL     2      40.169  43.618  90.763  1.00  0.00           H
ATOM     24 HG13 VAL     2      41.499  42.963  89.898  1.00  0.00           H
ATOM     25  CG2 VAL     2      41.862  45.696  90.359  1.00  0.00           C
ATOM     26 HG21 VAL     2      40.847  46.069  90.495  1.00  0.00           H
ATOM     27 HG22 VAL     2      42.239  45.327  89.405  1.00  0.00           H
ATOM     28 HG23 VAL     2      42.456  46.552  90.682  1.00  0.00           H
ATOM     29  C   VAL     2      41.937  43.856  93.923  1.00  0.00           C
ATOM     30  O   VAL     2      43.110  43.840  94.372  1.00  0.00           O
ATOM     31  N   PRO     3      40.963  43.112  94.480  1.00  0.00           N
ATOM     32  CD  PRO     3      39.538  43.129  94.225  1.00  0.00           C
ATOM     33  HD2 PRO     3      39.312  42.430  93.420  1.00  0.00           H
ATOM     34  HD3 PRO     3      39.153  44.094  93.896  1.00  0.00           H
ATOM     35  CG  PRO     3      38.904  42.579  95.478  1.00  0.00           C
ATOM     36  HG2 PRO     3      37.923  42.154  95.262  1.00  0.00           H
ATOM     37  HG3 PRO     3      38.789  43.382  96.206  1.00  0.00           H
ATOM     38  CB  PRO     3      39.867  41.550  95.891  1.00  0.00           C
ATOM     39  HB2 PRO     3      39.735  40.635  95.312  1.00  0.00           H
ATOM     40  HB3 PRO     3      39.796  41.420  96.971  1.00  0.00           H
ATOM     41  CA  PRO     3      41.227  42.262  95.566  1.00  0.00           C
ATOM     42  HA  PRO     3      41.461  42.867  96.442  1.00  0.00           H
ATOM     43  C   PRO     3      42.351  41.218  95.296  1.00  0.00           C
ATOM     44  O   PRO     3      42.370  40.661  94.178  1.00  0.00           O
ATOM     45  N   LYS     4      43.194  40.914  96.301  1.00  0.00           N
ATOM     46  H   LYS     4      42.895  41.411  97.127  1.00  0.00           H
ATOM     47  CA  LYS     4      44.273  39.869  96.302  1.00  0.00           C
ATOM     48  HA  LYS     4      45.132  40.284  95.776  1.00  0.00           H
ATOM     49  CB  LYS     4      44.824  39.739  97.772  1.00  0.00           C
ATOM     50  HB2 LYS     4      44.032  39.465  98.470  1.00  0.00           H
ATOM     51  HB3 LYS     4      45.624  39.001  97.761  1.00  0.00           H
ATOM     52  CG  LYS     4      45.325  41.167  98.300  1.00  0.00           C
ATOM     53  HG2 LYS     4      46.189  41.383  97.673  1.00  0.00           H
ATOM     54  HG3 LYS     4      44.581  41.935  98.092  1.00  0.00           H
ATOM     55  CD  LYS     4      45.736  41.257  99.777  1.00  0.00           C
ATOM     56  HD2 LYS     4      44.972  40.920 100.479  1.00  0.00           H
ATOM     57  HD3 LYS     4      46.498  40.486  99.891  1.00  0.00           H
ATOM     58  CE  LYS     4      46.149  42.673 100.207  1.00  0.00           C
ATOM     59  HE2 LYS     4      45.295  43.343 100.118  1.00  0.00           H
ATOM     60  HE3 LYS     4      46.367  42.756 101.272  1.00  0.00           H
ATOM     61  NZ  LYS     4      47.223  43.207  99.364  1.00  0.00           N
ATOM     62  HZ1 LYS     4      46.849  43.502  98.474  1.00  0.00           H
ATOM     63  HZ2 LYS     4      47.946  42.565  99.071  1.00  0.00           H
ATOM     64  HZ3 LYS     4      47.696  44.014  99.742  1.00  0.00           H
ATOM     65  C   LYS     4      43.977  38.533  95.664  1.00  0.00           C
ATOM     66  O   LYS     4      44.708  37.986  94.812  1.00  0.00           O
ATOM     67  N   GLU     5      42.808  37.991  96.066  1.00  0.00           N
ATOM     68  H   GLU     5      42.246  38.456  96.765  1.00  0.00           H
ATOM     69  CA  GLU     5      42.288  36.718  95.531  1.00  0.00           C
ATOM     70  HA  GLU     5      42.971  35.904  95.773  1.00  0.00           H
ATOM     71  CB  GLU     5      40.986  36.437  96.249  1.00  0.00           C
ATOM     72  HB2 GLU     5      40.626  35.482  95.867  1.00  0.00           H
ATOM     73  HB3 GLU     5      41.184  36.092  97.264  1.00  0.00           H
ATOM     74  CG  GLU     5      39.888  37.560  96.174  1.00  0.00           C
ATOM     75  HG2 GLU     5      40.155  38.243  95.368  1.00  0.00           H
ATOM     76  HG3 GLU     5      38.904  37.177  95.901  1.00  0.00           H
ATOM     77  CD  GLU     5      39.881  38.383  97.445  1.00  0.00           C
ATOM     78  OE1 GLU     5      38.798  38.510  98.048  1.00  0.00           O
ATOM     79  OE2 GLU     5      40.928  38.898  97.799  1.00  0.00           O
ATOM     80  C   GLU     5      42.026  36.664  93.988  1.00  0.00           C
ATOM     81  O   GLU     5      42.050  35.586  93.376  1.00  0.00           O
ATOM     82  N   LEU     6      41.688  37.806  93.347  1.00  0.00           N
ATOM     83  H   LEU     6      41.644  38.625  93.935  1.00  0.00           H
ATOM     84  CA  LEU     6      41.558  37.973  91.903  1.00  0.00           C
ATOM     85  HA  LEU     6      41.261  37.053  91.400  1.00  0.00           H
ATOM     86  CB  LEU     6      40.480  39.007  91.605  1.00  0.00           C
ATOM     87  HB2 LEU     6      40.371  39.733  92.411  1.00  0.00           H
ATOM     88  HB3 LEU     6      40.737  39.494  90.665  1.00  0.00           H
ATOM     89  CG  LEU     6      39.063  38.454  91.284  1.00  0.00           C
ATOM     90  HG  LEU     6      39.166  37.719  90.486  1.00  0.00           H
ATOM     91  CD1 LEU     6      38.323  37.851  92.493  1.00  0.00           C
ATOM     92 HD11 LEU     6      38.346  38.584  93.299  1.00  0.00           H
ATOM     93 HD12 LEU     6      38.663  36.904  92.912  1.00  0.00           H
ATOM     94 HD13 LEU     6      37.258  37.783  92.272  1.00  0.00           H
ATOM     95  CD2 LEU     6      38.204  39.587  90.721  1.00  0.00           C
ATOM     96 HD21 LEU     6      38.786  40.113  89.965  1.00  0.00           H
ATOM     97 HD22 LEU     6      37.332  39.083  90.303  1.00  0.00           H
ATOM     98 HD23 LEU     6      37.862  40.224  91.535  1.00  0.00           H
ATOM     99  C   LEU     6      42.973  38.324  91.348  1.00  0.00           C
ATOM    100  O   LEU     6      43.313  37.871  90.247  1.00  0.00           O
ATOM    101  N   MET     7      43.811  39.133  92.041  1.00  0.00           N
ATOM    102  H   MET     7      43.614  39.336  93.010  1.00  0.00           H
ATOM    103  CA  MET     7      45.066  39.573  91.428  1.00  0.00           C
ATOM    104  HA  MET     7      44.943  39.801  90.369  1.00  0.00           H
ATOM    105  CB  MET     7      45.612  40.927  92.081  1.00  0.00           C
ATOM    106  HB2 MET     7      44.760  41.599  91.980  1.00  0.00           H
ATOM    107  HB3 MET     7      45.773  40.725  93.140  1.00  0.00           H
ATOM    108  CG  MET     7      46.805  41.523  91.230  1.00  0.00           C
ATOM    109  HG2 MET     7      47.318  42.362  91.701  1.00  0.00           H
ATOM    110  HG3 MET     7      47.671  40.869  91.335  1.00  0.00           H
ATOM    111  SD  MET     7      46.432  41.705  89.385  1.00  0.00           S
ATOM    112  CE  MET     7      45.286  43.179  89.457  1.00  0.00           C
ATOM    113  HE1 MET     7      45.589  43.949  90.166  1.00  0.00           H
ATOM    114  HE2 MET     7      45.245  43.593  88.450  1.00  0.00           H
ATOM    115  HE3 MET     7      44.275  42.825  89.661  1.00  0.00           H
ATOM    116  C   MET     7      46.151  38.438  91.389  1.00  0.00           C
ATOM    117  O   MET     7      46.832  38.278  90.355  1.00  0.00           O
ATOM    118  N   GLN     8      46.100  37.438  92.249  1.00  0.00           N
ATOM    119  H   GLN     8      45.440  37.526  93.008  1.00  0.00           H
ATOM    120  CA  GLN     8      46.854  36.220  92.115  1.00  0.00           C
ATOM    121  HA  GLN     8      47.914  36.357  91.907  1.00  0.00           H
ATOM    122  CB  GLN     8      46.671  35.461  93.455  1.00  0.00           C
ATOM    123  HB2 GLN     8      45.620  35.301  93.691  1.00  0.00           H
ATOM    124  HB3 GLN     8      47.173  34.501  93.325  1.00  0.00           H
ATOM    125  CG  GLN     8      47.301  36.127  94.675  1.00  0.00           C
ATOM    126  HG2 GLN     8      48.384  36.011  94.644  1.00  0.00           H
ATOM    127  HG3 GLN     8      47.008  37.176  94.616  1.00  0.00           H
ATOM    128  CD  GLN     8      46.765  35.643  95.970  1.00  0.00           C
ATOM    129  OE1 GLN     8      46.154  34.630  96.020  1.00  0.00           O
ATOM    130  NE2 GLN     8      46.950  36.347  97.006  1.00  0.00           N
ATOM    131 HE21 GLN     8      46.562  36.203  97.928  1.00  0.00           H
ATOM    132 HE22 GLN     8      47.521  37.176  96.945  1.00  0.00           H
ATOM    133  C   GLN     8      46.366  35.324  90.942  1.00  0.00           C
ATOM    134  O   GLN     8      47.234  34.891  90.169  1.00  0.00           O
ATOM    135  N   GLN     9      45.086  35.248  90.625  1.00  0.00           N
ATOM    136  H   GLN     9      44.397  35.749  91.168  1.00  0.00           H
ATOM    137  CA  GLN     9      44.563  34.633  89.391  1.00  0.00           C
ATOM    138  HA  GLN     9      44.987  33.663  89.129  1.00  0.00           H
ATOM    139  CB  GLN     9      43.030  34.364  89.459  1.00  0.00           C
ATOM    140  HB2 GLN     9      42.589  35.355  89.558  1.00  0.00           H
ATOM    141  HB3 GLN     9      42.692  33.893  88.536  1.00  0.00           H
ATOM    142  CG  GLN     9      42.552  33.474  90.632  1.00  0.00           C
ATOM    143  HG2 GLN     9      41.815  34.041  91.201  1.00  0.00           H
ATOM    144  HG3 GLN     9      41.874  32.691  90.290  1.00  0.00           H
ATOM    145  CD  GLN     9      43.649  32.855  91.557  1.00  0.00           C
ATOM    146  OE1 GLN     9      44.437  31.985  91.239  1.00  0.00           O
ATOM    147  NE2 GLN     9      43.710  33.244  92.798  1.00  0.00           N
ATOM    148 HE21 GLN     9      44.349  32.731  93.389  1.00  0.00           H
ATOM    149 HE22 GLN     9      43.162  34.053  93.055  1.00  0.00           H
ATOM    150  C   GLN     9      44.850  35.482  88.105  1.00  0.00           C
ATOM    151  O   GLN     9      44.828  34.964  87.001  1.00  0.00           O
ATOM    152  N   ILE    10      45.056  36.837  88.164  1.00  0.00           N
ATOM    153  H   ILE    10      44.895  37.344  89.022  1.00  0.00           H
ATOM    154  CA  ILE    10      45.415  37.570  86.980  1.00  0.00           C
ATOM    155  HA  ILE    10      44.847  37.184  86.133  1.00  0.00           H
ATOM    156  CB  ILE    10      44.979  39.030  87.255  1.00  0.00           C
ATOM    157  HB  ILE    10      45.435  39.407  88.170  1.00  0.00           H
ATOM    158  CG2 ILE    10      45.508  39.902  86.080  1.00  0.00           C
ATOM    159 HG21 ILE    10      46.583  39.932  85.905  1.00  0.00           H
ATOM    160 HG22 ILE    10      45.129  40.904  86.285  1.00  0.00           H
ATOM    161 HG23 ILE    10      45.091  39.544  85.139  1.00  0.00           H
ATOM    162  CG1 ILE    10      43.395  39.186  87.230  1.00  0.00           C
ATOM    163 HG12 ILE    10      42.947  39.102  86.240  1.00  0.00           H
ATOM    164 HG13 ILE    10      43.011  38.370  87.845  1.00  0.00           H
ATOM    165  CD1 ILE    10      42.764  40.360  87.936  1.00  0.00           C
ATOM    166 HD11 ILE    10      41.708  40.481  87.694  1.00  0.00           H
ATOM    167 HD12 ILE    10      43.366  41.243  87.722  1.00  0.00           H
ATOM    168 HD13 ILE    10      42.763  40.086  88.991  1.00  0.00           H
ATOM    169  C   ILE    10      46.939  37.458  86.665  1.00  0.00           C
ATOM    170  O   ILE    10      47.376  37.400  85.509  1.00  0.00           O
ATOM    171  N   GLU    11      47.743  37.237  87.740  1.00  0.00           N
ATOM    172  H   GLU    11      47.318  37.227  88.655  1.00  0.00           H
ATOM    173  CA  GLU    11      49.148  36.810  87.543  1.00  0.00           C
ATOM    174  HA  GLU    11      49.541  37.435  86.741  1.00  0.00           H
ATOM    175  CB  GLU    11      50.055  37.008  88.806  1.00  0.00           C
ATOM    176  HB2 GLU    11      49.486  36.640  89.660  1.00  0.00           H
ATOM    177  HB3 GLU    11      50.933  36.374  88.680  1.00  0.00           H
ATOM    178  CG  GLU    11      50.421  38.484  89.076  1.00  0.00           C
ATOM    179  HG2 GLU    11      49.594  39.161  89.289  1.00  0.00           H
ATOM    180  HG3 GLU    11      51.107  38.577  89.919  1.00  0.00           H
ATOM    181  CD  GLU    11      51.282  39.048  87.920  1.00  0.00           C
ATOM    182  OE1 GLU    11      51.296  40.244  87.529  1.00  0.00           O
ATOM    183  OE2 GLU    11      52.052  38.306  87.300  1.00  0.00           O
ATOM    184  C   GLU    11      49.204  35.373  86.991  1.00  0.00           C
ATOM    185  O   GLU    11      49.980  35.152  86.044  1.00  0.00           O
ATOM    186  N   ASN    12      48.238  34.486  87.333  1.00  0.00           N
ATOM    187  H   ASN    12      47.761  34.625  88.213  1.00  0.00           H
ATOM    188  CA  ASN    12      47.991  33.190  86.691  1.00  0.00           C
ATOM    189  HA  ASN    12      48.919  32.619  86.674  1.00  0.00           H
ATOM    190  CB  ASN    12      46.968  32.380  87.463  1.00  0.00           C
ATOM    191  HB2 ASN    12      47.214  32.409  88.525  1.00  0.00           H
ATOM    192  HB3 ASN    12      45.944  32.669  87.229  1.00  0.00           H
ATOM    193  CG  ASN    12      46.927  30.946  87.068  1.00  0.00           C
ATOM    194  OD1 ASN    12      47.937  30.232  86.833  1.00  0.00           O
ATOM    195  ND2 ASN    12      45.761  30.368  86.963  1.00  0.00           N
ATOM    196 HD21 ASN    12      44.936  30.942  86.868  1.00  0.00           H
ATOM    197 HD22 ASN    12      45.727  29.362  86.867  1.00  0.00           H
ATOM    198  C   ASN    12      47.582  33.380  85.230  1.00  0.00           C
ATOM    199  O   ASN    12      48.158  32.699  84.401  1.00  0.00           O
ATOM    200  N   PHE    13      46.614  34.176  84.877  1.00  0.00           N
ATOM    201  H   PHE    13      46.044  34.627  85.579  1.00  0.00           H
ATOM    202  CA  PHE    13      46.287  34.490  83.519  1.00  0.00           C
ATOM    203  HA  PHE    13      46.061  33.563  82.992  1.00  0.00           H
ATOM    204  CB  PHE    13      45.104  35.429  83.188  1.00  0.00           C
ATOM    205  HB2 PHE    13      45.255  36.352  83.747  1.00  0.00           H
ATOM    206  HB3 PHE    13      45.157  35.737  82.143  1.00  0.00           H
ATOM    207  CG  PHE    13      43.754  34.726  83.491  1.00  0.00           C
ATOM    208  CD1 PHE    13      43.320  33.696  82.676  1.00  0.00           C
ATOM    209  HD1 PHE    13      43.934  33.203  81.937  1.00  0.00           H
ATOM    210  CE1 PHE    13      42.092  33.035  82.904  1.00  0.00           C
ATOM    211  HE1 PHE    13      41.930  32.070  82.445  1.00  0.00           H
ATOM    212  CZ  PHE    13      41.284  33.433  83.958  1.00  0.00           C
ATOM    213  HZ  PHE    13      40.397  32.841  84.124  1.00  0.00           H
ATOM    214  CE2 PHE    13      41.643  34.502  84.773  1.00  0.00           C
ATOM    215  HE2 PHE    13      40.939  34.685  85.572  1.00  0.00           H
ATOM    216  CD2 PHE    13      42.930  35.156  84.558  1.00  0.00           C
ATOM    217  HD2 PHE    13      43.321  35.838  85.299  1.00  0.00           H
ATOM    218  C   PHE    13      47.500  35.061  82.753  1.00  0.00           C
ATOM    219  O   PHE    13      47.767  34.645  81.624  1.00  0.00           O
ATOM    220  N   GLU    14      48.314  35.986  83.270  1.00  0.00           N
ATOM    221  H   GLU    14      48.052  36.498  84.102  1.00  0.00           H
ATOM    222  CA  GLU    14      49.548  36.351  82.598  1.00  0.00           C
ATOM    223  HA  GLU    14      49.265  36.785  81.639  1.00  0.00           H
ATOM    224  CB  GLU    14      50.150  37.559  83.369  1.00  0.00           C
ATOM    225  HB2 GLU    14      49.432  38.351  83.154  1.00  0.00           H
ATOM    226  HB3 GLU    14      50.140  37.386  84.445  1.00  0.00           H
ATOM    227  CG  GLU    14      51.598  37.918  82.912  1.00  0.00           C
ATOM    228  HG2 GLU    14      52.274  37.249  83.444  1.00  0.00           H
ATOM    229  HG3 GLU    14      51.621  37.804  81.827  1.00  0.00           H
ATOM    230  CD  GLU    14      51.894  39.376  83.327  1.00  0.00           C
ATOM    231  OE1 GLU    14      51.527  39.813  84.474  1.00  0.00           O
ATOM    232  OE2 GLU    14      52.539  40.087  82.462  1.00  0.00           O
ATOM    233  C   GLU    14      50.539  35.175  82.417  1.00  0.00           C
ATOM    234  O   GLU    14      51.186  35.113  81.379  1.00  0.00           O
ATOM    235  N   LYS    15      50.618  34.251  83.396  1.00  0.00           N
ATOM    236  H   LYS    15      50.126  34.520  84.235  1.00  0.00           H
ATOM    237  CA  LYS    15      51.487  33.064  83.344  1.00  0.00           C
ATOM    238  HA  LYS    15      52.519  33.323  83.104  1.00  0.00           H
ATOM    239  CB  LYS    15      51.515  32.292  84.710  1.00  0.00           C
ATOM    240  HB2 LYS    15      51.707  33.024  85.494  1.00  0.00           H
ATOM    241  HB3 LYS    15      50.535  31.839  84.871  1.00  0.00           H
ATOM    242  CG  LYS    15      52.743  31.328  84.658  1.00  0.00           C
ATOM    243  HG2 LYS    15      52.634  30.785  83.720  1.00  0.00           H
ATOM    244  HG3 LYS    15      53.663  31.910  84.589  1.00  0.00           H
ATOM    245  CD  LYS    15      52.793  30.360  85.792  1.00  0.00           C
ATOM    246  HD2 LYS    15      53.006  30.909  86.710  1.00  0.00           H
ATOM    247  HD3 LYS    15      51.838  29.840  85.876  1.00  0.00           H
ATOM    248  CE  LYS    15      53.863  29.286  85.552  1.00  0.00           C
ATOM    249  HE2 LYS    15      53.790  28.836  84.562  1.00  0.00           H
ATOM    250  HE3 LYS    15      54.779  29.877  85.518  1.00  0.00           H
ATOM    251  NZ  LYS    15      54.060  28.213  86.561  1.00  0.00           N
ATOM    252  HZ1 LYS    15      53.216  27.722  86.819  1.00  0.00           H
ATOM    253  HZ2 LYS    15      54.429  28.624  87.406  1.00  0.00           H
ATOM    254  HZ3 LYS    15      54.636  27.490  86.155  1.00  0.00           H
ATOM    255  C   LYS    15      51.150  32.153  82.145  1.00  0.00           C
ATOM    256  O   LYS    15      52.017  31.500  81.574  1.00  0.00           O
ATOM    257  N   ILE    16      49.906  32.245  81.736  1.00  0.00           N
ATOM    258  H   ILE    16      49.321  32.898  82.238  1.00  0.00           H
ATOM    259  CA  ILE    16      49.303  31.319  80.707  1.00  0.00           C
ATOM    260  HA  ILE    16      49.955  30.445  80.677  1.00  0.00           H
ATOM    261  CB  ILE    16      47.812  30.904  81.111  1.00  0.00           C
ATOM    262  HB  ILE    16      47.220  31.781  81.368  1.00  0.00           H
ATOM    263  CG2 ILE    16      47.039  30.163  79.983  1.00  0.00           C
ATOM    264 HG21 ILE    16      47.303  29.107  79.932  1.00  0.00           H
ATOM    265 HG22 ILE    16      47.203  30.600  78.999  1.00  0.00           H
ATOM    266 HG23 ILE    16      45.963  30.037  80.097  1.00  0.00           H
ATOM    267  CG1 ILE    16      47.789  29.958  82.369  1.00  0.00           C
ATOM    268 HG12 ILE    16      48.017  28.931  82.082  1.00  0.00           H
ATOM    269 HG13 ILE    16      48.602  30.212  83.049  1.00  0.00           H
ATOM    270  CD1 ILE    16      46.428  29.789  83.201  1.00  0.00           C
ATOM    271 HD11 ILE    16      45.809  29.145  82.576  1.00  0.00           H
ATOM    272 HD12 ILE    16      45.973  30.734  83.497  1.00  0.00           H
ATOM    273 HD13 ILE    16      46.773  29.284  84.104  1.00  0.00           H
ATOM    274  C   ILE    16      49.351  31.927  79.341  1.00  0.00           C
ATOM    275  O   ILE    16      49.715  31.250  78.338  1.00  0.00           O
ATOM    276  N   PHE    17      48.970  33.198  79.260  1.00  0.00           N
ATOM    277  H   PHE    17      48.739  33.620  80.148  1.00  0.00           H
ATOM    278  CA  PHE    17      48.912  34.038  77.958  1.00  0.00           C
ATOM    279  HA  PHE    17      48.594  33.355  77.170  1.00  0.00           H
ATOM    280  CB  PHE    17      47.757  35.103  78.046  1.00  0.00           C
ATOM    281  HB2 PHE    17      47.839  35.597  79.013  1.00  0.00           H
ATOM    282  HB3 PHE    17      47.895  35.823  77.239  1.00  0.00           H
ATOM    283  CG  PHE    17      46.359  34.492  77.846  1.00  0.00           C
ATOM    284  CD1 PHE    17      45.895  34.309  76.510  1.00  0.00           C
ATOM    285  HD1 PHE    17      46.617  34.547  75.741  1.00  0.00           H
ATOM    286  CE1 PHE    17      44.656  33.682  76.319  1.00  0.00           C
ATOM    287  HE1 PHE    17      44.296  33.442  75.329  1.00  0.00           H
ATOM    288  CZ  PHE    17      43.968  33.120  77.357  1.00  0.00           C
ATOM    289  HZ  PHE    17      43.047  32.599  77.143  1.00  0.00           H
ATOM    290  CE2 PHE    17      44.397  33.311  78.683  1.00  0.00           C
ATOM    291  HE2 PHE    17      43.808  32.890  79.484  1.00  0.00           H
ATOM    292  CD2 PHE    17      45.670  33.866  78.907  1.00  0.00           C
ATOM    293  HD2 PHE    17      45.928  33.980  79.949  1.00  0.00           H
ATOM    294  C   PHE    17      50.289  34.684  77.493  1.00  0.00           C
ATOM    295  O   PHE    17      50.413  35.045  76.304  1.00  0.00           O
ATOM    296  N   THR    18      51.346  34.638  78.310  1.00  0.00           N
ATOM    297  H   THR    18      51.263  34.305  79.260  1.00  0.00           H
ATOM    298  CA  THR    18      52.580  35.342  77.907  1.00  0.00           C
ATOM    299  HA  THR    18      52.319  36.323  77.509  1.00  0.00           H
ATOM    300  CB  THR    18      53.547  35.483  79.123  1.00  0.00           C
ATOM    301  HB  THR    18      53.679  34.500  79.576  1.00  0.00           H
ATOM    302  CG2 THR    18      54.969  35.923  78.830  1.00  0.00           C
ATOM    303 HG21 THR    18      55.500  35.120  78.319  1.00  0.00           H
ATOM    304 HG22 THR    18      55.566  35.999  79.739  1.00  0.00           H
ATOM    305 HG23 THR    18      55.002  36.812  78.201  1.00  0.00           H
ATOM    306  OG1 THR    18      53.002  36.406  80.032  1.00  0.00           O
ATOM    307  HG1 THR    18      52.242  35.975  80.432  1.00  0.00           H
ATOM    308  C   THR    18      53.333  34.536  76.790  1.00  0.00           C
ATOM    309  O   THR    18      53.418  33.325  76.850  1.00  0.00           O
ATOM    310  N   VAL    19      53.750  35.201  75.673  1.00  0.00           N
ATOM    311  H   VAL    19      53.474  36.172  75.683  1.00  0.00           H
ATOM    312  CA  VAL    19      54.557  34.586  74.601  1.00  0.00           C
ATOM    313  HA  VAL    19      54.606  33.503  74.708  1.00  0.00           H
ATOM    314  CB  VAL    19      53.837  34.789  73.261  1.00  0.00           C
ATOM    315  HB  VAL    19      53.823  35.814  72.890  1.00  0.00           H
ATOM    316  CG1 VAL    19      54.517  33.853  72.208  1.00  0.00           C
ATOM    317 HG11 VAL    19      54.531  32.786  72.431  1.00  0.00           H
ATOM    318 HG12 VAL    19      53.952  34.042  71.296  1.00  0.00           H
ATOM    319 HG13 VAL    19      55.591  34.036  72.210  1.00  0.00           H
ATOM    320  CG2 VAL    19      52.401  34.264  73.126  1.00  0.00           C
ATOM    321 HG21 VAL    19      52.264  33.242  73.479  1.00  0.00           H
ATOM    322 HG22 VAL    19      51.955  34.334  72.134  1.00  0.00           H
ATOM    323 HG23 VAL    19      51.873  34.897  73.839  1.00  0.00           H
ATOM    324  C   VAL    19      56.015  35.124  74.615  1.00  0.00           C
ATOM    325  O   VAL    19      56.337  36.141  74.009  1.00  0.00           O
ATOM    326  N   PRO    20      56.929  34.405  75.366  1.00  0.00           N
ATOM    327  CD  PRO    20      56.827  33.134  76.126  1.00  0.00           C
ATOM    328  HD2 PRO    20      57.055  32.317  75.443  1.00  0.00           H
ATOM    329  HD3 PRO    20      55.862  32.917  76.586  1.00  0.00           H
ATOM    330  CG  PRO    20      57.913  33.298  77.229  1.00  0.00           C
ATOM    331  HG2 PRO    20      58.351  32.371  77.598  1.00  0.00           H
ATOM    332  HG3 PRO    20      57.510  33.825  78.094  1.00  0.00           H
ATOM    333  CB  PRO    20      59.006  34.161  76.644  1.00  0.00           C
ATOM    334  HB2 PRO    20      59.838  33.555  76.286  1.00  0.00           H
ATOM    335  HB3 PRO    20      59.448  34.950  77.251  1.00  0.00           H
ATOM    336  CA  PRO    20      58.327  34.862  75.510  1.00  0.00           C
ATOM    337  HA  PRO    20      58.206  35.927  75.708  1.00  0.00           H
ATOM    338  C   PRO    20      59.191  34.704  74.217  1.00  0.00           C
ATOM    339  O   PRO    20      59.093  33.720  73.575  1.00  0.00           O
ATOM    340  N   THR    21      60.103  35.648  73.883  1.00  0.00           N
ATOM    341  H   THR    21      60.335  36.404  74.512  1.00  0.00           H
ATOM    342  CA  THR    21      60.761  35.822  72.507  1.00  0.00           C
ATOM    343  HA  THR    21      59.989  36.229  71.853  1.00  0.00           H
ATOM    344  CB  THR    21      61.824  36.850  72.742  1.00  0.00           C
ATOM    345  HB  THR    21      62.461  36.578  73.584  1.00  0.00           H
ATOM    346  CG2 THR    21      62.822  37.227  71.644  1.00  0.00           C
ATOM    347 HG21 THR    21      63.367  38.114  71.968  1.00  0.00           H
ATOM    348 HG22 THR    21      62.151  37.451  70.816  1.00  0.00           H
ATOM    349 HG23 THR    21      63.503  36.420  71.372  1.00  0.00           H
ATOM    350  OG1 THR    21      61.029  37.990  72.985  1.00  0.00           O
ATOM    351  HG1 THR    21      61.578  38.700  73.326  1.00  0.00           H
ATOM    352  C   THR    21      61.432  34.538  71.964  1.00  0.00           C
ATOM    353  O   THR    21      61.358  34.242  70.790  1.00  0.00           O
ATOM    354  N   GLU    22      61.981  33.726  72.875  1.00  0.00           N
ATOM    355  H   GLU    22      62.107  34.044  73.825  1.00  0.00           H
ATOM    356  CA  GLU    22      62.541  32.408  72.527  1.00  0.00           C
ATOM    357  HA  GLU    22      63.412  32.523  71.880  1.00  0.00           H
ATOM    358  CB  GLU    22      63.178  31.842  73.810  1.00  0.00           C
ATOM    359  HB2 GLU    22      63.324  30.793  73.554  1.00  0.00           H
ATOM    360  HB3 GLU    22      64.135  32.308  74.047  1.00  0.00           H
ATOM    361  CG  GLU    22      62.193  31.890  75.024  1.00  0.00           C
ATOM    362  HG2 GLU    22      61.150  31.967  74.719  1.00  0.00           H
ATOM    363  HG3 GLU    22      62.444  30.976  75.562  1.00  0.00           H
ATOM    364  CD  GLU    22      62.498  33.047  76.075  1.00  0.00           C
ATOM    365  OE1 GLU    22      62.875  34.206  75.708  1.00  0.00           O
ATOM    366  OE2 GLU    22      62.354  32.716  77.263  1.00  0.00           O
ATOM    367  C   GLU    22      61.601  31.468  71.728  1.00  0.00           C
ATOM    368  O   GLU    22      62.080  30.896  70.762  1.00  0.00           O
ATOM    369  N   THR    23      60.326  31.445  72.199  1.00  0.00           N
ATOM    370  H   THR    23      60.047  32.186  72.827  1.00  0.00           H
ATOM    371  CA  THR    23      59.143  30.690  71.547  1.00  0.00           C
ATOM    372  HA  THR    23      59.521  29.689  71.335  1.00  0.00           H
ATOM    373  CB  THR    23      57.909  30.474  72.505  1.00  0.00           C
ATOM    374  HB  THR    23      57.356  31.382  72.744  1.00  0.00           H
ATOM    375  CG2 THR    23      56.891  29.493  71.931  1.00  0.00           C
ATOM    376 HG21 THR    23      57.296  28.624  71.413  1.00  0.00           H
ATOM    377 HG22 THR    23      56.218  29.916  71.185  1.00  0.00           H
ATOM    378 HG23 THR    23      56.215  29.119  72.700  1.00  0.00           H
ATOM    379  OG1 THR    23      58.196  29.896  73.744  1.00  0.00           O
ATOM    380  HG1 THR    23      59.136  29.730  73.837  1.00  0.00           H
ATOM    381  C   THR    23      58.779  31.370  70.227  1.00  0.00           C
ATOM    382  O   THR    23      58.438  30.730  69.292  1.00  0.00           O
ATOM    383  N   LEU    24      58.759  32.728  70.101  1.00  0.00           N
ATOM    384  H   LEU    24      59.044  33.263  70.908  1.00  0.00           H
ATOM    385  CA  LEU    24      58.388  33.382  68.857  1.00  0.00           C
ATOM    386  HA  LEU    24      57.409  33.112  68.466  1.00  0.00           H
ATOM    387  CB  LEU    24      58.273  34.847  69.157  1.00  0.00           C
ATOM    388  HB2 LEU    24      59.056  35.022  69.894  1.00  0.00           H
ATOM    389  HB3 LEU    24      58.418  35.399  68.228  1.00  0.00           H
ATOM    390  CG  LEU    24      57.054  35.336  69.878  1.00  0.00           C
ATOM    391  HG  LEU    24      56.830  34.745  70.766  1.00  0.00           H
ATOM    392  CD1 LEU    24      57.137  36.786  70.282  1.00  0.00           C
ATOM    393 HD11 LEU    24      57.355  37.340  69.370  1.00  0.00           H
ATOM    394 HD12 LEU    24      57.976  36.833  70.977  1.00  0.00           H
ATOM    395 HD13 LEU    24      56.250  37.096  70.835  1.00  0.00           H
ATOM    396  CD2 LEU    24      55.878  35.255  68.884  1.00  0.00           C
ATOM    397 HD21 LEU    24      56.100  35.827  67.984  1.00  0.00           H
ATOM    398 HD22 LEU    24      55.649  34.205  68.703  1.00  0.00           H
ATOM    399 HD23 LEU    24      55.020  35.624  69.446  1.00  0.00           H
ATOM    400  C   LEU    24      59.437  33.056  67.751  1.00  0.00           C
ATOM    401  O   LEU    24      59.041  33.086  66.553  1.00  0.00           O
ATOM    402  N   GLN    25      60.721  32.910  68.147  1.00  0.00           N
ATOM    403  H   GLN    25      60.864  33.025  69.141  1.00  0.00           H
ATOM    404  CA  GLN    25      61.882  32.563  67.245  1.00  0.00           C
ATOM    405  HA  GLN    25      61.675  33.126  66.335  1.00  0.00           H
ATOM    406  CB  GLN    25      63.237  33.157  67.749  1.00  0.00           C
ATOM    407  HB2 GLN    25      63.677  32.550  68.540  1.00  0.00           H
ATOM    408  HB3 GLN    25      63.908  33.107  66.892  1.00  0.00           H
ATOM    409  CG  GLN    25      63.209  34.726  67.991  1.00  0.00           C
ATOM    410  HG2 GLN    25      63.151  35.051  66.952  1.00  0.00           H
ATOM    411  HG3 GLN    25      62.290  34.967  68.524  1.00  0.00           H
ATOM    412  CD  GLN    25      64.412  35.275  68.796  1.00  0.00           C
ATOM    413  OE1 GLN    25      65.295  34.590  69.277  1.00  0.00           O
ATOM    414  NE2 GLN    25      64.543  36.569  68.932  1.00  0.00           N
ATOM    415 HE21 GLN    25      65.299  37.020  69.428  1.00  0.00           H
ATOM    416 HE22 GLN    25      63.791  37.181  68.651  1.00  0.00           H
ATOM    417  C   GLN    25      61.848  31.105  66.829  1.00  0.00           C
ATOM    418  O   GLN    25      62.101  30.771  65.702  1.00  0.00           O
ATOM    419  N   ALA    26      61.557  30.142  67.749  1.00  0.00           N
ATOM    420  H   ALA    26      61.504  30.522  68.683  1.00  0.00           H
ATOM    421  CA  ALA    26      61.426  28.679  67.465  1.00  0.00           C
ATOM    422  HA  ALA    26      62.297  28.320  66.916  1.00  0.00           H
ATOM    423  CB  ALA    26      61.543  27.900  68.784  1.00  0.00           C
ATOM    424  HB1 ALA    26      62.348  28.395  69.325  1.00  0.00           H
ATOM    425  HB2 ALA    26      61.757  26.839  68.655  1.00  0.00           H
ATOM    426  HB3 ALA    26      60.624  28.059  69.347  1.00  0.00           H
ATOM    427  C   ALA    26      60.138  28.361  66.708  1.00  0.00           C
ATOM    428  O   ALA    26      60.219  27.533  65.818  1.00  0.00           O
ATOM    429  N   VAL    27      59.003  29.065  66.995  1.00  0.00           N
ATOM    430  H   VAL    27      59.018  29.729  67.755  1.00  0.00           H
ATOM    431  CA  VAL    27      57.734  28.929  66.210  1.00  0.00           C
ATOM    432  HA  VAL    27      57.499  27.876  66.051  1.00  0.00           H
ATOM    433  CB  VAL    27      56.646  29.744  66.914  1.00  0.00           C
ATOM    434  HB  VAL    27      56.983  30.718  67.266  1.00  0.00           H
ATOM    435  CG1 VAL    27      55.430  30.060  66.024  1.00  0.00           C
ATOM    436 HG11 VAL    27      55.609  30.687  65.150  1.00  0.00           H
ATOM    437 HG12 VAL    27      55.080  29.142  65.550  1.00  0.00           H
ATOM    438 HG13 VAL    27      54.638  30.584  66.558  1.00  0.00           H
ATOM    439  CG2 VAL    27      56.178  28.971  68.190  1.00  0.00           C
ATOM    440 HG21 VAL    27      56.991  28.592  68.810  1.00  0.00           H
ATOM    441 HG22 VAL    27      55.524  28.153  67.886  1.00  0.00           H
ATOM    442 HG23 VAL    27      55.411  29.505  68.750  1.00  0.00           H
ATOM    443  C   VAL    27      57.826  29.314  64.804  1.00  0.00           C
ATOM    444  O   VAL    27      57.438  28.589  63.909  1.00  0.00           O
ATOM    445  N   THR    28      58.396  30.489  64.521  1.00  0.00           N
ATOM    446  H   THR    28      58.545  31.070  65.334  1.00  0.00           H
ATOM    447  CA  THR    28      58.760  30.996  63.216  1.00  0.00           C
ATOM    448  HA  THR    28      57.963  30.982  62.473  1.00  0.00           H
ATOM    449  CB  THR    28      59.233  32.501  63.300  1.00  0.00           C
ATOM    450  HB  THR    28      60.221  32.599  63.747  1.00  0.00           H
ATOM    451  CG2 THR    28      59.240  33.108  61.883  1.00  0.00           C
ATOM    452 HG21 THR    28      59.786  34.049  61.809  1.00  0.00           H
ATOM    453 HG22 THR    28      58.197  33.283  61.617  1.00  0.00           H
ATOM    454 HG23 THR    28      59.782  32.536  61.130  1.00  0.00           H
ATOM    455  OG1 THR    28      58.325  33.217  64.127  1.00  0.00           O
ATOM    456  HG1 THR    28      58.639  33.223  65.034  1.00  0.00           H
ATOM    457  C   THR    28      59.829  30.096  62.559  1.00  0.00           C
ATOM    458  O   THR    28      59.536  29.750  61.442  1.00  0.00           O
ATOM    459  N   LYS    29      60.876  29.608  63.200  1.00  0.00           N
ATOM    460  H   LYS    29      61.041  29.825  64.172  1.00  0.00           H
ATOM    461  CA  LYS    29      61.956  28.770  62.588  1.00  0.00           C
ATOM    462  HA  LYS    29      62.254  29.371  61.728  1.00  0.00           H
ATOM    463  CB  LYS    29      63.141  28.558  63.581  1.00  0.00           C
ATOM    464  HB2 LYS    29      62.699  28.547  64.578  1.00  0.00           H
ATOM    465  HB3 LYS    29      63.690  27.637  63.383  1.00  0.00           H
ATOM    466  CG  LYS    29      64.213  29.552  63.491  1.00  0.00           C
ATOM    467  HG2 LYS    29      64.460  29.701  62.439  1.00  0.00           H
ATOM    468  HG3 LYS    29      63.882  30.533  63.831  1.00  0.00           H
ATOM    469  CD  LYS    29      65.417  29.257  64.309  1.00  0.00           C
ATOM    470  HD2 LYS    29      65.699  28.227  64.090  1.00  0.00           H
ATOM    471  HD3 LYS    29      66.220  29.916  63.980  1.00  0.00           H
ATOM    472  CE  LYS    29      65.091  29.591  65.817  1.00  0.00           C
ATOM    473  HE2 LYS    29      64.495  30.499  65.902  1.00  0.00           H
ATOM    474  HE3 LYS    29      64.477  28.790  66.228  1.00  0.00           H
ATOM    475  NZ  LYS    29      66.362  29.691  66.490  1.00  0.00           N
ATOM    476  HZ1 LYS    29      66.834  28.798  66.487  1.00  0.00           H
ATOM    477  HZ2 LYS    29      66.242  30.007  67.441  1.00  0.00           H
ATOM    478  HZ3 LYS    29      67.038  30.310  66.065  1.00  0.00           H
ATOM    479  C   LYS    29      61.416  27.448  62.069  1.00  0.00           C
ATOM    480  O   LYS    29      61.860  27.010  60.996  1.00  0.00           O
ATOM    481  N   HIE    30      60.538  26.760  62.850  1.00  0.00           N
ATOM    482  H   HIE    30      60.640  26.957  63.835  1.00  0.00           H
ATOM    483  CA  HIE    30      59.770  25.615  62.370  1.00  0.00           C
ATOM    484  HA  HIE    30      60.543  24.923  62.032  1.00  0.00           H
ATOM    485  CB  HIE    30      58.999  24.929  63.560  1.00  0.00           C
ATOM    486  HB2 HIE    30      59.478  25.102  64.523  1.00  0.00           H
ATOM    487  HB3 HIE    30      58.009  25.384  63.549  1.00  0.00           H
ATOM    488  CG  HIE    30      58.910  23.428  63.272  1.00  0.00           C
ATOM    489  ND1 HIE    30      60.009  22.593  62.875  1.00  0.00           N
ATOM    490  CE1 HIE    30      59.457  21.414  62.498  1.00  0.00           C
ATOM    491  HE1 HIE    30      59.981  20.591  62.038  1.00  0.00           H
ATOM    492  NE2 HIE    30      58.132  21.442  62.789  1.00  0.00           N
ATOM    493  HE2 HIE    30      57.477  20.690  62.633  1.00  0.00           H
ATOM    494  CD2 HIE    30      57.745  22.667  63.241  1.00  0.00           C
ATOM    495  HD2 HIE    30      56.742  23.054  63.335  1.00  0.00           H
ATOM    496  C   HIE    30      58.792  25.768  61.178  1.00  0.00           C
ATOM    497  O   HIE    30      58.766  25.023  60.230  1.00  0.00           O
ATOM    498  N   PHE    31      58.066  26.879  61.227  1.00  0.00           N
ATOM    499  H   PHE    31      58.170  27.471  62.040  1.00  0.00           H
ATOM    500  CA  PHE    31      57.216  27.445  60.089  1.00  0.00           C
ATOM    501  HA  PHE    31      56.346  26.805  59.944  1.00  0.00           H
ATOM    502  CB  PHE    31      56.550  28.671  60.639  1.00  0.00           C
ATOM    503  HB2 PHE    31      56.401  28.596  61.716  1.00  0.00           H
ATOM    504  HB3 PHE    31      57.270  29.489  60.636  1.00  0.00           H
ATOM    505  CG  PHE    31      55.204  29.111  60.032  1.00  0.00           C
ATOM    506  CD1 PHE    31      54.618  28.747  58.810  1.00  0.00           C
ATOM    507  HD1 PHE    31      55.099  28.045  58.144  1.00  0.00           H
ATOM    508  CE1 PHE    31      53.424  29.272  58.348  1.00  0.00           C
ATOM    509  HE1 PHE    31      52.986  28.949  57.415  1.00  0.00           H
ATOM    510  CZ  PHE    31      52.756  30.303  59.061  1.00  0.00           C
ATOM    511  HZ  PHE    31      51.792  30.700  58.778  1.00  0.00           H
ATOM    512  CE2 PHE    31      53.287  30.696  60.289  1.00  0.00           C
ATOM    513  HE2 PHE    31      52.803  31.413  60.936  1.00  0.00           H
ATOM    514  CD2 PHE    31      54.575  30.153  60.759  1.00  0.00           C
ATOM    515  HD2 PHE    31      54.945  30.548  61.693  1.00  0.00           H
ATOM    516  C   PHE    31      57.932  27.549  58.711  1.00  0.00           C
ATOM    517  O   PHE    31      57.310  27.141  57.674  1.00  0.00           O
ATOM    518  N   ILE    32      59.189  27.870  58.689  1.00  0.00           N
ATOM    519  H   ILE    32      59.650  28.042  59.571  1.00  0.00           H
ATOM    520  CA  ILE    32      59.950  27.857  57.401  1.00  0.00           C
ATOM    521  HA  ILE    32      59.548  28.648  56.768  1.00  0.00           H
ATOM    522  CB  ILE    32      61.330  28.334  57.862  1.00  0.00           C
ATOM    523  HB  ILE    32      61.604  27.876  58.812  1.00  0.00           H
ATOM    524  CG2 ILE    32      62.407  27.970  56.852  1.00  0.00           C
ATOM    525 HG21 ILE    32      63.358  28.052  57.377  1.00  0.00           H
ATOM    526 HG22 ILE    32      62.306  28.622  55.985  1.00  0.00           H
ATOM    527 HG23 ILE    32      62.424  26.913  56.590  1.00  0.00           H
ATOM    528  CG1 ILE    32      61.352  29.813  58.223  1.00  0.00           C
ATOM    529 HG12 ILE    32      60.913  30.244  57.323  1.00  0.00           H
ATOM    530 HG13 ILE    32      60.706  29.992  59.083  1.00  0.00           H
ATOM    531  CD1 ILE    32      62.767  30.365  58.553  1.00  0.00           C
ATOM    532 HD11 ILE    32      62.650  31.420  58.803  1.00  0.00           H
ATOM    533 HD12 ILE    32      63.526  30.326  57.772  1.00  0.00           H
ATOM    534 HD13 ILE    32      63.198  29.861  59.418  1.00  0.00           H
ATOM    535  C   ILE    32      59.974  26.467  56.673  1.00  0.00           C
ATOM    536  O   ILE    32      59.850  26.350  55.440  1.00  0.00           O
ATOM    537  N   SER    33      60.053  25.466  57.466  1.00  0.00           N
ATOM    538  H   SER    33      60.228  25.619  58.449  1.00  0.00           H
ATOM    539  CA  SER    33      60.138  24.032  56.890  1.00  0.00           C
ATOM    540  HA  SER    33      60.824  23.942  56.048  1.00  0.00           H
ATOM    541  CB  SER    33      60.620  23.132  57.966  1.00  0.00           C
ATOM    542  HB2 SER    33      60.933  22.160  57.586  1.00  0.00           H
ATOM    543  HB3 SER    33      61.506  23.592  58.403  1.00  0.00           H
ATOM    544  OG  SER    33      59.697  22.892  59.038  1.00  0.00           O
ATOM    545  HG  SER    33      59.484  23.664  59.567  1.00  0.00           H
ATOM    546  C   SER    33      58.742  23.540  56.357  1.00  0.00           C
ATOM    547  O   SER    33      58.606  22.888  55.285  1.00  0.00           O
ATOM    548  N   GLU    34      57.748  23.998  57.115  1.00  0.00           N
ATOM    549  H   GLU    34      57.932  24.585  57.917  1.00  0.00           H
ATOM    550  CA  GLU    34      56.313  23.703  56.807  1.00  0.00           C
ATOM    551  HA  GLU    34      56.147  22.660  56.539  1.00  0.00           H
ATOM    552  CB  GLU    34      55.507  24.100  57.989  1.00  0.00           C
ATOM    553  HB2 GLU    34      55.789  25.102  58.309  1.00  0.00           H
ATOM    554  HB3 GLU    34      54.442  24.090  57.762  1.00  0.00           H
ATOM    555  CG  GLU    34      55.654  23.147  59.178  1.00  0.00           C
ATOM    556  HG2 GLU    34      56.652  23.251  59.603  1.00  0.00           H
ATOM    557  HG3 GLU    34      54.899  23.419  59.916  1.00  0.00           H
ATOM    558  CD  GLU    34      55.279  21.708  58.922  1.00  0.00           C
ATOM    559  OE1 GLU    34      54.292  21.492  58.263  1.00  0.00           O
ATOM    560  OE2 GLU    34      56.050  20.835  59.390  1.00  0.00           O
ATOM    561  C   GLU    34      55.739  24.340  55.521  1.00  0.00           C
ATOM    562  O   GLU    34      55.046  23.730  54.739  1.00  0.00           O
ATOM    563  N   LEU    35      56.204  25.563  55.271  1.00  0.00           N
ATOM    564  H   LEU    35      56.722  25.938  56.052  1.00  0.00           H
ATOM    565  CA  LEU    35      56.031  26.282  53.961  1.00  0.00           C
ATOM    566  HA  LEU    35      54.947  26.395  53.989  1.00  0.00           H
ATOM    567  CB  LEU    35      56.704  27.663  54.043  1.00  0.00           C
ATOM    568  HB2 LEU    35      57.715  27.451  54.390  1.00  0.00           H
ATOM    569  HB3 LEU    35      56.894  28.124  53.073  1.00  0.00           H
ATOM    570  CG  LEU    35      55.969  28.658  54.927  1.00  0.00           C
ATOM    571  HG  LEU    35      55.699  28.154  55.855  1.00  0.00           H
ATOM    572  CD1 LEU    35      56.892  29.832  55.319  1.00  0.00           C
ATOM    573 HD11 LEU    35      56.397  30.409  56.100  1.00  0.00           H
ATOM    574 HD12 LEU    35      56.898  30.534  54.484  1.00  0.00           H
ATOM    575 HD13 LEU    35      57.886  29.491  55.607  1.00  0.00           H
ATOM    576  CD2 LEU    35      54.706  29.328  54.375  1.00  0.00           C
ATOM    577 HD21 LEU    35      54.148  29.749  55.211  1.00  0.00           H
ATOM    578 HD22 LEU    35      54.977  30.055  53.610  1.00  0.00           H
ATOM    579 HD23 LEU    35      53.913  28.698  53.970  1.00  0.00           H
ATOM    580  C   LEU    35      56.646  25.431  52.815  1.00  0.00           C
ATOM    581  O   LEU    35      56.048  25.260  51.757  1.00  0.00           O
ATOM    582  N   GLU    36      57.911  24.986  53.024  1.00  0.00           N
ATOM    583  H   GLU    36      58.356  25.191  53.907  1.00  0.00           H
ATOM    584  CA  GLU    36      58.661  24.237  52.068  1.00  0.00           C
ATOM    585  HA  GLU    36      58.622  24.795  51.132  1.00  0.00           H
ATOM    586  CB  GLU    36      60.069  24.183  52.539  1.00  0.00           C
ATOM    587  HB2 GLU    36      60.542  25.125  52.261  1.00  0.00           H
ATOM    588  HB3 GLU    36      60.020  24.109  53.625  1.00  0.00           H
ATOM    589  CG  GLU    36      60.845  22.980  51.998  1.00  0.00           C
ATOM    590  HG2 GLU    36      60.428  22.079  52.447  1.00  0.00           H
ATOM    591  HG3 GLU    36      60.662  22.894  50.927  1.00  0.00           H
ATOM    592  CD  GLU    36      62.319  23.138  52.225  1.00  0.00           C
ATOM    593  OE1 GLU    36      63.022  22.157  52.506  1.00  0.00           O
ATOM    594  OE2 GLU    36      62.807  24.296  51.998  1.00  0.00           O
ATOM    595  C   GLU    36      58.008  22.849  51.816  1.00  0.00           C
ATOM    596  O   GLU    36      57.882  22.362  50.718  1.00  0.00           O
ATOM    597  N   LYS    37      57.489  22.179  52.807  1.00  0.00           N
ATOM    598  H   LYS    37      57.714  22.558  53.715  1.00  0.00           H
ATOM    599  CA  LYS    37      56.648  20.936  52.687  1.00  0.00           C
ATOM    600  HA  LYS    37      57.127  20.067  52.237  1.00  0.00           H
ATOM    601  CB  LYS    37      56.276  20.487  54.111  1.00  0.00           C
ATOM    602  HB2 LYS    37      56.157  21.346  54.770  1.00  0.00           H
ATOM    603  HB3 LYS    37      55.332  19.945  54.043  1.00  0.00           H
ATOM    604  CG  LYS    37      57.357  19.511  54.721  1.00  0.00           C
ATOM    605  HG2 LYS    37      57.594  18.605  54.163  1.00  0.00           H
ATOM    606  HG3 LYS    37      58.288  20.075  54.667  1.00  0.00           H
ATOM    607  CD  LYS    37      57.053  19.211  56.207  1.00  0.00           C
ATOM    608  HD2 LYS    37      57.610  18.317  56.489  1.00  0.00           H
ATOM    609  HD3 LYS    37      57.369  20.069  56.800  1.00  0.00           H
ATOM    610  CE  LYS    37      55.551  18.922  56.417  1.00  0.00           C
ATOM    611  HE2 LYS    37      54.966  19.700  55.924  1.00  0.00           H
ATOM    612  HE3 LYS    37      55.342  17.974  55.922  1.00  0.00           H
ATOM    613  NZ  LYS    37      55.297  18.740  57.858  1.00  0.00           N
ATOM    614  HZ1 LYS    37      55.848  18.010  58.288  1.00  0.00           H
ATOM    615  HZ2 LYS    37      54.348  18.458  58.061  1.00  0.00           H
ATOM    616  HZ3 LYS    37      55.566  19.569  58.367  1.00  0.00           H
ATOM    617  C   LYS    37      55.408  21.196  51.819  1.00  0.00           C
ATOM    618  O   LYS    37      55.251  20.405  50.845  1.00  0.00           O
ATOM    619  N   GLY    38      54.677  22.249  51.975  1.00  0.00           N
ATOM    620  H   GLY    38      54.974  22.834  52.743  1.00  0.00           H
ATOM    621  CA  GLY    38      53.601  22.723  51.156  1.00  0.00           C
ATOM    622  HA2 GLY    38      52.768  22.021  51.132  1.00  0.00           H
ATOM    623  HA3 GLY    38      53.382  23.700  51.586  1.00  0.00           H
ATOM    624  C   GLY    38      53.977  22.964  49.683  1.00  0.00           C
ATOM    625  O   GLY    38      53.136  22.812  48.813  1.00  0.00           O
ATOM    626  N   LEU    39      55.253  23.291  49.379  1.00  0.00           N
ATOM    627  H   LEU    39      55.897  23.352  50.154  1.00  0.00           H
ATOM    628  CA  LEU    39      55.763  23.449  47.975  1.00  0.00           C
ATOM    629  HA  LEU    39      54.891  23.705  47.372  1.00  0.00           H
ATOM    630  CB  LEU    39      56.720  24.639  47.952  1.00  0.00           C
ATOM    631  HB2 LEU    39      57.586  24.470  48.590  1.00  0.00           H
ATOM    632  HB3 LEU    39      56.979  24.707  46.895  1.00  0.00           H
ATOM    633  CG  LEU    39      56.143  26.014  48.332  1.00  0.00           C
ATOM    634  HG  LEU    39      55.480  25.991  49.196  1.00  0.00           H
ATOM    635  CD1 LEU    39      57.152  27.118  48.678  1.00  0.00           C
ATOM    636 HD11 LEU    39      56.708  28.076  48.948  1.00  0.00           H
ATOM    637 HD12 LEU    39      57.722  27.281  47.761  1.00  0.00           H
ATOM    638 HD13 LEU    39      57.852  26.795  49.448  1.00  0.00           H
ATOM    639  CD2 LEU    39      55.343  26.683  47.180  1.00  0.00           C
ATOM    640 HD21 LEU    39      55.821  26.412  46.238  1.00  0.00           H
ATOM    641 HD22 LEU    39      54.354  26.228  47.120  1.00  0.00           H
ATOM    642 HD23 LEU    39      55.177  27.757  47.246  1.00  0.00           H
ATOM    643  C   LEU    39      56.429  22.207  47.405  1.00  0.00           C
ATOM    644  O   LEU    39      56.379  22.091  46.146  1.00  0.00           O
ATOM    645  N   SER    40      56.977  21.314  48.257  1.00  0.00           N
ATOM    646  H   SER    40      56.990  21.473  49.254  1.00  0.00           H
ATOM    647  CA  SER    40      57.551  20.029  47.791  1.00  0.00           C
ATOM    648  HA  SER    40      58.388  20.279  47.139  1.00  0.00           H
ATOM    649  CB  SER    40      58.155  19.311  49.109  1.00  0.00           C
ATOM    650  HB2 SER    40      58.787  18.484  48.785  1.00  0.00           H
ATOM    651  HB3 SER    40      58.729  19.983  49.747  1.00  0.00           H
ATOM    652  OG  SER    40      57.163  18.746  49.929  1.00  0.00           O
ATOM    653  HG  SER    40      56.600  19.466  50.222  1.00  0.00           H
ATOM    654  C   SER    40      56.546  19.009  47.112  1.00  0.00           C
ATOM    655  O   SER    40      55.384  18.962  47.578  1.00  0.00           O
ATOM    656  N   LYS    41      57.037  18.208  46.137  1.00  0.00           N
ATOM    657  H   LYS    41      57.979  18.283  45.781  1.00  0.00           H
ATOM    658  CA  LYS    41      56.208  17.180  45.455  1.00  0.00           C
ATOM    659  HA  LYS    41      55.405  17.699  44.930  1.00  0.00           H
ATOM    660  CB  LYS    41      57.061  16.354  44.437  1.00  0.00           C
ATOM    661  HB2 LYS    41      57.882  17.007  44.136  1.00  0.00           H
ATOM    662  HB3 LYS    41      57.560  15.559  44.990  1.00  0.00           H
ATOM    663  CG  LYS    41      56.129  15.876  43.295  1.00  0.00           C
ATOM    664  HG2 LYS    41      55.116  15.621  43.604  1.00  0.00           H
ATOM    665  HG3 LYS    41      56.042  16.588  42.474  1.00  0.00           H
ATOM    666  CD  LYS    41      56.703  14.639  42.566  1.00  0.00           C
ATOM    667  HD2 LYS    41      57.709  14.849  42.204  1.00  0.00           H
ATOM    668  HD3 LYS    41      56.796  13.880  43.344  1.00  0.00           H
ATOM    669  CE  LYS    41      55.896  14.167  41.387  1.00  0.00           C
ATOM    670  HE2 LYS    41      54.925  13.837  41.760  1.00  0.00           H
ATOM    671  HE3 LYS    41      55.742  14.924  40.618  1.00  0.00           H
ATOM    672  NZ  LYS    41      56.668  13.113  40.702  1.00  0.00           N
ATOM    673  HZ1 LYS    41      56.972  12.312  41.238  1.00  0.00           H
ATOM    674  HZ2 LYS    41      57.528  13.548  40.402  1.00  0.00           H
ATOM    675  HZ3 LYS    41      56.191  12.751  39.889  1.00  0.00           H
ATOM    676  C   LYS    41      55.469  16.175  46.412  1.00  0.00           C
ATOM    677  O   LYS    41      54.376  15.721  46.013  1.00  0.00           O
ATOM    678  N   LYS    42      56.020  15.874  47.577  1.00  0.00           N
ATOM    679  H   LYS    42      56.914  16.291  47.792  1.00  0.00           H
ATOM    680  CA  LYS    42      55.398  14.987  48.543  1.00  0.00           C
ATOM    681  HA  LYS    42      54.884  14.217  47.965  1.00  0.00           H
ATOM    682  CB  LYS    42      56.520  14.344  49.385  1.00  0.00           C
ATOM    683  HB2 LYS    42      57.206  15.117  49.729  1.00  0.00           H
ATOM    684  HB3 LYS    42      56.080  13.965  50.308  1.00  0.00           H
ATOM    685  CG  LYS    42      57.334  13.311  48.604  1.00  0.00           C
ATOM    686  HG2 LYS    42      56.724  12.417  48.467  1.00  0.00           H
ATOM    687  HG3 LYS    42      57.636  13.694  47.629  1.00  0.00           H
ATOM    688  CD  LYS    42      58.618  12.903  49.419  1.00  0.00           C
ATOM    689  HD2 LYS    42      59.228  13.754  49.723  1.00  0.00           H
ATOM    690  HD3 LYS    42      58.238  12.326  50.264  1.00  0.00           H
ATOM    691  CE  LYS    42      59.359  11.868  48.545  1.00  0.00           C
ATOM    692  HE2 LYS    42      59.008  10.851  48.717  1.00  0.00           H
ATOM    693  HE3 LYS    42      59.134  12.172  47.522  1.00  0.00           H
ATOM    694  NZ  LYS    42      60.801  11.990  48.759  1.00  0.00           N
ATOM    695  HZ1 LYS    42      61.308  11.363  48.151  1.00  0.00           H
ATOM    696  HZ2 LYS    42      60.995  11.731  49.716  1.00  0.00           H
ATOM    697  HZ3 LYS    42      61.028  12.911  48.412  1.00  0.00           H
ATOM    698  C   LYS    42      54.340  15.763  49.306  1.00  0.00           C
ATOM    699  O   LYS    42      53.665  15.129  50.075  1.00  0.00           O
ATOM    700  N   GLY    43      54.278  17.095  49.258  1.00  0.00           N
ATOM    701  H   GLY    43      54.969  17.610  48.732  1.00  0.00           H
ATOM    702  CA  GLY    43      53.198  17.953  49.829  1.00  0.00           C
ATOM    703  HA2 GLY    43      53.366  18.989  49.535  1.00  0.00           H
ATOM    704  HA3 GLY    43      52.202  17.527  49.708  1.00  0.00           H
ATOM    705  C   GLY    43      53.377  18.178  51.294  1.00  0.00           C
ATOM    706  O   GLY    43      54.353  17.665  51.911  1.00  0.00           O
ATOM    707  N   GLY    44      52.472  18.854  51.971  1.00  0.00           N
ATOM    708  H   GLY    44      51.724  19.266  51.431  1.00  0.00           H
ATOM    709  CA  GLY    44      52.291  19.038  53.432  1.00  0.00           C
ATOM    710  HA2 GLY    44      52.122  18.126  54.005  1.00  0.00           H
ATOM    711  HA3 GLY    44      53.204  19.540  53.750  1.00  0.00           H
ATOM    712  C   GLY    44      51.085  19.939  53.765  1.00  0.00           C
ATOM    713  O   GLY    44      50.232  20.277  52.884  1.00  0.00           O
ATOM    714  N   ASN    45      50.918  20.223  55.087  1.00  0.00           N
ATOM    715  H   ASN    45      51.623  20.024  55.782  1.00  0.00           H
ATOM    716  CA  ASN    45      49.545  20.620  55.627  1.00  0.00           C
ATOM    717  HA  ASN    45      48.820  19.916  55.218  1.00  0.00           H
ATOM    718  CB  ASN    45      49.507  20.596  57.234  1.00  0.00           C
ATOM    719  HB2 ASN    45      50.236  21.267  57.687  1.00  0.00           H
ATOM    720  HB3 ASN    45      48.506  20.903  57.538  1.00  0.00           H
ATOM    721  CG  ASN    45      49.808  19.274  57.892  1.00  0.00           C
ATOM    722  OD1 ASN    45      49.565  18.329  57.292  1.00  0.00           O
ATOM    723  ND2 ASN    45      50.365  19.206  59.099  1.00  0.00           N
ATOM    724 HD21 ASN    45      50.511  20.106  59.534  1.00  0.00           H
ATOM    725 HD22 ASN    45      50.372  18.332  59.606  1.00  0.00           H
ATOM    726  C   ASN    45      49.166  22.043  55.196  1.00  0.00           C
ATOM    727  O   ASN    45      47.985  22.440  55.309  1.00  0.00           O
ATOM    728  N   ILE    46      50.139  22.885  54.826  1.00  0.00           N
ATOM    729  H   ILE    46      51.062  22.490  54.936  1.00  0.00           H
ATOM    730  CA  ILE    46      50.010  24.210  54.268  1.00  0.00           C
ATOM    731  HA  ILE    46      49.184  24.718  54.766  1.00  0.00           H
ATOM    732  CB  ILE    46      51.197  25.112  54.510  1.00  0.00           C
ATOM    733  HB  ILE    46      51.980  24.583  53.966  1.00  0.00           H
ATOM    734  CG2 ILE    46      51.018  26.529  53.865  1.00  0.00           C
ATOM    735 HG21 ILE    46      50.797  26.401  52.806  1.00  0.00           H
ATOM    736 HG22 ILE    46      52.047  26.857  53.717  1.00  0.00           H
ATOM    737 HG23 ILE    46      50.398  27.213  54.446  1.00  0.00           H
ATOM    738  CG1 ILE    46      51.482  25.253  56.085  1.00  0.00           C
ATOM    739 HG12 ILE    46      50.564  25.586  56.567  1.00  0.00           H
ATOM    740 HG13 ILE    46      51.689  24.271  56.513  1.00  0.00           H
ATOM    741  CD1 ILE    46      52.570  26.117  56.544  1.00  0.00           C
ATOM    742 HD11 ILE    46      52.539  26.468  57.575  1.00  0.00           H
ATOM    743 HD12 ILE    46      52.447  27.069  56.027  1.00  0.00           H
ATOM    744 HD13 ILE    46      53.467  25.602  56.199  1.00  0.00           H
ATOM    745  C   ILE    46      49.767  24.102  52.782  1.00  0.00           C
ATOM    746  O   ILE    46      50.680  23.804  52.020  1.00  0.00           O
ATOM    747  N   PRO    47      48.678  24.534  52.206  1.00  0.00           N
ATOM    748  CD  PRO    47      47.551  25.108  52.954  1.00  0.00           C
ATOM    749  HD2 PRO    47      47.655  26.187  53.069  1.00  0.00           H
ATOM    750  HD3 PRO    47      47.410  24.678  53.946  1.00  0.00           H
ATOM    751  CG  PRO    47      46.286  24.686  52.186  1.00  0.00           C
ATOM    752  HG2 PRO    47      45.456  25.386  52.284  1.00  0.00           H
ATOM    753  HG3 PRO    47      45.988  23.711  52.572  1.00  0.00           H
ATOM    754  CB  PRO    47      46.815  24.621  50.792  1.00  0.00           C
ATOM    755  HB2 PRO    47      46.753  25.597  50.310  1.00  0.00           H
ATOM    756  HB3 PRO    47      46.195  23.916  50.240  1.00  0.00           H
ATOM    757  CA  PRO    47      48.258  24.111  50.887  1.00  0.00           C
ATOM    758  HA  PRO    47      48.270  23.021  50.862  1.00  0.00           H
ATOM    759  C   PRO    47      49.109  24.726  49.739  1.00  0.00           C
ATOM    760  O   PRO    47      49.343  24.123  48.735  1.00  0.00           O
ATOM    761  N   MET    48      49.646  25.955  49.868  1.00  0.00           N
ATOM    762  H   MET    48      49.463  26.447  50.731  1.00  0.00           H
ATOM    763  CA  MET    48      50.424  26.696  48.784  1.00  0.00           C
ATOM    764  HA  MET    48      50.366  27.780  48.874  1.00  0.00           H
ATOM    765  CB  MET    48      51.933  26.284  48.937  1.00  0.00           C
ATOM    766  HB2 MET    48      52.066  25.266  48.569  1.00  0.00           H
ATOM    767  HB3 MET    48      52.469  26.954  48.264  1.00  0.00           H
ATOM    768  CG  MET    48      52.615  26.411  50.300  1.00  0.00           C
ATOM    769  HG2 MET    48      52.017  25.830  51.002  1.00  0.00           H
ATOM    770  HG3 MET    48      53.623  25.996  50.322  1.00  0.00           H
ATOM    771  SD  MET    48      52.777  28.162  50.881  1.00  0.00           S
ATOM    772  CE  MET    48      54.422  28.546  50.408  1.00  0.00           C
ATOM    773  HE1 MET    48      54.469  28.666  49.325  1.00  0.00           H
ATOM    774  HE2 MET    48      54.734  29.456  50.917  1.00  0.00           H
ATOM    775  HE3 MET    48      55.118  27.751  50.674  1.00  0.00           H
ATOM    776  C   MET    48      49.995  26.418  47.343  1.00  0.00           C
ATOM    777  O   MET    48      50.788  25.924  46.525  1.00  0.00           O
ATOM    778  N   ILE    49      48.735  26.809  47.146  1.00  0.00           N
ATOM    779  H   ILE    49      48.361  27.448  47.831  1.00  0.00           H
ATOM    780  CA  ILE    49      48.106  26.830  45.860  1.00  0.00           C
ATOM    781  HA  ILE    49      48.340  25.838  45.473  1.00  0.00           H
ATOM    782  CB  ILE    49      46.579  27.009  46.106  1.00  0.00           C
ATOM    783  HB  ILE    49      46.369  28.064  46.278  1.00  0.00           H
ATOM    784  CG2 ILE    49      45.872  26.648  44.794  1.00  0.00           C
ATOM    785 HG21 ILE    49      44.791  26.579  44.912  1.00  0.00           H
ATOM    786 HG22 ILE    49      46.241  25.674  44.469  1.00  0.00           H
ATOM    787 HG23 ILE    49      46.145  27.433  44.089  1.00  0.00           H
ATOM    788  CG1 ILE    49      45.970  26.248  47.310  1.00  0.00           C
ATOM    789 HG12 ILE    49      46.351  25.226  47.312  1.00  0.00           H
ATOM    790 HG13 ILE    49      46.244  26.786  48.217  1.00  0.00           H
ATOM    791  CD1 ILE    49      44.373  26.256  47.484  1.00  0.00           C
ATOM    792 HD11 ILE    49      43.850  25.664  46.733  1.00  0.00           H
ATOM    793 HD12 ILE    49      43.954  27.250  47.332  1.00  0.00           H
ATOM    794 HD13 ILE    49      44.129  26.037  48.524  1.00  0.00           H
ATOM    795  C   ILE    49      48.695  27.928  44.940  1.00  0.00           C
ATOM    796  O   ILE    49      48.797  29.060  45.428  1.00  0.00           O
ATOM    797  N   PRO    50      49.076  27.791  43.646  1.00  0.00           N
ATOM    798  CD  PRO    50      49.334  26.520  43.015  1.00  0.00           C
ATOM    799  HD2 PRO    50      48.501  26.186  42.396  1.00  0.00           H
ATOM    800  HD3 PRO    50      49.492  25.722  43.740  1.00  0.00           H
ATOM    801  CG  PRO    50      50.507  26.897  42.067  1.00  0.00           C
ATOM    802  HG2 PRO    50      50.570  26.170  41.257  1.00  0.00           H
ATOM    803  HG3 PRO    50      51.448  27.004  42.608  1.00  0.00           H
ATOM    804  CB  PRO    50      50.046  28.217  41.523  1.00  0.00           C
ATOM    805  HB2 PRO    50      49.116  28.090  40.968  1.00  0.00           H
ATOM    806  HB3 PRO    50      50.829  28.808  41.049  1.00  0.00           H
ATOM    807  CA  PRO    50      49.510  28.888  42.799  1.00  0.00           C
ATOM    808  HA  PRO    50      50.309  29.467  43.262  1.00  0.00           H
ATOM    809  C   PRO    50      48.312  29.860  42.373  1.00  0.00           C
ATOM    810  O   PRO    50      47.190  29.451  42.281  1.00  0.00           O
ATOM    811  N   GLY    51      48.634  31.176  42.260  1.00  0.00           N
ATOM    812  H   GLY    51      49.594  31.405  42.477  1.00  0.00           H
ATOM    813  CA  GLY    51      47.719  32.233  41.691  1.00  0.00           C
ATOM    814  HA2 GLY    51      46.693  31.868  41.678  1.00  0.00           H
ATOM    815  HA3 GLY    51      47.742  33.072  42.386  1.00  0.00           H
ATOM    816  C   GLY    51      48.082  32.645  40.275  1.00  0.00           C
ATOM    817  O   GLY    51      47.776  33.767  39.852  1.00  0.00           O
ATOM    818  N   TRP    52      48.858  31.773  39.629  1.00  0.00           N
ATOM    819  H   TRP    52      49.131  31.068  40.298  1.00  0.00           H
ATOM    820  CA  TRP    52      49.305  31.661  38.242  1.00  0.00           C
ATOM    821  HA  TRP    52      50.175  31.009  38.174  1.00  0.00           H
ATOM    822  CB  TRP    52      48.181  30.892  37.471  1.00  0.00           C
ATOM    823  HB2 TRP    52      47.258  31.471  37.433  1.00  0.00           H
ATOM    824  HB3 TRP    52      48.397  30.700  36.420  1.00  0.00           H
ATOM    825  CG  TRP    52      47.840  29.553  37.943  1.00  0.00           C
ATOM    826  CD1 TRP    52      46.696  29.263  38.601  1.00  0.00           C
ATOM    827  HD1 TRP    52      45.869  29.934  38.782  1.00  0.00           H
ATOM    828  NE1 TRP    52      46.741  27.918  38.958  1.00  0.00           N
ATOM    829  HE1 TRP    52      45.970  27.412  39.371  1.00  0.00           H
ATOM    830  CE2 TRP    52      47.891  27.325  38.684  1.00  0.00           C
ATOM    831  CZ2 TRP    52      48.401  26.031  38.947  1.00  0.00           C
ATOM    832  HZ2 TRP    52      47.795  25.344  39.521  1.00  0.00           H
ATOM    833  CH2 TRP    52      49.595  25.738  38.259  1.00  0.00           C
ATOM    834  HH2 TRP    52      50.027  24.778  38.502  1.00  0.00           H
ATOM    835  CZ3 TRP    52      50.340  26.692  37.598  1.00  0.00           C
ATOM    836  HZ3 TRP    52      51.322  26.460  37.212  1.00  0.00           H
ATOM    837  CE3 TRP    52      49.816  28.023  37.401  1.00  0.00           C
ATOM    838  HE3 TRP    52      50.370  28.720  36.789  1.00  0.00           H
ATOM    839  CD2 TRP    52      48.579  28.329  37.916  1.00  0.00           C
ATOM    840  C   TRP    52      49.799  32.952  37.590  1.00  0.00           C
ATOM    841  O   TRP    52      49.916  32.947  36.393  1.00  0.00           O
ATOM    842  N   VAL    53      50.047  34.014  38.378  1.00  0.00           N
ATOM    843  H   VAL    53      49.660  33.933  39.308  1.00  0.00           H
ATOM    844  CA  VAL    53      50.691  35.284  37.986  1.00  0.00           C
ATOM    845  HA  VAL    53      50.350  35.488  36.972  1.00  0.00           H
ATOM    846  CB  VAL    53      50.143  36.445  38.710  1.00  0.00           C
ATOM    847  HB  VAL    53      50.262  36.278  39.781  1.00  0.00           H
ATOM    848  CG1 VAL    53      50.741  37.808  38.237  1.00  0.00           C
ATOM    849 HG11 VAL    53      50.720  37.854  37.148  1.00  0.00           H
ATOM    850 HG12 VAL    53      50.101  38.633  38.549  1.00  0.00           H
ATOM    851 HG13 VAL    53      51.803  37.948  38.438  1.00  0.00           H
ATOM    852  CG2 VAL    53      48.652  36.622  38.501  1.00  0.00           C
ATOM    853 HG21 VAL    53      48.293  37.066  39.430  1.00  0.00           H
ATOM    854 HG22 VAL    53      48.143  35.664  38.387  1.00  0.00           H
ATOM    855 HG23 VAL    53      48.568  37.150  37.552  1.00  0.00           H
ATOM    856  C   VAL    53      52.239  35.083  38.000  1.00  0.00           C
ATOM    857  O   VAL    53      52.836  35.005  39.013  1.00  0.00           O
ATOM    858  N   MET    54      52.819  34.962  36.787  1.00  0.00           N
ATOM    859  H   MET    54      52.406  35.452  36.006  1.00  0.00           H
ATOM    860  CA  MET    54      54.156  34.518  36.495  1.00  0.00           C
ATOM    861  HA  MET    54      54.646  34.013  37.327  1.00  0.00           H
ATOM    862  CB  MET    54      54.200  33.444  35.318  1.00  0.00           C
ATOM    863  HB2 MET    54      53.728  33.900  34.447  1.00  0.00           H
ATOM    864  HB3 MET    54      55.237  33.172  35.123  1.00  0.00           H
ATOM    865  CG  MET    54      53.503  32.124  35.572  1.00  0.00           C
ATOM    866  HG2 MET    54      53.948  31.698  36.471  1.00  0.00           H
ATOM    867  HG3 MET    54      52.459  32.329  35.805  1.00  0.00           H
ATOM    868  SD  MET    54      53.599  30.910  34.246  1.00  0.00           S
ATOM    869  CE  MET    54      52.830  29.525  35.089  1.00  0.00           C
ATOM    870  HE1 MET    54      52.527  28.828  34.308  1.00  0.00           H
ATOM    871  HE2 MET    54      53.459  29.080  35.858  1.00  0.00           H
ATOM    872  HE3 MET    54      51.912  29.891  35.552  1.00  0.00           H
ATOM    873  C   MET    54      55.144  35.693  36.113  1.00  0.00           C
ATOM    874  O   MET    54      56.209  35.540  35.482  1.00  0.00           O
ATOM    875  N   ASP    55      54.848  36.942  36.515  1.00  0.00           N
ATOM    876  H   ASP    55      53.986  37.055  37.031  1.00  0.00           H
ATOM    877  CA  ASP    55      55.783  38.163  36.240  1.00  0.00           C
ATOM    878  HA  ASP    55      56.855  37.968  36.210  1.00  0.00           H
ATOM    879  CB  ASP    55      55.376  38.840  34.897  1.00  0.00           C
ATOM    880  HB2 ASP    55      54.373  39.248  35.018  1.00  0.00           H
ATOM    881  HB3 ASP    55      56.043  39.651  34.606  1.00  0.00           H
ATOM    882  CG  ASP    55      55.377  37.841  33.734  1.00  0.00           C
ATOM    883  OD1 ASP    55      56.497  37.663  33.259  1.00  0.00           O
ATOM    884  OD2 ASP    55      54.274  37.504  33.208  1.00  0.00           O
ATOM    885  C   ASP    55      55.664  39.216  37.330  1.00  0.00           C
ATOM    886  O   ASP    55      54.560  39.784  37.633  1.00  0.00           O
ATOM    887  N   PHE    56      56.838  39.654  37.908  1.00  0.00           N
ATOM    888  H   PHE    56      57.692  39.394  37.436  1.00  0.00           H
ATOM    889  CA  PHE    56      56.837  40.901  38.605  1.00  0.00           C
ATOM    890  HA  PHE    56      56.235  40.798  39.506  1.00  0.00           H
ATOM    891  CB  PHE    56      58.252  41.358  39.052  1.00  0.00           C
ATOM    892  HB2 PHE    56      58.994  41.525  38.272  1.00  0.00           H
ATOM    893  HB3 PHE    56      58.107  42.347  39.488  1.00  0.00           H
ATOM    894  CG  PHE    56      58.902  40.592  40.192  1.00  0.00           C
ATOM    895  CD1 PHE    56      58.335  39.409  40.728  1.00  0.00           C
ATOM    896  HD1 PHE    56      57.451  38.904  40.368  1.00  0.00           H
ATOM    897  CE1 PHE    56      58.894  38.768  41.863  1.00  0.00           C
ATOM    898  HE1 PHE    56      58.397  37.920  42.311  1.00  0.00           H
ATOM    899  CZ  PHE    56      60.117  39.226  42.343  1.00  0.00           C
ATOM    900  HZ  PHE    56      60.547  38.740  43.207  1.00  0.00           H
ATOM    901  CE2 PHE    56      60.825  40.297  41.709  1.00  0.00           C
ATOM    902  HE2 PHE    56      61.834  40.570  41.980  1.00  0.00           H
ATOM    903  CD2 PHE    56      60.184  40.994  40.675  1.00  0.00           C
ATOM    904  HD2 PHE    56      60.609  41.954  40.420  1.00  0.00           H
ATOM    905  C   PHE    56      56.312  42.015  37.649  1.00  0.00           C
ATOM    906  O   PHE    56      56.809  42.138  36.526  1.00  0.00           O
ATOM    907  N   PRO    57      55.546  43.024  38.104  1.00  0.00           N
ATOM    908  CD  PRO    57      54.823  43.101  39.319  1.00  0.00           C
ATOM    909  HD2 PRO    57      55.503  43.530  40.057  1.00  0.00           H
ATOM    910  HD3 PRO    57      54.435  42.151  39.690  1.00  0.00           H
ATOM    911  CG  PRO    57      53.748  44.142  39.139  1.00  0.00           C
ATOM    912  HG2 PRO    57      53.619  44.616  40.112  1.00  0.00           H
ATOM    913  HG3 PRO    57      52.739  43.776  38.950  1.00  0.00           H
ATOM    914  CB  PRO    57      54.220  45.002  37.984  1.00  0.00           C
ATOM    915  HB2 PRO    57      54.750  45.918  38.245  1.00  0.00           H
ATOM    916  HB3 PRO    57      53.436  45.308  37.292  1.00  0.00           H
ATOM    917  CA  PRO    57      55.253  44.176  37.271  1.00  0.00           C
ATOM    918  HA  PRO    57      54.788  43.908  36.322  1.00  0.00           H
ATOM    919  C   PRO    57      56.504  45.085  37.045  1.00  0.00           C
ATOM    920  O   PRO    57      57.356  45.284  37.921  1.00  0.00           O
ATOM    921  N   THR    58      56.732  45.580  35.825  1.00  0.00           N
ATOM    922  H   THR    58      55.895  45.542  35.262  1.00  0.00           H
ATOM    923  CA  THR    58      57.859  46.502  35.539  1.00  0.00           C
ATOM    924  HA  THR    58      58.723  46.061  36.034  1.00  0.00           H
ATOM    925  CB  THR    58      57.998  46.766  34.044  1.00  0.00           C
ATOM    926  HB  THR    58      58.860  47.420  33.915  1.00  0.00           H
ATOM    927  CG2 THR    58      58.165  45.497  33.314  1.00  0.00           C
ATOM    928 HG21 THR    58      57.195  44.998  33.288  1.00  0.00           H
ATOM    929 HG22 THR    58      58.941  44.863  33.741  1.00  0.00           H
ATOM    930 HG23 THR    58      58.220  45.736  32.252  1.00  0.00           H
ATOM    931  OG1 THR    58      56.837  47.387  33.531  1.00  0.00           O
ATOM    932  HG1 THR    58      56.152  46.753  33.753  1.00  0.00           H
ATOM    933  C   THR    58      57.673  47.832  36.219  1.00  0.00           C
ATOM    934  O   THR    58      58.635  48.542  36.358  1.00  0.00           O
ATOM    935  N   GLY    59      56.472  48.100  36.720  1.00  0.00           N
ATOM    936  H   GLY    59      55.718  47.485  36.445  1.00  0.00           H
ATOM    937  CA  GLY    59      56.000  49.457  37.093  1.00  0.00           C
ATOM    938  HA2 GLY    59      55.211  49.337  37.835  1.00  0.00           H
ATOM    939  HA3 GLY    59      56.866  50.040  37.404  1.00  0.00           H
ATOM    940  C   GLY    59      55.429  50.256  35.939  1.00  0.00           C
ATOM    941  O   GLY    59      54.612  51.122  36.217  1.00  0.00           O
ATOM    942  N   LYS    60      55.762  50.014  34.683  1.00  0.00           N
ATOM    943  H   LYS    60      56.399  49.242  34.554  1.00  0.00           H
ATOM    944  CA  LYS    60      55.641  50.850  33.471  1.00  0.00           C
ATOM    945  HA  LYS    60      55.245  51.790  33.852  1.00  0.00           H
ATOM    946  CB  LYS    60      57.032  51.140  32.867  1.00  0.00           C
ATOM    947  HB2 LYS    60      57.541  50.186  32.728  1.00  0.00           H
ATOM    948  HB3 LYS    60      56.918  51.820  32.023  1.00  0.00           H
ATOM    949  CG  LYS    60      58.008  51.768  33.825  1.00  0.00           C
ATOM    950  HG2 LYS    60      57.682  52.690  34.307  1.00  0.00           H
ATOM    951  HG3 LYS    60      58.213  51.076  34.643  1.00  0.00           H
ATOM    952  CD  LYS    60      59.361  52.127  33.079  1.00  0.00           C
ATOM    953  HD2 LYS    60      60.147  52.432  33.769  1.00  0.00           H
ATOM    954  HD3 LYS    60      59.763  51.200  32.672  1.00  0.00           H
ATOM    955  CE  LYS    60      59.264  53.211  31.956  1.00  0.00           C
ATOM    956  HE2 LYS    60      58.608  52.773  31.204  1.00  0.00           H
ATOM    957  HE3 LYS    60      58.906  54.120  32.442  1.00  0.00           H
ATOM    958  NZ  LYS    60      60.614  53.454  31.424  1.00  0.00           N
ATOM    959  HZ1 LYS    60      61.220  53.589  32.221  1.00  0.00           H
ATOM    960  HZ2 LYS    60      60.596  54.195  30.739  1.00  0.00           H
ATOM    961  HZ3 LYS    60      60.954  52.570  31.074  1.00  0.00           H
ATOM    962  C   LYS    60      54.554  50.322  32.499  1.00  0.00           C
ATOM    963  O   LYS    60      54.448  50.739  31.407  1.00  0.00           O
ATOM    964  N   GLU    61      53.812  49.294  32.904  1.00  0.00           N
ATOM    965  H   GLU    61      54.086  48.804  33.744  1.00  0.00           H
ATOM    966  CA  GLU    61      52.532  48.858  32.335  1.00  0.00           C
ATOM    967  HA  GLU    61      52.871  48.464  31.377  1.00  0.00           H
ATOM    968  CB  GLU    61      51.839  47.811  33.360  1.00  0.00           C
ATOM    969  HB2 GLU    61      51.707  48.210  34.365  1.00  0.00           H
ATOM    970  HB3 GLU    61      50.877  47.575  32.904  1.00  0.00           H
ATOM    971  CG  GLU    61      52.565  46.436  33.479  1.00  0.00           C
ATOM    972  HG2 GLU    61      51.892  45.733  33.972  1.00  0.00           H
ATOM    973  HG3 GLU    61      52.819  46.003  32.510  1.00  0.00           H
ATOM    974  CD  GLU    61      53.906  46.539  34.201  1.00  0.00           C
ATOM    975  OE1 GLU    61      54.024  47.349  35.089  1.00  0.00           O
ATOM    976  OE2 GLU    61      54.794  45.739  33.986  1.00  0.00           O
ATOM    977  C   GLU    61      51.640  50.084  32.175  1.00  0.00           C
ATOM    978  O   GLU    61      51.417  50.850  33.096  1.00  0.00           O
ATOM    979  N   SER    62      51.105  50.274  30.925  1.00  0.00           N
ATOM    980  H   SER    62      51.240  49.612  30.173  1.00  0.00           H
ATOM    981  CA  SER    62      50.417  51.468  30.519  1.00  0.00           C
ATOM    982  HA  SER    62      49.994  51.961  31.394  1.00  0.00           H
ATOM    983  CB  SER    62      51.384  52.435  29.881  1.00  0.00           C
ATOM    984  HB2 SER    62      52.296  52.644  30.442  1.00  0.00           H
ATOM    985  HB3 SER    62      51.682  51.904  28.976  1.00  0.00           H
ATOM    986  OG  SER    62      50.662  53.643  29.548  1.00  0.00           O
ATOM    987  HG  SER    62      51.223  54.351  29.221  1.00  0.00           H
ATOM    988  C   SER    62      49.297  51.048  29.606  1.00  0.00           C
ATOM    989  O   SER    62      49.471  50.079  28.894  1.00  0.00           O
ATOM    990  N   GLY    63      48.230  51.785  29.572  1.00  0.00           N
ATOM    991  H   GLY    63      48.326  52.578  30.189  1.00  0.00           H
ATOM    992  CA  GLY    63      46.966  51.715  28.784  1.00  0.00           C
ATOM    993  HA2 GLY    63      46.671  52.676  28.363  1.00  0.00           H
ATOM    994  HA3 GLY    63      47.161  51.118  27.894  1.00  0.00           H
ATOM    995  C   GLY    63      45.720  51.204  29.530  1.00  0.00           C
ATOM    996  O   GLY    63      45.621  51.100  30.754  1.00  0.00           O
ATOM    997  N   ASP    64      44.652  51.139  28.743  1.00  0.00           N
ATOM    998  H   ASP    64      44.752  51.330  27.756  1.00  0.00           H
ATOM    999  CA  ASP    64      43.279  50.889  29.289  1.00  0.00           C
ATOM   1000  HA  ASP    64      43.098  51.364  30.254  1.00  0.00           H
ATOM   1001  CB  ASP    64      42.193  51.406  28.374  1.00  0.00           C
ATOM   1002  HB2 ASP    64      42.343  50.954  27.392  1.00  0.00           H
ATOM   1003  HB3 ASP    64      41.189  51.129  28.698  1.00  0.00           H
ATOM   1004  CG  ASP    64      42.097  52.939  28.367  1.00  0.00           C
ATOM   1005  OD1 ASP    64      42.726  53.612  29.177  1.00  0.00           O
ATOM   1006  OD2 ASP    64      41.347  53.421  27.447  1.00  0.00           O
ATOM   1007  C   ASP    64      42.926  49.384  29.496  1.00  0.00           C
ATOM   1008  O   ASP    64      43.252  48.576  28.672  1.00  0.00           O
ATOM   1009  N   PHE    65      42.325  49.032  30.604  1.00  0.00           N
ATOM   1010  H   PHE    65      41.971  49.791  31.168  1.00  0.00           H
ATOM   1011  CA  PHE    65      42.025  47.653  30.943  1.00  0.00           C
ATOM   1012  HA  PHE    65      41.829  47.074  30.041  1.00  0.00           H
ATOM   1013  CB  PHE    65      43.125  46.981  31.750  1.00  0.00           C
ATOM   1014  HB2 PHE    65      43.506  47.533  32.608  1.00  0.00           H
ATOM   1015  HB3 PHE    65      42.708  46.073  32.186  1.00  0.00           H
ATOM   1016  CG  PHE    65      44.411  46.668  30.953  1.00  0.00           C
ATOM   1017  CD1 PHE    65      44.638  45.373  30.434  1.00  0.00           C
ATOM   1018  HD1 PHE    65      43.859  44.628  30.489  1.00  0.00           H
ATOM   1019  CE1 PHE    65      45.891  45.158  29.696  1.00  0.00           C
ATOM   1020  HE1 PHE    65      46.104  44.219  29.207  1.00  0.00           H
ATOM   1021  CZ  PHE    65      46.886  46.199  29.584  1.00  0.00           C
ATOM   1022  HZ  PHE    65      47.771  46.130  28.968  1.00  0.00           H
ATOM   1023  CE2 PHE    65      46.582  47.404  30.160  1.00  0.00           C
ATOM   1024  HE2 PHE    65      47.265  48.240  30.189  1.00  0.00           H
ATOM   1025  CD2 PHE    65      45.357  47.652  30.808  1.00  0.00           C
ATOM   1026  HD2 PHE    65      45.198  48.645  31.200  1.00  0.00           H
ATOM   1027  C   PHE    65      40.699  47.614  31.781  1.00  0.00           C
ATOM   1028  O   PHE    65      40.406  48.617  32.419  1.00  0.00           O
ATOM   1029  N   LEU    66      40.018  46.502  31.711  1.00  0.00           N
ATOM   1030  H   LEU    66      40.374  45.792  31.087  1.00  0.00           H
ATOM   1031  CA  LEU    66      38.798  46.187  32.498  1.00  0.00           C
ATOM   1032  HA  LEU    66      38.464  47.153  32.879  1.00  0.00           H
ATOM   1033  CB  LEU    66      37.616  45.856  31.540  1.00  0.00           C
ATOM   1034  HB2 LEU    66      37.844  44.968  30.951  1.00  0.00           H
ATOM   1035  HB3 LEU    66      36.837  45.571  32.249  1.00  0.00           H
ATOM   1036  CG  LEU    66      37.166  46.908  30.526  1.00  0.00           C
ATOM   1037  HG  LEU    66      38.121  47.322  30.200  1.00  0.00           H
ATOM   1038  CD1 LEU    66      36.422  46.227  29.440  1.00  0.00           C
ATOM   1039 HD11 LEU    66      37.127  45.526  28.996  1.00  0.00           H
ATOM   1040 HD12 LEU    66      36.152  46.982  28.699  1.00  0.00           H
ATOM   1041 HD13 LEU    66      35.482  45.819  29.809  1.00  0.00           H
ATOM   1042  CD2 LEU    66      36.241  47.947  31.162  1.00  0.00           C
ATOM   1043 HD21 LEU    66      35.739  48.564  30.417  1.00  0.00           H
ATOM   1044 HD22 LEU    66      35.458  47.582  31.827  1.00  0.00           H
ATOM   1045 HD23 LEU    66      36.812  48.623  31.800  1.00  0.00           H
ATOM   1046  C   LEU    66      39.046  45.231  33.611  1.00  0.00           C
ATOM   1047  O   LEU    66      39.908  44.351  33.553  1.00  0.00           O
ATOM   1048  N   ALA    67      38.220  45.296  34.724  1.00  0.00           N
ATOM   1049  H   ALA    67      37.702  46.147  34.893  1.00  0.00           H
ATOM   1050  CA  ALA    67      38.170  44.363  35.888  1.00  0.00           C
ATOM   1051  HA  ALA    67      38.500  43.377  35.561  1.00  0.00           H
ATOM   1052  CB  ALA    67      39.105  45.060  36.955  1.00  0.00           C
ATOM   1053  HB1 ALA    67      39.343  44.330  37.729  1.00  0.00           H
ATOM   1054  HB2 ALA    67      38.630  45.977  37.300  1.00  0.00           H
ATOM   1055  HB3 ALA    67      40.097  45.284  36.561  1.00  0.00           H
ATOM   1056  C   ALA    67      36.729  44.190  36.428  1.00  0.00           C
ATOM   1057  O   ALA    67      35.955  45.168  36.451  1.00  0.00           O
ATOM   1058  N   ILE    68      36.388  42.961  36.844  1.00  0.00           N
ATOM   1059  H   ILE    68      36.990  42.150  36.860  1.00  0.00           H
ATOM   1060  CA  ILE    68      35.160  42.702  37.592  1.00  0.00           C
ATOM   1061  HA  ILE    68      34.757  43.688  37.829  1.00  0.00           H
ATOM   1062  CB  ILE    68      34.077  42.034  36.699  1.00  0.00           C
ATOM   1063  HB  ILE    68      33.255  41.667  37.314  1.00  0.00           H
ATOM   1064  CG2 ILE    68      33.589  43.117  35.692  1.00  0.00           C
ATOM   1065 HG21 ILE    68      33.428  44.057  36.217  1.00  0.00           H
ATOM   1066 HG22 ILE    68      32.671  42.836  35.176  1.00  0.00           H
ATOM   1067 HG23 ILE    68      34.367  43.195  34.932  1.00  0.00           H
ATOM   1068  CG1 ILE    68      34.536  40.734  36.082  1.00  0.00           C
ATOM   1069 HG12 ILE    68      35.352  41.009  35.413  1.00  0.00           H
ATOM   1070 HG13 ILE    68      34.979  40.153  36.891  1.00  0.00           H
ATOM   1071  CD1 ILE    68      33.522  39.853  35.392  1.00  0.00           C
ATOM   1072 HD11 ILE    68      33.016  40.438  34.624  1.00  0.00           H
ATOM   1073 HD12 ILE    68      32.796  39.453  36.101  1.00  0.00           H
ATOM   1074 HD13 ILE    68      34.130  39.015  35.052  1.00  0.00           H
ATOM   1075  C   ILE    68      35.289  41.937  38.932  1.00  0.00           C
ATOM   1076  O   ILE    68      36.288  41.258  39.135  1.00  0.00           O
ATOM   1077  N   ASP    69      34.214  41.981  39.808  1.00  0.00           N
ATOM   1078  H   ASP    69      33.328  42.412  39.585  1.00  0.00           H
ATOM   1079  CA  ASP    69      34.069  41.160  41.027  1.00  0.00           C
ATOM   1080  HA  ASP    69      34.500  40.180  40.819  1.00  0.00           H
ATOM   1081  CB  ASP    69      34.850  41.867  42.164  1.00  0.00           C
ATOM   1082  HB2 ASP    69      35.882  41.946  41.819  1.00  0.00           H
ATOM   1083  HB3 ASP    69      34.542  42.906  42.278  1.00  0.00           H
ATOM   1084  CG  ASP    69      34.711  41.143  43.556  1.00  0.00           C
ATOM   1085  OD1 ASP    69      35.133  39.960  43.667  1.00  0.00           O
ATOM   1086  OD2 ASP    69      34.178  41.764  44.511  1.00  0.00           O
ATOM   1087  C   ASP    69      32.649  40.916  41.437  1.00  0.00           C
ATOM   1088  O   ASP    69      31.820  41.807  41.420  1.00  0.00           O
ATOM   1089  N   LEU    70      32.266  39.699  41.878  1.00  0.00           N
ATOM   1090  H   LEU    70      32.897  38.909  41.885  1.00  0.00           H
ATOM   1091  CA  LEU    70      30.869  39.255  42.137  1.00  0.00           C
ATOM   1092  HA  LEU    70      30.183  40.021  41.775  1.00  0.00           H
ATOM   1093  CB  LEU    70      30.523  38.055  41.198  1.00  0.00           C
ATOM   1094  HB2 LEU    70      30.874  38.452  40.245  1.00  0.00           H
ATOM   1095  HB3 LEU    70      31.283  37.328  41.481  1.00  0.00           H
ATOM   1096  CG  LEU    70      29.124  37.415  41.315  1.00  0.00           C
ATOM   1097  HG  LEU    70      28.985  37.118  42.354  1.00  0.00           H
ATOM   1098  CD1 LEU    70      27.996  38.382  40.933  1.00  0.00           C
ATOM   1099 HD11 LEU    70      27.867  39.087  41.754  1.00  0.00           H
ATOM   1100 HD12 LEU    70      27.055  37.844  40.818  1.00  0.00           H
ATOM   1101 HD13 LEU    70      28.201  38.779  39.938  1.00  0.00           H
ATOM   1102  CD2 LEU    70      29.058  36.193  40.466  1.00  0.00           C
ATOM   1103 HD21 LEU    70      29.076  36.519  39.426  1.00  0.00           H
ATOM   1104 HD22 LEU    70      29.889  35.528  40.704  1.00  0.00           H
ATOM   1105 HD23 LEU    70      28.136  35.651  40.672  1.00  0.00           H
ATOM   1106  C   LEU    70      30.578  38.979  43.695  1.00  0.00           C
ATOM   1107  O   LEU    70      31.254  38.177  44.303  1.00  0.00           O
ATOM   1108  N   GLY    71      29.769  39.848  44.332  1.00  0.00           N
ATOM   1109  H   GLY    71      29.207  40.465  43.763  1.00  0.00           H
ATOM   1110  CA  GLY    71      29.553  39.867  45.763  1.00  0.00           C
ATOM   1111  HA2 GLY    71      30.253  39.214  46.285  1.00  0.00           H
ATOM   1112  HA3 GLY    71      29.672  40.843  46.234  1.00  0.00           H
ATOM   1113  C   GLY    71      28.137  39.320  46.046  1.00  0.00           C
ATOM   1114  O   GLY    71      27.461  38.769  45.209  1.00  0.00           O
ATOM   1115  N   GLY    72      27.596  39.385  47.226  1.00  0.00           N
ATOM   1116  H   GLY    72      28.277  39.638  47.926  1.00  0.00           H
ATOM   1117  CA  GLY    72      26.316  38.894  47.635  1.00  0.00           C
ATOM   1118  HA2 GLY    72      26.297  37.810  47.747  1.00  0.00           H
ATOM   1119  HA3 GLY    72      26.283  39.246  48.666  1.00  0.00           H
ATOM   1120  C   GLY    72      25.070  39.500  46.930  1.00  0.00           C
ATOM   1121  O   GLY    72      24.134  38.673  46.840  1.00  0.00           O
ATOM   1122  N   THR    73      24.958  40.795  46.597  1.00  0.00           N
ATOM   1123  H   THR    73      25.727  41.395  46.860  1.00  0.00           H
ATOM   1124  CA  THR    73      23.854  41.532  46.019  1.00  0.00           C
ATOM   1125  HA  THR    73      23.174  40.816  45.558  1.00  0.00           H
ATOM   1126  CB  THR    73      22.954  42.250  47.120  1.00  0.00           C
ATOM   1127  HB  THR    73      22.760  41.426  47.807  1.00  0.00           H
ATOM   1128  CG2 THR    73      23.568  43.396  47.942  1.00  0.00           C
ATOM   1129 HG21 THR    73      23.710  44.254  47.285  1.00  0.00           H
ATOM   1130 HG22 THR    73      24.562  43.054  48.231  1.00  0.00           H
ATOM   1131 HG23 THR    73      22.914  43.782  48.723  1.00  0.00           H
ATOM   1132  OG1 THR    73      21.705  42.714  46.553  1.00  0.00           O
ATOM   1133  HG1 THR    73      21.272  41.935  46.191  1.00  0.00           H
ATOM   1134  C   THR    73      24.297  42.447  44.929  1.00  0.00           C
ATOM   1135  O   THR    73      23.437  42.992  44.262  1.00  0.00           O
ATOM   1136  N   ASN    74      25.603  42.719  44.626  1.00  0.00           N
ATOM   1137  H   ASN    74      26.372  42.453  45.224  1.00  0.00           H
ATOM   1138  CA  ASN    74      26.145  43.381  43.457  1.00  0.00           C
ATOM   1139  HA  ASN    74      25.342  43.589  42.749  1.00  0.00           H
ATOM   1140  CB  ASN    74      26.839  44.693  43.890  1.00  0.00           C
ATOM   1141  HB2 ASN    74      27.671  44.399  44.531  1.00  0.00           H
ATOM   1142  HB3 ASN    74      27.336  45.225  43.079  1.00  0.00           H
ATOM   1143  CG  ASN    74      25.921  45.573  44.631  1.00  0.00           C
ATOM   1144  OD1 ASN    74      25.138  46.341  44.018  1.00  0.00           O
ATOM   1145  ND2 ASN    74      25.969  45.742  45.902  1.00  0.00           N
ATOM   1146 HD21 ASN    74      26.700  45.298  46.440  1.00  0.00           H
ATOM   1147 HD22 ASN    74      25.432  46.501  46.295  1.00  0.00           H
ATOM   1148  C   ASN    74      27.115  42.477  42.715  1.00  0.00           C
ATOM   1149  O   ASN    74      27.720  41.522  43.199  1.00  0.00           O
ATOM   1150  N   LEU    75      27.303  42.870  41.500  1.00  0.00           N
ATOM   1151  H   LEU    75      26.620  43.525  41.147  1.00  0.00           H
ATOM   1152  CA  LEU    75      28.522  42.773  40.735  1.00  0.00           C
ATOM   1153  HA  LEU    75      29.291  42.157  41.201  1.00  0.00           H
ATOM   1154  CB  LEU    75      28.055  42.252  39.343  1.00  0.00           C
ATOM   1155  HB2 LEU    75      27.712  41.217  39.347  1.00  0.00           H
ATOM   1156  HB3 LEU    75      27.178  42.821  39.034  1.00  0.00           H
ATOM   1157  CG  LEU    75      29.129  42.339  38.279  1.00  0.00           C
ATOM   1158  HG  LEU    75      29.678  43.280  38.315  1.00  0.00           H
ATOM   1159  CD1 LEU    75      30.118  41.085  38.315  1.00  0.00           C
ATOM   1160 HD11 LEU    75      29.520  40.183  38.452  1.00  0.00           H
ATOM   1161 HD12 LEU    75      30.619  41.152  39.279  1.00  0.00           H
ATOM   1162 HD13 LEU    75      30.781  41.116  37.450  1.00  0.00           H
ATOM   1163  CD2 LEU    75      28.521  42.272  36.921  1.00  0.00           C
ATOM   1164 HD21 LEU    75      27.844  43.109  36.749  1.00  0.00           H
ATOM   1165 HD22 LEU    75      29.359  42.457  36.250  1.00  0.00           H
ATOM   1166 HD23 LEU    75      28.099  41.316  36.610  1.00  0.00           H
ATOM   1167  C   LEU    75      29.141  44.182  40.676  1.00  0.00           C
ATOM   1168  O   LEU    75      28.465  45.183  40.198  1.00  0.00           O
ATOM   1169  N   ARG    76      30.396  44.319  41.074  1.00  0.00           N
ATOM   1170  H   ARG    76      30.806  43.495  41.490  1.00  0.00           H
ATOM   1171  CA  ARG    76      31.235  45.497  40.907  1.00  0.00           C
ATOM   1172  HA  ARG    76      30.518  46.318  40.921  1.00  0.00           H
ATOM   1173  CB  ARG    76      32.370  45.783  41.939  1.00  0.00           C
ATOM   1174  HB2 ARG    76      31.973  45.891  42.949  1.00  0.00           H
ATOM   1175  HB3 ARG    76      32.997  44.891  41.939  1.00  0.00           H
ATOM   1176  CG  ARG    76      33.306  46.944  41.670  1.00  0.00           C
ATOM   1177  HG2 ARG    76      33.708  46.961  40.656  1.00  0.00           H
ATOM   1178  HG3 ARG    76      32.737  47.864  41.800  1.00  0.00           H
ATOM   1179  CD  ARG    76      34.391  46.898  42.728  1.00  0.00           C
ATOM   1180  HD2 ARG    76      33.947  46.950  43.722  1.00  0.00           H
ATOM   1181  HD3 ARG    76      35.050  46.031  42.731  1.00  0.00           H
ATOM   1182  NE  ARG    76      35.292  48.064  42.589  1.00  0.00           N
ATOM   1183  HE  ARG    76      34.844  48.951  42.409  1.00  0.00           H
ATOM   1184  CZ  ARG    76      36.645  48.117  42.769  1.00  0.00           C
ATOM   1185  NH1 ARG    76      37.389  47.156  43.176  1.00  0.00           N
ATOM   1186 HH11 ARG    76      37.018  46.242  43.398  1.00  0.00           H
ATOM   1187 HH12 ARG    76      38.389  47.297  43.189  1.00  0.00           H
ATOM   1188  NH2 ARG    76      37.367  49.232  42.642  1.00  0.00           N
ATOM   1189 HH21 ARG    76      36.900  50.127  42.664  1.00  0.00           H
ATOM   1190 HH22 ARG    76      38.348  49.182  42.877  1.00  0.00           H
ATOM   1191  C   ARG    76      31.813  45.372  39.448  1.00  0.00           C
ATOM   1192  O   ARG    76      32.258  44.299  39.001  1.00  0.00           O
ATOM   1193  N   VAL    77      31.691  46.497  38.681  1.00  0.00           N
ATOM   1194  H   VAL    77      31.343  47.375  39.037  1.00  0.00           H
ATOM   1195  CA  VAL    77      32.293  46.562  37.262  1.00  0.00           C
ATOM   1196  HA  VAL    77      32.978  45.719  37.177  1.00  0.00           H
ATOM   1197  CB  VAL    77      31.160  46.584  36.222  1.00  0.00           C
ATOM   1198  HB  VAL    77      30.495  47.438  36.349  1.00  0.00           H
ATOM   1199  CG1 VAL    77      31.635  46.647  34.798  1.00  0.00           C
ATOM   1200 HG11 VAL    77      30.843  46.500  34.063  1.00  0.00           H
ATOM   1201 HG12 VAL    77      31.928  47.676  34.587  1.00  0.00           H
ATOM   1202 HG13 VAL    77      32.417  45.902  34.656  1.00  0.00           H
ATOM   1203  CG2 VAL    77      30.352  45.314  36.344  1.00  0.00           C
ATOM   1204 HG21 VAL    77      29.765  45.381  37.261  1.00  0.00           H
ATOM   1205 HG22 VAL    77      31.056  44.482  36.363  1.00  0.00           H
ATOM   1206 HG23 VAL    77      29.586  45.092  35.601  1.00  0.00           H
ATOM   1207  C   VAL    77      33.296  47.756  37.133  1.00  0.00           C
ATOM   1208  O   VAL    77      32.963  48.836  37.620  1.00  0.00           O
ATOM   1209  N   VAL    78      34.491  47.609  36.575  1.00  0.00           N
ATOM   1210  H   VAL    78      34.722  46.754  36.090  1.00  0.00           H
ATOM   1211  CA  VAL    78      35.590  48.560  36.680  1.00  0.00           C
ATOM   1212  HA  VAL    78      35.294  49.527  37.086  1.00  0.00           H
ATOM   1213  CB  VAL    78      36.620  48.099  37.793  1.00  0.00           C
ATOM   1214  HB  VAL    78      36.737  47.015  37.791  1.00  0.00           H
ATOM   1215  CG1 VAL    78      38.033  48.800  37.773  1.00  0.00           C
ATOM   1216 HG11 VAL    78      38.650  48.279  37.041  1.00  0.00           H
ATOM   1217 HG12 VAL    78      37.958  49.854  37.507  1.00  0.00           H
ATOM   1218 HG13 VAL    78      38.557  48.850  38.729  1.00  0.00           H
ATOM   1219  CG2 VAL    78      36.106  48.444  39.214  1.00  0.00           C
ATOM   1220 HG21 VAL    78      35.047  48.231  39.366  1.00  0.00           H
ATOM   1221 HG22 VAL    78      36.334  49.438  39.600  1.00  0.00           H
ATOM   1222 HG23 VAL    78      36.547  47.675  39.848  1.00  0.00           H
ATOM   1223  C   VAL    78      36.330  48.743  35.282  1.00  0.00           C
ATOM   1224  O   VAL    78      36.560  47.791  34.480  1.00  0.00           O
ATOM   1225  N   LEU    79      36.845  49.958  35.097  1.00  0.00           N
ATOM   1226  H   LEU    79      36.762  50.489  35.952  1.00  0.00           H
ATOM   1227  CA  LEU    79      37.760  50.467  34.084  1.00  0.00           C
ATOM   1228  HA  LEU    79      38.117  49.641  33.468  1.00  0.00           H
ATOM   1229  CB  LEU    79      36.915  51.503  33.195  1.00  0.00           C
ATOM   1230  HB2 LEU    79      36.267  50.761  32.729  1.00  0.00           H
ATOM   1231  HB3 LEU    79      36.421  52.186  33.886  1.00  0.00           H
ATOM   1232  CG  LEU    79      37.700  52.376  32.324  1.00  0.00           C
ATOM   1233  HG  LEU    79      38.410  52.925  32.941  1.00  0.00           H
ATOM   1234  CD1 LEU    79      38.287  51.645  31.108  1.00  0.00           C
ATOM   1235 HD11 LEU    79      38.978  52.232  30.502  1.00  0.00           H
ATOM   1236 HD12 LEU    79      37.436  51.349  30.495  1.00  0.00           H
ATOM   1237 HD13 LEU    79      38.819  50.767  31.479  1.00  0.00           H
ATOM   1238  CD2 LEU    79      36.885  53.532  31.736  1.00  0.00           C
ATOM   1239 HD21 LEU    79      36.365  53.312  30.804  1.00  0.00           H
ATOM   1240 HD22 LEU    79      36.262  53.968  32.516  1.00  0.00           H
ATOM   1241 HD23 LEU    79      37.494  54.409  31.520  1.00  0.00           H
ATOM   1242  C   LEU    79      38.933  51.184  34.636  1.00  0.00           C
ATOM   1243  O   LEU    79      38.734  51.994  35.528  1.00  0.00           O
ATOM   1244  N   VAL    80      40.182  50.948  34.179  1.00  0.00           N
ATOM   1245  H   VAL    80      40.283  50.269  33.438  1.00  0.00           H
ATOM   1246  CA  VAL    80      41.481  51.266  34.708  1.00  0.00           C
ATOM   1247  HA  VAL    80      41.392  52.132  35.363  1.00  0.00           H
ATOM   1248  CB  VAL    80      42.215  50.130  35.364  1.00  0.00           C
ATOM   1249  HB  VAL    80      42.185  49.272  34.692  1.00  0.00           H
ATOM   1250  CG1 VAL    80      43.635  50.381  35.772  1.00  0.00           C
ATOM   1251 HG11 VAL    80      43.966  49.660  36.520  1.00  0.00           H
ATOM   1252 HG12 VAL    80      44.314  50.467  34.924  1.00  0.00           H
ATOM   1253 HG13 VAL    80      43.633  51.378  36.210  1.00  0.00           H
ATOM   1254  CG2 VAL    80      41.411  49.667  36.625  1.00  0.00           C
ATOM   1255 HG21 VAL    80      40.451  49.267  36.301  1.00  0.00           H
ATOM   1256 HG22 VAL    80      41.296  50.490  37.330  1.00  0.00           H
ATOM   1257 HG23 VAL    80      41.952  48.905  37.186  1.00  0.00           H
ATOM   1258  C   VAL    80      42.388  51.755  33.571  1.00  0.00           C
ATOM   1259  O   VAL    80      42.533  51.059  32.566  1.00  0.00           O
ATOM   1260  N   LYS    81      42.879  52.960  33.728  1.00  0.00           N
ATOM   1261  H   LYS    81      42.680  53.493  34.562  1.00  0.00           H
ATOM   1262  CA  LYS    81      43.979  53.502  32.960  1.00  0.00           C
ATOM   1263  HA  LYS    81      44.142  53.071  31.973  1.00  0.00           H
ATOM   1264  CB  LYS    81      43.715  54.995  32.923  1.00  0.00           C
ATOM   1265  HB2 LYS    81      42.743  55.256  32.506  1.00  0.00           H
ATOM   1266  HB3 LYS    81      43.666  55.424  33.925  1.00  0.00           H
ATOM   1267  CG  LYS    81      44.849  55.774  32.153  1.00  0.00           C
ATOM   1268  HG2 LYS    81      45.830  55.813  32.627  1.00  0.00           H
ATOM   1269  HG3 LYS    81      45.039  55.386  31.152  1.00  0.00           H
ATOM   1270  CD  LYS    81      44.432  57.238  32.006  1.00  0.00           C
ATOM   1271  HD2 LYS    81      43.399  57.346  31.678  1.00  0.00           H
ATOM   1272  HD3 LYS    81      44.555  57.786  32.940  1.00  0.00           H
ATOM   1273  CE  LYS    81      45.338  58.023  30.960  1.00  0.00           C
ATOM   1274  HE2 LYS    81      45.080  59.081  31.009  1.00  0.00           H
ATOM   1275  HE3 LYS    81      46.359  57.950  31.335  1.00  0.00           H
ATOM   1276  NZ  LYS    81      45.233  57.529  29.569  1.00  0.00           N
ATOM   1277  HZ1 LYS    81      45.255  56.522  29.503  1.00  0.00           H
ATOM   1278  HZ2 LYS    81      46.053  57.802  29.046  1.00  0.00           H
ATOM   1279  HZ3 LYS    81      44.431  57.900  29.080  1.00  0.00           H
ATOM   1280  C   LYS    81      45.240  53.254  33.810  1.00  0.00           C
ATOM   1281  O   LYS    81      45.567  53.989  34.683  1.00  0.00           O
ATOM   1282  N   LEU    82      45.998  52.183  33.461  1.00  0.00           N
ATOM   1283  H   LEU    82      45.672  51.558  32.738  1.00  0.00           H
ATOM   1284  CA  LEU    82      47.295  52.013  33.967  1.00  0.00           C
ATOM   1285  HA  LEU    82      47.158  52.182  35.036  1.00  0.00           H
ATOM   1286  CB  LEU    82      48.031  50.671  33.690  1.00  0.00           C
ATOM   1287  HB2 LEU    82      48.259  50.581  32.627  1.00  0.00           H
ATOM   1288  HB3 LEU    82      48.918  50.623  34.319  1.00  0.00           H
ATOM   1289  CG  LEU    82      47.215  49.527  34.170  1.00  0.00           C
ATOM   1290  HG  LEU    82      46.180  49.588  33.830  1.00  0.00           H
ATOM   1291  CD1 LEU    82      47.698  48.070  33.754  1.00  0.00           C
ATOM   1292 HD11 LEU    82      47.316  47.956  32.740  1.00  0.00           H
ATOM   1293 HD12 LEU    82      47.250  47.221  34.272  1.00  0.00           H
ATOM   1294 HD13 LEU    82      48.784  47.988  33.780  1.00  0.00           H
ATOM   1295  CD2 LEU    82      47.066  49.577  35.694  1.00  0.00           C
ATOM   1296 HD21 LEU    82      46.921  50.575  36.108  1.00  0.00           H
ATOM   1297 HD22 LEU    82      46.300  48.874  36.021  1.00  0.00           H
ATOM   1298 HD23 LEU    82      48.046  49.296  36.079  1.00  0.00           H
ATOM   1299  C   LEU    82      48.163  53.176  33.497  1.00  0.00           C
ATOM   1300  O   LEU    82      47.991  53.629  32.307  1.00  0.00           O
ATOM   1301  N   GLY    83      49.129  53.670  34.360  1.00  0.00           N
ATOM   1302  H   GLY    83      49.242  53.332  35.305  1.00  0.00           H
ATOM   1303  CA  GLY    83      49.780  54.962  34.026  1.00  0.00           C
ATOM   1304  HA2 GLY    83      49.133  55.396  33.263  1.00  0.00           H
ATOM   1305  HA3 GLY    83      49.840  55.613  34.899  1.00  0.00           H
ATOM   1306  C   GLY    83      51.166  54.937  33.305  1.00  0.00           C
ATOM   1307  O   GLY    83      51.523  55.970  32.707  1.00  0.00           O
ATOM   1308  N   GLY    84      51.898  53.814  33.309  1.00  0.00           N
ATOM   1309  H   GLY    84      51.570  52.992  33.796  1.00  0.00           H
ATOM   1310  CA  GLY    84      53.266  53.742  32.802  1.00  0.00           C
ATOM   1311  HA2 GLY    84      53.504  52.729  32.474  1.00  0.00           H
ATOM   1312  HA3 GLY    84      53.403  54.187  31.816  1.00  0.00           H
ATOM   1313  C   GLY    84      54.327  54.244  33.732  1.00  0.00           C
ATOM   1314  O   GLY    84      55.507  54.298  33.301  1.00  0.00           O
ATOM   1315  N   ASP    85      53.956  54.647  34.964  1.00  0.00           N
ATOM   1316  H   ASP    85      52.981  54.812  35.167  1.00  0.00           H
ATOM   1317  CA  ASP    85      54.967  55.347  35.855  1.00  0.00           C
ATOM   1318  HA  ASP    85      55.954  55.215  35.414  1.00  0.00           H
ATOM   1319  CB  ASP    85      54.702  56.846  35.743  1.00  0.00           C
ATOM   1320  HB2 ASP    85      55.357  57.360  36.448  1.00  0.00           H
ATOM   1321  HB3 ASP    85      54.944  57.119  34.716  1.00  0.00           H
ATOM   1322  CG  ASP    85      53.188  57.297  35.907  1.00  0.00           C
ATOM   1323  OD1 ASP    85      52.261  56.420  36.173  1.00  0.00           O
ATOM   1324  OD2 ASP    85      52.918  58.552  35.827  1.00  0.00           O
ATOM   1325  C   ASP    85      54.843  54.845  37.311  1.00  0.00           C
ATOM   1326  O   ASP    85      55.278  55.562  38.198  1.00  0.00           O
ATOM   1327  N   ARG    86      54.186  53.713  37.567  1.00  0.00           N
ATOM   1328  H   ARG    86      54.157  53.044  36.811  1.00  0.00           H
ATOM   1329  CA  ARG    86      53.689  53.325  38.894  1.00  0.00           C
ATOM   1330  HA  ARG    86      53.206  52.366  38.709  1.00  0.00           H
ATOM   1331  CB  ARG    86      54.862  53.030  39.890  1.00  0.00           C
ATOM   1332  HB2 ARG    86      55.384  53.954  40.141  1.00  0.00           H
ATOM   1333  HB3 ARG    86      54.330  52.745  40.798  1.00  0.00           H
ATOM   1334  CG  ARG    86      55.818  51.954  39.482  1.00  0.00           C
ATOM   1335  HG2 ARG    86      55.165  51.143  39.160  1.00  0.00           H
ATOM   1336  HG3 ARG    86      56.394  52.356  38.649  1.00  0.00           H
ATOM   1337  CD  ARG    86      56.692  51.620  40.665  1.00  0.00           C
ATOM   1338  HD2 ARG    86      57.281  52.463  41.027  1.00  0.00           H
ATOM   1339  HD3 ARG    86      56.006  51.364  41.472  1.00  0.00           H
ATOM   1340  NE  ARG    86      57.676  50.574  40.206  1.00  0.00           N
ATOM   1341  HE  ARG    86      58.624  50.788  39.933  1.00  0.00           H
ATOM   1342  CZ  ARG    86      57.520  49.274  40.029  1.00  0.00           C
ATOM   1343  NH1 ARG    86      56.371  48.746  40.142  1.00  0.00           N
ATOM   1344 HH11 ARG    86      55.641  49.354  40.484  1.00  0.00           H
ATOM   1345 HH12 ARG    86      56.313  47.738  40.104  1.00  0.00           H
ATOM   1346  NH2 ARG    86      58.427  48.471  39.530  1.00  0.00           N
ATOM   1347 HH21 ARG    86      59.348  48.838  39.343  1.00  0.00           H
ATOM   1348 HH22 ARG    86      58.222  47.493  39.385  1.00  0.00           H
ATOM   1349  C   ARG    86      52.493  54.104  39.478  1.00  0.00           C
ATOM   1350  O   ARG    86      52.365  54.105  40.680  1.00  0.00           O
ATOM   1351  N   THR    87      51.675  54.875  38.662  1.00  0.00           N
ATOM   1352  H   THR    87      51.973  55.052  37.713  1.00  0.00           H
ATOM   1353  CA  THR    87      50.326  55.274  39.081  1.00  0.00           C
ATOM   1354  HA  THR    87      50.268  55.326  40.168  1.00  0.00           H
ATOM   1355  CB  THR    87      50.013  56.695  38.569  1.00  0.00           C
ATOM   1356  HB  THR    87      49.076  57.002  39.031  1.00  0.00           H
ATOM   1357  CG2 THR    87      51.033  57.769  39.142  1.00  0.00           C
ATOM   1358 HG21 THR    87      51.983  57.609  38.634  1.00  0.00           H
ATOM   1359 HG22 THR    87      51.283  57.725  40.202  1.00  0.00           H
ATOM   1360 HG23 THR    87      50.629  58.758  38.925  1.00  0.00           H
ATOM   1361  OG1 THR    87      49.877  56.874  37.222  1.00  0.00           O
ATOM   1362  HG1 THR    87      50.750  56.653  36.892  1.00  0.00           H
ATOM   1363  C   THR    87      49.219  54.430  38.381  1.00  0.00           C
ATOM   1364  O   THR    87      49.634  53.747  37.396  1.00  0.00           O
ATOM   1365  N   PHE    88      47.951  54.530  38.640  1.00  0.00           N
ATOM   1366  H   PHE    88      47.850  55.230  39.361  1.00  0.00           H
ATOM   1367  CA  PHE    88      46.781  54.182  37.881  1.00  0.00           C
ATOM   1368  HA  PHE    88      46.979  54.266  36.813  1.00  0.00           H
ATOM   1369  CB  PHE    88      46.321  52.768  38.298  1.00  0.00           C
ATOM   1370  HB2 PHE    88      45.584  52.384  37.593  1.00  0.00           H
ATOM   1371  HB3 PHE    88      47.090  52.004  38.180  1.00  0.00           H
ATOM   1372  CG  PHE    88      45.792  52.724  39.737  1.00  0.00           C
ATOM   1373  CD1 PHE    88      44.411  52.796  39.909  1.00  0.00           C
ATOM   1374  HD1 PHE    88      43.714  52.797  39.084  1.00  0.00           H
ATOM   1375  CE1 PHE    88      43.904  52.742  41.219  1.00  0.00           C
ATOM   1376  HE1 PHE    88      42.855  52.890  41.433  1.00  0.00           H
ATOM   1377  CZ  PHE    88      44.807  52.691  42.294  1.00  0.00           C
ATOM   1378  HZ  PHE    88      44.438  52.788  43.304  1.00  0.00           H
ATOM   1379  CE2 PHE    88      46.178  52.502  42.112  1.00  0.00           C
ATOM   1380  HE2 PHE    88      46.826  52.389  42.969  1.00  0.00           H
ATOM   1381  CD2 PHE    88      46.703  52.502  40.839  1.00  0.00           C
ATOM   1382  HD2 PHE    88      47.742  52.280  40.648  1.00  0.00           H
ATOM   1383  C   PHE    88      45.636  55.196  38.158  1.00  0.00           C
ATOM   1384  O   PHE    88      45.781  56.109  38.975  1.00  0.00           O
ATOM   1385  N   ASP    89      44.596  55.081  37.417  1.00  0.00           N
ATOM   1386  H   ASP    89      44.581  54.304  36.770  1.00  0.00           H
ATOM   1387  CA  ASP    89      43.352  55.785  37.719  1.00  0.00           C
ATOM   1388  HA  ASP    89      43.364  55.829  38.808  1.00  0.00           H
ATOM   1389  CB  ASP    89      43.413  57.120  36.870  1.00  0.00           C
ATOM   1390  HB2 ASP    89      44.228  57.771  37.184  1.00  0.00           H
ATOM   1391  HB3 ASP    89      43.620  56.926  35.817  1.00  0.00           H
ATOM   1392  CG  ASP    89      42.076  57.821  37.003  1.00  0.00           C
ATOM   1393  OD1 ASP    89      41.508  57.811  38.148  1.00  0.00           O
ATOM   1394  OD2 ASP    89      41.460  58.378  36.069  1.00  0.00           O
ATOM   1395  C   ASP    89      42.159  54.782  37.473  1.00  0.00           C
ATOM   1396  O   ASP    89      42.199  53.977  36.517  1.00  0.00           O
ATOM   1397  N   THR    90      41.159  54.849  38.331  1.00  0.00           N
ATOM   1398  H   THR    90      41.188  55.478  39.121  1.00  0.00           H
ATOM   1399  CA  THR    90      40.029  53.988  38.150  1.00  0.00           C
ATOM   1400  HA  THR    90      40.076  53.282  37.321  1.00  0.00           H
ATOM   1401  CB  THR    90      39.792  53.096  39.396  1.00  0.00           C
ATOM   1402  HB  THR    90      39.576  53.825  40.177  1.00  0.00           H
ATOM   1403  CG2 THR    90      38.756  51.946  39.236  1.00  0.00           C
ATOM   1404 HG21 THR    90      37.752  52.370  39.233  1.00  0.00           H
ATOM   1405 HG22 THR    90      38.709  51.261  40.082  1.00  0.00           H
ATOM   1406 HG23 THR    90      39.019  51.381  38.342  1.00  0.00           H
ATOM   1407  OG1 THR    90      41.029  52.536  39.806  1.00  0.00           O
ATOM   1408  HG1 THR    90      40.943  52.136  40.674  1.00  0.00           H
ATOM   1409  C   THR    90      38.709  54.777  37.882  1.00  0.00           C
ATOM   1410  O   THR    90      38.573  55.977  38.124  1.00  0.00           O
ATOM   1411  N   THR    91      37.696  54.191  37.303  1.00  0.00           N
ATOM   1412  H   THR    91      37.903  53.212  37.165  1.00  0.00           H
ATOM   1413  CA  THR    91      36.242  54.530  37.397  1.00  0.00           C
ATOM   1414  HA  THR    91      36.146  54.933  38.405  1.00  0.00           H
ATOM   1415  CB  THR    91      35.776  55.555  36.318  1.00  0.00           C
ATOM   1416  HB  THR    91      36.438  56.414  36.433  1.00  0.00           H
ATOM   1417  CG2 THR    91      35.919  55.127  34.877  1.00  0.00           C
ATOM   1418 HG21 THR    91      35.298  54.258  34.658  1.00  0.00           H
ATOM   1419 HG22 THR    91      36.888  54.652  34.729  1.00  0.00           H
ATOM   1420 HG23 THR    91      35.734  55.918  34.150  1.00  0.00           H
ATOM   1421  OG1 THR    91      34.404  55.882  36.559  1.00  0.00           O
ATOM   1422  HG1 THR    91      34.053  56.248  35.743  1.00  0.00           H
ATOM   1423  C   THR    91      35.446  53.223  37.371  1.00  0.00           C
ATOM   1424  O   THR    91      35.995  52.181  37.006  1.00  0.00           O
ATOM   1425  N   GLN    92      34.169  53.144  37.860  1.00  0.00           N
ATOM   1426  H   GLN    92      33.748  54.044  38.038  1.00  0.00           H
ATOM   1427  CA  GLN    92      33.571  51.969  38.363  1.00  0.00           C
ATOM   1428  HA  GLN    92      33.772  51.164  37.656  1.00  0.00           H
ATOM   1429  CB  GLN    92      34.153  51.528  39.698  1.00  0.00           C
ATOM   1430  HB2 GLN    92      33.922  50.492  39.944  1.00  0.00           H
ATOM   1431  HB3 GLN    92      35.236  51.473  39.597  1.00  0.00           H
ATOM   1432  CG  GLN    92      33.567  52.355  40.807  1.00  0.00           C
ATOM   1433  HG2 GLN    92      33.638  53.419  40.580  1.00  0.00           H
ATOM   1434  HG3 GLN    92      32.518  52.113  40.981  1.00  0.00           H
ATOM   1435  CD  GLN    92      34.176  52.133  42.143  1.00  0.00           C
ATOM   1436  OE1 GLN    92      34.664  51.043  42.407  1.00  0.00           O
ATOM   1437  NE2 GLN    92      34.145  53.093  42.991  1.00  0.00           N
ATOM   1438 HE21 GLN    92      34.554  52.942  43.903  1.00  0.00           H
ATOM   1439 HE22 GLN    92      33.907  54.050  42.770  1.00  0.00           H
ATOM   1440  C   GLN    92      32.010  52.075  38.418  1.00  0.00           C
ATOM   1441  O   GLN    92      31.411  53.186  38.379  1.00  0.00           O
ATOM   1442  N   SER    93      31.303  50.958  38.483  1.00  0.00           N
ATOM   1443  H   SER    93      31.770  50.063  38.503  1.00  0.00           H
ATOM   1444  CA  SER    93      29.890  50.837  38.763  1.00  0.00           C
ATOM   1445  HA  SER    93      29.507  51.732  39.252  1.00  0.00           H
ATOM   1446  CB  SER    93      29.295  50.683  37.329  1.00  0.00           C
ATOM   1447  HB2 SER    93      29.600  51.515  36.696  1.00  0.00           H
ATOM   1448  HB3 SER    93      29.512  49.713  36.880  1.00  0.00           H
ATOM   1449  OG  SER    93      27.885  50.838  37.414  1.00  0.00           O
ATOM   1450  HG  SER    93      27.536  51.604  36.956  1.00  0.00           H
ATOM   1451  C   SER    93      29.600  49.677  39.678  1.00  0.00           C
ATOM   1452  O   SER    93      30.358  48.742  39.781  1.00  0.00           O
ATOM   1453  N   LYS    94      28.444  49.714  40.373  1.00  0.00           N
ATOM   1454  H   LYS    94      27.871  50.544  40.324  1.00  0.00           H
ATOM   1455  CA  LYS    94      27.926  48.608  41.158  1.00  0.00           C
ATOM   1456  HA  LYS    94      28.489  47.690  40.995  1.00  0.00           H
ATOM   1457  CB  LYS    94      27.802  49.069  42.651  1.00  0.00           C
ATOM   1458  HB2 LYS    94      27.334  50.053  42.655  1.00  0.00           H
ATOM   1459  HB3 LYS    94      27.128  48.397  43.181  1.00  0.00           H
ATOM   1460  CG  LYS    94      29.139  48.907  43.389  1.00  0.00           C
ATOM   1461  HG2 LYS    94      29.438  47.860  43.344  1.00  0.00           H
ATOM   1462  HG3 LYS    94      29.945  49.498  42.953  1.00  0.00           H
ATOM   1463  CD  LYS    94      29.042  49.252  44.886  1.00  0.00           C
ATOM   1464  HD2 LYS    94      28.262  48.616  45.302  1.00  0.00           H
ATOM   1465  HD3 LYS    94      29.957  49.073  45.450  1.00  0.00           H
ATOM   1466  CE  LYS    94      28.742  50.688  45.262  1.00  0.00           C
ATOM   1467  HE2 LYS    94      27.711  50.981  45.067  1.00  0.00           H
ATOM   1468  HE3 LYS    94      28.778  50.623  46.349  1.00  0.00           H
ATOM   1469  NZ  LYS    94      29.793  51.592  44.741  1.00  0.00           N
ATOM   1470  HZ1 LYS    94      29.613  52.578  44.866  1.00  0.00           H
ATOM   1471  HZ2 LYS    94      29.791  51.378  43.753  1.00  0.00           H
ATOM   1472  HZ3 LYS    94      30.660  51.428  45.232  1.00  0.00           H
ATOM   1473  C   LYS    94      26.571  48.200  40.609  1.00  0.00           C
ATOM   1474  O   LYS    94      25.567  48.887  40.791  1.00  0.00           O
ATOM   1475  N   TYR    95      26.494  47.078  39.826  1.00  0.00           N
ATOM   1476  H   TYR    95      27.323  46.499  39.823  1.00  0.00           H
ATOM   1477  CA  TYR    95      25.193  46.572  39.306  1.00  0.00           C
ATOM   1478  HA  TYR    95      24.515  47.395  39.082  1.00  0.00           H
ATOM   1479  CB  TYR    95      25.389  45.909  37.942  1.00  0.00           C
ATOM   1480  HB2 TYR    95      26.271  45.270  37.967  1.00  0.00           H
ATOM   1481  HB3 TYR    95      24.550  45.295  37.614  1.00  0.00           H
ATOM   1482  CG  TYR    95      25.661  46.847  36.922  1.00  0.00           C
ATOM   1483  CD1 TYR    95      24.627  47.502  36.187  1.00  0.00           C
ATOM   1484  HD1 TYR    95      23.594  47.228  36.345  1.00  0.00           H
ATOM   1485  CE1 TYR    95      24.915  48.460  35.196  1.00  0.00           C
ATOM   1486  HE1 TYR    95      24.102  48.977  34.708  1.00  0.00           H
ATOM   1487  CZ  TYR    95      26.299  48.691  34.883  1.00  0.00           C
ATOM   1488  OH  TYR    95      26.559  49.678  34.003  1.00  0.00           O
ATOM   1489  HH  TYR    95      25.945  50.415  33.971  1.00  0.00           H
ATOM   1490  CE2 TYR    95      27.360  48.063  35.582  1.00  0.00           C
ATOM   1491  HE2 TYR    95      28.370  48.196  35.223  1.00  0.00           H
ATOM   1492  CD2 TYR    95      26.986  47.136  36.545  1.00  0.00           C
ATOM   1493  HD2 TYR    95      27.784  46.620  37.057  1.00  0.00           H
ATOM   1494  C   TYR    95      24.525  45.633  40.303  1.00  0.00           C
ATOM   1495  O   TYR    95      25.162  44.600  40.641  1.00  0.00           O
ATOM   1496  N   ARG    96      23.302  45.881  40.653  1.00  0.00           N
ATOM   1497  H   ARG    96      22.904  46.754  40.338  1.00  0.00           H
ATOM   1498  CA  ARG    96      22.562  44.999  41.478  1.00  0.00           C
ATOM   1499  HA  ARG    96      23.104  44.905  42.418  1.00  0.00           H
ATOM   1500  CB  ARG    96      21.341  45.737  41.996  1.00  0.00           C
ATOM   1501  HB2 ARG    96      21.603  46.761  42.262  1.00  0.00           H
ATOM   1502  HB3 ARG    96      20.650  45.904  41.171  1.00  0.00           H
ATOM   1503  CG  ARG    96      20.617  45.143  43.174  1.00  0.00           C
ATOM   1504  HG2 ARG    96      20.315  44.122  42.936  1.00  0.00           H
ATOM   1505  HG3 ARG    96      21.211  45.180  44.086  1.00  0.00           H
ATOM   1506  CD  ARG    96      19.296  45.833  43.557  1.00  0.00           C
ATOM   1507  HD2 ARG    96      19.559  46.875  43.741  1.00  0.00           H
ATOM   1508  HD3 ARG    96      18.539  45.697  42.784  1.00  0.00           H
ATOM   1509  NE  ARG    96      18.845  45.318  44.876  1.00  0.00           N
ATOM   1510  HE  ARG    96      19.153  45.865  45.667  1.00  0.00           H
ATOM   1511  CZ  ARG    96      18.448  44.067  45.136  1.00  0.00           C
ATOM   1512  NH1 ARG    96      18.276  43.117  44.248  1.00  0.00           N
ATOM   1513 HH11 ARG    96      18.542  43.372  43.308  1.00  0.00           H
ATOM   1514 HH12 ARG    96      18.206  42.161  44.566  1.00  0.00           H
ATOM   1515  NH2 ARG    96      18.136  43.762  46.376  1.00  0.00           N
ATOM   1516 HH21 ARG    96      18.132  44.500  47.065  1.00  0.00           H
ATOM   1517 HH22 ARG    96      17.702  42.855  46.479  1.00  0.00           H
ATOM   1518  C   ARG    96      22.199  43.734  40.725  1.00  0.00           C
ATOM   1519  O   ARG    96      21.684  43.688  39.579  1.00  0.00           O
ATOM   1520  N   LEU    97      22.396  42.679  41.490  1.00  0.00           N
ATOM   1521  H   LEU    97      22.833  42.737  42.399  1.00  0.00           H
ATOM   1522  CA  LEU    97      22.052  41.302  41.107  1.00  0.00           C
ATOM   1523  HA  LEU    97      22.291  41.244  40.045  1.00  0.00           H
ATOM   1524  CB  LEU    97      23.088  40.451  41.876  1.00  0.00           C
ATOM   1525  HB2 LEU    97      23.993  40.833  41.402  1.00  0.00           H
ATOM   1526  HB3 LEU    97      23.154  40.757  42.921  1.00  0.00           H
ATOM   1527  CG  LEU    97      22.855  38.876  41.803  1.00  0.00           C
ATOM   1528  HG  LEU    97      21.891  38.675  42.269  1.00  0.00           H
ATOM   1529  CD1 LEU    97      22.867  38.300  40.404  1.00  0.00           C
ATOM   1530 HD11 LEU    97      22.057  38.700  39.792  1.00  0.00           H
ATOM   1531 HD12 LEU    97      22.806  37.221  40.544  1.00  0.00           H
ATOM   1532 HD13 LEU    97      23.781  38.633  39.912  1.00  0.00           H
ATOM   1533  CD2 LEU    97      23.885  38.135  42.656  1.00  0.00           C
ATOM   1534 HD21 LEU    97      24.005  38.782  43.526  1.00  0.00           H
ATOM   1535 HD22 LEU    97      23.601  37.122  42.939  1.00  0.00           H
ATOM   1536 HD23 LEU    97      24.855  38.105  42.162  1.00  0.00           H
ATOM   1537  C   LEU    97      20.537  41.119  41.509  1.00  0.00           C
ATOM   1538  O   LEU    97      20.145  41.352  42.655  1.00  0.00           O
ATOM   1539  N   PRO    98      19.733  40.600  40.571  1.00  0.00           N
ATOM   1540  CD  PRO    98      19.882  40.696  39.107  1.00  0.00           C
ATOM   1541  HD2 PRO    98      20.316  39.745  38.803  1.00  0.00           H
ATOM   1542  HD3 PRO    98      20.466  41.557  38.779  1.00  0.00           H
ATOM   1543  CG  PRO    98      18.469  40.919  38.602  1.00  0.00           C
ATOM   1544  HG2 PRO    98      18.202  40.504  37.631  1.00  0.00           H
ATOM   1545  HG3 PRO    98      18.257  41.986  38.528  1.00  0.00           H
ATOM   1546  CB  PRO    98      17.662  40.141  39.593  1.00  0.00           C
ATOM   1547  HB2 PRO    98      17.772  39.070  39.423  1.00  0.00           H
ATOM   1548  HB3 PRO    98      16.676  40.608  39.618  1.00  0.00           H
ATOM   1549  CA  PRO    98      18.350  40.390  40.890  1.00  0.00           C
ATOM   1550  HA  PRO    98      17.925  41.270  41.371  1.00  0.00           H
ATOM   1551  C   PRO    98      18.167  39.163  41.887  1.00  0.00           C
ATOM   1552  O   PRO    98      18.806  38.093  41.698  1.00  0.00           O
ATOM   1553  N   ASP    99      17.315  39.250  42.876  1.00  0.00           N
ATOM   1554  H   ASP    99      16.732  40.067  42.775  1.00  0.00           H
ATOM   1555  CA  ASP    99      17.212  38.322  43.989  1.00  0.00           C
ATOM   1556  HA  ASP    99      18.181  38.319  44.490  1.00  0.00           H
ATOM   1557  CB  ASP    99      16.159  38.810  45.019  1.00  0.00           C
ATOM   1558  HB2 ASP    99      15.349  39.283  44.462  1.00  0.00           H
ATOM   1559  HB3 ASP    99      15.710  37.978  45.563  1.00  0.00           H
ATOM   1560  CG  ASP    99      16.835  39.912  45.918  1.00  0.00           C
ATOM   1561  OD1 ASP    99      16.109  40.592  46.706  1.00  0.00           O
ATOM   1562  OD2 ASP    99      18.044  40.339  45.766  1.00  0.00           O
ATOM   1563  C   ASP    99      16.877  36.841  43.616  1.00  0.00           C
ATOM   1564  O   ASP    99      17.564  36.005  44.252  1.00  0.00           O
ATOM   1565  N   ALA   100      16.033  36.586  42.592  1.00  0.00           N
ATOM   1566  H   ALA   100      15.429  37.290  42.192  1.00  0.00           H
ATOM   1567  CA  ALA   100      15.669  35.269  42.030  1.00  0.00           C
ATOM   1568  HA  ALA   100      15.500  34.614  42.884  1.00  0.00           H
ATOM   1569  CB  ALA   100      14.415  35.368  41.202  1.00  0.00           C
ATOM   1570  HB1 ALA   100      14.461  35.907  40.257  1.00  0.00           H
ATOM   1571  HB2 ALA   100      13.649  35.833  41.824  1.00  0.00           H
ATOM   1572  HB3 ALA   100      14.122  34.327  41.062  1.00  0.00           H
ATOM   1573  C   ALA   100      16.804  34.656  41.230  1.00  0.00           C
ATOM   1574  O   ALA   100      16.977  33.426  41.297  1.00  0.00           O
ATOM   1575  N   MET   101      17.656  35.415  40.551  1.00  0.00           N
ATOM   1576  H   MET   101      17.364  36.381  40.584  1.00  0.00           H
ATOM   1577  CA  MET   101      18.809  34.920  39.808  1.00  0.00           C
ATOM   1578  HA  MET   101      18.390  34.178  39.128  1.00  0.00           H
ATOM   1579  CB  MET   101      19.473  36.139  39.075  1.00  0.00           C
ATOM   1580  HB2 MET   101      18.672  36.810  38.764  1.00  0.00           H
ATOM   1581  HB3 MET   101      20.112  36.689  39.766  1.00  0.00           H
ATOM   1582  CG  MET   101      20.264  35.595  37.825  1.00  0.00           C
ATOM   1583  HG2 MET   101      21.048  34.918  38.162  1.00  0.00           H
ATOM   1584  HG3 MET   101      19.488  35.110  37.234  1.00  0.00           H
ATOM   1585  SD  MET   101      20.979  36.869  36.719  1.00  0.00           S
ATOM   1586  CE  MET   101      19.500  37.789  36.185  1.00  0.00           C
ATOM   1587  HE1 MET   101      19.083  38.297  37.054  1.00  0.00           H
ATOM   1588  HE2 MET   101      19.812  38.482  35.404  1.00  0.00           H
ATOM   1589  HE3 MET   101      18.833  37.001  35.835  1.00  0.00           H
ATOM   1590  C   MET   101      19.864  34.228  40.725  1.00  0.00           C
ATOM   1591  O   MET   101      20.314  33.197  40.331  1.00  0.00           O
ATOM   1592  N   ARG   102      20.212  34.726  41.859  1.00  0.00           N
ATOM   1593  H   ARG   102      19.769  35.611  42.065  1.00  0.00           H
ATOM   1594  CA  ARG   102      21.262  34.278  42.817  1.00  0.00           C
ATOM   1595  HA  ARG   102      22.251  34.248  42.360  1.00  0.00           H
ATOM   1596  CB  ARG   102      21.259  35.214  44.002  1.00  0.00           C
ATOM   1597  HB2 ARG   102      21.181  36.239  43.640  1.00  0.00           H
ATOM   1598  HB3 ARG   102      20.337  35.029  44.554  1.00  0.00           H
ATOM   1599  CG  ARG   102      22.465  35.061  44.906  1.00  0.00           C
ATOM   1600  HG2 ARG   102      22.463  34.116  45.450  1.00  0.00           H
ATOM   1601  HG3 ARG   102      23.344  35.068  44.260  1.00  0.00           H
ATOM   1602  CD  ARG   102      22.498  36.163  45.969  1.00  0.00           C
ATOM   1603  HD2 ARG   102      23.439  35.974  46.486  1.00  0.00           H
ATOM   1604  HD3 ARG   102      22.592  37.158  45.535  1.00  0.00           H
ATOM   1605  NE  ARG   102      21.323  36.093  46.886  1.00  0.00           N
ATOM   1606  HE  ARG   102      20.954  35.171  47.072  1.00  0.00           H
ATOM   1607  CZ  ARG   102      20.625  37.119  47.260  1.00  0.00           C
ATOM   1608  NH1 ARG   102      20.948  38.374  47.216  1.00  0.00           N
ATOM   1609 HH11 ARG   102      21.738  38.584  46.623  1.00  0.00           H
ATOM   1610 HH12 ARG   102      20.330  39.086  47.577  1.00  0.00           H
ATOM   1611  NH2 ARG   102      19.420  36.883  47.753  1.00  0.00           N
ATOM   1612 HH21 ARG   102      19.049  35.977  48.004  1.00  0.00           H
ATOM   1613 HH22 ARG   102      18.907  37.659  48.145  1.00  0.00           H
ATOM   1614  C   ARG   102      21.163  32.746  43.207  1.00  0.00           C
ATOM   1615  O   ARG   102      22.169  32.040  43.405  1.00  0.00           O
ATOM   1616  N   THR   103      19.984  32.203  43.323  1.00  0.00           N
ATOM   1617  H   THR   103      19.149  32.742  43.142  1.00  0.00           H
ATOM   1618  CA  THR   103      19.619  30.800  43.624  1.00  0.00           C
ATOM   1619  HA  THR   103      20.511  30.190  43.760  1.00  0.00           H
ATOM   1620  CB  THR   103      18.860  30.684  44.916  1.00  0.00           C
ATOM   1621  HB  THR   103      18.764  29.612  45.084  1.00  0.00           H
ATOM   1622  CG2 THR   103      19.607  31.258  46.160  1.00  0.00           C
ATOM   1623 HG21 THR   103      20.600  30.810  46.116  1.00  0.00           H
ATOM   1624 HG22 THR   103      19.199  31.054  47.150  1.00  0.00           H
ATOM   1625 HG23 THR   103      19.702  32.343  46.108  1.00  0.00           H
ATOM   1626  OG1 THR   103      17.601  31.345  44.931  1.00  0.00           O
ATOM   1627  HG1 THR   103      17.202  30.719  45.540  1.00  0.00           H
ATOM   1628  C   THR   103      18.831  30.169  42.516  1.00  0.00           C
ATOM   1629  O   THR   103      17.986  29.292  42.744  1.00  0.00           O
ATOM   1630  N   THR   104      18.992  30.662  41.277  1.00  0.00           N
ATOM   1631  H   THR   104      19.757  31.290  41.076  1.00  0.00           H
ATOM   1632  CA  THR   104      18.147  30.257  40.102  1.00  0.00           C
ATOM   1633  HA  THR   104      17.087  30.314  40.349  1.00  0.00           H
ATOM   1634  CB  THR   104      18.313  31.216  38.952  1.00  0.00           C
ATOM   1635  HB  THR   104      18.115  32.232  39.297  1.00  0.00           H
ATOM   1636  CG2 THR   104      19.751  31.140  38.344  1.00  0.00           C
ATOM   1637 HG21 THR   104      20.529  31.060  39.103  1.00  0.00           H
ATOM   1638 HG22 THR   104      19.793  31.968  37.636  1.00  0.00           H
ATOM   1639 HG23 THR   104      19.855  30.281  37.682  1.00  0.00           H
ATOM   1640  OG1 THR   104      17.423  30.999  37.940  1.00  0.00           O
ATOM   1641  HG1 THR   104      16.606  31.445  38.175  1.00  0.00           H
ATOM   1642  C   THR   104      18.421  28.778  39.539  1.00  0.00           C
ATOM   1643  O   THR   104      19.518  28.245  39.740  1.00  0.00           O
ATOM   1644  N   GLN   105      17.393  28.139  38.960  1.00  0.00           N
ATOM   1645  H   GLN   105      16.541  28.647  38.774  1.00  0.00           H
ATOM   1646  CA  GLN   105      17.440  26.832  38.299  1.00  0.00           C
ATOM   1647  HA  GLN   105      17.925  26.126  38.972  1.00  0.00           H
ATOM   1648  CB  GLN   105      15.997  26.333  38.278  1.00  0.00           C
ATOM   1649  HB2 GLN   105      15.361  26.928  37.623  1.00  0.00           H
ATOM   1650  HB3 GLN   105      15.955  25.303  37.925  1.00  0.00           H
ATOM   1651  CG  GLN   105      15.331  26.410  39.667  1.00  0.00           C
ATOM   1652  HG2 GLN   105      16.049  25.984  40.368  1.00  0.00           H
ATOM   1653  HG3 GLN   105      15.175  27.443  39.981  1.00  0.00           H
ATOM   1654  CD  GLN   105      13.980  25.588  39.620  1.00  0.00           C
ATOM   1655  OE1 GLN   105      14.009  24.346  39.807  1.00  0.00           O
ATOM   1656  NE2 GLN   105      12.855  26.209  39.433  1.00  0.00           N
ATOM   1657 HE21 GLN   105      11.934  25.794  39.431  1.00  0.00           H
ATOM   1658 HE22 GLN   105      12.904  27.195  39.217  1.00  0.00           H
ATOM   1659  C   GLN   105      18.206  26.766  36.952  1.00  0.00           C
ATOM   1660  O   GLN   105      18.074  25.857  36.155  1.00  0.00           O
ATOM   1661  N   ASN   106      18.854  27.875  36.595  1.00  0.00           N
ATOM   1662  H   ASN   106      19.062  28.588  37.279  1.00  0.00           H
ATOM   1663  CA  ASN   106      19.134  28.245  35.201  1.00  0.00           C
ATOM   1664  HA  ASN   106      18.878  27.380  34.588  1.00  0.00           H
ATOM   1665  CB  ASN   106      18.291  29.524  34.860  1.00  0.00           C
ATOM   1666  HB2 ASN   106      18.490  30.279  35.622  1.00  0.00           H
ATOM   1667  HB3 ASN   106      18.641  29.867  33.887  1.00  0.00           H
ATOM   1668  CG  ASN   106      16.787  29.416  34.859  1.00  0.00           C
ATOM   1669  OD1 ASN   106      16.108  28.668  35.564  1.00  0.00           O
ATOM   1670  ND2 ASN   106      16.105  30.237  34.057  1.00  0.00           N
ATOM   1671 HD21 ASN   106      16.509  31.025  33.570  1.00  0.00           H
ATOM   1672 HD22 ASN   106      15.120  30.042  33.944  1.00  0.00           H
ATOM   1673  C   ASN   106      20.671  28.559  35.046  1.00  0.00           C
ATOM   1674  O   ASN   106      21.057  29.644  35.515  1.00  0.00           O
ATOM   1675  N   PRO   107      21.524  27.770  34.381  1.00  0.00           N
ATOM   1676  CD  PRO   107      21.220  26.347  34.021  1.00  0.00           C
ATOM   1677  HD2 PRO   107      20.999  26.528  32.970  1.00  0.00           H
ATOM   1678  HD3 PRO   107      20.403  25.859  34.554  1.00  0.00           H
ATOM   1679  CG  PRO   107      22.479  25.576  34.234  1.00  0.00           C
ATOM   1680  HG2 PRO   107      22.428  24.813  33.456  1.00  0.00           H
ATOM   1681  HG3 PRO   107      22.434  25.188  35.251  1.00  0.00           H
ATOM   1682  CB  PRO   107      23.518  26.583  33.813  1.00  0.00           C
ATOM   1683  HB2 PRO   107      23.473  26.763  32.740  1.00  0.00           H
ATOM   1684  HB3 PRO   107      24.477  26.298  34.247  1.00  0.00           H
ATOM   1685  CA  PRO   107      22.955  27.878  34.555  1.00  0.00           C
ATOM   1686  HA  PRO   107      23.285  27.898  35.593  1.00  0.00           H
ATOM   1687  C   PRO   107      23.542  29.062  33.767  1.00  0.00           C
ATOM   1688  O   PRO   107      24.634  29.561  34.055  1.00  0.00           O
ATOM   1689  N   ASP   108      22.838  29.611  32.809  1.00  0.00           N
ATOM   1690  H   ASP   108      21.880  29.316  32.680  1.00  0.00           H
ATOM   1691  CA  ASP   108      23.380  30.473  31.789  1.00  0.00           C
ATOM   1692  HA  ASP   108      24.427  30.275  31.561  1.00  0.00           H
ATOM   1693  CB  ASP   108      22.612  30.381  30.450  1.00  0.00           C
ATOM   1694  HB2 ASP   108      21.578  30.554  30.746  1.00  0.00           H
ATOM   1695  HB3 ASP   108      22.975  31.238  29.883  1.00  0.00           H
ATOM   1696  CG  ASP   108      22.817  29.114  29.637  1.00  0.00           C
ATOM   1697  OD1 ASP   108      23.744  28.362  29.951  1.00  0.00           O
ATOM   1698  OD2 ASP   108      22.019  28.798  28.720  1.00  0.00           O
ATOM   1699  C   ASP   108      23.117  31.962  32.221  1.00  0.00           C
ATOM   1700  O   ASP   108      23.924  32.862  32.108  1.00  0.00           O
ATOM   1701  N   GLU   109      21.876  32.229  32.693  1.00  0.00           N
ATOM   1702  H   GLU   109      21.191  31.494  32.807  1.00  0.00           H
ATOM   1703  CA  GLU   109      21.387  33.552  33.041  1.00  0.00           C
ATOM   1704  HA  GLU   109      21.177  33.988  32.064  1.00  0.00           H
ATOM   1705  CB  GLU   109      19.982  33.274  33.737  1.00  0.00           C
ATOM   1706  HB2 GLU   109      19.344  32.576  33.196  1.00  0.00           H
ATOM   1707  HB3 GLU   109      20.022  32.844  34.738  1.00  0.00           H
ATOM   1708  CG  GLU   109      19.173  34.603  33.709  1.00  0.00           C
ATOM   1709  HG2 GLU   109      18.434  34.587  34.510  1.00  0.00           H
ATOM   1710  HG3 GLU   109      19.753  35.446  34.086  1.00  0.00           H
ATOM   1711  CD  GLU   109      18.618  35.088  32.309  1.00  0.00           C
ATOM   1712  OE1 GLU   109      18.466  36.334  32.148  1.00  0.00           O
ATOM   1713  OE2 GLU   109      18.389  34.340  31.365  1.00  0.00           O
ATOM   1714  C   GLU   109      22.220  34.557  33.902  1.00  0.00           C
ATOM   1715  O   GLU   109      22.189  35.786  33.697  1.00  0.00           O
ATOM   1716  N   LEU   110      22.996  34.154  34.872  1.00  0.00           N
ATOM   1717  H   LEU   110      22.886  33.165  35.043  1.00  0.00           H
ATOM   1718  CA  LEU   110      23.886  34.999  35.611  1.00  0.00           C
ATOM   1719  HA  LEU   110      23.377  35.877  36.007  1.00  0.00           H
ATOM   1720  CB  LEU   110      24.435  34.173  36.757  1.00  0.00           C
ATOM   1721  HB2 LEU   110      23.592  33.696  37.256  1.00  0.00           H
ATOM   1722  HB3 LEU   110      25.055  33.403  36.297  1.00  0.00           H
ATOM   1723  CG  LEU   110      25.271  34.928  37.802  1.00  0.00           C
ATOM   1724  HG  LEU   110      25.787  35.741  37.290  1.00  0.00           H
ATOM   1725  CD1 LEU   110      24.403  35.715  38.854  1.00  0.00           C
ATOM   1726 HD11 LEU   110      23.846  36.449  38.272  1.00  0.00           H
ATOM   1727 HD12 LEU   110      25.149  36.243  39.448  1.00  0.00           H
ATOM   1728 HD13 LEU   110      23.832  34.995  39.441  1.00  0.00           H
ATOM   1729  CD2 LEU   110      26.243  33.927  38.419  1.00  0.00           C
ATOM   1730 HD21 LEU   110      25.832  33.010  38.843  1.00  0.00           H
ATOM   1731 HD22 LEU   110      26.964  33.651  37.649  1.00  0.00           H
ATOM   1732 HD23 LEU   110      26.747  34.364  39.281  1.00  0.00           H
ATOM   1733  C   LEU   110      24.945  35.520  34.640  1.00  0.00           C
ATOM   1734  O   LEU   110      25.302  36.643  34.596  1.00  0.00           O
ATOM   1735  N   TRP   111      25.595  34.633  33.860  1.00  0.00           N
ATOM   1736  H   TRP   111      25.178  33.734  33.662  1.00  0.00           H
ATOM   1737  CA  TRP   111      26.618  34.986  32.940  1.00  0.00           C
ATOM   1738  HA  TRP   111      27.429  35.485  33.472  1.00  0.00           H
ATOM   1739  CB  TRP   111      27.244  33.728  32.406  1.00  0.00           C
ATOM   1740  HB2 TRP   111      26.427  33.245  31.869  1.00  0.00           H
ATOM   1741  HB3 TRP   111      28.004  34.016  31.681  1.00  0.00           H
ATOM   1742  CG  TRP   111      27.772  32.809  33.428  1.00  0.00           C
ATOM   1743  CD1 TRP   111      27.367  31.528  33.582  1.00  0.00           C
ATOM   1744  HD1 TRP   111      26.522  31.036  33.123  1.00  0.00           H
ATOM   1745  NE1 TRP   111      28.205  30.938  34.529  1.00  0.00           N
ATOM   1746  HE1 TRP   111      28.067  29.972  34.792  1.00  0.00           H
ATOM   1747  CE2 TRP   111      28.990  31.888  35.218  1.00  0.00           C
ATOM   1748  CZ2 TRP   111      29.660  31.864  36.485  1.00  0.00           C
ATOM   1749  HZ2 TRP   111      29.634  30.983  37.109  1.00  0.00           H
ATOM   1750  CH2 TRP   111      30.294  33.019  36.954  1.00  0.00           C
ATOM   1751  HH2 TRP   111      30.876  33.038  37.863  1.00  0.00           H
ATOM   1752  CZ3 TRP   111      30.338  34.159  36.167  1.00  0.00           C
ATOM   1753  HZ3 TRP   111      30.726  35.102  36.521  1.00  0.00           H
ATOM   1754  CE3 TRP   111      29.492  34.227  34.980  1.00  0.00           C
ATOM   1755  HE3 TRP   111      29.352  35.166  34.463  1.00  0.00           H
ATOM   1756  CD2 TRP   111      28.718  33.101  34.504  1.00  0.00           C
ATOM   1757  C   TRP   111      26.041  35.974  31.880  1.00  0.00           C
ATOM   1758  O   TRP   111      26.699  36.975  31.520  1.00  0.00           O
ATOM   1759  N   GLU   112      24.769  35.804  31.479  1.00  0.00           N
ATOM   1760  H   GLU   112      24.303  34.929  31.677  1.00  0.00           H
ATOM   1761  CA  GLU   112      24.060  36.800  30.684  1.00  0.00           C
ATOM   1762  HA  GLU   112      24.557  37.010  29.738  1.00  0.00           H
ATOM   1763  CB  GLU   112      22.648  36.207  30.293  1.00  0.00           C
ATOM   1764  HB2 GLU   112      22.236  35.615  31.110  1.00  0.00           H
ATOM   1765  HB3 GLU   112      21.902  36.979  30.103  1.00  0.00           H
ATOM   1766  CG  GLU   112      22.579  35.361  29.001  1.00  0.00           C
ATOM   1767  HG2 GLU   112      23.214  35.744  28.202  1.00  0.00           H
ATOM   1768  HG3 GLU   112      23.010  34.367  29.118  1.00  0.00           H
ATOM   1769  CD  GLU   112      21.196  35.195  28.447  1.00  0.00           C
ATOM   1770  OE1 GLU   112      20.780  34.085  28.063  1.00  0.00           O
ATOM   1771  OE2 GLU   112      20.548  36.271  28.295  1.00  0.00           O
ATOM   1772  C   GLU   112      23.911  38.174  31.364  1.00  0.00           C
ATOM   1773  O   GLU   112      24.429  39.159  30.886  1.00  0.00           O
ATOM   1774  N   PHE   113      23.502  38.236  32.677  1.00  0.00           N
ATOM   1775  H   PHE   113      23.232  37.335  33.047  1.00  0.00           H
ATOM   1776  CA  PHE   113      23.525  39.443  33.411  1.00  0.00           C
ATOM   1777  HA  PHE   113      22.936  40.208  32.905  1.00  0.00           H
ATOM   1778  CB  PHE   113      22.953  39.035  34.726  1.00  0.00           C
ATOM   1779  HB2 PHE   113      21.876  39.204  34.728  1.00  0.00           H
ATOM   1780  HB3 PHE   113      23.086  37.980  34.962  1.00  0.00           H
ATOM   1781  CG  PHE   113      23.442  39.792  35.919  1.00  0.00           C
ATOM   1782  CD1 PHE   113      22.747  40.929  36.471  1.00  0.00           C
ATOM   1783  HD1 PHE   113      21.812  41.274  36.056  1.00  0.00           H
ATOM   1784  CE1 PHE   113      23.293  41.488  37.592  1.00  0.00           C
ATOM   1785  HE1 PHE   113      22.891  42.391  38.030  1.00  0.00           H
ATOM   1786  CZ  PHE   113      24.442  40.968  38.214  1.00  0.00           C
ATOM   1787  HZ  PHE   113      24.801  41.465  39.103  1.00  0.00           H
ATOM   1788  CE2 PHE   113      25.152  39.915  37.670  1.00  0.00           C
ATOM   1789  HE2 PHE   113      26.062  39.501  38.080  1.00  0.00           H
ATOM   1790  CD2 PHE   113      24.546  39.249  36.601  1.00  0.00           C
ATOM   1791  HD2 PHE   113      25.002  38.384  36.144  1.00  0.00           H
ATOM   1792  C   PHE   113      24.876  40.127  33.556  1.00  0.00           C
ATOM   1793  O   PHE   113      24.969  41.378  33.598  1.00  0.00           O
ATOM   1794  N   ILE   114      25.961  39.369  33.634  1.00  0.00           N
ATOM   1795  H   ILE   114      25.760  38.380  33.683  1.00  0.00           H
ATOM   1796  CA  ILE   114      27.364  39.989  33.710  1.00  0.00           C
ATOM   1797  HA  ILE   114      27.335  40.800  34.438  1.00  0.00           H
ATOM   1798  CB  ILE   114      28.449  38.993  34.203  1.00  0.00           C
ATOM   1799  HB  ILE   114      28.572  38.155  33.517  1.00  0.00           H
ATOM   1800  CG2 ILE   114      29.830  39.646  34.213  1.00  0.00           C
ATOM   1801 HG21 ILE   114      30.140  40.350  33.441  1.00  0.00           H
ATOM   1802 HG22 ILE   114      30.644  38.922  34.258  1.00  0.00           H
ATOM   1803 HG23 ILE   114      29.974  40.150  35.169  1.00  0.00           H
ATOM   1804  CG1 ILE   114      28.183  38.267  35.556  1.00  0.00           C
ATOM   1805 HG12 ILE   114      27.765  38.925  36.317  1.00  0.00           H
ATOM   1806 HG13 ILE   114      27.448  37.473  35.428  1.00  0.00           H
ATOM   1807  CD1 ILE   114      29.455  37.552  36.160  1.00  0.00           C
ATOM   1808 HD11 ILE   114      30.074  38.316  36.628  1.00  0.00           H
ATOM   1809 HD12 ILE   114      29.977  37.070  35.334  1.00  0.00           H
ATOM   1810 HD13 ILE   114      29.177  36.746  36.840  1.00  0.00           H
ATOM   1811  C   ILE   114      27.721  40.600  32.392  1.00  0.00           C
ATOM   1812  O   ILE   114      28.278  41.722  32.366  1.00  0.00           O
ATOM   1813  N   ALA   115      27.327  40.017  31.280  1.00  0.00           N
ATOM   1814  H   ALA   115      26.882  39.116  31.381  1.00  0.00           H
ATOM   1815  CA  ALA   115      27.562  40.534  29.905  1.00  0.00           C
ATOM   1816  HA  ALA   115      28.616  40.813  29.894  1.00  0.00           H
ATOM   1817  CB  ALA   115      27.215  39.341  28.971  1.00  0.00           C
ATOM   1818  HB1 ALA   115      26.135  39.199  28.955  1.00  0.00           H
ATOM   1819  HB2 ALA   115      27.850  38.486  29.205  1.00  0.00           H
ATOM   1820  HB3 ALA   115      27.432  39.763  27.990  1.00  0.00           H
ATOM   1821  C   ALA   115      26.656  41.716  29.739  1.00  0.00           C
ATOM   1822  O   ALA   115      27.038  42.764  29.269  1.00  0.00           O
ATOM   1823  N   ASP   116      25.439  41.717  30.284  1.00  0.00           N
ATOM   1824  H   ASP   116      25.039  40.813  30.494  1.00  0.00           H
ATOM   1825  CA  ASP   116      24.538  42.844  30.281  1.00  0.00           C
ATOM   1826  HA  ASP   116      24.434  43.216  29.261  1.00  0.00           H
ATOM   1827  CB  ASP   116      23.073  42.557  30.579  1.00  0.00           C
ATOM   1828  HB2 ASP   116      22.908  42.162  31.580  1.00  0.00           H
ATOM   1829  HB3 ASP   116      22.514  43.491  30.531  1.00  0.00           H
ATOM   1830  CG  ASP   116      22.553  41.571  29.533  1.00  0.00           C
ATOM   1831  OD1 ASP   116      22.989  41.548  28.341  1.00  0.00           O
ATOM   1832  OD2 ASP   116      21.728  40.716  29.896  1.00  0.00           O
ATOM   1833  C   ASP   116      24.983  44.021  31.166  1.00  0.00           C
ATOM   1834  O   ASP   116      24.857  45.198  30.799  1.00  0.00           O
ATOM   1835  N   SER   117      25.713  43.745  32.245  1.00  0.00           N
ATOM   1836  H   SER   117      25.778  42.764  32.474  1.00  0.00           H
ATOM   1837  CA  SER   117      26.375  44.756  33.110  1.00  0.00           C
ATOM   1838  HA  SER   117      25.670  45.571  33.275  1.00  0.00           H
ATOM   1839  CB  SER   117      26.563  44.167  34.487  1.00  0.00           C
ATOM   1840  HB2 SER   117      27.285  43.351  34.521  1.00  0.00           H
ATOM   1841  HB3 SER   117      27.045  44.883  35.152  1.00  0.00           H
ATOM   1842  OG  SER   117      25.327  43.699  35.120  1.00  0.00           O
ATOM   1843  HG  SER   117      25.029  42.935  34.621  1.00  0.00           H
ATOM   1844  C   SER   117      27.608  45.409  32.525  1.00  0.00           C
ATOM   1845  O   SER   117      27.738  46.590  32.469  1.00  0.00           O
ATOM   1846  N   LEU   118      28.380  44.669  31.693  1.00  0.00           N
ATOM   1847  H   LEU   118      28.200  43.675  31.719  1.00  0.00           H
ATOM   1848  CA  LEU   118      29.509  45.203  30.854  1.00  0.00           C
ATOM   1849  HA  LEU   118      30.000  45.987  31.431  1.00  0.00           H
ATOM   1850  CB  LEU   118      30.564  44.158  30.519  1.00  0.00           C
ATOM   1851  HB2 LEU   118      30.065  43.263  30.149  1.00  0.00           H
ATOM   1852  HB3 LEU   118      31.109  44.614  29.693  1.00  0.00           H
ATOM   1853  CG  LEU   118      31.468  43.660  31.696  1.00  0.00           C
ATOM   1854  HG  LEU   118      30.906  43.657  32.630  1.00  0.00           H
ATOM   1855  CD1 LEU   118      31.873  42.273  31.465  1.00  0.00           C
ATOM   1856 HD11 LEU   118      31.015  41.611  31.353  1.00  0.00           H
ATOM   1857 HD12 LEU   118      32.586  41.897  32.199  1.00  0.00           H
ATOM   1858 HD13 LEU   118      32.514  42.289  30.584  1.00  0.00           H
ATOM   1859  CD2 LEU   118      32.725  44.526  32.022  1.00  0.00           C
ATOM   1860 HD21 LEU   118      33.139  44.300  33.005  1.00  0.00           H
ATOM   1861 HD22 LEU   118      33.458  44.375  31.229  1.00  0.00           H
ATOM   1862 HD23 LEU   118      32.435  45.573  31.934  1.00  0.00           H
ATOM   1863  C   LEU   118      29.004  45.958  29.681  1.00  0.00           C
ATOM   1864  O   LEU   118      29.469  47.072  29.324  1.00  0.00           O
ATOM   1865  N   LYS   119      27.975  45.444  29.050  1.00  0.00           N
ATOM   1866  H   LYS   119      27.702  44.512  29.328  1.00  0.00           H
ATOM   1867  CA  LYS   119      27.220  46.111  27.978  1.00  0.00           C
ATOM   1868  HA  LYS   119      27.937  46.229  27.165  1.00  0.00           H
ATOM   1869  CB  LYS   119      26.171  45.159  27.518  1.00  0.00           C
ATOM   1870  HB2 LYS   119      26.516  44.153  27.279  1.00  0.00           H
ATOM   1871  HB3 LYS   119      25.433  45.174  28.319  1.00  0.00           H
ATOM   1872  CG  LYS   119      25.388  45.539  26.255  1.00  0.00           C
ATOM   1873  HG2 LYS   119      24.537  46.116  26.616  1.00  0.00           H
ATOM   1874  HG3 LYS   119      26.062  46.129  25.634  1.00  0.00           H
ATOM   1875  CD  LYS   119      25.095  44.326  25.320  1.00  0.00           C
ATOM   1876  HD2 LYS   119      26.000  44.078  24.764  1.00  0.00           H
ATOM   1877  HD3 LYS   119      24.715  43.472  25.880  1.00  0.00           H
ATOM   1878  CE  LYS   119      23.999  44.731  24.295  1.00  0.00           C
ATOM   1879  HE2 LYS   119      23.602  43.782  23.933  1.00  0.00           H
ATOM   1880  HE3 LYS   119      23.227  45.232  24.878  1.00  0.00           H
ATOM   1881  NZ  LYS   119      24.504  45.656  23.213  1.00  0.00           N
ATOM   1882  HZ1 LYS   119      25.386  45.350  22.830  1.00  0.00           H
ATOM   1883  HZ2 LYS   119      24.580  46.599  23.568  1.00  0.00           H
ATOM   1884  HZ3 LYS   119      23.863  45.613  22.434  1.00  0.00           H
ATOM   1885  C   LYS   119      26.669  47.473  28.312  1.00  0.00           C
ATOM   1886  O   LYS   119      26.890  48.429  27.518  1.00  0.00           O
ATOM   1887  N   ALA   120      26.073  47.650  29.532  1.00  0.00           N
ATOM   1888  H   ALA   120      25.990  46.849  30.141  1.00  0.00           H
ATOM   1889  CA  ALA   120      25.587  48.926  30.037  1.00  0.00           C
ATOM   1890  HA  ALA   120      24.804  49.302  29.379  1.00  0.00           H
ATOM   1891  CB  ALA   120      24.848  48.722  31.402  1.00  0.00           C
ATOM   1892  HB1 ALA   120      24.462  49.715  31.631  1.00  0.00           H
ATOM   1893  HB2 ALA   120      25.581  48.408  32.146  1.00  0.00           H
ATOM   1894  HB3 ALA   120      24.150  47.923  31.152  1.00  0.00           H
ATOM   1895  C   ALA   120      26.640  49.958  30.349  1.00  0.00           C
ATOM   1896  O   ALA   120      26.458  51.097  30.013  1.00  0.00           O
ATOM   1897  N   PHE   121      27.733  49.614  30.968  1.00  0.00           N
ATOM   1898  H   PHE   121      27.662  48.663  31.304  1.00  0.00           H
ATOM   1899  CA  PHE   121      28.940  50.344  31.369  1.00  0.00           C
ATOM   1900  HA  PHE   121      28.597  51.219  31.922  1.00  0.00           H
ATOM   1901  CB  PHE   121      29.785  49.355  32.243  1.00  0.00           C
ATOM   1902  HB2 PHE   121      29.130  48.865  32.962  1.00  0.00           H
ATOM   1903  HB3 PHE   121      30.135  48.532  31.619  1.00  0.00           H
ATOM   1904  CG  PHE   121      30.935  50.081  32.956  1.00  0.00           C
ATOM   1905  CD1 PHE   121      30.714  51.127  33.858  1.00  0.00           C
ATOM   1906  HD1 PHE   121      29.723  51.511  34.057  1.00  0.00           H
ATOM   1907  CE1 PHE   121      31.755  51.654  34.642  1.00  0.00           C
ATOM   1908  HE1 PHE   121      31.527  52.229  35.529  1.00  0.00           H
ATOM   1909  CZ  PHE   121      33.077  51.228  34.406  1.00  0.00           C
ATOM   1910  HZ  PHE   121      33.921  51.621  34.952  1.00  0.00           H
ATOM   1911  CE2 PHE   121      33.294  50.153  33.454  1.00  0.00           C
ATOM   1912  HE2 PHE   121      34.258  49.675  33.367  1.00  0.00           H
ATOM   1913  CD2 PHE   121      32.239  49.572  32.780  1.00  0.00           C
ATOM   1914  HD2 PHE   121      32.486  48.715  32.171  1.00  0.00           H
ATOM   1915  C   PHE   121      29.725  50.858  30.135  1.00  0.00           C
ATOM   1916  O   PHE   121      30.149  52.039  30.147  1.00  0.00           O
ATOM   1917  N   ILE   122      29.954  50.046  29.103  1.00  0.00           N
ATOM   1918  H   ILE   122      29.676  49.083  29.227  1.00  0.00           H
ATOM   1919  CA  ILE   122      30.681  50.409  27.800  1.00  0.00           C
ATOM   1920  HA  ILE   122      31.718  50.689  27.986  1.00  0.00           H
ATOM   1921  CB  ILE   122      30.789  49.137  26.952  1.00  0.00           C
ATOM   1922  HB  ILE   122      29.902  48.503  26.977  1.00  0.00           H
ATOM   1923  CG2 ILE   122      31.088  49.518  25.486  1.00  0.00           C
ATOM   1924 HG21 ILE   122      31.993  50.121  25.418  1.00  0.00           H
ATOM   1925 HG22 ILE   122      30.280  50.069  25.005  1.00  0.00           H
ATOM   1926 HG23 ILE   122      31.064  48.562  24.963  1.00  0.00           H
ATOM   1927  CG1 ILE   122      31.919  48.232  27.485  1.00  0.00           C
ATOM   1928 HG12 ILE   122      31.740  48.164  28.558  1.00  0.00           H
ATOM   1929 HG13 ILE   122      31.645  47.232  27.148  1.00  0.00           H
ATOM   1930  CD1 ILE   122      33.324  48.593  27.282  1.00  0.00           C
ATOM   1931 HD11 ILE   122      33.657  49.625  27.397  1.00  0.00           H
ATOM   1932 HD12 ILE   122      33.534  48.438  26.223  1.00  0.00           H
ATOM   1933 HD13 ILE   122      33.914  47.829  27.789  1.00  0.00           H
ATOM   1934  C   ILE   122      29.879  51.522  27.123  1.00  0.00           C
ATOM   1935  O   ILE   122      30.514  52.539  26.667  1.00  0.00           O
ATOM   1936  N   ASP   123      28.519  51.358  27.038  1.00  0.00           N
ATOM   1937  H   ASP   123      28.076  50.465  27.203  1.00  0.00           H
ATOM   1938  CA  ASP   123      27.713  52.436  26.417  1.00  0.00           C
ATOM   1939  HA  ASP   123      27.965  52.570  25.365  1.00  0.00           H
ATOM   1940  CB  ASP   123      26.211  52.215  26.455  1.00  0.00           C
ATOM   1941  HB2 ASP   123      25.855  52.250  27.484  1.00  0.00           H
ATOM   1942  HB3 ASP   123      25.628  53.057  26.081  1.00  0.00           H
ATOM   1943  CG  ASP   123      25.639  50.996  25.684  1.00  0.00           C
ATOM   1944  OD1 ASP   123      24.401  50.789  25.733  1.00  0.00           O
ATOM   1945  OD2 ASP   123      26.400  50.367  24.912  1.00  0.00           O
ATOM   1946  C   ASP   123      28.023  53.847  26.997  1.00  0.00           C
ATOM   1947  O   ASP   123      28.162  54.782  26.154  1.00  0.00           O
ATOM   1948  N   GLU   124      28.191  53.942  28.307  1.00  0.00           N
ATOM   1949  H   GLU   124      28.009  53.122  28.867  1.00  0.00           H
ATOM   1950  CA  GLU   124      28.686  55.266  28.885  1.00  0.00           C
ATOM   1951  HA  GLU   124      28.159  56.104  28.428  1.00  0.00           H
ATOM   1952  CB  GLU   124      28.431  55.239  30.375  1.00  0.00           C
ATOM   1953  HB2 GLU   124      29.012  54.415  30.790  1.00  0.00           H
ATOM   1954  HB3 GLU   124      28.721  56.196  30.808  1.00  0.00           H
ATOM   1955  CG  GLU   124      26.969  54.899  30.659  1.00  0.00           C
ATOM   1956  HG2 GLU   124      26.898  53.811  30.652  1.00  0.00           H
ATOM   1957  HG3 GLU   124      26.981  55.266  31.685  1.00  0.00           H
ATOM   1958  CD  GLU   124      25.819  55.430  29.765  1.00  0.00           C
ATOM   1959  OE1 GLU   124      25.817  56.667  29.592  1.00  0.00           O
ATOM   1960  OE2 GLU   124      24.812  54.698  29.423  1.00  0.00           O
ATOM   1961  C   GLU   124      30.198  55.586  28.733  1.00  0.00           C
ATOM   1962  O   GLU   124      30.541  56.717  28.351  1.00  0.00           O
ATOM   1963  N   GLN   125      31.053  54.626  29.069  1.00  0.00           N
ATOM   1964  H   GLN   125      30.728  53.710  29.345  1.00  0.00           H
ATOM   1965  CA  GLN   125      32.483  54.819  29.051  1.00  0.00           C
ATOM   1966  HA  GLN   125      32.805  55.757  29.506  1.00  0.00           H
ATOM   1967  CB  GLN   125      33.237  53.715  29.873  1.00  0.00           C
ATOM   1968  HB2 GLN   125      33.042  52.724  29.461  1.00  0.00           H
ATOM   1969  HB3 GLN   125      34.305  53.875  29.724  1.00  0.00           H
ATOM   1970  CG  GLN   125      32.926  53.566  31.393  1.00  0.00           C
ATOM   1971  HG2 GLN   125      31.892  53.236  31.495  1.00  0.00           H
ATOM   1972  HG3 GLN   125      33.670  52.875  31.791  1.00  0.00           H
ATOM   1973  CD  GLN   125      32.930  54.920  32.143  1.00  0.00           C
ATOM   1974  OE1 GLN   125      33.521  55.906  31.754  1.00  0.00           O
ATOM   1975  NE2 GLN   125      32.421  54.955  33.331  1.00  0.00           N
ATOM   1976 HE21 GLN   125      32.433  55.847  33.804  1.00  0.00           H
ATOM   1977 HE22 GLN   125      31.925  54.155  33.696  1.00  0.00           H
ATOM   1978  C   GLN   125      33.115  54.918  27.640  1.00  0.00           C
ATOM   1979  O   GLN   125      34.196  55.500  27.427  1.00  0.00           O
ATOM   1980  N   PHE   126      32.402  54.357  26.661  1.00  0.00           N
ATOM   1981  H   PHE   126      31.613  53.780  26.914  1.00  0.00           H
ATOM   1982  CA  PHE   126      32.803  54.443  25.174  1.00  0.00           C
ATOM   1983  HA  PHE   126      33.461  55.297  25.014  1.00  0.00           H
ATOM   1984  CB  PHE   126      33.646  53.246  24.852  1.00  0.00           C
ATOM   1985  HB2 PHE   126      33.033  52.354  24.980  1.00  0.00           H
ATOM   1986  HB3 PHE   126      33.878  53.312  23.788  1.00  0.00           H
ATOM   1987  CG  PHE   126      34.952  53.065  25.633  1.00  0.00           C
ATOM   1988  CD1 PHE   126      34.944  52.337  26.870  1.00  0.00           C
ATOM   1989  HD1 PHE   126      34.002  51.974  27.252  1.00  0.00           H
ATOM   1990  CE1 PHE   126      36.136  52.004  27.504  1.00  0.00           C
ATOM   1991  HE1 PHE   126      36.155  51.475  28.444  1.00  0.00           H
ATOM   1992  CZ  PHE   126      37.331  52.364  26.909  1.00  0.00           C
ATOM   1993  HZ  PHE   126      38.305  52.062  27.264  1.00  0.00           H
ATOM   1994  CE2 PHE   126      37.359  53.093  25.714  1.00  0.00           C
ATOM   1995  HE2 PHE   126      38.284  53.482  25.316  1.00  0.00           H
ATOM   1996  CD2 PHE   126      36.162  53.509  25.079  1.00  0.00           C
ATOM   1997  HD2 PHE   126      36.254  54.143  24.208  1.00  0.00           H
ATOM   1998  C   PHE   126      31.624  54.584  24.239  1.00  0.00           C
ATOM   1999  O   PHE   126      31.172  53.685  23.502  1.00  0.00           O
ATOM   2000  N   PRO   127      31.003  55.780  24.183  1.00  0.00           N
ATOM   2001  CD  PRO   127      31.244  56.864  25.127  1.00  0.00           C
ATOM   2002  HD2 PRO   127      32.238  57.052  25.532  1.00  0.00           H
ATOM   2003  HD3 PRO   127      30.544  56.842  25.962  1.00  0.00           H
ATOM   2004  CG  PRO   127      30.841  58.055  24.252  1.00  0.00           C
ATOM   2005  HG2 PRO   127      31.623  58.242  23.517  1.00  0.00           H
ATOM   2006  HG3 PRO   127      30.568  58.950  24.813  1.00  0.00           H
ATOM   2007  CB  PRO   127      29.619  57.570  23.477  1.00  0.00           C
ATOM   2008  HB2 PRO   127      29.641  58.152  22.556  1.00  0.00           H
ATOM   2009  HB3 PRO   127      28.762  57.691  24.141  1.00  0.00           H
ATOM   2010  CA  PRO   127      29.893  56.095  23.279  1.00  0.00           C
ATOM   2011  HA  PRO   127      29.043  55.598  23.744  1.00  0.00           H
ATOM   2012  C   PRO   127      29.970  55.767  21.798  1.00  0.00           C
ATOM   2013  O   PRO   127      28.955  55.615  21.128  1.00  0.00           O
ATOM   2014  N   GLN   128      31.190  55.874  21.235  1.00  0.00           N
ATOM   2015  H   GLN   128      31.988  56.113  21.806  1.00  0.00           H
ATOM   2016  CA  GLN   128      31.492  55.475  19.890  1.00  0.00           C
ATOM   2017  HA  GLN   128      30.533  55.427  19.373  1.00  0.00           H
ATOM   2018  CB  GLN   128      32.212  56.680  19.196  1.00  0.00           C
ATOM   2019  HB2 GLN   128      33.015  57.110  19.793  1.00  0.00           H
ATOM   2020  HB3 GLN   128      32.578  56.455  18.194  1.00  0.00           H
ATOM   2021  CG  GLN   128      31.129  57.744  18.885  1.00  0.00           C
ATOM   2022  HG2 GLN   128      30.376  57.457  18.152  1.00  0.00           H
ATOM   2023  HG3 GLN   128      30.511  58.057  19.725  1.00  0.00           H
ATOM   2024  CD  GLN   128      31.778  59.011  18.264  1.00  0.00           C
ATOM   2025  OE1 GLN   128      32.975  59.208  18.247  1.00  0.00           O
ATOM   2026  NE2 GLN   128      30.927  59.797  17.581  1.00  0.00           N
ATOM   2027 HE21 GLN   128      31.399  60.553  17.105  1.00  0.00           H
ATOM   2028 HE22 GLN   128      29.950  59.547  17.623  1.00  0.00           H
ATOM   2029  C   GLN   128      32.367  54.105  19.843  1.00  0.00           C
ATOM   2030  O   GLN   128      33.016  53.792  18.848  1.00  0.00           O
ATOM   2031  N   GLY   129      32.505  53.490  21.024  1.00  0.00           N
ATOM   2032  H   GLY   129      32.070  53.955  21.808  1.00  0.00           H
ATOM   2033  CA  GLY   129      33.188  52.192  21.207  1.00  0.00           C
ATOM   2034  HA2 GLY   129      33.033  51.831  22.222  1.00  0.00           H
ATOM   2035  HA3 GLY   129      32.717  51.434  20.581  1.00  0.00           H
ATOM   2036  C   GLY   129      34.650  52.157  20.908  1.00  0.00           C
ATOM   2037  O   GLY   129      35.387  53.087  21.364  1.00  0.00           O
ATOM   2038  N   ILE   130      35.004  50.998  20.401  1.00  0.00           N
ATOM   2039  H   ILE   130      34.380  50.354  19.937  1.00  0.00           H
ATOM   2040  CA  ILE   130      36.350  50.353  20.605  1.00  0.00           C
ATOM   2041  HA  ILE   130      37.149  51.073  20.775  1.00  0.00           H
ATOM   2042  CB  ILE   130      36.181  49.325  21.812  1.00  0.00           C
ATOM   2043  HB  ILE   130      35.281  48.718  21.712  1.00  0.00           H
ATOM   2044  CG2 ILE   130      37.428  48.434  21.775  1.00  0.00           C
ATOM   2045 HG21 ILE   130      37.441  47.788  20.898  1.00  0.00           H
ATOM   2046 HG22 ILE   130      37.479  47.861  22.701  1.00  0.00           H
ATOM   2047 HG23 ILE   130      38.339  49.026  21.683  1.00  0.00           H
ATOM   2048  CG1 ILE   130      36.095  50.052  23.195  1.00  0.00           C
ATOM   2049 HG12 ILE   130      37.053  50.543  23.367  1.00  0.00           H
ATOM   2050 HG13 ILE   130      35.336  50.825  23.309  1.00  0.00           H
ATOM   2051  CD1 ILE   130      35.768  49.063  24.280  1.00  0.00           C
ATOM   2052 HD11 ILE   130      36.607  48.399  24.481  1.00  0.00           H
ATOM   2053 HD12 ILE   130      34.911  48.438  24.028  1.00  0.00           H
ATOM   2054 HD13 ILE   130      35.469  49.713  25.101  1.00  0.00           H
ATOM   2055  C   ILE   130      36.758  49.608  19.334  1.00  0.00           C
ATOM   2056  O   ILE   130      35.911  48.901  18.790  1.00  0.00           O
ATOM   2057  N   SER   131      37.977  49.732  18.765  1.00  0.00           N
ATOM   2058  H   SER   131      38.643  50.347  19.211  1.00  0.00           H
ATOM   2059  CA  SER   131      38.573  49.191  17.569  1.00  0.00           C
ATOM   2060  HA  SER   131      37.860  49.157  16.745  1.00  0.00           H
ATOM   2061  CB  SER   131      39.843  50.026  17.179  1.00  0.00           C
ATOM   2062  HB2 SER   131      39.658  51.100  17.191  1.00  0.00           H
ATOM   2063  HB3 SER   131      40.709  49.729  17.771  1.00  0.00           H
ATOM   2064  OG  SER   131      40.230  49.824  15.808  1.00  0.00           O
ATOM   2065  HG  SER   131      41.024  49.291  15.720  1.00  0.00           H
ATOM   2066  C   SER   131      38.992  47.736  17.723  1.00  0.00           C
ATOM   2067  O   SER   131      38.656  46.866  16.945  1.00  0.00           O
ATOM   2068  N   GLU   132      39.697  47.404  18.804  1.00  0.00           N
ATOM   2069  H   GLU   132      40.060  48.187  19.330  1.00  0.00           H
ATOM   2070  CA  GLU   132      40.234  46.069  19.236  1.00  0.00           C
ATOM   2071  HA  GLU   132      39.817  45.273  18.619  1.00  0.00           H
ATOM   2072  CB  GLU   132      41.828  46.115  18.953  1.00  0.00           C
ATOM   2073  HB2 GLU   132      42.153  47.117  19.230  1.00  0.00           H
ATOM   2074  HB3 GLU   132      42.328  45.459  19.666  1.00  0.00           H
ATOM   2075  CG  GLU   132      42.459  45.875  17.487  1.00  0.00           C
ATOM   2076  HG2 GLU   132      42.400  46.771  16.870  1.00  0.00           H
ATOM   2077  HG3 GLU   132      43.498  45.673  17.746  1.00  0.00           H
ATOM   2078  CD  GLU   132      41.951  44.633  16.757  1.00  0.00           C
ATOM   2079  OE1 GLU   132      41.605  44.735  15.539  1.00  0.00           O
ATOM   2080  OE2 GLU   132      41.635  43.551  17.452  1.00  0.00           O
ATOM   2081  C   GLU   132      39.841  45.654  20.681  1.00  0.00           C
ATOM   2082  O   GLU   132      39.962  46.608  21.478  1.00  0.00           O
ATOM   2083  N   PRO   133      39.282  44.509  21.042  1.00  0.00           N
ATOM   2084  CD  PRO   133      39.315  43.238  20.248  1.00  0.00           C
ATOM   2085  HD2 PRO   133      40.280  43.057  19.774  1.00  0.00           H
ATOM   2086  HD3 PRO   133      38.667  43.446  19.396  1.00  0.00           H
ATOM   2087  CG  PRO   133      38.818  42.179  21.174  1.00  0.00           C
ATOM   2088  HG2 PRO   133      39.735  41.839  21.654  1.00  0.00           H
ATOM   2089  HG3 PRO   133      38.263  41.429  20.611  1.00  0.00           H
ATOM   2090  CB  PRO   133      38.054  42.943  22.276  1.00  0.00           C
ATOM   2091  HB2 PRO   133      37.959  42.333  23.174  1.00  0.00           H
ATOM   2092  HB3 PRO   133      37.086  43.143  21.814  1.00  0.00           H
ATOM   2093  CA  PRO   133      38.651  44.326  22.411  1.00  0.00           C
ATOM   2094  HA  PRO   133      37.938  45.139  22.555  1.00  0.00           H
ATOM   2095  C   PRO   133      39.615  44.420  23.551  1.00  0.00           C
ATOM   2096  O   PRO   133      40.800  44.190  23.392  1.00  0.00           O
ATOM   2097  N   ILE   134      39.032  44.806  24.694  1.00  0.00           N
ATOM   2098  H   ILE   134      38.097  45.180  24.607  1.00  0.00           H
ATOM   2099  CA  ILE   134      39.795  45.115  25.914  1.00  0.00           C
ATOM   2100  HA  ILE   134      40.811  45.394  25.637  1.00  0.00           H
ATOM   2101  CB  ILE   134      39.354  46.393  26.629  1.00  0.00           C
ATOM   2102  HB  ILE   134      38.316  46.247  26.931  1.00  0.00           H
ATOM   2103  CG2 ILE   134      40.151  46.700  27.900  1.00  0.00           C
ATOM   2104 HG21 ILE   134      40.222  45.824  28.545  1.00  0.00           H
ATOM   2105 HG22 ILE   134      39.709  47.455  28.552  1.00  0.00           H
ATOM   2106 HG23 ILE   134      41.163  46.912  27.558  1.00  0.00           H
ATOM   2107  CG1 ILE   134      39.387  47.681  25.779  1.00  0.00           C
ATOM   2108 HG12 ILE   134      40.428  48.005  25.762  1.00  0.00           H
ATOM   2109 HG13 ILE   134      39.122  47.372  24.768  1.00  0.00           H
ATOM   2110  CD1 ILE   134      38.448  48.758  26.346  1.00  0.00           C
ATOM   2111 HD11 ILE   134      38.332  49.518  25.573  1.00  0.00           H
ATOM   2112 HD12 ILE   134      38.928  49.276  27.177  1.00  0.00           H
ATOM   2113 HD13 ILE   134      37.479  48.360  26.644  1.00  0.00           H
ATOM   2114  C   ILE   134      39.940  43.881  26.780  1.00  0.00           C
ATOM   2115  O   ILE   134      38.931  43.261  27.075  1.00  0.00           O
ATOM   2116  N   PRO   135      41.159  43.579  27.274  1.00  0.00           N
ATOM   2117  CD  PRO   135      42.468  44.086  27.006  1.00  0.00           C
ATOM   2118  HD2 PRO   135      42.761  44.900  27.670  1.00  0.00           H
ATOM   2119  HD3 PRO   135      42.734  44.532  26.047  1.00  0.00           H
ATOM   2120  CG  PRO   135      43.428  43.001  27.236  1.00  0.00           C
ATOM   2121  HG2 PRO   135      44.466  43.311  27.349  1.00  0.00           H
ATOM   2122  HG3 PRO   135      43.416  42.395  26.330  1.00  0.00           H
ATOM   2123  CB  PRO   135      42.753  42.207  28.396  1.00  0.00           C
ATOM   2124  HB2 PRO   135      43.136  42.589  29.343  1.00  0.00           H
ATOM   2125  HB3 PRO   135      43.015  41.158  28.259  1.00  0.00           H
ATOM   2126  CA  PRO   135      41.243  42.415  28.167  1.00  0.00           C
ATOM   2127  HA  PRO   135      40.935  41.521  27.625  1.00  0.00           H
ATOM   2128  C   PRO   135      40.489  42.616  29.507  1.00  0.00           C
ATOM   2129  O   PRO   135      40.540  43.702  30.109  1.00  0.00           O
ATOM   2130  N   LEU   136      39.950  41.538  30.050  1.00  0.00           N
ATOM   2131  H   LEU   136      39.876  40.693  29.501  1.00  0.00           H
ATOM   2132  CA  LEU   136      39.109  41.510  31.300  1.00  0.00           C
ATOM   2133  HA  LEU   136      39.178  42.537  31.659  1.00  0.00           H
ATOM   2134  CB  LEU   136      37.666  41.213  30.950  1.00  0.00           C
ATOM   2135  HB2 LEU   136      37.342  42.016  30.289  1.00  0.00           H
ATOM   2136  HB3 LEU   136      37.622  40.234  30.473  1.00  0.00           H
ATOM   2137  CG  LEU   136      36.727  41.122  32.218  1.00  0.00           C
ATOM   2138  HG  LEU   136      37.002  40.238  32.795  1.00  0.00           H
ATOM   2139  CD1 LEU   136      36.816  42.403  33.044  1.00  0.00           C
ATOM   2140 HD11 LEU   136      37.757  42.527  33.581  1.00  0.00           H
ATOM   2141 HD12 LEU   136      35.970  42.396  33.732  1.00  0.00           H
ATOM   2142 HD13 LEU   136      36.547  43.259  32.425  1.00  0.00           H
ATOM   2143  CD2 LEU   136      35.312  40.870  31.761  1.00  0.00           C
ATOM   2144 HD21 LEU   136      34.867  41.671  31.170  1.00  0.00           H
ATOM   2145 HD22 LEU   136      35.245  39.885  31.297  1.00  0.00           H
ATOM   2146 HD23 LEU   136      34.788  40.868  32.716  1.00  0.00           H
ATOM   2147  C   LEU   136      39.740  40.621  32.292  1.00  0.00           C
ATOM   2148  O   LEU   136      39.753  39.391  32.148  1.00  0.00           O
ATOM   2149  N   GLY   137      40.077  41.223  33.430  1.00  0.00           N
ATOM   2150  H   GLY   137      39.985  42.228  33.444  1.00  0.00           H
ATOM   2151  CA  GLY   137      40.508  40.576  34.677  1.00  0.00           C
ATOM   2152  HA2 GLY   137      41.082  39.662  34.528  1.00  0.00           H
ATOM   2153  HA3 GLY   137      40.981  41.206  35.431  1.00  0.00           H
ATOM   2154  C   GLY   137      39.247  40.255  35.486  1.00  0.00           C
ATOM   2155  O   GLY   137      38.476  41.167  35.748  1.00  0.00           O
ATOM   2156  N   PHE   138      38.957  38.999  35.841  1.00  0.00           N
ATOM   2157  H   PHE   138      39.566  38.223  35.620  1.00  0.00           H
ATOM   2158  CA  PHE   138      37.774  38.505  36.554  1.00  0.00           C
ATOM   2159  HA  PHE   138      37.034  39.304  36.555  1.00  0.00           H
ATOM   2160  CB  PHE   138      37.210  37.415  35.644  1.00  0.00           C
ATOM   2161  HB2 PHE   138      36.966  37.748  34.636  1.00  0.00           H
ATOM   2162  HB3 PHE   138      38.038  36.722  35.496  1.00  0.00           H
ATOM   2163  CG  PHE   138      35.896  36.672  36.058  1.00  0.00           C
ATOM   2164  CD1 PHE   138      35.070  37.247  37.119  1.00  0.00           C
ATOM   2165  HD1 PHE   138      35.335  38.185  37.584  1.00  0.00           H
ATOM   2166  CE1 PHE   138      34.020  36.445  37.615  1.00  0.00           C
ATOM   2167  HE1 PHE   138      33.454  36.737  38.487  1.00  0.00           H
ATOM   2168  CZ  PHE   138      33.747  35.179  37.081  1.00  0.00           C
ATOM   2169  HZ  PHE   138      33.053  34.489  37.538  1.00  0.00           H
ATOM   2170  CE2 PHE   138      34.440  34.736  35.993  1.00  0.00           C
ATOM   2171  HE2 PHE   138      34.200  33.776  35.559  1.00  0.00           H
ATOM   2172  CD2 PHE   138      35.494  35.452  35.436  1.00  0.00           C
ATOM   2173  HD2 PHE   138      36.013  35.006  34.601  1.00  0.00           H
ATOM   2174  C   PHE   138      38.133  38.088  37.989  1.00  0.00           C
ATOM   2175  O   PHE   138      38.828  37.037  38.170  1.00  0.00           O
ATOM   2176  N   THR   139      37.548  38.758  38.968  1.00  0.00           N
ATOM   2177  H   THR   139      37.115  39.656  38.804  1.00  0.00           H
ATOM   2178  CA  THR   139      37.589  38.340  40.413  1.00  0.00           C
ATOM   2179  HA  THR   139      38.486  37.741  40.573  1.00  0.00           H
ATOM   2180  CB  THR   139      37.597  39.468  41.361  1.00  0.00           C
ATOM   2181  HB  THR   139      36.584  39.729  41.665  1.00  0.00           H
ATOM   2182  CG2 THR   139      38.175  39.016  42.691  1.00  0.00           C
ATOM   2183 HG21 THR   139      38.450  39.924  43.229  1.00  0.00           H
ATOM   2184 HG22 THR   139      39.101  38.481  42.477  1.00  0.00           H
ATOM   2185 HG23 THR   139      37.533  38.365  43.285  1.00  0.00           H
ATOM   2186  OG1 THR   139      38.259  40.573  40.900  1.00  0.00           O
ATOM   2187  HG1 THR   139      37.610  40.945  40.298  1.00  0.00           H
ATOM   2188  C   THR   139      36.450  37.414  40.743  1.00  0.00           C
ATOM   2189  O   THR   139      35.290  37.734  40.602  1.00  0.00           O
ATOM   2190  N   PHE   140      36.868  36.181  41.030  1.00  0.00           N
ATOM   2191  H   PHE   140      37.856  36.022  40.898  1.00  0.00           H
ATOM   2192  CA  PHE   140      36.025  35.074  41.355  1.00  0.00           C
ATOM   2193  HA  PHE   140      35.043  35.373  41.721  1.00  0.00           H
ATOM   2194  CB  PHE   140      35.872  34.105  40.188  1.00  0.00           C
ATOM   2195  HB2 PHE   140      35.856  34.590  39.212  1.00  0.00           H
ATOM   2196  HB3 PHE   140      36.785  33.512  40.121  1.00  0.00           H
ATOM   2197  CG  PHE   140      34.742  33.186  40.176  1.00  0.00           C
ATOM   2198  CD1 PHE   140      33.425  33.785  40.139  1.00  0.00           C
ATOM   2199  HD1 PHE   140      33.251  34.848  40.062  1.00  0.00           H
ATOM   2200  CE1 PHE   140      32.340  32.911  40.078  1.00  0.00           C
ATOM   2201  HE1 PHE   140      31.349  33.343  40.083  1.00  0.00           H
ATOM   2202  CZ  PHE   140      32.460  31.506  40.108  1.00  0.00           C
ATOM   2203  HZ  PHE   140      31.603  30.850  40.072  1.00  0.00           H
ATOM   2204  CE2 PHE   140      33.767  30.897  40.092  1.00  0.00           C
ATOM   2205  HE2 PHE   140      33.763  29.826  39.950  1.00  0.00           H
ATOM   2206  CD2 PHE   140      34.903  31.764  40.158  1.00  0.00           C
ATOM   2207  HD2 PHE   140      35.905  31.389  40.005  1.00  0.00           H
ATOM   2208  C   PHE   140      36.441  34.370  42.630  1.00  0.00           C
ATOM   2209  O   PHE   140      36.781  33.182  42.621  1.00  0.00           O
ATOM   2210  N   SER   141      36.452  35.051  43.779  1.00  0.00           N
ATOM   2211  H   SER   141      36.141  36.011  43.837  1.00  0.00           H
ATOM   2212  CA  SER   141      36.888  34.422  45.030  1.00  0.00           C
ATOM   2213  HA  SER   141      37.762  33.905  44.634  1.00  0.00           H
ATOM   2214  CB  SER   141      37.205  35.378  46.146  1.00  0.00           C
ATOM   2215  HB2 SER   141      36.300  35.749  46.627  1.00  0.00           H
ATOM   2216  HB3 SER   141      37.816  34.847  46.874  1.00  0.00           H
ATOM   2217  OG  SER   141      37.932  36.458  45.607  1.00  0.00           O
ATOM   2218  HG  SER   141      38.159  36.975  46.384  1.00  0.00           H
ATOM   2219  C   SER   141      36.044  33.281  45.649  1.00  0.00           C
ATOM   2220  O   SER   141      36.262  32.829  46.800  1.00  0.00           O
ATOM   2221  N   PHE   142      35.085  32.711  44.922  1.00  0.00           N
ATOM   2222  H   PHE   142      34.932  33.180  44.040  1.00  0.00           H
ATOM   2223  CA  PHE   142      34.237  31.603  45.368  1.00  0.00           C
ATOM   2224  HA  PHE   142      34.044  31.685  46.437  1.00  0.00           H
ATOM   2225  CB  PHE   142      32.919  31.428  44.631  1.00  0.00           C
ATOM   2226  HB2 PHE   142      33.198  31.219  43.598  1.00  0.00           H
ATOM   2227  HB3 PHE   142      32.449  30.582  45.131  1.00  0.00           H
ATOM   2228  CG  PHE   142      32.040  32.649  44.593  1.00  0.00           C
ATOM   2229  CD1 PHE   142      32.116  33.480  43.475  1.00  0.00           C
ATOM   2230  HD1 PHE   142      32.950  33.422  42.792  1.00  0.00           H
ATOM   2231  CE1 PHE   142      31.267  34.616  43.354  1.00  0.00           C
ATOM   2232  HE1 PHE   142      31.538  35.350  42.611  1.00  0.00           H
ATOM   2233  CZ  PHE   142      30.235  34.714  44.238  1.00  0.00           C
ATOM   2234  HZ  PHE   142      29.607  35.584  44.115  1.00  0.00           H
ATOM   2235  CE2 PHE   142      30.065  33.921  45.291  1.00  0.00           C
ATOM   2236  HE2 PHE   142      29.242  34.148  45.952  1.00  0.00           H
ATOM   2237  CD2 PHE   142      30.985  32.874  45.514  1.00  0.00           C
ATOM   2238  HD2 PHE   142      30.867  32.310  46.428  1.00  0.00           H
ATOM   2239  C   PHE   142      35.098  30.238  45.361  1.00  0.00           C
ATOM   2240  O   PHE   142      36.218  30.211  44.844  1.00  0.00           O
ATOM   2241  N   PRO   143      34.813  29.115  46.091  1.00  0.00           N
ATOM   2242  CD  PRO   143      33.831  29.116  47.166  1.00  0.00           C
ATOM   2243  HD2 PRO   143      32.801  28.927  46.862  1.00  0.00           H
ATOM   2244  HD3 PRO   143      33.880  30.045  47.734  1.00  0.00           H
ATOM   2245  CG  PRO   143      34.202  28.035  48.147  1.00  0.00           C
ATOM   2246  HG2 PRO   143      33.296  27.599  48.569  1.00  0.00           H
ATOM   2247  HG3 PRO   143      34.974  28.377  48.836  1.00  0.00           H
ATOM   2248  CB  PRO   143      34.769  27.045  47.108  1.00  0.00           C
ATOM   2249  HB2 PRO   143      33.931  26.529  46.641  1.00  0.00           H
ATOM   2250  HB3 PRO   143      35.361  26.309  47.652  1.00  0.00           H
ATOM   2251  CA  PRO   143      35.648  27.905  46.197  1.00  0.00           C
ATOM   2252  HA  PRO   143      36.584  28.139  46.702  1.00  0.00           H
ATOM   2253  C   PRO   143      35.889  27.314  44.850  1.00  0.00           C
ATOM   2254  O   PRO   143      34.933  26.796  44.247  1.00  0.00           O
ATOM   2255  N   ALA   144      37.164  27.314  44.434  1.00  0.00           N
ATOM   2256  H   ALA   144      37.749  27.976  44.924  1.00  0.00           H
ATOM   2257  CA  ALA   144      37.568  27.053  43.107  1.00  0.00           C
ATOM   2258  HA  ALA   144      36.897  26.307  42.682  1.00  0.00           H
ATOM   2259  CB  ALA   144      37.489  28.402  42.394  1.00  0.00           C
ATOM   2260  HB1 ALA   144      37.998  28.415  41.431  1.00  0.00           H
ATOM   2261  HB2 ALA   144      37.656  29.242  43.068  1.00  0.00           H
ATOM   2262  HB3 ALA   144      36.422  28.382  42.172  1.00  0.00           H
ATOM   2263  C   ALA   144      38.924  26.401  42.962  1.00  0.00           C
ATOM   2264  O   ALA   144      39.849  26.717  43.718  1.00  0.00           O
ATOM   2265  N   SER   145      39.130  25.616  41.913  1.00  0.00           N
ATOM   2266  H   SER   145      38.351  25.472  41.285  1.00  0.00           H
ATOM   2267  CA  SER   145      40.378  24.931  41.497  1.00  0.00           C
ATOM   2268  HA  SER   145      41.076  25.396  42.193  1.00  0.00           H
ATOM   2269  CB  SER   145      40.289  23.434  41.554  1.00  0.00           C
ATOM   2270  HB2 SER   145      39.377  23.080  41.072  1.00  0.00           H
ATOM   2271  HB3 SER   145      41.168  22.949  41.131  1.00  0.00           H
ATOM   2272  OG  SER   145      40.296  22.934  42.861  1.00  0.00           O
ATOM   2273  HG  SER   145      39.593  23.348  43.368  1.00  0.00           H
ATOM   2274  C   SER   145      40.709  25.427  40.083  1.00  0.00           C
ATOM   2275  O   SER   145      39.916  25.339  39.119  1.00  0.00           O
ATOM   2276  N   GLN   146      42.018  25.728  39.836  1.00  0.00           N
ATOM   2277  H   GLN   146      42.648  25.765  40.623  1.00  0.00           H
ATOM   2278  CA  GLN   146      42.570  26.315  38.561  1.00  0.00           C
ATOM   2279  HA  GLN   146      42.006  25.897  37.727  1.00  0.00           H
ATOM   2280  CB  GLN   146      42.384  27.848  38.448  1.00  0.00           C
ATOM   2281  HB2 GLN   146      42.650  28.229  37.462  1.00  0.00           H
ATOM   2282  HB3 GLN   146      41.307  28.015  38.451  1.00  0.00           H
ATOM   2283  CG  GLN   146      43.203  28.686  39.411  1.00  0.00           C
ATOM   2284  HG2 GLN   146      42.915  28.484  40.444  1.00  0.00           H
ATOM   2285  HG3 GLN   146      44.270  28.481  39.329  1.00  0.00           H
ATOM   2286  CD  GLN   146      43.217  30.204  39.251  1.00  0.00           C
ATOM   2287  OE1 GLN   146      43.603  30.978  40.108  1.00  0.00           O
ATOM   2288  NE2 GLN   146      42.733  30.684  38.137  1.00  0.00           N
ATOM   2289 HE21 GLN   146      42.694  31.684  37.998  1.00  0.00           H
ATOM   2290 HE22 GLN   146      42.368  30.193  37.334  1.00  0.00           H
ATOM   2291  C   GLN   146      44.044  25.910  38.387  1.00  0.00           C
ATOM   2292  O   GLN   146      44.789  26.008  39.400  1.00  0.00           O
ATOM   2293  N   ASN   147      44.489  25.530  37.171  1.00  0.00           N
ATOM   2294  H   ASN   147      43.822  25.208  36.484  1.00  0.00           H
ATOM   2295  CA  ASN   147      45.873  25.072  36.888  1.00  0.00           C
ATOM   2296  HA  ASN   147      46.470  25.366  37.750  1.00  0.00           H
ATOM   2297  CB  ASN   147      45.819  23.579  36.754  1.00  0.00           C
ATOM   2298  HB2 ASN   147      44.906  23.300  36.230  1.00  0.00           H
ATOM   2299  HB3 ASN   147      46.666  23.276  36.137  1.00  0.00           H
ATOM   2300  CG  ASN   147      45.830  22.828  38.078  1.00  0.00           C
ATOM   2301  OD1 ASN   147      46.879  22.637  38.675  1.00  0.00           O
ATOM   2302  ND2 ASN   147      44.672  22.380  38.482  1.00  0.00           N
ATOM   2303 HD21 ASN   147      43.817  22.678  38.033  1.00  0.00           H
ATOM   2304 HD22 ASN   147      44.493  21.710  39.218  1.00  0.00           H
ATOM   2305  C   ASN   147      46.620  25.827  35.807  1.00  0.00           C
ATOM   2306  O   ASN   147      47.682  25.452  35.429  1.00  0.00           O
ATOM   2307  N   LYS   148      46.058  26.953  35.469  1.00  0.00           N
ATOM   2308  H   LYS   148      45.131  27.019  35.865  1.00  0.00           H
ATOM   2309  CA  LYS   148      46.537  28.057  34.542  1.00  0.00           C
ATOM   2310  HA  LYS   148      47.576  28.338  34.715  1.00  0.00           H
ATOM   2311  CB  LYS   148      46.338  27.636  33.035  1.00  0.00           C
ATOM   2312  HB2 LYS   148      46.622  28.545  32.506  1.00  0.00           H
ATOM   2313  HB3 LYS   148      47.024  26.817  32.819  1.00  0.00           H
ATOM   2314  CG  LYS   148      44.874  27.291  32.650  1.00  0.00           C
ATOM   2315  HG2 LYS   148      44.675  26.335  33.138  1.00  0.00           H
ATOM   2316  HG3 LYS   148      44.148  28.074  32.870  1.00  0.00           H
ATOM   2317  CD  LYS   148      44.658  27.080  31.157  1.00  0.00           C
ATOM   2318  HD2 LYS   148      45.285  27.818  30.657  1.00  0.00           H
ATOM   2319  HD3 LYS   148      45.046  26.098  30.889  1.00  0.00           H
ATOM   2320  CE  LYS   148      43.180  27.083  30.695  1.00  0.00           C
ATOM   2321  HE2 LYS   148      42.651  27.784  31.341  1.00  0.00           H
ATOM   2322  HE3 LYS   148      43.164  27.555  29.713  1.00  0.00           H
ATOM   2323  NZ  LYS   148      42.695  25.650  30.780  1.00  0.00           N
ATOM   2324  HZ1 LYS   148      42.188  25.432  29.934  1.00  0.00           H
ATOM   2325  HZ2 LYS   148      42.074  25.374  31.527  1.00  0.00           H
ATOM   2326  HZ3 LYS   148      43.502  25.050  30.687  1.00  0.00           H
ATOM   2327  C   LYS   148      45.738  29.372  34.796  1.00  0.00           C
ATOM   2328  O   LYS   148      44.719  29.316  35.537  1.00  0.00           O
ATOM   2329  N   ILE   149      46.214  30.518  34.251  1.00  0.00           N
ATOM   2330  H   ILE   149      47.027  30.577  33.656  1.00  0.00           H
ATOM   2331  CA  ILE   149      45.721  31.823  34.732  1.00  0.00           C
ATOM   2332  HA  ILE   149      45.699  31.883  35.820  1.00  0.00           H
ATOM   2333  CB  ILE   149      46.675  33.037  34.266  1.00  0.00           C
ATOM   2334  HB  ILE   149      47.738  32.870  34.434  1.00  0.00           H
ATOM   2335  CG2 ILE   149      46.577  33.211  32.784  1.00  0.00           C
ATOM   2336 HG21 ILE   149      47.408  33.768  32.353  1.00  0.00           H
ATOM   2337 HG22 ILE   149      45.681  33.689  32.387  1.00  0.00           H
ATOM   2338 HG23 ILE   149      46.709  32.264  32.260  1.00  0.00           H
ATOM   2339  CG1 ILE   149      46.399  34.365  35.001  1.00  0.00           C
ATOM   2340 HG12 ILE   149      45.627  35.010  34.584  1.00  0.00           H
ATOM   2341 HG13 ILE   149      46.060  34.104  36.004  1.00  0.00           H
ATOM   2342  CD1 ILE   149      47.740  35.195  35.134  1.00  0.00           C
ATOM   2343 HD11 ILE   149      47.663  36.244  34.845  1.00  0.00           H
ATOM   2344 HD12 ILE   149      48.633  34.716  34.734  1.00  0.00           H
ATOM   2345 HD13 ILE   149      47.879  35.189  36.216  1.00  0.00           H
ATOM   2346  C   ILE   149      44.280  32.002  34.230  1.00  0.00           C
ATOM   2347  O   ILE   149      43.509  32.715  34.849  1.00  0.00           O
ATOM   2348  N   ASN   150      43.860  31.499  33.051  1.00  0.00           N
ATOM   2349  H   ASN   150      44.535  31.042  32.458  1.00  0.00           H
ATOM   2350  CA  ASN   150      42.525  31.826  32.425  1.00  0.00           C
ATOM   2351  HA  ASN   150      42.094  32.673  32.960  1.00  0.00           H
ATOM   2352  CB  ASN   150      42.939  32.269  31.044  1.00  0.00           C
ATOM   2353  HB2 ASN   150      42.129  32.786  30.530  1.00  0.00           H
ATOM   2354  HB3 ASN   150      43.799  32.936  31.091  1.00  0.00           H
ATOM   2355  CG  ASN   150      43.249  31.018  30.147  1.00  0.00           C
ATOM   2356  OD1 ASN   150      44.195  30.304  30.539  1.00  0.00           O
ATOM   2357  ND2 ASN   150      42.595  30.737  29.025  1.00  0.00           N
ATOM   2358 HD21 ASN   150      41.793  31.327  28.862  1.00  0.00           H
ATOM   2359 HD22 ASN   150      42.854  29.926  28.482  1.00  0.00           H
ATOM   2360  C   ASN   150      41.405  30.771  32.565  1.00  0.00           C
ATOM   2361  O   ASN   150      40.744  30.465  31.571  1.00  0.00           O
ATOM   2362  N   GLU   151      41.305  30.069  33.686  1.00  0.00           N
ATOM   2363  H   GLU   151      42.145  30.172  34.238  1.00  0.00           H
ATOM   2364  CA  GLU   151      40.265  29.043  34.070  1.00  0.00           C
ATOM   2365  HA  GLU   151      39.371  29.273  33.490  1.00  0.00           H
ATOM   2366  CB  GLU   151      40.653  27.579  33.746  1.00  0.00           C
ATOM   2367  HB2 GLU   151      39.715  27.031  33.663  1.00  0.00           H
ATOM   2368  HB3 GLU   151      41.130  27.535  32.768  1.00  0.00           H
ATOM   2369  CG  GLU   151      41.590  26.856  34.782  1.00  0.00           C
ATOM   2370  HG2 GLU   151      42.475  27.471  34.948  1.00  0.00           H
ATOM   2371  HG3 GLU   151      41.123  26.844  35.768  1.00  0.00           H
ATOM   2372  CD  GLU   151      41.956  25.397  34.374  1.00  0.00           C
ATOM   2373  OE1 GLU   151      41.598  24.958  33.260  1.00  0.00           O
ATOM   2374  OE2 GLU   151      42.629  24.673  35.094  1.00  0.00           O
ATOM   2375  C   GLU   151      39.831  29.118  35.499  1.00  0.00           C
ATOM   2376  O   GLU   151      40.486  29.706  36.345  1.00  0.00           O
ATOM   2377  N   GLY   152      38.610  28.759  35.749  1.00  0.00           N
ATOM   2378  H   GLY   152      37.918  28.597  35.031  1.00  0.00           H
ATOM   2379  CA  GLY   152      38.106  28.661  37.066  1.00  0.00           C
ATOM   2380  HA2 GLY   152      38.840  28.345  37.808  1.00  0.00           H
ATOM   2381  HA3 GLY   152      37.648  29.585  37.419  1.00  0.00           H
ATOM   2382  C   GLY   152      37.022  27.590  37.251  1.00  0.00           C
ATOM   2383  O   GLY   152      35.919  27.757  36.694  1.00  0.00           O
ATOM   2384  N   ILE   153      37.381  26.464  37.794  1.00  0.00           N
ATOM   2385  H   ILE   153      38.273  26.456  38.266  1.00  0.00           H
ATOM   2386  CA  ILE   153      36.418  25.407  38.006  1.00  0.00           C
ATOM   2387  HA  ILE   153      35.510  25.639  37.450  1.00  0.00           H
ATOM   2388  CB  ILE   153      37.043  24.046  37.740  1.00  0.00           C
ATOM   2389  HB  ILE   153      37.862  23.987  38.458  1.00  0.00           H
ATOM   2390  CG2 ILE   153      36.156  22.835  38.197  1.00  0.00           C
ATOM   2391 HG21 ILE   153      35.135  23.025  37.865  1.00  0.00           H
ATOM   2392 HG22 ILE   153      36.265  22.705  39.273  1.00  0.00           H
ATOM   2393 HG23 ILE   153      36.539  21.850  37.927  1.00  0.00           H
ATOM   2394  CG1 ILE   153      37.481  23.915  36.278  1.00  0.00           C
ATOM   2395 HG12 ILE   153      37.784  22.882  36.109  1.00  0.00           H
ATOM   2396 HG13 ILE   153      36.673  24.186  35.597  1.00  0.00           H
ATOM   2397  CD1 ILE   153      38.790  24.590  35.806  1.00  0.00           C
ATOM   2398 HD11 ILE   153      38.494  25.627  35.658  1.00  0.00           H
ATOM   2399 HD12 ILE   153      39.049  24.177  34.831  1.00  0.00           H
ATOM   2400 HD13 ILE   153      39.534  24.420  36.584  1.00  0.00           H
ATOM   2401  C   ILE   153      35.904  25.455  39.502  1.00  0.00           C
ATOM   2402  O   ILE   153      36.606  25.127  40.415  1.00  0.00           O
ATOM   2403  N   LEU   154      34.633  25.853  39.703  1.00  0.00           N
ATOM   2404  H   LEU   154      34.052  25.993  38.888  1.00  0.00           H
ATOM   2405  CA  LEU   154      33.982  26.058  40.974  1.00  0.00           C
ATOM   2406  HA  LEU   154      34.625  26.619  41.652  1.00  0.00           H
ATOM   2407  CB  LEU   154      32.709  26.924  40.814  1.00  0.00           C
ATOM   2408  HB2 LEU   154      33.013  27.866  40.356  1.00  0.00           H
ATOM   2409  HB3 LEU   154      32.050  26.522  40.044  1.00  0.00           H
ATOM   2410  CG  LEU   154      31.886  27.141  42.129  1.00  0.00           C
ATOM   2411  HG  LEU   154      32.609  26.934  42.919  1.00  0.00           H
ATOM   2412  CD1 LEU   154      31.534  28.647  42.206  1.00  0.00           C
ATOM   2413 HD11 LEU   154      31.080  28.873  43.171  1.00  0.00           H
ATOM   2414 HD12 LEU   154      30.900  28.889  41.354  1.00  0.00           H
ATOM   2415 HD13 LEU   154      32.424  29.277  42.197  1.00  0.00           H
ATOM   2416  CD2 LEU   154      30.727  26.194  42.239  1.00  0.00           C
ATOM   2417 HD21 LEU   154      31.147  25.193  42.324  1.00  0.00           H
ATOM   2418 HD22 LEU   154      30.267  26.575  43.152  1.00  0.00           H
ATOM   2419 HD23 LEU   154      29.939  26.351  41.503  1.00  0.00           H
ATOM   2420  C   LEU   154      33.673  24.760  41.694  1.00  0.00           C
ATOM   2421  O   LEU   154      33.078  23.867  41.106  1.00  0.00           O
ATOM   2422  N   GLN   155      34.013  24.557  42.940  1.00  0.00           N
ATOM   2423  H   GLN   155      34.562  25.268  43.402  1.00  0.00           H
ATOM   2424  CA  GLN   155      33.756  23.331  43.642  1.00  0.00           C
ATOM   2425  HA  GLN   155      33.723  22.447  43.005  1.00  0.00           H
ATOM   2426  CB  GLN   155      34.958  23.124  44.580  1.00  0.00           C
ATOM   2427  HB2 GLN   155      35.208  24.097  45.004  1.00  0.00           H
ATOM   2428  HB3 GLN   155      34.799  22.351  45.332  1.00  0.00           H
ATOM   2429  CG  GLN   155      36.114  22.721  43.658  1.00  0.00           C
ATOM   2430  HG2 GLN   155      35.754  21.706  43.486  1.00  0.00           H
ATOM   2431  HG3 GLN   155      36.240  23.390  42.807  1.00  0.00           H
ATOM   2432  CD  GLN   155      37.481  22.727  44.358  1.00  0.00           C
ATOM   2433  OE1 GLN   155      38.163  23.778  44.449  1.00  0.00           O
ATOM   2434  NE2 GLN   155      37.908  21.614  44.874  1.00  0.00           N
ATOM   2435 HE21 GLN   155      38.883  21.655  45.132  1.00  0.00           H
ATOM   2436 HE22 GLN   155      37.324  20.791  44.829  1.00  0.00           H
ATOM   2437  C   GLN   155      32.427  23.335  44.522  1.00  0.00           C
ATOM   2438  O   GLN   155      31.659  22.376  44.556  1.00  0.00           O
ATOM   2439  N   ARG   156      32.169  24.461  45.297  1.00  0.00           N
ATOM   2440  H   ARG   156      32.944  25.076  45.497  1.00  0.00           H
ATOM   2441  CA  ARG   156      30.835  24.685  46.049  1.00  0.00           C
ATOM   2442  HA  ARG   156      30.002  24.234  45.510  1.00  0.00           H
ATOM   2443  CB  ARG   156      30.913  24.176  47.505  1.00  0.00           C
ATOM   2444  HB2 ARG   156      31.606  24.738  48.128  1.00  0.00           H
ATOM   2445  HB3 ARG   156      29.983  24.393  48.033  1.00  0.00           H
ATOM   2446  CG  ARG   156      31.208  22.652  47.651  1.00  0.00           C
ATOM   2447  HG2 ARG   156      30.494  21.993  47.156  1.00  0.00           H
ATOM   2448  HG3 ARG   156      32.199  22.433  47.256  1.00  0.00           H
ATOM   2449  CD  ARG   156      31.144  22.297  49.175  1.00  0.00           C
ATOM   2450  HD2 ARG   156      31.941  22.818  49.705  1.00  0.00           H
ATOM   2451  HD3 ARG   156      30.266  22.712  49.669  1.00  0.00           H
ATOM   2452  NE  ARG   156      31.211  20.858  49.391  1.00  0.00           N
ATOM   2453  HE  ARG   156      32.055  20.394  49.695  1.00  0.00           H
ATOM   2454  CZ  ARG   156      30.215  19.967  49.245  1.00  0.00           C
ATOM   2455  NH1 ARG   156      29.042  20.371  48.854  1.00  0.00           N
ATOM   2456 HH11 ARG   156      28.863  21.338  48.625  1.00  0.00           H
ATOM   2457 HH12 ARG   156      28.293  19.701  48.955  1.00  0.00           H
ATOM   2458  NH2 ARG   156      30.472  18.704  49.361  1.00  0.00           N
ATOM   2459 HH21 ARG   156      31.446  18.444  49.418  1.00  0.00           H
ATOM   2460 HH22 ARG   156      29.823  17.999  49.039  1.00  0.00           H
ATOM   2461  C   ARG   156      30.505  26.164  46.074  1.00  0.00           C
ATOM   2462  O   ARG   156      31.473  26.927  46.278  1.00  0.00           O
ATOM   2463  N   TRP   157      29.269  26.466  45.829  1.00  0.00           N
ATOM   2464  H   TRP   157      28.573  25.742  45.733  1.00  0.00           H
ATOM   2465  CA  TRP   157      28.747  27.829  45.945  1.00  0.00           C
ATOM   2466  HA  TRP   157      29.369  28.505  45.361  1.00  0.00           H
ATOM   2467  CB  TRP   157      27.336  27.972  45.391  1.00  0.00           C
ATOM   2468  HB2 TRP   157      26.632  27.203  45.709  1.00  0.00           H
ATOM   2469  HB3 TRP   157      26.916  28.848  45.885  1.00  0.00           H
ATOM   2470  CG  TRP   157      27.210  28.132  43.897  1.00  0.00           C
ATOM   2471  CD1 TRP   157      26.564  27.316  42.982  1.00  0.00           C
ATOM   2472  HD1 TRP   157      26.161  26.323  43.116  1.00  0.00           H
ATOM   2473  NE1 TRP   157      26.681  27.853  41.733  1.00  0.00           N
ATOM   2474  HE1 TRP   157      26.271  27.428  40.914  1.00  0.00           H
ATOM   2475  CE2 TRP   157      27.289  29.113  41.795  1.00  0.00           C
ATOM   2476  CZ2 TRP   157      27.534  30.214  40.856  1.00  0.00           C
ATOM   2477  HZ2 TRP   157      27.176  30.083  39.846  1.00  0.00           H
ATOM   2478  CH2 TRP   157      28.307  31.331  41.259  1.00  0.00           C
ATOM   2479  HH2 TRP   157      28.476  32.204  40.645  1.00  0.00           H
ATOM   2480  CZ3 TRP   157      28.794  31.410  42.584  1.00  0.00           C
ATOM   2481  HZ3 TRP   157      29.365  32.277  42.881  1.00  0.00           H
ATOM   2482  CE3 TRP   157      28.509  30.394  43.486  1.00  0.00           C
ATOM   2483  HE3 TRP   157      28.747  30.539  44.530  1.00  0.00           H
ATOM   2484  CD2 TRP   157      27.682  29.267  43.146  1.00  0.00           C
ATOM   2485  C   TRP   157      28.859  28.369  47.354  1.00  0.00           C
ATOM   2486  O   TRP   157      28.701  27.594  48.321  1.00  0.00           O
ATOM   2487  N   THR   158      28.914  29.722  47.520  1.00  0.00           N
ATOM   2488  H   THR   158      28.785  30.382  46.767  1.00  0.00           H
ATOM   2489  CA  THR   158      29.030  30.439  48.793  1.00  0.00           C
ATOM   2490  HA  THR   158      28.545  29.829  49.554  1.00  0.00           H
ATOM   2491  CB  THR   158      30.502  30.473  49.347  1.00  0.00           C
ATOM   2492  HB  THR   158      30.453  31.090  50.243  1.00  0.00           H
ATOM   2493  CG2 THR   158      31.135  29.195  49.864  1.00  0.00           C
ATOM   2494 HG21 THR   158      30.531  28.771  50.666  1.00  0.00           H
ATOM   2495 HG22 THR   158      32.200  29.372  50.007  1.00  0.00           H
ATOM   2496 HG23 THR   158      31.236  28.511  49.021  1.00  0.00           H
ATOM   2497  OG1 THR   158      31.389  31.092  48.478  1.00  0.00           O
ATOM   2498  HG1 THR   158      32.066  31.332  49.115  1.00  0.00           H
ATOM   2499  C   THR   158      28.421  31.871  48.887  1.00  0.00           C
ATOM   2500  O   THR   158      27.908  32.382  47.883  1.00  0.00           O
ATOM   2501  N   LYS   159      28.348  32.601  50.015  1.00  0.00           N
ATOM   2502  H   LYS   159      28.741  32.142  50.823  1.00  0.00           H
ATOM   2503  CA  LYS   159      27.829  33.929  50.213  1.00  0.00           C
ATOM   2504  HA  LYS   159      27.864  34.200  51.268  1.00  0.00           H
ATOM   2505  CB  LYS   159      28.667  34.943  49.344  1.00  0.00           C
ATOM   2506  HB2 LYS   159      28.377  34.957  48.293  1.00  0.00           H
ATOM   2507  HB3 LYS   159      28.448  35.984  49.583  1.00  0.00           H
ATOM   2508  CG  LYS   159      30.189  34.681  49.405  1.00  0.00           C
ATOM   2509  HG2 LYS   159      30.502  34.379  50.404  1.00  0.00           H
ATOM   2510  HG3 LYS   159      30.372  33.849  48.725  1.00  0.00           H
ATOM   2511  CD  LYS   159      31.086  35.862  48.940  1.00  0.00           C
ATOM   2512  HD2 LYS   159      30.805  36.198  47.942  1.00  0.00           H
ATOM   2513  HD3 LYS   159      30.833  36.707  49.580  1.00  0.00           H
ATOM   2514  CE  LYS   159      32.534  35.462  49.063  1.00  0.00           C
ATOM   2515  HE2 LYS   159      32.792  35.364  50.117  1.00  0.00           H
ATOM   2516  HE3 LYS   159      32.630  34.511  48.540  1.00  0.00           H
ATOM   2517  NZ  LYS   159      33.477  36.491  48.513  1.00  0.00           N
ATOM   2518  HZ1 LYS   159      33.570  36.392  47.512  1.00  0.00           H
ATOM   2519  HZ2 LYS   159      34.396  36.237  48.843  1.00  0.00           H
ATOM   2520  HZ3 LYS   159      33.293  37.465  48.706  1.00  0.00           H
ATOM   2521  C   LYS   159      26.383  34.113  49.792  1.00  0.00           C
ATOM   2522  O   LYS   159      25.957  35.253  49.547  1.00  0.00           O
ATOM   2523  N   GLY   160      25.566  33.080  49.796  1.00  0.00           N
ATOM   2524  H   GLY   160      25.896  32.127  49.752  1.00  0.00           H
ATOM   2525  CA  GLY   160      24.146  33.157  49.499  1.00  0.00           C
ATOM   2526  HA2 GLY   160      23.732  32.417  50.184  1.00  0.00           H
ATOM   2527  HA3 GLY   160      23.738  34.089  49.889  1.00  0.00           H
ATOM   2528  C   GLY   160      23.709  32.785  48.106  1.00  0.00           C
ATOM   2529  O   GLY   160      22.593  32.894  47.678  1.00  0.00           O
ATOM   2530  N   PHE   161      24.714  32.406  47.261  1.00  0.00           N
ATOM   2531  H   PHE   161      25.648  32.610  47.586  1.00  0.00           H
ATOM   2532  CA  PHE   161      24.479  31.899  45.918  1.00  0.00           C
ATOM   2533  HA  PHE   161      23.624  32.398  45.459  1.00  0.00           H
ATOM   2534  CB  PHE   161      25.666  32.085  44.983  1.00  0.00           C
ATOM   2535  HB2 PHE   161      26.582  31.660  45.394  1.00  0.00           H
ATOM   2536  HB3 PHE   161      25.534  31.419  44.130  1.00  0.00           H
ATOM   2537  CG  PHE   161      26.069  33.477  44.566  1.00  0.00           C
ATOM   2538  CD1 PHE   161      26.593  34.283  45.565  1.00  0.00           C
ATOM   2539  HD1 PHE   161      26.680  34.044  46.613  1.00  0.00           H
ATOM   2540  CE1 PHE   161      26.998  35.591  45.231  1.00  0.00           C
ATOM   2541  HE1 PHE   161      27.382  36.297  45.953  1.00  0.00           H
ATOM   2542  CZ  PHE   161      26.729  36.114  43.913  1.00  0.00           C
ATOM   2543  HZ  PHE   161      26.963  37.132  43.640  1.00  0.00           H
ATOM   2544  CE2 PHE   161      26.095  35.263  42.984  1.00  0.00           C
ATOM   2545  HE2 PHE   161      25.994  35.623  41.971  1.00  0.00           H
ATOM   2546  CD2 PHE   161      25.769  33.943  43.295  1.00  0.00           C
ATOM   2547  HD2 PHE   161      25.455  33.234  42.545  1.00  0.00           H
ATOM   2548  C   PHE   161      24.118  30.421  46.028  1.00  0.00           C
ATOM   2549  O   PHE   161      24.714  29.737  46.803  1.00  0.00           O
ATOM   2550  N   ASP   162      23.220  29.985  45.186  1.00  0.00           N
ATOM   2551  H   ASP   162      22.756  30.658  44.595  1.00  0.00           H
ATOM   2552  CA  ASP   162      22.927  28.549  44.945  1.00  0.00           C
ATOM   2553  HA  ASP   162      23.805  27.909  45.042  1.00  0.00           H
ATOM   2554  CB  ASP   162      21.826  28.182  45.983  1.00  0.00           C
ATOM   2555  HB2 ASP   162      21.938  28.643  46.965  1.00  0.00           H
ATOM   2556  HB3 ASP   162      20.865  28.587  45.664  1.00  0.00           H
ATOM   2557  CG  ASP   162      21.704  26.639  46.104  1.00  0.00           C
ATOM   2558  OD1 ASP   162      20.825  26.241  46.934  1.00  0.00           O
ATOM   2559  OD2 ASP   162      22.401  25.822  45.455  1.00  0.00           O
ATOM   2560  C   ASP   162      22.437  28.124  43.494  1.00  0.00           C
ATOM   2561  O   ASP   162      21.184  27.954  43.353  1.00  0.00           O
ATOM   2562  N   ILE   163      23.283  28.056  42.465  1.00  0.00           N
ATOM   2563  H   ILE   163      24.250  28.035  42.756  1.00  0.00           H
ATOM   2564  CA  ILE   163      22.952  27.906  40.987  1.00  0.00           C
ATOM   2565  HA  ILE   163      21.868  27.980  40.895  1.00  0.00           H
ATOM   2566  CB  ILE   163      23.534  29.045  40.092  1.00  0.00           C
ATOM   2567  HB  ILE   163      24.616  28.946  40.012  1.00  0.00           H
ATOM   2568  CG2 ILE   163      22.985  28.927  38.706  1.00  0.00           C
ATOM   2569 HG21 ILE   163      23.359  29.744  38.089  1.00  0.00           H
ATOM   2570 HG22 ILE   163      21.903  28.980  38.827  1.00  0.00           H
ATOM   2571 HG23 ILE   163      23.354  28.027  38.215  1.00  0.00           H
ATOM   2572  CG1 ILE   163      23.246  30.418  40.772  1.00  0.00           C
ATOM   2573 HG12 ILE   163      22.187  30.576  40.981  1.00  0.00           H
ATOM   2574 HG13 ILE   163      23.733  30.641  41.721  1.00  0.00           H
ATOM   2575  CD1 ILE   163      23.672  31.598  39.870  1.00  0.00           C
ATOM   2576 HD11 ILE   163      24.688  31.412  39.521  1.00  0.00           H
ATOM   2577 HD12 ILE   163      23.637  32.585  40.328  1.00  0.00           H
ATOM   2578 HD13 ILE   163      22.922  31.758  39.095  1.00  0.00           H
ATOM   2579  C   ILE   163      23.421  26.471  40.553  1.00  0.00           C
ATOM   2580  O   ILE   163      24.529  26.166  40.888  1.00  0.00           O
ATOM   2581  N   PRO   164      22.794  25.676  39.674  1.00  0.00           N
ATOM   2582  CD  PRO   164      21.502  25.925  39.169  1.00  0.00           C
ATOM   2583  HD2 PRO   164      21.475  26.822  38.551  1.00  0.00           H
ATOM   2584  HD3 PRO   164      20.812  26.013  40.008  1.00  0.00           H
ATOM   2585  CG  PRO   164      20.976  24.724  38.380  1.00  0.00           C
ATOM   2586  HG2 PRO   164      21.092  24.989  37.329  1.00  0.00           H
ATOM   2587  HG3 PRO   164      19.941  24.522  38.655  1.00  0.00           H
ATOM   2588  CB  PRO   164      21.891  23.628  38.819  1.00  0.00           C
ATOM   2589  HB2 PRO   164      22.055  22.940  37.990  1.00  0.00           H
ATOM   2590  HB3 PRO   164      21.527  23.042  39.663  1.00  0.00           H
ATOM   2591  CA  PRO   164      23.176  24.334  39.248  1.00  0.00           C
ATOM   2592  HA  PRO   164      23.666  23.805  40.065  1.00  0.00           H
ATOM   2593  C   PRO   164      24.114  24.437  38.018  1.00  0.00           C
ATOM   2594  O   PRO   164      24.060  25.394  37.257  1.00  0.00           O
ATOM   2595  N   ASN   165      24.873  23.387  37.652  1.00  0.00           N
ATOM   2596  H   ASN   165      24.912  22.573  38.249  1.00  0.00           H
ATOM   2597  CA  ASN   165      25.629  23.248  36.508  1.00  0.00           C
ATOM   2598  HA  ASN   165      26.216  22.331  36.532  1.00  0.00           H
ATOM   2599  CB  ASN   165      24.932  23.146  35.179  1.00  0.00           C
ATOM   2600  HB2 ASN   165      24.615  24.167  34.966  1.00  0.00           H
ATOM   2601  HB3 ASN   165      25.653  22.824  34.428  1.00  0.00           H
ATOM   2602  CG  ASN   165      23.759  22.171  35.154  1.00  0.00           C
ATOM   2603  OD1 ASN   165      22.772  22.390  35.799  1.00  0.00           O
ATOM   2604  ND2 ASN   165      23.870  21.116  34.434  1.00  0.00           N
ATOM   2605 HD21 ASN   165      24.717  20.926  33.916  1.00  0.00           H
ATOM   2606 HD22 ASN   165      23.247  20.321  34.453  1.00  0.00           H
ATOM   2607  C   ASN   165      26.759  24.321  36.334  1.00  0.00           C
ATOM   2608  O   ASN   165      27.095  24.872  35.262  1.00  0.00           O
ATOM   2609  N   ILE   166      27.310  24.719  37.553  1.00  0.00           N
ATOM   2610  H   ILE   166      26.760  24.555  38.385  1.00  0.00           H
ATOM   2611  CA  ILE   166      28.464  25.621  37.728  1.00  0.00           C
ATOM   2612  HA  ILE   166      28.941  25.678  36.749  1.00  0.00           H
ATOM   2613  CB  ILE   166      28.017  26.987  38.303  1.00  0.00           C
ATOM   2614  HB  ILE   166      27.785  26.814  39.353  1.00  0.00           H
ATOM   2615  CG2 ILE   166      29.146  27.916  38.315  1.00  0.00           C
ATOM   2616 HG21 ILE   166      28.777  28.941  38.332  1.00  0.00           H
ATOM   2617 HG22 ILE   166      29.817  27.880  37.457  1.00  0.00           H
ATOM   2618 HG23 ILE   166      29.814  27.730  39.155  1.00  0.00           H
ATOM   2619  CG1 ILE   166      26.758  27.630  37.614  1.00  0.00           C
ATOM   2620 HG12 ILE   166      25.861  27.070  37.876  1.00  0.00           H
ATOM   2621 HG13 ILE   166      26.565  28.615  38.040  1.00  0.00           H
ATOM   2622  CD1 ILE   166      26.945  28.088  36.152  1.00  0.00           C
ATOM   2623 HD11 ILE   166      27.110  27.215  35.521  1.00  0.00           H
ATOM   2624 HD12 ILE   166      27.684  28.882  36.051  1.00  0.00           H
ATOM   2625 HD13 ILE   166      25.948  28.418  35.863  1.00  0.00           H
ATOM   2626  C   ILE   166      29.522  25.011  38.725  1.00  0.00           C
ATOM   2627  O   ILE   166      30.680  25.207  38.436  1.00  0.00           O
ATOM   2628  N   GLU   167      29.079  24.250  39.748  1.00  0.00           N
ATOM   2629  H   GLU   167      28.088  24.261  39.948  1.00  0.00           H
ATOM   2630  CA  GLU   167      29.993  23.283  40.410  1.00  0.00           C
ATOM   2631  HA  GLU   167      30.847  23.820  40.822  1.00  0.00           H
ATOM   2632  CB  GLU   167      29.252  22.457  41.524  1.00  0.00           C
ATOM   2633  HB2 GLU   167      28.328  22.203  41.005  1.00  0.00           H
ATOM   2634  HB3 GLU   167      29.894  21.641  41.857  1.00  0.00           H
ATOM   2635  CG  GLU   167      28.832  23.170  42.786  1.00  0.00           C
ATOM   2636  HG2 GLU   167      29.525  23.273  43.622  1.00  0.00           H
ATOM   2637  HG3 GLU   167      28.668  24.231  42.597  1.00  0.00           H
ATOM   2638  CD  GLU   167      27.544  22.475  43.303  1.00  0.00           C
ATOM   2639  OE1 GLU   167      26.472  23.080  43.159  1.00  0.00           O
ATOM   2640  OE2 GLU   167      27.615  21.378  43.880  1.00  0.00           O
ATOM   2641  C   GLU   167      30.514  22.311  39.299  1.00  0.00           C
ATOM   2642  O   GLU   167      29.797  21.921  38.379  1.00  0.00           O
ATOM   2643  N   ASN   168      31.852  22.009  39.215  1.00  0.00           N
ATOM   2644  H   ASN   168      32.366  22.484  39.943  1.00  0.00           H
ATOM   2645  CA  ASN   168      32.566  21.137  38.271  1.00  0.00           C
ATOM   2646  HA  ASN   168      33.581  21.176  38.667  1.00  0.00           H
ATOM   2647  CB  ASN   168      32.089  19.626  38.396  1.00  0.00           C
ATOM   2648  HB2 ASN   168      31.060  19.625  38.036  1.00  0.00           H
ATOM   2649  HB3 ASN   168      32.616  19.005  37.671  1.00  0.00           H
ATOM   2650  CG  ASN   168      32.288  18.952  39.727  1.00  0.00           C
ATOM   2651  OD1 ASN   168      31.320  18.798  40.488  1.00  0.00           O
ATOM   2652  ND2 ASN   168      33.484  18.681  40.198  1.00  0.00           N
ATOM   2653 HD21 ASN   168      34.300  18.872  39.635  1.00  0.00           H
ATOM   2654 HD22 ASN   168      33.465  18.318  41.141  1.00  0.00           H
ATOM   2655  C   ASN   168      32.607  21.609  36.811  1.00  0.00           C
ATOM   2656  O   ASN   168      32.942  20.840  35.946  1.00  0.00           O
ATOM   2657  N   HID   169      32.281  22.888  36.598  1.00  0.00           N
ATOM   2658  H   HID   169      32.204  23.562  37.347  1.00  0.00           H
ATOM   2659  CA  HID   169      32.342  23.494  35.255  1.00  0.00           C
ATOM   2660  HA  HID   169      32.679  22.713  34.575  1.00  0.00           H
ATOM   2661  CB  HID   169      30.934  23.826  34.902  1.00  0.00           C
ATOM   2662  HB2 HID   169      30.442  24.562  35.538  1.00  0.00           H
ATOM   2663  HB3 HID   169      31.042  24.327  33.939  1.00  0.00           H
ATOM   2664  CG  HID   169      29.961  22.715  34.604  1.00  0.00           C
ATOM   2665  ND1 HID   169      29.401  21.904  35.598  1.00  0.00           N
ATOM   2666  HD1 HID   169      29.591  22.084  36.574  1.00  0.00           H
ATOM   2667  CE1 HID   169      28.738  20.983  34.960  1.00  0.00           C
ATOM   2668  HE1 HID   169      28.208  20.196  35.476  1.00  0.00           H
ATOM   2669  NE2 HID   169      28.751  21.185  33.639  1.00  0.00           N
ATOM   2670  CD2 HID   169      29.543  22.348  33.389  1.00  0.00           C
ATOM   2671  HD2 HID   169      29.956  22.662  32.441  1.00  0.00           H
ATOM   2672  C   HID   169      33.321  24.710  35.129  1.00  0.00           C
ATOM   2673  O   HID   169      33.305  25.483  36.035  1.00  0.00           O
ATOM   2674  N   ASP   170      34.033  24.938  33.981  1.00  0.00           N
ATOM   2675  H   ASP   170      34.051  24.241  33.250  1.00  0.00           H
ATOM   2676  CA  ASP   170      34.838  26.097  33.759  1.00  0.00           C
ATOM   2677  HA  ASP   170      35.375  26.368  34.669  1.00  0.00           H
ATOM   2678  CB  ASP   170      35.952  25.931  32.704  1.00  0.00           C
ATOM   2679  HB2 ASP   170      36.419  24.959  32.862  1.00  0.00           H
ATOM   2680  HB3 ASP   170      35.480  25.810  31.729  1.00  0.00           H
ATOM   2681  CG  ASP   170      37.021  27.048  32.776  1.00  0.00           C
ATOM   2682  OD1 ASP   170      37.002  28.020  33.565  1.00  0.00           O
ATOM   2683  OD2 ASP   170      37.860  27.023  31.879  1.00  0.00           O
ATOM   2684  C   ASP   170      33.975  27.309  33.495  1.00  0.00           C
ATOM   2685  O   ASP   170      33.170  27.404  32.509  1.00  0.00           O
ATOM   2686  N   VAL   171      34.135  28.321  34.387  1.00  0.00           N
ATOM   2687  H   VAL   171      34.684  28.215  35.228  1.00  0.00           H
ATOM   2688  CA  VAL   171      33.281  29.510  34.384  1.00  0.00           C
ATOM   2689  HA  VAL   171      32.267  29.251  34.078  1.00  0.00           H
ATOM   2690  CB  VAL   171      33.015  30.230  35.663  1.00  0.00           C
ATOM   2691  HB  VAL   171      32.206  30.928  35.450  1.00  0.00           H
ATOM   2692  CG1 VAL   171      32.573  29.129  36.712  1.00  0.00           C
ATOM   2693 HG11 VAL   171      31.816  28.479  36.271  1.00  0.00           H
ATOM   2694 HG12 VAL   171      33.448  28.590  37.074  1.00  0.00           H
ATOM   2695 HG13 VAL   171      32.191  29.700  37.557  1.00  0.00           H
ATOM   2696  CG2 VAL   171      34.227  31.029  36.340  1.00  0.00           C
ATOM   2697 HG21 VAL   171      33.944  31.529  37.267  1.00  0.00           H
ATOM   2698 HG22 VAL   171      34.601  31.699  35.565  1.00  0.00           H
ATOM   2699 HG23 VAL   171      34.909  30.210  36.569  1.00  0.00           H
ATOM   2700  C   VAL   171      33.802  30.528  33.354  1.00  0.00           C
ATOM   2701  O   VAL   171      33.031  31.362  32.882  1.00  0.00           O
ATOM   2702  N   VAL   172      35.101  30.466  33.055  1.00  0.00           N
ATOM   2703  H   VAL   172      35.669  29.738  33.465  1.00  0.00           H
ATOM   2704  CA  VAL   172      35.742  31.385  32.061  1.00  0.00           C
ATOM   2705  HA  VAL   172      35.577  32.407  32.403  1.00  0.00           H
ATOM   2706  CB  VAL   172      37.321  31.375  32.083  1.00  0.00           C
ATOM   2707  HB  VAL   172      37.702  30.365  31.924  1.00  0.00           H
ATOM   2708  CG1 VAL   172      37.820  32.309  30.927  1.00  0.00           C
ATOM   2709 HG11 VAL   172      38.836  32.657  31.116  1.00  0.00           H
ATOM   2710 HG12 VAL   172      37.793  31.624  30.080  1.00  0.00           H
ATOM   2711 HG13 VAL   172      37.066  33.079  30.766  1.00  0.00           H
ATOM   2712  CG2 VAL   172      37.900  31.961  33.317  1.00  0.00           C
ATOM   2713 HG21 VAL   172      37.637  31.345  34.176  1.00  0.00           H
ATOM   2714 HG22 VAL   172      37.666  33.015  33.461  1.00  0.00           H
ATOM   2715 HG23 VAL   172      38.978  31.897  33.158  1.00  0.00           H
ATOM   2716  C   VAL   172      35.104  31.142  30.667  1.00  0.00           C
ATOM   2717  O   VAL   172      34.497  32.153  30.182  1.00  0.00           O
ATOM   2718  N   PRO   173      35.070  29.994  29.996  1.00  0.00           N
ATOM   2719  CD  PRO   173      35.607  28.757  30.317  1.00  0.00           C
ATOM   2720  HD2 PRO   173      35.221  28.406  31.275  1.00  0.00           H
ATOM   2721  HD3 PRO   173      36.691  28.863  30.295  1.00  0.00           H
ATOM   2722  CG  PRO   173      34.955  27.795  29.347  1.00  0.00           C
ATOM   2723  HG2 PRO   173      33.995  27.426  29.709  1.00  0.00           H
ATOM   2724  HG3 PRO   173      35.558  26.892  29.256  1.00  0.00           H
ATOM   2725  CB  PRO   173      34.765  28.608  28.136  1.00  0.00           C
ATOM   2726  HB2 PRO   173      34.006  28.203  27.467  1.00  0.00           H
ATOM   2727  HB3 PRO   173      35.711  28.772  27.622  1.00  0.00           H
ATOM   2728  CA  PRO   173      34.348  29.966  28.763  1.00  0.00           C
ATOM   2729  HA  PRO   173      34.781  30.743  28.132  1.00  0.00           H
ATOM   2730  C   PRO   173      32.796  30.220  28.882  1.00  0.00           C
ATOM   2731  O   PRO   173      32.240  30.785  27.983  1.00  0.00           O
ATOM   2732  N   MET   174      32.211  29.973  30.049  1.00  0.00           N
ATOM   2733  H   MET   174      32.727  29.675  30.865  1.00  0.00           H
ATOM   2734  CA  MET   174      30.829  30.357  30.321  1.00  0.00           C
ATOM   2735  HA  MET   174      30.290  30.033  29.432  1.00  0.00           H
ATOM   2736  CB  MET   174      30.127  29.862  31.614  1.00  0.00           C
ATOM   2737  HB2 MET   174      30.695  30.108  32.510  1.00  0.00           H
ATOM   2738  HB3 MET   174      29.098  30.206  31.718  1.00  0.00           H
ATOM   2739  CG  MET   174      30.048  28.317  31.500  1.00  0.00           C
ATOM   2740  HG2 MET   174      29.730  27.974  30.516  1.00  0.00           H
ATOM   2741  HG3 MET   174      31.092  28.003  31.467  1.00  0.00           H
ATOM   2742  SD  MET   174      29.181  27.353  32.827  1.00  0.00           S
ATOM   2743  CE  MET   174      30.227  27.264  34.272  1.00  0.00           C
ATOM   2744  HE1 MET   174      31.273  27.018  34.088  1.00  0.00           H
ATOM   2745  HE2 MET   174      30.097  28.276  34.653  1.00  0.00           H
ATOM   2746  HE3 MET   174      29.979  26.638  35.130  1.00  0.00           H
ATOM   2747  C   MET   174      30.607  31.921  30.200  1.00  0.00           C
ATOM   2748  O   MET   174      29.741  32.347  29.383  1.00  0.00           O
ATOM   2749  N   LEU   175      31.428  32.712  30.956  1.00  0.00           N
ATOM   2750  H   LEU   175      32.173  32.276  31.482  1.00  0.00           H
ATOM   2751  CA  LEU   175      31.225  34.127  30.962  1.00  0.00           C
ATOM   2752  HA  LEU   175      30.171  34.407  30.968  1.00  0.00           H
ATOM   2753  CB  LEU   175      32.133  34.753  32.081  1.00  0.00           C
ATOM   2754  HB2 LEU   175      31.868  34.434  33.088  1.00  0.00           H
ATOM   2755  HB3 LEU   175      33.171  34.445  32.214  1.00  0.00           H
ATOM   2756  CG  LEU   175      32.184  36.304  32.002  1.00  0.00           C
ATOM   2757  HG  LEU   175      32.679  36.603  31.078  1.00  0.00           H
ATOM   2758  CD1 LEU   175      30.778  36.915  31.946  1.00  0.00           C
ATOM   2759 HD11 LEU   175      30.239  36.760  32.881  1.00  0.00           H
ATOM   2760 HD12 LEU   175      30.144  36.656  31.098  1.00  0.00           H
ATOM   2761 HD13 LEU   175      30.904  37.997  31.957  1.00  0.00           H
ATOM   2762  CD2 LEU   175      32.787  36.763  33.344  1.00  0.00           C
ATOM   2763 HD21 LEU   175      33.806  36.379  33.412  1.00  0.00           H
ATOM   2764 HD22 LEU   175      32.839  37.852  33.318  1.00  0.00           H
ATOM   2765 HD23 LEU   175      32.076  36.629  34.158  1.00  0.00           H
ATOM   2766  C   LEU   175      31.626  34.651  29.616  1.00  0.00           C
ATOM   2767  O   LEU   175      30.863  35.373  28.956  1.00  0.00           O
ATOM   2768  N   GLN   176      32.787  34.224  29.119  1.00  0.00           N
ATOM   2769  H   GLN   176      33.310  33.464  29.531  1.00  0.00           H
ATOM   2770  CA  GLN   176      33.193  34.660  27.714  1.00  0.00           C
ATOM   2771  HA  GLN   176      33.281  35.740  27.599  1.00  0.00           H
ATOM   2772  CB  GLN   176      34.669  34.231  27.478  1.00  0.00           C
ATOM   2773  HB2 GLN   176      35.308  34.298  28.358  1.00  0.00           H
ATOM   2774  HB3 GLN   176      34.671  33.191  27.152  1.00  0.00           H
ATOM   2775  CG  GLN   176      35.396  35.023  26.339  1.00  0.00           C
ATOM   2776  HG2 GLN   176      36.480  34.932  26.415  1.00  0.00           H
ATOM   2777  HG3 GLN   176      35.121  34.474  25.439  1.00  0.00           H
ATOM   2778  CD  GLN   176      35.093  36.505  26.227  1.00  0.00           C
ATOM   2779  OE1 GLN   176      34.857  37.270  27.175  1.00  0.00           O
ATOM   2780  NE2 GLN   176      35.066  36.974  24.976  1.00  0.00           N
ATOM   2781 HE21 GLN   176      34.698  37.907  24.863  1.00  0.00           H
ATOM   2782 HE22 GLN   176      35.252  36.443  24.137  1.00  0.00           H
ATOM   2783  C   GLN   176      32.179  34.280  26.591  1.00  0.00           C
ATOM   2784  O   GLN   176      31.934  35.074  25.675  1.00  0.00           O
ATOM   2785  N   LYS   177      31.495  33.125  26.754  1.00  0.00           N
ATOM   2786  H   LYS   177      31.583  32.608  27.616  1.00  0.00           H
ATOM   2787  CA  LYS   177      30.565  32.820  25.735  1.00  0.00           C
ATOM   2788  HA  LYS   177      30.987  32.822  24.731  1.00  0.00           H
ATOM   2789  CB  LYS   177      29.950  31.392  25.921  1.00  0.00           C
ATOM   2790  HB2 LYS   177      30.750  30.666  25.763  1.00  0.00           H
ATOM   2791  HB3 LYS   177      29.651  31.098  26.927  1.00  0.00           H
ATOM   2792  CG  LYS   177      28.766  31.172  24.923  1.00  0.00           C
ATOM   2793  HG2 LYS   177      27.960  31.839  25.233  1.00  0.00           H
ATOM   2794  HG3 LYS   177      29.223  31.336  23.947  1.00  0.00           H
ATOM   2795  CD  LYS   177      28.218  29.797  24.936  1.00  0.00           C
ATOM   2796  HD2 LYS   177      27.666  29.697  25.870  1.00  0.00           H
ATOM   2797  HD3 LYS   177      27.420  29.713  24.199  1.00  0.00           H
ATOM   2798  CE  LYS   177      29.179  28.584  24.827  1.00  0.00           C
ATOM   2799  HE2 LYS   177      29.796  28.732  23.940  1.00  0.00           H
ATOM   2800  HE3 LYS   177      29.904  28.633  25.640  1.00  0.00           H
ATOM   2801  NZ  LYS   177      28.506  27.314  24.798  1.00  0.00           N
ATOM   2802  HZ1 LYS   177      28.065  27.200  25.699  1.00  0.00           H
ATOM   2803  HZ2 LYS   177      29.167  26.582  24.579  1.00  0.00           H
ATOM   2804  HZ3 LYS   177      27.769  27.248  24.111  1.00  0.00           H
ATOM   2805  C   LYS   177      29.402  33.821  25.733  1.00  0.00           C
ATOM   2806  O   LYS   177      29.143  34.397  24.632  1.00  0.00           O
ATOM   2807  N   GLN   178      28.867  34.198  26.919  1.00  0.00           N
ATOM   2808  H   GLN   178      29.323  33.732  27.690  1.00  0.00           H
ATOM   2809  CA  GLN   178      27.786  35.211  27.060  1.00  0.00           C
ATOM   2810  HA  GLN   178      26.977  35.162  26.332  1.00  0.00           H
ATOM   2811  CB  GLN   178      27.132  35.240  28.405  1.00  0.00           C
ATOM   2812  HB2 GLN   178      27.677  35.563  29.292  1.00  0.00           H
ATOM   2813  HB3 GLN   178      26.328  35.972  28.329  1.00  0.00           H
ATOM   2814  CG  GLN   178      26.541  33.862  28.729  1.00  0.00           C
ATOM   2815  HG2 GLN   178      27.263  33.099  29.018  1.00  0.00           H
ATOM   2816  HG3 GLN   178      25.990  33.917  29.668  1.00  0.00           H
ATOM   2817  CD  GLN   178      25.760  33.171  27.573  1.00  0.00           C
ATOM   2818  OE1 GLN   178      24.997  33.817  26.888  1.00  0.00           O
ATOM   2819  NE2 GLN   178      25.800  31.854  27.293  1.00  0.00           N
ATOM   2820 HE21 GLN   178      25.013  31.388  26.866  1.00  0.00           H
ATOM   2821 HE22 GLN   178      26.363  31.330  27.948  1.00  0.00           H
ATOM   2822  C   GLN   178      28.224  36.637  26.621  1.00  0.00           C
ATOM   2823  O   GLN   178      27.540  37.346  25.857  1.00  0.00           O
ATOM   2824  N   ILE   179      29.434  37.036  26.970  1.00  0.00           N
ATOM   2825  H   ILE   179      29.923  36.393  27.577  1.00  0.00           H
ATOM   2826  CA  ILE   179      30.041  38.197  26.313  1.00  0.00           C
ATOM   2827  HA  ILE   179      29.365  39.037  26.474  1.00  0.00           H
ATOM   2828  CB  ILE   179      31.362  38.541  26.974  1.00  0.00           C
ATOM   2829  HB  ILE   179      31.879  37.589  27.085  1.00  0.00           H
ATOM   2830  CG2 ILE   179      32.216  39.602  26.172  1.00  0.00           C
ATOM   2831 HG21 ILE   179      31.716  40.569  26.127  1.00  0.00           H
ATOM   2832 HG22 ILE   179      32.386  39.142  25.198  1.00  0.00           H
ATOM   2833 HG23 ILE   179      33.188  39.781  26.631  1.00  0.00           H
ATOM   2834  CG1 ILE   179      31.186  39.006  28.499  1.00  0.00           C
ATOM   2835 HG12 ILE   179      30.791  40.022  28.523  1.00  0.00           H
ATOM   2836 HG13 ILE   179      30.513  38.338  29.036  1.00  0.00           H
ATOM   2837  CD1 ILE   179      32.501  38.898  29.216  1.00  0.00           C
ATOM   2838 HD11 ILE   179      32.819  37.855  29.183  1.00  0.00           H
ATOM   2839 HD12 ILE   179      32.498  39.209  30.260  1.00  0.00           H
ATOM   2840 HD13 ILE   179      33.310  39.477  28.771  1.00  0.00           H
ATOM   2841  C   ILE   179      30.153  38.138  24.758  1.00  0.00           C
ATOM   2842  O   ILE   179      29.946  39.162  24.046  1.00  0.00           O
ATOM   2843  N   THR   180      30.467  37.023  24.189  1.00  0.00           N
ATOM   2844  H   THR   180      30.790  36.317  24.836  1.00  0.00           H
ATOM   2845  CA  THR   180      30.601  36.887  22.758  1.00  0.00           C
ATOM   2846  HA  THR   180      31.163  37.767  22.443  1.00  0.00           H
ATOM   2847  CB  THR   180      31.436  35.599  22.486  1.00  0.00           C
ATOM   2848  HB  THR   180      30.795  34.777  22.806  1.00  0.00           H
ATOM   2849  CG2 THR   180      31.644  35.640  21.000  1.00  0.00           C
ATOM   2850 HG21 THR   180      32.290  34.812  20.708  1.00  0.00           H
ATOM   2851 HG22 THR   180      32.219  36.524  20.721  1.00  0.00           H
ATOM   2852 HG23 THR   180      30.703  35.634  20.448  1.00  0.00           H
ATOM   2853  OG1 THR   180      32.718  35.560  23.187  1.00  0.00           O
ATOM   2854  HG1 THR   180      32.517  35.388  24.110  1.00  0.00           H
ATOM   2855  C   THR   180      29.193  36.872  22.082  1.00  0.00           C
ATOM   2856  O   THR   180      29.116  37.491  21.037  1.00  0.00           O
ATOM   2857  N   LYS   181      28.136  36.283  22.738  1.00  0.00           N
ATOM   2858  H   LYS   181      28.336  35.722  23.553  1.00  0.00           H
ATOM   2859  CA  LYS   181      26.735  36.305  22.369  1.00  0.00           C
ATOM   2860  HA  LYS   181      26.682  35.957  21.337  1.00  0.00           H
ATOM   2861  CB  LYS   181      26.085  35.175  23.204  1.00  0.00           C
ATOM   2862  HB2 LYS   181      26.233  35.391  24.261  1.00  0.00           H
ATOM   2863  HB3 LYS   181      25.000  35.184  23.103  1.00  0.00           H
ATOM   2864  CG  LYS   181      26.515  33.751  22.771  1.00  0.00           C
ATOM   2865  HG2 LYS   181      26.262  33.638  21.717  1.00  0.00           H
ATOM   2866  HG3 LYS   181      27.591  33.608  22.871  1.00  0.00           H
ATOM   2867  CD  LYS   181      25.784  32.667  23.560  1.00  0.00           C
ATOM   2868  HD2 LYS   181      26.304  31.722  23.405  1.00  0.00           H
ATOM   2869  HD3 LYS   181      25.884  32.962  24.604  1.00  0.00           H
ATOM   2870  CE  LYS   181      24.291  32.524  23.238  1.00  0.00           C
ATOM   2871  HE2 LYS   181      23.746  31.962  23.996  1.00  0.00           H
ATOM   2872  HE3 LYS   181      23.937  33.555  23.245  1.00  0.00           H
ATOM   2873  NZ  LYS   181      23.997  31.970  21.913  1.00  0.00           N
ATOM   2874  HZ1 LYS   181      23.016  32.060  21.692  1.00  0.00           H
ATOM   2875  HZ2 LYS   181      24.199  30.982  21.863  1.00  0.00           H
ATOM   2876  HZ3 LYS   181      24.374  32.513  21.149  1.00  0.00           H
ATOM   2877  C   LYS   181      26.003  37.662  22.554  1.00  0.00           C
ATOM   2878  O   LYS   181      24.853  37.798  22.164  1.00  0.00           O
ATOM   2879  N   ARG   182      26.743  38.609  23.174  1.00  0.00           N
ATOM   2880  H   ARG   182      27.600  38.339  23.635  1.00  0.00           H
ATOM   2881  CA  ARG   182      26.449  40.105  23.107  1.00  0.00           C
ATOM   2882  HA  ARG   182      25.447  40.299  22.724  1.00  0.00           H
ATOM   2883  CB  ARG   182      26.586  40.695  24.464  1.00  0.00           C
ATOM   2884  HB2 ARG   182      27.303  40.075  25.002  1.00  0.00           H
ATOM   2885  HB3 ARG   182      26.991  41.700  24.348  1.00  0.00           H
ATOM   2886  CG  ARG   182      25.278  40.764  25.333  1.00  0.00           C
ATOM   2887  HG2 ARG   182      25.511  40.981  26.374  1.00  0.00           H
ATOM   2888  HG3 ARG   182      24.691  41.602  24.956  1.00  0.00           H
ATOM   2889  CD  ARG   182      24.278  39.626  25.306  1.00  0.00           C
ATOM   2890  HD2 ARG   182      23.879  39.413  24.314  1.00  0.00           H
ATOM   2891  HD3 ARG   182      24.862  38.764  25.624  1.00  0.00           H
ATOM   2892  NE  ARG   182      23.118  39.742  26.123  1.00  0.00           N
ATOM   2893  HE  ARG   182      23.190  40.492  26.795  1.00  0.00           H
ATOM   2894  CZ  ARG   182      22.169  38.872  26.401  1.00  0.00           C
ATOM   2895  NH1 ARG   182      21.661  38.970  27.640  1.00  0.00           N
ATOM   2896 HH11 ARG   182      22.004  39.752  28.181  1.00  0.00           H
ATOM   2897 HH12 ARG   182      21.055  38.315  28.114  1.00  0.00           H
ATOM   2898  NH2 ARG   182      21.876  37.751  25.738  1.00  0.00           N
ATOM   2899 HH21 ARG   182      22.255  37.533  24.829  1.00  0.00           H
ATOM   2900 HH22 ARG   182      21.134  37.136  26.040  1.00  0.00           H
ATOM   2901  C   ARG   182      27.305  40.903  22.130  1.00  0.00           C
ATOM   2902  O   ARG   182      26.952  42.046  21.832  1.00  0.00           O
ATOM   2903  N   ASN   183      28.449  40.397  21.719  1.00  0.00           N
ATOM   2904  H   ASN   183      28.542  39.393  21.773  1.00  0.00           H
ATOM   2905  CA  ASN   183      29.371  40.990  20.861  1.00  0.00           C
ATOM   2906  HA  ASN   183      30.285  40.396  20.841  1.00  0.00           H
ATOM   2907  CB  ASN   183      28.752  41.205  19.474  1.00  0.00           C
ATOM   2908  HB2 ASN   183      28.129  42.096  19.551  1.00  0.00           H
ATOM   2909  HB3 ASN   183      29.596  41.346  18.799  1.00  0.00           H
ATOM   2910  CG  ASN   183      27.920  39.990  18.988  1.00  0.00           C
ATOM   2911  OD1 ASN   183      26.773  39.754  19.430  1.00  0.00           O
ATOM   2912  ND2 ASN   183      28.432  39.052  18.180  1.00  0.00           N
ATOM   2913 HD21 ASN   183      29.410  39.126  17.938  1.00  0.00           H
ATOM   2914 HD22 ASN   183      27.849  38.229  18.161  1.00  0.00           H
ATOM   2915  C   ASN   183      29.960  42.300  21.524  1.00  0.00           C
ATOM   2916  O   ASN   183      29.969  43.326  20.862  1.00  0.00           O
ATOM   2917  N   ILE   184      30.384  42.201  22.814  1.00  0.00           N
ATOM   2918  H   ILE   184      30.220  41.345  23.322  1.00  0.00           H
ATOM   2919  CA  ILE   184      31.012  43.366  23.458  1.00  0.00           C
ATOM   2920  HA  ILE   184      30.547  44.249  23.021  1.00  0.00           H
ATOM   2921  CB  ILE   184      30.855  43.362  24.982  1.00  0.00           C
ATOM   2922  HB  ILE   184      31.668  42.775  25.409  1.00  0.00           H
ATOM   2923  CG2 ILE   184      30.913  44.859  25.474  1.00  0.00           C
ATOM   2924 HG21 ILE   184      30.097  45.276  24.884  1.00  0.00           H
ATOM   2925 HG22 ILE   184      31.904  45.277  25.299  1.00  0.00           H
ATOM   2926 HG23 ILE   184      30.662  44.930  26.534  1.00  0.00           H
ATOM   2927  CG1 ILE   184      29.554  42.745  25.535  1.00  0.00           C
ATOM   2928 HG12 ILE   184      28.726  43.411  25.293  1.00  0.00           H
ATOM   2929 HG13 ILE   184      29.385  41.689  25.322  1.00  0.00           H
ATOM   2930  CD1 ILE   184      29.615  42.631  27.111  1.00  0.00           C
ATOM   2931 HD11 ILE   184      28.854  41.906  27.400  1.00  0.00           H
ATOM   2932 HD12 ILE   184      29.318  43.616  27.471  1.00  0.00           H
ATOM   2933 HD13 ILE   184      30.572  42.245  27.463  1.00  0.00           H
ATOM   2934  C   ILE   184      32.579  43.359  23.213  1.00  0.00           C
ATOM   2935  O   ILE   184      33.193  42.348  23.428  1.00  0.00           O
ATOM   2936  N   PRO   185      33.254  44.519  22.928  1.00  0.00           N
ATOM   2937  CD  PRO   185      32.583  45.635  22.300  1.00  0.00           C
ATOM   2938  HD2 PRO   185      32.362  46.430  23.011  1.00  0.00           H
ATOM   2939  HD3 PRO   185      31.659  45.493  21.738  1.00  0.00           H
ATOM   2940  CG  PRO   185      33.564  46.181  21.351  1.00  0.00           C
ATOM   2941  HG2 PRO   185      33.438  47.254  21.207  1.00  0.00           H
ATOM   2942  HG3 PRO   185      33.570  45.617  20.416  1.00  0.00           H
ATOM   2943  CB  PRO   185      34.894  45.910  22.003  1.00  0.00           C
ATOM   2944  HB2 PRO   185      35.064  46.721  22.711  1.00  0.00           H
ATOM   2945  HB3 PRO   185      35.812  45.883  21.416  1.00  0.00           H
ATOM   2946  CA  PRO   185      34.708  44.553  22.707  1.00  0.00           C
ATOM   2947  HA  PRO   185      34.951  43.832  21.926  1.00  0.00           H
ATOM   2948  C   PRO   185      35.593  44.355  23.904  1.00  0.00           C
ATOM   2949  O   PRO   185      36.196  45.313  24.454  1.00  0.00           O
ATOM   2950  N   ILE   186      35.552  43.123  24.362  1.00  0.00           N
ATOM   2951  H   ILE   186      35.053  42.410  23.850  1.00  0.00           H
ATOM   2952  CA  ILE   186      36.056  42.587  25.684  1.00  0.00           C
ATOM   2953  HA  ILE   186      37.019  43.060  25.878  1.00  0.00           H
ATOM   2954  CB  ILE   186      35.023  42.900  26.822  1.00  0.00           C
ATOM   2955  HB  ILE   186      34.144  42.291  26.612  1.00  0.00           H
ATOM   2956  CG2 ILE   186      35.535  42.453  28.201  1.00  0.00           C
ATOM   2957 HG21 ILE   186      36.386  43.105  28.398  1.00  0.00           H
ATOM   2958 HG22 ILE   186      35.967  41.452  28.215  1.00  0.00           H
ATOM   2959 HG23 ILE   186      34.841  42.537  29.038  1.00  0.00           H
ATOM   2960  CG1 ILE   186      34.470  44.373  26.852  1.00  0.00           C
ATOM   2961 HG12 ILE   186      35.374  44.983  26.837  1.00  0.00           H
ATOM   2962 HG13 ILE   186      33.964  44.523  25.898  1.00  0.00           H
ATOM   2963  CD1 ILE   186      33.495  44.831  27.874  1.00  0.00           C
ATOM   2964 HD11 ILE   186      34.001  44.808  28.838  1.00  0.00           H
ATOM   2965 HD12 ILE   186      32.578  44.246  27.794  1.00  0.00           H
ATOM   2966 HD13 ILE   186      33.206  45.874  27.736  1.00  0.00           H
ATOM   2967  C   ILE   186      36.349  41.065  25.613  1.00  0.00           C
ATOM   2968  O   ILE   186      35.653  40.362  24.859  1.00  0.00           O
ATOM   2969  N   GLU   187      37.352  40.592  26.338  1.00  0.00           N
ATOM   2970  H   GLU   187      37.861  41.214  26.950  1.00  0.00           H
ATOM   2971  CA  GLU   187      37.559  39.150  26.520  1.00  0.00           C
ATOM   2972  HA  GLU   187      36.600  38.634  26.572  1.00  0.00           H
ATOM   2973  CB  GLU   187      38.403  38.579  25.288  1.00  0.00           C
ATOM   2974  HB2 GLU   187      37.729  38.492  24.436  1.00  0.00           H
ATOM   2975  HB3 GLU   187      39.188  39.265  24.969  1.00  0.00           H
ATOM   2976  CG  GLU   187      39.047  37.209  25.574  1.00  0.00           C
ATOM   2977  HG2 GLU   187      39.862  37.305  26.290  1.00  0.00           H
ATOM   2978  HG3 GLU   187      38.330  36.449  25.883  1.00  0.00           H
ATOM   2979  CD  GLU   187      39.724  36.655  24.310  1.00  0.00           C
ATOM   2980  OE1 GLU   187      40.713  35.852  24.455  1.00  0.00           O
ATOM   2981  OE2 GLU   187      39.400  37.106  23.185  1.00  0.00           O
ATOM   2982  C   GLU   187      38.177  38.838  27.882  1.00  0.00           C
ATOM   2983  O   GLU   187      39.115  39.512  28.361  1.00  0.00           O
ATOM   2984  N   VAL   188      37.607  37.825  28.586  1.00  0.00           N
ATOM   2985  H   VAL   188      36.779  37.424  28.171  1.00  0.00           H
ATOM   2986  CA  VAL   188      38.126  37.257  29.833  1.00  0.00           C
ATOM   2987  HA  VAL   188      38.186  38.139  30.470  1.00  0.00           H
ATOM   2988  CB  VAL   188      37.153  36.247  30.421  1.00  0.00           C
ATOM   2989  HB  VAL   188      37.105  35.331  29.832  1.00  0.00           H
ATOM   2990  CG1 VAL   188      37.511  35.740  31.856  1.00  0.00           C
ATOM   2991 HG11 VAL   188      37.632  36.592  32.526  1.00  0.00           H
ATOM   2992 HG12 VAL   188      36.702  35.115  32.237  1.00  0.00           H
ATOM   2993 HG13 VAL   188      38.372  35.085  31.719  1.00  0.00           H
ATOM   2994  CG2 VAL   188      35.786  36.897  30.573  1.00  0.00           C
ATOM   2995 HG21 VAL   188      35.791  37.623  31.387  1.00  0.00           H
ATOM   2996 HG22 VAL   188      35.042  36.160  30.874  1.00  0.00           H
ATOM   2997 HG23 VAL   188      35.379  37.489  29.752  1.00  0.00           H
ATOM   2998  C   VAL   188      39.571  36.624  29.697  1.00  0.00           C
ATOM   2999  O   VAL   188      39.703  35.508  29.218  1.00  0.00           O
ATOM   3000  N   VAL   189      40.515  37.345  30.282  1.00  0.00           N
ATOM   3001  H   VAL   189      40.217  38.212  30.707  1.00  0.00           H
ATOM   3002  CA  VAL   189      41.961  37.136  30.125  1.00  0.00           C
ATOM   3003  HA  VAL   189      42.012  36.384  29.339  1.00  0.00           H
ATOM   3004  CB  VAL   189      42.572  38.458  29.641  1.00  0.00           C
ATOM   3005  HB  VAL   189      41.843  38.959  29.004  1.00  0.00           H
ATOM   3006  CG1 VAL   189      43.052  39.419  30.795  1.00  0.00           C
ATOM   3007 HG11 VAL   189      42.210  39.781  31.386  1.00  0.00           H
ATOM   3008 HG12 VAL   189      43.844  39.000  31.415  1.00  0.00           H
ATOM   3009 HG13 VAL   189      43.480  40.253  30.240  1.00  0.00           H
ATOM   3010  CG2 VAL   189      43.912  38.145  28.913  1.00  0.00           C
ATOM   3011 HG21 VAL   189      44.668  37.724  29.576  1.00  0.00           H
ATOM   3012 HG22 VAL   189      44.198  38.944  28.231  1.00  0.00           H
ATOM   3013 HG23 VAL   189      43.742  37.350  28.187  1.00  0.00           H
ATOM   3014  C   VAL   189      42.692  36.478  31.347  1.00  0.00           C
ATOM   3015  O   VAL   189      43.587  35.623  31.125  1.00  0.00           O
ATOM   3016  N   ALA   190      42.287  36.740  32.592  1.00  0.00           N
ATOM   3017  H   ALA   190      41.500  37.372  32.640  1.00  0.00           H
ATOM   3018  CA  ALA   190      42.776  36.255  33.836  1.00  0.00           C
ATOM   3019  HA  ALA   190      43.195  35.264  33.664  1.00  0.00           H
ATOM   3020  CB  ALA   190      43.727  37.215  34.512  1.00  0.00           C
ATOM   3021  HB1 ALA   190      44.738  37.007  34.163  1.00  0.00           H
ATOM   3022  HB2 ALA   190      43.706  37.080  35.594  1.00  0.00           H
ATOM   3023  HB3 ALA   190      43.610  38.258  34.219  1.00  0.00           H
ATOM   3024  C   ALA   190      41.567  36.029  34.787  1.00  0.00           C
ATOM   3025  O   ALA   190      40.731  36.937  34.974  1.00  0.00           O
ATOM   3026  N   LEU   191      41.619  34.930  35.496  1.00  0.00           N
ATOM   3027  H   LEU   191      42.365  34.272  35.323  1.00  0.00           H
ATOM   3028  CA  LEU   191      40.684  34.537  36.577  1.00  0.00           C
ATOM   3029  HA  LEU   191      39.922  35.318  36.553  1.00  0.00           H
ATOM   3030  CB  LEU   191      39.985  33.264  36.187  1.00  0.00           C
ATOM   3031  HB2 LEU   191      39.638  33.437  35.168  1.00  0.00           H
ATOM   3032  HB3 LEU   191      40.826  32.591  36.026  1.00  0.00           H
ATOM   3033  CG  LEU   191      38.888  32.687  37.120  1.00  0.00           C
ATOM   3034  HG  LEU   191      38.559  31.769  36.632  1.00  0.00           H
ATOM   3035  CD1 LEU   191      39.264  32.428  38.569  1.00  0.00           C
ATOM   3036 HD11 LEU   191      38.523  31.817  39.083  1.00  0.00           H
ATOM   3037 HD12 LEU   191      39.550  33.322  39.122  1.00  0.00           H
ATOM   3038 HD13 LEU   191      40.223  31.911  38.512  1.00  0.00           H
ATOM   3039  CD2 LEU   191      37.843  33.797  37.140  1.00  0.00           C
ATOM   3040 HD21 LEU   191      38.145  34.690  37.687  1.00  0.00           H
ATOM   3041 HD22 LEU   191      37.536  33.985  36.111  1.00  0.00           H
ATOM   3042 HD23 LEU   191      36.969  33.404  37.660  1.00  0.00           H
ATOM   3043  C   LEU   191      41.428  34.452  37.887  1.00  0.00           C
ATOM   3044  O   LEU   191      42.385  33.679  38.022  1.00  0.00           O
ATOM   3045  N   ILE   192      41.029  35.298  38.840  1.00  0.00           N
ATOM   3046  H   ILE   192      40.266  35.926  38.637  1.00  0.00           H
ATOM   3047  CA  ILE   192      41.798  35.560  40.066  1.00  0.00           C
ATOM   3048  HA  ILE   192      42.674  34.911  40.060  1.00  0.00           H
ATOM   3049  CB  ILE   192      42.399  36.986  39.972  1.00  0.00           C
ATOM   3050  HB  ILE   192      43.232  37.061  40.670  1.00  0.00           H
ATOM   3051  CG2 ILE   192      43.011  37.174  38.586  1.00  0.00           C
ATOM   3052 HG21 ILE   192      42.293  37.031  37.779  1.00  0.00           H
ATOM   3053 HG22 ILE   192      43.913  36.563  38.554  1.00  0.00           H
ATOM   3054 HG23 ILE   192      43.399  38.190  38.508  1.00  0.00           H
ATOM   3055  CG1 ILE   192      41.363  38.095  40.347  1.00  0.00           C
ATOM   3056 HG12 ILE   192      41.123  38.527  39.376  1.00  0.00           H
ATOM   3057 HG13 ILE   192      40.436  37.775  40.823  1.00  0.00           H
ATOM   3058  CD1 ILE   192      41.974  39.189  41.289  1.00  0.00           C
ATOM   3059 HD11 ILE   192      42.629  39.778  40.647  1.00  0.00           H
ATOM   3060 HD12 ILE   192      42.456  38.753  42.163  1.00  0.00           H
ATOM   3061 HD13 ILE   192      41.210  39.861  41.682  1.00  0.00           H
ATOM   3062  C   ILE   192      40.995  35.331  41.445  1.00  0.00           C
ATOM   3063  O   ILE   192      39.786  35.404  41.493  1.00  0.00           O
ATOM   3064  N   ASN   193      41.762  35.225  42.539  1.00  0.00           N
ATOM   3065  H   ASN   193      42.756  35.090  42.418  1.00  0.00           H
ATOM   3066  CA  ASN   193      41.259  35.428  43.880  1.00  0.00           C
ATOM   3067  HA  ASN   193      40.174  35.433  43.987  1.00  0.00           H
ATOM   3068  CB  ASN   193      41.885  34.261  44.579  1.00  0.00           C
ATOM   3069  HB2 ASN   193      41.436  33.346  44.192  1.00  0.00           H
ATOM   3070  HB3 ASN   193      42.956  34.200  44.389  1.00  0.00           H
ATOM   3071  CG  ASN   193      41.592  34.378  46.016  1.00  0.00           C
ATOM   3072  OD1 ASN   193      42.314  35.148  46.689  1.00  0.00           O
ATOM   3073  ND2 ASN   193      40.619  33.721  46.594  1.00  0.00           N
ATOM   3074 HD21 ASN   193      40.011  33.145  46.030  1.00  0.00           H
ATOM   3075 HD22 ASN   193      40.481  33.917  47.575  1.00  0.00           H
ATOM   3076  C   ASN   193      41.704  36.872  44.378  1.00  0.00           C
ATOM   3077  O   ASN   193      42.824  37.344  44.091  1.00  0.00           O
ATOM   3078  N   ASP   194      40.823  37.584  45.092  1.00  0.00           N
ATOM   3079  H   ASP   194      39.853  37.311  45.039  1.00  0.00           H
ATOM   3080  CA  ASP   194      41.124  38.946  45.590  1.00  0.00           C
ATOM   3081  HA  ASP   194      41.384  39.585  44.747  1.00  0.00           H
ATOM   3082  CB  ASP   194      39.873  39.604  46.198  1.00  0.00           C
ATOM   3083  HB2 ASP   194      40.012  40.679  46.320  1.00  0.00           H
ATOM   3084  HB3 ASP   194      39.074  39.437  45.477  1.00  0.00           H
ATOM   3085  CG  ASP   194      39.339  38.940  47.449  1.00  0.00           C
ATOM   3086  OD1 ASP   194      39.208  37.658  47.468  1.00  0.00           O
ATOM   3087  OD2 ASP   194      39.044  39.601  48.415  1.00  0.00           O
ATOM   3088  C   ASP   194      42.350  39.013  46.548  1.00  0.00           C
ATOM   3089  O   ASP   194      42.887  40.150  46.654  1.00  0.00           O
ATOM   3090  N   THR   195      42.892  37.897  47.150  1.00  0.00           N
ATOM   3091  H   THR   195      42.376  37.069  46.890  1.00  0.00           H
ATOM   3092  CA  THR   195      44.082  37.882  47.993  1.00  0.00           C
ATOM   3093  HA  THR   195      44.036  38.859  48.475  1.00  0.00           H
ATOM   3094  CB  THR   195      44.164  36.768  48.992  1.00  0.00           C
ATOM   3095  HB  THR   195      44.162  35.820  48.455  1.00  0.00           H
ATOM   3096  CG2 THR   195      45.308  36.613  49.915  1.00  0.00           C
ATOM   3097 HG21 THR   195      46.169  36.717  49.255  1.00  0.00           H
ATOM   3098 HG22 THR   195      45.310  35.657  50.440  1.00  0.00           H
ATOM   3099 HG23 THR   195      45.286  37.349  50.719  1.00  0.00           H
ATOM   3100  OG1 THR   195      43.008  36.854  49.833  1.00  0.00           O
ATOM   3101  HG1 THR   195      42.199  36.507  49.449  1.00  0.00           H
ATOM   3102  C   THR   195      45.268  37.821  47.049  1.00  0.00           C
ATOM   3103  O   THR   195      46.223  38.376  47.488  1.00  0.00           O
ATOM   3104  N   THR   196      45.217  37.456  45.791  1.00  0.00           N
ATOM   3105  H   THR   196      44.396  36.975  45.452  1.00  0.00           H
ATOM   3106  CA  THR   196      46.254  37.720  44.800  1.00  0.00           C
ATOM   3107  HA  THR   196      47.230  37.529  45.246  1.00  0.00           H
ATOM   3108  CB  THR   196      46.181  36.650  43.631  1.00  0.00           C
ATOM   3109  HB  THR   196      45.279  36.833  43.048  1.00  0.00           H
ATOM   3110  CG2 THR   196      47.389  36.575  42.701  1.00  0.00           C
ATOM   3111 HG21 THR   196      48.305  36.198  43.158  1.00  0.00           H
ATOM   3112 HG22 THR   196      47.557  37.563  42.271  1.00  0.00           H
ATOM   3113 HG23 THR   196      47.094  35.929  41.875  1.00  0.00           H
ATOM   3114  OG1 THR   196      46.021  35.430  44.180  1.00  0.00           O
ATOM   3115  HG1 THR   196      46.669  35.245  44.864  1.00  0.00           H
ATOM   3116  C   THR   196      46.145  39.108  44.147  1.00  0.00           C
ATOM   3117  O   THR   196      47.183  39.700  44.024  1.00  0.00           O
ATOM   3118  N   GLY   197      44.922  39.592  43.820  1.00  0.00           N
ATOM   3119  H   GLY   197      44.145  38.979  44.020  1.00  0.00           H
ATOM   3120  CA  GLY   197      44.672  41.004  43.428  1.00  0.00           C
ATOM   3121  HA2 GLY   197      44.981  41.164  42.395  1.00  0.00           H
ATOM   3122  HA3 GLY   197      43.591  41.076  43.547  1.00  0.00           H
ATOM   3123  C   GLY   197      45.282  41.933  44.399  1.00  0.00           C
ATOM   3124  O   GLY   197      45.958  42.848  43.970  1.00  0.00           O
ATOM   3125  N   THR   198      45.203  41.639  45.711  1.00  0.00           N
ATOM   3126  H   THR   198      44.722  40.789  45.970  1.00  0.00           H
ATOM   3127  CA  THR   198      45.643  42.501  46.816  1.00  0.00           C
ATOM   3128  HA  THR   198      45.273  43.523  46.732  1.00  0.00           H
ATOM   3129  CB  THR   198      45.250  41.883  48.194  1.00  0.00           C
ATOM   3130  HB  THR   198      45.466  40.815  48.165  1.00  0.00           H
ATOM   3131  CG2 THR   198      45.848  42.586  49.439  1.00  0.00           C
ATOM   3132 HG21 THR   198      45.889  43.674  49.374  1.00  0.00           H
ATOM   3133 HG22 THR   198      46.844  42.160  49.562  1.00  0.00           H
ATOM   3134 HG23 THR   198      45.402  42.238  50.370  1.00  0.00           H
ATOM   3135  OG1 THR   198      43.816  42.101  48.222  1.00  0.00           O
ATOM   3136  HG1 THR   198      43.443  41.457  47.615  1.00  0.00           H
ATOM   3137  C   THR   198      47.130  42.624  46.825  1.00  0.00           C
ATOM   3138  O   THR   198      47.695  43.738  46.879  1.00  0.00           O
ATOM   3139  N   LEU   199      47.855  41.506  46.603  1.00  0.00           N
ATOM   3140  H   LEU   199      47.255  40.701  46.492  1.00  0.00           H
ATOM   3141  CA  LEU   199      49.358  41.414  46.479  1.00  0.00           C
ATOM   3142  HA  LEU   199      49.785  41.913  47.348  1.00  0.00           H
ATOM   3143  CB  LEU   199      49.734  39.916  46.438  1.00  0.00           C
ATOM   3144  HB2 LEU   199      49.818  39.495  47.440  1.00  0.00           H
ATOM   3145  HB3 LEU   199      48.902  39.379  45.983  1.00  0.00           H
ATOM   3146  CG  LEU   199      50.989  39.610  45.585  1.00  0.00           C
ATOM   3147  HG  LEU   199      50.822  40.143  44.648  1.00  0.00           H
ATOM   3148  CD1 LEU   199      52.296  40.202  46.331  1.00  0.00           C
ATOM   3149 HD11 LEU   199      52.397  39.754  47.320  1.00  0.00           H
ATOM   3150 HD12 LEU   199      52.098  41.268  46.438  1.00  0.00           H
ATOM   3151 HD13 LEU   199      53.118  40.131  45.619  1.00  0.00           H
ATOM   3152  CD2 LEU   199      51.245  38.077  45.447  1.00  0.00           C
ATOM   3153 HD21 LEU   199      52.122  37.911  44.822  1.00  0.00           H
ATOM   3154 HD22 LEU   199      51.446  37.729  46.461  1.00  0.00           H
ATOM   3155 HD23 LEU   199      50.375  37.545  45.064  1.00  0.00           H
ATOM   3156  C   LEU   199      49.831  42.175  45.186  1.00  0.00           C
ATOM   3157  O   LEU   199      50.721  43.036  45.279  1.00  0.00           O
ATOM   3158  N   VAL   200      49.181  41.950  44.019  1.00  0.00           N
ATOM   3159  H   VAL   200      48.469  41.237  43.947  1.00  0.00           H
ATOM   3160  CA  VAL   200      49.666  42.588  42.767  1.00  0.00           C
ATOM   3161  HA  VAL   200      50.751  42.501  42.778  1.00  0.00           H
ATOM   3162  CB  VAL   200      49.183  41.776  41.563  1.00  0.00           C
ATOM   3163  HB  VAL   200      48.153  41.504  41.796  1.00  0.00           H
ATOM   3164  CG1 VAL   200      49.337  42.418  40.213  1.00  0.00           C
ATOM   3165 HG11 VAL   200      50.388  42.633  40.018  1.00  0.00           H
ATOM   3166 HG12 VAL   200      49.007  41.705  39.457  1.00  0.00           H
ATOM   3167 HG13 VAL   200      48.791  43.358  40.132  1.00  0.00           H
ATOM   3168  CG2 VAL   200      49.959  40.404  41.538  1.00  0.00           C
ATOM   3169 HG21 VAL   200      49.543  39.672  42.231  1.00  0.00           H
ATOM   3170 HG22 VAL   200      51.012  40.560  41.777  1.00  0.00           H
ATOM   3171 HG23 VAL   200      49.880  39.914  40.567  1.00  0.00           H
ATOM   3172  C   VAL   200      49.341  44.092  42.670  1.00  0.00           C
ATOM   3173  O   VAL   200      50.137  44.894  42.176  1.00  0.00           O
ATOM   3174  N   ALA   201      48.218  44.546  43.200  1.00  0.00           N
ATOM   3175  H   ALA   201      47.590  43.879  43.627  1.00  0.00           H
ATOM   3176  CA  ALA   201      47.938  46.045  43.177  1.00  0.00           C
ATOM   3177  HA  ALA   201      48.004  46.412  42.153  1.00  0.00           H
ATOM   3178  CB  ALA   201      46.533  46.336  43.627  1.00  0.00           C
ATOM   3179  HB1 ALA   201      45.885  45.532  43.277  1.00  0.00           H
ATOM   3180  HB2 ALA   201      46.160  47.264  43.192  1.00  0.00           H
ATOM   3181  HB3 ALA   201      46.540  46.335  44.717  1.00  0.00           H
ATOM   3182  C   ALA   201      48.885  46.888  43.998  1.00  0.00           C
ATOM   3183  O   ALA   201      49.299  47.982  43.594  1.00  0.00           O
ATOM   3184  N   SER   202      49.115  46.494  45.261  1.00  0.00           N
ATOM   3185  H   SER   202      48.697  45.651  45.628  1.00  0.00           H
ATOM   3186  CA  SER   202      49.969  47.184  46.159  1.00  0.00           C
ATOM   3187  HA  SER   202      49.749  48.251  46.116  1.00  0.00           H
ATOM   3188  CB  SER   202      49.699  46.555  47.569  1.00  0.00           C
ATOM   3189  HB2 SER   202      50.237  45.608  47.546  1.00  0.00           H
ATOM   3190  HB3 SER   202      50.041  47.175  48.397  1.00  0.00           H
ATOM   3191  OG  SER   202      48.356  46.257  47.803  1.00  0.00           O
ATOM   3192  HG  SER   202      48.194  45.391  47.420  1.00  0.00           H
ATOM   3193  C   SER   202      51.451  46.955  45.711  1.00  0.00           C
ATOM   3194  O   SER   202      52.320  47.763  45.963  1.00  0.00           O
ATOM   3195  N   TYR   203      51.828  45.963  44.862  1.00  0.00           N
ATOM   3196  H   TYR   203      51.216  45.168  44.747  1.00  0.00           H
ATOM   3197  CA  TYR   203      53.148  45.780  44.270  1.00  0.00           C
ATOM   3198  HA  TYR   203      53.882  46.168  44.976  1.00  0.00           H
ATOM   3199  CB  TYR   203      53.439  44.238  44.030  1.00  0.00           C
ATOM   3200  HB2 TYR   203      53.176  43.793  44.989  1.00  0.00           H
ATOM   3201  HB3 TYR   203      52.701  43.920  43.292  1.00  0.00           H
ATOM   3202  CG  TYR   203      54.856  43.828  43.744  1.00  0.00           C
ATOM   3203  CD1 TYR   203      55.907  44.489  44.365  1.00  0.00           C
ATOM   3204  HD1 TYR   203      55.819  45.275  45.100  1.00  0.00           H
ATOM   3205  CE1 TYR   203      57.226  44.031  44.225  1.00  0.00           C
ATOM   3206  HE1 TYR   203      57.983  44.412  44.897  1.00  0.00           H
ATOM   3207  CZ  TYR   203      57.493  42.979  43.381  1.00  0.00           C
ATOM   3208  OH  TYR   203      58.792  42.531  43.075  1.00  0.00           O
ATOM   3209  HH  TYR   203      59.304  43.261  42.720  1.00  0.00           H
ATOM   3210  CE2 TYR   203      56.411  42.267  42.712  1.00  0.00           C
ATOM   3211  HE2 TYR   203      56.636  41.436  42.061  1.00  0.00           H
ATOM   3212  CD2 TYR   203      55.083  42.762  42.874  1.00  0.00           C
ATOM   3213  HD2 TYR   203      54.301  42.204  42.381  1.00  0.00           H
ATOM   3214  C   TYR   203      53.393  46.633  43.077  1.00  0.00           C
ATOM   3215  O   TYR   203      54.569  46.979  42.845  1.00  0.00           O
ATOM   3216  N   TYR   204      52.345  46.865  42.309  1.00  0.00           N
ATOM   3217  H   TYR   204      51.548  46.287  42.538  1.00  0.00           H
ATOM   3218  CA  TYR   204      52.435  47.737  41.108  1.00  0.00           C
ATOM   3219  HA  TYR   204      53.279  47.439  40.486  1.00  0.00           H
ATOM   3220  CB  TYR   204      51.105  47.588  40.325  1.00  0.00           C
ATOM   3221  HB2 TYR   204      51.135  46.557  39.975  1.00  0.00           H
ATOM   3222  HB3 TYR   204      50.285  47.780  41.017  1.00  0.00           H
ATOM   3223  CG  TYR   204      51.018  48.543  39.141  1.00  0.00           C
ATOM   3224  CD1 TYR   204      51.951  48.433  38.142  1.00  0.00           C
ATOM   3225  HD1 TYR   204      52.869  47.902  38.349  1.00  0.00           H
ATOM   3226  CE1 TYR   204      51.864  49.214  37.001  1.00  0.00           C
ATOM   3227  HE1 TYR   204      52.522  49.079  36.156  1.00  0.00           H
ATOM   3228  CZ  TYR   204      50.879  50.241  36.987  1.00  0.00           C
ATOM   3229  OH  TYR   204      50.896  51.095  35.949  1.00  0.00           O
ATOM   3230  HH  TYR   204      51.668  50.835  35.442  1.00  0.00           H
ATOM   3231  CE2 TYR   204      49.951  50.349  37.971  1.00  0.00           C
ATOM   3232  HE2 TYR   204      49.143  51.065  37.996  1.00  0.00           H
ATOM   3233  CD2 TYR   204      50.009  49.462  39.082  1.00  0.00           C
ATOM   3234  HD2 TYR   204      49.262  49.622  39.845  1.00  0.00           H
ATOM   3235  C   TYR   204      52.842  49.225  41.474  1.00  0.00           C
ATOM   3236  O   TYR   204      53.799  49.727  40.861  1.00  0.00           O
ATOM   3237  N   THR   205      52.077  49.869  42.370  1.00  0.00           N
ATOM   3238  H   THR   205      51.337  49.297  42.750  1.00  0.00           H
ATOM   3239  CA  THR   205      52.289  51.201  42.964  1.00  0.00           C
ATOM   3240  HA  THR   205      52.429  51.921  42.157  1.00  0.00           H
ATOM   3241  CB  THR   205      50.938  51.700  43.588  1.00  0.00           C
ATOM   3242  HB  THR   205      51.160  52.519  44.274  1.00  0.00           H
ATOM   3243  CG2 THR   205      49.905  51.931  42.537  1.00  0.00           C
ATOM   3244 HG21 THR   205      49.600  51.073  41.938  1.00  0.00           H
ATOM   3245 HG22 THR   205      50.280  52.712  41.874  1.00  0.00           H
ATOM   3246 HG23 THR   205      48.961  52.203  43.007  1.00  0.00           H
ATOM   3247  OG1 THR   205      50.458  50.741  44.483  1.00  0.00           O
ATOM   3248  HG1 THR   205      50.130  50.001  43.968  1.00  0.00           H
ATOM   3249  C   THR   205      53.516  51.302  43.879  1.00  0.00           C
ATOM   3250  O   THR   205      54.097  52.352  43.988  1.00  0.00           O
ATOM   3251  N   ASP   206      53.892  50.201  44.546  1.00  0.00           N
ATOM   3252  H   ASP   206      53.346  49.354  44.475  1.00  0.00           H
ATOM   3253  CA  ASP   206      54.908  50.108  45.645  1.00  0.00           C
ATOM   3254  HA  ASP   206      55.547  50.989  45.710  1.00  0.00           H
ATOM   3255  CB  ASP   206      54.120  50.255  46.978  1.00  0.00           C
ATOM   3256  HB2 ASP   206      53.606  51.203  46.819  1.00  0.00           H
ATOM   3257  HB3 ASP   206      53.474  49.412  47.224  1.00  0.00           H
ATOM   3258  CG  ASP   206      55.046  50.489  48.145  1.00  0.00           C
ATOM   3259  OD1 ASP   206      56.224  50.721  47.918  1.00  0.00           O
ATOM   3260  OD2 ASP   206      54.523  50.626  49.293  1.00  0.00           O
ATOM   3261  C   ASP   206      55.833  48.868  45.527  1.00  0.00           C
ATOM   3262  O   ASP   206      55.470  47.790  46.063  1.00  0.00           O
ATOM   3263  N   PRO   207      56.972  48.994  44.817  1.00  0.00           N
ATOM   3264  CD  PRO   207      57.398  50.164  44.079  1.00  0.00           C
ATOM   3265  HD2 PRO   207      57.159  51.036  44.688  1.00  0.00           H
ATOM   3266  HD3 PRO   207      56.918  50.156  43.101  1.00  0.00           H
ATOM   3267  CG  PRO   207      58.914  49.979  43.796  1.00  0.00           C
ATOM   3268  HG2 PRO   207      59.395  50.319  44.713  1.00  0.00           H
ATOM   3269  HG3 PRO   207      59.171  50.488  42.868  1.00  0.00           H
ATOM   3270  CB  PRO   207      58.996  48.458  43.624  1.00  0.00           C
ATOM   3271  HB2 PRO   207      60.031  48.118  43.679  1.00  0.00           H
ATOM   3272  HB3 PRO   207      58.555  48.179  42.667  1.00  0.00           H
ATOM   3273  CA  PRO   207      58.006  47.986  44.738  1.00  0.00           C
ATOM   3274  HA  PRO   207      57.440  47.146  44.332  1.00  0.00           H
ATOM   3275  C   PRO   207      58.645  47.507  46.074  1.00  0.00           C
ATOM   3276  O   PRO   207      59.460  46.620  46.060  1.00  0.00           O
ATOM   3277  N   GLU   208      58.225  48.038  47.223  1.00  0.00           N
ATOM   3278  H   GLU   208      57.701  48.883  47.046  1.00  0.00           H
ATOM   3279  CA  GLU   208      58.548  47.558  48.551  1.00  0.00           C
ATOM   3280  HA  GLU   208      59.534  47.098  48.509  1.00  0.00           H
ATOM   3281  CB  GLU   208      58.696  48.750  49.514  1.00  0.00           C
ATOM   3282  HB2 GLU   208      57.753  49.296  49.546  1.00  0.00           H
ATOM   3283  HB3 GLU   208      59.127  48.331  50.424  1.00  0.00           H
ATOM   3284  CG  GLU   208      59.719  49.718  48.915  1.00  0.00           C
ATOM   3285  HG2 GLU   208      59.424  50.071  47.927  1.00  0.00           H
ATOM   3286  HG3 GLU   208      59.792  50.483  49.689  1.00  0.00           H
ATOM   3287  CD  GLU   208      61.210  49.245  48.780  1.00  0.00           C
ATOM   3288  OE1 GLU   208      61.892  49.742  47.908  1.00  0.00           O
ATOM   3289  OE2 GLU   208      61.731  48.464  49.583  1.00  0.00           O
ATOM   3290  C   GLU   208      57.581  46.484  49.046  1.00  0.00           C
ATOM   3291  O   GLU   208      57.778  45.920  50.127  1.00  0.00           O
ATOM   3292  N   THR   209      56.439  46.204  48.376  1.00  0.00           N
ATOM   3293  H   THR   209      56.270  46.743  47.539  1.00  0.00           H
ATOM   3294  CA  THR   209      55.373  45.206  48.801  1.00  0.00           C
ATOM   3295  HA  THR   209      55.023  45.325  49.826  1.00  0.00           H
ATOM   3296  CB  THR   209      54.129  45.397  47.909  1.00  0.00           C
ATOM   3297  HB  THR   209      54.413  45.317  46.859  1.00  0.00           H
ATOM   3298  CG2 THR   209      52.995  44.429  48.137  1.00  0.00           C
ATOM   3299 HG21 THR   209      53.257  43.480  47.669  1.00  0.00           H
ATOM   3300 HG22 THR   209      52.136  44.766  47.560  1.00  0.00           H
ATOM   3301 HG23 THR   209      52.690  44.344  49.180  1.00  0.00           H
ATOM   3302  OG1 THR   209      53.597  46.673  48.065  1.00  0.00           O
ATOM   3303  HG1 THR   209      53.860  47.105  47.249  1.00  0.00           H
ATOM   3304  C   THR   209      55.891  43.793  48.593  1.00  0.00           C
ATOM   3305  O   THR   209      55.884  43.307  47.438  1.00  0.00           O
ATOM   3306  N   LYS   210      56.459  43.219  49.614  1.00  0.00           N
ATOM   3307  H   LYS   210      56.648  43.805  50.415  1.00  0.00           H
ATOM   3308  CA  LYS   210      57.125  41.862  49.589  1.00  0.00           C
ATOM   3309  HA  LYS   210      57.742  41.657  48.714  1.00  0.00           H
ATOM   3310  CB  LYS   210      57.951  41.768  50.835  1.00  0.00           C
ATOM   3311  HB2 LYS   210      57.277  41.847  51.688  1.00  0.00           H
ATOM   3312  HB3 LYS   210      58.471  40.813  50.915  1.00  0.00           H
ATOM   3313  CG  LYS   210      59.001  42.870  51.062  1.00  0.00           C
ATOM   3314  HG2 LYS   210      58.374  43.685  51.423  1.00  0.00           H
ATOM   3315  HG3 LYS   210      59.736  42.579  51.812  1.00  0.00           H
ATOM   3316  CD  LYS   210      59.752  43.364  49.869  1.00  0.00           C
ATOM   3317  HD2 LYS   210      59.024  43.706  49.133  1.00  0.00           H
ATOM   3318  HD3 LYS   210      60.326  44.252  50.133  1.00  0.00           H
ATOM   3319  CE  LYS   210      60.773  42.373  49.317  1.00  0.00           C
ATOM   3320  HE2 LYS   210      61.672  42.371  49.933  1.00  0.00           H
ATOM   3321  HE3 LYS   210      60.333  41.381  49.213  1.00  0.00           H
ATOM   3322  NZ  LYS   210      61.147  42.754  47.931  1.00  0.00           N
ATOM   3323  HZ1 LYS   210      61.798  42.085  47.545  1.00  0.00           H
ATOM   3324  HZ2 LYS   210      61.643  43.628  47.826  1.00  0.00           H
ATOM   3325  HZ3 LYS   210      60.326  42.733  47.342  1.00  0.00           H
ATOM   3326  C   LYS   210      56.118  40.712  49.745  1.00  0.00           C
ATOM   3327  O   LYS   210      56.508  39.611  49.338  1.00  0.00           O
ATOM   3328  N   MET   211      54.904  40.929  50.353  1.00  0.00           N
ATOM   3329  H   MET   211      54.704  41.914  50.453  1.00  0.00           H
ATOM   3330  CA  MET   211      53.807  40.027  50.726  1.00  0.00           C
ATOM   3331  HA  MET   211      53.595  39.340  49.907  1.00  0.00           H
ATOM   3332  CB  MET   211      54.238  39.312  52.021  1.00  0.00           C
ATOM   3333  HB2 MET   211      55.037  38.610  51.779  1.00  0.00           H
ATOM   3334  HB3 MET   211      54.697  39.962  52.766  1.00  0.00           H
ATOM   3335  CG  MET   211      53.166  38.491  52.769  1.00  0.00           C
ATOM   3336  HG2 MET   211      52.449  39.153  53.254  1.00  0.00           H
ATOM   3337  HG3 MET   211      52.627  37.973  51.975  1.00  0.00           H
ATOM   3338  SD  MET   211      53.775  37.291  53.982  1.00  0.00           S
ATOM   3339  CE  MET   211      52.242  36.667  54.576  1.00  0.00           C
ATOM   3340  HE1 MET   211      51.419  37.177  54.075  1.00  0.00           H
ATOM   3341  HE2 MET   211      52.065  35.628  54.297  1.00  0.00           H
ATOM   3342  HE3 MET   211      52.133  36.762  55.656  1.00  0.00           H
ATOM   3343  C   MET   211      52.493  40.877  50.900  1.00  0.00           C
ATOM   3344  O   MET   211      52.557  41.945  51.488  1.00  0.00           O
ATOM   3345  N   GLY   212      51.331  40.333  50.506  1.00  0.00           N
ATOM   3346  H   GLY   212      51.435  39.542  49.887  1.00  0.00           H
ATOM   3347  CA  GLY   212      50.020  40.680  51.065  1.00  0.00           C
ATOM   3348  HA2 GLY   212      49.927  41.749  51.255  1.00  0.00           H
ATOM   3349  HA3 GLY   212      49.303  40.389  50.296  1.00  0.00           H
ATOM   3350  C   GLY   212      49.630  39.813  52.263  1.00  0.00           C
ATOM   3351  O   GLY   212      50.056  38.689  52.429  1.00  0.00           O
ATOM   3352  N   VAL   213      48.793  40.356  53.127  1.00  0.00           N
ATOM   3353  H   VAL   213      48.614  41.346  53.033  1.00  0.00           H
ATOM   3354  CA  VAL   213      48.241  39.665  54.306  1.00  0.00           C
ATOM   3355  HA  VAL   213      48.151  38.648  53.926  1.00  0.00           H
ATOM   3356  CB  VAL   213      49.345  39.710  55.402  1.00  0.00           C
ATOM   3357  HB  VAL   213      50.268  39.469  54.874  1.00  0.00           H
ATOM   3358  CG1 VAL   213      49.722  41.106  55.865  1.00  0.00           C
ATOM   3359 HG11 VAL   213      49.028  41.411  56.648  1.00  0.00           H
ATOM   3360 HG12 VAL   213      50.715  41.256  56.288  1.00  0.00           H
ATOM   3361 HG13 VAL   213      49.754  41.808  55.032  1.00  0.00           H
ATOM   3362  CG2 VAL   213      49.059  38.710  56.524  1.00  0.00           C
ATOM   3363 HG21 VAL   213      48.282  39.068  57.199  1.00  0.00           H
ATOM   3364 HG22 VAL   213      49.999  38.547  57.051  1.00  0.00           H
ATOM   3365 HG23 VAL   213      48.705  37.760  56.124  1.00  0.00           H
ATOM   3366  C   VAL   213      46.866  40.066  54.890  1.00  0.00           C
ATOM   3367  O   VAL   213      46.574  41.236  55.211  1.00  0.00           O
ATOM   3368  N   ILE   214      45.950  39.114  55.081  1.00  0.00           N
ATOM   3369  H   ILE   214      46.376  38.207  54.957  1.00  0.00           H
ATOM   3370  CA  ILE   214      44.598  39.353  55.621  1.00  0.00           C
ATOM   3371  HA  ILE   214      44.491  40.437  55.656  1.00  0.00           H
ATOM   3372  CB  ILE   214      43.466  38.865  54.717  1.00  0.00           C
ATOM   3373  HB  ILE   214      43.349  37.804  54.938  1.00  0.00           H
ATOM   3374  CG2 ILE   214      42.139  39.407  55.225  1.00  0.00           C
ATOM   3375 HG21 ILE   214      42.067  40.493  55.267  1.00  0.00           H
ATOM   3376 HG22 ILE   214      41.781  39.036  56.186  1.00  0.00           H
ATOM   3377 HG23 ILE   214      41.292  39.136  54.596  1.00  0.00           H
ATOM   3378  CG1 ILE   214      43.594  39.022  53.237  1.00  0.00           C
ATOM   3379 HG12 ILE   214      44.537  38.620  52.867  1.00  0.00           H
ATOM   3380 HG13 ILE   214      42.753  38.502  52.778  1.00  0.00           H
ATOM   3381  CD1 ILE   214      43.670  40.469  52.832  1.00  0.00           C
ATOM   3382 HD11 ILE   214      43.999  40.401  51.795  1.00  0.00           H
ATOM   3383 HD12 ILE   214      44.581  40.896  53.251  1.00  0.00           H
ATOM   3384 HD13 ILE   214      42.744  40.999  53.061  1.00  0.00           H
ATOM   3385  C   ILE   214      44.386  38.833  57.064  1.00  0.00           C
ATOM   3386  O   ILE   214      44.738  37.716  57.462  1.00  0.00           O
ATOM   3387  N   PHE   215      43.845  39.722  57.877  1.00  0.00           N
ATOM   3388  H   PHE   215      43.649  40.669  57.585  1.00  0.00           H
ATOM   3389  CA  PHE   215      43.642  39.588  59.368  1.00  0.00           C
ATOM   3390  HA  PHE   215      43.893  38.562  59.640  1.00  0.00           H
ATOM   3391  CB  PHE   215      44.513  40.483  60.174  1.00  0.00           C
ATOM   3392  HB2 PHE   215      44.218  41.499  59.915  1.00  0.00           H
ATOM   3393  HB3 PHE   215      44.265  40.345  61.227  1.00  0.00           H
ATOM   3394  CG  PHE   215      46.038  40.197  60.123  1.00  0.00           C
ATOM   3395  CD1 PHE   215      46.526  38.968  60.644  1.00  0.00           C
ATOM   3396  HD1 PHE   215      45.856  38.275  61.130  1.00  0.00           H
ATOM   3397  CE1 PHE   215      47.891  38.603  60.541  1.00  0.00           C
ATOM   3398  HE1 PHE   215      48.315  37.646  60.807  1.00  0.00           H
ATOM   3399  CZ  PHE   215      48.794  39.519  59.973  1.00  0.00           C
ATOM   3400  HZ  PHE   215      49.800  39.167  59.794  1.00  0.00           H
ATOM   3401  CE2 PHE   215      48.335  40.803  59.572  1.00  0.00           C
ATOM   3402  HE2 PHE   215      48.996  41.505  59.086  1.00  0.00           H
ATOM   3403  CD2 PHE   215      46.971  41.156  59.626  1.00  0.00           C
ATOM   3404  HD2 PHE   215      46.645  42.084  59.178  1.00  0.00           H
ATOM   3405  C   PHE   215      42.127  39.779  59.656  1.00  0.00           C
ATOM   3406  O   PHE   215      41.620  40.801  59.286  1.00  0.00           O
ATOM   3407  N   GLY   216      41.521  38.873  60.432  1.00  0.00           N
ATOM   3408  H   GLY   216      42.017  38.021  60.649  1.00  0.00           H
ATOM   3409  CA  GLY   216      40.061  38.998  60.694  1.00  0.00           C
ATOM   3410  HA2 GLY   216      39.843  39.670  61.523  1.00  0.00           H
ATOM   3411  HA3 GLY   216      39.648  39.293  59.731  1.00  0.00           H
ATOM   3412  C   GLY   216      39.341  37.621  61.129  1.00  0.00           C
ATOM   3413  O   GLY   216      39.921  36.886  61.956  1.00  0.00           O
ATOM   3414  N   THR   217      38.200  37.320  60.514  1.00  0.00           N
ATOM   3415  H   THR   217      38.020  38.003  59.793  1.00  0.00           H
ATOM   3416  CA  THR   217      37.398  36.108  60.660  1.00  0.00           C
ATOM   3417  HA  THR   217      37.358  35.974  61.741  1.00  0.00           H
ATOM   3418  CB  THR   217      36.022  36.196  60.068  1.00  0.00           C
ATOM   3419  HB  THR   217      36.205  36.479  59.032  1.00  0.00           H
ATOM   3420  CG2 THR   217      34.928  35.110  60.119  1.00  0.00           C
ATOM   3421 HG21 THR   217      34.648  34.879  61.147  1.00  0.00           H
ATOM   3422 HG22 THR   217      35.314  34.236  59.595  1.00  0.00           H
ATOM   3423 HG23 THR   217      34.009  35.330  59.575  1.00  0.00           H
ATOM   3424  OG1 THR   217      35.395  37.274  60.637  1.00  0.00           O
ATOM   3425  HG1 THR   217      36.025  37.999  60.665  1.00  0.00           H
ATOM   3426  C   THR   217      38.173  34.790  60.181  1.00  0.00           C
ATOM   3427  O   THR   217      38.071  33.751  60.874  1.00  0.00           O
ATOM   3428  N   GLY   218      39.075  34.924  59.225  1.00  0.00           N
ATOM   3429  H   GLY   218      39.135  35.799  58.724  1.00  0.00           H
ATOM   3430  CA  GLY   218      40.208  34.009  58.849  1.00  0.00           C
ATOM   3431  HA2 GLY   218      40.022  33.050  59.336  1.00  0.00           H
ATOM   3432  HA3 GLY   218      40.068  33.765  57.796  1.00  0.00           H
ATOM   3433  C   GLY   218      41.636  34.581  59.032  1.00  0.00           C
ATOM   3434  O   GLY   218      41.904  35.590  59.696  1.00  0.00           O
ATOM   3435  N   VAL   219      42.635  33.819  58.564  1.00  0.00           N
ATOM   3436  H   VAL   219      42.432  32.886  58.236  1.00  0.00           H
ATOM   3437  CA  VAL   219      44.038  34.285  58.351  1.00  0.00           C
ATOM   3438  HA  VAL   219      43.922  35.369  58.320  1.00  0.00           H
ATOM   3439  CB  VAL   219      45.031  33.991  59.504  1.00  0.00           C
ATOM   3440  HB  VAL   219      45.995  34.383  59.181  1.00  0.00           H
ATOM   3441  CG1 VAL   219      44.673  34.721  60.819  1.00  0.00           C
ATOM   3442 HG11 VAL   219      43.872  34.209  61.352  1.00  0.00           H
ATOM   3443 HG12 VAL   219      45.469  34.746  61.563  1.00  0.00           H
ATOM   3444 HG13 VAL   219      44.365  35.740  60.586  1.00  0.00           H
ATOM   3445  CG2 VAL   219      45.222  32.477  59.782  1.00  0.00           C
ATOM   3446 HG21 VAL   219      44.255  31.977  59.813  1.00  0.00           H
ATOM   3447 HG22 VAL   219      45.847  32.265  60.649  1.00  0.00           H
ATOM   3448 HG23 VAL   219      45.702  31.995  58.929  1.00  0.00           H
ATOM   3449  C   VAL   219      44.604  33.758  57.059  1.00  0.00           C
ATOM   3450  O   VAL   219      44.490  32.555  56.811  1.00  0.00           O
ATOM   3451  N   ASN   220      45.235  34.637  56.242  1.00  0.00           N
ATOM   3452  H   ASN   220      45.379  35.575  56.588  1.00  0.00           H
ATOM   3453  CA  ASN   220      45.906  34.282  55.002  1.00  0.00           C
ATOM   3454  HA  ASN   220      46.594  33.458  55.190  1.00  0.00           H
ATOM   3455  CB  ASN   220      44.939  34.074  53.873  1.00  0.00           C
ATOM   3456  HB2 ASN   220      43.933  33.713  54.089  1.00  0.00           H
ATOM   3457  HB3 ASN   220      44.689  35.093  53.578  1.00  0.00           H
ATOM   3458  CG  ASN   220      45.573  33.206  52.781  1.00  0.00           C
ATOM   3459  OD1 ASN   220      46.607  32.554  52.944  1.00  0.00           O
ATOM   3460  ND2 ASN   220      44.812  33.001  51.745  1.00  0.00           N
ATOM   3461 HD21 ASN   220      43.957  33.514  51.589  1.00  0.00           H
ATOM   3462 HD22 ASN   220      45.226  32.487  50.979  1.00  0.00           H
ATOM   3463  C   ASN   220      46.915  35.385  54.606  1.00  0.00           C
ATOM   3464  O   ASN   220      46.828  36.472  55.077  1.00  0.00           O
ATOM   3465  N   GLY   221      47.880  34.992  53.696  1.00  0.00           N
ATOM   3466  H   GLY   221      47.790  34.019  53.439  1.00  0.00           H
ATOM   3467  CA  GLY   221      48.634  35.991  52.875  1.00  0.00           C
ATOM   3468  HA2 GLY   221      47.915  36.798  52.736  1.00  0.00           H
ATOM   3469  HA3 GLY   221      49.339  36.512  53.522  1.00  0.00           H
ATOM   3470  C   GLY   221      49.087  35.512  51.469  1.00  0.00           C
ATOM   3471  O   GLY   221      48.777  34.455  50.913  1.00  0.00           O
ATOM   3472  N   ALA   222      49.781  36.402  50.805  1.00  0.00           N
ATOM   3473  H   ALA   222      50.043  37.284  51.221  1.00  0.00           H
ATOM   3474  CA  ALA   222      50.277  36.118  49.425  1.00  0.00           C
ATOM   3475  HA  ALA   222      50.426  35.040  49.488  1.00  0.00           H
ATOM   3476  CB  ALA   222      49.165  36.410  48.478  1.00  0.00           C
ATOM   3477  HB1 ALA   222      49.434  36.209  47.440  1.00  0.00           H
ATOM   3478  HB2 ALA   222      48.873  37.461  48.495  1.00  0.00           H
ATOM   3479  HB3 ALA   222      48.284  35.841  48.775  1.00  0.00           H
ATOM   3480  C   ALA   222      51.678  36.678  49.109  1.00  0.00           C
ATOM   3481  O   ALA   222      51.896  37.842  49.367  1.00  0.00           O
ATOM   3482  N   TYR   223      52.560  35.901  48.479  1.00  0.00           N
ATOM   3483  H   TYR   223      52.234  34.973  48.249  1.00  0.00           H
ATOM   3484  CA  TYR   223      53.915  36.309  48.110  1.00  0.00           C
ATOM   3485  HA  TYR   223      53.829  37.385  47.950  1.00  0.00           H
ATOM   3486  CB  TYR   223      55.001  36.078  49.169  1.00  0.00           C
ATOM   3487  HB2 TYR   223      55.890  36.625  48.854  1.00  0.00           H
ATOM   3488  HB3 TYR   223      54.565  36.523  50.062  1.00  0.00           H
ATOM   3489  CG  TYR   223      55.444  34.620  49.432  1.00  0.00           C
ATOM   3490  CD1 TYR   223      54.534  33.670  49.983  1.00  0.00           C
ATOM   3491  HD1 TYR   223      53.564  33.944  50.371  1.00  0.00           H
ATOM   3492  CE1 TYR   223      54.946  32.385  50.270  1.00  0.00           C
ATOM   3493  HE1 TYR   223      54.226  31.667  50.633  1.00  0.00           H
ATOM   3494  CZ  TYR   223      56.270  31.946  49.892  1.00  0.00           C
ATOM   3495  OH  TYR   223      56.714  30.746  50.024  1.00  0.00           O
ATOM   3496  HH  TYR   223      57.034  30.416  49.181  1.00  0.00           H
ATOM   3497  CE2 TYR   223      57.116  32.802  49.226  1.00  0.00           C
ATOM   3498  HE2 TYR   223      58.139  32.502  49.054  1.00  0.00           H
ATOM   3499  CD2 TYR   223      56.748  34.149  49.008  1.00  0.00           C
ATOM   3500  HD2 TYR   223      57.414  34.844  48.519  1.00  0.00           H
ATOM   3501  C   TYR   223      54.322  35.589  46.823  1.00  0.00           C
ATOM   3502  O   TYR   223      53.764  34.544  46.496  1.00  0.00           O
ATOM   3503  N   TYR   224      55.236  36.147  46.062  1.00  0.00           N
ATOM   3504  H   TYR   224      55.528  37.097  46.239  1.00  0.00           H
ATOM   3505  CA  TYR   224      55.887  35.455  44.900  1.00  0.00           C
ATOM   3506  HA  TYR   224      55.103  34.889  44.396  1.00  0.00           H
ATOM   3507  CB  TYR   224      56.380  36.446  43.892  1.00  0.00           C
ATOM   3508  HB2 TYR   224      56.988  37.172  44.430  1.00  0.00           H
ATOM   3509  HB3 TYR   224      57.123  35.960  43.259  1.00  0.00           H
ATOM   3510  CG  TYR   224      55.321  37.060  43.043  1.00  0.00           C
ATOM   3511  CD1 TYR   224      55.370  36.683  41.698  1.00  0.00           C
ATOM   3512  HD1 TYR   224      55.998  35.833  41.478  1.00  0.00           H
ATOM   3513  CE1 TYR   224      54.600  37.356  40.730  1.00  0.00           C
ATOM   3514  HE1 TYR   224      54.573  37.042  39.697  1.00  0.00           H
ATOM   3515  CZ  TYR   224      53.824  38.478  41.150  1.00  0.00           C
ATOM   3516  OH  TYR   224      53.190  39.253  40.218  1.00  0.00           O
ATOM   3517  HH  TYR   224      53.532  39.288  39.321  1.00  0.00           H
ATOM   3518  CE2 TYR   224      53.781  38.848  42.482  1.00  0.00           C
ATOM   3519  HE2 TYR   224      53.033  39.583  42.742  1.00  0.00           H
ATOM   3520  CD2 TYR   224      54.560  38.186  43.435  1.00  0.00           C
ATOM   3521  HD2 TYR   224      54.413  38.447  44.472  1.00  0.00           H
ATOM   3522  C   TYR   224      57.085  34.580  45.285  1.00  0.00           C
ATOM   3523  O   TYR   224      58.055  35.056  45.878  1.00  0.00           O
ATOM   3524  N   ASP   225      57.044  33.350  44.824  1.00  0.00           N
ATOM   3525  H   ASP   225      56.255  33.066  44.260  1.00  0.00           H
ATOM   3526  CA  ASP   225      58.020  32.260  45.072  1.00  0.00           C
ATOM   3527  HA  ASP   225      58.848  32.818  45.511  1.00  0.00           H
ATOM   3528  CB  ASP   225      57.552  31.205  46.110  1.00  0.00           C
ATOM   3529  HB2 ASP   225      56.831  31.714  46.750  1.00  0.00           H
ATOM   3530  HB3 ASP   225      57.015  30.365  45.668  1.00  0.00           H
ATOM   3531  CG  ASP   225      58.581  30.608  47.045  1.00  0.00           C
ATOM   3532  OD1 ASP   225      59.705  31.130  47.050  1.00  0.00           O
ATOM   3533  OD2 ASP   225      58.293  29.843  47.994  1.00  0.00           O
ATOM   3534  C   ASP   225      58.627  31.672  43.742  1.00  0.00           C
ATOM   3535  O   ASP   225      58.003  31.539  42.674  1.00  0.00           O
ATOM   3536  N   VAL   226      59.903  31.161  43.813  1.00  0.00           N
ATOM   3537  H   VAL   226      60.346  31.163  44.721  1.00  0.00           H
ATOM   3538  CA  VAL   226      60.728  30.798  42.628  1.00  0.00           C
ATOM   3539  HA  VAL   226      60.519  31.394  41.739  1.00  0.00           H
ATOM   3540  CB  VAL   226      62.262  30.951  42.887  1.00  0.00           C
ATOM   3541  HB  VAL   226      62.651  30.349  43.708  1.00  0.00           H
ATOM   3542  CG1 VAL   226      63.224  30.599  41.695  1.00  0.00           C
ATOM   3543 HG11 VAL   226      64.207  31.034  41.875  1.00  0.00           H
ATOM   3544 HG12 VAL   226      63.378  29.524  41.600  1.00  0.00           H
ATOM   3545 HG13 VAL   226      62.962  31.081  40.753  1.00  0.00           H
ATOM   3546  CG2 VAL   226      62.634  32.353  43.364  1.00  0.00           C
ATOM   3547 HG21 VAL   226      62.653  33.137  42.609  1.00  0.00           H
ATOM   3548 HG22 VAL   226      63.671  32.294  43.694  1.00  0.00           H
ATOM   3549 HG23 VAL   226      62.057  32.820  44.162  1.00  0.00           H
ATOM   3550  C   VAL   226      60.278  29.375  42.222  1.00  0.00           C
ATOM   3551  O   VAL   226      59.874  28.523  43.041  1.00  0.00           O
ATOM   3552  N   CYS   227      60.346  29.164  40.928  1.00  0.00           N
ATOM   3553  H   CYS   227      60.586  29.923  40.307  1.00  0.00           H
ATOM   3554  CA  CYS   227      59.799  27.898  40.389  1.00  0.00           C
ATOM   3555  HA  CYS   227      58.768  27.849  40.739  1.00  0.00           H
ATOM   3556  CB  CYS   227      59.661  27.968  38.864  1.00  0.00           C
ATOM   3557  HB2 CYS   227      60.561  28.353  38.384  1.00  0.00           H
ATOM   3558  HB3 CYS   227      59.523  26.932  38.556  1.00  0.00           H
ATOM   3559  SG  CYS   227      58.123  28.810  38.426  1.00  0.00           S
ATOM   3560  HG  CYS   227      58.643  30.011  38.696  1.00  0.00           H
ATOM   3561  C   CYS   227      60.552  26.610  40.818  1.00  0.00           C
ATOM   3562  O   CYS   227      59.968  25.550  40.787  1.00  0.00           O
ATOM   3563  N   SER   228      61.824  26.607  41.140  1.00  0.00           N
ATOM   3564  H   SER   228      62.373  27.394  40.828  1.00  0.00           H
ATOM   3565  CA  SER   228      62.465  25.482  41.707  1.00  0.00           C
ATOM   3566  HA  SER   228      62.234  24.548  41.193  1.00  0.00           H
ATOM   3567  CB  SER   228      64.026  25.683  41.536  1.00  0.00           C
ATOM   3568  HB2 SER   228      64.522  24.887  42.091  1.00  0.00           H
ATOM   3569  HB3 SER   228      64.346  25.599  40.498  1.00  0.00           H
ATOM   3570  OG  SER   228      64.390  26.905  42.088  1.00  0.00           O
ATOM   3571  HG  SER   228      65.303  27.008  41.806  1.00  0.00           H
ATOM   3572  C   SER   228      62.047  25.180  43.130  1.00  0.00           C
ATOM   3573  O   SER   228      61.897  23.982  43.502  1.00  0.00           O
ATOM   3574  N   ASP   229      61.827  26.207  43.904  1.00  0.00           N
ATOM   3575  H   ASP   229      61.890  27.096  43.428  1.00  0.00           H
ATOM   3576  CA  ASP   229      61.355  26.142  45.256  1.00  0.00           C
ATOM   3577  HA  ASP   229      61.984  25.448  45.815  1.00  0.00           H
ATOM   3578  CB  ASP   229      61.554  27.551  45.864  1.00  0.00           C
ATOM   3579  HB2 ASP   229      61.383  28.322  45.113  1.00  0.00           H
ATOM   3580  HB3 ASP   229      60.756  27.755  46.577  1.00  0.00           H
ATOM   3581  CG  ASP   229      62.895  27.864  46.525  1.00  0.00           C
ATOM   3582  OD1 ASP   229      62.862  28.582  47.533  1.00  0.00           O
ATOM   3583  OD2 ASP   229      63.954  27.373  46.057  1.00  0.00           O
ATOM   3584  C   ASP   229      59.902  25.607  45.310  1.00  0.00           C
ATOM   3585  O   ASP   229      59.477  24.842  46.158  1.00  0.00           O
ATOM   3586  N   ILE   230      59.135  26.000  44.290  1.00  0.00           N
ATOM   3587  H   ILE   230      59.492  26.663  43.618  1.00  0.00           H
ATOM   3588  CA  ILE   230      57.798  25.342  43.994  1.00  0.00           C
ATOM   3589  HA  ILE   230      57.403  25.205  45.001  1.00  0.00           H
ATOM   3590  CB  ILE   230      56.800  26.263  43.199  1.00  0.00           C
ATOM   3591  HB  ILE   230      57.145  26.406  42.174  1.00  0.00           H
ATOM   3592  CG2 ILE   230      55.432  25.546  43.030  1.00  0.00           C
ATOM   3593 HG21 ILE   230      54.697  26.196  42.553  1.00  0.00           H
ATOM   3594 HG22 ILE   230      54.997  25.175  43.959  1.00  0.00           H
ATOM   3595 HG23 ILE   230      55.352  24.658  42.404  1.00  0.00           H
ATOM   3596  CG1 ILE   230      56.585  27.628  43.851  1.00  0.00           C
ATOM   3597 HG12 ILE   230      55.696  27.699  44.478  1.00  0.00           H
ATOM   3598 HG13 ILE   230      57.493  27.899  44.389  1.00  0.00           H
ATOM   3599  CD1 ILE   230      56.369  28.732  42.787  1.00  0.00           C
ATOM   3600 HD11 ILE   230      57.288  28.746  42.202  1.00  0.00           H
ATOM   3601 HD12 ILE   230      56.136  29.727  43.166  1.00  0.00           H
ATOM   3602 HD13 ILE   230      55.513  28.474  42.165  1.00  0.00           H
ATOM   3603  C   ILE   230      58.081  23.957  43.369  1.00  0.00           C
ATOM   3604  O   ILE   230      57.745  23.716  42.224  1.00  0.00           O
ATOM   3605  N   GLU   231      58.637  23.005  44.063  1.00  0.00           N
ATOM   3606  H   GLU   231      58.882  23.230  45.017  1.00  0.00           H
ATOM   3607  CA  GLU   231      59.097  21.653  43.563  1.00  0.00           C
ATOM   3608  HA  GLU   231      59.855  21.823  42.798  1.00  0.00           H
ATOM   3609  CB  GLU   231      59.956  20.907  44.607  1.00  0.00           C
ATOM   3610  HB2 GLU   231      60.823  21.500  44.901  1.00  0.00           H
ATOM   3611  HB3 GLU   231      59.305  20.703  45.457  1.00  0.00           H
ATOM   3612  CG  GLU   231      60.453  19.527  44.143  1.00  0.00           C
ATOM   3613  HG2 GLU   231      59.549  18.958  43.929  1.00  0.00           H
ATOM   3614  HG3 GLU   231      61.088  19.565  43.258  1.00  0.00           H
ATOM   3615  CD  GLU   231      61.073  18.761  45.289  1.00  0.00           C
ATOM   3616  OE1 GLU   231      60.357  18.010  46.004  1.00  0.00           O
ATOM   3617  OE2 GLU   231      62.282  18.830  45.515  1.00  0.00           O
ATOM   3618  C   GLU   231      57.920  20.800  42.992  1.00  0.00           C
ATOM   3619  O   GLU   231      58.051  20.004  42.027  1.00  0.00           O
ATOM   3620  N   LYS   232      56.780  20.914  43.524  1.00  0.00           N
ATOM   3621  H   LYS   232      56.645  21.583  44.269  1.00  0.00           H
ATOM   3622  CA  LYS   232      55.610  20.228  43.038  1.00  0.00           C
ATOM   3623  HA  LYS   232      55.822  19.161  42.998  1.00  0.00           H
ATOM   3624  CB  LYS   232      54.597  20.365  44.106  1.00  0.00           C
ATOM   3625  HB2 LYS   232      53.833  19.608  43.922  1.00  0.00           H
ATOM   3626  HB3 LYS   232      54.971  20.028  45.073  1.00  0.00           H
ATOM   3627  CG  LYS   232      53.824  21.682  44.077  1.00  0.00           C
ATOM   3628  HG2 LYS   232      54.582  22.465  44.108  1.00  0.00           H
ATOM   3629  HG3 LYS   232      53.260  21.725  43.147  1.00  0.00           H
ATOM   3630  CD  LYS   232      52.969  21.668  45.352  1.00  0.00           C
ATOM   3631  HD2 LYS   232      52.266  20.835  45.371  1.00  0.00           H
ATOM   3632  HD3 LYS   232      53.522  21.558  46.285  1.00  0.00           H
ATOM   3633  CE  LYS   232      52.156  22.981  45.475  1.00  0.00           C
ATOM   3634  HE2 LYS   232      52.846  23.817  45.596  1.00  0.00           H
ATOM   3635  HE3 LYS   232      51.586  23.184  44.568  1.00  0.00           H
ATOM   3636  NZ  LYS   232      51.211  22.854  46.593  1.00  0.00           N
ATOM   3637  HZ1 LYS   232      50.500  22.152  46.446  1.00  0.00           H
ATOM   3638  HZ2 LYS   232      50.703  23.727  46.595  1.00  0.00           H
ATOM   3639  HZ3 LYS   232      51.722  22.567  47.416  1.00  0.00           H
ATOM   3640  C   LYS   232      55.141  20.590  41.655  1.00  0.00           C
ATOM   3641  O   LYS   232      54.446  19.787  41.005  1.00  0.00           O
ATOM   3642  N   LEU   233      55.580  21.680  41.043  1.00  0.00           N
ATOM   3643  H   LEU   233      56.165  22.309  41.575  1.00  0.00           H
ATOM   3644  CA  LEU   233      55.366  21.950  39.554  1.00  0.00           C
ATOM   3645  HA  LEU   233      54.504  21.393  39.184  1.00  0.00           H
ATOM   3646  CB  LEU   233      55.178  23.464  39.341  1.00  0.00           C
ATOM   3647  HB2 LEU   233      56.094  23.961  39.661  1.00  0.00           H
ATOM   3648  HB3 LEU   233      55.149  23.684  38.274  1.00  0.00           H
ATOM   3649  CG  LEU   233      53.882  24.135  39.984  1.00  0.00           C
ATOM   3650  HG  LEU   233      53.651  23.803  40.996  1.00  0.00           H
ATOM   3651  CD1 LEU   233      53.954  25.697  40.014  1.00  0.00           C
ATOM   3652 HD11 LEU   233      53.920  26.130  39.015  1.00  0.00           H
ATOM   3653 HD12 LEU   233      54.854  26.067  40.508  1.00  0.00           H
ATOM   3654 HD13 LEU   233      53.046  25.964  40.555  1.00  0.00           H
ATOM   3655  CD2 LEU   233      52.762  23.721  39.078  1.00  0.00           C
ATOM   3656 HD21 LEU   233      52.971  24.173  38.108  1.00  0.00           H
ATOM   3657 HD22 LEU   233      52.527  22.658  39.122  1.00  0.00           H
ATOM   3658 HD23 LEU   233      51.869  24.196  39.484  1.00  0.00           H
ATOM   3659  C   LEU   233      56.528  21.478  38.666  1.00  0.00           C
ATOM   3660  O   LEU   233      56.356  21.428  37.452  1.00  0.00           O
ATOM   3661  N   GLN   234      57.697  21.111  39.262  1.00  0.00           N
ATOM   3662  H   GLN   234      57.768  21.167  40.268  1.00  0.00           H
ATOM   3663  CA  GLN   234      58.783  20.488  38.496  1.00  0.00           C
ATOM   3664  HA  GLN   234      58.934  21.202  37.687  1.00  0.00           H
ATOM   3665  CB  GLN   234      60.079  20.401  39.375  1.00  0.00           C
ATOM   3666  HB2 GLN   234      59.911  19.870  40.312  1.00  0.00           H
ATOM   3667  HB3 GLN   234      60.902  19.888  38.879  1.00  0.00           H
ATOM   3668  CG  GLN   234      60.668  21.802  39.781  1.00  0.00           C
ATOM   3669  HG2 GLN   234      59.904  22.393  40.287  1.00  0.00           H
ATOM   3670  HG3 GLN   234      61.518  21.766  40.462  1.00  0.00           H
ATOM   3671  CD  GLN   234      61.067  22.595  38.480  1.00  0.00           C
ATOM   3672  OE1 GLN   234      61.566  22.056  37.469  1.00  0.00           O
ATOM   3673  NE2 GLN   234      60.878  23.873  38.466  1.00  0.00           N
ATOM   3674 HE21 GLN   234      61.319  24.376  37.709  1.00  0.00           H
ATOM   3675 HE22 GLN   234      60.584  24.329  39.318  1.00  0.00           H
ATOM   3676  C   GLN   234      58.347  19.175  37.831  1.00  0.00           C
ATOM   3677  O   GLN   234      57.555  18.418  38.400  1.00  0.00           O
ATOM   3678  N   GLY   235      58.650  18.857  36.591  1.00  0.00           N
ATOM   3679  H   GLY   235      59.330  19.400  36.077  1.00  0.00           H
ATOM   3680  CA  GLY   235      58.121  17.732  35.761  1.00  0.00           C
ATOM   3681  HA2 GLY   235      58.826  17.505  34.961  1.00  0.00           H
ATOM   3682  HA3 GLY   235      58.112  16.873  36.431  1.00  0.00           H
ATOM   3683  C   GLY   235      56.744  17.990  35.139  1.00  0.00           C
ATOM   3684  O   GLY   235      56.324  17.241  34.269  1.00  0.00           O
ATOM   3685  N   LYS   236      56.154  19.160  35.450  1.00  0.00           N
ATOM   3686  H   LYS   236      56.521  19.620  36.271  1.00  0.00           H
ATOM   3687  CA  LYS   236      54.924  19.710  34.791  1.00  0.00           C
ATOM   3688  HA  LYS   236      54.724  19.033  33.961  1.00  0.00           H
ATOM   3689  CB  LYS   236      53.721  19.587  35.773  1.00  0.00           C
ATOM   3690  HB2 LYS   236      53.739  20.542  36.298  1.00  0.00           H
ATOM   3691  HB3 LYS   236      52.824  19.538  35.154  1.00  0.00           H
ATOM   3692  CG  LYS   236      53.671  18.542  36.869  1.00  0.00           C
ATOM   3693  HG2 LYS   236      53.528  17.589  36.359  1.00  0.00           H
ATOM   3694  HG3 LYS   236      54.534  18.653  37.527  1.00  0.00           H
ATOM   3695  CD  LYS   236      52.394  18.833  37.646  1.00  0.00           C
ATOM   3696  HD2 LYS   236      52.498  19.765  38.201  1.00  0.00           H
ATOM   3697  HD3 LYS   236      51.571  18.947  36.940  1.00  0.00           H
ATOM   3698  CE  LYS   236      52.131  17.640  38.571  1.00  0.00           C
ATOM   3699  HE2 LYS   236      51.111  17.845  38.895  1.00  0.00           H
ATOM   3700  HE3 LYS   236      52.226  16.701  38.026  1.00  0.00           H
ATOM   3701  NZ  LYS   236      53.077  17.530  39.707  1.00  0.00           N
ATOM   3702  HZ1 LYS   236      53.465  18.398  40.046  1.00  0.00           H
ATOM   3703  HZ2 LYS   236      53.837  16.987  39.321  1.00  0.00           H
ATOM   3704  HZ3 LYS   236      52.622  16.942  40.391  1.00  0.00           H
ATOM   3705  C   LYS   236      54.977  21.053  34.088  1.00  0.00           C
ATOM   3706  O   LYS   236      54.000  21.322  33.390  1.00  0.00           O
ATOM   3707  N   LEU   237      56.076  21.890  34.184  1.00  0.00           N
ATOM   3708  H   LEU   237      56.836  21.541  34.750  1.00  0.00           H
ATOM   3709  CA  LEU   237      56.236  23.201  33.527  1.00  0.00           C
ATOM   3710  HA  LEU   237      55.247  23.651  33.441  1.00  0.00           H
ATOM   3711  CB  LEU   237      57.146  24.203  34.352  1.00  0.00           C
ATOM   3712  HB2 LEU   237      58.114  23.709  34.421  1.00  0.00           H
ATOM   3713  HB3 LEU   237      57.236  25.089  33.723  1.00  0.00           H
ATOM   3714  CG  LEU   237      56.506  24.487  35.702  1.00  0.00           C
ATOM   3715  HG  LEU   237      56.213  23.537  36.149  1.00  0.00           H
ATOM   3716  CD1 LEU   237      57.626  24.925  36.558  1.00  0.00           C
ATOM   3717 HD11 LEU   237      58.128  25.799  36.141  1.00  0.00           H
ATOM   3718 HD12 LEU   237      58.388  24.149  36.492  1.00  0.00           H
ATOM   3719 HD13 LEU   237      57.181  25.074  37.541  1.00  0.00           H
ATOM   3720  CD2 LEU   237      55.288  25.362  35.666  1.00  0.00           C
ATOM   3721 HD21 LEU   237      54.775  25.270  36.623  1.00  0.00           H
ATOM   3722 HD22 LEU   237      55.539  26.419  35.585  1.00  0.00           H
ATOM   3723 HD23 LEU   237      54.605  25.092  34.859  1.00  0.00           H
ATOM   3724  C   LEU   237      56.876  23.081  32.154  1.00  0.00           C
ATOM   3725  O   LEU   237      57.746  22.211  31.912  1.00  0.00           O
ATOM   3726  N   SER   238      56.459  23.941  31.257  1.00  0.00           N
ATOM   3727  H   SER   238      55.606  24.404  31.538  1.00  0.00           H
ATOM   3728  CA  SER   238      57.075  24.208  29.960  1.00  0.00           C
ATOM   3729  HA  SER   238      57.173  23.299  29.367  1.00  0.00           H
ATOM   3730  CB  SER   238      56.139  25.124  29.208  1.00  0.00           C
ATOM   3731  HB2 SER   238      55.224  24.602  28.929  1.00  0.00           H
ATOM   3732  HB3 SER   238      56.016  26.028  29.805  1.00  0.00           H
ATOM   3733  OG  SER   238      56.631  25.698  28.028  1.00  0.00           O
ATOM   3734  HG  SER   238      56.756  26.648  28.073  1.00  0.00           H
ATOM   3735  C   SER   238      58.518  24.847  30.172  1.00  0.00           C
ATOM   3736  O   SER   238      58.734  25.585  31.110  1.00  0.00           O
ATOM   3737  N   ASP   239      59.444  24.530  29.210  1.00  0.00           N
ATOM   3738  H   ASP   239      59.226  23.842  28.504  1.00  0.00           H
ATOM   3739  CA  ASP   239      60.884  25.025  29.328  1.00  0.00           C
ATOM   3740  HA  ASP   239      61.258  24.703  30.300  1.00  0.00           H
ATOM   3741  CB  ASP   239      61.703  24.409  28.239  1.00  0.00           C
ATOM   3742  HB2 ASP   239      62.628  24.982  28.181  1.00  0.00           H
ATOM   3743  HB3 ASP   239      61.762  23.342  28.453  1.00  0.00           H
ATOM   3744  CG  ASP   239      61.075  24.385  26.822  1.00  0.00           C
ATOM   3745  OD1 ASP   239      61.234  23.443  26.013  1.00  0.00           O
ATOM   3746  OD2 ASP   239      60.288  25.293  26.412  1.00  0.00           O
ATOM   3747  C   ASP   239      61.076  26.545  29.255  1.00  0.00           C
ATOM   3748  O   ASP   239      62.034  27.011  29.868  1.00  0.00           O
ATOM   3749  N   ASP   240      60.075  27.220  28.625  1.00  0.00           N
ATOM   3750  H   ASP   240      59.437  26.707  28.034  1.00  0.00           H
ATOM   3751  CA  ASP   240      60.113  28.698  28.488  1.00  0.00           C
ATOM   3752  HA  ASP   240      61.127  29.051  28.294  1.00  0.00           H
ATOM   3753  CB  ASP   240      59.210  29.061  27.328  1.00  0.00           C
ATOM   3754  HB2 ASP   240      59.355  30.115  27.092  1.00  0.00           H
ATOM   3755  HB3 ASP   240      59.587  28.556  26.438  1.00  0.00           H
ATOM   3756  CG  ASP   240      57.698  28.876  27.511  1.00  0.00           C
ATOM   3757  OD1 ASP   240      56.963  28.973  26.511  1.00  0.00           O
ATOM   3758  OD2 ASP   240      57.256  28.525  28.653  1.00  0.00           O
ATOM   3759  C   ASP   240      59.738  29.347  29.855  1.00  0.00           C
ATOM   3760  O   ASP   240      59.705  30.598  29.949  1.00  0.00           O
ATOM   3761  N   ILE   241      59.613  28.587  30.936  1.00  0.00           N
ATOM   3762  H   ILE   241      59.431  27.605  30.784  1.00  0.00           H
ATOM   3763  CA  ILE   241      59.645  28.888  32.395  1.00  0.00           C
ATOM   3764  HA  ILE   241      59.585  29.973  32.475  1.00  0.00           H
ATOM   3765  CB  ILE   241      58.341  28.250  33.085  1.00  0.00           C
ATOM   3766  HB  ILE   241      58.543  27.182  33.175  1.00  0.00           H
ATOM   3767  CG2 ILE   241      58.263  28.865  34.482  1.00  0.00           C
ATOM   3768 HG21 ILE   241      58.136  29.942  34.372  1.00  0.00           H
ATOM   3769 HG22 ILE   241      59.128  28.699  35.126  1.00  0.00           H
ATOM   3770 HG23 ILE   241      57.413  28.440  35.013  1.00  0.00           H
ATOM   3771  CG1 ILE   241      56.959  28.381  32.349  1.00  0.00           C
ATOM   3772 HG12 ILE   241      56.869  29.453  32.177  1.00  0.00           H
ATOM   3773 HG13 ILE   241      57.081  27.832  31.415  1.00  0.00           H
ATOM   3774  CD1 ILE   241      55.673  27.776  32.985  1.00  0.00           C
ATOM   3775 HD11 ILE   241      55.537  26.702  32.863  1.00  0.00           H
ATOM   3776 HD12 ILE   241      54.864  28.296  32.471  1.00  0.00           H
ATOM   3777 HD13 ILE   241      55.522  28.019  34.036  1.00  0.00           H
ATOM   3778  C   ILE   241      60.939  28.330  33.040  1.00  0.00           C
ATOM   3779  O   ILE   241      60.996  27.169  33.430  1.00  0.00           O
ATOM   3780  N   PRO   242      61.833  29.231  33.341  1.00  0.00           N
ATOM   3781  CD  PRO   242      61.965  30.647  32.814  1.00  0.00           C
ATOM   3782  HD2 PRO   242      61.350  31.263  33.470  1.00  0.00           H
ATOM   3783  HD3 PRO   242      61.710  30.612  31.754  1.00  0.00           H
ATOM   3784  CG  PRO   242      63.381  31.095  33.147  1.00  0.00           C
ATOM   3785  HG2 PRO   242      63.459  32.166  33.329  1.00  0.00           H
ATOM   3786  HG3 PRO   242      64.074  30.844  32.345  1.00  0.00           H
ATOM   3787  CB  PRO   242      63.694  30.236  34.386  1.00  0.00           C
ATOM   3788  HB2 PRO   242      63.149  30.737  35.186  1.00  0.00           H
ATOM   3789  HB3 PRO   242      64.760  30.189  34.607  1.00  0.00           H
ATOM   3790  CA  PRO   242      63.000  28.855  34.100  1.00  0.00           C
ATOM   3791  HA  PRO   242      63.641  28.196  33.514  1.00  0.00           H
ATOM   3792  C   PRO   242      62.767  28.254  35.475  1.00  0.00           C
ATOM   3793  O   PRO   242      61.843  28.750  36.145  1.00  0.00           O
ATOM   3794  N   PRO   243      63.500  27.199  35.962  1.00  0.00           N
ATOM   3795  CD  PRO   243      64.151  26.186  35.172  1.00  0.00           C
ATOM   3796  HD2 PRO   243      64.996  26.568  34.600  1.00  0.00           H
ATOM   3797  HD3 PRO   243      63.397  25.810  34.482  1.00  0.00           H
ATOM   3798  CG  PRO   243      64.547  25.167  36.214  1.00  0.00           C
ATOM   3799  HG2 PRO   243      65.563  24.830  36.010  1.00  0.00           H
ATOM   3800  HG3 PRO   243      63.785  24.390  36.277  1.00  0.00           H
ATOM   3801  CB  PRO   243      64.533  25.813  37.602  1.00  0.00           C
ATOM   3802  HB2 PRO   243      65.546  26.139  37.840  1.00  0.00           H
ATOM   3803  HB3 PRO   243      64.222  25.083  38.350  1.00  0.00           H
ATOM   3804  CA  PRO   243      63.448  26.927  37.426  1.00  0.00           C
ATOM   3805  HA  PRO   243      62.579  26.391  37.807  1.00  0.00           H
ATOM   3806  C   PRO   243      63.659  28.214  38.293  1.00  0.00           C
ATOM   3807  O   PRO   243      62.891  28.466  39.225  1.00  0.00           O
ATOM   3808  N   SER   244      64.492  29.079  37.745  1.00  0.00           N
ATOM   3809  H   SER   244      65.013  28.821  36.919  1.00  0.00           H
ATOM   3810  CA  SER   244      64.827  30.407  38.368  1.00  0.00           C
ATOM   3811  HA  SER   244      64.796  30.247  39.446  1.00  0.00           H
ATOM   3812  CB  SER   244      66.272  30.857  38.113  1.00  0.00           C
ATOM   3813  HB2 SER   244      66.430  31.705  38.778  1.00  0.00           H
ATOM   3814  HB3 SER   244      66.970  30.077  38.421  1.00  0.00           H
ATOM   3815  OG  SER   244      66.410  31.315  36.834  1.00  0.00           O
ATOM   3816  HG  SER   244      66.666  30.648  36.192  1.00  0.00           H
ATOM   3817  C   SER   244      63.815  31.559  38.213  1.00  0.00           C
ATOM   3818  O   SER   244      64.038  32.751  38.432  1.00  0.00           O
ATOM   3819  N   ALA   245      62.584  31.264  37.853  1.00  0.00           N
ATOM   3820  H   ALA   245      62.331  30.286  37.832  1.00  0.00           H
ATOM   3821  CA  ALA   245      61.509  32.295  37.551  1.00  0.00           C
ATOM   3822  HA  ALA   245      61.997  33.269  37.513  1.00  0.00           H
ATOM   3823  CB  ALA   245      60.967  32.075  36.100  1.00  0.00           C
ATOM   3824  HB1 ALA   245      60.086  32.630  35.778  1.00  0.00           H
ATOM   3825  HB2 ALA   245      60.745  31.020  35.932  1.00  0.00           H
ATOM   3826  HB3 ALA   245      61.771  32.252  35.385  1.00  0.00           H
ATOM   3827  C   ALA   245      60.391  32.370  38.660  1.00  0.00           C
ATOM   3828  O   ALA   245      59.731  31.424  38.943  1.00  0.00           O
ATOM   3829  N   PRO   246      60.222  33.497  39.413  1.00  0.00           N
ATOM   3830  CD  PRO   246      61.097  34.623  39.296  1.00  0.00           C
ATOM   3831  HD2 PRO   246      60.861  35.296  38.472  1.00  0.00           H
ATOM   3832  HD3 PRO   246      62.103  34.226  39.165  1.00  0.00           H
ATOM   3833  CG  PRO   246      60.866  35.339  40.612  1.00  0.00           C
ATOM   3834  HG2 PRO   246      61.180  36.383  40.622  1.00  0.00           H
ATOM   3835  HG3 PRO   246      61.541  34.771  41.253  1.00  0.00           H
ATOM   3836  CB  PRO   246      59.430  35.054  40.989  1.00  0.00           C
ATOM   3837  HB2 PRO   246      58.893  35.850  40.473  1.00  0.00           H
ATOM   3838  HB3 PRO   246      59.211  35.158  42.051  1.00  0.00           H
ATOM   3839  CA  PRO   246      59.167  33.720  40.344  1.00  0.00           C
ATOM   3840  HA  PRO   246      59.186  32.978  41.142  1.00  0.00           H
ATOM   3841  C   PRO   246      57.688  33.657  39.888  1.00  0.00           C
ATOM   3842  O   PRO   246      57.437  34.045  38.765  1.00  0.00           O
ATOM   3843  N   MET   247      56.778  33.224  40.704  1.00  0.00           N
ATOM   3844  H   MET   247      57.166  32.942  41.593  1.00  0.00           H
ATOM   3845  CA  MET   247      55.334  33.120  40.570  1.00  0.00           C
ATOM   3846  HA  MET   247      55.004  33.886  39.869  1.00  0.00           H
ATOM   3847  CB  MET   247      54.946  31.766  40.042  1.00  0.00           C
ATOM   3848  HB2 MET   247      55.432  31.672  39.071  1.00  0.00           H
ATOM   3849  HB3 MET   247      55.341  30.992  40.699  1.00  0.00           H
ATOM   3850  CG  MET   247      53.411  31.672  39.897  1.00  0.00           C
ATOM   3851  HG2 MET   247      52.955  31.516  40.875  1.00  0.00           H
ATOM   3852  HG3 MET   247      53.106  32.641  39.500  1.00  0.00           H
ATOM   3853  SD  MET   247      52.608  30.464  38.709  1.00  0.00           S
ATOM   3854  CE  MET   247      53.199  28.915  39.309  1.00  0.00           C
ATOM   3855  HE1 MET   247      54.256  28.957  39.571  1.00  0.00           H
ATOM   3856  HE2 MET   247      52.721  28.815  40.284  1.00  0.00           H
ATOM   3857  HE3 MET   247      52.824  28.117  38.667  1.00  0.00           H
ATOM   3858  C   MET   247      54.602  33.385  41.861  1.00  0.00           C
ATOM   3859  O   MET   247      55.095  32.982  42.880  1.00  0.00           O
ATOM   3860  N   ALA   248      53.414  34.035  41.867  1.00  0.00           N
ATOM   3861  H   ALA   248      53.067  34.305  40.958  1.00  0.00           H
ATOM   3862  CA  ALA   248      52.587  34.389  43.017  1.00  0.00           C
ATOM   3863  HA  ALA   248      53.246  34.830  43.764  1.00  0.00           H
ATOM   3864  CB  ALA   248      51.563  35.432  42.625  1.00  0.00           C
ATOM   3865  HB1 ALA   248      50.723  35.007  42.075  1.00  0.00           H
ATOM   3866  HB2 ALA   248      52.084  36.103  41.943  1.00  0.00           H
ATOM   3867  HB3 ALA   248      51.130  36.034  43.423  1.00  0.00           H
ATOM   3868  C   ALA   248      51.868  33.076  43.563  1.00  0.00           C
ATOM   3869  O   ALA   248      51.311  32.331  42.742  1.00  0.00           O
ATOM   3870  N   ILE   249      51.997  32.837  44.871  1.00  0.00           N
ATOM   3871  H   ILE   249      52.570  33.422  45.463  1.00  0.00           H
ATOM   3872  CA  ILE   249      51.359  31.785  45.618  1.00  0.00           C
ATOM   3873  HA  ILE   249      50.863  31.105  44.927  1.00  0.00           H
ATOM   3874  CB  ILE   249      52.418  30.865  46.230  1.00  0.00           C
ATOM   3875  HB  ILE   249      52.893  31.484  46.990  1.00  0.00           H
ATOM   3876  CG2 ILE   249      51.826  29.697  47.045  1.00  0.00           C
ATOM   3877 HG21 ILE   249      51.373  30.235  47.878  1.00  0.00           H
ATOM   3878 HG22 ILE   249      52.632  29.050  47.392  1.00  0.00           H
ATOM   3879 HG23 ILE   249      51.158  29.091  46.431  1.00  0.00           H
ATOM   3880  CG1 ILE   249      53.454  30.343  45.234  1.00  0.00           C
ATOM   3881 HG12 ILE   249      54.036  31.186  44.861  1.00  0.00           H
ATOM   3882 HG13 ILE   249      54.115  29.575  45.635  1.00  0.00           H
ATOM   3883  CD1 ILE   249      52.865  29.604  44.022  1.00  0.00           C
ATOM   3884 HD11 ILE   249      52.402  28.711  44.440  1.00  0.00           H
ATOM   3885 HD12 ILE   249      53.694  29.309  43.379  1.00  0.00           H
ATOM   3886 HD13 ILE   249      52.175  30.300  43.545  1.00  0.00           H
ATOM   3887  C   ILE   249      50.265  32.348  46.536  1.00  0.00           C
ATOM   3888  O   ILE   249      50.503  33.389  47.131  1.00  0.00           O
ATOM   3889  N   ASN   250      49.108  31.715  46.735  1.00  0.00           N
ATOM   3890  H   ASN   250      48.946  30.860  46.223  1.00  0.00           H
ATOM   3891  CA  ASN   250      48.131  31.896  47.791  1.00  0.00           C
ATOM   3892  HA  ASN   250      48.186  32.935  48.114  1.00  0.00           H
ATOM   3893  CB  ASN   250      46.738  31.629  47.165  1.00  0.00           C
ATOM   3894  HB2 ASN   250      46.786  30.802  46.457  1.00  0.00           H
ATOM   3895  HB3 ASN   250      45.923  31.463  47.871  1.00  0.00           H
ATOM   3896  CG  ASN   250      46.300  32.872  46.365  1.00  0.00           C
ATOM   3897  OD1 ASN   250      46.904  33.922  46.280  1.00  0.00           O
ATOM   3898  ND2 ASN   250      45.259  32.652  45.644  1.00  0.00           N
ATOM   3899 HD21 ASN   250      44.779  31.765  45.682  1.00  0.00           H
ATOM   3900 HD22 ASN   250      44.918  33.433  45.101  1.00  0.00           H
ATOM   3901  C   ASN   250      48.453  30.809  48.879  1.00  0.00           C
ATOM   3902  O   ASN   250      48.581  29.618  48.580  1.00  0.00           O
ATOM   3903  N   CYS   251      48.798  31.276  50.057  1.00  0.00           N
ATOM   3904  H   CYS   251      48.534  32.238  50.211  1.00  0.00           H
ATOM   3905  CA  CYS   251      49.453  30.472  51.116  1.00  0.00           C
ATOM   3906  HA  CYS   251      50.260  29.846  50.734  1.00  0.00           H
ATOM   3907  CB  CYS   251      50.103  31.362  52.144  1.00  0.00           C
ATOM   3908  HB2 CYS   251      49.295  31.946  52.587  1.00  0.00           H
ATOM   3909  HB3 CYS   251      50.589  30.770  52.920  1.00  0.00           H
ATOM   3910  SG  CYS   251      51.431  32.369  51.455  1.00  0.00           S
ATOM   3911  HG  CYS   251      50.846  32.917  50.385  1.00  0.00           H
ATOM   3912  C   CYS   251      48.523  29.503  51.750  1.00  0.00           C
ATOM   3913  O   CYS   251      48.847  28.345  51.942  1.00  0.00           O
ATOM   3914  N   GLU   252      47.445  30.020  52.330  1.00  0.00           N
ATOM   3915  H   GLU   252      47.281  31.016  52.299  1.00  0.00           H
ATOM   3916  CA  GLU   252      46.401  29.321  53.121  1.00  0.00           C
ATOM   3917  HA  GLU   252      45.680  30.049  53.494  1.00  0.00           H
ATOM   3918  CB  GLU   252      45.666  28.438  52.089  1.00  0.00           C
ATOM   3919  HB2 GLU   252      46.255  27.521  52.089  1.00  0.00           H
ATOM   3920  HB3 GLU   252      44.704  28.242  52.564  1.00  0.00           H
ATOM   3921  CG  GLU   252      45.382  28.789  50.650  1.00  0.00           C
ATOM   3922  HG2 GLU   252      46.303  29.061  50.135  1.00  0.00           H
ATOM   3923  HG3 GLU   252      45.045  27.856  50.196  1.00  0.00           H
ATOM   3924  CD  GLU   252      44.259  29.866  50.424  1.00  0.00           C
ATOM   3925  OE1 GLU   252      44.289  30.858  49.636  1.00  0.00           O
ATOM   3926  OE2 GLU   252      43.182  29.652  50.985  1.00  0.00           O
ATOM   3927  C   GLU   252      46.950  28.784  54.500  1.00  0.00           C
ATOM   3928  O   GLU   252      46.562  27.654  54.918  1.00  0.00           O
ATOM   3929  N   TYR   253      47.839  29.510  55.119  1.00  0.00           N
ATOM   3930  H   TYR   253      48.194  30.380  54.750  1.00  0.00           H
ATOM   3931  CA  TYR   253      48.602  28.946  56.245  1.00  0.00           C
ATOM   3932  HA  TYR   253      48.892  27.915  56.040  1.00  0.00           H
ATOM   3933  CB  TYR   253      49.875  29.698  56.387  1.00  0.00           C
ATOM   3934  HB2 TYR   253      50.454  29.257  57.199  1.00  0.00           H
ATOM   3935  HB3 TYR   253      50.480  29.477  55.509  1.00  0.00           H
ATOM   3936  CG  TYR   253      49.806  31.262  56.455  1.00  0.00           C
ATOM   3937  CD1 TYR   253      48.583  31.892  56.865  1.00  0.00           C
ATOM   3938  HD1 TYR   253      47.699  31.309  57.083  1.00  0.00           H
ATOM   3939  CE1 TYR   253      48.455  33.288  57.049  1.00  0.00           C
ATOM   3940  HE1 TYR   253      47.502  33.720  57.318  1.00  0.00           H
ATOM   3941  CZ  TYR   253      49.658  34.104  56.911  1.00  0.00           C
ATOM   3942  OH  TYR   253      49.563  35.449  57.073  1.00  0.00           O
ATOM   3943  HH  TYR   253      48.676  35.656  57.374  1.00  0.00           H
ATOM   3944  CE2 TYR   253      50.889  33.478  56.696  1.00  0.00           C
ATOM   3945  HE2 TYR   253      51.773  34.096  56.742  1.00  0.00           H
ATOM   3946  CD2 TYR   253      50.966  32.040  56.458  1.00  0.00           C
ATOM   3947  HD2 TYR   253      51.915  31.546  56.313  1.00  0.00           H
ATOM   3948  C   TYR   253      47.883  28.740  57.605  1.00  0.00           C
ATOM   3949  O   TYR   253      48.500  28.565  58.668  1.00  0.00           O
ATOM   3950  N   GLY   254      46.516  28.897  57.686  1.00  0.00           N
ATOM   3951  H   GLY   254      46.114  29.062  56.773  1.00  0.00           H
ATOM   3952  CA  GLY   254      45.641  28.717  58.895  1.00  0.00           C
ATOM   3953  HA2 GLY   254      45.975  29.338  59.727  1.00  0.00           H
ATOM   3954  HA3 GLY   254      44.594  28.840  58.618  1.00  0.00           H
ATOM   3955  C   GLY   254      45.855  27.307  59.441  1.00  0.00           C
ATOM   3956  O   GLY   254      45.590  26.952  60.567  1.00  0.00           O
ATOM   3957  N   SER   255      46.301  26.397  58.540  1.00  0.00           N
ATOM   3958  H   SER   255      46.389  26.620  57.559  1.00  0.00           H
ATOM   3959  CA  SER   255      46.642  25.035  59.049  1.00  0.00           C
ATOM   3960  HA  SER   255      45.789  24.730  59.654  1.00  0.00           H
ATOM   3961  CB  SER   255      46.596  24.073  57.825  1.00  0.00           C
ATOM   3962  HB2 SER   255      46.909  23.112  58.233  1.00  0.00           H
ATOM   3963  HB3 SER   255      45.605  23.941  57.392  1.00  0.00           H
ATOM   3964  OG  SER   255      47.546  24.479  56.868  1.00  0.00           O
ATOM   3965  HG  SER   255      47.538  23.798  56.192  1.00  0.00           H
ATOM   3966  C   SER   255      47.915  24.758  59.740  1.00  0.00           C
ATOM   3967  O   SER   255      48.205  23.637  60.204  1.00  0.00           O
ATOM   3968  N   PHE   256      48.789  25.752  59.932  1.00  0.00           N
ATOM   3969  H   PHE   256      48.652  26.674  59.543  1.00  0.00           H
ATOM   3970  CA  PHE   256      50.106  25.656  60.612  1.00  0.00           C
ATOM   3971  HA  PHE   256      50.709  24.975  60.013  1.00  0.00           H
ATOM   3972  CB  PHE   256      51.078  26.918  60.389  1.00  0.00           C
ATOM   3973  HB2 PHE   256      51.309  26.962  59.324  1.00  0.00           H
ATOM   3974  HB3 PHE   256      50.634  27.884  60.632  1.00  0.00           H
ATOM   3975  CG  PHE   256      52.365  26.863  61.173  1.00  0.00           C
ATOM   3976  CD1 PHE   256      53.257  25.789  60.966  1.00  0.00           C
ATOM   3977  HD1 PHE   256      53.197  25.085  60.150  1.00  0.00           H
ATOM   3978  CE1 PHE   256      54.402  25.678  61.723  1.00  0.00           C
ATOM   3979  HE1 PHE   256      55.137  24.889  61.651  1.00  0.00           H
ATOM   3980  CZ  PHE   256      54.570  26.548  62.751  1.00  0.00           C
ATOM   3981  HZ  PHE   256      55.495  26.444  63.298  1.00  0.00           H
ATOM   3982  CE2 PHE   256      53.664  27.531  63.116  1.00  0.00           C
ATOM   3983  HE2 PHE   256      53.884  28.267  63.875  1.00  0.00           H
ATOM   3984  CD2 PHE   256      52.608  27.792  62.221  1.00  0.00           C
ATOM   3985  HD2 PHE   256      51.920  28.601  62.412  1.00  0.00           H
ATOM   3986  C   PHE   256      50.022  25.005  62.042  1.00  0.00           C
ATOM   3987  O   PHE   256      49.140  25.333  62.879  1.00  0.00           O
ATOM   3988  N   ASP   257      51.039  24.261  62.488  1.00  0.00           N
ATOM   3989  H   ASP   257      51.845  24.306  61.880  1.00  0.00           H
ATOM   3990  CA  ASP   257      51.133  23.444  63.728  1.00  0.00           C
ATOM   3991  HA  ASP   257      51.896  22.742  63.393  1.00  0.00           H
ATOM   3992  CB  ASP   257      51.639  24.237  64.906  1.00  0.00           C
ATOM   3993  HB2 ASP   257      52.267  25.096  64.672  1.00  0.00           H
ATOM   3994  HB3 ASP   257      50.795  24.645  65.463  1.00  0.00           H
ATOM   3995  CG  ASP   257      52.615  23.350  65.750  1.00  0.00           C
ATOM   3996  OD1 ASP   257      53.380  22.544  65.147  1.00  0.00           O
ATOM   3997  OD2 ASP   257      52.523  23.384  67.013  1.00  0.00           O
ATOM   3998  C   ASP   257      49.963  22.529  64.057  1.00  0.00           C
ATOM   3999  O   ASP   257      49.760  22.127  65.197  1.00  0.00           O
ATOM   4000  N   ASN   258      49.199  22.100  63.061  1.00  0.00           N
ATOM   4001  H   ASN   258      49.320  22.482  62.133  1.00  0.00           H
ATOM   4002  CA  ASN   258      48.283  20.930  63.093  1.00  0.00           C
ATOM   4003  HA  ASN   258      47.412  21.208  63.688  1.00  0.00           H
ATOM   4004  CB  ASN   258      47.792  20.638  61.669  1.00  0.00           C
ATOM   4005  HB2 ASN   258      48.626  20.937  61.034  1.00  0.00           H
ATOM   4006  HB3 ASN   258      47.600  19.574  61.533  1.00  0.00           H
ATOM   4007  CG  ASN   258      46.529  21.348  61.279  1.00  0.00           C
ATOM   4008  OD1 ASN   258      46.067  22.200  62.003  1.00  0.00           O
ATOM   4009  ND2 ASN   258      45.845  20.915  60.209  1.00  0.00           N
ATOM   4010 HD21 ASN   258      46.234  20.167  59.653  1.00  0.00           H
ATOM   4011 HD22 ASN   258      44.916  21.246  59.993  1.00  0.00           H
ATOM   4012  C   ASN   258      49.004  19.716  63.734  1.00  0.00           C
ATOM   4013  O   ASN   258      48.321  18.908  64.340  1.00  0.00           O
ATOM   4014  N   GLU   259      50.301  19.583  63.640  1.00  0.00           N
ATOM   4015  H   GLU   259      50.830  20.336  63.224  1.00  0.00           H
ATOM   4016  CA  GLU   259      51.148  18.511  64.166  1.00  0.00           C
ATOM   4017  HA  GLU   259      50.519  17.643  63.971  1.00  0.00           H
ATOM   4018  CB  GLU   259      52.425  18.343  63.252  1.00  0.00           C
ATOM   4019  HB2 GLU   259      53.036  19.229  63.429  1.00  0.00           H
ATOM   4020  HB3 GLU   259      52.993  17.478  63.594  1.00  0.00           H
ATOM   4021  CG  GLU   259      52.353  18.284  61.717  1.00  0.00           C
ATOM   4022  HG2 GLU   259      51.988  19.213  61.278  1.00  0.00           H
ATOM   4023  HG3 GLU   259      53.379  18.368  61.357  1.00  0.00           H
ATOM   4024  CD  GLU   259      51.698  17.006  61.254  1.00  0.00           C
ATOM   4025  OE1 GLU   259      51.641  16.026  61.960  1.00  0.00           O
ATOM   4026  OE2 GLU   259      51.266  16.961  60.069  1.00  0.00           O
ATOM   4027  C   GLU   259      51.556  18.579  65.630  1.00  0.00           C
ATOM   4028  O   GLU   259      51.852  17.574  66.313  1.00  0.00           O
ATOM   4029  N   HID   260      51.507  19.778  66.191  1.00  0.00           N
ATOM   4030  H   HID   260      51.373  20.592  65.609  1.00  0.00           H
ATOM   4031  CA  HID   260      51.813  20.218  67.578  1.00  0.00           C
ATOM   4032  HA  HID   260      51.693  21.301  67.575  1.00  0.00           H
ATOM   4033  CB  HID   260      50.839  19.624  68.625  1.00  0.00           C
ATOM   4034  HB2 HID   260      51.084  18.581  68.824  1.00  0.00           H
ATOM   4035  HB3 HID   260      50.964  20.081  69.607  1.00  0.00           H
ATOM   4036  CG  HID   260      49.403  19.627  68.293  1.00  0.00           C
ATOM   4037  ND1 HID   260      48.805  20.565  67.481  1.00  0.00           N
ATOM   4038  HD1 HID   260      49.251  21.330  66.995  1.00  0.00           H
ATOM   4039  CE1 HID   260      47.511  20.151  67.235  1.00  0.00           C
ATOM   4040  HE1 HID   260      46.847  20.754  66.635  1.00  0.00           H
ATOM   4041  NE2 HID   260      47.249  18.941  67.814  1.00  0.00           N
ATOM   4042  CD2 HID   260      48.466  18.672  68.563  1.00  0.00           C
ATOM   4043  HD2 HID   260      48.568  17.769  69.145  1.00  0.00           H
ATOM   4044  C   HID   260      53.324  19.937  67.766  1.00  0.00           C
ATOM   4045  O   HID   260      53.637  18.966  68.426  1.00  0.00           O
ATOM   4046  N   VAL   261      54.271  20.747  67.230  1.00  0.00           N
ATOM   4047  H   VAL   261      54.028  21.504  66.607  1.00  0.00           H
ATOM   4048  CA  VAL   261      55.622  20.662  67.602  1.00  0.00           C
ATOM   4049  HA  VAL   261      55.776  19.852  68.316  1.00  0.00           H
ATOM   4050  CB  VAL   261      56.474  20.393  66.334  1.00  0.00           C
ATOM   4051  HB  VAL   261      56.460  21.206  65.609  1.00  0.00           H
ATOM   4052  CG1 VAL   261      57.940  20.114  66.801  1.00  0.00           C
ATOM   4053 HG11 VAL   261      58.024  19.186  67.365  1.00  0.00           H
ATOM   4054 HG12 VAL   261      58.554  20.047  65.902  1.00  0.00           H
ATOM   4055 HG13 VAL   261      58.176  20.966  67.439  1.00  0.00           H
ATOM   4056  CG2 VAL   261      55.996  19.257  65.470  1.00  0.00           C
ATOM   4057 HG21 VAL   261      55.794  18.375  66.079  1.00  0.00           H
ATOM   4058 HG22 VAL   261      56.711  18.951  64.706  1.00  0.00           H
ATOM   4059 HG23 VAL   261      54.991  19.330  65.056  1.00  0.00           H
ATOM   4060  C   VAL   261      56.006  21.948  68.398  1.00  0.00           C
ATOM   4061  O   VAL   261      56.952  21.871  69.267  1.00  0.00           O
ATOM   4062  N   VAL   262      55.394  23.100  67.978  1.00  0.00           N
ATOM   4063  H   VAL   262      54.508  23.075  67.495  1.00  0.00           H
ATOM   4064  CA  VAL   262      55.836  24.405  68.578  1.00  0.00           C
ATOM   4065  HA  VAL   262      56.465  24.156  69.433  1.00  0.00           H
ATOM   4066  CB  VAL   262      56.794  25.088  67.549  1.00  0.00           C
ATOM   4067  HB  VAL   262      57.050  26.064  67.963  1.00  0.00           H
ATOM   4068  CG1 VAL   262      58.161  24.403  67.526  1.00  0.00           C
ATOM   4069 HG11 VAL   262      58.451  24.124  68.540  1.00  0.00           H
ATOM   4070 HG12 VAL   262      58.153  23.528  66.875  1.00  0.00           H
ATOM   4071 HG13 VAL   262      58.978  24.986  67.100  1.00  0.00           H
ATOM   4072  CG2 VAL   262      56.287  25.249  66.121  1.00  0.00           C
ATOM   4073 HG21 VAL   262      55.331  25.763  66.224  1.00  0.00           H
ATOM   4074 HG22 VAL   262      56.084  24.297  65.633  1.00  0.00           H
ATOM   4075 HG23 VAL   262      56.896  25.906  65.499  1.00  0.00           H
ATOM   4076  C   VAL   262      54.807  25.436  69.140  1.00  0.00           C
ATOM   4077  O   VAL   262      55.197  26.226  69.970  1.00  0.00           O
ATOM   4078  N   LEU   263      53.550  25.563  68.648  1.00  0.00           N
ATOM   4079  H   LEU   263      53.081  24.802  68.178  1.00  0.00           H
ATOM   4080  CA  LEU   263      52.670  26.633  69.041  1.00  0.00           C
ATOM   4081  HA  LEU   263      53.190  27.591  69.078  1.00  0.00           H
ATOM   4082  CB  LEU   263      51.491  26.698  68.011  1.00  0.00           C
ATOM   4083  HB2 LEU   263      51.025  25.720  67.881  1.00  0.00           H
ATOM   4084  HB3 LEU   263      50.770  27.406  68.419  1.00  0.00           H
ATOM   4085  CG  LEU   263      51.799  27.271  66.609  1.00  0.00           C
ATOM   4086  HG  LEU   263      52.601  26.668  66.182  1.00  0.00           H
ATOM   4087  CD1 LEU   263      50.530  27.351  65.718  1.00  0.00           C
ATOM   4088 HD11 LEU   263      49.942  26.459  65.934  1.00  0.00           H
ATOM   4089 HD12 LEU   263      50.890  27.436  64.694  1.00  0.00           H
ATOM   4090 HD13 LEU   263      49.952  28.258  65.897  1.00  0.00           H
ATOM   4091  CD2 LEU   263      52.289  28.686  66.828  1.00  0.00           C
ATOM   4092 HD21 LEU   263      52.556  29.256  65.939  1.00  0.00           H
ATOM   4093 HD22 LEU   263      51.553  29.188  67.456  1.00  0.00           H
ATOM   4094 HD23 LEU   263      53.149  28.628  67.494  1.00  0.00           H
ATOM   4095  C   LEU   263      52.129  26.413  70.505  1.00  0.00           C
ATOM   4096  O   LEU   263      51.557  25.349  70.816  1.00  0.00           O
ATOM   4097  N   PRO   264      52.381  27.297  71.497  1.00  0.00           N
ATOM   4098  CD  PRO   264      53.067  28.578  71.353  1.00  0.00           C
ATOM   4099  HD2 PRO   264      52.728  29.108  70.463  1.00  0.00           H
ATOM   4100  HD3 PRO   264      54.146  28.501  71.488  1.00  0.00           H
ATOM   4101  CG  PRO   264      52.642  29.367  72.594  1.00  0.00           C
ATOM   4102  HG2 PRO   264      51.737  29.917  72.332  1.00  0.00           H
ATOM   4103  HG3 PRO   264      53.376  30.100  72.928  1.00  0.00           H
ATOM   4104  CB  PRO   264      52.493  28.313  73.629  1.00  0.00           C
ATOM   4105  HB2 PRO   264      51.861  28.571  74.478  1.00  0.00           H
ATOM   4106  HB3 PRO   264      53.478  27.956  73.926  1.00  0.00           H
ATOM   4107  CA  PRO   264      51.831  27.177  72.825  1.00  0.00           C
ATOM   4108  HA  PRO   264      52.150  26.281  73.356  1.00  0.00           H
ATOM   4109  C   PRO   264      50.271  27.214  72.941  1.00  0.00           C
ATOM   4110  O   PRO   264      49.710  28.322  72.992  1.00  0.00           O
ATOM   4111  N   ARG   265      49.624  26.020  72.773  1.00  0.00           N
ATOM   4112  H   ARG   265      50.200  25.279  72.404  1.00  0.00           H
ATOM   4113  CA  ARG   265      48.161  25.707  73.021  1.00  0.00           C
ATOM   4114  HA  ARG   265      47.686  26.553  72.526  1.00  0.00           H
ATOM   4115  CB  ARG   265      47.769  24.435  72.261  1.00  0.00           C
ATOM   4116  HB2 ARG   265      48.185  23.582  72.797  1.00  0.00           H
ATOM   4117  HB3 ARG   265      46.711  24.192  72.359  1.00  0.00           H
ATOM   4118  CG  ARG   265      48.125  24.430  70.763  1.00  0.00           C
ATOM   4119  HG2 ARG   265      47.725  25.391  70.438  1.00  0.00           H
ATOM   4120  HG3 ARG   265      49.203  24.501  70.614  1.00  0.00           H
ATOM   4121  CD  ARG   265      47.686  23.232  69.835  1.00  0.00           C
ATOM   4122  HD2 ARG   265      46.809  23.530  69.259  1.00  0.00           H
ATOM   4123  HD3 ARG   265      48.434  23.074  69.057  1.00  0.00           H
ATOM   4124  NE  ARG   265      47.421  22.020  70.536  1.00  0.00           N
ATOM   4125  HE  ARG   265      48.102  21.712  71.214  1.00  0.00           H
ATOM   4126  CZ  ARG   265      46.395  21.223  70.350  1.00  0.00           C
ATOM   4127  NH1 ARG   265      45.429  21.506  69.481  1.00  0.00           N
ATOM   4128 HH11 ARG   265      45.334  22.457  69.155  1.00  0.00           H
ATOM   4129 HH12 ARG   265      44.748  20.774  69.339  1.00  0.00           H
ATOM   4130  NH2 ARG   265      46.390  20.062  70.951  1.00  0.00           N
ATOM   4131 HH21 ARG   265      47.041  19.974  71.718  1.00  0.00           H
ATOM   4132 HH22 ARG   265      45.596  19.445  70.860  1.00  0.00           H
ATOM   4133  C   ARG   265      47.828  25.576  74.482  1.00  0.00           C
ATOM   4134  O   ARG   265      48.463  24.883  75.209  1.00  0.00           O
ATOM   4135  N   THR   266      46.913  26.409  74.898  1.00  0.00           N
ATOM   4136  H   THR   266      46.485  27.024  74.220  1.00  0.00           H
ATOM   4137  CA  THR   266      46.426  26.497  76.329  1.00  0.00           C
ATOM   4138  HA  THR   266      47.321  26.382  76.940  1.00  0.00           H
ATOM   4139  CB  THR   266      45.777  27.852  76.615  1.00  0.00           C
ATOM   4140  HB  THR   266      45.601  27.934  77.687  1.00  0.00           H
ATOM   4141  CG2 THR   266      46.771  28.974  76.469  1.00  0.00           C
ATOM   4142 HG21 THR   266      47.148  29.048  75.449  1.00  0.00           H
ATOM   4143 HG22 THR   266      47.594  28.815  77.167  1.00  0.00           H
ATOM   4144 HG23 THR   266      46.209  29.819  76.865  1.00  0.00           H
ATOM   4145  OG1 THR   266      44.550  28.153  76.045  1.00  0.00           O
ATOM   4146  HG1 THR   266      44.834  28.309  75.141  1.00  0.00           H
ATOM   4147  C   THR   266      45.433  25.420  76.596  1.00  0.00           C
ATOM   4148  O   THR   266      44.887  24.992  75.615  1.00  0.00           O
ATOM   4149  N   LYS   267      45.032  25.169  77.811  1.00  0.00           N
ATOM   4150  H   LYS   267      45.327  25.825  78.520  1.00  0.00           H
ATOM   4151  CA  LYS   267      43.783  24.453  78.069  1.00  0.00           C
ATOM   4152  HA  LYS   267      43.757  23.387  77.847  1.00  0.00           H
ATOM   4153  CB  LYS   267      43.533  24.566  79.566  1.00  0.00           C
ATOM   4154  HB2 LYS   267      42.733  23.832  79.663  1.00  0.00           H
ATOM   4155  HB3 LYS   267      44.409  24.355  80.181  1.00  0.00           H
ATOM   4156  CG  LYS   267      43.079  25.915  80.116  1.00  0.00           C
ATOM   4157  HG2 LYS   267      43.924  26.603  80.160  1.00  0.00           H
ATOM   4158  HG3 LYS   267      42.282  26.352  79.515  1.00  0.00           H
ATOM   4159  CD  LYS   267      42.546  25.766  81.505  1.00  0.00           C
ATOM   4160  HD2 LYS   267      43.302  25.373  82.184  1.00  0.00           H
ATOM   4161  HD3 LYS   267      42.202  26.719  81.906  1.00  0.00           H
ATOM   4162  CE  LYS   267      41.318  24.866  81.643  1.00  0.00           C
ATOM   4163  HE2 LYS   267      40.529  25.291  81.022  1.00  0.00           H
ATOM   4164  HE3 LYS   267      41.609  23.862  81.334  1.00  0.00           H
ATOM   4165  NZ  LYS   267      40.778  24.996  83.005  1.00  0.00           N
ATOM   4166  HZ1 LYS   267      41.458  24.623  83.652  1.00  0.00           H
ATOM   4167  HZ2 LYS   267      39.953  24.425  83.126  1.00  0.00           H
ATOM   4168  HZ3 LYS   267      40.575  25.950  83.267  1.00  0.00           H
ATOM   4169  C   LYS   267      42.510  25.000  77.273  1.00  0.00           C
ATOM   4170  O   LYS   267      41.723  24.150  76.768  1.00  0.00           O
ATOM   4171  N   TYR   268      42.296  26.313  77.113  1.00  0.00           N
ATOM   4172  H   TYR   268      43.145  26.854  77.203  1.00  0.00           H
ATOM   4173  CA  TYR   268      41.162  26.823  76.257  1.00  0.00           C
ATOM   4174  HA  TYR   268      40.210  26.421  76.601  1.00  0.00           H
ATOM   4175  CB  TYR   268      40.946  28.310  76.464  1.00  0.00           C
ATOM   4176  HB2 TYR   268      41.583  28.961  75.865  1.00  0.00           H
ATOM   4177  HB3 TYR   268      39.917  28.534  76.179  1.00  0.00           H
ATOM   4178  CG  TYR   268      40.990  28.670  77.945  1.00  0.00           C
ATOM   4179  CD1 TYR   268      39.902  28.323  78.852  1.00  0.00           C
ATOM   4180  HD1 TYR   268      39.054  27.741  78.524  1.00  0.00           H
ATOM   4181  CE1 TYR   268      40.070  28.605  80.213  1.00  0.00           C
ATOM   4182  HE1 TYR   268      39.358  28.288  80.960  1.00  0.00           H
ATOM   4183  CZ  TYR   268      41.123  29.371  80.667  1.00  0.00           C
ATOM   4184  OH  TYR   268      41.234  29.484  81.996  1.00  0.00           O
ATOM   4185  HH  TYR   268      40.737  28.831  82.496  1.00  0.00           H
ATOM   4186  CE2 TYR   268      42.133  29.807  79.819  1.00  0.00           C
ATOM   4187  HE2 TYR   268      43.012  30.334  80.156  1.00  0.00           H
ATOM   4188  CD2 TYR   268      42.041  29.420  78.459  1.00  0.00           C
ATOM   4189  HD2 TYR   268      42.876  29.689  77.829  1.00  0.00           H
ATOM   4190  C   TYR   268      41.285  26.490  74.763  1.00  0.00           C
ATOM   4191  O   TYR   268      40.453  25.864  74.214  1.00  0.00           O
ATOM   4192  N   ASP   269      42.487  26.680  74.237  1.00  0.00           N
ATOM   4193  H   ASP   269      43.252  27.043  74.787  1.00  0.00           H
ATOM   4194  CA  ASP   269      42.725  26.213  72.822  1.00  0.00           C
ATOM   4195  HA  ASP   269      41.941  26.624  72.186  1.00  0.00           H
ATOM   4196  CB  ASP   269      44.131  26.648  72.258  1.00  0.00           C
ATOM   4197  HB2 ASP   269      44.836  26.071  72.856  1.00  0.00           H
ATOM   4198  HB3 ASP   269      44.335  26.408  71.215  1.00  0.00           H
ATOM   4199  CG  ASP   269      44.505  28.089  72.582  1.00  0.00           C
ATOM   4200  OD1 ASP   269      43.904  28.975  72.013  1.00  0.00           O
ATOM   4201  OD2 ASP   269      45.316  28.284  73.495  1.00  0.00           O
ATOM   4202  C   ASP   269      42.524  24.713  72.698  1.00  0.00           C
ATOM   4203  O   ASP   269      41.998  24.254  71.731  1.00  0.00           O
ATOM   4204  N   ILE   270      42.889  23.856  73.660  1.00  0.00           N
ATOM   4205  H   ILE   270      43.549  24.112  74.380  1.00  0.00           H
ATOM   4206  CA  ILE   270      42.790  22.366  73.469  1.00  0.00           C
ATOM   4207  HA  ILE   270      42.997  22.105  72.431  1.00  0.00           H
ATOM   4208  CB  ILE   270      43.835  21.712  74.388  1.00  0.00           C
ATOM   4209  HB  ILE   270      43.802  22.038  75.427  1.00  0.00           H
ATOM   4210  CG2 ILE   270      43.617  20.192  74.365  1.00  0.00           C
ATOM   4211 HG21 ILE   270      44.542  19.699  74.665  1.00  0.00           H
ATOM   4212 HG22 ILE   270      43.265  19.891  73.379  1.00  0.00           H
ATOM   4213 HG23 ILE   270      42.942  19.812  75.132  1.00  0.00           H
ATOM   4214  CG1 ILE   270      45.234  21.972  73.902  1.00  0.00           C
ATOM   4215 HG12 ILE   270      45.400  21.217  73.134  1.00  0.00           H
ATOM   4216 HG13 ILE   270      45.329  22.974  73.484  1.00  0.00           H
ATOM   4217  CD1 ILE   270      46.230  21.905  75.070  1.00  0.00           C
ATOM   4218 HD11 ILE   270      45.946  21.176  75.828  1.00  0.00           H
ATOM   4219 HD12 ILE   270      46.420  22.768  75.708  1.00  0.00           H
ATOM   4220 HD13 ILE   270      47.214  21.568  74.743  1.00  0.00           H
ATOM   4221  C   ILE   270      41.367  22.018  73.704  1.00  0.00           C
ATOM   4222  O   ILE   270      40.958  21.097  73.031  1.00  0.00           O
ATOM   4223  N   THR   271      40.539  22.798  74.452  1.00  0.00           N
ATOM   4224  H   THR   271      40.984  23.574  74.922  1.00  0.00           H
ATOM   4225  CA  THR   271      39.103  22.643  74.623  1.00  0.00           C
ATOM   4226  HA  THR   271      39.074  21.683  75.140  1.00  0.00           H
ATOM   4227  CB  THR   271      38.512  23.727  75.516  1.00  0.00           C
ATOM   4228  HB  THR   271      38.670  24.660  74.975  1.00  0.00           H
ATOM   4229  CG2 THR   271      36.971  23.473  75.630  1.00  0.00           C
ATOM   4230 HG21 THR   271      36.672  22.480  75.965  1.00  0.00           H
ATOM   4231 HG22 THR   271      36.367  23.781  74.776  1.00  0.00           H
ATOM   4232 HG23 THR   271      36.567  24.142  76.391  1.00  0.00           H
ATOM   4233  OG1 THR   271      39.037  23.688  76.808  1.00  0.00           O
ATOM   4234  HG1 THR   271      39.986  23.648  76.674  1.00  0.00           H
ATOM   4235  C   THR   271      38.389  22.677  73.269  1.00  0.00           C
ATOM   4236  O   THR   271      37.660  21.774  72.880  1.00  0.00           O
ATOM   4237  N   ILE   272      38.670  23.748  72.575  1.00  0.00           N
ATOM   4238  H   ILE   272      39.337  24.394  72.972  1.00  0.00           H
ATOM   4239  CA  ILE   272      38.274  24.132  71.230  1.00  0.00           C
ATOM   4240  HA  ILE   272      37.185  24.093  71.245  1.00  0.00           H
ATOM   4241  CB  ILE   272      38.756  25.570  70.856  1.00  0.00           C
ATOM   4242  HB  ILE   272      39.841  25.549  70.960  1.00  0.00           H
ATOM   4243  CG2 ILE   272      38.347  26.124  69.452  1.00  0.00           C
ATOM   4244 HG21 ILE   272      38.821  25.528  68.672  1.00  0.00           H
ATOM   4245 HG22 ILE   272      38.682  27.137  69.230  1.00  0.00           H
ATOM   4246 HG23 ILE   272      37.257  26.077  69.454  1.00  0.00           H
ATOM   4247  CG1 ILE   272      38.188  26.537  71.981  1.00  0.00           C
ATOM   4248 HG12 ILE   272      37.138  26.610  71.695  1.00  0.00           H
ATOM   4249 HG13 ILE   272      38.285  26.106  72.977  1.00  0.00           H
ATOM   4250  CD1 ILE   272      38.842  27.954  72.095  1.00  0.00           C
ATOM   4251 HD11 ILE   272      39.924  27.833  72.154  1.00  0.00           H
ATOM   4252 HD12 ILE   272      38.355  28.414  72.955  1.00  0.00           H
ATOM   4253 HD13 ILE   272      38.460  28.389  71.171  1.00  0.00           H
ATOM   4254  C   ILE   272      38.757  23.057  70.215  1.00  0.00           C
ATOM   4255  O   ILE   272      37.955  22.505  69.423  1.00  0.00           O
ATOM   4256  N   ASP   273      39.947  22.471  70.271  1.00  0.00           N
ATOM   4257  H   ASP   273      40.604  22.945  70.875  1.00  0.00           H
ATOM   4258  CA  ASP   273      40.464  21.319  69.445  1.00  0.00           C
ATOM   4259  HA  ASP   273      40.160  21.538  68.421  1.00  0.00           H
ATOM   4260  CB  ASP   273      41.993  21.152  69.633  1.00  0.00           C
ATOM   4261  HB2 ASP   273      42.493  22.087  69.380  1.00  0.00           H
ATOM   4262  HB3 ASP   273      42.300  20.834  70.629  1.00  0.00           H
ATOM   4263  CG  ASP   273      42.591  20.134  68.641  1.00  0.00           C
ATOM   4264  OD1 ASP   273      42.205  20.304  67.460  1.00  0.00           O
ATOM   4265  OD2 ASP   273      43.624  19.563  69.017  1.00  0.00           O
ATOM   4266  C   ASP   273      39.679  20.044  69.782  1.00  0.00           C
ATOM   4267  O   ASP   273      39.590  19.184  68.958  1.00  0.00           O
ATOM   4268  N   GLU   274      39.190  19.801  70.999  1.00  0.00           N
ATOM   4269  H   GLU   274      39.276  20.572  71.646  1.00  0.00           H
ATOM   4270  CA  GLU   274      38.419  18.588  71.386  1.00  0.00           C
ATOM   4271  HA  GLU   274      38.757  17.725  70.812  1.00  0.00           H
ATOM   4272  CB  GLU   274      38.679  18.302  72.913  1.00  0.00           C
ATOM   4273  HB2 GLU   274      39.736  18.310  73.178  1.00  0.00           H
ATOM   4274  HB3 GLU   274      38.301  19.172  73.449  1.00  0.00           H
ATOM   4275  CG  GLU   274      38.003  17.011  73.428  1.00  0.00           C
ATOM   4276  HG2 GLU   274      38.284  16.963  74.480  1.00  0.00           H
ATOM   4277  HG3 GLU   274      36.927  17.157  73.335  1.00  0.00           H
ATOM   4278  CD  GLU   274      38.520  15.721  72.708  1.00  0.00           C
ATOM   4279  OE1 GLU   274      39.730  15.545  72.350  1.00  0.00           O
ATOM   4280  OE2 GLU   274      37.668  14.835  72.489  1.00  0.00           O
ATOM   4281  C   GLU   274      36.933  18.694  70.998  1.00  0.00           C
ATOM   4282  O   GLU   274      36.323  17.688  70.613  1.00  0.00           O
ATOM   4283  N   GLU   275      36.369  19.937  70.996  1.00  0.00           N
ATOM   4284  H   GLU   275      36.913  20.726  71.314  1.00  0.00           H
ATOM   4285  CA  GLU   275      35.029  20.288  70.517  1.00  0.00           C
ATOM   4286  HA  GLU   275      34.325  19.463  70.629  1.00  0.00           H
ATOM   4287  CB  GLU   275      34.422  21.550  71.267  1.00  0.00           C
ATOM   4288  HB2 GLU   275      35.190  22.322  71.206  1.00  0.00           H
ATOM   4289  HB3 GLU   275      33.485  21.922  70.851  1.00  0.00           H
ATOM   4290  CG  GLU   275      34.081  21.213  72.725  1.00  0.00           C
ATOM   4291  HG2 GLU   275      35.012  21.436  73.249  1.00  0.00           H
ATOM   4292  HG3 GLU   275      33.283  21.792  73.189  1.00  0.00           H
ATOM   4293  CD  GLU   275      33.651  19.764  72.941  1.00  0.00           C
ATOM   4294  OE1 GLU   275      32.732  19.293  72.213  1.00  0.00           O
ATOM   4295  OE2 GLU   275      34.181  19.126  73.843  1.00  0.00           O
ATOM   4296  C   GLU   275      34.969  20.578  68.990  1.00  0.00           C
ATOM   4297  O   GLU   275      33.915  20.844  68.428  1.00  0.00           O
ATOM   4298  N   SER   276      36.086  20.546  68.301  1.00  0.00           N
ATOM   4299  H   SER   276      36.995  20.391  68.713  1.00  0.00           H
ATOM   4300  CA  SER   276      36.085  20.289  66.902  1.00  0.00           C
ATOM   4301  HA  SER   276      35.388  21.004  66.465  1.00  0.00           H
ATOM   4302  CB  SER   276      37.533  20.543  66.397  1.00  0.00           C
ATOM   4303  HB2 SER   276      38.225  19.773  66.738  1.00  0.00           H
ATOM   4304  HB3 SER   276      37.646  20.340  65.332  1.00  0.00           H
ATOM   4305  OG  SER   276      38.075  21.822  66.681  1.00  0.00           O
ATOM   4306  HG  SER   276      38.135  21.866  67.638  1.00  0.00           H
ATOM   4307  C   SER   276      35.656  18.817  66.648  1.00  0.00           C
ATOM   4308  O   SER   276      35.979  17.947  67.471  1.00  0.00           O
ATOM   4309  N   PRO   277      35.118  18.505  65.457  1.00  0.00           N
ATOM   4310  CD  PRO   277      34.802  19.581  64.504  1.00  0.00           C
ATOM   4311  HD2 PRO   277      35.631  20.287  64.436  1.00  0.00           H
ATOM   4312  HD3 PRO   277      33.940  20.178  64.799  1.00  0.00           H
ATOM   4313  CG  PRO   277      34.296  18.903  63.168  1.00  0.00           C
ATOM   4314  HG2 PRO   277      35.092  18.889  62.423  1.00  0.00           H
ATOM   4315  HG3 PRO   277      33.444  19.415  62.719  1.00  0.00           H
ATOM   4316  CB  PRO   277      34.074  17.467  63.642  1.00  0.00           C
ATOM   4317  HB2 PRO   277      34.579  16.682  63.080  1.00  0.00           H
ATOM   4318  HB3 PRO   277      33.011  17.282  63.485  1.00  0.00           H
ATOM   4319  CA  PRO   277      34.657  17.201  65.038  1.00  0.00           C
ATOM   4320  HA  PRO   277      33.868  16.763  65.651  1.00  0.00           H
ATOM   4321  C   PRO   277      35.834  16.249  64.965  1.00  0.00           C
ATOM   4322  O   PRO   277      35.691  15.037  65.090  1.00  0.00           O
ATOM   4323  N   ARG   278      37.086  16.722  64.872  1.00  0.00           N
ATOM   4324  H   ARG   278      37.198  17.723  64.938  1.00  0.00           H
ATOM   4325  CA  ARG   278      38.342  15.950  64.986  1.00  0.00           C
ATOM   4326  HA  ARG   278      38.119  15.194  65.739  1.00  0.00           H
ATOM   4327  CB  ARG   278      38.756  15.344  63.590  1.00  0.00           C
ATOM   4328  HB2 ARG   278      38.800  16.200  62.919  1.00  0.00           H
ATOM   4329  HB3 ARG   278      39.751  14.900  63.589  1.00  0.00           H
ATOM   4330  CG  ARG   278      37.877  14.235  63.071  1.00  0.00           C
ATOM   4331  HG2 ARG   278      36.851  14.595  62.998  1.00  0.00           H
ATOM   4332  HG3 ARG   278      38.230  13.956  62.078  1.00  0.00           H
ATOM   4333  CD  ARG   278      38.025  13.005  63.961  1.00  0.00           C
ATOM   4334  HD2 ARG   278      37.977  13.229  65.026  1.00  0.00           H
ATOM   4335  HD3 ARG   278      37.189  12.315  63.855  1.00  0.00           H
ATOM   4336  NE  ARG   278      39.164  12.150  63.616  1.00  0.00           N
ATOM   4337  HE  ARG   278      39.310  12.139  62.616  1.00  0.00           H
ATOM   4338  CZ  ARG   278      40.046  11.457  64.347  1.00  0.00           C
ATOM   4339  NH1 ARG   278      39.984  11.323  65.658  1.00  0.00           N
ATOM   4340 HH11 ARG   278      39.191  11.630  66.202  1.00  0.00           H
ATOM   4341 HH12 ARG   278      40.780  10.988  66.182  1.00  0.00           H
ATOM   4342  NH2 ARG   278      41.063  10.886  63.738  1.00  0.00           N
ATOM   4343 HH21 ARG   278      41.149  11.026  62.742  1.00  0.00           H
ATOM   4344 HH22 ARG   278      41.730  10.350  64.275  1.00  0.00           H
ATOM   4345  C   ARG   278      39.425  16.919  65.495  1.00  0.00           C
ATOM   4346  O   ARG   278      39.239  18.140  65.290  1.00  0.00           O
ATOM   4347  N   PRO   279      40.548  16.395  66.014  1.00  0.00           N
ATOM   4348  CD  PRO   279      40.867  15.060  66.143  1.00  0.00           C
ATOM   4349  HD2 PRO   279      41.163  14.669  65.169  1.00  0.00           H
ATOM   4350  HD3 PRO   279      40.045  14.471  66.551  1.00  0.00           H
ATOM   4351  CG  PRO   279      42.034  14.968  67.090  1.00  0.00           C
ATOM   4352  HG2 PRO   279      42.957  14.813  66.532  1.00  0.00           H
ATOM   4353  HG3 PRO   279      41.840  14.263  67.899  1.00  0.00           H
ATOM   4354  CB  PRO   279      42.100  16.354  67.789  1.00  0.00           C
ATOM   4355  HB2 PRO   279      43.141  16.531  68.056  1.00  0.00           H
ATOM   4356  HB3 PRO   279      41.431  16.364  68.649  1.00  0.00           H
ATOM   4357  CA  PRO   279      41.641  17.158  66.626  1.00  0.00           C
ATOM   4358  HA  PRO   279      41.310  18.107  67.049  1.00  0.00           H
ATOM   4359  C   PRO   279      42.744  17.539  65.652  1.00  0.00           C
ATOM   4360  O   PRO   279      42.814  16.924  64.550  1.00  0.00           O
ATOM   4361  N   GLY   280      43.647  18.439  65.973  1.00  0.00           N
ATOM   4362  H   GLY   280      43.443  18.941  66.826  1.00  0.00           H
ATOM   4363  CA  GLY   280      44.770  18.679  65.178  1.00  0.00           C
ATOM   4364  HA2 GLY   280      45.555  19.283  65.635  1.00  0.00           H
ATOM   4365  HA3 GLY   280      45.244  17.711  65.016  1.00  0.00           H
ATOM   4366  C   GLY   280      44.541  19.343  63.888  1.00  0.00           C
ATOM   4367  O   GLY   280      45.092  18.937  62.843  1.00  0.00           O
ATOM   4368  N   GLN   281      43.593  20.292  63.840  1.00  0.00           N
ATOM   4369  H   GLN   281      43.239  20.649  64.716  1.00  0.00           H
ATOM   4370  CA  GLN   281      43.105  20.996  62.670  1.00  0.00           C
ATOM   4371  HA  GLN   281      43.832  20.917  61.862  1.00  0.00           H
ATOM   4372  CB  GLN   281      41.817  20.419  62.020  1.00  0.00           C
ATOM   4373  HB2 GLN   281      40.854  20.773  62.386  1.00  0.00           H
ATOM   4374  HB3 GLN   281      41.809  20.759  60.985  1.00  0.00           H
ATOM   4375  CG  GLN   281      41.657  18.898  61.968  1.00  0.00           C
ATOM   4376  HG2 GLN   281      42.503  18.356  61.546  1.00  0.00           H
ATOM   4377  HG3 GLN   281      41.346  18.645  62.983  1.00  0.00           H
ATOM   4378  CD  GLN   281      40.567  18.427  60.986  1.00  0.00           C
ATOM   4379  OE1 GLN   281      39.958  19.143  60.175  1.00  0.00           O
ATOM   4380  NE2 GLN   281      40.240  17.172  60.983  1.00  0.00           N
ATOM   4381 HE21 GLN   281      39.689  16.861  60.195  1.00  0.00           H
ATOM   4382 HE22 GLN   281      40.817  16.477  61.434  1.00  0.00           H
ATOM   4383  C   GLN   281      42.926  22.555  62.923  1.00  0.00           C
ATOM   4384  O   GLN   281      42.504  23.036  63.952  1.00  0.00           O
ATOM   4385  N   GLN   282      43.224  23.312  61.873  1.00  0.00           N
ATOM   4386  H   GLN   282      43.545  22.770  61.084  1.00  0.00           H
ATOM   4387  CA  GLN   282      42.982  24.796  61.768  1.00  0.00           C
ATOM   4388  HA  GLN   282      43.301  25.205  60.809  1.00  0.00           H
ATOM   4389  CB  GLN   282      41.507  25.215  61.775  1.00  0.00           C
ATOM   4390  HB2 GLN   282      41.075  25.152  62.774  1.00  0.00           H
ATOM   4391  HB3 GLN   282      41.468  26.288  61.588  1.00  0.00           H
ATOM   4392  CG  GLN   282      40.649  24.343  60.793  1.00  0.00           C
ATOM   4393  HG2 GLN   282      41.048  24.350  59.778  1.00  0.00           H
ATOM   4394  HG3 GLN   282      40.606  23.337  61.210  1.00  0.00           H
ATOM   4395  CD  GLN   282      39.161  24.661  60.930  1.00  0.00           C
ATOM   4396  OE1 GLN   282      38.321  23.883  61.347  1.00  0.00           O
ATOM   4397  NE2 GLN   282      38.707  25.889  60.687  1.00  0.00           N
ATOM   4398 HE21 GLN   282      37.699  25.894  60.758  1.00  0.00           H
ATOM   4399 HE22 GLN   282      39.244  26.589  60.196  1.00  0.00           H
ATOM   4400  C   GLN   282      43.817  25.547  62.778  1.00  0.00           C
ATOM   4401  O   GLN   282      43.477  26.534  63.345  1.00  0.00           O
ATOM   4402  N   THR   283      44.955  24.926  63.265  1.00  0.00           N
ATOM   4403  H   THR   283      45.364  24.087  62.879  1.00  0.00           H
ATOM   4404  CA  THR   283      45.618  25.302  64.528  1.00  0.00           C
ATOM   4405  HA  THR   283      44.961  25.380  65.393  1.00  0.00           H
ATOM   4406  CB  THR   283      46.652  24.353  64.951  1.00  0.00           C
ATOM   4407  HB  THR   283      47.488  24.541  64.277  1.00  0.00           H
ATOM   4408  CG2 THR   283      47.203  24.299  66.385  1.00  0.00           C
ATOM   4409 HG21 THR   283      46.443  24.245  67.164  1.00  0.00           H
ATOM   4410 HG22 THR   283      47.793  25.199  66.556  1.00  0.00           H
ATOM   4411 HG23 THR   283      47.963  23.517  66.374  1.00  0.00           H
ATOM   4412  OG1 THR   283      46.199  23.014  64.781  1.00  0.00           O
ATOM   4413  HG1 THR   283      45.946  22.898  63.862  1.00  0.00           H
ATOM   4414  C   THR   283      46.159  26.652  64.615  1.00  0.00           C
ATOM   4415  O   THR   283      46.079  27.327  65.639  1.00  0.00           O
ATOM   4416  N   PHE   284      46.750  27.100  63.510  1.00  0.00           N
ATOM   4417  H   PHE   284      47.019  26.470  62.768  1.00  0.00           H
ATOM   4418  CA  PHE   284      47.306  28.462  63.440  1.00  0.00           C
ATOM   4419  HA  PHE   284      47.858  28.654  64.359  1.00  0.00           H
ATOM   4420  CB  PHE   284      48.308  28.747  62.327  1.00  0.00           C
ATOM   4421  HB2 PHE   284      49.123  28.027  62.390  1.00  0.00           H
ATOM   4422  HB3 PHE   284      47.871  28.587  61.342  1.00  0.00           H
ATOM   4423  CG  PHE   284      48.964  30.177  62.312  1.00  0.00           C
ATOM   4424  CD1 PHE   284      49.835  30.433  63.330  1.00  0.00           C
ATOM   4425  HD1 PHE   284      50.176  29.677  64.021  1.00  0.00           H
ATOM   4426  CE1 PHE   284      50.474  31.665  63.361  1.00  0.00           C
ATOM   4427  HE1 PHE   284      51.212  31.869  64.123  1.00  0.00           H
ATOM   4428  CZ  PHE   284      50.217  32.649  62.386  1.00  0.00           C
ATOM   4429  HZ  PHE   284      50.647  33.639  62.368  1.00  0.00           H
ATOM   4430  CE2 PHE   284      49.436  32.345  61.237  1.00  0.00           C
ATOM   4431  HE2 PHE   284      49.380  32.862  60.292  1.00  0.00           H
ATOM   4432  CD2 PHE   284      48.806  31.055  61.274  1.00  0.00           C
ATOM   4433  HD2 PHE   284      48.168  30.792  60.442  1.00  0.00           H
ATOM   4434  C   PHE   284      46.219  29.532  63.333  1.00  0.00           C
ATOM   4435  O   PHE   284      46.290  30.590  64.024  1.00  0.00           O
ATOM   4436  N   GLU   285      45.143  29.132  62.611  1.00  0.00           N
ATOM   4437  H   GLU   285      45.191  28.200  62.226  1.00  0.00           H
ATOM   4438  CA  GLU   285      43.969  29.903  62.494  1.00  0.00           C
ATOM   4439  HA  GLU   285      44.184  30.939  62.238  1.00  0.00           H
ATOM   4440  CB  GLU   285      43.002  29.325  61.419  1.00  0.00           C
ATOM   4441  HB2 GLU   285      43.391  29.527  60.422  1.00  0.00           H
ATOM   4442  HB3 GLU   285      42.855  28.245  61.383  1.00  0.00           H
ATOM   4443  CG  GLU   285      41.626  29.826  61.565  1.00  0.00           C
ATOM   4444  HG2 GLU   285      41.147  29.399  62.447  1.00  0.00           H
ATOM   4445  HG3 GLU   285      41.597  30.879  61.847  1.00  0.00           H
ATOM   4446  CD  GLU   285      40.770  29.641  60.293  1.00  0.00           C
ATOM   4447  OE1 GLU   285      39.709  30.330  60.060  1.00  0.00           O
ATOM   4448  OE2 GLU   285      41.107  28.756  59.495  1.00  0.00           O
ATOM   4449  C   GLU   285      43.342  30.089  63.876  1.00  0.00           C
ATOM   4450  O   GLU   285      43.097  31.187  64.291  1.00  0.00           O
ATOM   4451  N   LYS   286      43.118  29.026  64.624  1.00  0.00           N
ATOM   4452  H   LYS   286      43.345  28.183  64.116  1.00  0.00           H
ATOM   4453  CA  LYS   286      42.469  28.935  65.917  1.00  0.00           C
ATOM   4454  HA  LYS   286      41.435  29.278  65.873  1.00  0.00           H
ATOM   4455  CB  LYS   286      42.475  27.426  66.338  1.00  0.00           C
ATOM   4456  HB2 LYS   286      43.337  27.041  65.793  1.00  0.00           H
ATOM   4457  HB3 LYS   286      42.705  27.404  67.403  1.00  0.00           H
ATOM   4458  CG  LYS   286      41.113  26.777  65.893  1.00  0.00           C
ATOM   4459  HG2 LYS   286      40.320  27.037  66.594  1.00  0.00           H
ATOM   4460  HG3 LYS   286      40.776  27.083  64.902  1.00  0.00           H
ATOM   4461  CD  LYS   286      41.190  25.279  65.683  1.00  0.00           C
ATOM   4462  HD2 LYS   286      41.881  25.027  64.878  1.00  0.00           H
ATOM   4463  HD3 LYS   286      41.452  24.764  66.607  1.00  0.00           H
ATOM   4464  CE  LYS   286      39.829  24.817  65.194  1.00  0.00           C
ATOM   4465  HE2 LYS   286      39.088  24.973  65.977  1.00  0.00           H
ATOM   4466  HE3 LYS   286      39.650  25.525  64.384  1.00  0.00           H
ATOM   4467  NZ  LYS   286      39.738  23.390  64.844  1.00  0.00           N
ATOM   4468  HZ1 LYS   286      40.616  23.163  64.398  1.00  0.00           H
ATOM   4469  HZ2 LYS   286      39.005  23.378  64.150  1.00  0.00           H
ATOM   4470  HZ3 LYS   286      39.616  22.734  65.602  1.00  0.00           H
ATOM   4471  C   LYS   286      43.093  29.787  66.932  1.00  0.00           C
ATOM   4472  O   LYS   286      42.376  30.139  67.856  1.00  0.00           O
ATOM   4473  N   MET   287      44.370  30.089  66.871  1.00  0.00           N
ATOM   4474  H   MET   287      44.938  29.634  66.169  1.00  0.00           H
ATOM   4475  CA  MET   287      45.129  30.771  67.920  1.00  0.00           C
ATOM   4476  HA  MET   287      44.612  30.858  68.875  1.00  0.00           H
ATOM   4477  CB  MET   287      46.383  29.920  68.238  1.00  0.00           C
ATOM   4478  HB2 MET   287      46.931  29.814  67.302  1.00  0.00           H
ATOM   4479  HB3 MET   287      46.977  30.475  68.964  1.00  0.00           H
ATOM   4480  CG  MET   287      46.110  28.511  68.856  1.00  0.00           C
ATOM   4481  HG2 MET   287      45.880  28.758  69.893  1.00  0.00           H
ATOM   4482  HG3 MET   287      45.321  28.137  68.204  1.00  0.00           H
ATOM   4483  SD  MET   287      47.565  27.414  68.613  1.00  0.00           S
ATOM   4484  CE  MET   287      48.637  27.956  69.953  1.00  0.00           C
ATOM   4485  HE1 MET   287      49.345  27.152  70.160  1.00  0.00           H
ATOM   4486  HE2 MET   287      49.192  28.884  69.825  1.00  0.00           H
ATOM   4487  HE3 MET   287      48.091  28.044  70.891  1.00  0.00           H
ATOM   4488  C   MET   287      45.600  32.200  67.510  1.00  0.00           C
ATOM   4489  O   MET   287      46.282  32.855  68.298  1.00  0.00           O
ATOM   4490  N   SER   288      45.471  32.633  66.253  1.00  0.00           N
ATOM   4491  H   SER   288      45.303  31.990  65.493  1.00  0.00           H
ATOM   4492  CA  SER   288      45.808  33.996  65.708  1.00  0.00           C
ATOM   4493  HA  SER   288      46.126  34.696  66.481  1.00  0.00           H
ATOM   4494  CB  SER   288      46.988  33.819  64.700  1.00  0.00           C
ATOM   4495  HB2 SER   288      47.362  34.803  64.418  1.00  0.00           H
ATOM   4496  HB3 SER   288      47.924  33.400  65.073  1.00  0.00           H
ATOM   4497  OG  SER   288      46.642  33.147  63.497  1.00  0.00           O
ATOM   4498  HG  SER   288      46.929  32.231  63.536  1.00  0.00           H
ATOM   4499  C   SER   288      44.649  34.655  64.958  1.00  0.00           C
ATOM   4500  O   SER   288      44.653  35.849  64.717  1.00  0.00           O
ATOM   4501  N   SER   289      43.600  33.962  64.563  1.00  0.00           N
ATOM   4502  H   SER   289      43.684  32.956  64.585  1.00  0.00           H
ATOM   4503  CA  SER   289      42.315  34.548  64.038  1.00  0.00           C
ATOM   4504  HA  SER   289      42.645  35.328  63.352  1.00  0.00           H
ATOM   4505  CB  SER   289      41.407  33.603  63.229  1.00  0.00           C
ATOM   4506  HB2 SER   289      41.921  33.308  62.315  1.00  0.00           H
ATOM   4507  HB3 SER   289      41.236  32.685  63.792  1.00  0.00           H
ATOM   4508  OG  SER   289      40.193  34.252  62.992  1.00  0.00           O
ATOM   4509  HG  SER   289      40.114  34.778  62.192  1.00  0.00           H
ATOM   4510  C   SER   289      41.566  35.283  65.132  1.00  0.00           C
ATOM   4511  O   SER   289      41.432  34.785  66.253  1.00  0.00           O
ATOM   4512  N   GLY   290      41.018  36.429  64.700  1.00  0.00           N
ATOM   4513  H   GLY   290      41.188  36.724  63.749  1.00  0.00           H
ATOM   4514  CA  GLY   290      40.252  37.259  65.655  1.00  0.00           C
ATOM   4515  HA2 GLY   290      40.823  37.370  66.577  1.00  0.00           H
ATOM   4516  HA3 GLY   290      40.207  38.281  65.279  1.00  0.00           H
ATOM   4517  C   GLY   290      38.854  36.742  66.092  1.00  0.00           C
ATOM   4518  O   GLY   290      38.367  37.053  67.175  1.00  0.00           O
ATOM   4519  N   TYR   291      38.307  35.774  65.260  1.00  0.00           N
ATOM   4520  H   TYR   291      38.889  35.413  64.518  1.00  0.00           H
ATOM   4521  CA  TYR   291      37.029  35.054  65.471  1.00  0.00           C
ATOM   4522  HA  TYR   291      36.308  35.859  65.602  1.00  0.00           H
ATOM   4523  CB  TYR   291      36.642  34.337  64.169  1.00  0.00           C
ATOM   4524  HB2 TYR   291      36.449  35.055  63.373  1.00  0.00           H
ATOM   4525  HB3 TYR   291      37.390  33.627  63.818  1.00  0.00           H
ATOM   4526  CG  TYR   291      35.363  33.540  64.303  1.00  0.00           C
ATOM   4527  CD1 TYR   291      34.125  34.135  64.215  1.00  0.00           C
ATOM   4528  HD1 TYR   291      33.929  35.175  64.002  1.00  0.00           H
ATOM   4529  CE1 TYR   291      32.931  33.503  64.676  1.00  0.00           C
ATOM   4530  HE1 TYR   291      31.970  33.997  64.677  1.00  0.00           H
ATOM   4531  CZ  TYR   291      33.047  32.143  65.048  1.00  0.00           C
ATOM   4532  OH  TYR   291      31.918  31.427  65.302  1.00  0.00           O
ATOM   4533  HH  TYR   291      31.202  31.893  65.741  1.00  0.00           H
ATOM   4534  CE2 TYR   291      34.319  31.506  64.891  1.00  0.00           C
ATOM   4535  HE2 TYR   291      34.404  30.497  65.266  1.00  0.00           H
ATOM   4536  CD2 TYR   291      35.472  32.261  64.610  1.00  0.00           C
ATOM   4537  HD2 TYR   291      36.441  31.784  64.627  1.00  0.00           H
ATOM   4538  C   TYR   291      36.996  34.111  66.701  1.00  0.00           C
ATOM   4539  O   TYR   291      35.997  34.018  67.398  1.00  0.00           O
ATOM   4540  N   TYR   292      38.125  33.433  67.007  1.00  0.00           N
ATOM   4541  H   TYR   292      38.901  33.431  66.361  1.00  0.00           H
ATOM   4542  CA  TYR   292      38.175  32.393  68.040  1.00  0.00           C
ATOM   4543  HA  TYR   292      37.155  32.020  68.128  1.00  0.00           H
ATOM   4544  CB  TYR   292      39.164  31.286  67.695  1.00  0.00           C
ATOM   4545  HB2 TYR   292      40.078  31.849  67.513  1.00  0.00           H
ATOM   4546  HB3 TYR   292      39.317  30.542  68.477  1.00  0.00           H
ATOM   4547  CG  TYR   292      38.882  30.471  66.437  1.00  0.00           C
ATOM   4548  CD1 TYR   292      38.162  29.253  66.551  1.00  0.00           C
ATOM   4549  HD1 TYR   292      37.838  29.044  67.561  1.00  0.00           H
ATOM   4550  CE1 TYR   292      37.902  28.449  65.441  1.00  0.00           C
ATOM   4551  HE1 TYR   292      37.323  27.549  65.589  1.00  0.00           H
ATOM   4552  CZ  TYR   292      38.430  28.841  64.220  1.00  0.00           C
ATOM   4553  OH  TYR   292      38.135  28.030  63.197  1.00  0.00           O
ATOM   4554  HH  TYR   292      37.493  27.381  63.493  1.00  0.00           H
ATOM   4555  CE2 TYR   292      39.153  30.052  63.986  1.00  0.00           C
ATOM   4556  HE2 TYR   292      39.519  30.250  62.989  1.00  0.00           H
ATOM   4557  CD2 TYR   292      39.448  30.783  65.169  1.00  0.00           C
ATOM   4558  HD2 TYR   292      40.012  31.696  65.047  1.00  0.00           H
ATOM   4559  C   TYR   292      38.388  32.968  69.480  1.00  0.00           C
ATOM   4560  O   TYR   292      38.325  32.259  70.500  1.00  0.00           O
ATOM   4561  N   LEU   293      38.555  34.320  69.541  1.00  0.00           N
ATOM   4562  H   LEU   293      38.521  34.898  68.714  1.00  0.00           H
ATOM   4563  CA  LEU   293      39.008  35.081  70.708  1.00  0.00           C
ATOM   4564  HA  LEU   293      39.810  34.511  71.176  1.00  0.00           H
ATOM   4565  CB  LEU   293      39.413  36.527  70.411  1.00  0.00           C
ATOM   4566  HB2 LEU   293      38.511  37.086  70.160  1.00  0.00           H
ATOM   4567  HB3 LEU   293      39.695  36.770  71.435  1.00  0.00           H
ATOM   4568  CG  LEU   293      40.518  36.821  69.491  1.00  0.00           C
ATOM   4569  HG  LEU   293      40.322  36.403  68.504  1.00  0.00           H
ATOM   4570  CD1 LEU   293      40.685  38.310  69.464  1.00  0.00           C
ATOM   4571 HD11 LEU   293      41.303  38.561  68.603  1.00  0.00           H
ATOM   4572 HD12 LEU   293      41.294  38.535  70.338  1.00  0.00           H
ATOM   4573 HD13 LEU   293      39.717  38.803  69.366  1.00  0.00           H
ATOM   4574  CD2 LEU   293      41.825  36.103  69.869  1.00  0.00           C
ATOM   4575 HD21 LEU   293      42.111  36.542  70.825  1.00  0.00           H
ATOM   4576 HD22 LEU   293      41.806  35.015  69.928  1.00  0.00           H
ATOM   4577 HD23 LEU   293      42.486  36.477  69.086  1.00  0.00           H
ATOM   4578  C   LEU   293      37.862  35.044  71.760  1.00  0.00           C
ATOM   4579  O   LEU   293      38.088  35.126  72.943  1.00  0.00           O
ATOM   4580  N   GLY   294      36.639  35.075  71.234  1.00  0.00           N
ATOM   4581  H   GLY   294      36.703  35.148  70.229  1.00  0.00           H
ATOM   4582  CA  GLY   294      35.321  35.194  71.914  1.00  0.00           C
ATOM   4583  HA2 GLY   294      35.401  36.052  72.582  1.00  0.00           H
ATOM   4584  HA3 GLY   294      34.620  35.302  71.086  1.00  0.00           H
ATOM   4585  C   GLY   294      35.066  33.951  72.687  1.00  0.00           C
ATOM   4586  O   GLY   294      34.595  34.028  73.808  1.00  0.00           O
ATOM   4587  N   GLU   295      35.335  32.769  72.086  1.00  0.00           N
ATOM   4588  H   GLU   295      35.583  32.681  71.110  1.00  0.00           H
ATOM   4589  CA  GLU   295      35.233  31.429  72.752  1.00  0.00           C
ATOM   4590  HA  GLU   295      34.253  31.450  73.227  1.00  0.00           H
ATOM   4591  CB  GLU   295      35.206  30.302  71.673  1.00  0.00           C
ATOM   4592  HB2 GLU   295      34.496  30.517  70.875  1.00  0.00           H
ATOM   4593  HB3 GLU   295      36.204  30.170  71.252  1.00  0.00           H
ATOM   4594  CG  GLU   295      34.912  28.886  72.240  1.00  0.00           C
ATOM   4595  HG2 GLU   295      34.919  28.112  71.472  1.00  0.00           H
ATOM   4596  HG3 GLU   295      35.722  28.585  72.906  1.00  0.00           H
ATOM   4597  CD  GLU   295      33.541  28.783  72.984  1.00  0.00           C
ATOM   4598  OE1 GLU   295      32.675  29.722  72.826  1.00  0.00           O
ATOM   4599  OE2 GLU   295      33.267  27.740  73.603  1.00  0.00           O
ATOM   4600  C   GLU   295      36.309  31.193  73.782  1.00  0.00           C
ATOM   4601  O   GLU   295      36.082  30.420  74.733  1.00  0.00           O
ATOM   4602  N   ILE   296      37.488  31.742  73.527  1.00  0.00           N
ATOM   4603  H   ILE   296      37.621  32.290  72.689  1.00  0.00           H
ATOM   4604  CA  ILE   296      38.621  31.464  74.469  1.00  0.00           C
ATOM   4605  HA  ILE   296      38.707  30.386  74.612  1.00  0.00           H
ATOM   4606  CB  ILE   296      39.957  32.049  73.909  1.00  0.00           C
ATOM   4607  HB  ILE   296      39.662  33.000  73.463  1.00  0.00           H
ATOM   4608  CG2 ILE   296      40.994  32.354  74.984  1.00  0.00           C
ATOM   4609 HG21 ILE   296      40.644  32.991  75.798  1.00  0.00           H
ATOM   4610 HG22 ILE   296      41.885  32.841  74.586  1.00  0.00           H
ATOM   4611 HG23 ILE   296      41.318  31.360  75.289  1.00  0.00           H
ATOM   4612  CG1 ILE   296      40.537  31.221  72.778  1.00  0.00           C
ATOM   4613 HG12 ILE   296      41.134  30.412  73.199  1.00  0.00           H
ATOM   4614 HG13 ILE   296      39.707  30.852  72.175  1.00  0.00           H
ATOM   4615  CD1 ILE   296      41.458  32.097  71.872  1.00  0.00           C
ATOM   4616 HD11 ILE   296      40.836  32.581  71.120  1.00  0.00           H
ATOM   4617 HD12 ILE   296      42.123  31.395  71.369  1.00  0.00           H
ATOM   4618 HD13 ILE   296      42.075  32.763  72.475  1.00  0.00           H
ATOM   4619  C   ILE   296      38.263  32.222  75.801  1.00  0.00           C
ATOM   4620  O   ILE   296      38.335  31.738  76.875  1.00  0.00           O
ATOM   4621  N   LEU   297      37.905  33.515  75.641  1.00  0.00           N
ATOM   4622  H   LEU   297      38.060  33.937  74.736  1.00  0.00           H
ATOM   4623  CA  LEU   297      37.280  34.323  76.669  1.00  0.00           C
ATOM   4624  HA  LEU   297      38.049  34.496  77.422  1.00  0.00           H
ATOM   4625  CB  LEU   297      37.003  35.773  76.080  1.00  0.00           C
ATOM   4626  HB2 LEU   297      37.895  36.222  75.643  1.00  0.00           H
ATOM   4627  HB3 LEU   297      36.340  35.796  75.214  1.00  0.00           H
ATOM   4628  CG  LEU   297      36.372  36.672  77.166  1.00  0.00           C
ATOM   4629  HG  LEU   297      35.560  36.199  77.717  1.00  0.00           H
ATOM   4630  CD1 LEU   297      37.391  37.115  78.214  1.00  0.00           C
ATOM   4631 HD11 LEU   297      38.006  36.288  78.571  1.00  0.00           H
ATOM   4632 HD12 LEU   297      36.809  37.616  78.988  1.00  0.00           H
ATOM   4633 HD13 LEU   297      38.074  37.817  77.736  1.00  0.00           H
ATOM   4634  CD2 LEU   297      35.740  37.875  76.518  1.00  0.00           C
ATOM   4635 HD21 LEU   297      34.963  37.550  75.827  1.00  0.00           H
ATOM   4636 HD22 LEU   297      35.338  38.506  77.310  1.00  0.00           H
ATOM   4637 HD23 LEU   297      36.494  38.477  76.012  1.00  0.00           H
ATOM   4638  C   LEU   297      36.041  33.804  77.452  1.00  0.00           C
ATOM   4639  O   LEU   297      36.029  33.604  78.655  1.00  0.00           O
ATOM   4640  N   ARG   298      35.067  33.331  76.683  1.00  0.00           N
ATOM   4641  H   ARG   298      35.008  33.690  75.740  1.00  0.00           H
ATOM   4642  CA  ARG   298      33.805  32.730  77.211  1.00  0.00           C
ATOM   4643  HA  ARG   298      33.333  33.521  77.794  1.00  0.00           H
ATOM   4644  CB  ARG   298      32.896  32.368  76.003  1.00  0.00           C
ATOM   4645  HB2 ARG   298      32.896  33.116  75.211  1.00  0.00           H
ATOM   4646  HB3 ARG   298      33.227  31.464  75.493  1.00  0.00           H
ATOM   4647  CG  ARG   298      31.472  32.046  76.472  1.00  0.00           C
ATOM   4648  HG2 ARG   298      31.473  31.332  77.295  1.00  0.00           H
ATOM   4649  HG3 ARG   298      30.965  32.984  76.700  1.00  0.00           H
ATOM   4650  CD  ARG   298      30.704  31.325  75.379  1.00  0.00           C
ATOM   4651  HD2 ARG   298      29.618  31.361  75.470  1.00  0.00           H
ATOM   4652  HD3 ARG   298      30.928  31.888  74.473  1.00  0.00           H
ATOM   4653  NE  ARG   298      31.209  29.967  75.218  1.00  0.00           N
ATOM   4654  HE  ARG   298      31.966  29.874  74.558  1.00  0.00           H
ATOM   4655  CZ  ARG   298      30.866  28.907  75.886  1.00  0.00           C
ATOM   4656  NH1 ARG   298      29.976  28.881  76.827  1.00  0.00           N
ATOM   4657 HH11 ARG   298      29.395  29.684  77.024  1.00  0.00           H
ATOM   4658 HH12 ARG   298      30.010  28.111  77.479  1.00  0.00           H
ATOM   4659  NH2 ARG   298      31.413  27.784  75.665  1.00  0.00           N
ATOM   4660 HH21 ARG   298      32.046  27.794  74.878  1.00  0.00           H
ATOM   4661 HH22 ARG   298      31.097  26.918  76.077  1.00  0.00           H
ATOM   4662  C   ARG   298      34.034  31.440  77.920  1.00  0.00           C
ATOM   4663  O   ARG   298      33.539  31.359  79.052  1.00  0.00           O
ATOM   4664  N   LEU   299      35.017  30.643  77.509  1.00  0.00           N
ATOM   4665  H   LEU   299      35.397  30.880  76.604  1.00  0.00           H
ATOM   4666  CA  LEU   299      35.629  29.506  78.318  1.00  0.00           C
ATOM   4667  HA  LEU   299      34.832  28.930  78.787  1.00  0.00           H
ATOM   4668  CB  LEU   299      36.352  28.567  77.375  1.00  0.00           C
ATOM   4669  HB2 LEU   299      37.038  29.128  76.740  1.00  0.00           H
ATOM   4670  HB3 LEU   299      36.984  27.853  77.904  1.00  0.00           H
ATOM   4671  CG  LEU   299      35.402  27.759  76.456  1.00  0.00           C
ATOM   4672  HG  LEU   299      34.809  28.372  75.776  1.00  0.00           H
ATOM   4673  CD1 LEU   299      36.350  26.962  75.626  1.00  0.00           C
ATOM   4674 HD11 LEU   299      36.961  27.673  75.070  1.00  0.00           H
ATOM   4675 HD12 LEU   299      35.644  26.523  74.921  1.00  0.00           H
ATOM   4676 HD13 LEU   299      36.885  26.187  76.176  1.00  0.00           H
ATOM   4677  CD2 LEU   299      34.461  26.906  77.284  1.00  0.00           C
ATOM   4678 HD21 LEU   299      35.021  26.189  77.884  1.00  0.00           H
ATOM   4679 HD22 LEU   299      33.799  27.546  77.868  1.00  0.00           H
ATOM   4680 HD23 LEU   299      33.889  26.278  76.601  1.00  0.00           H
ATOM   4681  C   LEU   299      36.541  29.873  79.501  1.00  0.00           C
ATOM   4682  O   LEU   299      36.595  29.155  80.471  1.00  0.00           O
ATOM   4683  N   ALA   300      37.226  30.995  79.387  1.00  0.00           N
ATOM   4684  H   ALA   300      37.233  31.614  78.589  1.00  0.00           H
ATOM   4685  CA  ALA   300      38.100  31.476  80.471  1.00  0.00           C
ATOM   4686  HA  ALA   300      38.600  30.550  80.753  1.00  0.00           H
ATOM   4687  CB  ALA   300      39.005  32.526  79.913  1.00  0.00           C
ATOM   4688  HB1 ALA   300      38.396  33.336  79.513  1.00  0.00           H
ATOM   4689  HB2 ALA   300      39.629  32.098  79.130  1.00  0.00           H
ATOM   4690  HB3 ALA   300      39.779  32.833  80.619  1.00  0.00           H
ATOM   4691  C   ALA   300      37.376  32.021  81.751  1.00  0.00           C
ATOM   4692  O   ALA   300      37.487  31.554  82.857  1.00  0.00           O
ATOM   4693  N   LEU   301      36.383  32.943  81.466  1.00  0.00           N
ATOM   4694  H   LEU   301      36.248  33.203  80.500  1.00  0.00           H
ATOM   4695  CA  LEU   301      35.388  33.413  82.486  1.00  0.00           C
ATOM   4696  HA  LEU   301      35.865  33.838  83.369  1.00  0.00           H
ATOM   4697  CB  LEU   301      34.628  34.566  81.782  1.00  0.00           C
ATOM   4698  HB2 LEU   301      34.065  34.054  81.001  1.00  0.00           H
ATOM   4699  HB3 LEU   301      33.882  34.908  82.500  1.00  0.00           H
ATOM   4700  CG  LEU   301      35.417  35.829  81.312  1.00  0.00           C
ATOM   4701  HG  LEU   301      36.157  35.573  80.554  1.00  0.00           H
ATOM   4702  CD1 LEU   301      34.488  36.749  80.499  1.00  0.00           C
ATOM   4703 HD11 LEU   301      34.503  36.423  79.459  1.00  0.00           H
ATOM   4704 HD12 LEU   301      34.821  37.787  80.475  1.00  0.00           H
ATOM   4705 HD13 LEU   301      33.499  36.802  80.954  1.00  0.00           H
ATOM   4706  CD2 LEU   301      36.084  36.561  82.487  1.00  0.00           C
ATOM   4707 HD21 LEU   301      36.730  35.940  83.108  1.00  0.00           H
ATOM   4708 HD22 LEU   301      36.822  37.255  82.085  1.00  0.00           H
ATOM   4709 HD23 LEU   301      35.342  36.969  83.173  1.00  0.00           H
ATOM   4710  C   LEU   301      34.557  32.292  83.061  1.00  0.00           C
ATOM   4711  O   LEU   301      34.434  32.373  84.325  1.00  0.00           O
ATOM   4712  N   MET   302      33.919  31.381  82.287  1.00  0.00           N
ATOM   4713  H   MET   302      33.844  31.570  81.298  1.00  0.00           H
ATOM   4714  CA  MET   302      33.328  30.140  82.761  1.00  0.00           C
ATOM   4715  HA  MET   302      32.425  30.412  83.308  1.00  0.00           H
ATOM   4716  CB  MET   302      32.856  29.307  81.574  1.00  0.00           C
ATOM   4717  HB2 MET   302      32.303  29.919  80.863  1.00  0.00           H
ATOM   4718  HB3 MET   302      33.750  28.943  81.065  1.00  0.00           H
ATOM   4719  CG  MET   302      31.967  28.180  81.911  1.00  0.00           C
ATOM   4720  HG2 MET   302      31.697  27.486  81.116  1.00  0.00           H
ATOM   4721  HG3 MET   302      32.623  27.551  82.512  1.00  0.00           H
ATOM   4722  SD  MET   302      30.517  28.513  82.850  1.00  0.00           S
ATOM   4723  CE  MET   302      29.456  29.477  81.751  1.00  0.00           C
ATOM   4724  HE1 MET   302      29.523  30.530  82.028  1.00  0.00           H
ATOM   4725  HE2 MET   302      29.920  29.360  80.771  1.00  0.00           H
ATOM   4726  HE3 MET   302      28.391  29.254  81.732  1.00  0.00           H
ATOM   4727  C   MET   302      34.175  29.322  83.696  1.00  0.00           C
ATOM   4728  O   MET   302      33.680  28.918  84.781  1.00  0.00           O
ATOM   4729  N   ASP   303      35.502  29.183  83.394  1.00  0.00           N
ATOM   4730  H   ASP   303      35.791  29.657  82.550  1.00  0.00           H
ATOM   4731  CA  ASP   303      36.423  28.439  84.225  1.00  0.00           C
ATOM   4732  HA  ASP   303      36.011  27.467  84.494  1.00  0.00           H
ATOM   4733  CB  ASP   303      37.782  28.321  83.429  1.00  0.00           C
ATOM   4734  HB2 ASP   303      37.586  28.018  82.401  1.00  0.00           H
ATOM   4735  HB3 ASP   303      38.199  29.328  83.423  1.00  0.00           H
ATOM   4736  CG  ASP   303      38.831  27.346  84.068  1.00  0.00           C
ATOM   4737  OD1 ASP   303      38.414  26.465  84.931  1.00  0.00           O
ATOM   4738  OD2 ASP   303      39.981  27.427  83.666  1.00  0.00           O
ATOM   4739  C   ASP   303      36.602  29.169  85.582  1.00  0.00           C
ATOM   4740  O   ASP   303      36.560  28.437  86.626  1.00  0.00           O
ATOM   4741  N   MET   304      36.517  30.477  85.705  1.00  0.00           N
ATOM   4742  H   MET   304      36.653  31.051  84.884  1.00  0.00           H
ATOM   4743  CA  MET   304      36.560  31.215  86.944  1.00  0.00           C
ATOM   4744  HA  MET   304      37.358  30.875  87.604  1.00  0.00           H
ATOM   4745  CB  MET   304      36.914  32.676  86.509  1.00  0.00           C
ATOM   4746  HB2 MET   304      36.379  32.996  85.615  1.00  0.00           H
ATOM   4747  HB3 MET   304      36.678  33.241  87.411  1.00  0.00           H
ATOM   4748  CG  MET   304      38.388  32.844  86.237  1.00  0.00           C
ATOM   4749  HG2 MET   304      38.738  31.966  85.695  1.00  0.00           H
ATOM   4750  HG3 MET   304      38.539  33.682  85.557  1.00  0.00           H
ATOM   4751  SD  MET   304      39.263  33.203  87.755  1.00  0.00           S
ATOM   4752  CE  MET   304      40.610  32.072  87.531  1.00  0.00           C
ATOM   4753  HE1 MET   304      40.814  31.941  86.468  1.00  0.00           H
ATOM   4754  HE2 MET   304      41.480  32.357  88.122  1.00  0.00           H
ATOM   4755  HE3 MET   304      40.294  31.074  87.837  1.00  0.00           H
ATOM   4756  C   MET   304      35.298  31.114  87.679  1.00  0.00           C
ATOM   4757  O   MET   304      35.334  31.097  88.920  1.00  0.00           O
ATOM   4758  N   TYR   305      34.094  31.123  87.069  1.00  0.00           N
ATOM   4759  H   TYR   305      34.076  31.307  86.076  1.00  0.00           H
ATOM   4760  CA  TYR   305      32.828  30.882  87.831  1.00  0.00           C
ATOM   4761  HA  TYR   305      32.701  31.794  88.415  1.00  0.00           H
ATOM   4762  CB  TYR   305      31.584  31.052  86.823  1.00  0.00           C
ATOM   4763  HB2 TYR   305      31.227  32.080  86.891  1.00  0.00           H
ATOM   4764  HB3 TYR   305      31.837  30.780  85.798  1.00  0.00           H
ATOM   4765  CG  TYR   305      30.360  30.227  87.168  1.00  0.00           C
ATOM   4766  CD1 TYR   305      29.420  30.713  88.100  1.00  0.00           C
ATOM   4767  HD1 TYR   305      29.488  31.721  88.482  1.00  0.00           H
ATOM   4768  CE1 TYR   305      28.378  29.841  88.522  1.00  0.00           C
ATOM   4769  HE1 TYR   305      27.750  30.078  89.368  1.00  0.00           H
ATOM   4770  CZ  TYR   305      28.190  28.575  87.846  1.00  0.00           C
ATOM   4771  OH  TYR   305      27.225  27.750  88.351  1.00  0.00           O
ATOM   4772  HH  TYR   305      26.935  27.109  87.696  1.00  0.00           H
ATOM   4773  CE2 TYR   305      29.104  28.120  86.852  1.00  0.00           C
ATOM   4774  HE2 TYR   305      28.991  27.199  86.300  1.00  0.00           H
ATOM   4775  CD2 TYR   305      30.224  28.960  86.566  1.00  0.00           C
ATOM   4776  HD2 TYR   305      30.995  28.703  85.855  1.00  0.00           H
ATOM   4777  C   TYR   305      32.787  29.481  88.494  1.00  0.00           C
ATOM   4778  O   TYR   305      32.504  29.393  89.706  1.00  0.00           O
ATOM   4779  N   LYS   306      33.311  28.464  87.794  1.00  0.00           N
ATOM   4780  H   LYS   306      33.390  28.661  86.807  1.00  0.00           H
ATOM   4781  CA  LYS   306      33.628  27.163  88.342  1.00  0.00           C
ATOM   4782  HA  LYS   306      32.693  26.804  88.775  1.00  0.00           H
ATOM   4783  CB  LYS   306      33.920  26.078  87.239  1.00  0.00           C
ATOM   4784  HB2 LYS   306      34.682  26.585  86.649  1.00  0.00           H
ATOM   4785  HB3 LYS   306      34.335  25.131  87.585  1.00  0.00           H
ATOM   4786  CG  LYS   306      32.787  25.813  86.185  1.00  0.00           C
ATOM   4787  HG2 LYS   306      32.437  26.728  85.708  1.00  0.00           H
ATOM   4788  HG3 LYS   306      33.257  25.120  85.486  1.00  0.00           H
ATOM   4789  CD  LYS   306      31.431  25.303  86.850  1.00  0.00           C
ATOM   4790  HD2 LYS   306      31.244  25.986  87.678  1.00  0.00           H
ATOM   4791  HD3 LYS   306      30.657  25.415  86.092  1.00  0.00           H
ATOM   4792  CE  LYS   306      31.744  23.853  87.384  1.00  0.00           C
ATOM   4793  HE2 LYS   306      32.761  23.477  87.281  1.00  0.00           H
ATOM   4794  HE3 LYS   306      31.590  23.958  88.457  1.00  0.00           H
ATOM   4795  NZ  LYS   306      30.814  22.925  86.871  1.00  0.00           N
ATOM   4796  HZ1 LYS   306      30.738  22.975  85.865  1.00  0.00           H
ATOM   4797  HZ2 LYS   306      29.865  23.117  87.160  1.00  0.00           H
ATOM   4798  HZ3 LYS   306      31.135  21.988  87.063  1.00  0.00           H
ATOM   4799  C   LYS   306      34.650  27.112  89.508  1.00  0.00           C
ATOM   4800  O   LYS   306      34.465  26.369  90.432  1.00  0.00           O
ATOM   4801  N   GLN   307      35.650  27.942  89.481  1.00  0.00           N
ATOM   4802  H   GLN   307      35.607  28.557  88.680  1.00  0.00           H
ATOM   4803  CA  GLN   307      36.704  28.110  90.412  1.00  0.00           C
ATOM   4804  HA  GLN   307      36.949  27.140  90.847  1.00  0.00           H
ATOM   4805  CB  GLN   307      37.976  28.611  89.702  1.00  0.00           C
ATOM   4806  HB2 GLN   307      37.723  29.522  89.160  1.00  0.00           H
ATOM   4807  HB3 GLN   307      38.598  28.973  90.520  1.00  0.00           H
ATOM   4808  CG  GLN   307      38.735  27.642  88.871  1.00  0.00           C
ATOM   4809  HG2 GLN   307      39.058  26.912  89.614  1.00  0.00           H
ATOM   4810  HG3 GLN   307      38.014  27.246  88.156  1.00  0.00           H
ATOM   4811  CD  GLN   307      40.017  28.318  88.433  1.00  0.00           C
ATOM   4812  OE1 GLN   307      40.846  28.701  89.193  1.00  0.00           O
ATOM   4813  NE2 GLN   307      40.145  28.410  87.133  1.00  0.00           N
ATOM   4814 HE21 GLN   307      40.968  28.910  86.828  1.00  0.00           H
ATOM   4815 HE22 GLN   307      39.399  28.012  86.581  1.00  0.00           H
ATOM   4816  C   GLN   307      36.241  28.950  91.652  1.00  0.00           C
ATOM   4817  O   GLN   307      37.034  29.209  92.588  1.00  0.00           O
ATOM   4818  N   GLY   308      34.977  29.414  91.735  1.00  0.00           N
ATOM   4819  H   GLY   308      34.416  29.157  90.935  1.00  0.00           H
ATOM   4820  CA  GLY   308      34.331  30.156  92.818  1.00  0.00           C
ATOM   4821  HA2 GLY   308      33.252  30.003  92.799  1.00  0.00           H
ATOM   4822  HA3 GLY   308      34.590  29.539  93.679  1.00  0.00           H
ATOM   4823  C   GLY   308      34.572  31.664  92.844  1.00  0.00           C
ATOM   4824  O   GLY   308      33.933  32.359  93.675  1.00  0.00           O
ATOM   4825  N   PHE   309      35.390  32.235  91.978  1.00  0.00           N
ATOM   4826  H   PHE   309      35.932  31.636  91.372  1.00  0.00           H
ATOM   4827  CA  PHE   309      36.007  33.594  92.068  1.00  0.00           C
ATOM   4828  HA  PHE   309      36.362  33.701  93.094  1.00  0.00           H
ATOM   4829  CB  PHE   309      37.233  33.603  91.117  1.00  0.00           C
ATOM   4830  HB2 PHE   309      37.008  33.273  90.103  1.00  0.00           H
ATOM   4831  HB3 PHE   309      37.566  34.633  90.991  1.00  0.00           H
ATOM   4832  CG  PHE   309      38.462  32.933  91.722  1.00  0.00           C
ATOM   4833  CD1 PHE   309      39.070  33.438  92.853  1.00  0.00           C
ATOM   4834  HD1 PHE   309      38.653  34.342  93.271  1.00  0.00           H
ATOM   4835  CE1 PHE   309      40.314  32.893  93.360  1.00  0.00           C
ATOM   4836  HE1 PHE   309      40.699  33.275  94.294  1.00  0.00           H
ATOM   4837  CZ  PHE   309      40.848  31.755  92.841  1.00  0.00           C
ATOM   4838  HZ  PHE   309      41.650  31.270  93.379  1.00  0.00           H
ATOM   4839  CE2 PHE   309      40.184  31.177  91.732  1.00  0.00           C
ATOM   4840  HE2 PHE   309      40.562  30.255  91.317  1.00  0.00           H
ATOM   4841  CD2 PHE   309      39.067  31.811  91.147  1.00  0.00           C
ATOM   4842  HD2 PHE   309      38.733  31.476  90.174  1.00  0.00           H
ATOM   4843  C   PHE   309      35.059  34.774  91.672  1.00  0.00           C
ATOM   4844  O   PHE   309      35.191  35.808  92.328  1.00  0.00           O
ATOM   4845  N   ILE   310      34.194  34.611  90.686  1.00  0.00           N
ATOM   4846  H   ILE   310      34.047  33.667  90.358  1.00  0.00           H
ATOM   4847  CA  ILE   310      33.309  35.603  90.029  1.00  0.00           C
ATOM   4848  HA  ILE   310      33.227  36.478  90.673  1.00  0.00           H
ATOM   4849  CB  ILE   310      33.946  36.068  88.753  1.00  0.00           C
ATOM   4850  HB  ILE   310      33.206  36.800  88.431  1.00  0.00           H
ATOM   4851  CG2 ILE   310      35.175  36.878  88.817  1.00  0.00           C
ATOM   4852 HG21 ILE   310      35.036  37.551  89.664  1.00  0.00           H
ATOM   4853 HG22 ILE   310      35.383  37.446  87.909  1.00  0.00           H
ATOM   4854 HG23 ILE   310      35.933  36.191  89.191  1.00  0.00           H
ATOM   4855  CG1 ILE   310      34.115  35.018  87.668  1.00  0.00           C
ATOM   4856 HG12 ILE   310      34.969  34.374  87.881  1.00  0.00           H
ATOM   4857 HG13 ILE   310      33.234  34.380  87.607  1.00  0.00           H
ATOM   4858  CD1 ILE   310      34.361  35.589  86.227  1.00  0.00           C
ATOM   4859 HD11 ILE   310      35.296  36.149  86.171  1.00  0.00           H
ATOM   4860 HD12 ILE   310      33.603  36.254  85.813  1.00  0.00           H
ATOM   4861 HD13 ILE   310      34.561  34.763  85.545  1.00  0.00           H
ATOM   4862  C   ILE   310      31.865  34.982  89.810  1.00  0.00           C
ATOM   4863  O   ILE   310      31.632  33.790  90.053  1.00  0.00           O
ATOM   4864  N   PHE   311      30.917  35.844  89.409  1.00  0.00           N
ATOM   4865  H   PHE   311      31.069  36.841  89.451  1.00  0.00           H
ATOM   4866  CA  PHE   311      29.602  35.434  88.762  1.00  0.00           C
ATOM   4867  HA  PHE   311      28.976  36.306  88.573  1.00  0.00           H
ATOM   4868  CB  PHE   311      29.874  34.937  87.319  1.00  0.00           C
ATOM   4869  HB2 PHE   311      30.686  34.213  87.371  1.00  0.00           H
ATOM   4870  HB3 PHE   311      28.980  34.437  86.944  1.00  0.00           H
ATOM   4871  CG  PHE   311      30.234  35.899  86.229  1.00  0.00           C
ATOM   4872  CD1 PHE   311      30.585  37.197  86.612  1.00  0.00           C
ATOM   4873  HD1 PHE   311      30.629  37.501  87.647  1.00  0.00           H
ATOM   4874  CE1 PHE   311      30.858  38.108  85.578  1.00  0.00           C
ATOM   4875  HE1 PHE   311      31.100  39.109  85.903  1.00  0.00           H
ATOM   4876  CZ  PHE   311      30.866  37.695  84.223  1.00  0.00           C
ATOM   4877  HZ  PHE   311      31.152  38.397  83.453  1.00  0.00           H
ATOM   4878  CE2 PHE   311      30.553  36.315  83.913  1.00  0.00           C
ATOM   4879  HE2 PHE   311      30.659  35.972  82.894  1.00  0.00           H
ATOM   4880  CD2 PHE   311      30.404  35.388  84.983  1.00  0.00           C
ATOM   4881  HD2 PHE   311      30.286  34.327  84.821  1.00  0.00           H
ATOM   4882  C   PHE   311      28.530  34.677  89.576  1.00  0.00           C
ATOM   4883  O   PHE   311      27.756  33.917  89.051  1.00  0.00           O
ATOM   4884  N   LYS   312      28.467  34.878  90.912  1.00  0.00           N
ATOM   4885  H   LYS   312      28.962  35.709  91.205  1.00  0.00           H
ATOM   4886  CA  LYS   312      27.480  34.199  91.801  1.00  0.00           C
ATOM   4887  HA  LYS   312      27.422  33.138  91.555  1.00  0.00           H
ATOM   4888  CB  LYS   312      27.846  34.343  93.251  1.00  0.00           C
ATOM   4889  HB2 LYS   312      27.227  33.654  93.826  1.00  0.00           H
ATOM   4890  HB3 LYS   312      28.878  34.079  93.480  1.00  0.00           H
ATOM   4891  CG  LYS   312      27.620  35.702  93.971  1.00  0.00           C
ATOM   4892  HG2 LYS   312      28.210  36.455  93.448  1.00  0.00           H
ATOM   4893  HG3 LYS   312      26.580  36.002  93.843  1.00  0.00           H
ATOM   4894  CD  LYS   312      27.854  35.678  95.514  1.00  0.00           C
ATOM   4895  HD2 LYS   312      27.112  35.100  96.065  1.00  0.00           H
ATOM   4896  HD3 LYS   312      28.806  35.186  95.712  1.00  0.00           H
ATOM   4897  CE  LYS   312      27.830  37.159  95.891  1.00  0.00           C
ATOM   4898  HE2 LYS   312      28.594  37.762  95.401  1.00  0.00           H
ATOM   4899  HE3 LYS   312      26.872  37.628  95.667  1.00  0.00           H
ATOM   4900  NZ  LYS   312      28.006  37.216  97.274  1.00  0.00           N
ATOM   4901  HZ1 LYS   312      28.835  36.664  97.438  1.00  0.00           H
ATOM   4902  HZ2 LYS   312      27.260  36.740  97.762  1.00  0.00           H
ATOM   4903  HZ3 LYS   312      28.095  38.090  97.772  1.00  0.00           H
ATOM   4904  C   LYS   312      26.133  34.832  91.525  1.00  0.00           C
ATOM   4905  O   LYS   312      26.012  36.014  91.395  1.00  0.00           O
ATOM   4906  N   ASN   313      25.067  34.015  91.605  1.00  0.00           N
ATOM   4907  H   ASN   313      25.243  33.023  91.671  1.00  0.00           H
ATOM   4908  CA  ASN   313      23.649  34.384  91.479  1.00  0.00           C
ATOM   4909  HA  ASN   313      23.024  33.533  91.750  1.00  0.00           H
ATOM   4910  CB  ASN   313      23.222  35.313  92.608  1.00  0.00           C
ATOM   4911  HB2 ASN   313      23.350  36.342  92.274  1.00  0.00           H
ATOM   4912  HB3 ASN   313      22.152  35.290  92.814  1.00  0.00           H
ATOM   4913  CG  ASN   313      23.903  35.199  93.949  1.00  0.00           C
ATOM   4914  OD1 ASN   313      24.222  34.143  94.478  1.00  0.00           O
ATOM   4915  ND2 ASN   313      24.059  36.326  94.525  1.00  0.00           N
ATOM   4916 HD21 ASN   313      23.669  37.169  94.128  1.00  0.00           H
ATOM   4917 HD22 ASN   313      24.313  36.303  95.502  1.00  0.00           H
ATOM   4918  C   ASN   313      23.146  34.940  90.090  1.00  0.00           C
ATOM   4919  O   ASN   313      22.039  35.350  89.923  1.00  0.00           O
ATOM   4920  N   GLN   314      24.052  34.822  89.101  1.00  0.00           N
ATOM   4921  H   GLN   314      24.952  34.403  89.283  1.00  0.00           H
ATOM   4922  CA  GLN   314      23.723  35.252  87.747  1.00  0.00           C
ATOM   4923  HA  GLN   314      22.910  35.975  87.824  1.00  0.00           H
ATOM   4924  CB  GLN   314      25.042  35.779  87.130  1.00  0.00           C
ATOM   4925  HB2 GLN   314      25.686  34.910  86.996  1.00  0.00           H
ATOM   4926  HB3 GLN   314      24.832  36.110  86.112  1.00  0.00           H
ATOM   4927  CG  GLN   314      25.866  36.940  87.747  1.00  0.00           C
ATOM   4928  HG2 GLN   314      26.278  36.555  88.679  1.00  0.00           H
ATOM   4929  HG3 GLN   314      26.677  37.332  87.134  1.00  0.00           H
ATOM   4930  CD  GLN   314      24.941  38.196  87.984  1.00  0.00           C
ATOM   4931  OE1 GLN   314      24.341  38.687  87.072  1.00  0.00           O
ATOM   4932  NE2 GLN   314      24.925  38.817  89.108  1.00  0.00           N
ATOM   4933 HE21 GLN   314      24.445  39.701  89.193  1.00  0.00           H
ATOM   4934 HE22 GLN   314      25.252  38.317  89.923  1.00  0.00           H
ATOM   4935  C   GLN   314      23.058  34.128  86.959  1.00  0.00           C
ATOM   4936  O   GLN   314      23.285  32.930  87.038  1.00  0.00           O
ATOM   4937  N   ASP   315      22.051  34.493  86.169  1.00  0.00           N
ATOM   4938  H   ASP   315      21.704  35.441  86.143  1.00  0.00           H
ATOM   4939  CA  ASP   315      21.593  33.571  85.113  1.00  0.00           C
ATOM   4940  HA  ASP   315      21.376  32.596  85.548  1.00  0.00           H
ATOM   4941  CB  ASP   315      20.312  34.129  84.464  1.00  0.00           C
ATOM   4942  HB2 ASP   315      19.532  34.274  85.211  1.00  0.00           H
ATOM   4943  HB3 ASP   315      20.646  35.079  84.047  1.00  0.00           H
ATOM   4944  CG  ASP   315      19.763  33.270  83.365  1.00  0.00           C
ATOM   4945  OD1 ASP   315      18.774  33.674  82.730  1.00  0.00           O
ATOM   4946  OD2 ASP   315      20.301  32.164  83.195  1.00  0.00           O
ATOM   4947  C   ASP   315      22.676  33.487  84.011  1.00  0.00           C
ATOM   4948  O   ASP   315      22.808  34.437  83.263  1.00  0.00           O
ATOM   4949  N   LEU   316      23.363  32.342  84.001  1.00  0.00           N
ATOM   4950  H   LEU   316      23.126  31.631  84.679  1.00  0.00           H
ATOM   4951  CA  LEU   316      24.342  32.088  82.917  1.00  0.00           C
ATOM   4952  HA  LEU   316      24.664  33.088  82.625  1.00  0.00           H
ATOM   4953  CB  LEU   316      25.613  31.432  83.432  1.00  0.00           C
ATOM   4954  HB2 LEU   316      25.393  30.418  83.768  1.00  0.00           H
ATOM   4955  HB3 LEU   316      26.496  31.232  82.825  1.00  0.00           H
ATOM   4956  CG  LEU   316      26.244  32.114  84.752  1.00  0.00           C
ATOM   4957  HG  LEU   316      25.465  32.229  85.504  1.00  0.00           H
ATOM   4958  CD1 LEU   316      27.420  31.448  85.361  1.00  0.00           C
ATOM   4959 HD11 LEU   316      27.723  30.708  84.621  1.00  0.00           H
ATOM   4960 HD12 LEU   316      27.252  30.910  86.295  1.00  0.00           H
ATOM   4961 HD13 LEU   316      28.199  32.126  85.710  1.00  0.00           H
ATOM   4962  CD2 LEU   316      26.598  33.530  84.397  1.00  0.00           C
ATOM   4963 HD21 LEU   316      27.060  33.978  85.277  1.00  0.00           H
ATOM   4964 HD22 LEU   316      27.298  33.563  83.562  1.00  0.00           H
ATOM   4965 HD23 LEU   316      25.690  34.122  84.284  1.00  0.00           H
ATOM   4966  C   LEU   316      23.733  31.498  81.579  1.00  0.00           C
ATOM   4967  O   LEU   316      24.535  31.128  80.685  1.00  0.00           O
ATOM   4968  N   SER   317      22.444  31.448  81.445  1.00  0.00           N
ATOM   4969  H   SER   317      21.872  31.855  82.172  1.00  0.00           H
ATOM   4970  CA  SER   317      21.778  30.786  80.310  1.00  0.00           C
ATOM   4971  HA  SER   317      22.093  29.751  80.440  1.00  0.00           H
ATOM   4972  CB  SER   317      20.239  30.862  80.405  1.00  0.00           C
ATOM   4973  HB2 SER   317      19.753  30.469  79.512  1.00  0.00           H
ATOM   4974  HB3 SER   317      19.890  30.278  81.257  1.00  0.00           H
ATOM   4975  OG  SER   317      19.724  32.193  80.486  1.00  0.00           O
ATOM   4976  HG  SER   317      19.517  32.318  81.415  1.00  0.00           H
ATOM   4977  C   SER   317      22.297  31.206  78.943  1.00  0.00           C
ATOM   4978  O   SER   317      22.614  30.344  78.112  1.00  0.00           O
ATOM   4979  N   LYS   318      22.325  32.497  78.676  1.00  0.00           N
ATOM   4980  H   LYS   318      21.855  33.075  79.357  1.00  0.00           H
ATOM   4981  CA  LYS   318      22.810  33.088  77.389  1.00  0.00           C
ATOM   4982  HA  LYS   318      22.442  32.504  76.546  1.00  0.00           H
ATOM   4983  CB  LYS   318      22.379  34.573  77.283  1.00  0.00           C
ATOM   4984  HB2 LYS   318      22.947  35.127  78.030  1.00  0.00           H
ATOM   4985  HB3 LYS   318      22.739  34.918  76.314  1.00  0.00           H
ATOM   4986  CG  LYS   318      20.918  35.001  77.583  1.00  0.00           C
ATOM   4987  HG2 LYS   318      20.181  34.325  77.149  1.00  0.00           H
ATOM   4988  HG3 LYS   318      20.653  35.002  78.640  1.00  0.00           H
ATOM   4989  CD  LYS   318      20.644  36.412  77.033  1.00  0.00           C
ATOM   4990  HD2 LYS   318      21.044  37.185  77.690  1.00  0.00           H
ATOM   4991  HD3 LYS   318      21.080  36.530  76.041  1.00  0.00           H
ATOM   4992  CE  LYS   318      19.092  36.598  76.886  1.00  0.00           C
ATOM   4993  HE2 LYS   318      18.765  36.061  75.995  1.00  0.00           H
ATOM   4994  HE3 LYS   318      18.533  36.165  77.716  1.00  0.00           H
ATOM   4995  NZ  LYS   318      18.679  37.991  76.719  1.00  0.00           N
ATOM   4996  HZ1 LYS   318      19.332  38.587  77.207  1.00  0.00           H
ATOM   4997  HZ2 LYS   318      17.718  38.054  77.026  1.00  0.00           H
ATOM   4998  HZ3 LYS   318      18.698  38.245  75.741  1.00  0.00           H
ATOM   4999  C   LYS   318      24.318  32.810  77.207  1.00  0.00           C
ATOM   5000  O   LYS   318      24.822  32.853  76.072  1.00  0.00           O
ATOM   5001  N   PHE   319      25.075  32.792  78.313  1.00  0.00           N
ATOM   5002  H   PHE   319      24.689  32.508  79.202  1.00  0.00           H
ATOM   5003  CA  PHE   319      26.551  32.827  78.290  1.00  0.00           C
ATOM   5004  HA  PHE   319      26.905  33.458  77.474  1.00  0.00           H
ATOM   5005  CB  PHE   319      27.066  33.605  79.519  1.00  0.00           C
ATOM   5006  HB2 PHE   319      26.577  34.578  79.481  1.00  0.00           H
ATOM   5007  HB3 PHE   319      26.820  32.927  80.337  1.00  0.00           H
ATOM   5008  CG  PHE   319      28.562  33.885  79.517  1.00  0.00           C
ATOM   5009  CD1 PHE   319      29.024  35.168  79.227  1.00  0.00           C
ATOM   5010  HD1 PHE   319      28.331  35.843  78.747  1.00  0.00           H
ATOM   5011  CE1 PHE   319      30.362  35.529  79.342  1.00  0.00           C
ATOM   5012  HE1 PHE   319      30.609  36.527  79.010  1.00  0.00           H
ATOM   5013  CZ  PHE   319      31.341  34.596  79.726  1.00  0.00           C
ATOM   5014  HZ  PHE   319      32.359  34.948  79.665  1.00  0.00           H
ATOM   5015  CE2 PHE   319      30.936  33.288  79.906  1.00  0.00           C
ATOM   5016  HE2 PHE   319      31.637  32.524  80.208  1.00  0.00           H
ATOM   5017  CD2 PHE   319      29.543  32.946  79.841  1.00  0.00           C
ATOM   5018  HD2 PHE   319      29.320  31.926  80.117  1.00  0.00           H
ATOM   5019  C   PHE   319      27.143  31.402  78.085  1.00  0.00           C
ATOM   5020  O   PHE   319      28.297  31.206  77.732  1.00  0.00           O
ATOM   5021  N   ASP   320      26.352  30.373  78.229  1.00  0.00           N
ATOM   5022  H   ASP   320      25.368  30.510  78.414  1.00  0.00           H
ATOM   5023  CA  ASP   320      26.745  28.941  78.171  1.00  0.00           C
ATOM   5024  HA  ASP   320      27.755  28.846  78.571  1.00  0.00           H
ATOM   5025  CB  ASP   320      25.886  28.023  79.053  1.00  0.00           C
ATOM   5026  HB2 ASP   320      25.660  28.360  80.065  1.00  0.00           H
ATOM   5027  HB3 ASP   320      24.880  27.967  78.636  1.00  0.00           H
ATOM   5028  CG  ASP   320      26.265  26.518  79.155  1.00  0.00           C
ATOM   5029  OD1 ASP   320      25.431  25.653  78.785  1.00  0.00           O
ATOM   5030  OD2 ASP   320      27.388  26.225  79.633  1.00  0.00           O
ATOM   5031  C   ASP   320      26.829  28.379  76.756  1.00  0.00           C
ATOM   5032  O   ASP   320      27.580  27.451  76.526  1.00  0.00           O
ATOM   5033  N   LYS   321      26.251  28.997  75.755  1.00  0.00           N
ATOM   5034  H   LYS   321      25.796  29.859  76.018  1.00  0.00           H
ATOM   5035  CA  LYS   321      26.245  28.736  74.248  1.00  0.00           C
ATOM   5036  HA  LYS   321      25.822  27.739  74.121  1.00  0.00           H
ATOM   5037  CB  LYS   321      25.274  29.760  73.585  1.00  0.00           C
ATOM   5038  HB2 LYS   321      24.304  29.754  74.081  1.00  0.00           H
ATOM   5039  HB3 LYS   321      25.658  30.779  73.637  1.00  0.00           H
[truncated: 179,098 more chars]
