# Supplementary material for: Worth the Weight: Sub-Pocket EXplorer (SubPEx), a Weighted Ensemble Method to Enhance Binding-Pocket Conformational Sampling
Source: J Chem Theory Comput. 2023 Aug 16;19(17):5677–89. doi: 10.1021/acs.jctc.3c00478 (PMC10500992; doi:10.1021/acs.jctc.3c00478)
Supplement: Supplementary file 2 — ct3c00478_si_002.zip [file ct3c00478_si_002.zip › clustered_structures/HXK2/subpex/rep.c15.aligned.pdb]

HELIX    1   1 LYS      4  ILE     16  1                                  13
HELIX    2   2 THR     21  GLY     38  1                                  18
HELIX    3   3 ASP     99  ARG    102  1                                   4
HELIX    4   4 GLU    109  GLN    125  1                                  17
HELIX    5   5 VAL    171  LYS    181  1                                  11
HELIX    6   6 ASP    194  THR    205  1                                  12
HELIX    7   7 GLU    231  LEU    233  1                                   3
HELIX    8   8 TYR    253  SER    255  1                                   3
HELIX    9   9 LYS    267  GLU    274  1                                   8
HELIX   10  10 THR    283  SER    288  1                                   6
HELIX   11  11 TYR    291  LYS    306  1                                  16
HELIX   12  12 SER    328  GLU    335  1                                   8
HELIX   13  13 GLU    342  GLU    351  1                                  10
HELIX   14  14 VAL    358  ARG    390  1                                  33
HELIX   15  15 SER    402  ASN    405  1                                   4
HELIX   16  16 PHE    410  ILE    421  1                                  12
HELIX   17  17 LEU    429  ASP    431  1                                   3
HELIX   18  18 ALA    445  GLU    460  1                                  16
SHEET    1   1 1 SER    62  LEU    70  0
SHEET    2   2 1 ASN    74  GLY    83  0
SHEET    3   3 1 PHE    88  ARG    96  0
SHEET    4   4 1 ILE   134  THR   139  0
SHEET    5   5 1 ILE   186  ILE   192  0
SHEET    6   6 1 THR   209  PHE   215  0
SHEET    7   7 1 VAL   219  VAL   226  0
SHEET    8   8 1 PRO   246  ASN   250  0
SHEET    9   9 1 GLY   395  ASP   400  0
SHEET   10  10 1 ILE   434  PRO   438  0
CRYST1   79.760   70.747  109.596  90.00  90.00  90.00               1
ATOM      1  N   ASP     1      44.447  49.954  90.901  1.00  0.00           N
ATOM      2  H1  ASP     1      43.667  50.564  91.096  1.00  0.00           H
ATOM      3  H2  ASP     1      45.224  50.491  90.545  1.00  0.00           H
ATOM      4  H3  ASP     1      44.264  49.353  90.110  1.00  0.00           H
ATOM      5  CA  ASP     1      44.634  49.053  92.027  1.00  0.00           C
ATOM      6  HA  ASP     1      45.474  48.414  91.753  1.00  0.00           H
ATOM      7  CB  ASP     1      44.805  49.774  93.306  1.00  0.00           C
ATOM      8  HB2 ASP     1      43.829  50.014  93.729  1.00  0.00           H
ATOM      9  HB3 ASP     1      45.337  49.150  94.024  1.00  0.00           H
ATOM     10  CG  ASP     1      45.603  51.110  93.234  1.00  0.00           C
ATOM     11  OD1 ASP     1      46.695  51.087  92.725  1.00  0.00           O
ATOM     12  OD2 ASP     1      45.143  52.169  93.664  1.00  0.00           O
ATOM     13  C   ASP     1      43.507  47.965  91.936  1.00  0.00           C
ATOM     14  O   ASP     1      42.375  48.388  91.645  1.00  0.00           O
ATOM     15  N   VAL     2      43.832  46.717  92.120  1.00  0.00           N
ATOM     16  H   VAL     2      44.718  46.555  92.576  1.00  0.00           H
ATOM     17  CA  VAL     2      42.955  45.554  92.150  1.00  0.00           C
ATOM     18  HA  VAL     2      41.927  45.897  92.267  1.00  0.00           H
ATOM     19  CB  VAL     2      43.130  44.706  90.829  1.00  0.00           C
ATOM     20  HB  VAL     2      44.124  44.288  90.667  1.00  0.00           H
ATOM     21  CG1 VAL     2      42.182  43.612  90.832  1.00  0.00           C
ATOM     22 HG11 VAL     2      42.291  42.942  91.686  1.00  0.00           H
ATOM     23 HG12 VAL     2      41.153  43.969  90.801  1.00  0.00           H
ATOM     24 HG13 VAL     2      42.400  43.104  89.893  1.00  0.00           H
ATOM     25  CG2 VAL     2      42.756  45.596  89.619  1.00  0.00           C
ATOM     26 HG21 VAL     2      42.256  45.043  88.823  1.00  0.00           H
ATOM     27 HG22 VAL     2      43.641  46.075  89.201  1.00  0.00           H
ATOM     28 HG23 VAL     2      41.982  46.312  89.895  1.00  0.00           H
ATOM     29  C   VAL     2      43.220  44.729  93.422  1.00  0.00           C
ATOM     30  O   VAL     2      44.402  44.466  93.719  1.00  0.00           O
ATOM     31  N   PRO     3      42.154  44.248  94.146  1.00  0.00           N
ATOM     32  CD  PRO     3      40.742  44.442  93.872  1.00  0.00           C
ATOM     33  HD2 PRO     3      40.405  43.735  93.113  1.00  0.00           H
ATOM     34  HD3 PRO     3      40.514  45.422  93.455  1.00  0.00           H
ATOM     35  CG  PRO     3      40.050  44.182  95.225  1.00  0.00           C
ATOM     36  HG2 PRO     3      39.025  43.845  95.072  1.00  0.00           H
ATOM     37  HG3 PRO     3      40.030  45.084  95.838  1.00  0.00           H
ATOM     38  CB  PRO     3      40.911  43.057  95.736  1.00  0.00           C
ATOM     39  HB2 PRO     3      40.642  42.112  95.265  1.00  0.00           H
ATOM     40  HB3 PRO     3      40.915  42.992  96.823  1.00  0.00           H
ATOM     41  CA  PRO     3      42.337  43.394  95.257  1.00  0.00           C
ATOM     42  HA  PRO     3      42.855  43.971  96.023  1.00  0.00           H
ATOM     43  C   PRO     3      43.173  42.137  95.004  1.00  0.00           C
ATOM     44  O   PRO     3      43.050  41.540  93.957  1.00  0.00           O
ATOM     45  N   LYS     4      44.107  41.820  95.918  1.00  0.00           N
ATOM     46  H   LYS     4      44.226  42.430  96.714  1.00  0.00           H
ATOM     47  CA  LYS     4      45.181  40.930  95.619  1.00  0.00           C
ATOM     48  HA  LYS     4      45.635  41.309  94.702  1.00  0.00           H
ATOM     49  CB  LYS     4      46.272  41.007  96.661  1.00  0.00           C
ATOM     50  HB2 LYS     4      46.470  42.047  96.923  1.00  0.00           H
ATOM     51  HB3 LYS     4      45.816  40.565  97.546  1.00  0.00           H
ATOM     52  CG  LYS     4      47.567  40.321  96.315  1.00  0.00           C
ATOM     53  HG2 LYS     4      47.278  39.286  96.131  1.00  0.00           H
ATOM     54  HG3 LYS     4      47.891  40.605  95.313  1.00  0.00           H
ATOM     55  CD  LYS     4      48.666  40.354  97.322  1.00  0.00           C
ATOM     56  HD2 LYS     4      49.526  39.886  96.843  1.00  0.00           H
ATOM     57  HD3 LYS     4      48.849  41.412  97.505  1.00  0.00           H
ATOM     58  CE  LYS     4      48.322  39.683  98.646  1.00  0.00           C
ATOM     59  HE2 LYS     4      47.484  39.016  98.442  1.00  0.00           H
ATOM     60  HE3 LYS     4      49.125  39.006  98.939  1.00  0.00           H
ATOM     61  NZ  LYS     4      48.023  40.558  99.759  1.00  0.00           N
ATOM     62  HZ1 LYS     4      47.453  41.328  99.439  1.00  0.00           H
ATOM     63  HZ2 LYS     4      48.845  40.925 100.216  1.00  0.00           H
ATOM     64  HZ3 LYS     4      47.572  39.890 100.368  1.00  0.00           H
ATOM     65  C   LYS     4      44.712  39.474  95.454  1.00  0.00           C
ATOM     66  O   LYS     4      45.288  38.724  94.651  1.00  0.00           O
ATOM     67  N   GLU     5      43.615  39.034  96.056  1.00  0.00           N
ATOM     68  H   GLU     5      43.199  39.703  96.688  1.00  0.00           H
ATOM     69  CA  GLU     5      42.853  37.796  95.700  1.00  0.00           C
ATOM     70  HA  GLU     5      43.516  36.946  95.868  1.00  0.00           H
ATOM     71  CB  GLU     5      41.756  37.592  96.719  1.00  0.00           C
ATOM     72  HB2 GLU     5      41.307  36.609  96.570  1.00  0.00           H
ATOM     73  HB3 GLU     5      42.148  37.645  97.734  1.00  0.00           H
ATOM     74  CG  GLU     5      40.575  38.540  96.767  1.00  0.00           C
ATOM     75  HG2 GLU     5      40.264  38.688  95.733  1.00  0.00           H
ATOM     76  HG3 GLU     5      39.727  38.120  97.308  1.00  0.00           H
ATOM     77  CD  GLU     5      40.769  39.912  97.447  1.00  0.00           C
ATOM     78  OE1 GLU     5      39.751  40.544  97.784  1.00  0.00           O
ATOM     79  OE2 GLU     5      41.912  40.345  97.733  1.00  0.00           O
ATOM     80  C   GLU     5      42.410  37.726  94.285  1.00  0.00           C
ATOM     81  O   GLU     5      42.516  36.683  93.620  1.00  0.00           O
ATOM     82  N   LEU     6      41.902  38.856  93.735  1.00  0.00           N
ATOM     83  H   LEU     6      42.022  39.694  94.286  1.00  0.00           H
ATOM     84  CA  LEU     6      41.480  38.949  92.342  1.00  0.00           C
ATOM     85  HA  LEU     6      41.087  37.949  92.159  1.00  0.00           H
ATOM     86  CB  LEU     6      40.427  40.050  92.305  1.00  0.00           C
ATOM     87  HB2 LEU     6      39.799  40.130  93.192  1.00  0.00           H
ATOM     88  HB3 LEU     6      40.980  40.987  92.241  1.00  0.00           H
ATOM     89  CG  LEU     6      39.531  40.017  91.051  1.00  0.00           C
ATOM     90  HG  LEU     6      40.242  39.924  90.230  1.00  0.00           H
ATOM     91  CD1 LEU     6      38.565  38.819  91.058  1.00  0.00           C
ATOM     92 HD11 LEU     6      39.124  37.906  90.850  1.00  0.00           H
ATOM     93 HD12 LEU     6      37.734  39.021  90.382  1.00  0.00           H
ATOM     94 HD13 LEU     6      38.102  38.666  92.032  1.00  0.00           H
ATOM     95  CD2 LEU     6      38.784  41.332  90.984  1.00  0.00           C
ATOM     96 HD21 LEU     6      39.470  42.137  90.721  1.00  0.00           H
ATOM     97 HD22 LEU     6      37.988  41.288  90.241  1.00  0.00           H
ATOM     98 HD23 LEU     6      38.308  41.553  91.939  1.00  0.00           H
ATOM     99  C   LEU     6      42.617  39.293  91.307  1.00  0.00           C
ATOM    100  O   LEU     6      42.674  38.859  90.193  1.00  0.00           O
ATOM    101  N   MET     7      43.562  40.149  91.729  1.00  0.00           N
ATOM    102  H   MET     7      43.288  40.698  92.531  1.00  0.00           H
ATOM    103  CA  MET     7      44.733  40.570  90.976  1.00  0.00           C
ATOM    104  HA  MET     7      44.455  40.896  89.973  1.00  0.00           H
ATOM    105  CB  MET     7      45.364  41.688  91.749  1.00  0.00           C
ATOM    106  HB2 MET     7      44.607  42.468  91.835  1.00  0.00           H
ATOM    107  HB3 MET     7      45.537  41.306  92.755  1.00  0.00           H
ATOM    108  CG  MET     7      46.588  42.541  91.218  1.00  0.00           C
ATOM    109  HG2 MET     7      46.307  42.930  90.240  1.00  0.00           H
ATOM    110  HG3 MET     7      46.845  43.398  91.841  1.00  0.00           H
ATOM    111  SD  MET     7      48.081  41.509  90.810  1.00  0.00           S
ATOM    112  CE  MET     7      48.597  40.984  92.591  1.00  0.00           C
ATOM    113  HE1 MET     7      48.043  40.067  92.788  1.00  0.00           H
ATOM    114  HE2 MET     7      49.667  40.775  92.576  1.00  0.00           H
ATOM    115  HE3 MET     7      48.469  41.707  93.398  1.00  0.00           H
ATOM    116  C   MET     7      45.613  39.271  90.700  1.00  0.00           C
ATOM    117  O   MET     7      46.150  39.127  89.588  1.00  0.00           O
ATOM    118  N   GLN     8      45.787  38.338  91.592  1.00  0.00           N
ATOM    119  H   GLN     8      45.420  38.448  92.527  1.00  0.00           H
ATOM    120  CA  GLN     8      46.448  37.070  91.316  1.00  0.00           C
ATOM    121  HA  GLN     8      47.403  37.309  90.850  1.00  0.00           H
ATOM    122  CB  GLN     8      46.792  36.331  92.575  1.00  0.00           C
ATOM    123  HB2 GLN     8      45.875  36.168  93.141  1.00  0.00           H
ATOM    124  HB3 GLN     8      47.189  35.384  92.210  1.00  0.00           H
ATOM    125  CG  GLN     8      47.761  37.080  93.562  1.00  0.00           C
ATOM    126  HG2 GLN     8      48.697  37.147  93.008  1.00  0.00           H
ATOM    127  HG3 GLN     8      47.562  38.151  93.594  1.00  0.00           H
ATOM    128  CD  GLN     8      47.983  36.610  94.972  1.00  0.00           C
ATOM    129  OE1 GLN     8      49.060  36.183  95.400  1.00  0.00           O
ATOM    130  NE2 GLN     8      47.065  36.842  95.882  1.00  0.00           N
ATOM    131 HE21 GLN     8      47.353  36.689  96.838  1.00  0.00           H
ATOM    132 HE22 GLN     8      46.225  37.318  95.585  1.00  0.00           H
ATOM    133  C   GLN     8      45.731  36.152  90.305  1.00  0.00           C
ATOM    134  O   GLN     8      46.292  35.165  89.810  1.00  0.00           O
ATOM    135  N   GLN     9      44.402  36.242  90.095  1.00  0.00           N
ATOM    136  H   GLN     9      43.816  36.852  90.647  1.00  0.00           H
ATOM    137  CA  GLN     9      43.674  35.528  89.085  1.00  0.00           C
ATOM    138  HA  GLN     9      44.003  34.489  89.092  1.00  0.00           H
ATOM    139  CB  GLN     9      42.139  35.494  89.245  1.00  0.00           C
ATOM    140  HB2 GLN     9      41.785  36.450  88.858  1.00  0.00           H
ATOM    141  HB3 GLN     9      41.739  34.681  88.638  1.00  0.00           H
ATOM    142  CG  GLN     9      41.671  35.307  90.737  1.00  0.00           C
ATOM    143  HG2 GLN     9      41.835  36.199  91.342  1.00  0.00           H
ATOM    144  HG3 GLN     9      40.595  35.146  90.672  1.00  0.00           H
ATOM    145  CD  GLN     9      42.297  34.005  91.327  1.00  0.00           C
ATOM    146  OE1 GLN     9      42.320  32.926  90.759  1.00  0.00           O
ATOM    147  NE2 GLN     9      42.760  34.158  92.557  1.00  0.00           N
ATOM    148 HE21 GLN     9      43.140  33.311  92.956  1.00  0.00           H
ATOM    149 HE22 GLN     9      42.725  35.031  93.062  1.00  0.00           H
ATOM    150  C   GLN     9      43.917  36.112  87.686  1.00  0.00           C
ATOM    151  O   GLN     9      44.094  35.272  86.799  1.00  0.00           O
ATOM    152  N   ILE    10      44.187  37.396  87.616  1.00  0.00           N
ATOM    153  H   ILE    10      44.028  37.888  88.484  1.00  0.00           H
ATOM    154  CA  ILE    10      44.914  37.900  86.478  1.00  0.00           C
ATOM    155  HA  ILE    10      44.255  37.548  85.684  1.00  0.00           H
ATOM    156  CB  ILE    10      44.955  39.460  86.365  1.00  0.00           C
ATOM    157  HB  ILE    10      45.773  39.691  87.046  1.00  0.00           H
ATOM    158  CG2 ILE    10      45.285  39.932  84.959  1.00  0.00           C
ATOM    159 HG21 ILE    10      46.252  39.545  84.636  1.00  0.00           H
ATOM    160 HG22 ILE    10      45.460  41.007  84.971  1.00  0.00           H
ATOM    161 HG23 ILE    10      44.504  39.572  84.288  1.00  0.00           H
ATOM    162  CG1 ILE    10      43.660  40.118  86.880  1.00  0.00           C
ATOM    163 HG12 ILE    10      42.966  39.861  86.080  1.00  0.00           H
ATOM    164 HG13 ILE    10      43.355  39.739  87.856  1.00  0.00           H
ATOM    165  CD1 ILE    10      43.474  41.592  87.069  1.00  0.00           C
ATOM    166 HD11 ILE    10      44.278  41.842  87.761  1.00  0.00           H
ATOM    167 HD12 ILE    10      42.490  41.761  87.507  1.00  0.00           H
ATOM    168 HD13 ILE    10      43.574  42.143  86.134  1.00  0.00           H
ATOM    169  C   ILE    10      46.240  37.223  86.263  1.00  0.00           C
ATOM    170  O   ILE    10      46.579  36.729  85.206  1.00  0.00           O
ATOM    171  N   GLU    11      47.194  37.142  87.259  1.00  0.00           N
ATOM    172  H   GLU    11      47.059  37.871  87.944  1.00  0.00           H
ATOM    173  CA  GLU    11      48.443  36.450  87.156  1.00  0.00           C
ATOM    174  HA  GLU    11      49.068  37.069  86.513  1.00  0.00           H
ATOM    175  CB  GLU    11      49.249  36.380  88.426  1.00  0.00           C
ATOM    176  HB2 GLU    11      48.710  35.794  89.169  1.00  0.00           H
ATOM    177  HB3 GLU    11      50.113  35.754  88.198  1.00  0.00           H
ATOM    178  CG  GLU    11      49.684  37.815  88.982  1.00  0.00           C
ATOM    179  HG2 GLU    11      48.739  38.352  89.062  1.00  0.00           H
ATOM    180  HG3 GLU    11      50.066  37.667  89.992  1.00  0.00           H
ATOM    181  CD  GLU    11      50.736  38.553  88.204  1.00  0.00           C
ATOM    182  OE1 GLU    11      51.688  37.953  87.794  1.00  0.00           O
ATOM    183  OE2 GLU    11      50.675  39.839  88.071  1.00  0.00           O
ATOM    184  C   GLU    11      48.286  35.005  86.625  1.00  0.00           C
ATOM    185  O   GLU    11      49.111  34.467  85.861  1.00  0.00           O
ATOM    186  N   ASN    12      47.172  34.325  86.972  1.00  0.00           N
ATOM    187  H   ASN    12      46.518  34.690  87.650  1.00  0.00           H
ATOM    188  CA  ASN    12      46.965  32.950  86.520  1.00  0.00           C
ATOM    189  HA  ASN    12      47.911  32.428  86.657  1.00  0.00           H
ATOM    190  CB  ASN    12      45.970  32.296  87.484  1.00  0.00           C
ATOM    191  HB2 ASN    12      46.079  32.406  88.564  1.00  0.00           H
ATOM    192  HB3 ASN    12      45.038  32.812  87.259  1.00  0.00           H
ATOM    193  CG  ASN    12      45.733  30.813  87.136  1.00  0.00           C
ATOM    194  OD1 ASN    12      46.655  30.000  87.110  1.00  0.00           O
ATOM    195  ND2 ASN    12      44.528  30.530  86.697  1.00  0.00           N
ATOM    196 HD21 ASN    12      43.751  31.139  86.909  1.00  0.00           H
ATOM    197 HD22 ASN    12      44.390  29.667  86.192  1.00  0.00           H
ATOM    198  C   ASN    12      46.557  32.937  84.988  1.00  0.00           C
ATOM    199  O   ASN    12      47.038  32.099  84.220  1.00  0.00           O
ATOM    200  N   PHE    13      45.847  33.933  84.449  1.00  0.00           N
ATOM    201  H   PHE    13      45.557  34.646  85.102  1.00  0.00           H
ATOM    202  CA  PHE    13      45.394  34.029  83.075  1.00  0.00           C
ATOM    203  HA  PHE    13      45.351  33.004  82.707  1.00  0.00           H
ATOM    204  CB  PHE    13      43.988  34.655  82.967  1.00  0.00           C
ATOM    205  HB2 PHE    13      43.782  35.460  83.674  1.00  0.00           H
ATOM    206  HB3 PHE    13      43.837  34.999  81.945  1.00  0.00           H
ATOM    207  CG  PHE    13      42.904  33.618  83.138  1.00  0.00           C
ATOM    208  CD1 PHE    13      42.629  32.761  82.026  1.00  0.00           C
ATOM    209  HD1 PHE    13      43.089  32.924  81.063  1.00  0.00           H
ATOM    210  CE1 PHE    13      41.690  31.694  82.230  1.00  0.00           C
ATOM    211  HE1 PHE    13      41.490  31.127  81.332  1.00  0.00           H
ATOM    212  CZ  PHE    13      40.973  31.636  83.461  1.00  0.00           C
ATOM    213  HZ  PHE    13      40.172  30.928  83.610  1.00  0.00           H
ATOM    214  CE2 PHE    13      41.297  32.551  84.522  1.00  0.00           C
ATOM    215  HE2 PHE    13      40.809  32.498  85.483  1.00  0.00           H
ATOM    216  CD2 PHE    13      42.289  33.511  84.365  1.00  0.00           C
ATOM    217  HD2 PHE    13      42.611  34.225  85.109  1.00  0.00           H
ATOM    218  C   PHE    13      46.365  34.718  82.141  1.00  0.00           C
ATOM    219  O   PHE    13      46.514  34.351  80.944  1.00  0.00           O
ATOM    220  N   GLU    14      47.164  35.650  82.753  1.00  0.00           N
ATOM    221  H   GLU    14      47.008  35.867  83.727  1.00  0.00           H
ATOM    222  CA  GLU    14      48.445  36.222  82.170  1.00  0.00           C
ATOM    223  HA  GLU    14      48.247  36.671  81.197  1.00  0.00           H
ATOM    224  CB  GLU    14      49.140  37.193  83.127  1.00  0.00           C
ATOM    225  HB2 GLU    14      48.557  38.089  83.341  1.00  0.00           H
ATOM    226  HB3 GLU    14      49.343  36.635  84.042  1.00  0.00           H
ATOM    227  CG  GLU    14      50.410  37.727  82.587  1.00  0.00           C
ATOM    228  HG2 GLU    14      51.144  36.926  82.495  1.00  0.00           H
ATOM    229  HG3 GLU    14      50.241  38.038  81.557  1.00  0.00           H
ATOM    230  CD  GLU    14      51.193  38.824  83.296  1.00  0.00           C
ATOM    231  OE1 GLU    14      51.309  38.788  84.510  1.00  0.00           O
ATOM    232  OE2 GLU    14      51.626  39.786  82.623  1.00  0.00           O
ATOM    233  C   GLU    14      49.416  35.068  81.743  1.00  0.00           C
ATOM    234  O   GLU    14      49.834  35.067  80.597  1.00  0.00           O
ATOM    235  N   LYS    15      49.627  34.103  82.597  1.00  0.00           N
ATOM    236  H   LYS    15      49.232  34.164  83.526  1.00  0.00           H
ATOM    237  CA  LYS    15      50.343  32.819  82.272  1.00  0.00           C
ATOM    238  HA  LYS    15      51.340  33.188  82.032  1.00  0.00           H
ATOM    239  CB  LYS    15      50.485  31.900  83.461  1.00  0.00           C
ATOM    240  HB2 LYS    15      49.502  31.778  83.916  1.00  0.00           H
ATOM    241  HB3 LYS    15      50.812  30.923  83.106  1.00  0.00           H
ATOM    242  CG  LYS    15      51.400  32.480  84.552  1.00  0.00           C
ATOM    243  HG2 LYS    15      52.407  32.463  84.135  1.00  0.00           H
ATOM    244  HG3 LYS    15      51.148  33.491  84.874  1.00  0.00           H
ATOM    245  CD  LYS    15      51.421  31.599  85.804  1.00  0.00           C
ATOM    246  HD2 LYS    15      50.422  31.338  86.154  1.00  0.00           H
ATOM    247  HD3 LYS    15      51.847  30.628  85.552  1.00  0.00           H
ATOM    248  CE  LYS    15      52.350  32.086  86.852  1.00  0.00           C
ATOM    249  HE2 LYS    15      52.523  31.235  87.511  1.00  0.00           H
ATOM    250  HE3 LYS    15      53.364  32.329  86.534  1.00  0.00           H
ATOM    251  NZ  LYS    15      51.806  33.237  87.633  1.00  0.00           N
ATOM    252  HZ1 LYS    15      50.911  33.034  88.054  1.00  0.00           H
ATOM    253  HZ2 LYS    15      51.589  34.022  87.035  1.00  0.00           H
ATOM    254  HZ3 LYS    15      52.323  33.471  88.469  1.00  0.00           H
ATOM    255  C   LYS    15      49.721  32.014  81.094  1.00  0.00           C
ATOM    256  O   LYS    15      50.396  31.645  80.071  1.00  0.00           O
ATOM    257  N   ILE    16      48.362  31.744  81.074  1.00  0.00           N
ATOM    258  H   ILE    16      47.777  32.120  81.806  1.00  0.00           H
ATOM    259  CA  ILE    16      47.700  30.984  79.938  1.00  0.00           C
ATOM    260  HA  ILE    16      48.323  30.091  79.886  1.00  0.00           H
ATOM    261  CB  ILE    16      46.214  30.682  80.386  1.00  0.00           C
ATOM    262  HB  ILE    16      45.686  31.629  80.494  1.00  0.00           H
ATOM    263  CG2 ILE    16      45.506  29.966  79.277  1.00  0.00           C
ATOM    264 HG21 ILE    16      46.004  29.007  79.132  1.00  0.00           H
ATOM    265 HG22 ILE    16      45.385  30.571  78.377  1.00  0.00           H
ATOM    266 HG23 ILE    16      44.469  29.852  79.592  1.00  0.00           H
ATOM    267  CG1 ILE    16      46.143  30.030  81.726  1.00  0.00           C
ATOM    268 HG12 ILE    16      46.561  30.696  82.479  1.00  0.00           H
ATOM    269 HG13 ILE    16      45.084  29.908  81.957  1.00  0.00           H
ATOM    270  CD1 ILE    16      46.730  28.632  81.942  1.00  0.00           C
ATOM    271 HD11 ILE    16      46.342  28.260  82.891  1.00  0.00           H
ATOM    272 HD12 ILE    16      47.813  28.525  81.897  1.00  0.00           H
ATOM    273 HD13 ILE    16      46.292  27.936  81.226  1.00  0.00           H
ATOM    274  C   ILE    16      47.787  31.812  78.617  1.00  0.00           C
ATOM    275  O   ILE    16      48.121  31.270  77.555  1.00  0.00           O
ATOM    276  N   PHE    17      47.485  33.118  78.633  1.00  0.00           N
ATOM    277  H   PHE    17      47.190  33.500  79.521  1.00  0.00           H
ATOM    278  CA  PHE    17      47.449  33.883  77.444  1.00  0.00           C
ATOM    279  HA  PHE    17      47.205  33.234  76.603  1.00  0.00           H
ATOM    280  CB  PHE    17      46.359  34.895  77.584  1.00  0.00           C
ATOM    281  HB2 PHE    17      46.648  35.484  78.454  1.00  0.00           H
ATOM    282  HB3 PHE    17      46.390  35.531  76.700  1.00  0.00           H
ATOM    283  CG  PHE    17      44.950  34.227  77.658  1.00  0.00           C
ATOM    284  CD1 PHE    17      44.646  33.163  76.782  1.00  0.00           C
ATOM    285  HD1 PHE    17      45.298  32.862  75.974  1.00  0.00           H
ATOM    286  CE1 PHE    17      43.391  32.522  76.858  1.00  0.00           C
ATOM    287  HE1 PHE    17      43.209  31.633  76.274  1.00  0.00           H
ATOM    288  CZ  PHE    17      42.385  33.031  77.730  1.00  0.00           C
ATOM    289  HZ  PHE    17      41.411  32.563  77.755  1.00  0.00           H
ATOM    290  CE2 PHE    17      42.711  34.065  78.590  1.00  0.00           C
ATOM    291  HE2 PHE    17      41.967  34.305  79.336  1.00  0.00           H
ATOM    292  CD2 PHE    17      43.980  34.673  78.614  1.00  0.00           C
ATOM    293  HD2 PHE    17      44.151  35.429  79.366  1.00  0.00           H
ATOM    294  C   PHE    17      48.808  34.430  77.044  1.00  0.00           C
ATOM    295  O   PHE    17      48.994  35.057  75.971  1.00  0.00           O
ATOM    296  N   THR    18      50.005  34.074  77.656  1.00  0.00           N
ATOM    297  H   THR    18      50.008  33.385  78.395  1.00  0.00           H
ATOM    298  CA  THR    18      51.340  34.530  77.233  1.00  0.00           C
ATOM    299  HA  THR    18      51.064  35.506  76.836  1.00  0.00           H
ATOM    300  CB  THR    18      52.261  34.646  78.439  1.00  0.00           C
ATOM    301  HB  THR    18      52.307  33.791  79.114  1.00  0.00           H
ATOM    302  CG2 THR    18      53.731  34.913  78.133  1.00  0.00           C
ATOM    303 HG21 THR    18      54.226  35.298  79.023  1.00  0.00           H
ATOM    304 HG22 THR    18      53.907  35.474  77.215  1.00  0.00           H
ATOM    305 HG23 THR    18      54.228  33.955  77.974  1.00  0.00           H
ATOM    306  OG1 THR    18      51.875  35.724  79.265  1.00  0.00           O
ATOM    307  HG1 THR    18      51.059  35.532  79.732  1.00  0.00           H
ATOM    308  C   THR    18      51.909  33.608  76.120  1.00  0.00           C
ATOM    309  O   THR    18      51.700  32.385  76.185  1.00  0.00           O
ATOM    310  N   VAL    19      52.651  34.187  75.127  1.00  0.00           N
ATOM    311  H   VAL    19      52.546  35.179  74.967  1.00  0.00           H
ATOM    312  CA  VAL    19      53.533  33.533  74.156  1.00  0.00           C
ATOM    313  HA  VAL    19      53.618  32.498  74.484  1.00  0.00           H
ATOM    314  CB  VAL    19      52.886  33.507  72.742  1.00  0.00           C
ATOM    315  HB  VAL    19      52.768  34.582  72.607  1.00  0.00           H
ATOM    316  CG1 VAL    19      53.792  32.926  71.639  1.00  0.00           C
ATOM    317 HG11 VAL    19      53.369  31.982  71.294  1.00  0.00           H
ATOM    318 HG12 VAL    19      53.736  33.617  70.798  1.00  0.00           H
ATOM    319 HG13 VAL    19      54.848  32.863  71.902  1.00  0.00           H
ATOM    320  CG2 VAL    19      51.528  32.806  72.613  1.00  0.00           C
ATOM    321 HG21 VAL    19      51.764  31.755  72.775  1.00  0.00           H
ATOM    322 HG22 VAL    19      51.156  33.012  71.609  1.00  0.00           H
ATOM    323 HG23 VAL    19      50.734  33.188  73.254  1.00  0.00           H
ATOM    324  C   VAL    19      54.961  34.100  74.079  1.00  0.00           C
ATOM    325  O   VAL    19      55.125  35.207  73.508  1.00  0.00           O
ATOM    326  N   PRO    20      56.027  33.428  74.594  1.00  0.00           N
ATOM    327  CD  PRO    20      55.928  32.376  75.552  1.00  0.00           C
ATOM    328  HD2 PRO    20      55.902  31.401  75.066  1.00  0.00           H
ATOM    329  HD3 PRO    20      55.088  32.519  76.232  1.00  0.00           H
ATOM    330  CG  PRO    20      57.117  32.583  76.469  1.00  0.00           C
ATOM    331  HG2 PRO    20      57.443  31.624  76.870  1.00  0.00           H
ATOM    332  HG3 PRO    20      56.941  33.397  77.172  1.00  0.00           H
ATOM    333  CB  PRO    20      58.268  33.091  75.536  1.00  0.00           C
ATOM    334  HB2 PRO    20      58.797  32.248  75.090  1.00  0.00           H
ATOM    335  HB3 PRO    20      58.980  33.766  76.011  1.00  0.00           H
ATOM    336  CA  PRO    20      57.348  33.932  74.580  1.00  0.00           C
ATOM    337  HA  PRO    20      57.416  34.953  74.955  1.00  0.00           H
ATOM    338  C   PRO    20      58.114  33.961  73.194  1.00  0.00           C
ATOM    339  O   PRO    20      57.772  33.331  72.176  1.00  0.00           O
ATOM    340  N   THR    21      59.085  34.858  73.183  1.00  0.00           N
ATOM    341  H   THR    21      59.418  35.340  74.007  1.00  0.00           H
ATOM    342  CA  THR    21      59.852  35.205  71.971  1.00  0.00           C
ATOM    343  HA  THR    21      59.091  35.564  71.279  1.00  0.00           H
ATOM    344  CB  THR    21      60.946  36.182  72.269  1.00  0.00           C
ATOM    345  HB  THR    21      61.619  35.903  73.080  1.00  0.00           H
ATOM    346  CG2 THR    21      61.825  36.424  71.072  1.00  0.00           C
ATOM    347 HG21 THR    21      61.202  36.388  70.178  1.00  0.00           H
ATOM    348 HG22 THR    21      62.580  35.649  70.939  1.00  0.00           H
ATOM    349 HG23 THR    21      62.362  37.371  71.121  1.00  0.00           H
ATOM    350  OG1 THR    21      60.313  37.370  72.606  1.00  0.00           O
ATOM    351  HG1 THR    21      59.845  37.277  73.439  1.00  0.00           H
ATOM    352  C   THR    21      60.479  33.885  71.315  1.00  0.00           C
ATOM    353  O   THR    21      60.477  33.711  70.080  1.00  0.00           O
ATOM    354  N   GLU    22      61.047  32.961  72.177  1.00  0.00           N
ATOM    355  H   GLU    22      61.032  33.125  73.173  1.00  0.00           H
ATOM    356  CA  GLU    22      61.575  31.693  71.812  1.00  0.00           C
ATOM    357  HA  GLU    22      62.403  31.834  71.118  1.00  0.00           H
ATOM    358  CB  GLU    22      62.222  31.110  73.083  1.00  0.00           C
ATOM    359  HB2 GLU    22      62.615  30.128  72.822  1.00  0.00           H
ATOM    360  HB3 GLU    22      62.997  31.815  73.381  1.00  0.00           H
ATOM    361  CG  GLU    22      61.399  30.909  74.366  1.00  0.00           C
ATOM    362  HG2 GLU    22      60.643  31.692  74.304  1.00  0.00           H
ATOM    363  HG3 GLU    22      60.913  29.938  74.269  1.00  0.00           H
ATOM    364  CD  GLU    22      62.280  31.071  75.570  1.00  0.00           C
ATOM    365  OE1 GLU    22      62.055  31.964  76.452  1.00  0.00           O
ATOM    366  OE2 GLU    22      63.295  30.411  75.559  1.00  0.00           O
ATOM    367  C   GLU    22      60.497  30.703  71.191  1.00  0.00           C
ATOM    368  O   GLU    22      60.746  29.966  70.261  1.00  0.00           O
ATOM    369  N   THR    23      59.264  30.784  71.629  1.00  0.00           N
ATOM    370  H   THR    23      59.154  31.447  72.383  1.00  0.00           H
ATOM    371  CA  THR    23      58.110  30.094  71.186  1.00  0.00           C
ATOM    372  HA  THR    23      58.279  29.017  71.127  1.00  0.00           H
ATOM    373  CB  THR    23      56.938  30.103  72.181  1.00  0.00           C
ATOM    374  HB  THR    23      56.713  31.167  72.259  1.00  0.00           H
ATOM    375  CG2 THR    23      55.733  29.424  71.510  1.00  0.00           C
ATOM    376 HG21 THR    23      55.374  29.865  70.581  1.00  0.00           H
ATOM    377 HG22 THR    23      54.915  29.274  72.215  1.00  0.00           H
ATOM    378 HG23 THR    23      56.001  28.390  71.299  1.00  0.00           H
ATOM    379  OG1 THR    23      57.312  29.462  73.424  1.00  0.00           O
ATOM    380  HG1 THR    23      56.895  28.598  73.403  1.00  0.00           H
ATOM    381  C   THR    23      57.659  30.593  69.841  1.00  0.00           C
ATOM    382  O   THR    23      57.277  29.793  68.955  1.00  0.00           O
ATOM    383  N   LEU    24      57.622  31.918  69.618  1.00  0.00           N
ATOM    384  H   LEU    24      57.666  32.535  70.417  1.00  0.00           H
ATOM    385  CA  LEU    24      57.371  32.475  68.286  1.00  0.00           C
ATOM    386  HA  LEU    24      56.443  32.115  67.840  1.00  0.00           H
ATOM    387  CB  LEU    24      57.292  33.981  68.370  1.00  0.00           C
ATOM    388  HB2 LEU    24      58.254  34.191  68.839  1.00  0.00           H
ATOM    389  HB3 LEU    24      57.208  34.261  67.320  1.00  0.00           H
ATOM    390  CG  LEU    24      56.047  34.562  69.081  1.00  0.00           C
ATOM    391  HG  LEU    24      55.964  34.263  70.126  1.00  0.00           H
ATOM    392  CD1 LEU    24      56.162  36.117  68.909  1.00  0.00           C
ATOM    393 HD11 LEU    24      56.374  36.347  67.865  1.00  0.00           H
ATOM    394 HD12 LEU    24      56.922  36.516  69.581  1.00  0.00           H
ATOM    395 HD13 LEU    24      55.255  36.620  69.244  1.00  0.00           H
ATOM    396  CD2 LEU    24      54.729  34.168  68.303  1.00  0.00           C
ATOM    397 HD21 LEU    24      53.956  34.838  68.680  1.00  0.00           H
ATOM    398 HD22 LEU    24      54.845  34.398  67.244  1.00  0.00           H
ATOM    399 HD23 LEU    24      54.534  33.113  68.493  1.00  0.00           H
ATOM    400  C   LEU    24      58.479  32.051  67.222  1.00  0.00           C
ATOM    401  O   LEU    24      58.053  31.776  66.072  1.00  0.00           O
ATOM    402  N   GLN    25      59.721  32.074  67.586  1.00  0.00           N
ATOM    403  H   GLN    25      59.906  32.368  68.534  1.00  0.00           H
ATOM    404  CA  GLN    25      60.789  31.739  66.703  1.00  0.00           C
ATOM    405  HA  GLN    25      60.682  32.296  65.772  1.00  0.00           H
ATOM    406  CB  GLN    25      62.201  32.063  67.321  1.00  0.00           C
ATOM    407  HB2 GLN    25      62.206  31.647  68.328  1.00  0.00           H
ATOM    408  HB3 GLN    25      62.946  31.572  66.693  1.00  0.00           H
ATOM    409  CG  GLN    25      62.449  33.550  67.366  1.00  0.00           C
ATOM    410  HG2 GLN    25      62.866  33.835  66.400  1.00  0.00           H
ATOM    411  HG3 GLN    25      61.499  34.062  67.516  1.00  0.00           H
ATOM    412  CD  GLN    25      63.422  33.953  68.449  1.00  0.00           C
ATOM    413  OE1 GLN    25      64.116  33.179  69.039  1.00  0.00           O
ATOM    414  NE2 GLN    25      63.526  35.219  68.821  1.00  0.00           N
ATOM    415 HE21 GLN    25      64.079  35.412  69.644  1.00  0.00           H
ATOM    416 HE22 GLN    25      62.845  35.896  68.508  1.00  0.00           H
ATOM    417  C   GLN    25      60.744  30.202  66.400  1.00  0.00           C
ATOM    418  O   GLN    25      60.848  29.793  65.231  1.00  0.00           O
ATOM    419  N   ALA    26      60.446  29.282  67.355  1.00  0.00           N
ATOM    420  H   ALA    26      60.430  29.535  68.333  1.00  0.00           H
ATOM    421  CA  ALA    26      60.326  27.838  67.034  1.00  0.00           C
ATOM    422  HA  ALA    26      61.337  27.581  66.718  1.00  0.00           H
ATOM    423  CB  ALA    26      60.109  27.154  68.332  1.00  0.00           C
ATOM    424  HB1 ALA    26      61.078  27.275  68.816  1.00  0.00           H
ATOM    425  HB2 ALA    26      59.924  26.082  68.257  1.00  0.00           H
ATOM    426  HB3 ALA    26      59.395  27.664  68.977  1.00  0.00           H
ATOM    427  C   ALA    26      59.187  27.555  66.047  1.00  0.00           C
ATOM    428  O   ALA    26      59.295  26.725  65.153  1.00  0.00           O
ATOM    429  N   VAL    27      58.000  28.217  66.243  1.00  0.00           N
ATOM    430  H   VAL    27      58.025  28.773  67.085  1.00  0.00           H
ATOM    431  CA  VAL    27      56.934  28.330  65.284  1.00  0.00           C
ATOM    432  HA  VAL    27      56.537  27.321  65.170  1.00  0.00           H
ATOM    433  CB  VAL    27      55.732  29.092  65.917  1.00  0.00           C
ATOM    434  HB  VAL    27      56.149  29.968  66.414  1.00  0.00           H
ATOM    435  CG1 VAL    27      54.640  29.506  64.891  1.00  0.00           C
ATOM    436 HG11 VAL    27      55.024  30.405  64.408  1.00  0.00           H
ATOM    437 HG12 VAL    27      54.682  28.793  64.068  1.00  0.00           H
ATOM    438 HG13 VAL    27      53.629  29.673  65.262  1.00  0.00           H
ATOM    439  CG2 VAL    27      54.923  28.214  66.933  1.00  0.00           C
ATOM    440 HG21 VAL    27      55.577  27.769  67.682  1.00  0.00           H
ATOM    441 HG22 VAL    27      54.392  27.459  66.351  1.00  0.00           H
ATOM    442 HG23 VAL    27      54.203  28.846  67.453  1.00  0.00           H
ATOM    443  C   VAL    27      57.447  28.840  63.970  1.00  0.00           C
ATOM    444  O   VAL    27      57.187  28.198  62.965  1.00  0.00           O
ATOM    445  N   THR    28      58.119  29.981  63.918  1.00  0.00           N
ATOM    446  H   THR    28      58.316  30.491  64.767  1.00  0.00           H
ATOM    447  CA  THR    28      58.659  30.642  62.633  1.00  0.00           C
ATOM    448  HA  THR    28      57.796  30.835  61.996  1.00  0.00           H
ATOM    449  CB  THR    28      59.163  32.080  62.823  1.00  0.00           C
ATOM    450  HB  THR    28      60.048  31.960  63.448  1.00  0.00           H
ATOM    451  CG2 THR    28      59.556  32.689  61.507  1.00  0.00           C
ATOM    452 HG21 THR    28      60.388  32.083  61.147  1.00  0.00           H
ATOM    453 HG22 THR    28      59.931  33.711  61.562  1.00  0.00           H
ATOM    454 HG23 THR    28      58.716  32.586  60.820  1.00  0.00           H
ATOM    455  OG1 THR    28      58.196  32.858  63.442  1.00  0.00           O
ATOM    456  HG1 THR    28      58.173  32.545  64.349  1.00  0.00           H
ATOM    457  C   THR    28      59.643  29.664  61.867  1.00  0.00           C
ATOM    458  O   THR    28      59.572  29.566  60.662  1.00  0.00           O
ATOM    459  N   LYS    29      60.362  28.858  62.667  1.00  0.00           N
ATOM    460  H   LYS    29      60.287  28.911  63.673  1.00  0.00           H
ATOM    461  CA  LYS    29      61.340  27.881  62.107  1.00  0.00           C
ATOM    462  HA  LYS    29      61.938  28.423  61.374  1.00  0.00           H
ATOM    463  CB  LYS    29      62.294  27.492  63.192  1.00  0.00           C
ATOM    464  HB2 LYS    29      62.758  28.377  63.628  1.00  0.00           H
ATOM    465  HB3 LYS    29      61.736  27.011  63.995  1.00  0.00           H
ATOM    466  CG  LYS    29      63.458  26.571  62.690  1.00  0.00           C
ATOM    467  HG2 LYS    29      63.061  25.768  62.069  1.00  0.00           H
ATOM    468  HG3 LYS    29      64.008  27.203  61.993  1.00  0.00           H
ATOM    469  CD  LYS    29      64.355  25.864  63.750  1.00  0.00           C
ATOM    470  HD2 LYS    29      63.745  25.225  64.388  1.00  0.00           H
ATOM    471  HD3 LYS    29      65.010  25.126  63.286  1.00  0.00           H
ATOM    472  CE  LYS    29      65.151  26.927  64.507  1.00  0.00           C
ATOM    473  HE2 LYS    29      65.830  27.427  63.816  1.00  0.00           H
ATOM    474  HE3 LYS    29      64.472  27.724  64.810  1.00  0.00           H
ATOM    475  NZ  LYS    29      65.840  26.244  65.671  1.00  0.00           N
ATOM    476  HZ1 LYS    29      66.542  26.892  65.998  1.00  0.00           H
ATOM    477  HZ2 LYS    29      66.236  25.410  65.262  1.00  0.00           H
ATOM    478  HZ3 LYS    29      65.362  26.054  66.541  1.00  0.00           H
ATOM    479  C   LYS    29      60.707  26.694  61.473  1.00  0.00           C
ATOM    480  O   LYS    29      60.956  26.310  60.347  1.00  0.00           O
ATOM    481  N   HIE    30      59.734  26.094  62.178  1.00  0.00           N
ATOM    482  H   HIE    30      59.583  26.463  63.106  1.00  0.00           H
ATOM    483  CA  HIE    30      58.781  25.123  61.615  1.00  0.00           C
ATOM    484  HA  HIE    30      59.417  24.303  61.284  1.00  0.00           H
ATOM    485  CB  HIE    30      57.742  24.685  62.662  1.00  0.00           C
ATOM    486  HB2 HIE    30      58.354  24.322  63.487  1.00  0.00           H
ATOM    487  HB3 HIE    30      57.122  25.506  63.021  1.00  0.00           H
ATOM    488  CG  HIE    30      56.803  23.594  62.246  1.00  0.00           C
ATOM    489  ND1 HIE    30      57.191  22.445  61.737  1.00  0.00           N
ATOM    490  CE1 HIE    30      56.077  21.751  61.395  1.00  0.00           C
ATOM    491  HE1 HIE    30      56.033  20.762  60.962  1.00  0.00           H
ATOM    492  NE2 HIE    30      55.006  22.314  61.900  1.00  0.00           N
ATOM    493  HE2 HIE    30      54.092  21.935  62.099  1.00  0.00           H
ATOM    494  CD2 HIE    30      55.441  23.543  62.400  1.00  0.00           C
ATOM    495  HD2 HIE    30      54.813  24.340  62.771  1.00  0.00           H
ATOM    496  C   HIE    30      58.008  25.675  60.351  1.00  0.00           C
ATOM    497  O   HIE    30      57.966  25.106  59.278  1.00  0.00           O
ATOM    498  N   PHE    31      57.447  26.913  60.444  1.00  0.00           N
ATOM    499  H   PHE    31      57.523  27.432  61.307  1.00  0.00           H
ATOM    500  CA  PHE    31      56.646  27.537  59.375  1.00  0.00           C
ATOM    501  HA  PHE    31      55.728  26.981  59.179  1.00  0.00           H
ATOM    502  CB  PHE    31      56.285  29.016  59.853  1.00  0.00           C
ATOM    503  HB2 PHE    31      56.111  28.826  60.913  1.00  0.00           H
ATOM    504  HB3 PHE    31      57.120  29.714  59.802  1.00  0.00           H
ATOM    505  CG  PHE    31      54.953  29.521  59.266  1.00  0.00           C
ATOM    506  CD1 PHE    31      54.572  29.364  57.893  1.00  0.00           C
ATOM    507  HD1 PHE    31      55.133  28.766  57.190  1.00  0.00           H
ATOM    508  CE1 PHE    31      53.344  29.916  57.426  1.00  0.00           C
ATOM    509  HE1 PHE    31      53.043  29.692  56.413  1.00  0.00           H
ATOM    510  CZ  PHE    31      52.538  30.657  58.322  1.00  0.00           C
ATOM    511  HZ  PHE    31      51.592  31.077  58.017  1.00  0.00           H
ATOM    512  CE2 PHE    31      52.910  30.743  59.670  1.00  0.00           C
ATOM    513  HE2 PHE    31      52.232  31.240  60.348  1.00  0.00           H
ATOM    514  CD2 PHE    31      54.133  30.281  60.075  1.00  0.00           C
ATOM    515  HD2 PHE    31      54.411  30.474  61.101  1.00  0.00           H
ATOM    516  C   PHE    31      57.470  27.693  58.037  1.00  0.00           C
ATOM    517  O   PHE    31      57.023  27.368  56.960  1.00  0.00           O
ATOM    518  N   ILE    32      58.804  28.108  58.084  1.00  0.00           N
ATOM    519  H   ILE    32      59.218  28.373  58.967  1.00  0.00           H
ATOM    520  CA  ILE    32      59.684  28.101  56.930  1.00  0.00           C
ATOM    521  HA  ILE    32      59.119  28.761  56.272  1.00  0.00           H
ATOM    522  CB  ILE    32      61.106  28.587  57.219  1.00  0.00           C
ATOM    523  HB  ILE    32      61.430  28.181  58.176  1.00  0.00           H
ATOM    524  CG2 ILE    32      62.171  28.287  56.197  1.00  0.00           C
ATOM    525 HG21 ILE    32      63.161  28.489  56.608  1.00  0.00           H
ATOM    526 HG22 ILE    32      61.996  28.805  55.255  1.00  0.00           H
ATOM    527 HG23 ILE    32      62.188  27.227  55.941  1.00  0.00           H
ATOM    528  CG1 ILE    32      61.042  30.090  57.286  1.00  0.00           C
ATOM    529 HG12 ILE    32      61.169  30.599  56.330  1.00  0.00           H
ATOM    530 HG13 ILE    32      60.169  30.415  57.853  1.00  0.00           H
ATOM    531  CD1 ILE    32      62.310  30.566  58.024  1.00  0.00           C
ATOM    532 HD11 ILE    32      63.141  29.863  57.970  1.00  0.00           H
ATOM    533 HD12 ILE    32      62.039  30.672  59.074  1.00  0.00           H
ATOM    534 HD13 ILE    32      62.761  31.458  57.588  1.00  0.00           H
ATOM    535  C   ILE    32      59.770  26.742  56.225  1.00  0.00           C
ATOM    536  O   ILE    32      59.682  26.643  55.024  1.00  0.00           O
ATOM    537  N   SER    33      59.920  25.667  57.097  1.00  0.00           N
ATOM    538  H   SER    33      59.684  25.675  58.079  1.00  0.00           H
ATOM    539  CA  SER    33      60.117  24.296  56.485  1.00  0.00           C
ATOM    540  HA  SER    33      60.795  24.483  55.653  1.00  0.00           H
ATOM    541  CB  SER    33      60.619  23.248  57.485  1.00  0.00           C
ATOM    542  HB2 SER    33      60.763  22.299  56.968  1.00  0.00           H
ATOM    543  HB3 SER    33      61.573  23.610  57.867  1.00  0.00           H
ATOM    544  OG  SER    33      59.737  23.081  58.542  1.00  0.00           O
ATOM    545  HG  SER    33      59.492  23.895  58.986  1.00  0.00           H
ATOM    546  C   SER    33      58.794  23.851  55.845  1.00  0.00           C
ATOM    547  O   SER    33      58.919  23.130  54.886  1.00  0.00           O
ATOM    548  N   GLU    34      57.647  24.319  56.290  1.00  0.00           N
ATOM    549  H   GLU    34      57.653  24.962  57.068  1.00  0.00           H
ATOM    550  CA  GLU    34      56.316  23.871  55.850  1.00  0.00           C
ATOM    551  HA  GLU    34      56.390  22.811  55.610  1.00  0.00           H
ATOM    552  CB  GLU    34      55.327  24.130  57.063  1.00  0.00           C
ATOM    553  HB2 GLU    34      55.396  25.129  57.495  1.00  0.00           H
ATOM    554  HB3 GLU    34      54.324  24.138  56.640  1.00  0.00           H
ATOM    555  CG  GLU    34      55.403  23.032  58.194  1.00  0.00           C
ATOM    556  HG2 GLU    34      56.436  23.028  58.539  1.00  0.00           H
ATOM    557  HG3 GLU    34      54.785  23.200  59.076  1.00  0.00           H
ATOM    558  CD  GLU    34      55.160  21.719  57.461  1.00  0.00           C
ATOM    559  OE1 GLU    34      53.984  21.533  57.038  1.00  0.00           O
ATOM    560  OE2 GLU    34      56.020  20.806  57.385  1.00  0.00           O
ATOM    561  C   GLU    34      55.905  24.563  54.546  1.00  0.00           C
ATOM    562  O   GLU    34      55.310  24.044  53.627  1.00  0.00           O
ATOM    563  N   LEU    35      56.338  25.804  54.392  1.00  0.00           N
ATOM    564  H   LEU    35      56.775  26.174  55.223  1.00  0.00           H
ATOM    565  CA  LEU    35      56.408  26.564  53.130  1.00  0.00           C
ATOM    566  HA  LEU    35      55.396  26.610  52.729  1.00  0.00           H
ATOM    567  CB  LEU    35      56.730  28.073  53.287  1.00  0.00           C
ATOM    568  HB2 LEU    35      57.761  28.076  53.642  1.00  0.00           H
ATOM    569  HB3 LEU    35      56.757  28.471  52.272  1.00  0.00           H
ATOM    570  CG  LEU    35      55.866  28.833  54.254  1.00  0.00           C
ATOM    571  HG  LEU    35      55.426  28.180  55.008  1.00  0.00           H
ATOM    572  CD1 LEU    35      56.602  30.041  54.925  1.00  0.00           C
ATOM    573 HD11 LEU    35      56.025  30.678  55.596  1.00  0.00           H
ATOM    574 HD12 LEU    35      57.133  30.696  54.234  1.00  0.00           H
ATOM    575 HD13 LEU    35      57.376  29.575  55.535  1.00  0.00           H
ATOM    576  CD2 LEU    35      54.634  29.412  53.525  1.00  0.00           C
ATOM    577 HD21 LEU    35      54.949  30.184  52.823  1.00  0.00           H
ATOM    578 HD22 LEU    35      54.190  28.576  52.985  1.00  0.00           H
ATOM    579 HD23 LEU    35      53.916  29.813  54.240  1.00  0.00           H
ATOM    580  C   LEU    35      57.208  25.736  52.140  1.00  0.00           C
ATOM    581  O   LEU    35      56.739  25.345  51.037  1.00  0.00           O
ATOM    582  N   GLU    36      58.462  25.325  52.416  1.00  0.00           N
ATOM    583  H   GLU    36      58.838  25.669  53.287  1.00  0.00           H
ATOM    584  CA  GLU    36      59.328  24.632  51.457  1.00  0.00           C
ATOM    585  HA  GLU    36      59.294  25.179  50.514  1.00  0.00           H
ATOM    586  CB  GLU    36      60.732  24.634  52.065  1.00  0.00           C
ATOM    587  HB2 GLU    36      61.056  25.658  52.251  1.00  0.00           H
ATOM    588  HB3 GLU    36      60.566  24.169  53.036  1.00  0.00           H
ATOM    589  CG  GLU    36      61.675  23.694  51.248  1.00  0.00           C
ATOM    590  HG2 GLU    36      61.303  22.703  51.505  1.00  0.00           H
ATOM    591  HG3 GLU    36      61.748  23.912  50.181  1.00  0.00           H
ATOM    592  CD  GLU    36      63.088  23.762  51.704  1.00  0.00           C
ATOM    593  OE1 GLU    36      63.959  24.481  51.165  1.00  0.00           O
ATOM    594  OE2 GLU    36      63.539  22.878  52.522  1.00  0.00           O
ATOM    595  C   GLU    36      58.830  23.218  51.210  1.00  0.00           C
ATOM    596  O   GLU    36      59.059  22.681  50.115  1.00  0.00           O
ATOM    597  N   LYS    37      58.134  22.573  52.179  1.00  0.00           N
ATOM    598  H   LYS    37      58.182  23.112  53.032  1.00  0.00           H
ATOM    599  CA  LYS    37      57.477  21.158  52.037  1.00  0.00           C
ATOM    600  HA  LYS    37      58.189  20.463  51.595  1.00  0.00           H
ATOM    601  CB  LYS    37      57.009  20.616  53.389  1.00  0.00           C
ATOM    602  HB2 LYS    37      57.768  20.681  54.169  1.00  0.00           H
ATOM    603  HB3 LYS    37      56.119  21.212  53.595  1.00  0.00           H
ATOM    604  CG  LYS    37      56.737  19.087  53.298  1.00  0.00           C
ATOM    605  HG2 LYS    37      56.034  18.912  52.484  1.00  0.00           H
ATOM    606  HG3 LYS    37      57.665  18.572  53.050  1.00  0.00           H
ATOM    607  CD  LYS    37      55.941  18.651  54.486  1.00  0.00           C
ATOM    608  HD2 LYS    37      56.480  18.764  55.427  1.00  0.00           H
ATOM    609  HD3 LYS    37      55.072  19.307  54.535  1.00  0.00           H
ATOM    610  CE  LYS    37      55.376  17.191  54.247  1.00  0.00           C
ATOM    611  HE2 LYS    37      54.737  17.135  53.365  1.00  0.00           H
ATOM    612  HE3 LYS    37      56.044  16.337  54.136  1.00  0.00           H
ATOM    613  NZ  LYS    37      54.407  16.851  55.315  1.00  0.00           N
ATOM    614  HZ1 LYS    37      54.653  16.911  56.293  1.00  0.00           H
ATOM    615  HZ2 LYS    37      53.889  16.006  55.119  1.00  0.00           H
ATOM    616  HZ3 LYS    37      53.656  17.526  55.338  1.00  0.00           H
ATOM    617  C   LYS    37      56.322  21.303  51.037  1.00  0.00           C
ATOM    618  O   LYS    37      56.183  20.575  50.156  1.00  0.00           O
ATOM    619  N   GLY    38      55.471  22.325  51.246  1.00  0.00           N
ATOM    620  H   GLY    38      55.832  23.067  51.830  1.00  0.00           H
ATOM    621  CA  GLY    38      54.335  22.788  50.456  1.00  0.00           C
ATOM    622  HA2 GLY    38      53.506  22.079  50.473  1.00  0.00           H
ATOM    623  HA3 GLY    38      53.941  23.707  50.889  1.00  0.00           H
ATOM    624  C   GLY    38      54.670  23.025  48.909  1.00  0.00           C
ATOM    625  O   GLY    38      53.814  22.679  48.126  1.00  0.00           O
ATOM    626  N   LEU    39      55.865  23.518  48.513  1.00  0.00           N
ATOM    627  H   LEU    39      56.466  23.850  49.255  1.00  0.00           H
ATOM    628  CA  LEU    39      56.362  23.624  47.157  1.00  0.00           C
ATOM    629  HA  LEU    39      55.478  23.857  46.565  1.00  0.00           H
ATOM    630  CB  LEU    39      57.485  24.745  47.112  1.00  0.00           C
ATOM    631  HB2 LEU    39      58.256  24.424  47.813  1.00  0.00           H
ATOM    632  HB3 LEU    39      57.998  24.777  46.151  1.00  0.00           H
ATOM    633  CG  LEU    39      56.984  26.147  47.335  1.00  0.00           C
ATOM    634  HG  LEU    39      56.429  26.134  48.273  1.00  0.00           H
ATOM    635  CD1 LEU    39      58.106  27.095  47.749  1.00  0.00           C
ATOM    636 HD11 LEU    39      58.710  26.721  48.576  1.00  0.00           H
ATOM    637 HD12 LEU    39      57.709  28.022  48.163  1.00  0.00           H
ATOM    638 HD13 LEU    39      58.751  27.242  46.882  1.00  0.00           H
ATOM    639  CD2 LEU    39      56.042  26.747  46.236  1.00  0.00           C
ATOM    640 HD21 LEU    39      55.828  27.814  46.305  1.00  0.00           H
ATOM    641 HD22 LEU    39      56.489  26.608  45.251  1.00  0.00           H
ATOM    642 HD23 LEU    39      55.101  26.199  46.187  1.00  0.00           H
ATOM    643  C   LEU    39      56.988  22.308  46.678  1.00  0.00           C
ATOM    644  O   LEU    39      57.332  22.186  45.485  1.00  0.00           O
ATOM    645  N   SER    40      57.173  21.284  47.474  1.00  0.00           N
ATOM    646  H   SER    40      56.752  21.395  48.386  1.00  0.00           H
ATOM    647  CA  SER    40      57.743  19.944  47.044  1.00  0.00           C
ATOM    648  HA  SER    40      58.695  20.013  46.518  1.00  0.00           H
ATOM    649  CB  SER    40      58.143  19.145  48.172  1.00  0.00           C
ATOM    650  HB2 SER    40      58.810  18.368  47.800  1.00  0.00           H
ATOM    651  HB3 SER    40      58.753  19.637  48.931  1.00  0.00           H
ATOM    652  OG  SER    40      56.968  18.469  48.797  1.00  0.00           O
ATOM    653  HG  SER    40      56.621  19.118  49.413  1.00  0.00           H
ATOM    654  C   SER    40      56.750  19.169  46.139  1.00  0.00           C
ATOM    655  O   SER    40      55.526  19.392  46.316  1.00  0.00           O
ATOM    656  N   LYS    41      57.287  18.266  45.220  1.00  0.00           N
ATOM    657  H   LYS    41      58.236  18.001  45.439  1.00  0.00           H
ATOM    658  CA  LYS    41      56.430  17.363  44.404  1.00  0.00           C
ATOM    659  HA  LYS    41      55.729  17.957  43.817  1.00  0.00           H
ATOM    660  CB  LYS    41      57.197  16.668  43.213  1.00  0.00           C
ATOM    661  HB2 LYS    41      58.084  16.201  43.641  1.00  0.00           H
ATOM    662  HB3 LYS    41      56.582  15.868  42.801  1.00  0.00           H
ATOM    663  CG  LYS    41      57.766  17.651  42.143  1.00  0.00           C
ATOM    664  HG2 LYS    41      57.005  17.936  41.416  1.00  0.00           H
ATOM    665  HG3 LYS    41      58.236  18.490  42.657  1.00  0.00           H
ATOM    666  CD  LYS    41      58.927  16.825  41.391  1.00  0.00           C
ATOM    667  HD2 LYS    41      59.838  16.665  41.968  1.00  0.00           H
ATOM    668  HD3 LYS    41      58.601  15.806  41.186  1.00  0.00           H
ATOM    669  CE  LYS    41      59.324  17.397  40.050  1.00  0.00           C
ATOM    670  HE2 LYS    41      58.388  17.557  39.513  1.00  0.00           H
ATOM    671  HE3 LYS    41      59.825  18.336  40.288  1.00  0.00           H
ATOM    672  NZ  LYS    41      60.348  16.548  39.439  1.00  0.00           N
ATOM    673  HZ1 LYS    41      60.132  15.584  39.231  1.00  0.00           H
ATOM    674  HZ2 LYS    41      61.259  16.709  39.844  1.00  0.00           H
ATOM    675  HZ3 LYS    41      60.519  16.907  38.510  1.00  0.00           H
ATOM    676  C   LYS    41      55.576  16.377  45.254  1.00  0.00           C
ATOM    677  O   LYS    41      54.462  16.042  44.917  1.00  0.00           O
ATOM    678  N   LYS    42      56.135  16.076  46.421  1.00  0.00           N
ATOM    679  H   LYS    42      57.052  16.429  46.654  1.00  0.00           H
ATOM    680  CA  LYS    42      55.424  15.371  47.573  1.00  0.00           C
ATOM    681  HA  LYS    42      55.157  14.430  47.091  1.00  0.00           H
ATOM    682  CB  LYS    42      56.438  14.991  48.681  1.00  0.00           C
ATOM    683  HB2 LYS    42      57.390  14.694  48.242  1.00  0.00           H
ATOM    684  HB3 LYS    42      56.618  15.867  49.305  1.00  0.00           H
ATOM    685  CG  LYS    42      56.016  13.880  49.557  1.00  0.00           C
ATOM    686  HG2 LYS    42      54.989  14.039  49.882  1.00  0.00           H
ATOM    687  HG3 LYS    42      56.012  12.972  48.954  1.00  0.00           H
ATOM    688  CD  LYS    42      56.937  13.729  50.758  1.00  0.00           C
ATOM    689  HD2 LYS    42      57.932  13.509  50.373  1.00  0.00           H
ATOM    690  HD3 LYS    42      56.785  14.676  51.275  1.00  0.00           H
ATOM    691  CE  LYS    42      56.470  12.543  51.528  1.00  0.00           C
ATOM    692  HE2 LYS    42      55.381  12.551  51.562  1.00  0.00           H
ATOM    693  HE3 LYS    42      56.853  11.701  50.951  1.00  0.00           H
ATOM    694  NZ  LYS    42      57.294  12.582  52.797  1.00  0.00           N
ATOM    695  HZ1 LYS    42      57.285  13.537  53.127  1.00  0.00           H
ATOM    696  HZ2 LYS    42      58.174  12.155  52.548  1.00  0.00           H
ATOM    697  HZ3 LYS    42      56.896  12.046  53.556  1.00  0.00           H
ATOM    698  C   LYS    42      54.206  16.070  48.055  1.00  0.00           C
ATOM    699  O   LYS    42      53.169  15.518  48.233  1.00  0.00           O
ATOM    700  N   GLY    43      54.335  17.403  48.320  1.00  0.00           N
ATOM    701  H   GLY    43      55.204  17.870  48.106  1.00  0.00           H
ATOM    702  CA  GLY    43      53.302  18.189  48.919  1.00  0.00           C
ATOM    703  HA2 GLY    43      53.396  19.213  48.559  1.00  0.00           H
ATOM    704  HA3 GLY    43      52.323  17.844  48.586  1.00  0.00           H
ATOM    705  C   GLY    43      53.259  18.078  50.465  1.00  0.00           C
ATOM    706  O   GLY    43      53.768  17.111  51.037  1.00  0.00           O
ATOM    707  N   GLY    44      52.606  19.057  51.089  1.00  0.00           N
ATOM    708  H   GLY    44      52.274  19.801  50.491  1.00  0.00           H
ATOM    709  CA  GLY    44      52.478  19.319  52.530  1.00  0.00           C
ATOM    710  HA2 GLY    44      52.673  18.418  53.113  1.00  0.00           H
ATOM    711  HA3 GLY    44      53.220  20.077  52.785  1.00  0.00           H
ATOM    712  C   GLY    44      51.133  19.857  52.986  1.00  0.00           C
ATOM    713  O   GLY    44      50.186  20.130  52.255  1.00  0.00           O
ATOM    714  N   ASN    45      50.969  19.937  54.339  1.00  0.00           N
ATOM    715  H   ASN    45      51.503  19.478  55.063  1.00  0.00           H
ATOM    716  CA  ASN    45      49.728  20.586  54.944  1.00  0.00           C
ATOM    717  HA  ASN    45      48.845  20.039  54.611  1.00  0.00           H
ATOM    718  CB  ASN    45      49.721  20.522  56.475  1.00  0.00           C
ATOM    719  HB2 ASN    45      50.586  21.006  56.928  1.00  0.00           H
ATOM    720  HB3 ASN    45      48.870  21.134  56.775  1.00  0.00           H
ATOM    721  CG  ASN    45      49.464  19.103  56.907  1.00  0.00           C
ATOM    722  OD1 ASN    45      48.708  18.354  56.243  1.00  0.00           O
ATOM    723  ND2 ASN    45      49.830  18.758  58.109  1.00  0.00           N
ATOM    724 HD21 ASN    45      50.333  19.429  58.671  1.00  0.00           H
ATOM    725 HD22 ASN    45      49.450  17.899  58.481  1.00  0.00           H
ATOM    726  C   ASN    45      49.487  22.006  54.478  1.00  0.00           C
ATOM    727  O   ASN    45      48.346  22.345  54.252  1.00  0.00           O
ATOM    728  N   ILE    46      50.571  22.757  54.266  1.00  0.00           N
ATOM    729  H   ILE    46      51.495  22.394  54.452  1.00  0.00           H
ATOM    730  CA  ILE    46      50.345  24.060  53.522  1.00  0.00           C
ATOM    731  HA  ILE    46      49.390  24.469  53.854  1.00  0.00           H
ATOM    732  CB  ILE    46      51.478  25.080  53.886  1.00  0.00           C
ATOM    733  HB  ILE    46      52.450  24.729  53.539  1.00  0.00           H
ATOM    734  CG2 ILE    46      51.119  26.380  53.240  1.00  0.00           C
ATOM    735 HG21 ILE    46      50.202  26.817  53.634  1.00  0.00           H
ATOM    736 HG22 ILE    46      51.037  26.091  52.192  1.00  0.00           H
ATOM    737 HG23 ILE    46      51.892  27.146  53.179  1.00  0.00           H
ATOM    738  CG1 ILE    46      51.468  25.328  55.392  1.00  0.00           C
ATOM    739 HG12 ILE    46      50.522  25.739  55.743  1.00  0.00           H
ATOM    740 HG13 ILE    46      51.645  24.444  56.005  1.00  0.00           H
ATOM    741  CD1 ILE    46      52.569  26.251  55.786  1.00  0.00           C
ATOM    742 HD11 ILE    46      53.509  25.761  55.532  1.00  0.00           H
ATOM    743 HD12 ILE    46      52.474  26.326  56.869  1.00  0.00           H
ATOM    744 HD13 ILE    46      52.619  27.221  55.292  1.00  0.00           H
ATOM    745  C   ILE    46      50.213  23.808  52.011  1.00  0.00           C
ATOM    746  O   ILE    46      51.202  23.363  51.400  1.00  0.00           O
ATOM    747  N   PRO    47      49.087  24.197  51.268  1.00  0.00           N
ATOM    748  CD  PRO    47      47.938  24.712  51.899  1.00  0.00           C
ATOM    749  HD2 PRO    47      48.212  25.752  52.074  1.00  0.00           H
ATOM    750  HD3 PRO    47      47.791  24.171  52.834  1.00  0.00           H
ATOM    751  CG  PRO    47      46.744  24.530  50.965  1.00  0.00           C
ATOM    752  HG2 PRO    47      46.014  25.331  51.078  1.00  0.00           H
ATOM    753  HG3 PRO    47      46.311  23.575  51.260  1.00  0.00           H
ATOM    754  CB  PRO    47      47.411  24.398  49.594  1.00  0.00           C
ATOM    755  HB2 PRO    47      47.402  25.395  49.156  1.00  0.00           H
ATOM    756  HB3 PRO    47      46.880  23.605  49.067  1.00  0.00           H
ATOM    757  CA  PRO    47      48.815  23.893  49.859  1.00  0.00           C
ATOM    758  HA  PRO    47      48.823  22.808  49.751  1.00  0.00           H
ATOM    759  C   PRO    47      49.813  24.406  48.848  1.00  0.00           C
ATOM    760  O   PRO    47      50.221  23.720  47.936  1.00  0.00           O
ATOM    761  N   MET    48      50.198  25.706  49.004  1.00  0.00           N
ATOM    762  H   MET    48      49.683  26.289  49.649  1.00  0.00           H
ATOM    763  CA  MET    48      51.094  26.448  48.112  1.00  0.00           C
ATOM    764  HA  MET    48      51.041  27.518  48.309  1.00  0.00           H
ATOM    765  CB  MET    48      52.631  26.097  48.266  1.00  0.00           C
ATOM    766  HB2 MET    48      52.684  25.137  47.753  1.00  0.00           H
ATOM    767  HB3 MET    48      53.321  26.856  47.898  1.00  0.00           H
ATOM    768  CG  MET    48      53.052  25.979  49.671  1.00  0.00           C
ATOM    769  HG2 MET    48      52.397  25.394  50.317  1.00  0.00           H
ATOM    770  HG3 MET    48      54.063  25.572  49.630  1.00  0.00           H
ATOM    771  SD  MET    48      53.096  27.543  50.613  1.00  0.00           S
ATOM    772  CE  MET    48      54.651  28.211  49.982  1.00  0.00           C
ATOM    773  HE1 MET    48      55.456  27.621  50.421  1.00  0.00           H
ATOM    774  HE2 MET    48      54.685  28.389  48.907  1.00  0.00           H
ATOM    775  HE3 MET    48      54.718  29.208  50.418  1.00  0.00           H
ATOM    776  C   MET    48      50.583  26.256  46.611  1.00  0.00           C
ATOM    777  O   MET    48      51.168  25.582  45.817  1.00  0.00           O
ATOM    778  N   ILE    49      49.445  26.903  46.212  1.00  0.00           N
ATOM    779  H   ILE    49      49.000  27.475  46.916  1.00  0.00           H
ATOM    780  CA  ILE    49      48.999  26.882  44.829  1.00  0.00           C
ATOM    781  HA  ILE    49      49.078  25.957  44.258  1.00  0.00           H
ATOM    782  CB  ILE    49      47.510  27.317  44.816  1.00  0.00           C
ATOM    783  HB  ILE    49      47.325  28.306  45.235  1.00  0.00           H
ATOM    784  CG2 ILE    49      46.961  27.358  43.348  1.00  0.00           C
ATOM    785 HG21 ILE    49      47.224  26.455  42.797  1.00  0.00           H
ATOM    786 HG22 ILE    49      47.321  28.223  42.791  1.00  0.00           H
ATOM    787 HG23 ILE    49      45.872  27.381  43.344  1.00  0.00           H
ATOM    788  CG1 ILE    49      46.699  26.225  45.545  1.00  0.00           C
ATOM    789 HG12 ILE    49      45.911  25.740  44.968  1.00  0.00           H
ATOM    790 HG13 ILE    49      47.320  25.354  45.759  1.00  0.00           H
ATOM    791  CD1 ILE    49      46.109  26.791  46.769  1.00  0.00           C
ATOM    792 HD11 ILE    49      45.666  25.951  47.305  1.00  0.00           H
ATOM    793 HD12 ILE    49      45.278  27.435  46.478  1.00  0.00           H
ATOM    794 HD13 ILE    49      46.844  27.255  47.427  1.00  0.00           H
ATOM    795  C   ILE    49      49.840  27.897  44.042  1.00  0.00           C
ATOM    796  O   ILE    49      50.108  29.032  44.477  1.00  0.00           O
ATOM    797  N   PRO    50      50.096  27.729  42.754  1.00  0.00           N
ATOM    798  CD  PRO    50      50.181  26.472  42.050  1.00  0.00           C
ATOM    799  HD2 PRO    50      49.310  25.824  42.132  1.00  0.00           H
ATOM    800  HD3 PRO    50      51.113  25.949  42.266  1.00  0.00           H
ATOM    801  CG  PRO    50      50.173  26.743  40.562  1.00  0.00           C
ATOM    802  HG2 PRO    50      49.099  26.848  40.407  1.00  0.00           H
ATOM    803  HG3 PRO    50      50.409  25.986  39.814  1.00  0.00           H
ATOM    804  CB  PRO    50      50.903  28.052  40.420  1.00  0.00           C
ATOM    805  HB2 PRO    50      50.848  28.574  39.465  1.00  0.00           H
ATOM    806  HB3 PRO    50      51.966  27.815  40.402  1.00  0.00           H
ATOM    807  CA  PRO    50      50.457  28.778  41.716  1.00  0.00           C
ATOM    808  HA  PRO    50      51.396  29.220  42.047  1.00  0.00           H
ATOM    809  C   PRO    50      49.347  29.865  41.442  1.00  0.00           C
ATOM    810  O   PRO    50      48.356  29.583  40.776  1.00  0.00           O
ATOM    811  N   GLY    51      49.704  31.152  41.640  1.00  0.00           N
ATOM    812  H   GLY    51      50.573  31.319  42.128  1.00  0.00           H
ATOM    813  CA  GLY    51      48.967  32.311  41.131  1.00  0.00           C
ATOM    814  HA2 GLY    51      47.939  32.219  41.482  1.00  0.00           H
ATOM    815  HA3 GLY    51      49.302  33.154  41.736  1.00  0.00           H
ATOM    816  C   GLY    51      49.040  32.655  39.567  1.00  0.00           C
ATOM    817  O   GLY    51      48.262  33.460  39.132  1.00  0.00           O
ATOM    818  N   TRP    52      50.048  32.078  38.904  1.00  0.00           N
ATOM    819  H   TRP    52      50.508  31.325  39.395  1.00  0.00           H
ATOM    820  CA  TRP    52      50.365  32.236  37.444  1.00  0.00           C
ATOM    821  HA  TRP    52      51.347  31.773  37.342  1.00  0.00           H
ATOM    822  CB  TRP    52      49.307  31.473  36.592  1.00  0.00           C
ATOM    823  HB2 TRP    52      48.320  31.890  36.800  1.00  0.00           H
ATOM    824  HB3 TRP    52      49.549  31.675  35.549  1.00  0.00           H
ATOM    825  CG  TRP    52      49.354  29.998  36.808  1.00  0.00           C
ATOM    826  CD1 TRP    52      48.560  29.261  37.519  1.00  0.00           C
ATOM    827  HD1 TRP    52      47.659  29.692  37.932  1.00  0.00           H
ATOM    828  NE1 TRP    52      48.954  27.932  37.635  1.00  0.00           N
ATOM    829  HE1 TRP    52      48.437  27.223  38.134  1.00  0.00           H
ATOM    830  CE2 TRP    52      50.174  27.802  36.959  1.00  0.00           C
ATOM    831  CZ2 TRP    52      51.087  26.696  36.772  1.00  0.00           C
ATOM    832  HZ2 TRP    52      50.896  25.697  37.133  1.00  0.00           H
ATOM    833  CH2 TRP    52      52.310  26.852  36.115  1.00  0.00           C
ATOM    834  HH2 TRP    52      52.912  26.029  35.759  1.00  0.00           H
ATOM    835  CZ3 TRP    52      52.521  28.093  35.474  1.00  0.00           C
ATOM    836  HZ3 TRP    52      53.308  28.240  34.748  1.00  0.00           H
ATOM    837  CE3 TRP    52      51.606  29.206  35.690  1.00  0.00           C
ATOM    838  HE3 TRP    52      51.789  30.043  35.032  1.00  0.00           H
ATOM    839  CD2 TRP    52      50.436  29.074  36.460  1.00  0.00           C
ATOM    840  C   TRP    52      50.670  33.629  36.955  1.00  0.00           C
ATOM    841  O   TRP    52      51.054  33.684  35.811  1.00  0.00           O
ATOM    842  N   VAL    53      50.764  34.645  37.816  1.00  0.00           N
ATOM    843  H   VAL    53      50.543  34.458  38.784  1.00  0.00           H
ATOM    844  CA  VAL    53      51.524  35.839  37.637  1.00  0.00           C
ATOM    845  HA  VAL    53      51.172  36.215  36.677  1.00  0.00           H
ATOM    846  CB  VAL    53      51.239  36.862  38.779  1.00  0.00           C
ATOM    847  HB  VAL    53      51.690  36.416  39.666  1.00  0.00           H
ATOM    848  CG1 VAL    53      51.940  38.211  38.663  1.00  0.00           C
ATOM    849 HG11 VAL    53      51.617  38.695  37.741  1.00  0.00           H
ATOM    850 HG12 VAL    53      51.718  38.912  39.468  1.00  0.00           H
ATOM    851 HG13 VAL    53      53.022  38.077  38.651  1.00  0.00           H
ATOM    852  CG2 VAL    53      49.691  36.996  39.129  1.00  0.00           C
ATOM    853 HG21 VAL    53      49.127  37.081  38.201  1.00  0.00           H
ATOM    854 HG22 VAL    53      49.537  37.844  39.795  1.00  0.00           H
ATOM    855 HG23 VAL    53      49.411  36.042  39.577  1.00  0.00           H
ATOM    856  C   VAL    53      53.027  35.436  37.551  1.00  0.00           C
ATOM    857  O   VAL    53      53.568  34.906  38.502  1.00  0.00           O
ATOM    858  N   MET    54      53.730  35.676  36.393  1.00  0.00           N
ATOM    859  H   MET    54      53.243  36.101  35.616  1.00  0.00           H
ATOM    860  CA  MET    54      55.167  35.350  36.221  1.00  0.00           C
ATOM    861  HA  MET    54      55.526  34.939  37.165  1.00  0.00           H
ATOM    862  CB  MET    54      55.317  34.310  35.086  1.00  0.00           C
ATOM    863  HB2 MET    54      54.915  34.705  34.152  1.00  0.00           H
ATOM    864  HB3 MET    54      56.384  34.103  35.009  1.00  0.00           H
ATOM    865  CG  MET    54      54.522  32.970  35.249  1.00  0.00           C
ATOM    866  HG2 MET    54      55.107  32.552  36.068  1.00  0.00           H
ATOM    867  HG3 MET    54      53.554  33.270  35.649  1.00  0.00           H
ATOM    868  SD  MET    54      54.399  31.896  33.831  1.00  0.00           S
ATOM    869  CE  MET    54      56.124  31.344  33.579  1.00  0.00           C
ATOM    870  HE1 MET    54      56.735  32.234  33.422  1.00  0.00           H
ATOM    871  HE2 MET    54      56.505  30.845  34.470  1.00  0.00           H
ATOM    872  HE3 MET    54      56.221  30.750  32.671  1.00  0.00           H
ATOM    873  C   MET    54      56.043  36.590  35.974  1.00  0.00           C
ATOM    874  O   MET    54      57.202  36.571  35.592  1.00  0.00           O
ATOM    875  N   ASP    55      55.507  37.760  36.324  1.00  0.00           N
ATOM    876  H   ASP    55      54.550  37.630  36.620  1.00  0.00           H
ATOM    877  CA  ASP    55      56.103  39.057  36.032  1.00  0.00           C
ATOM    878  HA  ASP    55      57.178  38.957  35.881  1.00  0.00           H
ATOM    879  CB  ASP    55      55.533  39.675  34.747  1.00  0.00           C
ATOM    880  HB2 ASP    55      54.553  40.121  34.916  1.00  0.00           H
ATOM    881  HB3 ASP    55      56.206  40.458  34.399  1.00  0.00           H
ATOM    882  CG  ASP    55      55.352  38.634  33.672  1.00  0.00           C
ATOM    883  OD1 ASP    55      56.334  37.991  33.217  1.00  0.00           O
ATOM    884  OD2 ASP    55      54.246  38.601  33.098  1.00  0.00           O
ATOM    885  C   ASP    55      55.869  39.934  37.193  1.00  0.00           C
ATOM    886  O   ASP    55      54.927  39.763  37.974  1.00  0.00           O
ATOM    887  N   PHE    56      56.640  41.009  37.247  1.00  0.00           N
ATOM    888  H   PHE    56      57.186  41.267  36.438  1.00  0.00           H
ATOM    889  CA  PHE    56      56.333  42.046  38.245  1.00  0.00           C
ATOM    890  HA  PHE    56      55.730  41.591  39.031  1.00  0.00           H
ATOM    891  CB  PHE    56      57.601  42.537  38.873  1.00  0.00           C
ATOM    892  HB2 PHE    56      58.210  43.125  38.185  1.00  0.00           H
ATOM    893  HB3 PHE    56      57.279  43.243  39.638  1.00  0.00           H
ATOM    894  CG  PHE    56      58.509  41.520  39.530  1.00  0.00           C
ATOM    895  CD1 PHE    56      57.985  40.237  39.888  1.00  0.00           C
ATOM    896  HD1 PHE    56      56.944  39.993  39.737  1.00  0.00           H
ATOM    897  CE1 PHE    56      58.804  39.294  40.517  1.00  0.00           C
ATOM    898  HE1 PHE    56      58.429  38.287  40.631  1.00  0.00           H
ATOM    899  CZ  PHE    56      60.163  39.579  40.854  1.00  0.00           C
ATOM    900  HZ  PHE    56      60.833  38.858  41.298  1.00  0.00           H
ATOM    901  CE2 PHE    56      60.636  40.862  40.584  1.00  0.00           C
ATOM    902  HE2 PHE    56      61.633  41.158  40.875  1.00  0.00           H
ATOM    903  CD2 PHE    56      59.786  41.842  39.917  1.00  0.00           C
ATOM    904  HD2 PHE    56      60.148  42.824  39.650  1.00  0.00           H
ATOM    905  C   PHE    56      55.479  43.205  37.594  1.00  0.00           C
ATOM    906  O   PHE    56      55.781  43.647  36.443  1.00  0.00           O
ATOM    907  N   PRO    57      54.437  43.790  38.199  1.00  0.00           N
ATOM    908  CD  PRO    57      53.851  43.481  39.478  1.00  0.00           C
ATOM    909  HD2 PRO    57      54.626  43.239  40.206  1.00  0.00           H
ATOM    910  HD3 PRO    57      53.133  42.667  39.380  1.00  0.00           H
ATOM    911  CG  PRO    57      53.068  44.676  39.926  1.00  0.00           C
ATOM    912  HG2 PRO    57      53.731  45.281  40.544  1.00  0.00           H
ATOM    913  HG3 PRO    57      52.213  44.426  40.556  1.00  0.00           H
ATOM    914  CB  PRO    57      52.750  45.354  38.640  1.00  0.00           C
ATOM    915  HB2 PRO    57      52.604  46.386  38.956  1.00  0.00           H
ATOM    916  HB3 PRO    57      51.856  44.932  38.181  1.00  0.00           H
ATOM    917  CA  PRO    57      53.950  45.069  37.821  1.00  0.00           C
ATOM    918  HA  PRO    57      53.739  45.034  36.752  1.00  0.00           H
ATOM    919  C   PRO    57      55.071  46.116  37.972  1.00  0.00           C
ATOM    920  O   PRO    57      55.692  46.202  39.006  1.00  0.00           O
ATOM    921  N   THR    58      55.217  46.942  36.974  1.00  0.00           N
ATOM    922  H   THR    58      54.570  46.887  36.200  1.00  0.00           H
ATOM    923  CA  THR    58      56.282  47.963  36.891  1.00  0.00           C
ATOM    924  HA  THR    58      57.057  47.705  37.612  1.00  0.00           H
ATOM    925  CB  THR    58      56.976  48.048  35.494  1.00  0.00           C
ATOM    926  HB  THR    58      57.854  48.679  35.631  1.00  0.00           H
ATOM    927  CG2 THR    58      57.500  46.792  34.776  1.00  0.00           C
ATOM    928 HG21 THR    58      56.718  46.089  34.490  1.00  0.00           H
ATOM    929 HG22 THR    58      58.134  46.279  35.499  1.00  0.00           H
ATOM    930 HG23 THR    58      58.071  47.070  33.890  1.00  0.00           H
ATOM    931  OG1 THR    58      56.038  48.663  34.562  1.00  0.00           O
ATOM    932  HG1 THR    58      55.239  48.156  34.402  1.00  0.00           H
ATOM    933  C   THR    58      55.748  49.348  37.194  1.00  0.00           C
ATOM    934  O   THR    58      56.594  50.259  37.319  1.00  0.00           O
ATOM    935  N   GLY    59      54.433  49.468  37.334  1.00  0.00           N
ATOM    936  H   GLY    59      53.859  48.637  37.335  1.00  0.00           H
ATOM    937  CA  GLY    59      53.824  50.773  37.237  1.00  0.00           C
ATOM    938  HA2 GLY    59      52.826  50.820  37.674  1.00  0.00           H
ATOM    939  HA3 GLY    59      54.491  51.394  37.836  1.00  0.00           H
ATOM    940  C   GLY    59      53.585  51.485  35.925  1.00  0.00           C
ATOM    941  O   GLY    59      52.856  52.454  35.894  1.00  0.00           O
ATOM    942  N   LYS    60      54.167  51.005  34.816  1.00  0.00           N
ATOM    943  H   LYS    60      54.867  50.295  34.977  1.00  0.00           H
ATOM    944  CA  LYS    60      53.958  51.489  33.378  1.00  0.00           C
ATOM    945  HA  LYS    60      53.701  52.546  33.444  1.00  0.00           H
ATOM    946  CB  LYS    60      55.282  51.335  32.501  1.00  0.00           C
ATOM    947  HB2 LYS    60      55.579  50.288  32.452  1.00  0.00           H
ATOM    948  HB3 LYS    60      55.014  51.732  31.522  1.00  0.00           H
ATOM    949  CG  LYS    60      56.319  52.245  33.104  1.00  0.00           C
ATOM    950  HG2 LYS    60      55.948  53.246  32.886  1.00  0.00           H
ATOM    951  HG3 LYS    60      56.565  52.057  34.149  1.00  0.00           H
ATOM    952  CD  LYS    60      57.556  52.142  32.351  1.00  0.00           C
ATOM    953  HD2 LYS    60      57.237  52.101  31.310  1.00  0.00           H
ATOM    954  HD3 LYS    60      58.289  52.943  32.447  1.00  0.00           H
ATOM    955  CE  LYS    60      58.346  50.852  32.601  1.00  0.00           C
ATOM    956  HE2 LYS    60      58.581  50.729  33.658  1.00  0.00           H
ATOM    957  HE3 LYS    60      57.730  49.997  32.321  1.00  0.00           H
ATOM    958  NZ  LYS    60      59.629  50.827  31.826  1.00  0.00           N
ATOM    959  HZ1 LYS    60      59.913  49.859  31.834  1.00  0.00           H
ATOM    960  HZ2 LYS    60      60.300  51.447  32.257  1.00  0.00           H
ATOM    961  HZ3 LYS    60      59.430  51.146  30.888  1.00  0.00           H
ATOM    962  C   LYS    60      52.775  50.774  32.678  1.00  0.00           C
ATOM    963  O   LYS    60      52.280  51.321  31.722  1.00  0.00           O
ATOM    964  N   GLU    61      52.312  49.589  33.096  1.00  0.00           N
ATOM    965  H   GLU    61      52.841  49.107  33.806  1.00  0.00           H
ATOM    966  CA  GLU    61      51.181  48.953  32.486  1.00  0.00           C
ATOM    967  HA  GLU    61      51.471  48.719  31.462  1.00  0.00           H
ATOM    968  CB  GLU    61      50.887  47.658  33.361  1.00  0.00           C
ATOM    969  HB2 GLU    61      50.623  47.893  34.391  1.00  0.00           H
ATOM    970  HB3 GLU    61      50.032  47.148  32.916  1.00  0.00           H
ATOM    971  CG  GLU    61      51.943  46.549  33.428  1.00  0.00           C
ATOM    972  HG2 GLU    61      51.484  45.731  33.985  1.00  0.00           H
ATOM    973  HG3 GLU    61      52.126  46.259  32.394  1.00  0.00           H
ATOM    974  CD  GLU    61      53.257  46.901  34.215  1.00  0.00           C
ATOM    975  OE1 GLU    61      53.252  47.883  34.987  1.00  0.00           O
ATOM    976  OE2 GLU    61      54.289  46.233  34.031  1.00  0.00           O
ATOM    977  C   GLU    61      49.972  49.886  32.503  1.00  0.00           C
ATOM    978  O   GLU    61      49.553  50.301  33.593  1.00  0.00           O
ATOM    979  N   SER    62      49.388  50.175  31.323  1.00  0.00           N
ATOM    980  H   SER    62      49.845  49.815  30.497  1.00  0.00           H
ATOM    981  CA  SER    62      48.298  51.220  31.111  1.00  0.00           C
ATOM    982  HA  SER    62      47.936  51.355  32.130  1.00  0.00           H
ATOM    983  CB  SER    62      48.894  52.543  30.660  1.00  0.00           C
ATOM    984  HB2 SER    62      49.750  52.837  31.266  1.00  0.00           H
ATOM    985  HB3 SER    62      49.210  52.450  29.620  1.00  0.00           H
ATOM    986  OG  SER    62      47.854  53.508  30.846  1.00  0.00           O
ATOM    987  HG  SER    62      47.536  53.629  31.744  1.00  0.00           H
ATOM    988  C   SER    62      47.207  50.664  30.159  1.00  0.00           C
ATOM    989  O   SER    62      47.532  49.770  29.365  1.00  0.00           O
ATOM    990  N   GLY    63      46.029  51.204  30.197  1.00  0.00           N
ATOM    991  H   GLY    63      45.961  52.067  30.718  1.00  0.00           H
ATOM    992  CA  GLY    63      44.800  50.809  29.482  1.00  0.00           C
ATOM    993  HA2 GLY    63      44.602  51.402  28.589  1.00  0.00           H
ATOM    994  HA3 GLY    63      44.848  49.781  29.126  1.00  0.00           H
ATOM    995  C   GLY    63      43.505  50.911  30.400  1.00  0.00           C
ATOM    996  O   GLY    63      43.502  51.642  31.365  1.00  0.00           O
ATOM    997  N   ASP    64      42.383  50.369  29.952  1.00  0.00           N
ATOM    998  H   ASP    64      42.548  49.862  29.094  1.00  0.00           H
ATOM    999  CA  ASP    64      41.063  50.261  30.531  1.00  0.00           C
ATOM   1000  HA  ASP    64      41.115  50.714  31.520  1.00  0.00           H
ATOM   1001  CB  ASP    64      39.978  50.959  29.758  1.00  0.00           C
ATOM   1002  HB2 ASP    64      39.816  50.481  28.791  1.00  0.00           H
ATOM   1003  HB3 ASP    64      39.037  50.894  30.303  1.00  0.00           H
ATOM   1004  CG  ASP    64      40.225  52.504  29.602  1.00  0.00           C
ATOM   1005  OD1 ASP    64      41.144  53.031  28.903  1.00  0.00           O
ATOM   1006  OD2 ASP    64      39.296  53.288  30.073  1.00  0.00           O
ATOM   1007  C   ASP    64      40.664  48.763  30.573  1.00  0.00           C
ATOM   1008  O   ASP    64      40.700  48.045  29.580  1.00  0.00           O
ATOM   1009  N   PHE    65      40.344  48.238  31.749  1.00  0.00           N
ATOM   1010  H   PHE    65      40.186  48.834  32.548  1.00  0.00           H
ATOM   1011  CA  PHE    65      40.209  46.821  32.056  1.00  0.00           C
ATOM   1012  HA  PHE    65      39.921  46.329  31.126  1.00  0.00           H
ATOM   1013  CB  PHE    65      41.405  46.214  32.733  1.00  0.00           C
ATOM   1014  HB2 PHE    65      41.543  46.669  33.714  1.00  0.00           H
ATOM   1015  HB3 PHE    65      41.113  45.197  32.993  1.00  0.00           H
ATOM   1016  CG  PHE    65      42.734  46.072  31.844  1.00  0.00           C
ATOM   1017  CD1 PHE    65      42.874  44.820  31.281  1.00  0.00           C
ATOM   1018  HD1 PHE    65      42.187  43.994  31.385  1.00  0.00           H
ATOM   1019  CE1 PHE    65      43.942  44.591  30.404  1.00  0.00           C
ATOM   1020  HE1 PHE    65      44.074  43.589  30.025  1.00  0.00           H
ATOM   1021  CZ  PHE    65      44.890  45.590  30.098  1.00  0.00           C
ATOM   1022  HZ  PHE    65      45.726  45.308  29.475  1.00  0.00           H
ATOM   1023  CE2 PHE    65      44.818  46.849  30.781  1.00  0.00           C
ATOM   1024  HE2 PHE    65      45.423  47.700  30.504  1.00  0.00           H
ATOM   1025  CD2 PHE    65      43.700  47.080  31.631  1.00  0.00           C
ATOM   1026  HD2 PHE    65      43.467  48.056  32.030  1.00  0.00           H
ATOM   1027  C   PHE    65      38.985  46.620  32.970  1.00  0.00           C
ATOM   1028  O   PHE    65      38.589  47.521  33.666  1.00  0.00           O
ATOM   1029  N   LEU    66      38.394  45.465  33.039  1.00  0.00           N
ATOM   1030  H   LEU    66      38.822  44.692  32.549  1.00  0.00           H
ATOM   1031  CA  LEU    66      37.258  45.131  33.920  1.00  0.00           C
ATOM   1032  HA  LEU    66      36.975  46.015  34.492  1.00  0.00           H
ATOM   1033  CB  LEU    66      35.965  44.718  33.084  1.00  0.00           C
ATOM   1034  HB2 LEU    66      35.662  45.536  32.429  1.00  0.00           H
ATOM   1035  HB3 LEU    66      36.159  43.839  32.470  1.00  0.00           H
ATOM   1036  CG  LEU    66      34.738  44.530  33.974  1.00  0.00           C
ATOM   1037  HG  LEU    66      34.845  45.115  34.888  1.00  0.00           H
ATOM   1038  CD1 LEU    66      33.413  45.009  33.404  1.00  0.00           C
ATOM   1039 HD11 LEU    66      32.559  44.910  34.075  1.00  0.00           H
ATOM   1040 HD12 LEU    66      33.137  44.564  32.448  1.00  0.00           H
ATOM   1041 HD13 LEU    66      33.557  46.080  33.266  1.00  0.00           H
ATOM   1042  CD2 LEU    66      34.592  43.058  34.229  1.00  0.00           C
ATOM   1043 HD21 LEU    66      33.990  42.866  35.117  1.00  0.00           H
ATOM   1044 HD22 LEU    66      34.061  42.681  33.356  1.00  0.00           H
ATOM   1045 HD23 LEU    66      35.572  42.606  34.380  1.00  0.00           H
ATOM   1046  C   LEU    66      37.679  44.014  34.972  1.00  0.00           C
ATOM   1047  O   LEU    66      38.470  43.162  34.747  1.00  0.00           O
ATOM   1048  N   ALA    67      37.034  44.152  36.133  1.00  0.00           N
ATOM   1049  H   ALA    67      36.555  45.039  36.194  1.00  0.00           H
ATOM   1050  CA  ALA    67      37.260  43.381  37.372  1.00  0.00           C
ATOM   1051  HA  ALA    67      37.828  42.460  37.238  1.00  0.00           H
ATOM   1052  CB  ALA    67      38.122  44.288  38.350  1.00  0.00           C
ATOM   1053  HB1 ALA    67      39.180  44.179  38.108  1.00  0.00           H
ATOM   1054  HB2 ALA    67      37.990  43.938  39.374  1.00  0.00           H
ATOM   1055  HB3 ALA    67      37.758  45.316  38.359  1.00  0.00           H
ATOM   1056  C   ALA    67      35.960  43.012  38.045  1.00  0.00           C
ATOM   1057  O   ALA    67      35.038  43.817  38.085  1.00  0.00           O
ATOM   1058  N   ILE    68      35.833  41.798  38.550  1.00  0.00           N
ATOM   1059  H   ILE    68      36.514  41.103  38.280  1.00  0.00           H
ATOM   1060  CA  ILE    68      34.760  41.298  39.356  1.00  0.00           C
ATOM   1061  HA  ILE    68      34.247  42.165  39.775  1.00  0.00           H
ATOM   1062  CB  ILE    68      33.675  40.485  38.583  1.00  0.00           C
ATOM   1063  HB  ILE    68      32.840  40.114  39.176  1.00  0.00           H
ATOM   1064  CG2 ILE    68      32.918  41.245  37.450  1.00  0.00           C
ATOM   1065 HG21 ILE    68      32.087  40.692  37.010  1.00  0.00           H
ATOM   1066 HG22 ILE    68      33.619  41.683  36.739  1.00  0.00           H
ATOM   1067 HG23 ILE    68      32.425  42.038  38.013  1.00  0.00           H
ATOM   1068  CG1 ILE    68      34.361  39.240  37.893  1.00  0.00           C
ATOM   1069 HG12 ILE    68      35.063  39.514  37.105  1.00  0.00           H
ATOM   1070 HG13 ILE    68      35.022  38.852  38.668  1.00  0.00           H
ATOM   1071  CD1 ILE    68      33.341  38.214  37.436  1.00  0.00           C
ATOM   1072 HD11 ILE    68      32.647  38.513  36.648  1.00  0.00           H
ATOM   1073 HD12 ILE    68      32.785  37.924  38.327  1.00  0.00           H
ATOM   1074 HD13 ILE    68      33.718  37.307  36.962  1.00  0.00           H
ATOM   1075  C   ILE    68      35.220  40.470  40.586  1.00  0.00           C
ATOM   1076  O   ILE    68      36.374  40.003  40.705  1.00  0.00           O
ATOM   1077  N   ASP    69      34.256  40.206  41.514  1.00  0.00           N
ATOM   1078  H   ASP    69      33.350  40.555  41.237  1.00  0.00           H
ATOM   1079  CA  ASP    69      34.437  39.614  42.802  1.00  0.00           C
ATOM   1080  HA  ASP    69      35.255  38.895  42.763  1.00  0.00           H
ATOM   1081  CB  ASP    69      34.901  40.561  43.902  1.00  0.00           C
ATOM   1082  HB2 ASP    69      35.724  41.077  43.406  1.00  0.00           H
ATOM   1083  HB3 ASP    69      34.108  41.231  44.233  1.00  0.00           H
ATOM   1084  CG  ASP    69      35.514  39.904  45.137  1.00  0.00           C
ATOM   1085  OD1 ASP    69      35.408  38.651  45.277  1.00  0.00           O
ATOM   1086  OD2 ASP    69      35.937  40.648  46.064  1.00  0.00           O
ATOM   1087  C   ASP    69      33.107  39.002  43.226  1.00  0.00           C
ATOM   1088  O   ASP    69      32.039  39.642  43.032  1.00  0.00           O
ATOM   1089  N   LEU    70      33.117  37.817  43.921  1.00  0.00           N
ATOM   1090  H   LEU    70      34.015  37.427  44.172  1.00  0.00           H
ATOM   1091  CA  LEU    70      31.895  37.116  44.285  1.00  0.00           C
ATOM   1092  HA  LEU    70      31.225  37.973  44.362  1.00  0.00           H
ATOM   1093  CB  LEU    70      31.521  36.292  43.069  1.00  0.00           C
ATOM   1094  HB2 LEU    70      31.324  37.035  42.296  1.00  0.00           H
ATOM   1095  HB3 LEU    70      32.418  35.856  42.630  1.00  0.00           H
ATOM   1096  CG  LEU    70      30.464  35.235  43.301  1.00  0.00           C
ATOM   1097  HG  LEU    70      30.502  34.847  44.318  1.00  0.00           H
ATOM   1098  CD1 LEU    70      29.032  35.704  43.048  1.00  0.00           C
ATOM   1099 HD11 LEU    70      28.804  36.577  43.661  1.00  0.00           H
ATOM   1100 HD12 LEU    70      28.367  34.999  43.548  1.00  0.00           H
ATOM   1101 HD13 LEU    70      28.671  35.635  42.022  1.00  0.00           H
ATOM   1102  CD2 LEU    70      30.800  33.970  42.429  1.00  0.00           C
ATOM   1103 HD21 LEU    70      30.763  34.148  41.354  1.00  0.00           H
ATOM   1104 HD22 LEU    70      31.750  33.514  42.707  1.00  0.00           H
ATOM   1105 HD23 LEU    70      30.010  33.235  42.582  1.00  0.00           H
ATOM   1106  C   LEU    70      31.991  36.504  45.701  1.00  0.00           C
ATOM   1107  O   LEU    70      33.106  36.176  46.165  1.00  0.00           O
ATOM   1108  N   GLY    71      30.883  36.470  46.400  1.00  0.00           N
ATOM   1109  H   GLY    71      30.086  36.757  45.851  1.00  0.00           H
ATOM   1110  CA  GLY    71      30.881  36.068  47.837  1.00  0.00           C
ATOM   1111  HA2 GLY    71      31.446  35.162  48.054  1.00  0.00           H
ATOM   1112  HA3 GLY    71      31.307  36.884  48.420  1.00  0.00           H
ATOM   1113  C   GLY    71      29.495  35.758  48.417  1.00  0.00           C
ATOM   1114  O   GLY    71      28.475  35.485  47.670  1.00  0.00           O
ATOM   1115  N   GLY    72      29.415  35.761  49.765  1.00  0.00           N
ATOM   1116  H   GLY    72      30.239  36.002  50.298  1.00  0.00           H
ATOM   1117  CA  GLY    72      28.190  35.412  50.592  1.00  0.00           C
ATOM   1118  HA2 GLY    72      27.874  34.402  50.334  1.00  0.00           H
ATOM   1119  HA3 GLY    72      28.486  35.381  51.640  1.00  0.00           H
ATOM   1120  C   GLY    72      27.023  36.385  50.472  1.00  0.00           C
ATOM   1121  O   GLY    72      26.029  36.070  51.154  1.00  0.00           O
ATOM   1122  N   THR    73      27.101  37.493  49.751  1.00  0.00           N
ATOM   1123  H   THR    73      27.968  37.692  49.272  1.00  0.00           H
ATOM   1124  CA  THR    73      25.963  38.535  49.663  1.00  0.00           C
ATOM   1125  HA  THR    73      25.064  37.918  49.653  1.00  0.00           H
ATOM   1126  CB  THR    73      25.873  39.365  50.988  1.00  0.00           C
ATOM   1127  HB  THR    73      25.907  38.681  51.835  1.00  0.00           H
ATOM   1128  CG2 THR    73      27.005  40.446  51.049  1.00  0.00           C
ATOM   1129 HG21 THR    73      28.023  40.066  50.959  1.00  0.00           H
ATOM   1130 HG22 THR    73      26.966  40.726  52.103  1.00  0.00           H
ATOM   1131 HG23 THR    73      26.823  41.352  50.471  1.00  0.00           H
ATOM   1132  OG1 THR    73      24.727  40.087  51.203  1.00  0.00           O
ATOM   1133  HG1 THR    73      24.108  39.380  51.400  1.00  0.00           H
ATOM   1134  C   THR    73      25.934  39.475  48.428  1.00  0.00           C
ATOM   1135  O   THR    73      24.902  40.070  48.119  1.00  0.00           O
ATOM   1136  N   ASN    74      27.047  39.688  47.748  1.00  0.00           N
ATOM   1137  H   ASN    74      27.868  39.309  48.199  1.00  0.00           H
ATOM   1138  CA  ASN    74      27.172  40.554  46.617  1.00  0.00           C
ATOM   1139  HA  ASN    74      26.171  40.691  46.207  1.00  0.00           H
ATOM   1140  CB  ASN    74      27.709  41.976  47.101  1.00  0.00           C
ATOM   1141  HB2 ASN    74      28.594  41.815  47.717  1.00  0.00           H
ATOM   1142  HB3 ASN    74      28.112  42.344  46.159  1.00  0.00           H
ATOM   1143  CG  ASN    74      26.599  42.890  47.534  1.00  0.00           C
ATOM   1144  OD1 ASN    74      26.773  43.627  48.481  1.00  0.00           O
ATOM   1145  ND2 ASN    74      25.450  42.967  46.899  1.00  0.00           N
ATOM   1146 HD21 ASN    74      25.282  42.327  46.135  1.00  0.00           H
ATOM   1147 HD22 ASN    74      24.817  43.666  47.261  1.00  0.00           H
ATOM   1148  C   ASN    74      28.070  39.986  45.515  1.00  0.00           C
ATOM   1149  O   ASN    74      29.084  39.353  45.818  1.00  0.00           O
ATOM   1150  N   LEU    75      27.649  40.250  44.306  1.00  0.00           N
ATOM   1151  H   LEU    75      26.734  40.660  44.187  1.00  0.00           H
ATOM   1152  CA  LEU    75      28.478  40.317  43.168  1.00  0.00           C
ATOM   1153  HA  LEU    75      29.326  39.633  43.122  1.00  0.00           H
ATOM   1154  CB  LEU    75      27.605  39.933  41.896  1.00  0.00           C
ATOM   1155  HB2 LEU    75      27.463  38.854  41.944  1.00  0.00           H
ATOM   1156  HB3 LEU    75      26.629  40.338  42.165  1.00  0.00           H
ATOM   1157  CG  LEU    75      28.190  40.375  40.525  1.00  0.00           C
ATOM   1158  HG  LEU    75      28.483  41.420  40.627  1.00  0.00           H
ATOM   1159  CD1 LEU    75      29.504  39.637  40.153  1.00  0.00           C
ATOM   1160 HD11 LEU    75      30.309  39.890  40.841  1.00  0.00           H
ATOM   1161 HD12 LEU    75      29.777  39.845  39.118  1.00  0.00           H
ATOM   1162 HD13 LEU    75      29.383  38.555  40.200  1.00  0.00           H
ATOM   1163  CD2 LEU    75      27.042  40.316  39.533  1.00  0.00           C
ATOM   1164 HD21 LEU    75      26.188  40.830  39.973  1.00  0.00           H
ATOM   1165 HD22 LEU    75      27.260  41.021  38.728  1.00  0.00           H
ATOM   1166 HD23 LEU    75      26.852  39.331  39.108  1.00  0.00           H
ATOM   1167  C   LEU    75      29.079  41.752  42.987  1.00  0.00           C
ATOM   1168  O   LEU    75      28.324  42.715  43.014  1.00  0.00           O
ATOM   1169  N   ARG    76      30.416  41.906  42.877  1.00  0.00           N
ATOM   1170  H   ARG    76      30.979  41.080  42.728  1.00  0.00           H
ATOM   1171  CA  ARG    76      31.124  43.193  42.638  1.00  0.00           C
ATOM   1172  HA  ARG    76      30.479  44.034  42.893  1.00  0.00           H
ATOM   1173  CB  ARG    76      32.359  43.232  43.505  1.00  0.00           C
ATOM   1174  HB2 ARG    76      32.156  42.763  44.467  1.00  0.00           H
ATOM   1175  HB3 ARG    76      32.975  42.516  42.961  1.00  0.00           H
ATOM   1176  CG  ARG    76      32.894  44.627  43.797  1.00  0.00           C
ATOM   1177  HG2 ARG    76      32.956  45.247  42.903  1.00  0.00           H
ATOM   1178  HG3 ARG    76      32.135  45.103  44.417  1.00  0.00           H
ATOM   1179  CD  ARG    76      34.271  44.545  44.477  1.00  0.00           C
ATOM   1180  HD2 ARG    76      34.071  44.015  45.409  1.00  0.00           H
ATOM   1181  HD3 ARG    76      35.000  44.016  43.864  1.00  0.00           H
ATOM   1182  NE  ARG    76      34.791  45.871  44.677  1.00  0.00           N
ATOM   1183  HE  ARG    76      34.018  46.515  44.595  1.00  0.00           H
ATOM   1184  CZ  ARG    76      35.945  46.285  45.130  1.00  0.00           C
ATOM   1185  NH1 ARG    76      36.885  45.505  45.585  1.00  0.00           N
ATOM   1186 HH11 ARG    76      36.794  44.504  45.685  1.00  0.00           H
ATOM   1187 HH12 ARG    76      37.814  45.899  45.574  1.00  0.00           H
ATOM   1188  NH2 ARG    76      36.173  47.510  44.975  1.00  0.00           N
ATOM   1189 HH21 ARG    76      35.428  48.011  44.513  1.00  0.00           H
ATOM   1190 HH22 ARG    76      37.132  47.802  45.107  1.00  0.00           H
ATOM   1191  C   ARG    76      31.538  43.354  41.209  1.00  0.00           C
ATOM   1192  O   ARG    76      31.873  42.349  40.538  1.00  0.00           O
ATOM   1193  N   VAL    77      31.598  44.568  40.724  1.00  0.00           N
ATOM   1194  H   VAL    77      31.237  45.343  41.260  1.00  0.00           H
ATOM   1195  CA  VAL    77      31.846  44.884  39.267  1.00  0.00           C
ATOM   1196  HA  VAL    77      32.524  44.227  38.723  1.00  0.00           H
ATOM   1197  CB  VAL    77      30.571  44.871  38.471  1.00  0.00           C
ATOM   1198  HB  VAL    77      30.020  45.732  38.851  1.00  0.00           H
ATOM   1199  CG1 VAL    77      30.809  45.172  36.987  1.00  0.00           C
ATOM   1200 HG11 VAL    77      31.123  44.354  36.338  1.00  0.00           H
ATOM   1201 HG12 VAL    77      29.815  45.503  36.686  1.00  0.00           H
ATOM   1202 HG13 VAL    77      31.515  45.975  36.777  1.00  0.00           H
ATOM   1203  CG2 VAL    77      29.614  43.646  38.576  1.00  0.00           C
ATOM   1204 HG21 VAL    77      30.133  42.787  38.152  1.00  0.00           H
ATOM   1205 HG22 VAL    77      28.758  43.872  37.941  1.00  0.00           H
ATOM   1206 HG23 VAL    77      29.187  43.507  39.569  1.00  0.00           H
ATOM   1207  C   VAL    77      32.522  46.184  39.220  1.00  0.00           C
ATOM   1208  O   VAL    77      32.016  47.158  39.812  1.00  0.00           O
ATOM   1209  N   VAL    78      33.741  46.256  38.676  1.00  0.00           N
ATOM   1210  H   VAL    78      34.247  45.411  38.450  1.00  0.00           H
ATOM   1211  CA  VAL    78      34.552  47.510  38.647  1.00  0.00           C
ATOM   1212  HA  VAL    78      33.858  48.325  38.850  1.00  0.00           H
ATOM   1213  CB  VAL    78      35.614  47.450  39.718  1.00  0.00           C
ATOM   1214  HB  VAL    78      36.249  46.568  39.648  1.00  0.00           H
ATOM   1215  CG1 VAL    78      36.534  48.671  39.758  1.00  0.00           C
ATOM   1216 HG11 VAL    78      36.973  48.797  38.768  1.00  0.00           H
ATOM   1217 HG12 VAL    78      35.960  49.597  39.788  1.00  0.00           H
ATOM   1218 HG13 VAL    78      37.295  48.512  40.523  1.00  0.00           H
ATOM   1219  CG2 VAL    78      34.877  47.506  41.086  1.00  0.00           C
ATOM   1220 HG21 VAL    78      34.423  46.518  41.168  1.00  0.00           H
ATOM   1221 HG22 VAL    78      34.092  48.263  41.086  1.00  0.00           H
ATOM   1222 HG23 VAL    78      35.505  47.661  41.963  1.00  0.00           H
ATOM   1223  C   VAL    78      35.212  47.727  37.253  1.00  0.00           C
ATOM   1224  O   VAL    78      35.937  46.858  36.828  1.00  0.00           O
ATOM   1225  N   LEU    79      35.114  48.942  36.625  1.00  0.00           N
ATOM   1226  H   LEU    79      34.809  49.731  37.176  1.00  0.00           H
ATOM   1227  CA  LEU    79      35.962  49.359  35.482  1.00  0.00           C
ATOM   1228  HA  LEU    79      36.207  48.412  35.001  1.00  0.00           H
ATOM   1229  CB  LEU    79      35.170  50.316  34.603  1.00  0.00           C
ATOM   1230  HB2 LEU    79      34.172  49.887  34.532  1.00  0.00           H
ATOM   1231  HB3 LEU    79      35.176  51.246  35.174  1.00  0.00           H
ATOM   1232  CG  LEU    79      35.768  50.573  33.142  1.00  0.00           C
ATOM   1233  HG  LEU    79      36.832  50.767  33.281  1.00  0.00           H
ATOM   1234  CD1 LEU    79      35.574  49.250  32.401  1.00  0.00           C
ATOM   1235 HD11 LEU    79      34.492  49.169  32.300  1.00  0.00           H
ATOM   1236 HD12 LEU    79      36.036  48.373  32.856  1.00  0.00           H
ATOM   1237 HD13 LEU    79      35.902  49.425  31.377  1.00  0.00           H
ATOM   1238  CD2 LEU    79      35.007  51.745  32.427  1.00  0.00           C
ATOM   1239 HD21 LEU    79      33.930  51.586  32.379  1.00  0.00           H
ATOM   1240 HD22 LEU    79      35.147  52.599  33.091  1.00  0.00           H
ATOM   1241 HD23 LEU    79      35.513  51.998  31.495  1.00  0.00           H
ATOM   1242  C   LEU    79      37.229  49.963  36.009  1.00  0.00           C
ATOM   1243  O   LEU    79      37.180  50.642  37.053  1.00  0.00           O
ATOM   1244  N   VAL    80      38.406  49.618  35.459  1.00  0.00           N
ATOM   1245  H   VAL    80      38.450  48.945  34.707  1.00  0.00           H
ATOM   1246  CA  VAL    80      39.655  50.152  35.995  1.00  0.00           C
ATOM   1247  HA  VAL    80      39.405  50.966  36.675  1.00  0.00           H
ATOM   1248  CB  VAL    80      40.448  49.069  36.811  1.00  0.00           C
ATOM   1249  HB  VAL    80      40.624  48.185  36.198  1.00  0.00           H
ATOM   1250  CG1 VAL    80      41.804  49.592  37.363  1.00  0.00           C
ATOM   1251 HG11 VAL    80      42.558  49.713  36.584  1.00  0.00           H
ATOM   1252 HG12 VAL    80      41.755  50.442  38.044  1.00  0.00           H
ATOM   1253 HG13 VAL    80      42.232  48.743  37.894  1.00  0.00           H
ATOM   1254  CG2 VAL    80      39.627  48.502  37.964  1.00  0.00           C
ATOM   1255 HG21 VAL    80      39.612  49.217  38.786  1.00  0.00           H
ATOM   1256 HG22 VAL    80      40.105  47.542  38.158  1.00  0.00           H
ATOM   1257 HG23 VAL    80      38.654  48.290  37.520  1.00  0.00           H
ATOM   1258  C   VAL    80      40.453  50.632  34.809  1.00  0.00           C
ATOM   1259  O   VAL    80      40.922  49.783  34.028  1.00  0.00           O
ATOM   1260  N   LYS    81      40.797  51.958  34.770  1.00  0.00           N
ATOM   1261  H   LYS    81      40.646  52.362  35.684  1.00  0.00           H
ATOM   1262  CA  LYS    81      41.892  52.509  33.991  1.00  0.00           C
ATOM   1263  HA  LYS    81      42.063  51.807  33.176  1.00  0.00           H
ATOM   1264  CB  LYS    81      41.473  53.841  33.435  1.00  0.00           C
ATOM   1265  HB2 LYS    81      40.985  53.718  32.467  1.00  0.00           H
ATOM   1266  HB3 LYS    81      40.769  54.338  34.102  1.00  0.00           H
ATOM   1267  CG  LYS    81      42.670  54.742  33.229  1.00  0.00           C
ATOM   1268  HG2 LYS    81      43.232  54.845  34.158  1.00  0.00           H
ATOM   1269  HG3 LYS    81      43.278  54.190  32.513  1.00  0.00           H
ATOM   1270  CD  LYS    81      42.213  56.135  32.729  1.00  0.00           C
ATOM   1271  HD2 LYS    81      41.622  56.038  31.818  1.00  0.00           H
ATOM   1272  HD3 LYS    81      41.574  56.482  33.542  1.00  0.00           H
ATOM   1273  CE  LYS    81      43.427  57.066  32.464  1.00  0.00           C
ATOM   1274  HE2 LYS    81      44.149  56.470  31.904  1.00  0.00           H
ATOM   1275  HE3 LYS    81      43.048  57.864  31.826  1.00  0.00           H
ATOM   1276  NZ  LYS    81      43.888  57.645  33.783  1.00  0.00           N
ATOM   1277  HZ1 LYS    81      44.433  57.009  34.347  1.00  0.00           H
ATOM   1278  HZ2 LYS    81      43.087  58.002  34.282  1.00  0.00           H
ATOM   1279  HZ3 LYS    81      44.437  58.481  33.633  1.00  0.00           H
ATOM   1280  C   LYS    81      43.164  52.403  34.826  1.00  0.00           C
ATOM   1281  O   LYS    81      43.206  52.912  35.932  1.00  0.00           O
ATOM   1282  N   LEU    82      44.210  51.870  34.267  1.00  0.00           N
ATOM   1283  H   LEU    82      44.059  51.487  33.345  1.00  0.00           H
ATOM   1284  CA  LEU    82      45.545  51.946  34.899  1.00  0.00           C
ATOM   1285  HA  LEU    82      45.375  52.192  35.947  1.00  0.00           H
ATOM   1286  CB  LEU    82      46.280  50.587  34.697  1.00  0.00           C
ATOM   1287  HB2 LEU    82      46.371  50.558  33.612  1.00  0.00           H
ATOM   1288  HB3 LEU    82      47.205  50.703  35.264  1.00  0.00           H
ATOM   1289  CG  LEU    82      45.432  49.262  35.065  1.00  0.00           C
ATOM   1290  HG  LEU    82      44.470  49.331  34.557  1.00  0.00           H
ATOM   1291  CD1 LEU    82      46.190  48.047  34.599  1.00  0.00           C
ATOM   1292 HD11 LEU    82      47.121  47.910  35.150  1.00  0.00           H
ATOM   1293 HD12 LEU    82      46.309  48.154  33.522  1.00  0.00           H
ATOM   1294 HD13 LEU    82      45.518  47.208  34.785  1.00  0.00           H
ATOM   1295  CD2 LEU    82      45.132  49.294  36.568  1.00  0.00           C
ATOM   1296 HD21 LEU    82      44.651  50.231  36.845  1.00  0.00           H
ATOM   1297 HD22 LEU    82      44.495  48.451  36.838  1.00  0.00           H
ATOM   1298 HD23 LEU    82      46.055  49.232  37.144  1.00  0.00           H
ATOM   1299  C   LEU    82      46.403  53.038  34.241  1.00  0.00           C
ATOM   1300  O   LEU    82      46.373  53.114  33.040  1.00  0.00           O
ATOM   1301  N   GLY    83      47.175  53.870  34.949  1.00  0.00           N
ATOM   1302  H   GLY    83      47.333  53.677  35.928  1.00  0.00           H
ATOM   1303  CA  GLY    83      47.666  55.170  34.482  1.00  0.00           C
ATOM   1304  HA2 GLY    83      46.993  55.378  33.649  1.00  0.00           H
ATOM   1305  HA3 GLY    83      47.645  56.004  35.183  1.00  0.00           H
ATOM   1306  C   GLY    83      48.999  55.124  33.786  1.00  0.00           C
ATOM   1307  O   GLY    83      49.262  56.023  33.033  1.00  0.00           O
ATOM   1308  N   GLY    84      49.758  54.045  33.890  1.00  0.00           N
ATOM   1309  H   GLY    84      49.493  53.196  34.366  1.00  0.00           H
ATOM   1310  CA  GLY    84      51.149  53.921  33.430  1.00  0.00           C
ATOM   1311  HA2 GLY    84      51.558  52.923  33.587  1.00  0.00           H
ATOM   1312  HA3 GLY    84      51.185  54.131  32.360  1.00  0.00           H
ATOM   1313  C   GLY    84      52.159  54.878  34.085  1.00  0.00           C
ATOM   1314  O   GLY    84      53.270  55.032  33.629  1.00  0.00           O
ATOM   1315  N   ASP    85      51.720  55.460  35.182  1.00  0.00           N
ATOM   1316  H   ASP    85      50.790  55.190  35.469  1.00  0.00           H
ATOM   1317  CA  ASP    85      52.421  56.454  36.052  1.00  0.00           C
ATOM   1318  HA  ASP    85      53.495  56.522  35.881  1.00  0.00           H
ATOM   1319  CB  ASP    85      51.823  57.834  35.647  1.00  0.00           C
ATOM   1320  HB2 ASP    85      52.320  58.569  36.280  1.00  0.00           H
ATOM   1321  HB3 ASP    85      52.050  58.150  34.629  1.00  0.00           H
ATOM   1322  CG  ASP    85      50.342  57.942  35.891  1.00  0.00           C
ATOM   1323  OD1 ASP    85      49.733  57.109  36.636  1.00  0.00           O
ATOM   1324  OD2 ASP    85      49.782  58.977  35.522  1.00  0.00           O
ATOM   1325  C   ASP    85      52.265  56.094  37.592  1.00  0.00           C
ATOM   1326  O   ASP    85      52.436  56.867  38.477  1.00  0.00           O
ATOM   1327  N   ARG    86      51.954  54.818  37.901  1.00  0.00           N
ATOM   1328  H   ARG    86      51.766  54.159  37.159  1.00  0.00           H
ATOM   1329  CA  ARG    86      51.650  54.187  39.246  1.00  0.00           C
ATOM   1330  HA  ARG    86      51.474  53.130  39.048  1.00  0.00           H
ATOM   1331  CB  ARG    86      52.799  54.297  40.256  1.00  0.00           C
ATOM   1332  HB2 ARG    86      53.094  55.344  40.310  1.00  0.00           H
ATOM   1333  HB3 ARG    86      52.372  53.940  41.193  1.00  0.00           H
ATOM   1334  CG  ARG    86      54.028  53.425  39.919  1.00  0.00           C
ATOM   1335  HG2 ARG    86      53.704  52.428  39.624  1.00  0.00           H
ATOM   1336  HG3 ARG    86      54.551  53.930  39.106  1.00  0.00           H
ATOM   1337  CD  ARG    86      54.961  53.250  41.156  1.00  0.00           C
ATOM   1338  HD2 ARG    86      55.341  54.219  41.479  1.00  0.00           H
ATOM   1339  HD3 ARG    86      54.557  52.917  42.112  1.00  0.00           H
ATOM   1340  NE  ARG    86      56.193  52.509  40.821  1.00  0.00           N
ATOM   1341  HE  ARG    86      56.981  53.106  40.617  1.00  0.00           H
ATOM   1342  CZ  ARG    86      56.459  51.254  40.730  1.00  0.00           C
ATOM   1343  NH1 ARG    86      55.546  50.337  40.937  1.00  0.00           N
ATOM   1344 HH11 ARG    86      54.571  50.530  41.116  1.00  0.00           H
ATOM   1345 HH12 ARG    86      55.901  49.399  41.062  1.00  0.00           H
ATOM   1346  NH2 ARG    86      57.712  50.911  40.527  1.00  0.00           N
ATOM   1347 HH21 ARG    86      58.321  51.668  40.804  1.00  0.00           H
ATOM   1348 HH22 ARG    86      57.968  49.955  40.329  1.00  0.00           H
ATOM   1349  C   ARG    86      50.279  54.604  39.795  1.00  0.00           C
ATOM   1350  O   ARG    86      49.857  54.251  40.890  1.00  0.00           O
ATOM   1351  N   THR    87      49.385  55.315  39.004  1.00  0.00           N
ATOM   1352  H   THR    87      49.704  55.538  38.072  1.00  0.00           H
ATOM   1353  CA  THR    87      47.999  55.633  39.302  1.00  0.00           C
ATOM   1354  HA  THR    87      47.695  55.476  40.338  1.00  0.00           H
ATOM   1355  CB  THR    87      47.571  57.125  39.036  1.00  0.00           C
ATOM   1356  HB  THR    87      46.674  57.233  39.645  1.00  0.00           H
ATOM   1357  CG2 THR    87      48.651  58.024  39.676  1.00  0.00           C
ATOM   1358 HG21 THR    87      48.236  58.965  40.037  1.00  0.00           H
ATOM   1359 HG22 THR    87      49.540  58.105  39.050  1.00  0.00           H
ATOM   1360 HG23 THR    87      49.066  57.596  40.588  1.00  0.00           H
ATOM   1361  OG1 THR    87      47.405  57.503  37.666  1.00  0.00           O
ATOM   1362  HG1 THR    87      48.257  57.316  37.267  1.00  0.00           H
ATOM   1363  C   THR    87      47.052  54.657  38.606  1.00  0.00           C
ATOM   1364  O   THR    87      47.360  54.196  37.539  1.00  0.00           O
ATOM   1365  N   PHE    88      45.855  54.457  39.167  1.00  0.00           N
ATOM   1366  H   PHE    88      45.693  54.962  40.027  1.00  0.00           H
ATOM   1367  CA  PHE    88      44.687  53.843  38.587  1.00  0.00           C
ATOM   1368  HA  PHE    88      44.688  53.935  37.501  1.00  0.00           H
ATOM   1369  CB  PHE    88      44.715  52.373  38.885  1.00  0.00           C
ATOM   1370  HB2 PHE    88      43.715  52.051  38.595  1.00  0.00           H
ATOM   1371  HB3 PHE    88      45.502  51.910  38.290  1.00  0.00           H
ATOM   1372  CG  PHE    88      44.914  51.845  40.223  1.00  0.00           C
ATOM   1373  CD1 PHE    88      44.004  52.049  41.351  1.00  0.00           C
ATOM   1374  HD1 PHE    88      43.112  52.626  41.153  1.00  0.00           H
ATOM   1375  CE1 PHE    88      44.398  51.538  42.620  1.00  0.00           C
ATOM   1376  HE1 PHE    88      43.757  51.672  43.479  1.00  0.00           H
ATOM   1377  CZ  PHE    88      45.561  50.799  42.773  1.00  0.00           C
ATOM   1378  HZ  PHE    88      45.811  50.532  43.789  1.00  0.00           H
ATOM   1379  CE2 PHE    88      46.470  50.532  41.703  1.00  0.00           C
ATOM   1380  HE2 PHE    88      47.353  49.928  41.849  1.00  0.00           H
ATOM   1381  CD2 PHE    88      46.141  51.102  40.455  1.00  0.00           C
ATOM   1382  HD2 PHE    88      46.848  50.887  39.668  1.00  0.00           H
ATOM   1383  C   PHE    88      43.439  54.548  39.062  1.00  0.00           C
ATOM   1384  O   PHE    88      43.357  55.068  40.161  1.00  0.00           O
ATOM   1385  N   ASP    89      42.342  54.359  38.283  1.00  0.00           N
ATOM   1386  H   ASP    89      42.496  53.663  37.567  1.00  0.00           H
ATOM   1387  CA  ASP    89      41.114  55.172  38.234  1.00  0.00           C
ATOM   1388  HA  ASP    89      40.960  55.755  39.142  1.00  0.00           H
ATOM   1389  CB  ASP    89      41.130  56.043  36.950  1.00  0.00           C
ATOM   1390  HB2 ASP    89      41.226  55.404  36.072  1.00  0.00           H
ATOM   1391  HB3 ASP    89      40.194  56.601  36.964  1.00  0.00           H
ATOM   1392  CG  ASP    89      42.238  57.070  36.838  1.00  0.00           C
ATOM   1393  OD1 ASP    89      42.216  57.780  35.801  1.00  0.00           O
ATOM   1394  OD2 ASP    89      43.034  57.131  37.769  1.00  0.00           O
ATOM   1395  C   ASP    89      39.929  54.199  38.112  1.00  0.00           C
ATOM   1396  O   ASP    89      39.998  53.229  37.401  1.00  0.00           O
ATOM   1397  N   THR    90      38.962  54.345  38.968  1.00  0.00           N
ATOM   1398  H   THR    90      38.959  55.142  39.589  1.00  0.00           H
ATOM   1399  CA  THR    90      37.885  53.313  39.087  1.00  0.00           C
ATOM   1400  HA  THR    90      38.226  52.481  38.470  1.00  0.00           H
ATOM   1401  CB  THR    90      37.805  52.788  40.502  1.00  0.00           C
ATOM   1402  HB  THR    90      37.223  51.871  40.416  1.00  0.00           H
ATOM   1403  CG2 THR    90      39.161  52.434  41.157  1.00  0.00           C
ATOM   1404 HG21 THR    90      39.021  51.928  42.113  1.00  0.00           H
ATOM   1405 HG22 THR    90      39.676  53.379  41.331  1.00  0.00           H
ATOM   1406 HG23 THR    90      39.775  51.866  40.458  1.00  0.00           H
ATOM   1407  OG1 THR    90      37.149  53.560  41.498  1.00  0.00           O
ATOM   1408  HG1 THR    90      37.698  54.348  41.489  1.00  0.00           H
ATOM   1409  C   THR    90      36.528  53.827  38.659  1.00  0.00           C
ATOM   1410  O   THR    90      36.160  54.954  38.781  1.00  0.00           O
ATOM   1411  N   THR    91      35.592  52.928  38.201  1.00  0.00           N
ATOM   1412  H   THR    91      35.899  52.004  37.932  1.00  0.00           H
ATOM   1413  CA  THR    91      34.167  53.076  38.168  1.00  0.00           C
ATOM   1414  HA  THR    91      33.860  53.930  38.772  1.00  0.00           H
ATOM   1415  CB  THR    91      33.679  53.324  36.718  1.00  0.00           C
ATOM   1416  HB  THR    91      33.873  52.477  36.061  1.00  0.00           H
ATOM   1417  CG2 THR    91      32.169  53.453  36.650  1.00  0.00           C
ATOM   1418 HG21 THR    91      31.872  54.303  37.263  1.00  0.00           H
ATOM   1419 HG22 THR    91      31.626  52.596  37.049  1.00  0.00           H
ATOM   1420 HG23 THR    91      31.795  53.650  35.645  1.00  0.00           H
ATOM   1421  OG1 THR    91      34.281  54.433  36.150  1.00  0.00           O
ATOM   1422  HG1 THR    91      35.201  54.164  36.190  1.00  0.00           H
ATOM   1423  C   THR    91      33.585  51.735  38.774  1.00  0.00           C
ATOM   1424  O   THR    91      33.901  50.710  38.265  1.00  0.00           O
ATOM   1425  N   GLN    92      32.740  51.704  39.788  1.00  0.00           N
ATOM   1426  H   GLN    92      32.447  52.590  40.177  1.00  0.00           H
ATOM   1427  CA  GLN    92      32.282  50.464  40.460  1.00  0.00           C
ATOM   1428  HA  GLN    92      32.634  49.563  39.958  1.00  0.00           H
ATOM   1429  CB  GLN    92      32.851  50.540  41.839  1.00  0.00           C
ATOM   1430  HB2 GLN    92      32.313  51.252  42.465  1.00  0.00           H
ATOM   1431  HB3 GLN    92      32.770  49.567  42.322  1.00  0.00           H
ATOM   1432  CG  GLN    92      34.312  51.084  41.995  1.00  0.00           C
ATOM   1433  HG2 GLN    92      34.892  50.603  41.208  1.00  0.00           H
ATOM   1434  HG3 GLN    92      34.367  52.155  41.799  1.00  0.00           H
ATOM   1435  CD  GLN    92      34.957  50.839  43.306  1.00  0.00           C
ATOM   1436  OE1 GLN    92      34.668  49.821  43.965  1.00  0.00           O
ATOM   1437  NE2 GLN    92      35.858  51.690  43.750  1.00  0.00           N
ATOM   1438 HE21 GLN    92      36.534  51.252  44.360  1.00  0.00           H
ATOM   1439 HE22 GLN    92      36.203  52.402  43.121  1.00  0.00           H
ATOM   1440  C   GLN    92      30.754  50.405  40.522  1.00  0.00           C
ATOM   1441  O   GLN    92      29.985  51.387  40.251  1.00  0.00           O
ATOM   1442  N   SER    93      30.305  49.178  40.925  1.00  0.00           N
ATOM   1443  H   SER    93      30.922  48.378  40.921  1.00  0.00           H
ATOM   1444  CA  SER    93      28.948  48.878  41.226  1.00  0.00           C
ATOM   1445  HA  SER    93      28.640  49.622  41.960  1.00  0.00           H
ATOM   1446  CB  SER    93      28.151  48.700  39.947  1.00  0.00           C
ATOM   1447  HB2 SER    93      28.334  49.535  39.271  1.00  0.00           H
ATOM   1448  HB3 SER    93      28.308  47.753  39.429  1.00  0.00           H
ATOM   1449  OG  SER    93      26.779  48.729  40.247  1.00  0.00           O
ATOM   1450  HG  SER    93      26.258  48.532  39.464  1.00  0.00           H
ATOM   1451  C   SER    93      28.911  47.475  42.040  1.00  0.00           C
ATOM   1452  O   SER    93      29.756  46.585  41.876  1.00  0.00           O
ATOM   1453  N   LYS    94      27.792  47.285  42.812  1.00  0.00           N
ATOM   1454  H   LYS    94      27.359  48.141  43.130  1.00  0.00           H
ATOM   1455  CA  LYS    94      27.455  46.080  43.514  1.00  0.00           C
ATOM   1456  HA  LYS    94      28.027  45.276  43.050  1.00  0.00           H
ATOM   1457  CB  LYS    94      27.714  46.225  45.000  1.00  0.00           C
ATOM   1458  HB2 LYS    94      27.414  47.209  45.362  1.00  0.00           H
ATOM   1459  HB3 LYS    94      27.166  45.418  45.488  1.00  0.00           H
ATOM   1460  CG  LYS    94      29.248  46.099  45.203  1.00  0.00           C
ATOM   1461  HG2 LYS    94      29.601  45.069  45.140  1.00  0.00           H
ATOM   1462  HG3 LYS    94      29.832  46.697  44.506  1.00  0.00           H
ATOM   1463  CD  LYS    94      29.620  46.489  46.663  1.00  0.00           C
ATOM   1464  HD2 LYS    94      29.292  47.501  46.898  1.00  0.00           H
ATOM   1465  HD3 LYS    94      29.092  45.736  47.248  1.00  0.00           H
ATOM   1466  CE  LYS    94      31.128  46.439  46.881  1.00  0.00           C
ATOM   1467  HE2 LYS    94      31.532  45.555  46.387  1.00  0.00           H
ATOM   1468  HE3 LYS    94      31.641  47.361  46.609  1.00  0.00           H
ATOM   1469  NZ  LYS    94      31.538  46.289  48.280  1.00  0.00           N
ATOM   1470  HZ1 LYS    94      31.112  46.965  48.897  1.00  0.00           H
ATOM   1471  HZ2 LYS    94      32.526  46.445  48.423  1.00  0.00           H
ATOM   1472  HZ3 LYS    94      31.423  45.338  48.599  1.00  0.00           H
ATOM   1473  C   LYS    94      25.941  45.786  43.294  1.00  0.00           C
ATOM   1474  O   LYS    94      25.079  46.673  43.160  1.00  0.00           O
ATOM   1475  N   TYR    95      25.697  44.435  43.311  1.00  0.00           N
ATOM   1476  H   TYR    95      26.435  43.839  43.656  1.00  0.00           H
ATOM   1477  CA  TYR    95      24.349  43.779  42.961  1.00  0.00           C
ATOM   1478  HA  TYR    95      23.476  44.429  43.039  1.00  0.00           H
ATOM   1479  CB  TYR    95      24.445  43.227  41.462  1.00  0.00           C
ATOM   1480  HB2 TYR    95      25.319  42.576  41.471  1.00  0.00           H
ATOM   1481  HB3 TYR    95      23.462  42.783  41.309  1.00  0.00           H
ATOM   1482  CG  TYR    95      24.646  44.305  40.435  1.00  0.00           C
ATOM   1483  CD1 TYR    95      23.534  45.042  40.082  1.00  0.00           C
ATOM   1484  HD1 TYR    95      22.570  44.873  40.539  1.00  0.00           H
ATOM   1485  CE1 TYR    95      23.637  46.052  39.062  1.00  0.00           C
ATOM   1486  HE1 TYR    95      22.906  46.811  38.825  1.00  0.00           H
ATOM   1487  CZ  TYR    95      24.936  46.377  38.532  1.00  0.00           C
ATOM   1488  OH  TYR    95      25.089  47.461  37.704  1.00  0.00           O
ATOM   1489  HH  TYR    95      24.318  47.948  37.405  1.00  0.00           H
ATOM   1490  CE2 TYR    95      26.089  45.605  38.931  1.00  0.00           C
ATOM   1491  HE2 TYR    95      27.026  45.972  38.536  1.00  0.00           H
ATOM   1492  CD2 TYR    95      25.911  44.570  39.917  1.00  0.00           C
ATOM   1493  HD2 TYR    95      26.817  44.129  40.304  1.00  0.00           H
ATOM   1494  C   TYR    95      24.173  42.666  43.971  1.00  0.00           C
ATOM   1495  O   TYR    95      25.089  41.862  44.272  1.00  0.00           O
ATOM   1496  N   ARG    96      22.987  42.498  44.468  1.00  0.00           N
ATOM   1497  H   ARG    96      22.250  43.165  44.291  1.00  0.00           H
ATOM   1498  CA  ARG    96      22.649  41.493  45.539  1.00  0.00           C
ATOM   1499  HA  ARG    96      23.526  41.454  46.187  1.00  0.00           H
ATOM   1500  CB  ARG    96      21.416  41.910  46.338  1.00  0.00           C
ATOM   1501  HB2 ARG    96      21.487  42.904  46.781  1.00  0.00           H
ATOM   1502  HB3 ARG    96      20.600  42.153  45.658  1.00  0.00           H
ATOM   1503  CG  ARG    96      20.871  40.940  47.391  1.00  0.00           C
ATOM   1504  HG2 ARG    96      19.907  41.240  47.804  1.00  0.00           H
ATOM   1505  HG3 ARG    96      20.671  40.054  46.787  1.00  0.00           H
ATOM   1506  CD  ARG    96      21.560  40.753  48.748  1.00  0.00           C
ATOM   1507  HD2 ARG    96      22.536  40.280  48.634  1.00  0.00           H
ATOM   1508  HD3 ARG    96      21.564  41.756  49.173  1.00  0.00           H
ATOM   1509  NE  ARG    96      20.616  39.997  49.608  1.00  0.00           N
ATOM   1510  HE  ARG    96      19.665  40.339  49.617  1.00  0.00           H
ATOM   1511  CZ  ARG    96      20.872  38.799  50.114  1.00  0.00           C
ATOM   1512  NH1 ARG    96      21.994  38.165  49.907  1.00  0.00           N
ATOM   1513 HH11 ARG    96      22.545  38.408  49.095  1.00  0.00           H
ATOM   1514 HH12 ARG    96      22.230  37.325  50.414  1.00  0.00           H
ATOM   1515  NH2 ARG    96      20.049  38.191  50.798  1.00  0.00           N
ATOM   1516 HH21 ARG    96      19.192  38.686  50.996  1.00  0.00           H
ATOM   1517 HH22 ARG    96      20.335  37.388  51.340  1.00  0.00           H
ATOM   1518  C   ARG    96      22.463  40.151  44.816  1.00  0.00           C
ATOM   1519  O   ARG    96      21.501  39.898  44.113  1.00  0.00           O
ATOM   1520  N   LEU    97      23.351  39.218  45.020  1.00  0.00           N
ATOM   1521  H   LEU    97      24.022  39.476  45.730  1.00  0.00           H
ATOM   1522  CA  LEU    97      23.219  37.809  44.763  1.00  0.00           C
ATOM   1523  HA  LEU    97      23.018  37.736  43.694  1.00  0.00           H
ATOM   1524  CB  LEU    97      24.624  37.238  45.210  1.00  0.00           C
ATOM   1525  HB2 LEU    97      25.431  37.672  44.617  1.00  0.00           H
ATOM   1526  HB3 LEU    97      24.777  37.475  46.263  1.00  0.00           H
ATOM   1527  CG  LEU    97      24.695  35.664  45.099  1.00  0.00           C
ATOM   1528  HG  LEU    97      23.878  35.215  45.664  1.00  0.00           H
ATOM   1529  CD1 LEU    97      24.568  35.229  43.580  1.00  0.00           C
ATOM   1530 HD11 LEU    97      23.643  35.655  43.194  1.00  0.00           H
ATOM   1531 HD12 LEU    97      24.347  34.167  43.476  1.00  0.00           H
ATOM   1532 HD13 LEU    97      25.436  35.497  42.977  1.00  0.00           H
ATOM   1533  CD2 LEU    97      26.040  35.222  45.600  1.00  0.00           C
ATOM   1534 HD21 LEU    97      26.941  35.660  45.170  1.00  0.00           H
ATOM   1535 HD22 LEU    97      25.968  35.419  46.670  1.00  0.00           H
ATOM   1536 HD23 LEU    97      26.179  34.156  45.408  1.00  0.00           H
ATOM   1537  C   LEU    97      22.176  37.284  45.757  1.00  0.00           C
ATOM   1538  O   LEU    97      22.412  37.377  46.966  1.00  0.00           O
ATOM   1539  N   PRO    98      21.076  36.580  45.319  1.00  0.00           N
ATOM   1540  CD  PRO    98      20.616  36.446  43.912  1.00  0.00           C
ATOM   1541  HD2 PRO    98      21.058  35.634  43.335  1.00  0.00           H
ATOM   1542  HD3 PRO    98      20.666  37.367  43.331  1.00  0.00           H
ATOM   1543  CG  PRO    98      19.119  36.182  44.027  1.00  0.00           C
ATOM   1544  HG2 PRO    98      18.754  35.521  43.241  1.00  0.00           H
ATOM   1545  HG3 PRO    98      18.618  37.146  43.930  1.00  0.00           H
ATOM   1546  CB  PRO    98      18.948  35.474  45.373  1.00  0.00           C
ATOM   1547  HB2 PRO    98      18.957  34.399  45.192  1.00  0.00           H
ATOM   1548  HB3 PRO    98      17.947  35.571  45.793  1.00  0.00           H
ATOM   1549  CA  PRO    98      20.100  35.925  46.253  1.00  0.00           C
ATOM   1550  HA  PRO    98      19.697  36.693  46.912  1.00  0.00           H
ATOM   1551  C   PRO    98      20.700  34.718  47.053  1.00  0.00           C
ATOM   1552  O   PRO    98      21.373  33.876  46.484  1.00  0.00           O
ATOM   1553  N   ASP    99      20.413  34.612  48.378  1.00  0.00           N
ATOM   1554  H   ASP    99      19.828  35.302  48.825  1.00  0.00           H
ATOM   1555  CA  ASP    99      20.805  33.467  49.199  1.00  0.00           C
ATOM   1556  HA  ASP    99      21.861  33.260  49.031  1.00  0.00           H
ATOM   1557  CB  ASP    99      20.521  33.683  50.657  1.00  0.00           C
ATOM   1558  HB2 ASP    99      19.446  33.654  50.831  1.00  0.00           H
ATOM   1559  HB3 ASP    99      20.980  32.899  51.259  1.00  0.00           H
ATOM   1560  CG  ASP    99      21.083  35.006  51.205  1.00  0.00           C
ATOM   1561  OD1 ASP    99      20.355  35.609  51.979  1.00  0.00           O
ATOM   1562  OD2 ASP    99      22.148  35.468  50.744  1.00  0.00           O
ATOM   1563  C   ASP    99      20.228  32.139  48.693  1.00  0.00           C
ATOM   1564  O   ASP    99      20.847  31.119  48.849  1.00  0.00           O
ATOM   1565  N   ALA   100      19.087  32.082  48.042  1.00  0.00           N
ATOM   1566  H   ALA   100      18.487  32.891  47.972  1.00  0.00           H
ATOM   1567  CA  ALA   100      18.582  30.831  47.413  1.00  0.00           C
ATOM   1568  HA  ALA   100      18.719  29.908  47.975  1.00  0.00           H
ATOM   1569  CB  ALA   100      17.115  31.196  47.062  1.00  0.00           C
ATOM   1570  HB1 ALA   100      16.517  30.292  46.955  1.00  0.00           H
ATOM   1571  HB2 ALA   100      17.058  31.928  46.256  1.00  0.00           H
ATOM   1572  HB3 ALA   100      16.555  31.703  47.847  1.00  0.00           H
ATOM   1573  C   ALA   100      19.376  30.546  46.117  1.00  0.00           C
ATOM   1574  O   ALA   100      19.399  29.406  45.669  1.00  0.00           O
ATOM   1575  N   MET   101      20.020  31.495  45.459  1.00  0.00           N
ATOM   1576  H   MET   101      20.005  32.417  45.870  1.00  0.00           H
ATOM   1577  CA  MET   101      20.745  31.354  44.161  1.00  0.00           C
ATOM   1578  HA  MET   101      20.190  30.670  43.521  1.00  0.00           H
ATOM   1579  CB  MET   101      20.913  32.685  43.426  1.00  0.00           C
ATOM   1580  HB2 MET   101      19.954  33.012  43.026  1.00  0.00           H
ATOM   1581  HB3 MET   101      21.152  33.442  44.173  1.00  0.00           H
ATOM   1582  CG  MET   101      21.809  32.634  42.253  1.00  0.00           C
ATOM   1583  HG2 MET   101      22.841  32.527  42.584  1.00  0.00           H
ATOM   1584  HG3 MET   101      21.510  31.761  41.672  1.00  0.00           H
ATOM   1585  SD  MET   101      21.725  34.088  41.271  1.00  0.00           S
ATOM   1586  CE  MET   101      20.073  33.957  40.519  1.00  0.00           C
ATOM   1587  HE1 MET   101      19.930  34.562  39.625  1.00  0.00           H
ATOM   1588  HE2 MET   101      19.783  32.909  40.435  1.00  0.00           H
ATOM   1589  HE3 MET   101      19.420  34.392  41.276  1.00  0.00           H
ATOM   1590  C   MET   101      22.074  30.640  44.611  1.00  0.00           C
ATOM   1591  O   MET   101      22.519  29.711  43.871  1.00  0.00           O
ATOM   1592  N   ARG   102      22.583  30.921  45.867  1.00  0.00           N
ATOM   1593  H   ARG   102      22.310  31.728  46.409  1.00  0.00           H
ATOM   1594  CA  ARG   102      23.865  30.254  46.200  1.00  0.00           C
ATOM   1595  HA  ARG   102      24.666  30.535  45.516  1.00  0.00           H
ATOM   1596  CB  ARG   102      24.395  30.834  47.510  1.00  0.00           C
ATOM   1597  HB2 ARG   102      23.508  31.016  48.117  1.00  0.00           H
ATOM   1598  HB3 ARG   102      24.942  30.034  48.009  1.00  0.00           H
ATOM   1599  CG  ARG   102      25.170  32.164  47.417  1.00  0.00           C
ATOM   1600  HG2 ARG   102      25.999  31.985  46.731  1.00  0.00           H
ATOM   1601  HG3 ARG   102      24.500  32.929  47.024  1.00  0.00           H
ATOM   1602  CD  ARG   102      25.850  32.522  48.771  1.00  0.00           C
ATOM   1603  HD2 ARG   102      26.298  31.631  49.213  1.00  0.00           H
ATOM   1604  HD3 ARG   102      26.636  33.255  48.585  1.00  0.00           H
ATOM   1605  NE  ARG   102      24.864  33.110  49.689  1.00  0.00           N
ATOM   1606  HE  ARG   102      24.040  33.566  49.324  1.00  0.00           H
ATOM   1607  CZ  ARG   102      25.041  33.227  50.974  1.00  0.00           C
ATOM   1608  NH1 ARG   102      25.977  32.663  51.647  1.00  0.00           N
ATOM   1609 HH11 ARG   102      26.646  32.108  51.132  1.00  0.00           H
ATOM   1610 HH12 ARG   102      25.924  32.568  52.651  1.00  0.00           H
ATOM   1611  NH2 ARG   102      24.088  33.805  51.590  1.00  0.00           N
ATOM   1612 HH21 ARG   102      23.500  34.517  51.181  1.00  0.00           H
ATOM   1613 HH22 ARG   102      24.244  33.778  52.588  1.00  0.00           H
ATOM   1614  C   ARG   102      23.742  28.700  46.235  1.00  0.00           C
ATOM   1615  O   ARG   102      24.716  27.962  46.164  1.00  0.00           O
ATOM   1616  N   THR   103      22.529  28.172  46.440  1.00  0.00           N
ATOM   1617  H   THR   103      21.782  28.821  46.644  1.00  0.00           H
ATOM   1618  CA  THR   103      22.187  26.770  46.518  1.00  0.00           C
ATOM   1619  HA  THR   103      23.148  26.254  46.501  1.00  0.00           H
ATOM   1620  CB  THR   103      21.709  26.381  47.922  1.00  0.00           C
ATOM   1621  HB  THR   103      21.399  25.348  48.081  1.00  0.00           H
ATOM   1622  CG2 THR   103      22.777  26.648  48.964  1.00  0.00           C
ATOM   1623 HG21 THR   103      22.755  27.693  49.275  1.00  0.00           H
ATOM   1624 HG22 THR   103      23.790  26.452  48.615  1.00  0.00           H
ATOM   1625 HG23 THR   103      22.616  26.013  49.835  1.00  0.00           H
ATOM   1626  OG1 THR   103      20.599  27.235  48.321  1.00  0.00           O
ATOM   1627  HG1 THR   103      19.864  27.304  47.707  1.00  0.00           H
ATOM   1628  C   THR   103      21.220  26.191  45.440  1.00  0.00           C
ATOM   1629  O   THR   103      20.711  25.092  45.571  1.00  0.00           O
ATOM   1630  N   THR   104      20.901  26.966  44.389  1.00  0.00           N
ATOM   1631  H   THR   104      21.434  27.818  44.294  1.00  0.00           H
ATOM   1632  CA  THR   104      19.909  26.631  43.383  1.00  0.00           C
ATOM   1633  HA  THR   104      19.016  26.547  44.003  1.00  0.00           H
ATOM   1634  CB  THR   104      19.647  27.765  42.435  1.00  0.00           C
ATOM   1635  HB  THR   104      19.499  28.709  42.956  1.00  0.00           H
ATOM   1636  CG2 THR   104      20.747  28.019  41.365  1.00  0.00           C
ATOM   1637 HG21 THR   104      20.346  28.687  40.602  1.00  0.00           H
ATOM   1638 HG22 THR   104      20.900  27.036  40.923  1.00  0.00           H
ATOM   1639 HG23 THR   104      21.688  28.305  41.836  1.00  0.00           H
ATOM   1640  OG1 THR   104      18.407  27.495  41.779  1.00  0.00           O
ATOM   1641  HG1 THR   104      17.747  27.837  42.386  1.00  0.00           H
ATOM   1642  C   THR   104      19.915  25.232  42.675  1.00  0.00           C
ATOM   1643  O   THR   104      20.982  24.731  42.345  1.00  0.00           O
ATOM   1644  N   GLN   105      18.798  24.550  42.584  1.00  0.00           N
ATOM   1645  H   GLN   105      17.957  25.019  42.889  1.00  0.00           H
ATOM   1646  CA  GLN   105      18.697  23.372  41.677  1.00  0.00           C
ATOM   1647  HA  GLN   105      19.641  22.829  41.737  1.00  0.00           H
ATOM   1648  CB  GLN   105      17.550  22.369  42.085  1.00  0.00           C
ATOM   1649  HB2 GLN   105      16.604  22.903  42.011  1.00  0.00           H
ATOM   1650  HB3 GLN   105      17.361  21.668  41.272  1.00  0.00           H
ATOM   1651  CG  GLN   105      17.787  21.786  43.467  1.00  0.00           C
ATOM   1652  HG2 GLN   105      18.231  22.588  44.056  1.00  0.00           H
ATOM   1653  HG3 GLN   105      16.856  21.378  43.859  1.00  0.00           H
ATOM   1654  CD  GLN   105      18.693  20.580  43.390  1.00  0.00           C
ATOM   1655  OE1 GLN   105      18.416  19.696  42.645  1.00  0.00           O
ATOM   1656  NE2 GLN   105      19.762  20.429  44.181  1.00  0.00           N
ATOM   1657 HE21 GLN   105      20.347  19.635  43.957  1.00  0.00           H
ATOM   1658 HE22 GLN   105      19.985  21.005  44.979  1.00  0.00           H
ATOM   1659  C   GLN   105      18.501  23.710  40.165  1.00  0.00           C
ATOM   1660  O   GLN   105      18.435  22.814  39.338  1.00  0.00           O
ATOM   1661  N   ASN   106      18.476  25.020  39.779  1.00  0.00           N
ATOM   1662  H   ASN   106      18.271  25.701  40.496  1.00  0.00           H
ATOM   1663  CA  ASN   106      18.659  25.443  38.385  1.00  0.00           C
ATOM   1664  HA  ASN   106      18.378  24.695  37.646  1.00  0.00           H
ATOM   1665  CB  ASN   106      17.577  26.482  38.125  1.00  0.00           C
ATOM   1666  HB2 ASN   106      17.517  27.235  38.909  1.00  0.00           H
ATOM   1667  HB3 ASN   106      17.715  26.881  37.119  1.00  0.00           H
ATOM   1668  CG  ASN   106      16.192  25.917  38.084  1.00  0.00           C
ATOM   1669  OD1 ASN   106      15.371  26.021  38.996  1.00  0.00           O
ATOM   1670  ND2 ASN   106      15.817  25.280  37.019  1.00  0.00           N
ATOM   1671 HD21 ASN   106      16.471  25.377  36.257  1.00  0.00           H
ATOM   1672 HD22 ASN   106      14.844  25.007  37.037  1.00  0.00           H
ATOM   1673  C   ASN   106      20.142  25.852  38.072  1.00  0.00           C
ATOM   1674  O   ASN   106      20.525  26.961  38.456  1.00  0.00           O
ATOM   1675  N   PRO   107      21.039  24.999  37.529  1.00  0.00           N
ATOM   1676  CD  PRO   107      20.848  23.708  36.955  1.00  0.00           C
ATOM   1677  HD2 PRO   107      20.930  23.712  35.868  1.00  0.00           H
ATOM   1678  HD3 PRO   107      19.885  23.324  37.292  1.00  0.00           H
ATOM   1679  CG  PRO   107      21.945  22.912  37.561  1.00  0.00           C
ATOM   1680  HG2 PRO   107      22.154  21.997  37.006  1.00  0.00           H
ATOM   1681  HG3 PRO   107      21.760  22.658  38.603  1.00  0.00           H
ATOM   1682  CB  PRO   107      23.111  23.886  37.499  1.00  0.00           C
ATOM   1683  HB2 PRO   107      23.654  23.795  36.559  1.00  0.00           H
ATOM   1684  HB3 PRO   107      23.958  23.628  38.134  1.00  0.00           H
ATOM   1685  CA  PRO   107      22.486  25.235  37.821  1.00  0.00           C
ATOM   1686  HA  PRO   107      22.634  25.529  38.860  1.00  0.00           H
ATOM   1687  C   PRO   107      23.174  26.311  36.986  1.00  0.00           C
ATOM   1688  O   PRO   107      24.110  26.934  37.504  1.00  0.00           O
ATOM   1689  N   ASP   108      22.673  26.848  35.856  1.00  0.00           N
ATOM   1690  H   ASP   108      21.745  26.512  35.638  1.00  0.00           H
ATOM   1691  CA  ASP   108      23.200  27.954  35.040  1.00  0.00           C
ATOM   1692  HA  ASP   108      24.283  27.862  35.123  1.00  0.00           H
ATOM   1693  CB  ASP   108      22.723  27.844  33.527  1.00  0.00           C
ATOM   1694  HB2 ASP   108      21.691  28.164  33.380  1.00  0.00           H
ATOM   1695  HB3 ASP   108      23.432  28.524  33.057  1.00  0.00           H
ATOM   1696  CG  ASP   108      22.828  26.444  32.851  1.00  0.00           C
ATOM   1697  OD1 ASP   108      22.324  26.248  31.749  1.00  0.00           O
ATOM   1698  OD2 ASP   108      23.564  25.592  33.351  1.00  0.00           O
ATOM   1699  C   ASP   108      22.775  29.371  35.514  1.00  0.00           C
ATOM   1700  O   ASP   108      23.329  30.359  35.031  1.00  0.00           O
ATOM   1701  N   GLU   109      21.865  29.487  36.491  1.00  0.00           N
ATOM   1702  H   GLU   109      21.712  28.657  37.047  1.00  0.00           H
ATOM   1703  CA  GLU   109      21.209  30.681  36.961  1.00  0.00           C
ATOM   1704  HA  GLU   109      20.858  31.075  36.007  1.00  0.00           H
ATOM   1705  CB  GLU   109      20.123  30.496  38.009  1.00  0.00           C
ATOM   1706  HB2 GLU   109      20.464  30.046  38.941  1.00  0.00           H
ATOM   1707  HB3 GLU   109      19.615  31.431  38.245  1.00  0.00           H
ATOM   1708  CG  GLU   109      19.000  29.713  37.401  1.00  0.00           C
ATOM   1709  HG2 GLU   109      19.255  28.702  37.080  1.00  0.00           H
ATOM   1710  HG3 GLU   109      18.389  29.498  38.278  1.00  0.00           H
ATOM   1711  CD  GLU   109      18.200  30.419  36.361  1.00  0.00           C
ATOM   1712  OE1 GLU   109      18.073  31.671  36.320  1.00  0.00           O
ATOM   1713  OE2 GLU   109      17.869  29.702  35.364  1.00  0.00           O
ATOM   1714  C   GLU   109      22.152  31.753  37.511  1.00  0.00           C
ATOM   1715  O   GLU   109      21.836  32.954  37.255  1.00  0.00           O
ATOM   1716  N   LEU   110      23.228  31.295  38.196  1.00  0.00           N
ATOM   1717  H   LEU   110      23.286  30.309  38.406  1.00  0.00           H
ATOM   1718  CA  LEU   110      24.226  32.163  38.794  1.00  0.00           C
ATOM   1719  HA  LEU   110      23.641  32.878  39.372  1.00  0.00           H
ATOM   1720  CB  LEU   110      25.352  31.374  39.541  1.00  0.00           C
ATOM   1721  HB2 LEU   110      24.875  31.049  40.466  1.00  0.00           H
ATOM   1722  HB3 LEU   110      25.644  30.568  38.869  1.00  0.00           H
ATOM   1723  CG  LEU   110      26.622  32.134  39.980  1.00  0.00           C
ATOM   1724  HG  LEU   110      27.153  32.636  39.170  1.00  0.00           H
ATOM   1725  CD1 LEU   110      26.194  33.147  41.038  1.00  0.00           C
ATOM   1726 HD11 LEU   110      25.602  32.699  41.835  1.00  0.00           H
ATOM   1727 HD12 LEU   110      25.504  33.855  40.580  1.00  0.00           H
ATOM   1728 HD13 LEU   110      27.025  33.641  41.542  1.00  0.00           H
ATOM   1729  CD2 LEU   110      27.668  31.232  40.590  1.00  0.00           C
ATOM   1730 HD21 LEU   110      27.127  30.745  41.402  1.00  0.00           H
ATOM   1731 HD22 LEU   110      28.059  30.516  39.867  1.00  0.00           H
ATOM   1732 HD23 LEU   110      28.482  31.812  41.024  1.00  0.00           H
ATOM   1733  C   LEU   110      24.900  32.972  37.645  1.00  0.00           C
ATOM   1734  O   LEU   110      25.258  34.108  37.815  1.00  0.00           O
ATOM   1735  N   TRP   111      25.108  32.369  36.487  1.00  0.00           N
ATOM   1736  H   TRP   111      24.769  31.419  36.432  1.00  0.00           H
ATOM   1737  CA  TRP   111      26.072  32.794  35.471  1.00  0.00           C
ATOM   1738  HA  TRP   111      26.853  33.408  35.918  1.00  0.00           H
ATOM   1739  CB  TRP   111      26.701  31.550  34.784  1.00  0.00           C
ATOM   1740  HB2 TRP   111      25.987  31.022  34.154  1.00  0.00           H
ATOM   1741  HB3 TRP   111      27.345  32.074  34.077  1.00  0.00           H
ATOM   1742  CG  TRP   111      27.342  30.535  35.734  1.00  0.00           C
ATOM   1743  CD1 TRP   111      26.808  29.337  36.058  1.00  0.00           C
ATOM   1744  HD1 TRP   111      25.959  28.829  35.623  1.00  0.00           H
ATOM   1745  NE1 TRP   111      27.742  28.658  36.872  1.00  0.00           N
ATOM   1746  HE1 TRP   111      27.527  27.756  37.274  1.00  0.00           H
ATOM   1747  CE2 TRP   111      28.825  29.439  37.145  1.00  0.00           C
ATOM   1748  CZ2 TRP   111      29.912  29.309  38.046  1.00  0.00           C
ATOM   1749  HZ2 TRP   111      30.011  28.431  38.667  1.00  0.00           H
ATOM   1750  CH2 TRP   111      30.686  30.452  38.277  1.00  0.00           C
ATOM   1751  HH2 TRP   111      31.519  30.490  38.964  1.00  0.00           H
ATOM   1752  CZ3 TRP   111      30.482  31.626  37.572  1.00  0.00           C
ATOM   1753  HZ3 TRP   111      31.101  32.485  37.781  1.00  0.00           H
ATOM   1754  CE3 TRP   111      29.465  31.713  36.653  1.00  0.00           C
ATOM   1755  HE3 TRP   111      29.278  32.635  36.122  1.00  0.00           H
ATOM   1756  CD2 TRP   111      28.560  30.657  36.512  1.00  0.00           C
ATOM   1757  C   TRP   111      25.325  33.603  34.465  1.00  0.00           C
ATOM   1758  O   TRP   111      25.786  34.718  34.079  1.00  0.00           O
ATOM   1759  N   GLU   112      24.054  33.282  34.198  1.00  0.00           N
ATOM   1760  H   GLU   112      23.762  32.408  34.612  1.00  0.00           H
ATOM   1761  CA  GLU   112      22.977  34.068  33.657  1.00  0.00           C
ATOM   1762  HA  GLU   112      23.288  34.495  32.704  1.00  0.00           H
ATOM   1763  CB  GLU   112      21.634  33.399  33.418  1.00  0.00           C
ATOM   1764  HB2 GLU   112      21.386  32.885  34.348  1.00  0.00           H
ATOM   1765  HB3 GLU   112      20.871  34.163  33.277  1.00  0.00           H
ATOM   1766  CG  GLU   112      21.733  32.429  32.243  1.00  0.00           C
ATOM   1767  HG2 GLU   112      21.638  33.142  31.424  1.00  0.00           H
ATOM   1768  HG3 GLU   112      22.713  31.958  32.317  1.00  0.00           H
ATOM   1769  CD  GLU   112      20.638  31.391  32.105  1.00  0.00           C
ATOM   1770  OE1 GLU   112      20.453  30.786  31.053  1.00  0.00           O
ATOM   1771  OE2 GLU   112      19.952  31.181  33.142  1.00  0.00           O
ATOM   1772  C   GLU   112      22.769  35.289  34.468  1.00  0.00           C
ATOM   1773  O   GLU   112      22.592  36.380  33.847  1.00  0.00           O
ATOM   1774  N   PHE   113      22.834  35.307  35.799  1.00  0.00           N
ATOM   1775  H   PHE   113      22.789  34.377  36.189  1.00  0.00           H
ATOM   1776  CA  PHE   113      22.715  36.515  36.687  1.00  0.00           C
ATOM   1777  HA  PHE   113      21.847  37.116  36.417  1.00  0.00           H
ATOM   1778  CB  PHE   113      22.373  36.075  38.137  1.00  0.00           C
ATOM   1779  HB2 PHE   113      21.430  35.537  38.235  1.00  0.00           H
ATOM   1780  HB3 PHE   113      23.122  35.293  38.248  1.00  0.00           H
ATOM   1781  CG  PHE   113      22.489  37.132  39.242  1.00  0.00           C
ATOM   1782  CD1 PHE   113      21.325  37.592  39.910  1.00  0.00           C
ATOM   1783  HD1 PHE   113      20.349  37.202  39.661  1.00  0.00           H
ATOM   1784  CE1 PHE   113      21.419  38.681  40.738  1.00  0.00           C
ATOM   1785  HE1 PHE   113      20.528  39.186  41.078  1.00  0.00           H
ATOM   1786  CZ  PHE   113      22.737  39.143  41.082  1.00  0.00           C
ATOM   1787  HZ  PHE   113      22.833  39.968  41.771  1.00  0.00           H
ATOM   1788  CE2 PHE   113      23.872  38.548  40.588  1.00  0.00           C
ATOM   1789  HE2 PHE   113      24.807  38.967  40.928  1.00  0.00           H
ATOM   1790  CD2 PHE   113      23.738  37.537  39.652  1.00  0.00           C
ATOM   1791  HD2 PHE   113      24.641  37.104  39.249  1.00  0.00           H
ATOM   1792  C   PHE   113      23.947  37.365  36.608  1.00  0.00           C
ATOM   1793  O   PHE   113      23.835  38.588  36.477  1.00  0.00           O
ATOM   1794  N   ILE   114      25.201  36.805  36.600  1.00  0.00           N
ATOM   1795  H   ILE   114      25.265  35.798  36.666  1.00  0.00           H
ATOM   1796  CA  ILE   114      26.378  37.609  36.368  1.00  0.00           C
ATOM   1797  HA  ILE   114      26.329  38.366  37.151  1.00  0.00           H
ATOM   1798  CB  ILE   114      27.703  36.835  36.665  1.00  0.00           C
ATOM   1799  HB  ILE   114      27.599  36.008  35.963  1.00  0.00           H
ATOM   1800  CG2 ILE   114      29.035  37.533  36.361  1.00  0.00           C
ATOM   1801 HG21 ILE   114      29.022  37.865  35.323  1.00  0.00           H
ATOM   1802 HG22 ILE   114      29.860  36.821  36.333  1.00  0.00           H
ATOM   1803 HG23 ILE   114      29.314  38.476  36.831  1.00  0.00           H
ATOM   1804  CG1 ILE   114      27.723  36.383  38.142  1.00  0.00           C
ATOM   1805 HG12 ILE   114      28.154  37.251  38.644  1.00  0.00           H
ATOM   1806 HG13 ILE   114      26.709  36.104  38.429  1.00  0.00           H
ATOM   1807  CD1 ILE   114      28.569  35.104  38.290  1.00  0.00           C
ATOM   1808 HD11 ILE   114      29.600  35.239  37.963  1.00  0.00           H
ATOM   1809 HD12 ILE   114      28.138  34.332  37.653  1.00  0.00           H
ATOM   1810 HD13 ILE   114      28.584  34.875  39.356  1.00  0.00           H
ATOM   1811  C   ILE   114      26.423  38.238  34.922  1.00  0.00           C
ATOM   1812  O   ILE   114      26.706  39.442  34.807  1.00  0.00           O
ATOM   1813  N   ALA   115      25.893  37.592  33.847  1.00  0.00           N
ATOM   1814  H   ALA   115      25.839  36.583  33.875  1.00  0.00           H
ATOM   1815  CA  ALA   115      25.810  38.218  32.516  1.00  0.00           C
ATOM   1816  HA  ALA   115      26.804  38.603  32.289  1.00  0.00           H
ATOM   1817  CB  ALA   115      25.450  37.136  31.476  1.00  0.00           C
ATOM   1818  HB1 ALA   115      25.367  37.575  30.481  1.00  0.00           H
ATOM   1819  HB2 ALA   115      24.500  36.678  31.748  1.00  0.00           H
ATOM   1820  HB3 ALA   115      26.285  36.437  31.432  1.00  0.00           H
ATOM   1821  C   ALA   115      24.784  39.356  32.509  1.00  0.00           C
ATOM   1822  O   ALA   115      25.029  40.448  32.011  1.00  0.00           O
ATOM   1823  N   ASP   116      23.679  39.199  33.209  1.00  0.00           N
ATOM   1824  H   ASP   116      23.511  38.341  33.717  1.00  0.00           H
ATOM   1825  CA  ASP   116      22.684  40.253  33.345  1.00  0.00           C
ATOM   1826  HA  ASP   116      22.298  40.624  32.395  1.00  0.00           H
ATOM   1827  CB  ASP   116      21.549  39.580  34.040  1.00  0.00           C
ATOM   1828  HB2 ASP   116      21.901  38.972  34.873  1.00  0.00           H
ATOM   1829  HB3 ASP   116      20.828  40.332  34.359  1.00  0.00           H
ATOM   1830  CG  ASP   116      20.649  38.684  33.204  1.00  0.00           C
ATOM   1831  OD1 ASP   116      20.880  38.726  31.974  1.00  0.00           O
ATOM   1832  OD2 ASP   116      19.687  38.053  33.661  1.00  0.00           O
ATOM   1833  C   ASP   116      23.138  41.420  34.102  1.00  0.00           C
ATOM   1834  O   ASP   116      22.860  42.515  33.619  1.00  0.00           O
ATOM   1835  N   SER   117      23.841  41.217  35.201  1.00  0.00           N
ATOM   1836  H   SER   117      23.832  40.268  35.549  1.00  0.00           H
ATOM   1837  CA  SER   117      24.444  42.326  35.990  1.00  0.00           C
ATOM   1838  HA  SER   117      23.595  43.000  36.102  1.00  0.00           H
ATOM   1839  CB  SER   117      24.911  41.774  37.326  1.00  0.00           C
ATOM   1840  HB2 SER   117      25.690  41.023  37.189  1.00  0.00           H
ATOM   1841  HB3 SER   117      25.427  42.523  37.927  1.00  0.00           H
ATOM   1842  OG  SER   117      23.883  41.287  38.066  1.00  0.00           O
ATOM   1843  HG  SER   117      23.491  40.504  37.672  1.00  0.00           H
ATOM   1844  C   SER   117      25.581  43.052  35.213  1.00  0.00           C
ATOM   1845  O   SER   117      25.577  44.280  35.210  1.00  0.00           O
ATOM   1846  N   LEU   118      26.525  42.321  34.539  1.00  0.00           N
ATOM   1847  H   LEU   118      26.508  41.313  34.572  1.00  0.00           H
ATOM   1848  CA  LEU   118      27.583  42.998  33.780  1.00  0.00           C
ATOM   1849  HA  LEU   118      28.183  43.534  34.516  1.00  0.00           H
ATOM   1850  CB  LEU   118      28.482  41.917  33.189  1.00  0.00           C
ATOM   1851  HB2 LEU   118      27.873  41.192  32.652  1.00  0.00           H
ATOM   1852  HB3 LEU   118      29.088  42.302  32.369  1.00  0.00           H
ATOM   1853  CG  LEU   118      29.359  41.222  34.222  1.00  0.00           C
ATOM   1854  HG  LEU   118      28.810  40.983  35.132  1.00  0.00           H
ATOM   1855  CD1 LEU   118      29.989  39.981  33.632  1.00  0.00           C
ATOM   1856 HD11 LEU   118      30.416  40.249  32.665  1.00  0.00           H
ATOM   1857 HD12 LEU   118      29.156  39.330  33.366  1.00  0.00           H
ATOM   1858 HD13 LEU   118      30.636  39.368  34.259  1.00  0.00           H
ATOM   1859  CD2 LEU   118      30.578  42.069  34.620  1.00  0.00           C
ATOM   1860 HD21 LEU   118      31.379  41.879  33.904  1.00  0.00           H
ATOM   1861 HD22 LEU   118      30.283  43.117  34.666  1.00  0.00           H
ATOM   1862 HD23 LEU   118      30.795  41.687  35.618  1.00  0.00           H
ATOM   1863  C   LEU   118      26.928  43.770  32.629  1.00  0.00           C
ATOM   1864  O   LEU   118      27.327  44.868  32.352  1.00  0.00           O
ATOM   1865  N   LYS   119      25.947  43.216  31.888  1.00  0.00           N
ATOM   1866  H   LYS   119      25.717  42.254  32.088  1.00  0.00           H
ATOM   1867  CA  LYS   119      25.219  43.890  30.794  1.00  0.00           C
ATOM   1868  HA  LYS   119      25.946  44.171  30.031  1.00  0.00           H
ATOM   1869  CB  LYS   119      24.192  42.980  30.127  1.00  0.00           C
ATOM   1870  HB2 LYS   119      24.566  41.976  29.929  1.00  0.00           H
ATOM   1871  HB3 LYS   119      23.367  43.111  30.827  1.00  0.00           H
ATOM   1872  CG  LYS   119      23.697  43.571  28.771  1.00  0.00           C
ATOM   1873  HG2 LYS   119      23.214  44.533  28.945  1.00  0.00           H
ATOM   1874  HG3 LYS   119      24.527  43.701  28.076  1.00  0.00           H
ATOM   1875  CD  LYS   119      22.595  42.716  28.149  1.00  0.00           C
ATOM   1876  HD2 LYS   119      23.179  41.927  27.674  1.00  0.00           H
ATOM   1877  HD3 LYS   119      21.848  42.443  28.893  1.00  0.00           H
ATOM   1878  CE  LYS   119      21.943  43.479  27.016  1.00  0.00           C
ATOM   1879  HE2 LYS   119      21.518  44.442  27.300  1.00  0.00           H
ATOM   1880  HE3 LYS   119      22.706  43.763  26.291  1.00  0.00           H
ATOM   1881  NZ  LYS   119      20.899  42.751  26.267  1.00  0.00           N
ATOM   1882  HZ1 LYS   119      21.219  42.199  25.485  1.00  0.00           H
ATOM   1883  HZ2 LYS   119      20.243  43.300  25.732  1.00  0.00           H
ATOM   1884  HZ3 LYS   119      20.306  42.151  26.825  1.00  0.00           H
ATOM   1885  C   LYS   119      24.663  45.176  31.372  1.00  0.00           C
ATOM   1886  O   LYS   119      24.874  46.300  30.876  1.00  0.00           O
ATOM   1887  N   ALA   120      23.828  45.089  32.496  1.00  0.00           N
ATOM   1888  H   ALA   120      23.841  44.210  32.992  1.00  0.00           H
ATOM   1889  CA  ALA   120      23.225  46.336  33.078  1.00  0.00           C
ATOM   1890  HA  ALA   120      22.709  46.773  32.223  1.00  0.00           H
ATOM   1891  CB  ALA   120      22.238  45.867  34.140  1.00  0.00           C
ATOM   1892  HB1 ALA   120      21.717  46.787  34.411  1.00  0.00           H
ATOM   1893  HB2 ALA   120      22.793  45.344  34.919  1.00  0.00           H
ATOM   1894  HB3 ALA   120      21.604  45.056  33.786  1.00  0.00           H
ATOM   1895  C   ALA   120      24.229  47.386  33.685  1.00  0.00           C
ATOM   1896  O   ALA   120      23.866  48.579  33.729  1.00  0.00           O
ATOM   1897  N   PHE   121      25.428  46.865  34.021  1.00  0.00           N
ATOM   1898  H   PHE   121      25.450  45.865  34.166  1.00  0.00           H
ATOM   1899  CA  PHE   121      26.503  47.789  34.360  1.00  0.00           C
ATOM   1900  HA  PHE   121      26.185  48.543  35.080  1.00  0.00           H
ATOM   1901  CB  PHE   121      27.568  46.995  35.142  1.00  0.00           C
ATOM   1902  HB2 PHE   121      27.113  46.495  35.996  1.00  0.00           H
ATOM   1903  HB3 PHE   121      27.852  46.124  34.551  1.00  0.00           H
ATOM   1904  CG  PHE   121      28.822  47.759  35.498  1.00  0.00           C
ATOM   1905  CD1 PHE   121      28.951  48.630  36.560  1.00  0.00           C
ATOM   1906  HD1 PHE   121      28.165  48.654  37.301  1.00  0.00           H
ATOM   1907  CE1 PHE   121      30.076  49.409  36.843  1.00  0.00           C
ATOM   1908  HE1 PHE   121      30.184  49.920  37.789  1.00  0.00           H
ATOM   1909  CZ  PHE   121      31.241  49.165  36.087  1.00  0.00           C
ATOM   1910  HZ  PHE   121      32.209  49.488  36.441  1.00  0.00           H
ATOM   1911  CE2 PHE   121      31.163  48.225  35.022  1.00  0.00           C
ATOM   1912  HE2 PHE   121      32.103  47.858  34.637  1.00  0.00           H
ATOM   1913  CD2 PHE   121      29.941  47.601  34.688  1.00  0.00           C
ATOM   1914  HD2 PHE   121      29.940  46.818  33.945  1.00  0.00           H
ATOM   1915  C   PHE   121      27.077  48.531  33.119  1.00  0.00           C
ATOM   1916  O   PHE   121      27.336  49.742  33.198  1.00  0.00           O
ATOM   1917  N   ILE   122      27.298  47.858  31.983  1.00  0.00           N
ATOM   1918  H   ILE   122      27.303  46.858  32.131  1.00  0.00           H
ATOM   1919  CA  ILE   122      27.942  48.434  30.744  1.00  0.00           C
ATOM   1920  HA  ILE   122      28.795  49.059  31.007  1.00  0.00           H
ATOM   1921  CB  ILE   122      28.527  47.279  29.915  1.00  0.00           C
ATOM   1922  HB  ILE   122      27.838  46.440  29.811  1.00  0.00           H
ATOM   1923  CG2 ILE   122      28.910  47.657  28.522  1.00  0.00           C
ATOM   1924 HG21 ILE   122      29.251  46.762  28.001  1.00  0.00           H
ATOM   1925 HG22 ILE   122      29.673  48.435  28.558  1.00  0.00           H
ATOM   1926 HG23 ILE   122      28.094  48.010  27.891  1.00  0.00           H
ATOM   1927  CG1 ILE   122      29.731  46.555  30.549  1.00  0.00           C
ATOM   1928 HG12 ILE   122      29.380  46.089  31.469  1.00  0.00           H
ATOM   1929 HG13 ILE   122      29.954  45.694  29.918  1.00  0.00           H
ATOM   1930  CD1 ILE   122      30.907  47.501  30.910  1.00  0.00           C
ATOM   1931 HD11 ILE   122      31.804  46.912  31.103  1.00  0.00           H
ATOM   1932 HD12 ILE   122      30.682  48.172  31.739  1.00  0.00           H
ATOM   1933 HD13 ILE   122      31.075  48.124  30.032  1.00  0.00           H
ATOM   1934  C   ILE   122      26.929  49.329  30.035  1.00  0.00           C
ATOM   1935  O   ILE   122      27.281  50.265  29.337  1.00  0.00           O
ATOM   1936  N   ASP   123      25.668  48.963  30.185  1.00  0.00           N
ATOM   1937  H   ASP   123      25.454  48.039  30.530  1.00  0.00           H
ATOM   1938  CA  ASP   123      24.594  49.873  29.914  1.00  0.00           C
ATOM   1939  HA  ASP   123      24.762  49.998  28.844  1.00  0.00           H
ATOM   1940  CB  ASP   123      23.190  49.324  30.061  1.00  0.00           C
ATOM   1941  HB2 ASP   123      22.971  49.152  31.114  1.00  0.00           H
ATOM   1942  HB3 ASP   123      22.480  50.116  29.828  1.00  0.00           H
ATOM   1943  CG  ASP   123      22.771  48.065  29.328  1.00  0.00           C
ATOM   1944  OD1 ASP   123      23.226  47.820  28.198  1.00  0.00           O
ATOM   1945  OD2 ASP   123      21.761  47.455  29.712  1.00  0.00           O
ATOM   1946  C   ASP   123      24.608  51.260  30.585  1.00  0.00           C
ATOM   1947  O   ASP   123      24.073  52.234  29.932  1.00  0.00           O
ATOM   1948  N   GLU   124      24.953  51.437  31.856  1.00  0.00           N
ATOM   1949  H   GLU   124      25.137  50.576  32.351  1.00  0.00           H
ATOM   1950  CA  GLU   124      25.183  52.743  32.466  1.00  0.00           C
ATOM   1951  HA  GLU   124      24.357  53.352  32.099  1.00  0.00           H
ATOM   1952  CB  GLU   124      25.069  52.693  34.064  1.00  0.00           C
ATOM   1953  HB2 GLU   124      25.945  52.201  34.487  1.00  0.00           H
ATOM   1954  HB3 GLU   124      25.108  53.726  34.410  1.00  0.00           H
ATOM   1955  CG  GLU   124      23.776  51.969  34.603  1.00  0.00           C
ATOM   1956  HG2 GLU   124      23.828  50.898  34.402  1.00  0.00           H
ATOM   1957  HG3 GLU   124      23.799  52.295  35.643  1.00  0.00           H
ATOM   1958  CD  GLU   124      22.518  52.505  33.955  1.00  0.00           C
ATOM   1959  OE1 GLU   124      21.467  51.772  33.875  1.00  0.00           O
ATOM   1960  OE2 GLU   124      22.516  53.674  33.447  1.00  0.00           O
ATOM   1961  C   GLU   124      26.461  53.426  32.020  1.00  0.00           C
ATOM   1962  O   GLU   124      26.485  54.660  31.889  1.00  0.00           O
ATOM   1963  N   GLN   125      27.542  52.651  31.834  1.00  0.00           N
ATOM   1964  H   GLN   125      27.349  51.673  31.996  1.00  0.00           H
ATOM   1965  CA  GLN   125      28.858  53.126  31.628  1.00  0.00           C
ATOM   1966  HA  GLN   125      28.925  54.077  32.155  1.00  0.00           H
ATOM   1967  CB  GLN   125      29.964  52.339  32.379  1.00  0.00           C
ATOM   1968  HB2 GLN   125      29.764  51.316  32.060  1.00  0.00           H
ATOM   1969  HB3 GLN   125      30.916  52.702  31.990  1.00  0.00           H
ATOM   1970  CG  GLN   125      29.790  52.373  33.941  1.00  0.00           C
ATOM   1971  HG2 GLN   125      28.929  51.742  34.159  1.00  0.00           H
ATOM   1972  HG3 GLN   125      30.696  51.964  34.389  1.00  0.00           H
ATOM   1973  CD  GLN   125      29.657  53.750  34.566  1.00  0.00           C
ATOM   1974  OE1 GLN   125      29.147  53.964  35.607  1.00  0.00           O
ATOM   1975  NE2 GLN   125      30.125  54.818  34.063  1.00  0.00           N
ATOM   1976 HE21 GLN   125      30.167  55.645  34.641  1.00  0.00           H
ATOM   1977 HE22 GLN   125      30.718  54.741  33.248  1.00  0.00           H
ATOM   1978  C   GLN   125      29.196  53.553  30.228  1.00  0.00           C
ATOM   1979  O   GLN   125      29.987  54.507  30.080  1.00  0.00           O
ATOM   1980  N   PHE   126      28.679  52.903  29.189  1.00  0.00           N
ATOM   1981  H   PHE   126      28.012  52.170  29.383  1.00  0.00           H
ATOM   1982  CA  PHE   126      29.008  53.080  27.675  1.00  0.00           C
ATOM   1983  HA  PHE   126      29.583  53.992  27.512  1.00  0.00           H
ATOM   1984  CB  PHE   126      29.862  51.863  27.256  1.00  0.00           C
ATOM   1985  HB2 PHE   126      29.213  51.014  27.472  1.00  0.00           H
ATOM   1986  HB3 PHE   126      29.829  51.813  26.168  1.00  0.00           H
ATOM   1987  CG  PHE   126      31.212  51.788  27.880  1.00  0.00           C
ATOM   1988  CD1 PHE   126      31.402  51.154  29.078  1.00  0.00           C
ATOM   1989  HD1 PHE   126      30.569  50.868  29.703  1.00  0.00           H
ATOM   1990  CE1 PHE   126      32.726  50.988  29.575  1.00  0.00           C
ATOM   1991  HE1 PHE   126      32.717  50.556  30.565  1.00  0.00           H
ATOM   1992  CZ  PHE   126      33.821  51.400  28.874  1.00  0.00           C
ATOM   1993  HZ  PHE   126      34.810  51.256  29.282  1.00  0.00           H
ATOM   1994  CE2 PHE   126      33.591  52.046  27.600  1.00  0.00           C
ATOM   1995  HE2 PHE   126      34.442  52.430  27.057  1.00  0.00           H
ATOM   1996  CD2 PHE   126      32.358  52.209  27.079  1.00  0.00           C
ATOM   1997  HD2 PHE   126      32.202  52.803  26.191  1.00  0.00           H
ATOM   1998  C   PHE   126      27.694  53.166  26.845  1.00  0.00           C
ATOM   1999  O   PHE   126      27.167  52.192  26.328  1.00  0.00           O
ATOM   2000  N   PRO   127      27.222  54.439  26.742  1.00  0.00           N
ATOM   2001  CD  PRO   127      27.674  55.640  27.447  1.00  0.00           C
ATOM   2002  HD2 PRO   127      28.746  55.797  27.339  1.00  0.00           H
ATOM   2003  HD3 PRO   127      27.397  55.611  28.502  1.00  0.00           H
ATOM   2004  CG  PRO   127      27.002  56.834  26.752  1.00  0.00           C
ATOM   2005  HG2 PRO   127      27.646  57.258  25.981  1.00  0.00           H
ATOM   2006  HG3 PRO   127      26.932  57.702  27.407  1.00  0.00           H
ATOM   2007  CB  PRO   127      25.715  56.267  26.138  1.00  0.00           C
ATOM   2008  HB2 PRO   127      25.532  56.865  25.245  1.00  0.00           H
ATOM   2009  HB3 PRO   127      24.853  56.396  26.793  1.00  0.00           H
ATOM   2010  CA  PRO   127      26.098  54.790  25.941  1.00  0.00           C
ATOM   2011  HA  PRO   127      25.253  54.121  26.102  1.00  0.00           H
ATOM   2012  C   PRO   127      26.396  54.605  24.410  1.00  0.00           C
ATOM   2013  O   PRO   127      25.408  54.522  23.699  1.00  0.00           O
ATOM   2014  N   GLN   128      27.636  54.760  23.995  1.00  0.00           N
ATOM   2015  H   GLN   128      28.359  54.750  24.700  1.00  0.00           H
ATOM   2016  CA  GLN   128      28.111  54.954  22.557  1.00  0.00           C
ATOM   2017  HA  GLN   128      27.221  55.148  21.957  1.00  0.00           H
ATOM   2018  CB  GLN   128      28.939  56.250  22.453  1.00  0.00           C
ATOM   2019  HB2 GLN   128      29.877  55.921  22.899  1.00  0.00           H
ATOM   2020  HB3 GLN   128      29.009  56.592  21.420  1.00  0.00           H
ATOM   2021  CG  GLN   128      28.412  57.539  23.122  1.00  0.00           C
ATOM   2022  HG2 GLN   128      28.038  58.169  22.314  1.00  0.00           H
ATOM   2023  HG3 GLN   128      27.531  57.369  23.741  1.00  0.00           H
ATOM   2024  CD  GLN   128      29.460  58.313  23.920  1.00  0.00           C
ATOM   2025  OE1 GLN   128      30.409  57.753  24.471  1.00  0.00           O
ATOM   2026  NE2 GLN   128      29.334  59.652  24.097  1.00  0.00           N
ATOM   2027 HE21 GLN   128      30.030  60.139  24.644  1.00  0.00           H
ATOM   2028 HE22 GLN   128      28.506  60.141  23.785  1.00  0.00           H
ATOM   2029  C   GLN   128      28.797  53.769  21.903  1.00  0.00           C
ATOM   2030  O   GLN   128      29.418  53.924  20.827  1.00  0.00           O
ATOM   2031  N   GLY   129      28.801  52.589  22.579  1.00  0.00           N
ATOM   2032  H   GLY   129      28.462  52.595  23.530  1.00  0.00           H
ATOM   2033  CA  GLY   129      29.105  51.329  21.913  1.00  0.00           C
ATOM   2034  HA2 GLY   129      28.554  50.537  22.419  1.00  0.00           H
ATOM   2035  HA3 GLY   129      28.827  51.413  20.863  1.00  0.00           H
ATOM   2036  C   GLY   129      30.671  51.047  21.987  1.00  0.00           C
ATOM   2037  O   GLY   129      31.503  51.861  22.373  1.00  0.00           O
ATOM   2038  N   ILE   130      30.969  49.814  21.698  1.00  0.00           N
ATOM   2039  H   ILE   130      30.284  49.303  21.162  1.00  0.00           H
ATOM   2040  CA  ILE   130      32.290  49.153  21.930  1.00  0.00           C
ATOM   2041  HA  ILE   130      32.954  50.010  22.053  1.00  0.00           H
ATOM   2042  CB  ILE   130      32.329  48.274  23.217  1.00  0.00           C
ATOM   2043  HB  ILE   130      31.590  47.483  23.088  1.00  0.00           H
ATOM   2044  CG2 ILE   130      33.613  47.489  23.368  1.00  0.00           C
ATOM   2045 HG21 ILE   130      33.722  46.899  22.458  1.00  0.00           H
ATOM   2046 HG22 ILE   130      33.662  46.840  24.243  1.00  0.00           H
ATOM   2047 HG23 ILE   130      34.441  48.196  23.408  1.00  0.00           H
ATOM   2048  CG1 ILE   130      32.041  48.987  24.528  1.00  0.00           C
ATOM   2049 HG12 ILE   130      32.865  49.655  24.778  1.00  0.00           H
ATOM   2050 HG13 ILE   130      31.186  49.625  24.304  1.00  0.00           H
ATOM   2051  CD1 ILE   130      31.826  48.116  25.868  1.00  0.00           C
ATOM   2052 HD11 ILE   130      32.679  47.458  26.034  1.00  0.00           H
ATOM   2053 HD12 ILE   130      30.882  47.575  25.801  1.00  0.00           H
ATOM   2054 HD13 ILE   130      31.853  48.874  26.650  1.00  0.00           H
ATOM   2055  C   ILE   130      32.766  48.450  20.610  1.00  0.00           C
ATOM   2056  O   ILE   130      31.987  47.776  19.963  1.00  0.00           O
ATOM   2057  N   SER   131      34.113  48.603  20.310  1.00  0.00           N
ATOM   2058  H   SER   131      34.723  49.060  20.972  1.00  0.00           H
ATOM   2059  CA  SER   131      34.852  47.994  19.156  1.00  0.00           C
ATOM   2060  HA  SER   131      34.098  47.427  18.610  1.00  0.00           H
ATOM   2061  CB  SER   131      35.532  49.029  18.327  1.00  0.00           C
ATOM   2062  HB2 SER   131      36.374  49.521  18.811  1.00  0.00           H
ATOM   2063  HB3 SER   131      35.920  48.481  17.468  1.00  0.00           H
ATOM   2064  OG  SER   131      34.669  49.982  17.800  1.00  0.00           O
ATOM   2065  HG  SER   131      34.347  50.505  18.538  1.00  0.00           H
ATOM   2066  C   SER   131      35.852  46.873  19.556  1.00  0.00           C
ATOM   2067  O   SER   131      36.035  45.981  18.790  1.00  0.00           O
ATOM   2068  N   GLU   132      36.352  46.859  20.799  1.00  0.00           N
ATOM   2069  H   GLU   132      36.334  47.720  21.327  1.00  0.00           H
ATOM   2070  CA  GLU   132      37.205  45.817  21.351  1.00  0.00           C
ATOM   2071  HA  GLU   132      37.333  44.974  20.673  1.00  0.00           H
ATOM   2072  CB  GLU   132      38.590  46.465  21.554  1.00  0.00           C
ATOM   2073  HB2 GLU   132      38.456  47.256  22.293  1.00  0.00           H
ATOM   2074  HB3 GLU   132      39.216  45.638  21.892  1.00  0.00           H
ATOM   2075  CG  GLU   132      39.393  47.034  20.351  1.00  0.00           C
ATOM   2076  HG2 GLU   132      38.985  47.958  19.942  1.00  0.00           H
ATOM   2077  HG3 GLU   132      40.388  47.336  20.673  1.00  0.00           H
ATOM   2078  CD  GLU   132      39.628  46.024  19.198  1.00  0.00           C
ATOM   2079  OE1 GLU   132      39.322  44.845  19.352  1.00  0.00           O
ATOM   2080  OE2 GLU   132      40.197  46.412  18.157  1.00  0.00           O
ATOM   2081  C   GLU   132      36.701  45.369  22.748  1.00  0.00           C
ATOM   2082  O   GLU   132      36.619  46.190  23.677  1.00  0.00           O
ATOM   2083  N   PRO   133      36.420  44.086  23.039  1.00  0.00           N
ATOM   2084  CD  PRO   133      36.899  42.914  22.283  1.00  0.00           C
ATOM   2085  HD2 PRO   133      37.985  42.907  22.381  1.00  0.00           H
ATOM   2086  HD3 PRO   133      36.435  42.910  21.297  1.00  0.00           H
ATOM   2087  CG  PRO   133      36.502  41.653  23.016  1.00  0.00           C
ATOM   2088  HG2 PRO   133      37.428  41.342  23.502  1.00  0.00           H
ATOM   2089  HG3 PRO   133      36.154  40.831  22.391  1.00  0.00           H
ATOM   2090  CB  PRO   133      35.435  42.238  24.019  1.00  0.00           C
ATOM   2091  HB2 PRO   133      35.451  41.575  24.884  1.00  0.00           H
ATOM   2092  HB3 PRO   133      34.441  42.191  23.573  1.00  0.00           H
ATOM   2093  CA  PRO   133      35.751  43.692  24.280  1.00  0.00           C
ATOM   2094  HA  PRO   133      34.833  44.264  24.412  1.00  0.00           H
ATOM   2095  C   PRO   133      36.647  43.947  25.456  1.00  0.00           C
ATOM   2096  O   PRO   133      37.900  43.900  25.309  1.00  0.00           O
ATOM   2097  N   ILE   134      36.142  44.380  26.616  1.00  0.00           N
ATOM   2098  H   ILE   134      35.136  44.466  26.640  1.00  0.00           H
ATOM   2099  CA  ILE   134      36.938  44.824  27.766  1.00  0.00           C
ATOM   2100  HA  ILE   134      37.796  45.391  27.407  1.00  0.00           H
ATOM   2101  CB  ILE   134      36.123  45.752  28.708  1.00  0.00           C
ATOM   2102  HB  ILE   134      35.492  45.124  29.336  1.00  0.00           H
ATOM   2103  CG2 ILE   134      37.041  46.477  29.671  1.00  0.00           C
ATOM   2104 HG21 ILE   134      36.499  47.167  30.319  1.00  0.00           H
ATOM   2105 HG22 ILE   134      37.759  47.152  29.205  1.00  0.00           H
ATOM   2106 HG23 ILE   134      37.482  45.709  30.307  1.00  0.00           H
ATOM   2107  CG1 ILE   134      35.204  46.827  28.022  1.00  0.00           C
ATOM   2108 HG12 ILE   134      35.867  47.540  27.532  1.00  0.00           H
ATOM   2109 HG13 ILE   134      34.570  46.196  27.400  1.00  0.00           H
ATOM   2110  CD1 ILE   134      34.258  47.565  28.906  1.00  0.00           C
ATOM   2111 HD11 ILE   134      33.522  48.040  28.259  1.00  0.00           H
ATOM   2112 HD12 ILE   134      34.779  48.369  29.426  1.00  0.00           H
ATOM   2113 HD13 ILE   134      33.849  46.895  29.663  1.00  0.00           H
ATOM   2114  C   ILE   134      37.531  43.492  28.463  1.00  0.00           C
ATOM   2115  O   ILE   134      36.772  42.489  28.462  1.00  0.00           O
ATOM   2116  N   PRO   135      38.816  43.441  28.828  1.00  0.00           N
ATOM   2117  CD  PRO   135      39.902  44.257  28.409  1.00  0.00           C
ATOM   2118  HD2 PRO   135      40.089  45.057  29.124  1.00  0.00           H
ATOM   2119  HD3 PRO   135      39.638  44.671  27.435  1.00  0.00           H
ATOM   2120  CG  PRO   135      41.139  43.359  28.287  1.00  0.00           C
ATOM   2121  HG2 PRO   135      41.982  43.877  28.744  1.00  0.00           H
ATOM   2122  HG3 PRO   135      41.352  43.111  27.247  1.00  0.00           H
ATOM   2123  CB  PRO   135      40.792  42.136  29.143  1.00  0.00           C
ATOM   2124  HB2 PRO   135      41.234  42.300  30.126  1.00  0.00           H
ATOM   2125  HB3 PRO   135      41.193  41.209  28.731  1.00  0.00           H
ATOM   2126  CA  PRO   135      39.355  42.186  29.374  1.00  0.00           C
ATOM   2127  HA  PRO   135      38.897  41.341  28.860  1.00  0.00           H
ATOM   2128  C   PRO   135      38.938  42.093  30.856  1.00  0.00           C
ATOM   2129  O   PRO   135      38.801  43.182  31.433  1.00  0.00           O
ATOM   2130  N   LEU   136      38.735  40.856  31.376  1.00  0.00           N
ATOM   2131  H   LEU   136      38.848  40.086  30.733  1.00  0.00           H
ATOM   2132  CA  LEU   136      38.227  40.618  32.713  1.00  0.00           C
ATOM   2133  HA  LEU   136      38.036  41.597  33.154  1.00  0.00           H
ATOM   2134  CB  LEU   136      36.827  39.944  32.577  1.00  0.00           C
ATOM   2135  HB2 LEU   136      36.192  40.608  31.990  1.00  0.00           H
ATOM   2136  HB3 LEU   136      37.000  38.968  32.126  1.00  0.00           H
ATOM   2137  CG  LEU   136      36.021  39.683  33.882  1.00  0.00           C
ATOM   2138  HG  LEU   136      36.173  40.471  34.618  1.00  0.00           H
ATOM   2139  CD1 LEU   136      34.510  39.708  33.562  1.00  0.00           C
ATOM   2140 HD11 LEU   136      33.955  39.458  34.467  1.00  0.00           H
ATOM   2141 HD12 LEU   136      34.226  38.959  32.823  1.00  0.00           H
ATOM   2142 HD13 LEU   136      34.334  40.605  32.969  1.00  0.00           H
ATOM   2143  CD2 LEU   136      36.374  38.363  34.572  1.00  0.00           C
ATOM   2144 HD21 LEU   136      37.442  38.437  34.778  1.00  0.00           H
ATOM   2145 HD22 LEU   136      35.782  38.255  35.481  1.00  0.00           H
ATOM   2146 HD23 LEU   136      36.128  37.469  33.998  1.00  0.00           H
ATOM   2147  C   LEU   136      39.077  39.847  33.739  1.00  0.00           C
ATOM   2148  O   LEU   136      39.449  38.708  33.477  1.00  0.00           O
ATOM   2149  N   GLY   137      39.426  40.439  34.874  1.00  0.00           N
ATOM   2150  H   GLY   137      39.029  41.364  34.963  1.00  0.00           H
ATOM   2151  CA  GLY   137      39.981  39.773  36.048  1.00  0.00           C
ATOM   2152  HA2 GLY   137      40.793  39.102  35.768  1.00  0.00           H
ATOM   2153  HA3 GLY   137      40.499  40.462  36.714  1.00  0.00           H
ATOM   2154  C   GLY   137      38.866  39.112  36.852  1.00  0.00           C
ATOM   2155  O   GLY   137      38.106  39.930  37.395  1.00  0.00           O
ATOM   2156  N   PHE   138      38.906  37.789  37.060  1.00  0.00           N
ATOM   2157  H   PHE   138      39.730  37.270  36.793  1.00  0.00           H
ATOM   2158  CA  PHE   138      37.846  37.167  37.834  1.00  0.00           C
ATOM   2159  HA  PHE   138      37.074  37.929  37.945  1.00  0.00           H
ATOM   2160  CB  PHE   138      37.250  36.058  37.095  1.00  0.00           C
ATOM   2161  HB2 PHE   138      36.970  36.387  36.094  1.00  0.00           H
ATOM   2162  HB3 PHE   138      37.941  35.227  36.954  1.00  0.00           H
ATOM   2163  CG  PHE   138      35.913  35.398  37.599  1.00  0.00           C
ATOM   2164  CD1 PHE   138      35.243  35.791  38.718  1.00  0.00           C
ATOM   2165  HD1 PHE   138      35.716  36.603  39.251  1.00  0.00           H
ATOM   2166  CE1 PHE   138      34.121  35.040  39.150  1.00  0.00           C
ATOM   2167  HE1 PHE   138      33.650  35.340  40.075  1.00  0.00           H
ATOM   2168  CZ  PHE   138      33.585  34.019  38.367  1.00  0.00           C
ATOM   2169  HZ  PHE   138      32.672  33.514  38.645  1.00  0.00           H
ATOM   2170  CE2 PHE   138      34.292  33.687  37.230  1.00  0.00           C
ATOM   2171  HE2 PHE   138      34.108  32.752  36.722  1.00  0.00           H
ATOM   2172  CD2 PHE   138      35.487  34.332  36.818  1.00  0.00           C
ATOM   2173  HD2 PHE   138      36.097  33.979  36.000  1.00  0.00           H
ATOM   2174  C   PHE   138      38.303  36.756  39.206  1.00  0.00           C
ATOM   2175  O   PHE   138      39.080  35.803  39.436  1.00  0.00           O
ATOM   2176  N   THR   139      37.863  37.507  40.250  1.00  0.00           N
ATOM   2177  H   THR   139      37.190  38.256  40.170  1.00  0.00           H
ATOM   2178  CA  THR   139      38.238  37.055  41.580  1.00  0.00           C
ATOM   2179  HA  THR   139      39.280  36.740  41.625  1.00  0.00           H
ATOM   2180  CB  THR   139      38.162  38.167  42.575  1.00  0.00           C
ATOM   2181  HB  THR   139      37.128  38.232  42.911  1.00  0.00           H
ATOM   2182  CG2 THR   139      38.968  37.860  43.824  1.00  0.00           C
ATOM   2183 HG21 THR   139      38.633  37.036  44.454  1.00  0.00           H
ATOM   2184 HG22 THR   139      38.645  38.747  44.367  1.00  0.00           H
ATOM   2185 HG23 THR   139      40.053  37.852  43.717  1.00  0.00           H
ATOM   2186  OG1 THR   139      38.674  39.343  42.016  1.00  0.00           O
ATOM   2187  HG1 THR   139      37.952  39.739  41.523  1.00  0.00           H
ATOM   2188  C   THR   139      37.373  35.840  42.012  1.00  0.00           C
ATOM   2189  O   THR   139      36.157  35.989  42.167  1.00  0.00           O
ATOM   2190  N   PHE   140      37.972  34.673  42.306  1.00  0.00           N
ATOM   2191  H   PHE   140      38.918  34.460  42.024  1.00  0.00           H
ATOM   2192  CA  PHE   140      37.187  33.466  42.696  1.00  0.00           C
ATOM   2193  HA  PHE   140      36.216  33.800  43.060  1.00  0.00           H
ATOM   2194  CB  PHE   140      36.953  32.557  41.517  1.00  0.00           C
ATOM   2195  HB2 PHE   140      36.795  33.206  40.655  1.00  0.00           H
ATOM   2196  HB3 PHE   140      37.852  31.964  41.340  1.00  0.00           H
ATOM   2197  CG  PHE   140      35.697  31.737  41.712  1.00  0.00           C
ATOM   2198  CD1 PHE   140      34.429  32.337  41.554  1.00  0.00           C
ATOM   2199  HD1 PHE   140      34.265  33.400  41.456  1.00  0.00           H
ATOM   2200  CE1 PHE   140      33.358  31.492  41.464  1.00  0.00           C
ATOM   2201  HE1 PHE   140      32.403  31.990  41.378  1.00  0.00           H
ATOM   2202  CZ  PHE   140      33.461  30.094  41.637  1.00  0.00           C
ATOM   2203  HZ  PHE   140      32.569  29.501  41.773  1.00  0.00           H
ATOM   2204  CE2 PHE   140      34.737  29.542  41.883  1.00  0.00           C
ATOM   2205  HE2 PHE   140      34.765  28.467  41.992  1.00  0.00           H
ATOM   2206  CD2 PHE   140      35.817  30.378  41.935  1.00  0.00           C
ATOM   2207  HD2 PHE   140      36.773  29.894  42.070  1.00  0.00           H
ATOM   2208  C   PHE   140      37.770  32.855  43.942  1.00  0.00           C
ATOM   2209  O   PHE   140      38.365  31.753  43.927  1.00  0.00           O
ATOM   2210  N   SER   141      37.755  33.526  45.090  1.00  0.00           N
ATOM   2211  H   SER   141      37.253  34.401  45.037  1.00  0.00           H
ATOM   2212  CA  SER   141      38.316  32.997  46.350  1.00  0.00           C
ATOM   2213  HA  SER   141      39.272  32.497  46.198  1.00  0.00           H
ATOM   2214  CB  SER   141      38.653  34.172  47.346  1.00  0.00           C
ATOM   2215  HB2 SER   141      37.707  34.496  47.780  1.00  0.00           H
ATOM   2216  HB3 SER   141      39.293  33.874  48.178  1.00  0.00           H
ATOM   2217  OG  SER   141      39.328  35.275  46.672  1.00  0.00           O
ATOM   2218  HG  SER   141      38.977  36.036  47.138  1.00  0.00           H
ATOM   2219  C   SER   141      37.417  31.885  47.006  1.00  0.00           C
ATOM   2220  O   SER   141      36.728  32.085  47.952  1.00  0.00           O
ATOM   2221  N   PHE   142      37.569  30.647  46.370  1.00  0.00           N
ATOM   2222  H   PHE   142      38.213  30.537  45.600  1.00  0.00           H
ATOM   2223  CA  PHE   142      36.849  29.431  46.702  1.00  0.00           C
ATOM   2224  HA  PHE   142      36.594  29.394  47.761  1.00  0.00           H
ATOM   2225  CB  PHE   142      35.661  29.228  45.769  1.00  0.00           C
ATOM   2226  HB2 PHE   142      35.881  29.299  44.703  1.00  0.00           H
ATOM   2227  HB3 PHE   142      35.302  28.205  45.890  1.00  0.00           H
ATOM   2228  CG  PHE   142      34.423  30.133  45.958  1.00  0.00           C
ATOM   2229  CD1 PHE   142      34.378  31.312  45.113  1.00  0.00           C
ATOM   2230  HD1 PHE   142      35.163  31.404  44.376  1.00  0.00           H
ATOM   2231  CE1 PHE   142      33.316  32.253  45.164  1.00  0.00           C
ATOM   2232  HE1 PHE   142      33.333  33.138  44.546  1.00  0.00           H
ATOM   2233  CZ  PHE   142      32.266  31.998  46.036  1.00  0.00           C
ATOM   2234  HZ  PHE   142      31.438  32.686  46.126  1.00  0.00           H
ATOM   2235  CE2 PHE   142      32.291  30.884  46.932  1.00  0.00           C
ATOM   2236  HE2 PHE   142      31.440  30.678  47.564  1.00  0.00           H
ATOM   2237  CD2 PHE   142      33.373  29.901  46.843  1.00  0.00           C
ATOM   2238  HD2 PHE   142      33.295  28.948  47.345  1.00  0.00           H
ATOM   2239  C   PHE   142      37.883  28.238  46.399  1.00  0.00           C
ATOM   2240  O   PHE   142      38.877  28.505  45.649  1.00  0.00           O
ATOM   2241  N   PRO   143      37.793  27.103  47.053  1.00  0.00           N
ATOM   2242  CD  PRO   143      36.846  26.852  48.133  1.00  0.00           C
ATOM   2243  HD2 PRO   143      35.807  26.867  47.803  1.00  0.00           H
ATOM   2244  HD3 PRO   143      36.984  27.572  48.939  1.00  0.00           H
ATOM   2245  CG  PRO   143      37.241  25.500  48.802  1.00  0.00           C
ATOM   2246  HG2 PRO   143      36.432  24.782  48.666  1.00  0.00           H
ATOM   2247  HG3 PRO   143      37.596  25.551  49.831  1.00  0.00           H
ATOM   2248  CB  PRO   143      38.450  24.965  47.996  1.00  0.00           C
ATOM   2249  HB2 PRO   143      38.255  23.959  47.624  1.00  0.00           H
ATOM   2250  HB3 PRO   143      39.248  25.091  48.728  1.00  0.00           H
ATOM   2251  CA  PRO   143      38.723  25.994  46.864  1.00  0.00           C
ATOM   2252  HA  PRO   143      39.739  26.379  46.964  1.00  0.00           H
ATOM   2253  C   PRO   143      38.513  25.477  45.437  1.00  0.00           C
ATOM   2254  O   PRO   143      37.876  24.434  45.230  1.00  0.00           O
ATOM   2255  N   ALA   144      39.260  26.065  44.451  1.00  0.00           N
ATOM   2256  H   ALA   144      39.894  26.800  44.731  1.00  0.00           H
ATOM   2257  CA  ALA   144      39.507  25.554  43.148  1.00  0.00           C
ATOM   2258  HA  ALA   144      38.950  24.627  43.010  1.00  0.00           H
ATOM   2259  CB  ALA   144      38.953  26.628  42.161  1.00  0.00           C
ATOM   2260  HB1 ALA   144      37.956  26.975  42.431  1.00  0.00           H
ATOM   2261  HB2 ALA   144      39.031  26.205  41.160  1.00  0.00           H
ATOM   2262  HB3 ALA   144      39.685  27.436  42.170  1.00  0.00           H
ATOM   2263  C   ALA   144      40.984  25.302  42.783  1.00  0.00           C
ATOM   2264  O   ALA   144      41.828  26.001  43.390  1.00  0.00           O
ATOM   2265  N   SER   145      41.324  24.429  41.839  1.00  0.00           N
ATOM   2266  H   SER   145      40.538  24.039  41.339  1.00  0.00           H
ATOM   2267  CA  SER   145      42.639  24.296  41.213  1.00  0.00           C
ATOM   2268  HA  SER   145      43.462  24.597  41.860  1.00  0.00           H
ATOM   2269  CB  SER   145      42.891  22.746  41.122  1.00  0.00           C
ATOM   2270  HB2 SER   145      42.913  22.399  42.155  1.00  0.00           H
ATOM   2271  HB3 SER   145      42.116  22.259  40.529  1.00  0.00           H
ATOM   2272  OG  SER   145      44.120  22.435  40.506  1.00  0.00           O
ATOM   2273  HG  SER   145      44.754  22.534  41.221  1.00  0.00           H
ATOM   2274  C   SER   145      42.869  25.110  39.875  1.00  0.00           C
ATOM   2275  O   SER   145      41.919  25.371  39.156  1.00  0.00           O
ATOM   2276  N   GLN   146      44.121  25.493  39.598  1.00  0.00           N
ATOM   2277  H   GLN   146      44.788  25.208  40.300  1.00  0.00           H
ATOM   2278  CA  GLN   146      44.536  26.116  38.318  1.00  0.00           C
ATOM   2279  HA  GLN   146      43.947  25.640  37.534  1.00  0.00           H
ATOM   2280  CB  GLN   146      44.181  27.628  38.344  1.00  0.00           C
ATOM   2281  HB2 GLN   146      44.294  27.962  37.312  1.00  0.00           H
ATOM   2282  HB3 GLN   146      43.127  27.794  38.565  1.00  0.00           H
ATOM   2283  CG  GLN   146      45.046  28.463  39.352  1.00  0.00           C
ATOM   2284  HG2 GLN   146      44.837  28.176  40.382  1.00  0.00           H
ATOM   2285  HG3 GLN   146      46.120  28.367  39.196  1.00  0.00           H
ATOM   2286  CD  GLN   146      44.643  29.936  39.271  1.00  0.00           C
ATOM   2287  OE1 GLN   146      44.925  30.708  40.205  1.00  0.00           O
ATOM   2288  NE2 GLN   146      43.841  30.369  38.317  1.00  0.00           N
ATOM   2289 HE21 GLN   146      43.766  31.375  38.251  1.00  0.00           H
ATOM   2290 HE22 GLN   146      43.370  29.760  37.663  1.00  0.00           H
ATOM   2291  C   GLN   146      46.062  25.811  38.003  1.00  0.00           C
ATOM   2292  O   GLN   146      46.969  26.027  38.812  1.00  0.00           O
ATOM   2293  N   ASN   147      46.292  25.272  36.843  1.00  0.00           N
ATOM   2294  H   ASN   147      45.570  25.190  36.141  1.00  0.00           H
ATOM   2295  CA  ASN   147      47.602  25.102  36.222  1.00  0.00           C
ATOM   2296  HA  ASN   147      48.470  25.149  36.880  1.00  0.00           H
ATOM   2297  CB  ASN   147      47.735  23.649  35.664  1.00  0.00           C
ATOM   2298  HB2 ASN   147      46.862  23.324  35.098  1.00  0.00           H
ATOM   2299  HB3 ASN   147      48.621  23.520  35.041  1.00  0.00           H
ATOM   2300  CG  ASN   147      47.945  22.664  36.816  1.00  0.00           C
ATOM   2301  OD1 ASN   147      49.041  22.485  37.275  1.00  0.00           O
ATOM   2302  ND2 ASN   147      46.913  21.912  37.171  1.00  0.00           N
ATOM   2303 HD21 ASN   147      45.982  22.249  36.977  1.00  0.00           H
ATOM   2304 HD22 ASN   147      47.156  21.114  37.740  1.00  0.00           H
ATOM   2305  C   ASN   147      47.929  26.097  35.125  1.00  0.00           C
ATOM   2306  O   ASN   147      48.809  25.969  34.293  1.00  0.00           O
ATOM   2307  N   LYS   148      47.076  27.121  34.999  1.00  0.00           N
ATOM   2308  H   LYS   148      46.214  27.106  35.525  1.00  0.00           H
ATOM   2309  CA  LYS   148      47.227  28.286  34.121  1.00  0.00           C
ATOM   2310  HA  LYS   148      48.269  28.605  34.169  1.00  0.00           H
ATOM   2311  CB  LYS   148      46.946  27.944  32.589  1.00  0.00           C
ATOM   2312  HB2 LYS   148      47.106  28.904  32.100  1.00  0.00           H
ATOM   2313  HB3 LYS   148      47.668  27.168  32.333  1.00  0.00           H
ATOM   2314  CG  LYS   148      45.510  27.416  32.217  1.00  0.00           C
ATOM   2315  HG2 LYS   148      45.322  26.398  32.556  1.00  0.00           H
ATOM   2316  HG3 LYS   148      44.683  27.975  32.655  1.00  0.00           H
ATOM   2317  CD  LYS   148      45.257  27.524  30.651  1.00  0.00           C
ATOM   2318  HD2 LYS   148      45.362  28.541  30.271  1.00  0.00           H
ATOM   2319  HD3 LYS   148      45.931  26.819  30.167  1.00  0.00           H
ATOM   2320  CE  LYS   148      43.860  27.038  30.225  1.00  0.00           C
ATOM   2321  HE2 LYS   148      43.226  27.820  30.642  1.00  0.00           H
ATOM   2322  HE3 LYS   148      43.724  27.200  29.156  1.00  0.00           H
ATOM   2323  NZ  LYS   148      43.593  25.586  30.508  1.00  0.00           N
ATOM   2324  HZ1 LYS   148      43.637  25.327  31.483  1.00  0.00           H
ATOM   2325  HZ2 LYS   148      44.236  24.942  30.071  1.00  0.00           H
ATOM   2326  HZ3 LYS   148      42.676  25.341  30.161  1.00  0.00           H
ATOM   2327  C   LYS   148      46.365  29.494  34.559  1.00  0.00           C
ATOM   2328  O   LYS   148      45.433  29.239  35.322  1.00  0.00           O
ATOM   2329  N   ILE   149      46.691  30.757  34.155  1.00  0.00           N
ATOM   2330  H   ILE   149      47.464  30.875  33.516  1.00  0.00           H
ATOM   2331  CA  ILE   149      45.956  32.026  34.568  1.00  0.00           C
ATOM   2332  HA  ILE   149      45.951  31.908  35.651  1.00  0.00           H
ATOM   2333  CB  ILE   149      46.697  33.317  34.177  1.00  0.00           C
ATOM   2334  HB  ILE   149      47.765  33.129  34.281  1.00  0.00           H
ATOM   2335  CG2 ILE   149      46.528  33.623  32.703  1.00  0.00           C
ATOM   2336 HG21 ILE   149      45.464  33.830  32.587  1.00  0.00           H
ATOM   2337 HG22 ILE   149      46.767  32.820  32.004  1.00  0.00           H
ATOM   2338 HG23 ILE   149      47.128  34.479  32.396  1.00  0.00           H
ATOM   2339  CG1 ILE   149      46.355  34.582  34.934  1.00  0.00           C
ATOM   2340 HG12 ILE   149      47.233  35.216  34.804  1.00  0.00           H
ATOM   2341 HG13 ILE   149      45.476  35.022  34.465  1.00  0.00           H
ATOM   2342  CD1 ILE   149      46.181  34.344  36.491  1.00  0.00           C
ATOM   2343 HD11 ILE   149      47.147  33.939  36.790  1.00  0.00           H
ATOM   2344 HD12 ILE   149      45.262  33.795  36.704  1.00  0.00           H
ATOM   2345 HD13 ILE   149      46.092  35.310  36.987  1.00  0.00           H
ATOM   2346  C   ILE   149      44.496  31.936  34.157  1.00  0.00           C
ATOM   2347  O   ILE   149      43.664  32.331  34.900  1.00  0.00           O
ATOM   2348  N   ASN   150      44.240  31.496  33.005  1.00  0.00           N
ATOM   2349  H   ASN   150      45.014  31.287  32.389  1.00  0.00           H
ATOM   2350  CA  ASN   150      42.976  31.428  32.382  1.00  0.00           C
ATOM   2351  HA  ASN   150      42.331  32.209  32.785  1.00  0.00           H
ATOM   2352  CB  ASN   150      43.114  31.959  30.903  1.00  0.00           C
ATOM   2353  HB2 ASN   150      42.128  32.011  30.442  1.00  0.00           H
ATOM   2354  HB3 ASN   150      43.592  32.938  30.949  1.00  0.00           H
ATOM   2355  CG  ASN   150      43.831  31.033  30.047  1.00  0.00           C
ATOM   2356  OD1 ASN   150      45.074  30.975  29.989  1.00  0.00           O
ATOM   2357  ND2 ASN   150      43.142  30.266  29.211  1.00  0.00           N
ATOM   2358 HD21 ASN   150      42.134  30.232  29.266  1.00  0.00           H
ATOM   2359 HD22 ASN   150      43.577  29.656  28.535  1.00  0.00           H
ATOM   2360  C   ASN   150      42.173  30.111  32.542  1.00  0.00           C
ATOM   2361  O   ASN   150      41.544  29.644  31.585  1.00  0.00           O
ATOM   2362  N   GLU   151      42.239  29.490  33.708  1.00  0.00           N
ATOM   2363  H   GLU   151      42.667  29.987  34.476  1.00  0.00           H
ATOM   2364  CA  GLU   151      41.322  28.392  34.182  1.00  0.00           C
ATOM   2365  HA  GLU   151      40.337  28.568  33.748  1.00  0.00           H
ATOM   2366  CB  GLU   151      41.797  26.937  33.692  1.00  0.00           C
ATOM   2367  HB2 GLU   151      40.963  26.235  33.674  1.00  0.00           H
ATOM   2368  HB3 GLU   151      42.132  27.026  32.659  1.00  0.00           H
ATOM   2369  CG  GLU   151      42.899  26.349  34.614  1.00  0.00           C
ATOM   2370  HG2 GLU   151      43.752  27.027  34.636  1.00  0.00           H
ATOM   2371  HG3 GLU   151      42.588  26.311  35.657  1.00  0.00           H
ATOM   2372  CD  GLU   151      43.428  25.019  34.034  1.00  0.00           C
ATOM   2373  OE1 GLU   151      43.216  24.539  32.892  1.00  0.00           O
ATOM   2374  OE2 GLU   151      44.293  24.465  34.701  1.00  0.00           O
ATOM   2375  C   GLU   151      41.061  28.511  35.697  1.00  0.00           C
ATOM   2376  O   GLU   151      41.883  29.065  36.383  1.00  0.00           O
ATOM   2377  N   GLY   152      39.966  28.027  36.196  1.00  0.00           N
ATOM   2378  H   GLY   152      39.389  27.569  35.504  1.00  0.00           H
ATOM   2379  CA  GLY   152      39.745  27.633  37.589  1.00  0.00           C
ATOM   2380  HA2 GLY   152      40.684  27.339  38.058  1.00  0.00           H
ATOM   2381  HA3 GLY   152      39.250  28.499  38.031  1.00  0.00           H
ATOM   2382  C   GLY   152      38.777  26.396  37.773  1.00  0.00           C
ATOM   2383  O   GLY   152      37.555  26.603  37.871  1.00  0.00           O
ATOM   2384  N   ILE   153      39.300  25.203  37.838  1.00  0.00           N
ATOM   2385  H   ILE   153      40.306  25.131  37.897  1.00  0.00           H
ATOM   2386  CA  ILE   153      38.601  24.023  38.140  1.00  0.00           C
ATOM   2387  HA  ILE   153      37.683  24.061  37.554  1.00  0.00           H
ATOM   2388  CB  ILE   153      39.313  22.766  37.728  1.00  0.00           C
ATOM   2389  HB  ILE   153      39.976  22.557  38.566  1.00  0.00           H
ATOM   2390  CG2 ILE   153      38.371  21.562  37.657  1.00  0.00           C
ATOM   2391 HG21 ILE   153      37.766  21.772  36.776  1.00  0.00           H
ATOM   2392 HG22 ILE   153      37.820  21.418  38.587  1.00  0.00           H
ATOM   2393 HG23 ILE   153      38.915  20.620  37.578  1.00  0.00           H
ATOM   2394  CG1 ILE   153      40.197  22.642  36.406  1.00  0.00           C
ATOM   2395 HG12 ILE   153      40.310  21.570  36.245  1.00  0.00           H
ATOM   2396 HG13 ILE   153      39.602  23.032  35.581  1.00  0.00           H
ATOM   2397  CD1 ILE   153      41.496  23.422  36.519  1.00  0.00           C
ATOM   2398 HD11 ILE   153      42.085  23.179  35.635  1.00  0.00           H
ATOM   2399 HD12 ILE   153      42.020  23.115  37.425  1.00  0.00           H
ATOM   2400 HD13 ILE   153      41.398  24.506  36.569  1.00  0.00           H
ATOM   2401  C   ILE   153      38.101  23.957  39.617  1.00  0.00           C
ATOM   2402  O   ILE   153      38.986  23.798  40.425  1.00  0.00           O
ATOM   2403  N   LEU   154      36.838  24.104  39.906  1.00  0.00           N
ATOM   2404  H   LEU   154      36.274  24.299  39.090  1.00  0.00           H
ATOM   2405  CA  LEU   154      36.338  24.237  41.297  1.00  0.00           C
ATOM   2406  HA  LEU   154      37.036  24.793  41.922  1.00  0.00           H
ATOM   2407  CB  LEU   154      34.956  24.928  41.312  1.00  0.00           C
ATOM   2408  HB2 LEU   154      35.096  25.941  40.937  1.00  0.00           H
ATOM   2409  HB3 LEU   154      34.285  24.421  40.619  1.00  0.00           H
ATOM   2410  CG  LEU   154      34.365  25.005  42.759  1.00  0.00           C
ATOM   2411  HG  LEU   154      34.274  23.992  43.149  1.00  0.00           H
ATOM   2412  CD1 LEU   154      35.142  25.971  43.602  1.00  0.00           C
ATOM   2413 HD11 LEU   154      35.408  26.910  43.117  1.00  0.00           H
ATOM   2414 HD12 LEU   154      36.078  25.525  43.937  1.00  0.00           H
ATOM   2415 HD13 LEU   154      34.528  26.192  44.474  1.00  0.00           H
ATOM   2416  CD2 LEU   154      32.953  25.548  42.655  1.00  0.00           C
ATOM   2417 HD21 LEU   154      32.952  26.479  42.089  1.00  0.00           H
ATOM   2418 HD22 LEU   154      32.293  24.843  42.150  1.00  0.00           H
ATOM   2419 HD23 LEU   154      32.572  25.764  43.653  1.00  0.00           H
ATOM   2420  C   LEU   154      36.204  22.806  41.908  1.00  0.00           C
ATOM   2421  O   LEU   154      35.709  21.841  41.340  1.00  0.00           O
ATOM   2422  N   GLN   155      36.949  22.607  42.990  1.00  0.00           N
ATOM   2423  H   GLN   155      37.417  23.388  43.427  1.00  0.00           H
ATOM   2424  CA  GLN   155      36.907  21.295  43.780  1.00  0.00           C
ATOM   2425  HA  GLN   155      36.764  20.502  43.047  1.00  0.00           H
ATOM   2426  CB  GLN   155      38.224  21.080  44.538  1.00  0.00           C
ATOM   2427  HB2 GLN   155      38.151  21.627  45.478  1.00  0.00           H
ATOM   2428  HB3 GLN   155      38.365  20.025  44.773  1.00  0.00           H
ATOM   2429  CG  GLN   155      39.572  21.555  43.867  1.00  0.00           C
ATOM   2430  HG2 GLN   155      39.603  22.626  43.664  1.00  0.00           H
ATOM   2431  HG3 GLN   155      40.349  21.275  44.578  1.00  0.00           H
ATOM   2432  CD  GLN   155      39.897  20.764  42.554  1.00  0.00           C
ATOM   2433  OE1 GLN   155      40.404  19.654  42.627  1.00  0.00           O
ATOM   2434  NE2 GLN   155      39.772  21.312  41.339  1.00  0.00           N
ATOM   2435 HE21 GLN   155      40.269  20.983  40.523  1.00  0.00           H
ATOM   2436 HE22 GLN   155      39.335  22.218  41.255  1.00  0.00           H
ATOM   2437  C   GLN   155      35.738  21.176  44.752  1.00  0.00           C
ATOM   2438  O   GLN   155      35.075  20.173  44.909  1.00  0.00           O
ATOM   2439  N   ARG   156      35.444  22.304  45.475  1.00  0.00           N
ATOM   2440  H   ARG   156      36.073  23.093  45.529  1.00  0.00           H
ATOM   2441  CA  ARG   156      34.348  22.406  46.475  1.00  0.00           C
ATOM   2442  HA  ARG   156      33.602  21.663  46.194  1.00  0.00           H
ATOM   2443  CB  ARG   156      34.855  22.066  47.889  1.00  0.00           C
ATOM   2444  HB2 ARG   156      35.788  22.604  48.055  1.00  0.00           H
ATOM   2445  HB3 ARG   156      34.301  22.507  48.716  1.00  0.00           H
ATOM   2446  CG  ARG   156      35.158  20.552  48.108  1.00  0.00           C
ATOM   2447  HG2 ARG   156      35.613  20.088  47.233  1.00  0.00           H
ATOM   2448  HG3 ARG   156      35.821  20.335  48.945  1.00  0.00           H
ATOM   2449  CD  ARG   156      33.890  19.833  48.347  1.00  0.00           C
ATOM   2450  HD2 ARG   156      33.155  19.927  47.547  1.00  0.00           H
ATOM   2451  HD3 ARG   156      34.133  18.773  48.421  1.00  0.00           H
ATOM   2452  NE  ARG   156      33.239  20.311  49.596  1.00  0.00           N
ATOM   2453  HE  ARG   156      33.854  20.128  50.377  1.00  0.00           H
ATOM   2454  CZ  ARG   156      32.053  20.881  49.866  1.00  0.00           C
ATOM   2455  NH1 ARG   156      31.248  21.347  48.902  1.00  0.00           N
ATOM   2456 HH11 ARG   156      31.509  21.140  47.948  1.00  0.00           H
ATOM   2457 HH12 ARG   156      30.468  21.898  49.234  1.00  0.00           H
ATOM   2458  NH2 ARG   156      31.836  20.989  51.110  1.00  0.00           N
ATOM   2459 HH21 ARG   156      32.421  20.519  51.787  1.00  0.00           H
ATOM   2460 HH22 ARG   156      31.080  21.544  51.484  1.00  0.00           H
ATOM   2461  C   ARG   156      33.716  23.797  46.561  1.00  0.00           C
ATOM   2462  O   ARG   156      34.478  24.780  46.567  1.00  0.00           O
ATOM   2463  N   TRP   157      32.400  23.910  46.832  1.00  0.00           N
ATOM   2464  H   TRP   157      31.817  23.112  47.040  1.00  0.00           H
ATOM   2465  CA  TRP   157      31.755  25.160  47.343  1.00  0.00           C
ATOM   2466  HA  TRP   157      32.064  26.062  46.815  1.00  0.00           H
ATOM   2467  CB  TRP   157      30.269  25.145  47.297  1.00  0.00           C
ATOM   2468  HB2 TRP   157      30.001  24.099  47.456  1.00  0.00           H
ATOM   2469  HB3 TRP   157      29.809  25.825  48.014  1.00  0.00           H
ATOM   2470  CG  TRP   157      29.670  25.324  45.979  1.00  0.00           C
ATOM   2471  CD1 TRP   157      28.693  24.571  45.482  1.00  0.00           C
ATOM   2472  HD1 TRP   157      28.402  23.619  45.899  1.00  0.00           H
ATOM   2473  NE1 TRP   157      28.346  25.132  44.295  1.00  0.00           N
ATOM   2474  HE1 TRP   157      27.764  24.628  43.642  1.00  0.00           H
ATOM   2475  CE2 TRP   157      28.942  26.348  43.951  1.00  0.00           C
ATOM   2476  CZ2 TRP   157      28.955  27.250  42.921  1.00  0.00           C
ATOM   2477  HZ2 TRP   157      28.359  27.022  42.050  1.00  0.00           H
ATOM   2478  CH2 TRP   157      29.746  28.460  42.941  1.00  0.00           C
ATOM   2479  HH2 TRP   157      29.718  29.215  42.170  1.00  0.00           H
ATOM   2480  CZ3 TRP   157      30.563  28.638  44.063  1.00  0.00           C
ATOM   2481  HZ3 TRP   157      31.143  29.543  44.168  1.00  0.00           H
ATOM   2482  CE3 TRP   157      30.604  27.658  45.080  1.00  0.00           C
ATOM   2483  HE3 TRP   157      31.040  27.964  46.019  1.00  0.00           H
ATOM   2484  CD2 TRP   157      29.852  26.460  45.031  1.00  0.00           C
ATOM   2485  C   TRP   157      32.199  25.382  48.786  1.00  0.00           C
ATOM   2486  O   TRP   157      32.520  24.516  49.597  1.00  0.00           O
ATOM   2487  N   THR   158      32.165  26.665  49.083  1.00  0.00           N
ATOM   2488  H   THR   158      31.644  27.266  48.461  1.00  0.00           H
ATOM   2489  CA  THR   158      32.197  27.218  50.537  1.00  0.00           C
ATOM   2490  HA  THR   158      32.010  26.385  51.215  1.00  0.00           H
ATOM   2491  CB  THR   158      33.560  27.784  50.928  1.00  0.00           C
ATOM   2492  HB  THR   158      33.547  28.164  51.949  1.00  0.00           H
ATOM   2493  CG2 THR   158      34.619  26.618  50.890  1.00  0.00           C
ATOM   2494 HG21 THR   158      35.051  26.472  49.899  1.00  0.00           H
ATOM   2495 HG22 THR   158      34.329  25.631  51.246  1.00  0.00           H
ATOM   2496 HG23 THR   158      35.438  26.886  51.557  1.00  0.00           H
ATOM   2497  OG1 THR   158      33.961  28.897  50.185  1.00  0.00           O
ATOM   2498  HG1 THR   158      34.654  29.280  50.728  1.00  0.00           H
ATOM   2499  C   THR   158      31.138  28.308  50.615  1.00  0.00           C
ATOM   2500  O   THR   158      30.236  28.404  49.779  1.00  0.00           O
ATOM   2501  N   LYS   159      31.081  29.262  51.636  1.00  0.00           N
ATOM   2502  H   LYS   159      31.558  29.027  52.495  1.00  0.00           H
ATOM   2503  CA  LYS   159      30.391  30.496  51.709  1.00  0.00           C
ATOM   2504  HA  LYS   159      30.557  30.777  52.749  1.00  0.00           H
ATOM   2505  CB  LYS   159      31.131  31.592  50.850  1.00  0.00           C
ATOM   2506  HB2 LYS   159      31.223  31.305  49.802  1.00  0.00           H
ATOM   2507  HB3 LYS   159      30.498  32.476  50.921  1.00  0.00           H
ATOM   2508  CG  LYS   159      32.512  32.020  51.550  1.00  0.00           C
ATOM   2509  HG2 LYS   159      32.242  32.393  52.539  1.00  0.00           H
ATOM   2510  HG3 LYS   159      33.173  31.156  51.608  1.00  0.00           H
ATOM   2511  CD  LYS   159      33.208  33.084  50.694  1.00  0.00           C
ATOM   2512  HD2 LYS   159      33.238  32.735  49.662  1.00  0.00           H
ATOM   2513  HD3 LYS   159      32.799  34.092  50.748  1.00  0.00           H
ATOM   2514  CE  LYS   159      34.712  33.019  51.062  1.00  0.00           C
ATOM   2515  HE2 LYS   159      34.958  33.379  52.060  1.00  0.00           H
ATOM   2516  HE3 LYS   159      34.975  31.961  51.055  1.00  0.00           H
ATOM   2517  NZ  LYS   159      35.511  33.786  50.042  1.00  0.00           N
ATOM   2518  HZ1 LYS   159      35.224  33.459  49.131  1.00  0.00           H
ATOM   2519  HZ2 LYS   159      36.505  33.605  50.076  1.00  0.00           H
ATOM   2520  HZ3 LYS   159      35.389  34.786  50.117  1.00  0.00           H
ATOM   2521  C   LYS   159      28.866  30.494  51.543  1.00  0.00           C
ATOM   2522  O   LYS   159      28.295  31.429  50.945  1.00  0.00           O
ATOM   2523  N   GLY   160      28.204  29.403  52.026  1.00  0.00           N
ATOM   2524  H   GLY   160      28.821  28.719  52.440  1.00  0.00           H
ATOM   2525  CA  GLY   160      26.790  29.137  51.930  1.00  0.00           C
ATOM   2526  HA2 GLY   160      26.441  28.373  52.625  1.00  0.00           H
ATOM   2527  HA3 GLY   160      26.302  30.109  52.006  1.00  0.00           H
ATOM   2528  C   GLY   160      26.405  28.632  50.515  1.00  0.00           C
ATOM   2529  O   GLY   160      25.219  28.720  50.294  1.00  0.00           O
ATOM   2530  N   PHE   161      27.303  28.281  49.587  1.00  0.00           N
ATOM   2531  H   PHE   161      28.269  28.203  49.873  1.00  0.00           H
ATOM   2532  CA  PHE   161      26.927  27.721  48.276  1.00  0.00           C
ATOM   2533  HA  PHE   161      25.944  28.150  48.081  1.00  0.00           H
ATOM   2534  CB  PHE   161      27.878  28.098  47.156  1.00  0.00           C
ATOM   2535  HB2 PHE   161      28.880  27.937  47.553  1.00  0.00           H
ATOM   2536  HB3 PHE   161      27.627  27.520  46.266  1.00  0.00           H
ATOM   2537  CG  PHE   161      27.859  29.620  46.796  1.00  0.00           C
ATOM   2538  CD1 PHE   161      28.531  30.624  47.509  1.00  0.00           C
ATOM   2539  HD1 PHE   161      28.875  30.417  48.512  1.00  0.00           H
ATOM   2540  CE1 PHE   161      28.760  31.940  46.961  1.00  0.00           C
ATOM   2541  HE1 PHE   161      29.292  32.693  47.523  1.00  0.00           H
ATOM   2542  CZ  PHE   161      28.372  32.182  45.603  1.00  0.00           C
ATOM   2543  HZ  PHE   161      28.534  33.151  45.152  1.00  0.00           H
ATOM   2544  CE2 PHE   161      27.704  31.213  44.909  1.00  0.00           C
ATOM   2545  HE2 PHE   161      27.455  31.380  43.871  1.00  0.00           H
ATOM   2546  CD2 PHE   161      27.438  29.927  45.496  1.00  0.00           C
ATOM   2547  HD2 PHE   161      26.907  29.127  45.001  1.00  0.00           H
ATOM   2548  C   PHE   161      26.619  26.214  48.244  1.00  0.00           C
ATOM   2549  O   PHE   161      27.293  25.394  48.924  1.00  0.00           O
ATOM   2550  N   ASP   162      25.684  25.796  47.467  1.00  0.00           N
ATOM   2551  H   ASP   162      25.404  26.512  46.812  1.00  0.00           H
ATOM   2552  CA  ASP   162      25.446  24.418  47.070  1.00  0.00           C
ATOM   2553  HA  ASP   162      26.356  23.828  47.179  1.00  0.00           H
ATOM   2554  CB  ASP   162      24.478  23.807  48.106  1.00  0.00           C
ATOM   2555  HB2 ASP   162      24.775  24.076  49.120  1.00  0.00           H
ATOM   2556  HB3 ASP   162      23.475  24.187  47.916  1.00  0.00           H
ATOM   2557  CG  ASP   162      24.462  22.268  48.243  1.00  0.00           C
ATOM   2558  OD1 ASP   162      23.563  21.716  48.946  1.00  0.00           O
ATOM   2559  OD2 ASP   162      25.308  21.577  47.713  1.00  0.00           O
ATOM   2560  C   ASP   162      24.861  24.238  45.637  1.00  0.00           C
ATOM   2561  O   ASP   162      24.180  23.239  45.331  1.00  0.00           O
ATOM   2562  N   ILE   163      25.158  25.201  44.702  1.00  0.00           N
ATOM   2563  H   ILE   163      25.782  25.987  44.814  1.00  0.00           H
ATOM   2564  CA  ILE   163      24.703  24.844  43.306  1.00  0.00           C
ATOM   2565  HA  ILE   163      23.614  24.827  43.344  1.00  0.00           H
ATOM   2566  CB  ILE   163      25.026  26.010  42.310  1.00  0.00           C
ATOM   2567  HB  ILE   163      26.096  26.057  42.103  1.00  0.00           H
ATOM   2568  CG2 ILE   163      24.351  25.795  40.974  1.00  0.00           C
ATOM   2569 HG21 ILE   163      24.676  24.896  40.449  1.00  0.00           H
ATOM   2570 HG22 ILE   163      24.584  26.635  40.319  1.00  0.00           H
ATOM   2571 HG23 ILE   163      23.263  25.812  41.040  1.00  0.00           H
ATOM   2572  CG1 ILE   163      24.543  27.377  42.800  1.00  0.00           C
ATOM   2573 HG12 ILE   163      23.590  27.632  42.333  1.00  0.00           H
ATOM   2574 HG13 ILE   163      24.290  27.327  43.859  1.00  0.00           H
ATOM   2575  CD1 ILE   163      25.467  28.511  42.517  1.00  0.00           C
ATOM   2576 HD11 ILE   163      25.144  29.386  43.084  1.00  0.00           H
ATOM   2577 HD12 ILE   163      25.527  28.749  41.455  1.00  0.00           H
ATOM   2578 HD13 ILE   163      26.467  28.266  42.876  1.00  0.00           H
ATOM   2579  C   ILE   163      25.244  23.498  42.781  1.00  0.00           C
ATOM   2580  O   ILE   163      26.457  23.335  42.702  1.00  0.00           O
ATOM   2581  N   PRO   164      24.431  22.541  42.323  1.00  0.00           N
ATOM   2582  CD  PRO   164      23.053  22.724  42.099  1.00  0.00           C
ATOM   2583  HD2 PRO   164      22.887  23.492  41.343  1.00  0.00           H
ATOM   2584  HD3 PRO   164      22.588  22.992  43.048  1.00  0.00           H
ATOM   2585  CG  PRO   164      22.604  21.419  41.476  1.00  0.00           C
ATOM   2586  HG2 PRO   164      22.619  21.473  40.388  1.00  0.00           H
ATOM   2587  HG3 PRO   164      21.566  21.235  41.751  1.00  0.00           H
ATOM   2588  CB  PRO   164      23.644  20.355  41.887  1.00  0.00           C
ATOM   2589  HB2 PRO   164      23.592  19.429  41.314  1.00  0.00           H
ATOM   2590  HB3 PRO   164      23.433  20.053  42.914  1.00  0.00           H
ATOM   2591  CA  PRO   164      24.880  21.205  41.860  1.00  0.00           C
ATOM   2592  HA  PRO   164      25.526  20.688  42.570  1.00  0.00           H
ATOM   2593  C   PRO   164      25.681  21.254  40.520  1.00  0.00           C
ATOM   2594  O   PRO   164      25.242  21.925  39.574  1.00  0.00           O
ATOM   2595  N   ASN   165      26.666  20.407  40.514  1.00  0.00           N
ATOM   2596  H   ASN   165      26.828  19.943  41.397  1.00  0.00           H
ATOM   2597  CA  ASN   165      27.550  20.017  39.412  1.00  0.00           C
ATOM   2598  HA  ASN   165      28.300  19.266  39.663  1.00  0.00           H
ATOM   2599  CB  ASN   165      26.609  19.359  38.291  1.00  0.00           C
ATOM   2600  HB2 ASN   165      26.081  20.056  37.642  1.00  0.00           H
ATOM   2601  HB3 ASN   165      27.293  18.820  37.635  1.00  0.00           H
ATOM   2602  CG  ASN   165      25.656  18.305  38.765  1.00  0.00           C
ATOM   2603  OD1 ASN   165      24.452  18.484  38.813  1.00  0.00           O
ATOM   2604  ND2 ASN   165      26.163  17.143  39.129  1.00  0.00           N
ATOM   2605 HD21 ASN   165      27.129  16.979  38.882  1.00  0.00           H
ATOM   2606 HD22 ASN   165      25.620  16.439  39.610  1.00  0.00           H
ATOM   2607  C   ASN   165      28.233  21.230  38.862  1.00  0.00           C
ATOM   2608  O   ASN   165      28.290  21.427  37.676  1.00  0.00           O
ATOM   2609  N   ILE   166      28.857  22.018  39.704  1.00  0.00           N
ATOM   2610  H   ILE   166      28.739  21.825  40.687  1.00  0.00           H
ATOM   2611  CA  ILE   166      29.899  22.992  39.456  1.00  0.00           C
ATOM   2612  HA  ILE   166      30.232  23.114  38.425  1.00  0.00           H
ATOM   2613  CB  ILE   166      29.301  24.403  39.817  1.00  0.00           C
ATOM   2614  HB  ILE   166      29.131  24.464  40.891  1.00  0.00           H
ATOM   2615  CG2 ILE   166      30.332  25.429  39.222  1.00  0.00           C
ATOM   2616 HG21 ILE   166      30.259  25.450  38.134  1.00  0.00           H
ATOM   2617 HG22 ILE   166      31.310  25.232  39.660  1.00  0.00           H
ATOM   2618 HG23 ILE   166      30.112  26.381  39.705  1.00  0.00           H
ATOM   2619  CG1 ILE   166      27.926  24.545  39.205  1.00  0.00           C
ATOM   2620 HG12 ILE   166      27.890  24.219  38.167  1.00  0.00           H
ATOM   2621 HG13 ILE   166      27.349  23.754  39.683  1.00  0.00           H
ATOM   2622  CD1 ILE   166      27.277  25.911  39.243  1.00  0.00           C
ATOM   2623 HD11 ILE   166      27.366  26.327  40.247  1.00  0.00           H
ATOM   2624 HD12 ILE   166      26.277  25.703  38.866  1.00  0.00           H
ATOM   2625 HD13 ILE   166      27.810  26.686  38.693  1.00  0.00           H
ATOM   2626  C   ILE   166      31.265  22.637  40.093  1.00  0.00           C
ATOM   2627  O   ILE   166      32.295  22.966  39.517  1.00  0.00           O
ATOM   2628  N   GLU   167      31.349  21.782  41.090  1.00  0.00           N
ATOM   2629  H   GLU   167      30.458  21.507  41.478  1.00  0.00           H
ATOM   2630  CA  GLU   167      32.469  21.010  41.485  1.00  0.00           C
ATOM   2631  HA  GLU   167      33.260  21.688  41.807  1.00  0.00           H
ATOM   2632  CB  GLU   167      32.206  20.217  42.825  1.00  0.00           C
ATOM   2633  HB2 GLU   167      31.378  19.596  42.480  1.00  0.00           H
ATOM   2634  HB3 GLU   167      33.115  19.657  43.045  1.00  0.00           H
ATOM   2635  CG  GLU   167      31.940  21.100  44.040  1.00  0.00           C
ATOM   2636  HG2 GLU   167      32.892  21.621  44.131  1.00  0.00           H
ATOM   2637  HG3 GLU   167      31.187  21.866  43.860  1.00  0.00           H
ATOM   2638  CD  GLU   167      31.558  20.334  45.311  1.00  0.00           C
ATOM   2639  OE1 GLU   167      31.606  19.077  45.295  1.00  0.00           O
ATOM   2640  OE2 GLU   167      31.103  20.947  46.293  1.00  0.00           O
ATOM   2641  C   GLU   167      32.934  20.099  40.316  1.00  0.00           C
ATOM   2642  O   GLU   167      32.089  19.641  39.516  1.00  0.00           O
ATOM   2643  N   ASN   168      34.228  19.913  40.185  1.00  0.00           N
ATOM   2644  H   ASN   168      34.798  20.320  40.913  1.00  0.00           H
ATOM   2645  CA  ASN   168      34.982  19.206  39.093  1.00  0.00           C
ATOM   2646  HA  ASN   168      36.012  19.311  39.438  1.00  0.00           H
ATOM   2647  CB  ASN   168      34.697  17.751  38.999  1.00  0.00           C
ATOM   2648  HB2 ASN   168      33.660  17.588  38.706  1.00  0.00           H
ATOM   2649  HB3 ASN   168      35.252  17.368  38.142  1.00  0.00           H
ATOM   2650  CG  ASN   168      35.184  16.933  40.237  1.00  0.00           C
ATOM   2651  OD1 ASN   168      35.001  17.364  41.408  1.00  0.00           O
ATOM   2652  ND2 ASN   168      35.729  15.805  40.003  1.00  0.00           N
ATOM   2653 HD21 ASN   168      35.812  15.491  39.046  1.00  0.00           H
ATOM   2654 HD22 ASN   168      35.820  15.146  40.763  1.00  0.00           H
ATOM   2655  C   ASN   168      35.031  19.971  37.765  1.00  0.00           C
ATOM   2656  O   ASN   168      35.517  19.518  36.758  1.00  0.00           O
ATOM   2657  N   HID   169      34.582  21.252  37.745  1.00  0.00           N
ATOM   2658  H   HID   169      34.253  21.627  38.623  1.00  0.00           H
ATOM   2659  CA  HID   169      34.318  22.091  36.592  1.00  0.00           C
ATOM   2660  HA  HID   169      34.622  21.443  35.770  1.00  0.00           H
ATOM   2661  CB  HID   169      32.807  22.218  36.278  1.00  0.00           C
ATOM   2662  HB2 HID   169      32.195  22.768  36.992  1.00  0.00           H
ATOM   2663  HB3 HID   169      32.692  22.790  35.357  1.00  0.00           H
ATOM   2664  CG  HID   169      32.095  20.951  35.985  1.00  0.00           C
ATOM   2665  ND1 HID   169      31.554  20.157  36.905  1.00  0.00           N
ATOM   2666  HD1 HID   169      31.636  20.274  37.905  1.00  0.00           H
ATOM   2667  CE1 HID   169      30.991  19.051  36.337  1.00  0.00           C
ATOM   2668  HE1 HID   169      30.544  18.177  36.787  1.00  0.00           H
ATOM   2669  NE2 HID   169      30.973  19.235  34.978  1.00  0.00           N
ATOM   2670  CD2 HID   169      31.672  20.456  34.760  1.00  0.00           C
ATOM   2671  HD2 HID   169      31.618  21.036  33.850  1.00  0.00           H
ATOM   2672  C   HID   169      35.055  23.372  36.524  1.00  0.00           C
ATOM   2673  O   HID   169      35.088  24.153  37.516  1.00  0.00           O
ATOM   2674  N   ASP   170      35.478  23.727  35.275  1.00  0.00           N
ATOM   2675  H   ASP   170      35.072  23.227  34.497  1.00  0.00           H
ATOM   2676  CA  ASP   170      36.277  24.901  35.009  1.00  0.00           C
ATOM   2677  HA  ASP   170      36.996  25.055  35.815  1.00  0.00           H
ATOM   2678  CB  ASP   170      37.005  24.681  33.657  1.00  0.00           C
ATOM   2679  HB2 ASP   170      37.548  23.737  33.656  1.00  0.00           H
ATOM   2680  HB3 ASP   170      36.253  24.602  32.872  1.00  0.00           H
ATOM   2681  CG  ASP   170      38.007  25.880  33.375  1.00  0.00           C
ATOM   2682  OD1 ASP   170      38.320  26.707  34.293  1.00  0.00           O
ATOM   2683  OD2 ASP   170      38.592  25.932  32.230  1.00  0.00           O
ATOM   2684  C   ASP   170      35.381  26.173  35.075  1.00  0.00           C
ATOM   2685  O   ASP   170      34.572  26.393  34.110  1.00  0.00           O
ATOM   2686  N   VAL   171      35.306  27.100  36.103  1.00  0.00           N
ATOM   2687  H   VAL   171      35.758  26.881  36.980  1.00  0.00           H
ATOM   2688  CA  VAL   171      34.309  28.136  36.162  1.00  0.00           C
ATOM   2689  HA  VAL   171      33.356  27.759  35.791  1.00  0.00           H
ATOM   2690  CB  VAL   171      34.043  28.605  37.588  1.00  0.00           C
ATOM   2691  HB  VAL   171      33.269  29.369  37.520  1.00  0.00           H
ATOM   2692  CG1 VAL   171      33.502  27.410  38.465  1.00  0.00           C
ATOM   2693 HG11 VAL   171      34.265  26.632  38.439  1.00  0.00           H
ATOM   2694 HG12 VAL   171      33.176  27.614  39.484  1.00  0.00           H
ATOM   2695 HG13 VAL   171      32.669  26.930  37.951  1.00  0.00           H
ATOM   2696  CG2 VAL   171      35.238  29.322  38.229  1.00  0.00           C
ATOM   2697 HG21 VAL   171      34.982  29.648  39.237  1.00  0.00           H
ATOM   2698 HG22 VAL   171      35.391  30.208  37.611  1.00  0.00           H
ATOM   2699 HG23 VAL   171      36.143  28.717  38.274  1.00  0.00           H
ATOM   2700  C   VAL   171      34.633  29.330  35.183  1.00  0.00           C
ATOM   2701  O   VAL   171      33.764  30.217  35.099  1.00  0.00           O
ATOM   2702  N   VAL   172      35.790  29.329  34.485  1.00  0.00           N
ATOM   2703  H   VAL   172      36.295  28.455  34.517  1.00  0.00           H
ATOM   2704  CA  VAL   172      36.207  30.328  33.464  1.00  0.00           C
ATOM   2705  HA  VAL   172      35.932  31.289  33.899  1.00  0.00           H
ATOM   2706  CB  VAL   172      37.754  30.365  33.277  1.00  0.00           C
ATOM   2707  HB  VAL   172      38.183  29.371  33.148  1.00  0.00           H
ATOM   2708  CG1 VAL   172      38.031  31.207  31.997  1.00  0.00           C
ATOM   2709 HG11 VAL   172      39.049  31.573  32.123  1.00  0.00           H
ATOM   2710 HG12 VAL   172      37.826  30.591  31.120  1.00  0.00           H
ATOM   2711 HG13 VAL   172      37.316  32.030  31.999  1.00  0.00           H
ATOM   2712  CG2 VAL   172      38.318  30.921  34.629  1.00  0.00           C
ATOM   2713 HG21 VAL   172      38.067  30.206  35.413  1.00  0.00           H
ATOM   2714 HG22 VAL   172      37.947  31.913  34.886  1.00  0.00           H
ATOM   2715 HG23 VAL   172      39.407  30.934  34.622  1.00  0.00           H
ATOM   2716  C   VAL   172      35.334  30.259  32.201  1.00  0.00           C
ATOM   2717  O   VAL   172      34.488  31.123  32.015  1.00  0.00           O
ATOM   2718  N   PRO   173      35.323  29.190  31.420  1.00  0.00           N
ATOM   2719  CD  PRO   173      36.238  28.032  31.512  1.00  0.00           C
ATOM   2720  HD2 PRO   173      36.550  27.839  32.539  1.00  0.00           H
ATOM   2721  HD3 PRO   173      37.131  28.257  30.929  1.00  0.00           H
ATOM   2722  CG  PRO   173      35.452  26.842  30.884  1.00  0.00           C
ATOM   2723  HG2 PRO   173      34.693  26.420  31.543  1.00  0.00           H
ATOM   2724  HG3 PRO   173      36.009  26.026  30.424  1.00  0.00           H
ATOM   2725  CB  PRO   173      34.743  27.572  29.699  1.00  0.00           C
ATOM   2726  HB2 PRO   173      33.897  27.055  29.247  1.00  0.00           H
ATOM   2727  HB3 PRO   173      35.407  27.740  28.850  1.00  0.00           H
ATOM   2728  CA  PRO   173      34.341  28.930  30.336  1.00  0.00           C
ATOM   2729  HA  PRO   173      34.433  29.666  29.536  1.00  0.00           H
ATOM   2730  C   PRO   173      32.873  28.906  30.805  1.00  0.00           C
ATOM   2731  O   PRO   173      32.000  29.193  30.025  1.00  0.00           O
ATOM   2732  N   MET   174      32.626  28.563  32.080  1.00  0.00           N
ATOM   2733  H   MET   174      33.430  28.174  32.550  1.00  0.00           H
ATOM   2734  CA  MET   174      31.308  28.570  32.654  1.00  0.00           C
ATOM   2735  HA  MET   174      30.754  27.958  31.942  1.00  0.00           H
ATOM   2736  CB  MET   174      31.261  27.873  34.032  1.00  0.00           C
ATOM   2737  HB2 MET   174      31.893  26.986  33.981  1.00  0.00           H
ATOM   2738  HB3 MET   174      31.615  28.597  34.766  1.00  0.00           H
ATOM   2739  CG  MET   174      29.787  27.555  34.434  1.00  0.00           C
ATOM   2740  HG2 MET   174      29.306  28.488  34.726  1.00  0.00           H
ATOM   2741  HG3 MET   174      29.190  27.096  33.646  1.00  0.00           H
ATOM   2742  SD  MET   174      29.683  26.403  35.771  1.00  0.00           S
ATOM   2743  CE  MET   174      29.694  24.796  34.954  1.00  0.00           C
ATOM   2744  HE1 MET   174      30.535  24.614  34.285  1.00  0.00           H
ATOM   2745  HE2 MET   174      29.589  24.017  35.709  1.00  0.00           H
ATOM   2746  HE3 MET   174      28.868  24.734  34.245  1.00  0.00           H
ATOM   2747  C   MET   174      30.633  29.960  32.673  1.00  0.00           C
ATOM   2748  O   MET   174      29.449  30.125  32.346  1.00  0.00           O
ATOM   2749  N   LEU   175      31.421  30.956  33.085  1.00  0.00           N
ATOM   2750  H   LEU   175      32.344  30.727  33.427  1.00  0.00           H
ATOM   2751  CA  LEU   175      31.168  32.398  32.924  1.00  0.00           C
ATOM   2752  HA  LEU   175      30.158  32.631  33.263  1.00  0.00           H
ATOM   2753  CB  LEU   175      32.209  33.161  33.864  1.00  0.00           C
ATOM   2754  HB2 LEU   175      32.091  32.877  34.911  1.00  0.00           H
ATOM   2755  HB3 LEU   175      33.194  32.941  33.453  1.00  0.00           H
ATOM   2756  CG  LEU   175      32.002  34.657  33.793  1.00  0.00           C
ATOM   2757  HG  LEU   175      32.215  34.864  32.744  1.00  0.00           H
ATOM   2758  CD1 LEU   175      30.678  35.314  34.259  1.00  0.00           C
ATOM   2759 HD11 LEU   175      30.803  36.397  34.284  1.00  0.00           H
ATOM   2760 HD12 LEU   175      30.472  34.940  35.262  1.00  0.00           H
ATOM   2761 HD13 LEU   175      29.793  35.101  33.660  1.00  0.00           H
ATOM   2762  CD2 LEU   175      33.141  35.257  34.642  1.00  0.00           C
ATOM   2763 HD21 LEU   175      33.342  36.177  34.092  1.00  0.00           H
ATOM   2764 HD22 LEU   175      32.771  35.452  35.648  1.00  0.00           H
ATOM   2765 HD23 LEU   175      34.000  34.600  34.502  1.00  0.00           H
ATOM   2766  C   LEU   175      31.249  32.912  31.497  1.00  0.00           C
ATOM   2767  O   LEU   175      30.435  33.723  31.132  1.00  0.00           O
ATOM   2768  N   GLN   176      32.245  32.589  30.622  1.00  0.00           N
ATOM   2769  H   GLN   176      33.065  32.072  30.905  1.00  0.00           H
ATOM   2770  CA  GLN   176      32.283  33.203  29.289  1.00  0.00           C
ATOM   2771  HA  GLN   176      32.300  34.284  29.432  1.00  0.00           H
ATOM   2772  CB  GLN   176      33.660  32.904  28.644  1.00  0.00           C
ATOM   2773  HB2 GLN   176      34.446  33.195  29.341  1.00  0.00           H
ATOM   2774  HB3 GLN   176      33.646  31.820  28.533  1.00  0.00           H
ATOM   2775  CG  GLN   176      34.090  33.463  27.293  1.00  0.00           C
ATOM   2776  HG2 GLN   176      35.106  33.143  27.064  1.00  0.00           H
ATOM   2777  HG3 GLN   176      33.365  33.094  26.567  1.00  0.00           H
ATOM   2778  CD  GLN   176      34.109  34.944  27.204  1.00  0.00           C
ATOM   2779  OE1 GLN   176      34.450  35.727  28.122  1.00  0.00           O
ATOM   2780  NE2 GLN   176      33.786  35.504  26.038  1.00  0.00           N
ATOM   2781 HE21 GLN   176      33.634  36.502  26.021  1.00  0.00           H
ATOM   2782 HE22 GLN   176      34.030  34.999  25.199  1.00  0.00           H
ATOM   2783  C   GLN   176      31.048  32.768  28.516  1.00  0.00           C
ATOM   2784  O   GLN   176      30.474  33.589  27.773  1.00  0.00           O
ATOM   2785  N   LYS   177      30.450  31.570  28.757  1.00  0.00           N
ATOM   2786  H   LYS   177      30.744  31.000  29.537  1.00  0.00           H
ATOM   2787  CA  LYS   177      29.245  31.088  28.030  1.00  0.00           C
ATOM   2788  HA  LYS   177      29.596  30.991  27.003  1.00  0.00           H
ATOM   2789  CB  LYS   177      28.742  29.740  28.649  1.00  0.00           C
ATOM   2790  HB2 LYS   177      29.589  29.054  28.637  1.00  0.00           H
ATOM   2791  HB3 LYS   177      28.392  29.886  29.670  1.00  0.00           H
ATOM   2792  CG  LYS   177      27.631  29.060  27.783  1.00  0.00           C
ATOM   2793  HG2 LYS   177      26.802  29.760  27.675  1.00  0.00           H
ATOM   2794  HG3 LYS   177      28.024  28.789  26.802  1.00  0.00           H
ATOM   2795  CD  LYS   177      27.202  27.805  28.463  1.00  0.00           C
ATOM   2796  HD2 LYS   177      27.983  27.201  28.922  1.00  0.00           H
ATOM   2797  HD3 LYS   177      26.579  28.040  29.326  1.00  0.00           H
ATOM   2798  CE  LYS   177      26.454  26.889  27.590  1.00  0.00           C
ATOM   2799  HE2 LYS   177      25.492  27.273  27.247  1.00  0.00           H
ATOM   2800  HE3 LYS   177      27.084  26.669  26.729  1.00  0.00           H
ATOM   2801  NZ  LYS   177      26.204  25.591  28.250  1.00  0.00           N
ATOM   2802  HZ1 LYS   177      27.075  25.255  28.638  1.00  0.00           H
ATOM   2803  HZ2 LYS   177      25.962  24.947  27.511  1.00  0.00           H
ATOM   2804  HZ3 LYS   177      25.625  25.764  29.059  1.00  0.00           H
ATOM   2805  C   LYS   177      28.060  32.108  28.008  1.00  0.00           C
ATOM   2806  O   LYS   177      27.563  32.460  26.928  1.00  0.00           O
ATOM   2807  N   GLN   178      27.779  32.660  29.223  1.00  0.00           N
ATOM   2808  H   GLN   178      28.354  32.356  29.995  1.00  0.00           H
ATOM   2809  CA  GLN   178      26.551  33.502  29.428  1.00  0.00           C
ATOM   2810  HA  GLN   178      25.759  33.171  28.756  1.00  0.00           H
ATOM   2811  CB  GLN   178      26.126  33.236  30.866  1.00  0.00           C
ATOM   2812  HB2 GLN   178      26.917  33.688  31.465  1.00  0.00           H
ATOM   2813  HB3 GLN   178      25.262  33.847  31.126  1.00  0.00           H
ATOM   2814  CG  GLN   178      25.940  31.788  31.298  1.00  0.00           C
ATOM   2815  HG2 GLN   178      26.922  31.319  31.234  1.00  0.00           H
ATOM   2816  HG3 GLN   178      25.649  31.767  32.347  1.00  0.00           H
ATOM   2817  CD  GLN   178      24.906  31.040  30.486  1.00  0.00           C
ATOM   2818  OE1 GLN   178      24.186  31.557  29.696  1.00  0.00           O
ATOM   2819  NE2 GLN   178      24.761  29.781  30.617  1.00  0.00           N
ATOM   2820 HE21 GLN   178      23.827  29.490  30.369  1.00  0.00           H
ATOM   2821 HE22 GLN   178      25.393  29.245  31.194  1.00  0.00           H
ATOM   2822  C   GLN   178      26.795  34.982  29.124  1.00  0.00           C
ATOM   2823  O   GLN   178      25.979  35.657  28.498  1.00  0.00           O
ATOM   2824  N   ILE   179      28.094  35.359  29.297  1.00  0.00           N
ATOM   2825  H   ILE   179      28.773  34.817  29.813  1.00  0.00           H
ATOM   2826  CA  ILE   179      28.553  36.620  28.765  1.00  0.00           C
ATOM   2827  HA  ILE   179      28.105  37.483  29.258  1.00  0.00           H
ATOM   2828  CB  ILE   179      30.115  36.783  29.054  1.00  0.00           C
ATOM   2829  HB  ILE   179      30.759  35.936  28.812  1.00  0.00           H
ATOM   2830  CG2 ILE   179      30.777  37.905  28.139  1.00  0.00           C
ATOM   2831 HG21 ILE   179      31.861  37.826  28.206  1.00  0.00           H
ATOM   2832 HG22 ILE   179      30.390  38.755  28.701  1.00  0.00           H
ATOM   2833 HG23 ILE   179      30.288  37.915  27.165  1.00  0.00           H
ATOM   2834  CG1 ILE   179      30.395  37.060  30.580  1.00  0.00           C
ATOM   2835 HG12 ILE   179      30.057  38.046  30.897  1.00  0.00           H
ATOM   2836 HG13 ILE   179      29.853  36.275  31.108  1.00  0.00           H
ATOM   2837  CD1 ILE   179      31.915  36.922  30.932  1.00  0.00           C
ATOM   2838 HD11 ILE   179      32.612  37.472  30.300  1.00  0.00           H
ATOM   2839 HD12 ILE   179      32.093  35.871  30.705  1.00  0.00           H
ATOM   2840 HD13 ILE   179      31.978  37.064  32.012  1.00  0.00           H
ATOM   2841  C   ILE   179      28.288  36.625  27.281  1.00  0.00           C
ATOM   2842  O   ILE   179      27.916  37.664  26.760  1.00  0.00           O
ATOM   2843  N   THR   180      28.673  35.505  26.573  1.00  0.00           N
ATOM   2844  H   THR   180      28.797  34.669  27.126  1.00  0.00           H
ATOM   2845  CA  THR   180      28.530  35.511  25.136  1.00  0.00           C
ATOM   2846  HA  THR   180      28.820  36.458  24.682  1.00  0.00           H
ATOM   2847  CB  THR   180      29.504  34.390  24.555  1.00  0.00           C
ATOM   2848  HB  THR   180      29.113  33.385  24.719  1.00  0.00           H
ATOM   2849  CG2 THR   180      29.690  34.702  23.066  1.00  0.00           C
ATOM   2850 HG21 THR   180      29.682  35.768  22.836  1.00  0.00           H
ATOM   2851 HG22 THR   180      28.937  34.192  22.465  1.00  0.00           H
ATOM   2852 HG23 THR   180      30.635  34.338  22.661  1.00  0.00           H
ATOM   2853  OG1 THR   180      30.866  34.526  25.063  1.00  0.00           O
ATOM   2854  HG1 THR   180      30.786  34.454  26.017  1.00  0.00           H
ATOM   2855  C   THR   180      27.080  35.278  24.622  1.00  0.00           C
ATOM   2856  O   THR   180      26.616  36.005  23.720  1.00  0.00           O
ATOM   2857  N   LYS   181      26.204  34.591  25.364  1.00  0.00           N
ATOM   2858  H   LYS   181      26.509  34.275  26.274  1.00  0.00           H
ATOM   2859  CA  LYS   181      24.753  34.417  24.952  1.00  0.00           C
ATOM   2860  HA  LYS   181      24.655  34.241  23.881  1.00  0.00           H
ATOM   2861  CB  LYS   181      24.218  33.207  25.785  1.00  0.00           C
ATOM   2862  HB2 LYS   181      24.600  33.387  26.789  1.00  0.00           H
ATOM   2863  HB3 LYS   181      23.132  33.255  25.696  1.00  0.00           H
ATOM   2864  CG  LYS   181      24.696  31.842  25.307  1.00  0.00           C
ATOM   2865  HG2 LYS   181      24.302  31.605  24.318  1.00  0.00           H
ATOM   2866  HG3 LYS   181      25.785  31.834  25.315  1.00  0.00           H
ATOM   2867  CD  LYS   181      24.148  30.744  26.150  1.00  0.00           C
ATOM   2868  HD2 LYS   181      24.577  29.786  25.856  1.00  0.00           H
ATOM   2869  HD3 LYS   181      24.299  30.889  27.220  1.00  0.00           H
ATOM   2870  CE  LYS   181      22.629  30.572  25.960  1.00  0.00           C
ATOM   2871  HE2 LYS   181      22.172  31.525  25.697  1.00  0.00           H
ATOM   2872  HE3 LYS   181      22.609  29.903  25.098  1.00  0.00           H
ATOM   2873  NZ  LYS   181      22.073  29.950  27.251  1.00  0.00           N
ATOM   2874  HZ1 LYS   181      21.097  29.727  27.118  1.00  0.00           H
ATOM   2875  HZ2 LYS   181      22.034  30.558  28.057  1.00  0.00           H
ATOM   2876  HZ3 LYS   181      22.546  29.080  27.446  1.00  0.00           H
ATOM   2877  C   LYS   181      23.901  35.736  25.164  1.00  0.00           C
ATOM   2878  O   LYS   181      22.874  35.952  24.535  1.00  0.00           O
ATOM   2879  N   ARG   182      24.400  36.543  26.131  1.00  0.00           N
ATOM   2880  H   ARG   182      25.062  36.159  26.789  1.00  0.00           H
ATOM   2881  CA  ARG   182      23.974  37.978  26.291  1.00  0.00           C
ATOM   2882  HA  ARG   182      22.895  38.028  26.148  1.00  0.00           H
ATOM   2883  CB  ARG   182      24.181  38.569  27.675  1.00  0.00           C
ATOM   2884  HB2 ARG   182      25.131  38.107  27.940  1.00  0.00           H
ATOM   2885  HB3 ARG   182      24.401  39.635  27.614  1.00  0.00           H
ATOM   2886  CG  ARG   182      23.206  38.338  28.724  1.00  0.00           C
ATOM   2887  HG2 ARG   182      23.440  38.951  29.594  1.00  0.00           H
ATOM   2888  HG3 ARG   182      22.285  38.790  28.359  1.00  0.00           H
ATOM   2889  CD  ARG   182      22.933  36.916  29.165  1.00  0.00           C
ATOM   2890  HD2 ARG   182      22.711  36.397  28.233  1.00  0.00           H
ATOM   2891  HD3 ARG   182      23.853  36.530  29.605  1.00  0.00           H
ATOM   2892  NE  ARG   182      21.961  36.856  30.240  1.00  0.00           N
ATOM   2893  HE  ARG   182      21.967  37.620  30.901  1.00  0.00           H
ATOM   2894  CZ  ARG   182      21.061  35.939  30.492  1.00  0.00           C
ATOM   2895  NH1 ARG   182      20.272  35.965  31.497  1.00  0.00           N
ATOM   2896 HH11 ARG   182      20.237  36.803  32.062  1.00  0.00           H
ATOM   2897 HH12 ARG   182      19.708  35.128  31.530  1.00  0.00           H
ATOM   2898  NH2 ARG   182      20.916  34.926  29.768  1.00  0.00           N
ATOM   2899 HH21 ARG   182      21.454  34.916  28.913  1.00  0.00           H
ATOM   2900 HH22 ARG   182      20.136  34.312  29.953  1.00  0.00           H
ATOM   2901  C   ARG   182      24.599  38.970  25.267  1.00  0.00           C
ATOM   2902  O   ARG   182      24.233  40.110  25.148  1.00  0.00           O
ATOM   2903  N   ASN   183      25.656  38.475  24.606  1.00  0.00           N
ATOM   2904  H   ASN   183      25.794  37.477  24.654  1.00  0.00           H
ATOM   2905  CA  ASN   183      26.427  39.257  23.651  1.00  0.00           C
ATOM   2906  HA  ASN   183      27.204  38.578  23.300  1.00  0.00           H
ATOM   2907  CB  ASN   183      25.676  39.584  22.311  1.00  0.00           C
ATOM   2908  HB2 ASN   183      24.745  40.127  22.475  1.00  0.00           H
ATOM   2909  HB3 ASN   183      26.254  40.206  21.627  1.00  0.00           H
ATOM   2910  CG  ASN   183      25.456  38.307  21.579  1.00  0.00           C
ATOM   2911  OD1 ASN   183      24.392  37.721  21.753  1.00  0.00           O
ATOM   2912  ND2 ASN   183      26.354  37.910  20.687  1.00  0.00           N
ATOM   2913 HD21 ASN   183      27.187  38.475  20.593  1.00  0.00           H
ATOM   2914 HD22 ASN   183      26.247  37.043  20.181  1.00  0.00           H
ATOM   2915  C   ASN   183      27.182  40.441  24.226  1.00  0.00           C
ATOM   2916  O   ASN   183      27.200  41.536  23.614  1.00  0.00           O
ATOM   2917  N   ILE   184      27.567  40.347  25.480  1.00  0.00           N
ATOM   2918  H   ILE   184      27.488  39.530  26.067  1.00  0.00           H
ATOM   2919  CA  ILE   184      28.357  41.485  26.042  1.00  0.00           C
ATOM   2920  HA  ILE   184      27.803  42.397  25.816  1.00  0.00           H
ATOM   2921  CB  ILE   184      28.372  41.309  27.530  1.00  0.00           C
ATOM   2922  HB  ILE   184      29.215  40.635  27.676  1.00  0.00           H
ATOM   2923  CG2 ILE   184      28.811  42.644  28.169  1.00  0.00           C
ATOM   2924 HG21 ILE   184      29.780  42.981  27.798  1.00  0.00           H
ATOM   2925 HG22 ILE   184      29.023  42.548  29.235  1.00  0.00           H
ATOM   2926 HG23 ILE   184      28.025  43.365  27.952  1.00  0.00           H
ATOM   2927  CG1 ILE   184      27.211  40.626  28.304  1.00  0.00           C
ATOM   2928 HG12 ILE   184      26.374  41.321  28.379  1.00  0.00           H
ATOM   2929 HG13 ILE   184      26.824  39.735  27.809  1.00  0.00           H
ATOM   2930  CD1 ILE   184      27.515  40.082  29.726  1.00  0.00           C
ATOM   2931 HD11 ILE   184      28.492  39.598  29.726  1.00  0.00           H
ATOM   2932 HD12 ILE   184      26.732  39.355  29.940  1.00  0.00           H
ATOM   2933 HD13 ILE   184      27.588  40.887  30.456  1.00  0.00           H
ATOM   2934  C   ILE   184      29.799  41.584  25.491  1.00  0.00           C
ATOM   2935  O   ILE   184      30.507  40.541  25.315  1.00  0.00           O
ATOM   2936  N   PRO   185      30.232  42.804  25.120  1.00  0.00           N
ATOM   2937  CD  PRO   185      29.439  43.990  24.795  1.00  0.00           C
ATOM   2938  HD2 PRO   185      29.404  44.674  25.643  1.00  0.00           H
ATOM   2939  HD3 PRO   185      28.485  43.675  24.371  1.00  0.00           H
ATOM   2940  CG  PRO   185      30.216  44.670  23.760  1.00  0.00           C
ATOM   2941  HG2 PRO   185      29.793  45.674  23.727  1.00  0.00           H
ATOM   2942  HG3 PRO   185      30.091  44.184  22.793  1.00  0.00           H
ATOM   2943  CB  PRO   185      31.689  44.603  24.303  1.00  0.00           C
ATOM   2944  HB2 PRO   185      31.820  45.357  25.079  1.00  0.00           H
ATOM   2945  HB3 PRO   185      32.434  44.674  23.509  1.00  0.00           H
ATOM   2946  CA  PRO   185      31.615  43.151  24.772  1.00  0.00           C
ATOM   2947  HA  PRO   185      31.946  42.514  23.951  1.00  0.00           H
ATOM   2948  C   PRO   185      32.608  43.018  25.951  1.00  0.00           C
ATOM   2949  O   PRO   185      33.235  43.953  26.409  1.00  0.00           O
ATOM   2950  N   ILE   186      32.783  41.786  26.435  1.00  0.00           N
ATOM   2951  H   ILE   186      32.033  41.172  26.150  1.00  0.00           H
ATOM   2952  CA  ILE   186      33.681  41.435  27.573  1.00  0.00           C
ATOM   2953  HA  ILE   186      34.450  42.205  27.639  1.00  0.00           H
ATOM   2954  CB  ILE   186      32.885  41.397  28.913  1.00  0.00           C
ATOM   2955  HB  ILE   186      31.901  40.969  28.719  1.00  0.00           H
ATOM   2956  CG2 ILE   186      33.587  40.646  30.088  1.00  0.00           C
ATOM   2957 HG21 ILE   186      33.758  39.579  29.943  1.00  0.00           H
ATOM   2958 HG22 ILE   186      32.925  40.772  30.947  1.00  0.00           H
ATOM   2959 HG23 ILE   186      34.507  41.189  30.302  1.00  0.00           H
ATOM   2960  CG1 ILE   186      32.490  42.822  29.429  1.00  0.00           C
ATOM   2961 HG12 ILE   186      33.443  43.275  29.704  1.00  0.00           H
ATOM   2962 HG13 ILE   186      32.018  43.406  28.638  1.00  0.00           H
ATOM   2963  CD1 ILE   186      31.597  42.836  30.678  1.00  0.00           C
ATOM   2964 HD11 ILE   186      32.170  42.582  31.571  1.00  0.00           H
ATOM   2965 HD12 ILE   186      30.726  42.209  30.487  1.00  0.00           H
ATOM   2966 HD13 ILE   186      31.246  43.853  30.847  1.00  0.00           H
ATOM   2967  C   ILE   186      34.333  40.057  27.269  1.00  0.00           C
ATOM   2968  O   ILE   186      33.800  39.188  26.568  1.00  0.00           O
ATOM   2969  N   GLU   187      35.543  39.761  27.840  1.00  0.00           N
ATOM   2970  H   GLU   187      36.032  40.433  28.415  1.00  0.00           H
ATOM   2971  CA  GLU   187      36.332  38.488  27.627  1.00  0.00           C
ATOM   2972  HA  GLU   187      35.689  37.618  27.495  1.00  0.00           H
ATOM   2973  CB  GLU   187      37.244  38.598  26.383  1.00  0.00           C
ATOM   2974  HB2 GLU   187      36.750  39.222  25.638  1.00  0.00           H
ATOM   2975  HB3 GLU   187      38.173  39.111  26.629  1.00  0.00           H
ATOM   2976  CG  GLU   187      37.597  37.235  25.923  1.00  0.00           C
ATOM   2977  HG2 GLU   187      37.907  36.596  26.749  1.00  0.00           H
ATOM   2978  HG3 GLU   187      36.669  36.807  25.546  1.00  0.00           H
ATOM   2979  CD  GLU   187      38.758  37.187  24.871  1.00  0.00           C
ATOM   2980  OE1 GLU   187      39.317  36.092  24.764  1.00  0.00           O
ATOM   2981  OE2 GLU   187      39.131  38.219  24.287  1.00  0.00           O
ATOM   2982  C   GLU   187      37.095  38.109  28.887  1.00  0.00           C
ATOM   2983  O   GLU   187      37.750  38.940  29.515  1.00  0.00           O
ATOM   2984  N   VAL   188      36.971  36.870  29.383  1.00  0.00           N
ATOM   2985  H   VAL   188      36.275  36.226  29.036  1.00  0.00           H
ATOM   2986  CA  VAL   188      37.617  36.420  30.612  1.00  0.00           C
ATOM   2987  HA  VAL   188      37.482  37.183  31.378  1.00  0.00           H
ATOM   2988  CB  VAL   188      36.817  35.170  31.218  1.00  0.00           C
ATOM   2989  HB  VAL   188      36.987  34.318  30.560  1.00  0.00           H
ATOM   2990  CG1 VAL   188      37.393  34.757  32.619  1.00  0.00           C
ATOM   2991 HG11 VAL   188      38.300  34.164  32.502  1.00  0.00           H
ATOM   2992 HG12 VAL   188      37.541  35.687  33.168  1.00  0.00           H
ATOM   2993 HG13 VAL   188      36.735  34.097  33.186  1.00  0.00           H
ATOM   2994  CG2 VAL   188      35.346  35.452  31.500  1.00  0.00           C
ATOM   2995 HG21 VAL   188      34.768  35.748  30.624  1.00  0.00           H
ATOM   2996 HG22 VAL   188      35.253  36.366  32.086  1.00  0.00           H
ATOM   2997 HG23 VAL   188      34.905  34.589  31.997  1.00  0.00           H
ATOM   2998  C   VAL   188      39.127  36.128  30.377  1.00  0.00           C
ATOM   2999  O   VAL   188      39.468  35.302  29.520  1.00  0.00           O
ATOM   3000  N   VAL   189      40.066  36.744  31.081  1.00  0.00           N
ATOM   3001  H   VAL   189      39.771  37.469  31.719  1.00  0.00           H
ATOM   3002  CA  VAL   189      41.563  36.613  30.945  1.00  0.00           C
ATOM   3003  HA  VAL   189      41.735  35.748  30.304  1.00  0.00           H
ATOM   3004  CB  VAL   189      42.083  37.838  30.208  1.00  0.00           C
ATOM   3005  HB  VAL   189      41.512  37.870  29.279  1.00  0.00           H
ATOM   3006  CG1 VAL   189      41.884  39.101  31.109  1.00  0.00           C
ATOM   3007 HG11 VAL   189      42.594  39.880  30.836  1.00  0.00           H
ATOM   3008 HG12 VAL   189      40.860  39.450  30.978  1.00  0.00           H
ATOM   3009 HG13 VAL   189      41.905  38.853  32.169  1.00  0.00           H
ATOM   3010  CG2 VAL   189      43.522  37.674  29.786  1.00  0.00           C
ATOM   3011 HG21 VAL   189      44.029  38.599  29.512  1.00  0.00           H
ATOM   3012 HG22 VAL   189      43.555  36.958  28.964  1.00  0.00           H
ATOM   3013 HG23 VAL   189      44.191  37.431  30.611  1.00  0.00           H
ATOM   3014  C   VAL   189      42.370  36.223  32.197  1.00  0.00           C
ATOM   3015  O   VAL   189      43.334  35.577  31.963  1.00  0.00           O
ATOM   3016  N   ALA   190      41.978  36.552  33.463  1.00  0.00           N
ATOM   3017  H   ALA   190      41.171  37.145  33.598  1.00  0.00           H
ATOM   3018  CA  ALA   190      42.661  36.035  34.669  1.00  0.00           C
ATOM   3019  HA  ALA   190      43.143  35.076  34.485  1.00  0.00           H
ATOM   3020  CB  ALA   190      43.684  37.083  35.302  1.00  0.00           C
ATOM   3021  HB1 ALA   190      43.988  36.681  36.269  1.00  0.00           H
ATOM   3022  HB2 ALA   190      43.210  38.061  35.389  1.00  0.00           H
ATOM   3023  HB3 ALA   190      44.509  37.078  34.589  1.00  0.00           H
ATOM   3024  C   ALA   190      41.663  35.562  35.698  1.00  0.00           C
ATOM   3025  O   ALA   190      40.557  36.134  35.837  1.00  0.00           O
ATOM   3026  N   LEU   191      41.912  34.468  36.459  1.00  0.00           N
ATOM   3027  H   LEU   191      42.825  34.059  36.318  1.00  0.00           H
ATOM   3028  CA  LEU   191      41.254  33.788  37.583  1.00  0.00           C
ATOM   3029  HA  LEU   191      40.336  34.351  37.752  1.00  0.00           H
ATOM   3030  CB  LEU   191      40.882  32.318  37.273  1.00  0.00           C
ATOM   3031  HB2 LEU   191      40.540  32.323  36.238  1.00  0.00           H
ATOM   3032  HB3 LEU   191      41.707  31.621  37.412  1.00  0.00           H
ATOM   3033  CG  LEU   191      39.742  31.681  38.067  1.00  0.00           C
ATOM   3034  HG  LEU   191      39.435  30.756  37.578  1.00  0.00           H
ATOM   3035  CD1 LEU   191      40.207  31.239  39.427  1.00  0.00           C
ATOM   3036 HD11 LEU   191      41.084  30.592  39.420  1.00  0.00           H
ATOM   3037 HD12 LEU   191      39.505  30.597  39.960  1.00  0.00           H
ATOM   3038 HD13 LEU   191      40.353  32.155  39.998  1.00  0.00           H
ATOM   3039  CD2 LEU   191      38.415  32.441  38.138  1.00  0.00           C
ATOM   3040 HD21 LEU   191      37.657  31.847  38.649  1.00  0.00           H
ATOM   3041 HD22 LEU   191      38.510  33.441  38.563  1.00  0.00           H
ATOM   3042 HD23 LEU   191      38.165  32.594  37.089  1.00  0.00           H
ATOM   3043  C   LEU   191      42.128  33.869  38.817  1.00  0.00           C
ATOM   3044  O   LEU   191      43.262  33.358  38.830  1.00  0.00           O
ATOM   3045  N   ILE   192      41.638  34.535  39.853  1.00  0.00           N
ATOM   3046  H   ILE   192      40.773  35.053  39.785  1.00  0.00           H
ATOM   3047  CA  ILE   192      42.536  34.943  40.961  1.00  0.00           C
ATOM   3048  HA  ILE   192      43.422  34.310  40.898  1.00  0.00           H
ATOM   3049  CB  ILE   192      42.999  36.439  40.870  1.00  0.00           C
ATOM   3050  HB  ILE   192      43.926  36.531  41.437  1.00  0.00           H
ATOM   3051  CG2 ILE   192      43.433  36.881  39.474  1.00  0.00           C
ATOM   3052 HG21 ILE   192      44.013  36.043  39.088  1.00  0.00           H
ATOM   3053 HG22 ILE   192      44.227  37.621  39.566  1.00  0.00           H
ATOM   3054 HG23 ILE   192      42.549  37.220  38.934  1.00  0.00           H
ATOM   3055  CG1 ILE   192      41.921  37.460  41.405  1.00  0.00           C
ATOM   3056 HG12 ILE   192      41.128  37.659  40.686  1.00  0.00           H
ATOM   3057 HG13 ILE   192      41.432  37.043  42.285  1.00  0.00           H
ATOM   3058  CD1 ILE   192      42.581  38.732  41.867  1.00  0.00           C
ATOM   3059 HD11 ILE   192      41.879  39.293  42.486  1.00  0.00           H
ATOM   3060 HD12 ILE   192      42.969  39.241  40.986  1.00  0.00           H
ATOM   3061 HD13 ILE   192      43.478  38.546  42.458  1.00  0.00           H
ATOM   3062  C   ILE   192      41.874  34.555  42.323  1.00  0.00           C
ATOM   3063  O   ILE   192      40.669  34.273  42.461  1.00  0.00           O
ATOM   3064  N   ASN   193      42.693  34.603  43.350  1.00  0.00           N
ATOM   3065  H   ASN   193      43.677  34.639  43.128  1.00  0.00           H
ATOM   3066  CA  ASN   193      42.311  34.847  44.749  1.00  0.00           C
ATOM   3067  HA  ASN   193      41.269  34.548  44.861  1.00  0.00           H
ATOM   3068  CB  ASN   193      43.323  34.031  45.568  1.00  0.00           C
ATOM   3069  HB2 ASN   193      43.495  33.059  45.108  1.00  0.00           H
ATOM   3070  HB3 ASN   193      44.293  34.528  45.601  1.00  0.00           H
ATOM   3071  CG  ASN   193      42.744  33.668  46.943  1.00  0.00           C
ATOM   3072  OD1 ASN   193      42.923  34.437  47.863  1.00  0.00           O
ATOM   3073  ND2 ASN   193      41.940  32.630  47.006  1.00  0.00           N
ATOM   3074 HD21 ASN   193      41.857  32.041  46.189  1.00  0.00           H
ATOM   3075 HD22 ASN   193      41.655  32.444  47.956  1.00  0.00           H
ATOM   3076  C   ASN   193      42.583  36.297  45.061  1.00  0.00           C
ATOM   3077  O   ASN   193      43.621  36.876  44.769  1.00  0.00           O
ATOM   3078  N   ASP   194      41.758  36.900  45.891  1.00  0.00           N
ATOM   3079  H   ASP   194      40.957  36.412  46.263  1.00  0.00           H
ATOM   3080  CA  ASP   194      41.962  38.352  46.254  1.00  0.00           C
ATOM   3081  HA  ASP   194      42.130  38.836  45.291  1.00  0.00           H
ATOM   3082  CB  ASP   194      40.657  39.137  46.811  1.00  0.00           C
ATOM   3083  HB2 ASP   194      40.789  40.215  46.719  1.00  0.00           H
ATOM   3084  HB3 ASP   194      39.788  38.912  46.193  1.00  0.00           H
ATOM   3085  CG  ASP   194      40.151  38.877  48.217  1.00  0.00           C
ATOM   3086  OD1 ASP   194      40.579  37.888  48.873  1.00  0.00           O
ATOM   3087  OD2 ASP   194      39.368  39.643  48.752  1.00  0.00           O
ATOM   3088  C   ASP   194      43.178  38.630  47.211  1.00  0.00           C
ATOM   3089  O   ASP   194      43.720  39.740  47.255  1.00  0.00           O
ATOM   3090  N   THR   195      43.700  37.539  47.829  1.00  0.00           N
ATOM   3091  H   THR   195      43.213  36.656  47.880  1.00  0.00           H
ATOM   3092  CA  THR   195      45.029  37.484  48.464  1.00  0.00           C
ATOM   3093  HA  THR   195      45.120  38.329  49.144  1.00  0.00           H
ATOM   3094  CB  THR   195      45.348  36.210  49.118  1.00  0.00           C
ATOM   3095  HB  THR   195      45.641  35.486  48.358  1.00  0.00           H
ATOM   3096  CG2 THR   195      46.440  36.346  50.134  1.00  0.00           C
ATOM   3097 HG21 THR   195      45.992  36.557  51.105  1.00  0.00           H
ATOM   3098 HG22 THR   195      47.077  37.188  49.860  1.00  0.00           H
ATOM   3099 HG23 THR   195      46.976  35.397  50.162  1.00  0.00           H
ATOM   3100  OG1 THR   195      44.198  35.731  49.748  1.00  0.00           O
ATOM   3101  HG1 THR   195      43.786  35.303  48.994  1.00  0.00           H
ATOM   3102  C   THR   195      46.153  37.812  47.383  1.00  0.00           C
ATOM   3103  O   THR   195      46.959  38.689  47.597  1.00  0.00           O
ATOM   3104  N   THR   196      46.221  37.165  46.170  1.00  0.00           N
ATOM   3105  H   THR   196      45.618  36.364  46.050  1.00  0.00           H
ATOM   3106  CA  THR   196      47.176  37.528  45.114  1.00  0.00           C
ATOM   3107  HA  THR   196      48.138  37.614  45.619  1.00  0.00           H
ATOM   3108  CB  THR   196      47.201  36.495  44.019  1.00  0.00           C
ATOM   3109  HB  THR   196      46.235  36.484  43.514  1.00  0.00           H
ATOM   3110  CG2 THR   196      48.282  36.638  42.934  1.00  0.00           C
ATOM   3111 HG21 THR   196      48.143  37.577  42.399  1.00  0.00           H
ATOM   3112 HG22 THR   196      48.133  35.896  42.150  1.00  0.00           H
ATOM   3113 HG23 THR   196      49.278  36.497  43.355  1.00  0.00           H
ATOM   3114  OG1 THR   196      47.306  35.199  44.516  1.00  0.00           O
ATOM   3115  HG1 THR   196      46.507  34.773  44.195  1.00  0.00           H
ATOM   3116  C   THR   196      46.837  38.923  44.567  1.00  0.00           C
ATOM   3117  O   THR   196      47.646  39.630  44.083  1.00  0.00           O
ATOM   3118  N   GLY   197      45.626  39.353  44.773  1.00  0.00           N
ATOM   3119  H   GLY   197      44.929  38.705  45.109  1.00  0.00           H
ATOM   3120  CA  GLY   197      45.148  40.698  44.387  1.00  0.00           C
ATOM   3121  HA2 GLY   197      45.289  40.834  43.314  1.00  0.00           H
ATOM   3122  HA3 GLY   197      44.064  40.816  44.411  1.00  0.00           H
ATOM   3123  C   GLY   197      45.785  41.784  45.184  1.00  0.00           C
ATOM   3124  O   GLY   197      46.459  42.587  44.626  1.00  0.00           O
ATOM   3125  N   THR   198      45.668  41.701  46.506  1.00  0.00           N
ATOM   3126  H   THR   198      45.085  40.946  46.839  1.00  0.00           H
ATOM   3127  CA  THR   198      46.191  42.643  47.488  1.00  0.00           C
ATOM   3128  HA  THR   198      45.709  43.604  47.306  1.00  0.00           H
ATOM   3129  CB  THR   198      45.700  41.982  48.808  1.00  0.00           C
ATOM   3130  HB  THR   198      45.976  40.931  48.879  1.00  0.00           H
ATOM   3131  CG2 THR   198      46.309  42.682  50.018  1.00  0.00           C
ATOM   3132 HG21 THR   198      45.751  42.371  50.902  1.00  0.00           H
ATOM   3133 HG22 THR   198      46.321  43.752  49.813  1.00  0.00           H
ATOM   3134 HG23 THR   198      47.301  42.270  50.208  1.00  0.00           H
ATOM   3135  OG1 THR   198      44.286  42.037  48.893  1.00  0.00           O
ATOM   3136  HG1 THR   198      44.034  41.210  48.474  1.00  0.00           H
ATOM   3137  C   THR   198      47.739  42.733  47.531  1.00  0.00           C
ATOM   3138  O   THR   198      48.315  43.807  47.725  1.00  0.00           O
ATOM   3139  N   LEU   199      48.474  41.706  47.089  1.00  0.00           N
ATOM   3140  H   LEU   199      47.942  40.866  46.914  1.00  0.00           H
ATOM   3141  CA  LEU   199      49.845  41.813  46.680  1.00  0.00           C
ATOM   3142  HA  LEU   199      50.406  42.219  47.523  1.00  0.00           H
ATOM   3143  CB  LEU   199      50.429  40.391  46.628  1.00  0.00           C
ATOM   3144  HB2 LEU   199      50.716  40.011  47.608  1.00  0.00           H
ATOM   3145  HB3 LEU   199      49.602  39.714  46.416  1.00  0.00           H
ATOM   3146  CG  LEU   199      51.644  40.208  45.649  1.00  0.00           C
ATOM   3147  HG  LEU   199      51.464  40.822  44.765  1.00  0.00           H
ATOM   3148  CD1 LEU   199      52.896  40.802  46.332  1.00  0.00           C
ATOM   3149 HD11 LEU   199      53.756  40.649  45.680  1.00  0.00           H
ATOM   3150 HD12 LEU   199      52.984  40.394  47.339  1.00  0.00           H
ATOM   3151 HD13 LEU   199      52.725  41.866  46.501  1.00  0.00           H
ATOM   3152  CD2 LEU   199      51.741  38.844  44.998  1.00  0.00           C
ATOM   3153 HD21 LEU   199      52.399  38.884  44.131  1.00  0.00           H
ATOM   3154 HD22 LEU   199      52.007  38.144  45.790  1.00  0.00           H
ATOM   3155 HD23 LEU   199      50.765  38.496  44.661  1.00  0.00           H
ATOM   3156  C   LEU   199      49.971  42.678  45.385  1.00  0.00           C
ATOM   3157  O   LEU   199      50.747  43.637  45.503  1.00  0.00           O
ATOM   3158  N   VAL   200      49.368  42.317  44.223  1.00  0.00           N
ATOM   3159  H   VAL   200      48.749  41.519  44.252  1.00  0.00           H
ATOM   3160  CA  VAL   200      49.862  42.971  42.946  1.00  0.00           C
ATOM   3161  HA  VAL   200      50.925  43.208  42.917  1.00  0.00           H
ATOM   3162  CB  VAL   200      49.627  41.931  41.818  1.00  0.00           C
ATOM   3163  HB  VAL   200      48.915  41.169  42.139  1.00  0.00           H
ATOM   3164  CG1 VAL   200      49.276  42.571  40.509  1.00  0.00           C
ATOM   3165 HG11 VAL   200      49.446  41.855  39.705  1.00  0.00           H
ATOM   3166 HG12 VAL   200      48.242  42.912  40.472  1.00  0.00           H
ATOM   3167 HG13 VAL   200      50.018  43.365  40.445  1.00  0.00           H
ATOM   3168  CG2 VAL   200      50.932  41.205  41.546  1.00  0.00           C
ATOM   3169 HG21 VAL   200      50.843  40.553  40.678  1.00  0.00           H
ATOM   3170 HG22 VAL   200      51.198  40.586  42.403  1.00  0.00           H
ATOM   3171 HG23 VAL   200      51.779  41.871  41.382  1.00  0.00           H
ATOM   3172  C   VAL   200      49.215  44.322  42.765  1.00  0.00           C
ATOM   3173  O   VAL   200      49.856  45.267  42.251  1.00  0.00           O
ATOM   3174  N   ALA   201      48.075  44.633  43.473  1.00  0.00           N
ATOM   3175  H   ALA   201      47.686  43.834  43.952  1.00  0.00           H
ATOM   3176  CA  ALA   201      47.386  45.902  43.620  1.00  0.00           C
ATOM   3177  HA  ALA   201      47.072  46.257  42.638  1.00  0.00           H
ATOM   3178  CB  ALA   201      46.166  45.806  44.528  1.00  0.00           C
ATOM   3179  HB1 ALA   201      45.535  46.693  44.479  1.00  0.00           H
ATOM   3180  HB2 ALA   201      46.373  45.750  45.597  1.00  0.00           H
ATOM   3181  HB3 ALA   201      45.631  44.896  44.258  1.00  0.00           H
ATOM   3182  C   ALA   201      48.332  46.960  44.198  1.00  0.00           C
ATOM   3183  O   ALA   201      48.505  48.081  43.701  1.00  0.00           O
ATOM   3184  N   SER   202      49.003  46.503  45.309  1.00  0.00           N
ATOM   3185  H   SER   202      48.795  45.543  45.544  1.00  0.00           H
ATOM   3186  CA  SER   202      49.919  47.293  46.104  1.00  0.00           C
ATOM   3187  HA  SER   202      49.548  48.288  46.355  1.00  0.00           H
ATOM   3188  CB  SER   202      50.142  46.543  47.381  1.00  0.00           C
ATOM   3189  HB2 SER   202      50.409  45.554  47.010  1.00  0.00           H
ATOM   3190  HB3 SER   202      50.891  47.062  47.980  1.00  0.00           H
ATOM   3191  OG  SER   202      49.010  46.366  48.131  1.00  0.00           O
ATOM   3192  HG  SER   202      48.837  45.436  47.965  1.00  0.00           H
ATOM   3193  C   SER   202      51.238  47.452  45.315  1.00  0.00           C
ATOM   3194  O   SER   202      51.673  48.593  45.164  1.00  0.00           O
ATOM   3195  N   TYR   203      51.815  46.411  44.687  1.00  0.00           N
ATOM   3196  H   TYR   203      51.407  45.492  44.777  1.00  0.00           H
ATOM   3197  CA  TYR   203      53.107  46.529  43.938  1.00  0.00           C
ATOM   3198  HA  TYR   203      53.837  47.058  44.551  1.00  0.00           H
ATOM   3199  CB  TYR   203      53.506  45.088  43.549  1.00  0.00           C
ATOM   3200  HB2 TYR   203      53.276  44.463  44.411  1.00  0.00           H
ATOM   3201  HB3 TYR   203      52.984  44.685  42.681  1.00  0.00           H
ATOM   3202  CG  TYR   203      55.017  44.786  43.323  1.00  0.00           C
ATOM   3203  CD1 TYR   203      56.031  45.718  43.657  1.00  0.00           C
ATOM   3204  HD1 TYR   203      55.762  46.680  44.069  1.00  0.00           H
ATOM   3205  CE1 TYR   203      57.405  45.487  43.457  1.00  0.00           C
ATOM   3206  HE1 TYR   203      58.158  46.237  43.648  1.00  0.00           H
ATOM   3207  CZ  TYR   203      57.659  44.321  42.655  1.00  0.00           C
ATOM   3208  OH  TYR   203      58.934  44.410  42.100  1.00  0.00           O
ATOM   3209  HH  TYR   203      59.235  45.319  42.039  1.00  0.00           H
ATOM   3210  CE2 TYR   203      56.678  43.249  42.385  1.00  0.00           C
ATOM   3211  HE2 TYR   203      57.016  42.321  41.948  1.00  0.00           H
ATOM   3212  CD2 TYR   203      55.350  43.517  42.750  1.00  0.00           C
ATOM   3213  HD2 TYR   203      54.620  42.747  42.546  1.00  0.00           H
ATOM   3214  C   TYR   203      53.091  47.426  42.700  1.00  0.00           C
ATOM   3215  O   TYR   203      54.142  47.968  42.280  1.00  0.00           O
ATOM   3216  N   TYR   204      51.907  47.614  42.081  1.00  0.00           N
ATOM   3217  H   TYR   204      51.183  47.062  42.518  1.00  0.00           H
ATOM   3218  CA  TYR   204      51.749  48.579  41.036  1.00  0.00           C
ATOM   3219  HA  TYR   204      52.431  48.341  40.219  1.00  0.00           H
ATOM   3220  CB  TYR   204      50.368  48.451  40.478  1.00  0.00           C
ATOM   3221  HB2 TYR   204      50.127  47.389  40.448  1.00  0.00           H
ATOM   3222  HB3 TYR   204      49.689  48.877  41.218  1.00  0.00           H
ATOM   3223  CG  TYR   204      50.152  49.279  39.250  1.00  0.00           C
ATOM   3224  CD1 TYR   204      50.575  48.844  37.924  1.00  0.00           C
ATOM   3225  HD1 TYR   204      51.071  47.889  37.844  1.00  0.00           H
ATOM   3226  CE1 TYR   204      50.434  49.720  36.827  1.00  0.00           C
ATOM   3227  HE1 TYR   204      50.842  49.457  35.862  1.00  0.00           H
ATOM   3228  CZ  TYR   204      49.651  50.826  36.968  1.00  0.00           C
ATOM   3229  OH  TYR   204      49.378  51.678  35.928  1.00  0.00           O
ATOM   3230  HH  TYR   204      49.594  51.336  35.059  1.00  0.00           H
ATOM   3231  CE2 TYR   204      49.361  51.305  38.223  1.00  0.00           C
ATOM   3232  HE2 TYR   204      48.851  52.256  38.245  1.00  0.00           H
ATOM   3233  CD2 TYR   204      49.648  50.612  39.447  1.00  0.00           C
ATOM   3234  HD2 TYR   204      49.382  51.036  40.404  1.00  0.00           H
ATOM   3235  C   TYR   204      51.881  50.078  41.550  1.00  0.00           C
ATOM   3236  O   TYR   204      52.761  50.780  41.113  1.00  0.00           O
ATOM   3237  N   THR   205      51.273  50.492  42.662  1.00  0.00           N
ATOM   3238  H   THR   205      50.769  49.787  43.180  1.00  0.00           H
ATOM   3239  CA  THR   205      51.480  51.740  43.321  1.00  0.00           C
ATOM   3240  HA  THR   205      51.369  52.537  42.585  1.00  0.00           H
ATOM   3241  CB  THR   205      50.414  52.093  44.279  1.00  0.00           C
ATOM   3242  HB  THR   205      50.503  53.166  44.447  1.00  0.00           H
ATOM   3243  CG2 THR   205      49.046  51.761  43.730  1.00  0.00           C
ATOM   3244 HG21 THR   205      48.205  52.173  44.288  1.00  0.00           H
ATOM   3245 HG22 THR   205      48.902  50.681  43.773  1.00  0.00           H
ATOM   3246 HG23 THR   205      48.961  52.132  42.709  1.00  0.00           H
ATOM   3247  OG1 THR   205      50.510  51.437  45.516  1.00  0.00           O
ATOM   3248  HG1 THR   205      50.329  50.497  45.440  1.00  0.00           H
ATOM   3249  C   THR   205      52.855  51.889  44.054  1.00  0.00           C
ATOM   3250  O   THR   205      53.392  52.919  44.181  1.00  0.00           O
ATOM   3251  N   ASP   206      53.456  50.817  44.642  1.00  0.00           N
ATOM   3252  H   ASP   206      52.868  49.997  44.661  1.00  0.00           H
ATOM   3253  CA  ASP   206      54.503  50.914  45.603  1.00  0.00           C
ATOM   3254  HA  ASP   206      55.010  51.877  45.543  1.00  0.00           H
ATOM   3255  CB  ASP   206      53.754  50.908  46.971  1.00  0.00           C
ATOM   3256  HB2 ASP   206      53.173  51.829  47.014  1.00  0.00           H
ATOM   3257  HB3 ASP   206      53.012  50.109  46.958  1.00  0.00           H
ATOM   3258  CG  ASP   206      54.657  50.845  48.228  1.00  0.00           C
ATOM   3259  OD1 ASP   206      55.918  50.757  48.155  1.00  0.00           O
ATOM   3260  OD2 ASP   206      53.993  50.716  49.348  1.00  0.00           O
ATOM   3261  C   ASP   206      55.521  49.734  45.501  1.00  0.00           C
ATOM   3262  O   ASP   206      55.154  48.574  45.808  1.00  0.00           O
ATOM   3263  N   PRO   207      56.742  49.939  44.993  1.00  0.00           N
ATOM   3264  CD  PRO   207      57.243  51.311  44.583  1.00  0.00           C
ATOM   3265  HD2 PRO   207      57.051  52.047  45.364  1.00  0.00           H
ATOM   3266  HD3 PRO   207      56.844  51.681  43.639  1.00  0.00           H
ATOM   3267  CG  PRO   207      58.716  51.235  44.511  1.00  0.00           C
ATOM   3268  HG2 PRO   207      59.143  51.250  45.514  1.00  0.00           H
ATOM   3269  HG3 PRO   207      59.139  52.053  43.928  1.00  0.00           H
ATOM   3270  CB  PRO   207      58.931  49.827  43.943  1.00  0.00           C
ATOM   3271  HB2 PRO   207      59.839  49.237  44.070  1.00  0.00           H
ATOM   3272  HB3 PRO   207      58.770  50.041  42.886  1.00  0.00           H
ATOM   3273  CA  PRO   207      57.843  49.004  44.625  1.00  0.00           C
ATOM   3274  HA  PRO   207      57.436  48.291  43.909  1.00  0.00           H
ATOM   3275  C   PRO   207      58.512  48.374  45.847  1.00  0.00           C
ATOM   3276  O   PRO   207      59.327  47.507  45.691  1.00  0.00           O
ATOM   3277  N   GLU   208      58.210  48.889  47.069  1.00  0.00           N
ATOM   3278  H   GLU   208      57.610  49.701  47.104  1.00  0.00           H
ATOM   3279  CA  GLU   208      58.683  48.457  48.354  1.00  0.00           C
ATOM   3280  HA  GLU   208      59.654  48.005  48.156  1.00  0.00           H
ATOM   3281  CB  GLU   208      58.868  49.525  49.447  1.00  0.00           C
ATOM   3282  HB2 GLU   208      57.891  49.911  49.736  1.00  0.00           H
ATOM   3283  HB3 GLU   208      59.405  49.007  50.242  1.00  0.00           H
ATOM   3284  CG  GLU   208      59.704  50.756  49.000  1.00  0.00           C
ATOM   3285  HG2 GLU   208      59.108  51.244  48.228  1.00  0.00           H
ATOM   3286  HG3 GLU   208      59.831  51.446  49.833  1.00  0.00           H
ATOM   3287  CD  GLU   208      61.087  50.420  48.358  1.00  0.00           C
ATOM   3288  OE1 GLU   208      61.100  50.542  47.170  1.00  0.00           O
ATOM   3289  OE2 GLU   208      61.964  49.960  49.082  1.00  0.00           O
ATOM   3290  C   GLU   208      57.907  47.259  48.903  1.00  0.00           C
ATOM   3291  O   GLU   208      58.351  46.482  49.754  1.00  0.00           O
ATOM   3292  N   THR   209      56.733  46.919  48.254  1.00  0.00           N
ATOM   3293  H   THR   209      56.490  47.541  47.497  1.00  0.00           H
ATOM   3294  CA  THR   209      55.924  45.762  48.476  1.00  0.00           C
ATOM   3295  HA  THR   209      55.531  45.768  49.492  1.00  0.00           H
ATOM   3296  CB  THR   209      54.737  45.799  47.502  1.00  0.00           C
ATOM   3297  HB  THR   209      55.198  45.783  46.514  1.00  0.00           H
ATOM   3298  CG2 THR   209      53.609  44.766  47.726  1.00  0.00           C
ATOM   3299 HG21 THR   209      53.896  43.751  47.453  1.00  0.00           H
ATOM   3300 HG22 THR   209      52.719  44.947  47.124  1.00  0.00           H
ATOM   3301 HG23 THR   209      53.310  44.772  48.774  1.00  0.00           H
ATOM   3302  OG1 THR   209      54.020  46.992  47.614  1.00  0.00           O
ATOM   3303  HG1 THR   209      54.349  47.740  47.109  1.00  0.00           H
ATOM   3304  C   THR   209      56.677  44.434  48.318  1.00  0.00           C
ATOM   3305  O   THR   209      57.301  44.182  47.306  1.00  0.00           O
ATOM   3306  N   LYS   210      56.473  43.534  49.322  1.00  0.00           N
ATOM   3307  H   LYS   210      55.908  43.813  50.112  1.00  0.00           H
ATOM   3308  CA  LYS   210      57.064  42.137  49.223  1.00  0.00           C
ATOM   3309  HA  LYS   210      57.626  42.123  48.290  1.00  0.00           H
ATOM   3310  CB  LYS   210      58.027  42.070  50.385  1.00  0.00           C
ATOM   3311  HB2 LYS   210      57.462  42.234  51.303  1.00  0.00           H
ATOM   3312  HB3 LYS   210      58.351  41.040  50.540  1.00  0.00           H
ATOM   3313  CG  LYS   210      59.273  42.993  50.398  1.00  0.00           C
ATOM   3314  HG2 LYS   210      58.872  43.983  50.617  1.00  0.00           H
ATOM   3315  HG3 LYS   210      59.826  42.702  51.292  1.00  0.00           H
ATOM   3316  CD  LYS   210      60.242  43.099  49.169  1.00  0.00           C
ATOM   3317  HD2 LYS   210      60.636  42.102  48.979  1.00  0.00           H
ATOM   3318  HD3 LYS   210      59.605  43.462  48.363  1.00  0.00           H
ATOM   3319  CE  LYS   210      61.312  44.112  49.401  1.00  0.00           C
ATOM   3320  HE2 LYS   210      60.925  45.124  49.278  1.00  0.00           H
ATOM   3321  HE3 LYS   210      61.731  44.020  50.404  1.00  0.00           H
ATOM   3322  NZ  LYS   210      62.301  44.060  48.333  1.00  0.00           N
ATOM   3323  HZ1 LYS   210      62.279  43.099  48.025  1.00  0.00           H
ATOM   3324  HZ2 LYS   210      63.243  44.241  48.649  1.00  0.00           H
ATOM   3325  HZ3 LYS   210      62.100  44.764  47.637  1.00  0.00           H
ATOM   3326  C   LYS   210      56.077  41.041  49.273  1.00  0.00           C
ATOM   3327  O   LYS   210      56.308  40.010  48.570  1.00  0.00           O
ATOM   3328  N   MET   211      54.916  41.270  49.975  1.00  0.00           N
ATOM   3329  H   MET   211      54.675  42.181  50.340  1.00  0.00           H
ATOM   3330  CA  MET   211      53.918  40.269  50.347  1.00  0.00           C
ATOM   3331  HA  MET   211      53.863  39.600  49.488  1.00  0.00           H
ATOM   3332  CB  MET   211      54.459  39.424  51.615  1.00  0.00           C
ATOM   3333  HB2 MET   211      55.523  39.209  51.513  1.00  0.00           H
ATOM   3334  HB3 MET   211      54.262  40.081  52.461  1.00  0.00           H
ATOM   3335  CG  MET   211      53.750  38.114  52.044  1.00  0.00           C
ATOM   3336  HG2 MET   211      52.676  38.199  51.877  1.00  0.00           H
ATOM   3337  HG3 MET   211      54.044  37.330  51.347  1.00  0.00           H
ATOM   3338  SD  MET   211      54.230  37.746  53.691  1.00  0.00           S
ATOM   3339  CE  MET   211      52.960  36.561  54.211  1.00  0.00           C
ATOM   3340  HE1 MET   211      52.906  35.752  53.483  1.00  0.00           H
ATOM   3341  HE2 MET   211      53.125  36.166  55.214  1.00  0.00           H
ATOM   3342  HE3 MET   211      51.988  37.054  54.201  1.00  0.00           H
ATOM   3343  C   MET   211      52.550  40.963  50.706  1.00  0.00           C
ATOM   3344  O   MET   211      52.564  42.025  51.345  1.00  0.00           O
ATOM   3345  N   GLY   212      51.389  40.320  50.327  1.00  0.00           N
ATOM   3346  H   GLY   212      51.432  39.429  49.855  1.00  0.00           H
ATOM   3347  CA  GLY   212      50.065  40.699  50.832  1.00  0.00           C
ATOM   3348  HA2 GLY   212      50.083  41.697  51.272  1.00  0.00           H
ATOM   3349  HA3 GLY   212      49.266  40.597  50.097  1.00  0.00           H
ATOM   3350  C   GLY   212      49.672  39.814  52.027  1.00  0.00           C
ATOM   3351  O   GLY   212      50.038  38.659  51.992  1.00  0.00           O
ATOM   3352  N   VAL   213      49.025  40.291  53.038  1.00  0.00           N
ATOM   3353  H   VAL   213      48.701  41.243  52.940  1.00  0.00           H
ATOM   3354  CA  VAL   213      48.586  39.484  54.215  1.00  0.00           C
ATOM   3355  HA  VAL   213      48.735  38.417  54.045  1.00  0.00           H
ATOM   3356  CB  VAL   213      49.427  39.809  55.414  1.00  0.00           C
ATOM   3357  HB  VAL   213      50.484  39.666  55.190  1.00  0.00           H
ATOM   3358  CG1 VAL   213      49.245  41.271  55.885  1.00  0.00           C
ATOM   3359 HG11 VAL   213      49.604  41.941  55.103  1.00  0.00           H
ATOM   3360 HG12 VAL   213      48.185  41.493  56.009  1.00  0.00           H
ATOM   3361 HG13 VAL   213      49.880  41.427  56.756  1.00  0.00           H
ATOM   3362  CG2 VAL   213      49.115  38.848  56.647  1.00  0.00           C
ATOM   3363 HG21 VAL   213      49.465  37.848  56.395  1.00  0.00           H
ATOM   3364 HG22 VAL   213      48.084  38.851  57.002  1.00  0.00           H
ATOM   3365 HG23 VAL   213      49.783  39.295  57.383  1.00  0.00           H
ATOM   3366  C   VAL   213      47.066  39.803  54.439  1.00  0.00           C
ATOM   3367  O   VAL   213      46.545  40.931  54.268  1.00  0.00           O
ATOM   3368  N   ILE   214      46.339  38.780  54.946  1.00  0.00           N
ATOM   3369  H   ILE   214      46.779  37.880  55.069  1.00  0.00           H
ATOM   3370  CA  ILE   214      44.874  38.737  55.371  1.00  0.00           C
ATOM   3371  HA  ILE   214      44.430  39.729  55.298  1.00  0.00           H
ATOM   3372  CB  ILE   214      44.103  37.901  54.353  1.00  0.00           C
ATOM   3373  HB  ILE   214      44.445  36.867  54.365  1.00  0.00           H
ATOM   3374  CG2 ILE   214      42.653  37.794  54.744  1.00  0.00           C
ATOM   3375 HG21 ILE   214      42.518  37.056  55.535  1.00  0.00           H
ATOM   3376 HG22 ILE   214      42.157  37.469  53.829  1.00  0.00           H
ATOM   3377 HG23 ILE   214      42.300  38.773  55.070  1.00  0.00           H
ATOM   3378  CG1 ILE   214      44.386  38.402  52.853  1.00  0.00           C
ATOM   3379 HG12 ILE   214      45.460  38.509  52.692  1.00  0.00           H
ATOM   3380 HG13 ILE   214      43.846  37.798  52.123  1.00  0.00           H
ATOM   3381  CD1 ILE   214      43.786  39.804  52.620  1.00  0.00           C
ATOM   3382 HD11 ILE   214      44.503  40.546  52.972  1.00  0.00           H
ATOM   3383 HD12 ILE   214      42.773  39.910  53.008  1.00  0.00           H
ATOM   3384 HD13 ILE   214      43.770  40.022  51.553  1.00  0.00           H
ATOM   3385  C   ILE   214      44.724  38.231  56.784  1.00  0.00           C
ATOM   3386  O   ILE   214      45.067  37.182  57.237  1.00  0.00           O
ATOM   3387  N   PHE   215      44.031  39.066  57.537  1.00  0.00           N
ATOM   3388  H   PHE   215      43.737  39.859  56.985  1.00  0.00           H
ATOM   3389  CA  PHE   215      43.491  38.953  58.929  1.00  0.00           C
ATOM   3390  HA  PHE   215      43.837  37.967  59.239  1.00  0.00           H
ATOM   3391  CB  PHE   215      44.182  40.072  59.709  1.00  0.00           C
ATOM   3392  HB2 PHE   215      43.818  41.039  59.364  1.00  0.00           H
ATOM   3393  HB3 PHE   215      43.969  39.907  60.764  1.00  0.00           H
ATOM   3394  CG  PHE   215      45.742  40.211  59.722  1.00  0.00           C
ATOM   3395  CD1 PHE   215      46.550  39.411  60.561  1.00  0.00           C
ATOM   3396  HD1 PHE   215      46.149  38.632  61.193  1.00  0.00           H
ATOM   3397  CE1 PHE   215      47.912  39.643  60.574  1.00  0.00           C
ATOM   3398  HE1 PHE   215      48.521  38.983  61.173  1.00  0.00           H
ATOM   3399  CZ  PHE   215      48.434  40.823  60.027  1.00  0.00           C
ATOM   3400  HZ  PHE   215      49.453  41.123  60.226  1.00  0.00           H
ATOM   3401  CE2 PHE   215      47.671  41.578  59.112  1.00  0.00           C
ATOM   3402  HE2 PHE   215      48.179  42.406  58.641  1.00  0.00           H
ATOM   3403  CD2 PHE   215      46.232  41.253  58.917  1.00  0.00           C
ATOM   3404  HD2 PHE   215      45.634  41.962  58.365  1.00  0.00           H
ATOM   3405  C   PHE   215      41.971  39.005  58.995  1.00  0.00           C
ATOM   3406  O   PHE   215      41.370  40.074  59.317  1.00  0.00           O
ATOM   3407  N   GLY   216      41.324  37.953  58.450  1.00  0.00           N
ATOM   3408  H   GLY   216      41.831  37.113  58.215  1.00  0.00           H
ATOM   3409  CA  GLY   216      39.858  37.925  58.226  1.00  0.00           C
ATOM   3410  HA2 GLY   216      39.517  38.951  58.366  1.00  0.00           H
ATOM   3411  HA3 GLY   216      39.621  37.567  57.225  1.00  0.00           H
ATOM   3412  C   GLY   216      39.186  36.995  59.302  1.00  0.00           C
ATOM   3413  O   GLY   216      39.542  37.021  60.509  1.00  0.00           O
ATOM   3414  N   THR   217      38.157  36.229  58.940  1.00  0.00           N
ATOM   3415  H   THR   217      37.723  36.402  58.045  1.00  0.00           H
ATOM   3416  CA  THR   217      37.742  35.061  59.732  1.00  0.00           C
ATOM   3417  HA  THR   217      37.869  35.205  60.804  1.00  0.00           H
ATOM   3418  CB  THR   217      36.319  34.690  59.315  1.00  0.00           C
ATOM   3419  HB  THR   217      36.356  34.341  58.283  1.00  0.00           H
ATOM   3420  CG2 THR   217      35.598  33.665  60.256  1.00  0.00           C
ATOM   3421 HG21 THR   217      35.683  33.956  61.303  1.00  0.00           H
ATOM   3422 HG22 THR   217      36.128  32.718  60.151  1.00  0.00           H
ATOM   3423 HG23 THR   217      34.568  33.636  59.901  1.00  0.00           H
ATOM   3424  OG1 THR   217      35.455  35.818  59.296  1.00  0.00           O
ATOM   3425  HG1 THR   217      35.898  36.653  59.136  1.00  0.00           H
ATOM   3426  C   THR   217      38.654  33.854  59.495  1.00  0.00           C
ATOM   3427  O   THR   217      38.984  33.134  60.425  1.00  0.00           O
ATOM   3428  N   GLY   218      39.112  33.702  58.251  1.00  0.00           N
ATOM   3429  H   GLY   218      38.832  34.484  57.676  1.00  0.00           H
ATOM   3430  CA  GLY   218      40.341  32.989  57.923  1.00  0.00           C
ATOM   3431  HA2 GLY   218      40.316  32.044  58.466  1.00  0.00           H
ATOM   3432  HA3 GLY   218      40.286  32.452  56.977  1.00  0.00           H
ATOM   3433  C   GLY   218      41.708  33.802  57.998  1.00  0.00           C
ATOM   3434  O   GLY   218      41.696  34.945  58.444  1.00  0.00           O
ATOM   3435  N   VAL   219      42.811  33.252  57.479  1.00  0.00           N
ATOM   3436  H   VAL   219      42.624  32.413  56.948  1.00  0.00           H
ATOM   3437  CA  VAL   219      44.224  33.735  57.576  1.00  0.00           C
ATOM   3438  HA  VAL   219      44.145  34.815  57.704  1.00  0.00           H
ATOM   3439  CB  VAL   219      45.032  33.183  58.782  1.00  0.00           C
ATOM   3440  HB  VAL   219      45.904  33.834  58.723  1.00  0.00           H
ATOM   3441  CG1 VAL   219      44.305  33.461  60.198  1.00  0.00           C
ATOM   3442 HG11 VAL   219      43.458  32.800  60.378  1.00  0.00           H
ATOM   3443 HG12 VAL   219      45.046  33.359  60.991  1.00  0.00           H
ATOM   3444 HG13 VAL   219      43.812  34.431  60.127  1.00  0.00           H
ATOM   3445  CG2 VAL   219      45.490  31.712  58.823  1.00  0.00           C
ATOM   3446 HG21 VAL   219      46.383  31.596  59.439  1.00  0.00           H
ATOM   3447 HG22 VAL   219      45.887  31.400  57.857  1.00  0.00           H
ATOM   3448 HG23 VAL   219      44.674  31.094  59.198  1.00  0.00           H
ATOM   3449  C   VAL   219      44.865  33.246  56.291  1.00  0.00           C
ATOM   3450  O   VAL   219      44.555  32.137  55.795  1.00  0.00           O
ATOM   3451  N   ASN   220      45.752  34.044  55.695  1.00  0.00           N
ATOM   3452  H   ASN   220      45.854  34.941  56.149  1.00  0.00           H
ATOM   3453  CA  ASN   220      46.492  33.829  54.425  1.00  0.00           C
ATOM   3454  HA  ASN   220      46.963  32.851  54.521  1.00  0.00           H
ATOM   3455  CB  ASN   220      45.419  33.737  53.262  1.00  0.00           C
ATOM   3456  HB2 ASN   220      44.571  33.078  53.449  1.00  0.00           H
ATOM   3457  HB3 ASN   220      45.019  34.718  53.009  1.00  0.00           H
ATOM   3458  CG  ASN   220      45.981  33.130  51.966  1.00  0.00           C
ATOM   3459  OD1 ASN   220      47.002  32.385  51.993  1.00  0.00           O
ATOM   3460  ND2 ASN   220      45.409  33.412  50.828  1.00  0.00           N
ATOM   3461 HD21 ASN   220      44.524  33.897  50.798  1.00  0.00           H
ATOM   3462 HD22 ASN   220      45.863  32.962  50.047  1.00  0.00           H
ATOM   3463  C   ASN   220      47.631  34.836  54.095  1.00  0.00           C
ATOM   3464  O   ASN   220      47.764  35.917  54.738  1.00  0.00           O
ATOM   3465  N   GLY   221      48.475  34.508  53.148  1.00  0.00           N
ATOM   3466  H   GLY   221      48.371  33.571  52.786  1.00  0.00           H
ATOM   3467  CA  GLY   221      49.361  35.409  52.398  1.00  0.00           C
ATOM   3468  HA2 GLY   221      48.902  36.359  52.122  1.00  0.00           H
ATOM   3469  HA3 GLY   221      50.243  35.565  53.018  1.00  0.00           H
ATOM   3470  C   GLY   221      50.041  34.939  51.126  1.00  0.00           C
ATOM   3471  O   GLY   221      50.169  33.756  50.817  1.00  0.00           O
ATOM   3472  N   ALA   222      50.403  35.890  50.228  1.00  0.00           N
ATOM   3473  H   ALA   222      50.345  36.847  50.544  1.00  0.00           H
ATOM   3474  CA  ALA   222      50.735  35.605  48.830  1.00  0.00           C
ATOM   3475  HA  ALA   222      50.931  34.549  48.637  1.00  0.00           H
ATOM   3476  CB  ALA   222      49.596  35.977  47.860  1.00  0.00           C
ATOM   3477  HB1 ALA   222      48.773  35.377  48.249  1.00  0.00           H
ATOM   3478  HB2 ALA   222      49.793  35.536  46.882  1.00  0.00           H
ATOM   3479  HB3 ALA   222      49.400  37.048  47.835  1.00  0.00           H
ATOM   3480  C   ALA   222      51.990  36.532  48.495  1.00  0.00           C
ATOM   3481  O   ALA   222      52.018  37.654  48.874  1.00  0.00           O
ATOM   3482  N   TYR   223      52.945  36.040  47.681  1.00  0.00           N
ATOM   3483  H   TYR   223      52.764  35.195  47.158  1.00  0.00           H
ATOM   3484  CA  TYR   223      54.259  36.507  47.373  1.00  0.00           C
ATOM   3485  HA  TYR   223      54.081  37.563  47.171  1.00  0.00           H
ATOM   3486  CB  TYR   223      55.231  36.291  48.504  1.00  0.00           C
ATOM   3487  HB2 TYR   223      56.130  36.866  48.286  1.00  0.00           H
ATOM   3488  HB3 TYR   223      54.765  36.785  49.357  1.00  0.00           H
ATOM   3489  CG  TYR   223      55.636  34.779  48.748  1.00  0.00           C
ATOM   3490  CD1 TYR   223      54.760  33.772  48.986  1.00  0.00           C
ATOM   3491  HD1 TYR   223      53.724  34.025  49.160  1.00  0.00           H
ATOM   3492  CE1 TYR   223      55.116  32.437  48.943  1.00  0.00           C
ATOM   3493  HE1 TYR   223      54.358  31.671  49.018  1.00  0.00           H
ATOM   3494  CZ  TYR   223      56.418  32.137  48.589  1.00  0.00           C
ATOM   3495  OH  TYR   223      56.811  30.833  48.497  1.00  0.00           O
ATOM   3496  HH  TYR   223      57.768  30.769  48.515  1.00  0.00           H
ATOM   3497  CE2 TYR   223      57.385  33.142  48.495  1.00  0.00           C
ATOM   3498  HE2 TYR   223      58.372  32.990  48.081  1.00  0.00           H
ATOM   3499  CD2 TYR   223      57.016  34.474  48.661  1.00  0.00           C
ATOM   3500  HD2 TYR   223      57.725  35.278  48.524  1.00  0.00           H
ATOM   3501  C   TYR   223      54.699  35.736  46.127  1.00  0.00           C
ATOM   3502  O   TYR   223      54.067  34.852  45.602  1.00  0.00           O
ATOM   3503  N   TYR   224      55.884  36.116  45.631  1.00  0.00           N
ATOM   3504  H   TYR   224      56.309  36.789  46.252  1.00  0.00           H
ATOM   3505  CA  TYR   224      56.721  35.495  44.487  1.00  0.00           C
ATOM   3506  HA  TYR   224      56.022  34.937  43.863  1.00  0.00           H
ATOM   3507  CB  TYR   224      57.317  36.637  43.557  1.00  0.00           C
ATOM   3508  HB2 TYR   224      58.028  37.152  44.205  1.00  0.00           H
ATOM   3509  HB3 TYR   224      57.848  36.113  42.762  1.00  0.00           H
ATOM   3510  CG  TYR   224      56.363  37.574  42.875  1.00  0.00           C
ATOM   3511  CD1 TYR   224      55.997  37.218  41.565  1.00  0.00           C
ATOM   3512  HD1 TYR   224      56.352  36.374  40.994  1.00  0.00           H
ATOM   3513  CE1 TYR   224      55.101  38.027  40.861  1.00  0.00           C
ATOM   3514  HE1 TYR   224      54.823  37.665  39.883  1.00  0.00           H
ATOM   3515  CZ  TYR   224      54.689  39.241  41.381  1.00  0.00           C
ATOM   3516  OH  TYR   224      53.983  40.088  40.581  1.00  0.00           O
ATOM   3517  HH  TYR   224      54.234  39.928  39.668  1.00  0.00           H
ATOM   3518  CE2 TYR   224      55.138  39.640  42.672  1.00  0.00           C
ATOM   3519  HE2 TYR   224      54.826  40.624  42.989  1.00  0.00           H
ATOM   3520  CD2 TYR   224      55.915  38.786  43.466  1.00  0.00           C
ATOM   3521  HD2 TYR   224      56.213  39.121  44.447  1.00  0.00           H
ATOM   3522  C   TYR   224      57.722  34.524  45.081  1.00  0.00           C
ATOM   3523  O   TYR   224      58.451  34.856  45.967  1.00  0.00           O
ATOM   3524  N   ASP   225      57.723  33.325  44.538  1.00  0.00           N
ATOM   3525  H   ASP   225      57.183  33.192  43.695  1.00  0.00           H
ATOM   3526  CA  ASP   225      58.842  32.373  44.636  1.00  0.00           C
ATOM   3527  HA  ASP   225      59.624  32.745  45.298  1.00  0.00           H
ATOM   3528  CB  ASP   225      58.310  31.174  45.412  1.00  0.00           C
ATOM   3529  HB2 ASP   225      57.457  31.320  46.074  1.00  0.00           H
ATOM   3530  HB3 ASP   225      58.069  30.410  44.673  1.00  0.00           H
ATOM   3531  CG  ASP   225      59.376  30.592  46.374  1.00  0.00           C
ATOM   3532  OD1 ASP   225      60.508  30.477  45.894  1.00  0.00           O
ATOM   3533  OD2 ASP   225      59.165  30.478  47.626  1.00  0.00           O
ATOM   3534  C   ASP   225      59.421  32.078  43.217  1.00  0.00           C
ATOM   3535  O   ASP   225      59.092  32.753  42.266  1.00  0.00           O
ATOM   3536  N   VAL   226      60.434  31.190  43.048  1.00  0.00           N
ATOM   3537  H   VAL   226      60.577  30.531  43.800  1.00  0.00           H
ATOM   3538  CA  VAL   226      61.435  31.025  41.992  1.00  0.00           C
ATOM   3539  HA  VAL   226      61.177  31.642  41.132  1.00  0.00           H
ATOM   3540  CB  VAL   226      62.826  31.640  42.387  1.00  0.00           C
ATOM   3541  HB  VAL   226      63.238  31.402  43.368  1.00  0.00           H
ATOM   3542  CG1 VAL   226      63.791  31.390  41.250  1.00  0.00           C
ATOM   3543 HG11 VAL   226      63.960  30.330  41.063  1.00  0.00           H
ATOM   3544 HG12 VAL   226      63.460  31.827  40.308  1.00  0.00           H
ATOM   3545 HG13 VAL   226      64.827  31.720  41.331  1.00  0.00           H
ATOM   3546  CG2 VAL   226      62.789  33.211  42.295  1.00  0.00           C
ATOM   3547 HG21 VAL   226      62.273  33.442  41.364  1.00  0.00           H
ATOM   3548 HG22 VAL   226      63.792  33.611  42.445  1.00  0.00           H
ATOM   3549 HG23 VAL   226      62.265  33.506  43.204  1.00  0.00           H
ATOM   3550  C   VAL   226      61.400  29.593  41.398  1.00  0.00           C
ATOM   3551  O   VAL   226      61.329  28.644  42.237  1.00  0.00           O
ATOM   3552  N   CYS   227      61.506  29.303  40.088  1.00  0.00           N
ATOM   3553  H   CYS   227      61.507  30.102  39.471  1.00  0.00           H
ATOM   3554  CA  CYS   227      61.321  27.975  39.447  1.00  0.00           C
ATOM   3555  HA  CYS   227      60.433  27.435  39.775  1.00  0.00           H
ATOM   3556  CB  CYS   227      61.059  28.250  37.955  1.00  0.00           C
ATOM   3557  HB2 CYS   227      61.944  28.714  37.518  1.00  0.00           H
ATOM   3558  HB3 CYS   227      60.883  27.339  37.383  1.00  0.00           H
ATOM   3559  SG  CYS   227      59.626  29.253  37.377  1.00  0.00           S
ATOM   3560  HG  CYS   227      60.439  30.263  37.055  1.00  0.00           H
ATOM   3561  C   CYS   227      62.588  27.054  39.708  1.00  0.00           C
ATOM   3562  O   CYS   227      62.592  25.965  39.189  1.00  0.00           O
ATOM   3563  N   SER   228      63.607  27.426  40.507  1.00  0.00           N
ATOM   3564  H   SER   228      63.701  28.415  40.689  1.00  0.00           H
ATOM   3565  CA  SER   228      64.587  26.540  41.110  1.00  0.00           C
ATOM   3566  HA  SER   228      64.942  25.742  40.457  1.00  0.00           H
ATOM   3567  CB  SER   228      65.830  27.388  41.573  1.00  0.00           C
ATOM   3568  HB2 SER   228      66.490  26.752  42.162  1.00  0.00           H
ATOM   3569  HB3 SER   228      66.322  27.770  40.680  1.00  0.00           H
ATOM   3570  OG  SER   228      65.573  28.524  42.384  1.00  0.00           O
ATOM   3571  HG  SER   228      65.396  28.198  43.270  1.00  0.00           H
ATOM   3572  C   SER   228      64.094  25.921  42.420  1.00  0.00           C
ATOM   3573  O   SER   228      64.697  24.988  42.924  1.00  0.00           O
ATOM   3574  N   ASP   229      63.049  26.513  43.014  1.00  0.00           N
ATOM   3575  H   ASP   229      62.738  27.240  42.385  1.00  0.00           H
ATOM   3576  CA  ASP   229      62.558  26.296  44.418  1.00  0.00           C
ATOM   3577  HA  ASP   229      63.226  25.519  44.790  1.00  0.00           H
ATOM   3578  CB  ASP   229      62.795  27.470  45.375  1.00  0.00           C
ATOM   3579  HB2 ASP   229      61.964  28.165  45.251  1.00  0.00           H
ATOM   3580  HB3 ASP   229      62.806  27.116  46.406  1.00  0.00           H
ATOM   3581  CG  ASP   229      64.129  28.201  45.159  1.00  0.00           C
ATOM   3582  OD1 ASP   229      65.116  27.524  44.889  1.00  0.00           O
ATOM   3583  OD2 ASP   229      64.240  29.426  45.245  1.00  0.00           O
ATOM   3584  C   ASP   229      61.123  25.827  44.480  1.00  0.00           C
ATOM   3585  O   ASP   229      60.848  25.261  45.495  1.00  0.00           O
ATOM   3586  N   ILE   230      60.330  26.043  43.385  1.00  0.00           N
ATOM   3587  H   ILE   230      60.672  26.841  42.869  1.00  0.00           H
ATOM   3588  CA  ILE   230      58.931  25.511  43.217  1.00  0.00           C
ATOM   3589  HA  ILE   230      58.398  25.488  44.167  1.00  0.00           H
ATOM   3590  CB  ILE   230      58.133  26.496  42.283  1.00  0.00           C
ATOM   3591  HB  ILE   230      58.687  26.392  41.350  1.00  0.00           H
ATOM   3592  CG2 ILE   230      56.668  25.994  42.167  1.00  0.00           C
ATOM   3593 HG21 ILE   230      56.568  24.937  41.919  1.00  0.00           H
ATOM   3594 HG22 ILE   230      56.055  26.503  41.424  1.00  0.00           H
ATOM   3595 HG23 ILE   230      56.223  26.133  43.152  1.00  0.00           H
ATOM   3596  CG1 ILE   230      58.047  27.945  42.758  1.00  0.00           C
ATOM   3597 HG12 ILE   230      57.340  28.165  43.557  1.00  0.00           H
ATOM   3598 HG13 ILE   230      59.012  28.170  43.213  1.00  0.00           H
ATOM   3599  CD1 ILE   230      57.929  28.975  41.679  1.00  0.00           C
ATOM   3600 HD11 ILE   230      58.475  28.723  40.771  1.00  0.00           H
ATOM   3601 HD12 ILE   230      58.303  29.983  41.854  1.00  0.00           H
ATOM   3602 HD13 ILE   230      56.884  29.011  41.372  1.00  0.00           H
ATOM   3603  C   ILE   230      59.085  24.142  42.552  1.00  0.00           C
ATOM   3604  O   ILE   230      58.809  24.027  41.380  1.00  0.00           O
ATOM   3605  N   GLU   231      59.545  23.123  43.301  1.00  0.00           N
ATOM   3606  H   GLU   231      59.775  23.394  44.247  1.00  0.00           H
ATOM   3607  CA  GLU   231      59.824  21.811  42.809  1.00  0.00           C
ATOM   3608  HA  GLU   231      60.665  21.867  42.118  1.00  0.00           H
ATOM   3609  CB  GLU   231      60.340  21.031  44.032  1.00  0.00           C
ATOM   3610  HB2 GLU   231      61.075  21.652  44.543  1.00  0.00           H
ATOM   3611  HB3 GLU   231      59.471  20.657  44.574  1.00  0.00           H
ATOM   3612  CG  GLU   231      61.114  19.776  43.539  1.00  0.00           C
ATOM   3613  HG2 GLU   231      60.660  19.387  42.628  1.00  0.00           H
ATOM   3614  HG3 GLU   231      62.138  20.095  43.352  1.00  0.00           H
ATOM   3615  CD  GLU   231      61.052  18.637  44.616  1.00  0.00           C
ATOM   3616  OE1 GLU   231      60.134  18.537  45.510  1.00  0.00           O
ATOM   3617  OE2 GLU   231      61.955  17.781  44.618  1.00  0.00           O
ATOM   3618  C   GLU   231      58.595  21.065  42.188  1.00  0.00           C
ATOM   3619  O   GLU   231      58.743  20.479  41.125  1.00  0.00           O
ATOM   3620  N   LYS   232      57.375  21.199  42.753  1.00  0.00           N
ATOM   3621  H   LYS   232      57.326  21.824  43.544  1.00  0.00           H
ATOM   3622  CA  LYS   232      56.079  20.716  42.243  1.00  0.00           C
ATOM   3623  HA  LYS   232      56.076  19.628  42.164  1.00  0.00           H
ATOM   3624  CB  LYS   232      54.984  21.053  43.217  1.00  0.00           C
ATOM   3625  HB2 LYS   232      54.076  20.485  43.015  1.00  0.00           H
ATOM   3626  HB3 LYS   232      55.312  20.592  44.148  1.00  0.00           H
ATOM   3627  CG  LYS   232      54.665  22.544  43.444  1.00  0.00           C
ATOM   3628  HG2 LYS   232      55.581  23.126  43.540  1.00  0.00           H
ATOM   3629  HG3 LYS   232      54.168  23.032  42.606  1.00  0.00           H
ATOM   3630  CD  LYS   232      53.805  22.857  44.732  1.00  0.00           C
ATOM   3631  HD2 LYS   232      54.074  22.096  45.465  1.00  0.00           H
ATOM   3632  HD3 LYS   232      53.928  23.845  45.177  1.00  0.00           H
ATOM   3633  CE  LYS   232      52.328  22.660  44.486  1.00  0.00           C
ATOM   3634  HE2 LYS   232      51.931  23.354  43.745  1.00  0.00           H
ATOM   3635  HE3 LYS   232      52.165  21.673  44.053  1.00  0.00           H
ATOM   3636  NZ  LYS   232      51.595  22.786  45.682  1.00  0.00           N
ATOM   3637  HZ1 LYS   232      52.045  22.184  46.356  1.00  0.00           H
ATOM   3638  HZ2 LYS   232      50.696  22.341  45.567  1.00  0.00           H
ATOM   3639  HZ3 LYS   232      51.347  23.723  45.966  1.00  0.00           H
ATOM   3640  C   LYS   232      55.567  21.157  40.857  1.00  0.00           C
ATOM   3641  O   LYS   232      54.571  20.584  40.453  1.00  0.00           O
ATOM   3642  N   LEU   233      56.166  22.153  40.181  1.00  0.00           N
ATOM   3643  H   LEU   233      56.916  22.617  40.673  1.00  0.00           H
ATOM   3644  CA  LEU   233      55.891  22.270  38.776  1.00  0.00           C
ATOM   3645  HA  LEU   233      55.265  21.450  38.426  1.00  0.00           H
ATOM   3646  CB  LEU   233      55.163  23.663  38.466  1.00  0.00           C
ATOM   3647  HB2 LEU   233      55.783  24.526  38.709  1.00  0.00           H
ATOM   3648  HB3 LEU   233      54.979  23.706  37.392  1.00  0.00           H
ATOM   3649  CG  LEU   233      53.763  23.784  39.180  1.00  0.00           C
ATOM   3650  HG  LEU   233      53.788  23.263  40.136  1.00  0.00           H
ATOM   3651  CD1 LEU   233      53.416  25.200  39.438  1.00  0.00           C
ATOM   3652 HD11 LEU   233      53.354  25.847  38.563  1.00  0.00           H
ATOM   3653 HD12 LEU   233      54.260  25.513  40.054  1.00  0.00           H
ATOM   3654 HD13 LEU   233      52.563  25.338  40.102  1.00  0.00           H
ATOM   3655  CD2 LEU   233      52.724  22.995  38.432  1.00  0.00           C
ATOM   3656 HD21 LEU   233      53.049  22.074  37.949  1.00  0.00           H
ATOM   3657 HD22 LEU   233      51.947  22.768  39.160  1.00  0.00           H
ATOM   3658 HD23 LEU   233      52.293  23.633  37.661  1.00  0.00           H
ATOM   3659  C   LEU   233      57.117  22.164  37.890  1.00  0.00           C
ATOM   3660  O   LEU   233      57.019  22.264  36.669  1.00  0.00           O
ATOM   3661  N   GLN   234      58.302  21.839  38.464  1.00  0.00           N
ATOM   3662  H   GLN   234      58.408  21.883  39.467  1.00  0.00           H
ATOM   3663  CA  GLN   234      59.477  21.489  37.617  1.00  0.00           C
ATOM   3664  HA  GLN   234      59.772  22.357  37.027  1.00  0.00           H
ATOM   3665  CB  GLN   234      60.593  21.053  38.570  1.00  0.00           C
ATOM   3666  HB2 GLN   234      60.799  21.818  39.318  1.00  0.00           H
ATOM   3667  HB3 GLN   234      60.281  20.179  39.140  1.00  0.00           H
ATOM   3668  CG  GLN   234      61.827  20.857  37.761  1.00  0.00           C
ATOM   3669  HG2 GLN   234      61.814  19.902  37.237  1.00  0.00           H
ATOM   3670  HG3 GLN   234      61.861  21.652  37.017  1.00  0.00           H
ATOM   3671  CD  GLN   234      63.213  20.932  38.543  1.00  0.00           C
ATOM   3672  OE1 GLN   234      63.362  20.852  39.737  1.00  0.00           O
ATOM   3673  NE2 GLN   234      64.309  20.816  37.853  1.00  0.00           N
ATOM   3674 HE21 GLN   234      65.253  20.912  38.198  1.00  0.00           H
ATOM   3675 HE22 GLN   234      64.268  20.739  36.846  1.00  0.00           H
ATOM   3676  C   GLN   234      59.082  20.351  36.596  1.00  0.00           C
ATOM   3677  O   GLN   234      58.310  19.516  36.895  1.00  0.00           O
ATOM   3678  N   GLY   235      59.634  20.394  35.386  1.00  0.00           N
ATOM   3679  H   GLY   235      60.221  21.189  35.179  1.00  0.00           H
ATOM   3680  CA  GLY   235      59.300  19.246  34.380  1.00  0.00           C
ATOM   3681  HA2 GLY   235      60.014  19.406  33.572  1.00  0.00           H
ATOM   3682  HA3 GLY   235      59.373  18.289  34.896  1.00  0.00           H
ATOM   3683  C   GLY   235      57.930  19.272  33.718  1.00  0.00           C
ATOM   3684  O   GLY   235      57.864  19.061  32.497  1.00  0.00           O
ATOM   3685  N   LYS   236      56.901  19.800  34.355  1.00  0.00           N
ATOM   3686  H   LYS   236      57.006  19.932  35.352  1.00  0.00           H
ATOM   3687  CA  LYS   236      55.619  20.115  33.623  1.00  0.00           C
ATOM   3688  HA  LYS   236      55.323  19.323  32.935  1.00  0.00           H
ATOM   3689  CB  LYS   236      54.498  20.226  34.684  1.00  0.00           C
ATOM   3690  HB2 LYS   236      54.597  21.120  35.302  1.00  0.00           H
ATOM   3691  HB3 LYS   236      53.552  20.434  34.184  1.00  0.00           H
ATOM   3692  CG  LYS   236      54.188  18.992  35.622  1.00  0.00           C
ATOM   3693  HG2 LYS   236      55.074  18.998  36.257  1.00  0.00           H
ATOM   3694  HG3 LYS   236      53.265  19.275  36.129  1.00  0.00           H
ATOM   3695  CD  LYS   236      54.166  17.693  34.853  1.00  0.00           C
ATOM   3696  HD2 LYS   236      53.433  17.798  34.054  1.00  0.00           H
ATOM   3697  HD3 LYS   236      55.107  17.371  34.407  1.00  0.00           H
ATOM   3698  CE  LYS   236      53.716  16.457  35.624  1.00  0.00           C
ATOM   3699  HE2 LYS   236      52.634  16.577  35.679  1.00  0.00           H
ATOM   3700  HE3 LYS   236      53.819  15.595  34.964  1.00  0.00           H
ATOM   3701  NZ  LYS   236      54.342  16.292  36.972  1.00  0.00           N
ATOM   3702  HZ1 LYS   236      54.217  17.108  37.553  1.00  0.00           H
ATOM   3703  HZ2 LYS   236      55.317  16.254  36.709  1.00  0.00           H
ATOM   3704  HZ3 LYS   236      54.072  15.442  37.447  1.00  0.00           H
ATOM   3705  C   LYS   236      55.657  21.421  32.886  1.00  0.00           C
ATOM   3706  O   LYS   236      55.023  21.624  31.827  1.00  0.00           O
ATOM   3707  N   LEU   237      56.497  22.333  33.394  1.00  0.00           N
ATOM   3708  H   LEU   237      57.114  22.081  34.153  1.00  0.00           H
ATOM   3709  CA  LEU   237      56.792  23.663  32.723  1.00  0.00           C
ATOM   3710  HA  LEU   237      55.782  24.068  32.658  1.00  0.00           H
ATOM   3711  CB  LEU   237      57.590  24.550  33.743  1.00  0.00           C
ATOM   3712  HB2 LEU   237      58.410  23.885  34.015  1.00  0.00           H
ATOM   3713  HB3 LEU   237      57.997  25.415  33.221  1.00  0.00           H
ATOM   3714  CG  LEU   237      56.715  25.048  34.904  1.00  0.00           C
ATOM   3715  HG  LEU   237      56.004  24.275  35.196  1.00  0.00           H
ATOM   3716  CD1 LEU   237      57.485  25.427  36.136  1.00  0.00           C
ATOM   3717 HD11 LEU   237      58.181  26.245  35.951  1.00  0.00           H
ATOM   3718 HD12 LEU   237      58.062  24.586  36.521  1.00  0.00           H
ATOM   3719 HD13 LEU   237      56.841  25.699  36.973  1.00  0.00           H
ATOM   3720  CD2 LEU   237      55.821  26.227  34.465  1.00  0.00           C
ATOM   3721 HD21 LEU   237      55.129  26.544  35.246  1.00  0.00           H
ATOM   3722 HD22 LEU   237      56.491  27.044  34.202  1.00  0.00           H
ATOM   3723 HD23 LEU   237      55.171  25.977  33.626  1.00  0.00           H
ATOM   3724  C   LEU   237      57.599  23.516  31.404  1.00  0.00           C
ATOM   3725  O   LEU   237      58.377  22.558  31.182  1.00  0.00           O
ATOM   3726  N   SER   238      57.491  24.597  30.614  1.00  0.00           N
ATOM   3727  H   SER   238      56.828  25.345  30.760  1.00  0.00           H
ATOM   3728  CA  SER   238      58.307  24.678  29.398  1.00  0.00           C
ATOM   3729  HA  SER   238      58.025  23.868  28.724  1.00  0.00           H
ATOM   3730  CB  SER   238      57.823  25.809  28.563  1.00  0.00           C
ATOM   3731  HB2 SER   238      56.754  25.798  28.350  1.00  0.00           H
ATOM   3732  HB3 SER   238      58.147  26.673  29.143  1.00  0.00           H
ATOM   3733  OG  SER   238      58.520  25.891  27.339  1.00  0.00           O
ATOM   3734  HG  SER   238      58.866  26.787  27.346  1.00  0.00           H
ATOM   3735  C   SER   238      59.837  24.698  29.611  1.00  0.00           C
ATOM   3736  O   SER   238      60.385  25.039  30.667  1.00  0.00           O
ATOM   3737  N   ASP   239      60.596  24.313  28.580  1.00  0.00           N
ATOM   3738  H   ASP   239      60.149  24.086  27.703  1.00  0.00           H
ATOM   3739  CA  ASP   239      62.056  24.218  28.585  1.00  0.00           C
ATOM   3740  HA  ASP   239      62.347  23.827  29.559  1.00  0.00           H
ATOM   3741  CB  ASP   239      62.432  23.157  27.502  1.00  0.00           C
ATOM   3742  HB2 ASP   239      63.472  22.917  27.722  1.00  0.00           H
ATOM   3743  HB3 ASP   239      61.931  22.211  27.700  1.00  0.00           H
ATOM   3744  CG  ASP   239      62.252  23.571  26.020  1.00  0.00           C
ATOM   3745  OD1 ASP   239      61.609  24.558  25.609  1.00  0.00           O
ATOM   3746  OD2 ASP   239      62.865  22.910  25.182  1.00  0.00           O
ATOM   3747  C   ASP   239      62.962  25.448  28.429  1.00  0.00           C
ATOM   3748  O   ASP   239      64.140  25.423  28.750  1.00  0.00           O
ATOM   3749  N   ASP   240      62.341  26.477  27.854  1.00  0.00           N
ATOM   3750  H   ASP   240      61.343  26.325  27.822  1.00  0.00           H
ATOM   3751  CA  ASP   240      62.882  27.808  27.672  1.00  0.00           C
ATOM   3752  HA  ASP   240      63.863  27.726  27.204  1.00  0.00           H
ATOM   3753  CB  ASP   240      61.984  28.444  26.538  1.00  0.00           C
ATOM   3754  HB2 ASP   240      62.346  29.471  26.471  1.00  0.00           H
ATOM   3755  HB3 ASP   240      62.232  27.931  25.608  1.00  0.00           H
ATOM   3756  CG  ASP   240      60.405  28.465  26.672  1.00  0.00           C
ATOM   3757  OD1 ASP   240      59.951  28.313  27.795  1.00  0.00           O
ATOM   3758  OD2 ASP   240      59.739  28.660  25.653  1.00  0.00           O
ATOM   3759  C   ASP   240      62.761  28.610  28.976  1.00  0.00           C
ATOM   3760  O   ASP   240      63.336  29.708  29.080  1.00  0.00           O
ATOM   3761  N   ILE   241      62.128  28.096  30.064  1.00  0.00           N
ATOM   3762  H   ILE   241      61.712  27.176  30.045  1.00  0.00           H
ATOM   3763  CA  ILE   241      62.090  28.780  31.303  1.00  0.00           C
ATOM   3764  HA  ILE   241      61.930  29.854  31.219  1.00  0.00           H
ATOM   3765  CB  ILE   241      60.884  28.268  32.076  1.00  0.00           C
ATOM   3766  HB  ILE   241      61.078  27.205  32.218  1.00  0.00           H
ATOM   3767  CG2 ILE   241      60.845  28.739  33.544  1.00  0.00           C
ATOM   3768 HG21 ILE   241      60.010  28.207  34.000  1.00  0.00           H
ATOM   3769 HG22 ILE   241      60.643  29.809  33.509  1.00  0.00           H
ATOM   3770 HG23 ILE   241      61.718  28.533  34.163  1.00  0.00           H
ATOM   3771  CG1 ILE   241      59.541  28.546  31.378  1.00  0.00           C
ATOM   3772 HG12 ILE   241      59.423  29.569  31.019  1.00  0.00           H
ATOM   3773 HG13 ILE   241      59.494  27.872  30.522  1.00  0.00           H
ATOM   3774  CD1 ILE   241      58.198  28.171  32.067  1.00  0.00           C
ATOM   3775 HD11 ILE   241      58.135  27.101  31.863  1.00  0.00           H
ATOM   3776 HD12 ILE   241      57.409  28.694  31.528  1.00  0.00           H
ATOM   3777 HD13 ILE   241      58.323  28.458  33.110  1.00  0.00           H
ATOM   3778  C   ILE   241      63.404  28.552  32.091  1.00  0.00           C
ATOM   3779  O   ILE   241      63.666  27.403  32.445  1.00  0.00           O
ATOM   3780  N   PRO   242      64.236  29.569  32.423  1.00  0.00           N
ATOM   3781  CD  PRO   242      63.972  30.974  32.127  1.00  0.00           C
ATOM   3782  HD2 PRO   242      63.024  31.432  32.410  1.00  0.00           H
ATOM   3783  HD3 PRO   242      63.975  31.078  31.042  1.00  0.00           H
ATOM   3784  CG  PRO   242      65.062  31.805  32.832  1.00  0.00           C
ATOM   3785  HG2 PRO   242      64.502  32.160  33.696  1.00  0.00           H
ATOM   3786  HG3 PRO   242      65.529  32.553  32.190  1.00  0.00           H
ATOM   3787  CB  PRO   242      66.128  30.755  33.350  1.00  0.00           C
ATOM   3788  HB2 PRO   242      66.455  31.106  34.329  1.00  0.00           H
ATOM   3789  HB3 PRO   242      66.884  30.595  32.582  1.00  0.00           H
ATOM   3790  CA  PRO   242      65.272  29.483  33.426  1.00  0.00           C
ATOM   3791  HA  PRO   242      65.897  28.612  33.229  1.00  0.00           H
ATOM   3792  C   PRO   242      64.661  29.250  34.801  1.00  0.00           C
ATOM   3793  O   PRO   242      63.739  29.959  35.174  1.00  0.00           O
ATOM   3794  N   PRO   243      65.141  28.381  35.655  1.00  0.00           N
ATOM   3795  CD  PRO   243      66.314  27.520  35.392  1.00  0.00           C
ATOM   3796  HD2 PRO   243      67.116  28.104  34.942  1.00  0.00           H
ATOM   3797  HD3 PRO   243      66.157  26.710  34.679  1.00  0.00           H
ATOM   3798  CG  PRO   243      66.754  26.910  36.688  1.00  0.00           C
ATOM   3799  HG2 PRO   243      67.483  27.584  37.140  1.00  0.00           H
ATOM   3800  HG3 PRO   243      67.277  25.955  36.676  1.00  0.00           H
ATOM   3801  CB  PRO   243      65.450  27.001  37.505  1.00  0.00           C
ATOM   3802  HB2 PRO   243      65.640  27.110  38.573  1.00  0.00           H
ATOM   3803  HB3 PRO   243      64.885  26.099  37.270  1.00  0.00           H
ATOM   3804  CA  PRO   243      64.669  28.177  37.018  1.00  0.00           C
ATOM   3805  HA  PRO   243      63.649  27.798  36.994  1.00  0.00           H
ATOM   3806  C   PRO   243      64.848  29.391  37.916  1.00  0.00           C
ATOM   3807  O   PRO   243      64.034  29.518  38.804  1.00  0.00           O
ATOM   3808  N   SER   244      65.880  30.175  37.594  1.00  0.00           N
ATOM   3809  H   SER   244      66.443  30.089  36.761  1.00  0.00           H
ATOM   3810  CA  SER   244      65.898  31.496  38.232  1.00  0.00           C
ATOM   3811  HA  SER   244      65.877  31.297  39.304  1.00  0.00           H
ATOM   3812  CB  SER   244      67.135  32.266  37.815  1.00  0.00           C
ATOM   3813  HB2 SER   244      66.939  33.249  38.242  1.00  0.00           H
ATOM   3814  HB3 SER   244      68.026  31.835  38.273  1.00  0.00           H
ATOM   3815  OG  SER   244      67.188  32.304  36.432  1.00  0.00           O
ATOM   3816  HG  SER   244      66.696  33.078  36.149  1.00  0.00           H
ATOM   3817  C   SER   244      64.628  32.363  37.995  1.00  0.00           C
ATOM   3818  O   SER   244      64.704  33.471  38.411  1.00  0.00           O
ATOM   3819  N   ALA   245      63.612  32.124  37.152  1.00  0.00           N
ATOM   3820  H   ALA   245      63.645  31.297  36.572  1.00  0.00           H
ATOM   3821  CA  ALA   245      62.517  33.088  36.897  1.00  0.00           C
ATOM   3822  HA  ALA   245      62.843  34.127  36.851  1.00  0.00           H
ATOM   3823  CB  ALA   245      61.927  32.770  35.509  1.00  0.00           C
ATOM   3824  HB1 ALA   245      62.713  32.554  34.784  1.00  0.00           H
ATOM   3825  HB2 ALA   245      61.195  33.463  35.093  1.00  0.00           H
ATOM   3826  HB3 ALA   245      61.501  31.767  35.495  1.00  0.00           H
ATOM   3827  C   ALA   245      61.460  32.987  37.991  1.00  0.00           C
ATOM   3828  O   ALA   245      61.395  31.954  38.644  1.00  0.00           O
ATOM   3829  N   PRO   246      60.632  34.085  38.256  1.00  0.00           N
ATOM   3830  CD  PRO   246      60.907  35.467  37.865  1.00  0.00           C
ATOM   3831  HD2 PRO   246      60.695  35.709  36.823  1.00  0.00           H
ATOM   3832  HD3 PRO   246      61.981  35.577  38.019  1.00  0.00           H
ATOM   3833  CG  PRO   246      60.160  36.333  38.826  1.00  0.00           C
ATOM   3834  HG2 PRO   246      59.262  36.746  38.369  1.00  0.00           H
ATOM   3835  HG3 PRO   246      60.732  37.137  39.289  1.00  0.00           H
ATOM   3836  CB  PRO   246      59.761  35.416  39.981  1.00  0.00           C
ATOM   3837  HB2 PRO   246      58.725  35.730  40.110  1.00  0.00           H
ATOM   3838  HB3 PRO   246      60.400  35.417  40.863  1.00  0.00           H
ATOM   3839  CA  PRO   246      59.714  34.000  39.367  1.00  0.00           C
ATOM   3840  HA  PRO   246      60.161  33.313  40.086  1.00  0.00           H
ATOM   3841  C   PRO   246      58.244  33.600  38.970  1.00  0.00           C
ATOM   3842  O   PRO   246      57.923  33.589  37.748  1.00  0.00           O
ATOM   3843  N   MET   247      57.425  33.218  39.961  1.00  0.00           N
ATOM   3844  H   MET   247      57.778  33.324  40.901  1.00  0.00           H
ATOM   3845  CA  MET   247      56.016  32.786  39.833  1.00  0.00           C
ATOM   3846  HA  MET   247      55.512  33.431  39.114  1.00  0.00           H
ATOM   3847  CB  MET   247      55.888  31.258  39.702  1.00  0.00           C
ATOM   3848  HB2 MET   247      56.603  30.818  39.006  1.00  0.00           H
ATOM   3849  HB3 MET   247      56.079  30.746  40.645  1.00  0.00           H
ATOM   3850  CG  MET   247      54.490  30.960  39.160  1.00  0.00           C
ATOM   3851  HG2 MET   247      53.799  31.242  39.954  1.00  0.00           H
ATOM   3852  HG3 MET   247      54.106  31.496  38.291  1.00  0.00           H
ATOM   3853  SD  MET   247      54.270  29.232  38.754  1.00  0.00           S
ATOM   3854  CE  MET   247      54.989  29.143  37.104  1.00  0.00           C
ATOM   3855  HE1 MET   247      54.391  29.802  36.475  1.00  0.00           H
ATOM   3856  HE2 MET   247      55.933  29.685  37.045  1.00  0.00           H
ATOM   3857  HE3 MET   247      54.963  28.092  36.817  1.00  0.00           H
ATOM   3858  C   MET   247      55.382  33.209  41.127  1.00  0.00           C
ATOM   3859  O   MET   247      55.917  32.933  42.188  1.00  0.00           O
ATOM   3860  N   ALA   248      54.187  33.854  41.143  1.00  0.00           N
ATOM   3861  H   ALA   248      53.816  34.121  40.242  1.00  0.00           H
ATOM   3862  CA  ALA   248      53.449  34.118  42.377  1.00  0.00           C
ATOM   3863  HA  ALA   248      54.053  34.538  43.181  1.00  0.00           H
ATOM   3864  CB  ALA   248      52.417  35.196  42.036  1.00  0.00           C
ATOM   3865  HB1 ALA   248      51.806  34.853  41.202  1.00  0.00           H
ATOM   3866  HB2 ALA   248      52.957  36.108  41.778  1.00  0.00           H
ATOM   3867  HB3 ALA   248      51.779  35.404  42.895  1.00  0.00           H
ATOM   3868  C   ALA   248      52.808  32.838  42.963  1.00  0.00           C
ATOM   3869  O   ALA   248      52.118  32.083  42.253  1.00  0.00           O
ATOM   3870  N   ILE   249      52.916  32.695  44.228  1.00  0.00           N
ATOM   3871  H   ILE   249      53.377  33.510  44.608  1.00  0.00           H
ATOM   3872  CA  ILE   249      52.373  31.625  45.074  1.00  0.00           C
ATOM   3873  HA  ILE   249      51.825  30.851  44.539  1.00  0.00           H
ATOM   3874  CB  ILE   249      53.539  30.861  45.733  1.00  0.00           C
ATOM   3875  HB  ILE   249      54.055  31.516  46.435  1.00  0.00           H
ATOM   3876  CG2 ILE   249      52.992  29.748  46.650  1.00  0.00           C
ATOM   3877 HG21 ILE   249      52.405  30.137  47.482  1.00  0.00           H
ATOM   3878 HG22 ILE   249      53.807  29.212  47.136  1.00  0.00           H
ATOM   3879 HG23 ILE   249      52.411  29.048  46.052  1.00  0.00           H
ATOM   3880  CG1 ILE   249      54.609  30.409  44.703  1.00  0.00           C
ATOM   3881 HG12 ILE   249      55.088  31.248  44.197  1.00  0.00           H
ATOM   3882 HG13 ILE   249      55.421  29.951  45.267  1.00  0.00           H
ATOM   3883  CD1 ILE   249      54.171  29.455  43.691  1.00  0.00           C
ATOM   3884 HD11 ILE   249      53.826  28.542  44.175  1.00  0.00           H
ATOM   3885 HD12 ILE   249      55.003  29.192  43.038  1.00  0.00           H
ATOM   3886 HD13 ILE   249      53.398  29.912  43.072  1.00  0.00           H
ATOM   3887  C   ILE   249      51.333  32.182  46.076  1.00  0.00           C
ATOM   3888  O   ILE   249      51.581  33.158  46.738  1.00  0.00           O
ATOM   3889  N   ASN   250      50.170  31.463  46.207  1.00  0.00           N
ATOM   3890  H   ASN   250      50.086  30.693  45.559  1.00  0.00           H
ATOM   3891  CA  ASN   250      49.066  31.630  47.220  1.00  0.00           C
ATOM   3892  HA  ASN   250      49.273  32.520  47.816  1.00  0.00           H
ATOM   3893  CB  ASN   250      47.712  31.707  46.559  1.00  0.00           C
ATOM   3894  HB2 ASN   250      47.727  32.347  45.677  1.00  0.00           H
ATOM   3895  HB3 ASN   250      47.398  30.785  46.070  1.00  0.00           H
ATOM   3896  CG  ASN   250      46.550  31.956  47.512  1.00  0.00           C
ATOM   3897  OD1 ASN   250      46.717  32.273  48.714  1.00  0.00           O
ATOM   3898  ND2 ASN   250      45.344  31.813  47.105  1.00  0.00           N
ATOM   3899 HD21 ASN   250      45.256  31.482  46.155  1.00  0.00           H
ATOM   3900 HD22 ASN   250      44.558  31.819  47.739  1.00  0.00           H
ATOM   3901  C   ASN   250      49.085  30.419  48.263  1.00  0.00           C
ATOM   3902  O   ASN   250      48.746  29.260  47.998  1.00  0.00           O
ATOM   3903  N   CYS   251      49.608  30.700  49.448  1.00  0.00           N
ATOM   3904  H   CYS   251      49.772  31.690  49.560  1.00  0.00           H
ATOM   3905  CA  CYS   251      49.981  29.745  50.539  1.00  0.00           C
ATOM   3906  HA  CYS   251      50.730  29.037  50.187  1.00  0.00           H
ATOM   3907  CB  CYS   251      50.464  30.674  51.662  1.00  0.00           C
ATOM   3908  HB2 CYS   251      49.713  31.460  51.739  1.00  0.00           H
ATOM   3909  HB3 CYS   251      50.475  30.193  52.640  1.00  0.00           H
ATOM   3910  SG  CYS   251      52.106  31.375  51.252  1.00  0.00           S
ATOM   3911  HG  CYS   251      51.755  32.471  50.573  1.00  0.00           H
ATOM   3912  C   CYS   251      48.776  28.915  50.975  1.00  0.00           C
ATOM   3913  O   CYS   251      49.008  27.741  51.243  1.00  0.00           O
ATOM   3914  N   GLU   252      47.626  29.598  51.183  1.00  0.00           N
ATOM   3915  H   GLU   252      47.736  30.546  50.851  1.00  0.00           H
ATOM   3916  CA  GLU   252      46.441  29.146  51.898  1.00  0.00           C
ATOM   3917  HA  GLU   252      45.790  29.978  52.168  1.00  0.00           H
ATOM   3918  CB  GLU   252      45.566  28.224  51.018  1.00  0.00           C
ATOM   3919  HB2 GLU   252      46.257  27.479  50.627  1.00  0.00           H
ATOM   3920  HB3 GLU   252      44.769  27.732  51.577  1.00  0.00           H
ATOM   3921  CG  GLU   252      45.002  29.039  49.830  1.00  0.00           C
ATOM   3922  HG2 GLU   252      45.804  29.346  49.157  1.00  0.00           H
ATOM   3923  HG3 GLU   252      44.622  28.178  49.279  1.00  0.00           H
ATOM   3924  CD  GLU   252      43.950  30.100  50.110  1.00  0.00           C
ATOM   3925  OE1 GLU   252      43.478  30.735  49.125  1.00  0.00           O
ATOM   3926  OE2 GLU   252      43.452  30.198  51.271  1.00  0.00           O
ATOM   3927  C   GLU   252      46.859  28.512  53.239  1.00  0.00           C
ATOM   3928  O   GLU   252      46.564  27.323  53.474  1.00  0.00           O
ATOM   3929  N   TYR   253      47.700  29.247  53.927  1.00  0.00           N
ATOM   3930  H   TYR   253      47.964  30.145  53.545  1.00  0.00           H
ATOM   3931  CA  TYR   253      48.414  28.799  55.126  1.00  0.00           C
ATOM   3932  HA  TYR   253      48.657  27.752  54.941  1.00  0.00           H
ATOM   3933  CB  TYR   253      49.686  29.605  55.366  1.00  0.00           C
ATOM   3934  HB2 TYR   253      50.149  29.088  56.207  1.00  0.00           H
ATOM   3935  HB3 TYR   253      50.416  29.487  54.565  1.00  0.00           H
ATOM   3936  CG  TYR   253      49.651  31.049  55.728  1.00  0.00           C
ATOM   3937  CD1 TYR   253      48.753  31.597  56.718  1.00  0.00           C
ATOM   3938  HD1 TYR   253      48.014  30.980  57.209  1.00  0.00           H
ATOM   3939  CE1 TYR   253      48.893  32.967  57.001  1.00  0.00           C
ATOM   3940  HE1 TYR   253      48.249  33.419  57.739  1.00  0.00           H
ATOM   3941  CZ  TYR   253      49.880  33.831  56.306  1.00  0.00           C
ATOM   3942  OH  TYR   253      49.782  35.128  56.524  1.00  0.00           O
ATOM   3943  HH  TYR   253      48.940  35.400  56.897  1.00  0.00           H
ATOM   3944  CE2 TYR   253      50.812  33.217  55.376  1.00  0.00           C
ATOM   3945  HE2 TYR   253      51.475  33.812  54.766  1.00  0.00           H
ATOM   3946  CD2 TYR   253      50.686  31.867  55.153  1.00  0.00           C
ATOM   3947  HD2 TYR   253      51.245  31.407  54.351  1.00  0.00           H
ATOM   3948  C   TYR   253      47.704  28.638  56.478  1.00  0.00           C
ATOM   3949  O   TYR   253      48.225  28.664  57.580  1.00  0.00           O
ATOM   3950  N   GLY   254      46.385  28.393  56.484  1.00  0.00           N
ATOM   3951  H   GLY   254      45.973  28.431  55.562  1.00  0.00           H
ATOM   3952  CA  GLY   254      45.489  28.215  57.629  1.00  0.00           C
ATOM   3953  HA2 GLY   254      45.612  29.057  58.311  1.00  0.00           H
ATOM   3954  HA3 GLY   254      44.493  28.196  57.188  1.00  0.00           H
ATOM   3955  C   GLY   254      45.642  26.898  58.399  1.00  0.00           C
ATOM   3956  O   GLY   254      45.702  26.790  59.616  1.00  0.00           O
ATOM   3957  N   SER   255      45.906  25.864  57.573  1.00  0.00           N
ATOM   3958  H   SER   255      45.850  26.041  56.580  1.00  0.00           H
ATOM   3959  CA  SER   255      46.170  24.454  57.992  1.00  0.00           C
ATOM   3960  HA  SER   255      45.405  23.962  58.593  1.00  0.00           H
ATOM   3961  CB  SER   255      46.094  23.701  56.605  1.00  0.00           C
ATOM   3962  HB2 SER   255      46.321  22.638  56.680  1.00  0.00           H
ATOM   3963  HB3 SER   255      45.043  23.699  56.314  1.00  0.00           H
ATOM   3964  OG  SER   255      46.919  24.311  55.597  1.00  0.00           O
ATOM   3965  HG  SER   255      47.796  23.921  55.602  1.00  0.00           H
ATOM   3966  C   SER   255      47.559  24.182  58.484  1.00  0.00           C
ATOM   3967  O   SER   255      48.022  23.067  58.584  1.00  0.00           O
ATOM   3968  N   PHE   256      48.352  25.242  58.629  1.00  0.00           N
ATOM   3969  H   PHE   256      47.911  26.150  58.608  1.00  0.00           H
ATOM   3970  CA  PHE   256      49.659  25.128  59.245  1.00  0.00           C
ATOM   3971  HA  PHE   256      50.184  24.404  58.620  1.00  0.00           H
ATOM   3972  CB  PHE   256      50.332  26.515  59.250  1.00  0.00           C
ATOM   3973  HB2 PHE   256      50.555  26.786  58.218  1.00  0.00           H
ATOM   3974  HB3 PHE   256      49.589  27.259  59.540  1.00  0.00           H
ATOM   3975  CG  PHE   256      51.655  26.628  59.985  1.00  0.00           C
ATOM   3976  CD1 PHE   256      52.700  25.807  59.661  1.00  0.00           C
ATOM   3977  HD1 PHE   256      52.746  25.126  58.825  1.00  0.00           H
ATOM   3978  CE1 PHE   256      53.870  25.937  60.349  1.00  0.00           C
ATOM   3979  HE1 PHE   256      54.725  25.336  60.081  1.00  0.00           H
ATOM   3980  CZ  PHE   256      54.017  26.917  61.395  1.00  0.00           C
ATOM   3981  HZ  PHE   256      54.957  26.992  61.924  1.00  0.00           H
ATOM   3982  CE2 PHE   256      52.885  27.621  61.814  1.00  0.00           C
ATOM   3983  HE2 PHE   256      52.965  28.295  62.654  1.00  0.00           H
ATOM   3984  CD2 PHE   256      51.733  27.559  61.049  1.00  0.00           C
ATOM   3985  HD2 PHE   256      50.794  28.008  61.340  1.00  0.00           H
ATOM   3986  C   PHE   256      49.612  24.634  60.679  1.00  0.00           C
ATOM   3987  O   PHE   256      48.674  24.912  61.466  1.00  0.00           O
ATOM   3988  N   ASP   257      50.529  23.751  61.019  1.00  0.00           N
ATOM   3989  H   ASP   257      51.327  23.727  60.399  1.00  0.00           H
ATOM   3990  CA  ASP   257      50.717  22.865  62.239  1.00  0.00           C
ATOM   3991  HA  ASP   257      51.572  22.265  61.931  1.00  0.00           H
ATOM   3992  CB  ASP   257      51.057  23.572  63.487  1.00  0.00           C
ATOM   3993  HB2 ASP   257      51.741  24.398  63.291  1.00  0.00           H
ATOM   3994  HB3 ASP   257      50.191  24.024  63.970  1.00  0.00           H
ATOM   3995  CG  ASP   257      51.752  22.623  64.491  1.00  0.00           C
ATOM   3996  OD1 ASP   257      52.555  21.771  64.123  1.00  0.00           O
ATOM   3997  OD2 ASP   257      51.590  22.783  65.713  1.00  0.00           O
ATOM   3998  C   ASP   257      49.468  21.908  62.466  1.00  0.00           C
ATOM   3999  O   ASP   257      49.289  21.487  63.600  1.00  0.00           O
ATOM   4000  N   ASN   258      48.865  21.487  61.380  1.00  0.00           N
ATOM   4001  H   ASN   258      49.175  21.790  60.468  1.00  0.00           H
ATOM   4002  CA  ASN   258      47.894  20.387  61.439  1.00  0.00           C
ATOM   4003  HA  ASN   258      47.109  20.687  62.134  1.00  0.00           H
ATOM   4004  CB  ASN   258      47.245  20.129  60.013  1.00  0.00           C
ATOM   4005  HB2 ASN   258      48.025  20.291  59.270  1.00  0.00           H
ATOM   4006  HB3 ASN   258      46.977  19.080  59.880  1.00  0.00           H
ATOM   4007  CG  ASN   258      46.108  21.037  59.562  1.00  0.00           C
ATOM   4008  OD1 ASN   258      45.664  21.944  60.281  1.00  0.00           O
ATOM   4009  ND2 ASN   258      45.597  20.761  58.355  1.00  0.00           N
ATOM   4010 HD21 ASN   258      45.949  19.924  57.913  1.00  0.00           H
ATOM   4011 HD22 ASN   258      44.805  21.178  57.887  1.00  0.00           H
ATOM   4012  C   ASN   258      48.484  19.074  62.062  1.00  0.00           C
ATOM   4013  O   ASN   258      47.768  18.186  62.567  1.00  0.00           O
ATOM   4014  N   GLU   259      49.783  18.872  61.966  1.00  0.00           N
ATOM   4015  H   GLU   259      50.307  19.565  61.450  1.00  0.00           H
ATOM   4016  CA  GLU   259      50.626  17.872  62.641  1.00  0.00           C
ATOM   4017  HA  GLU   259      50.169  16.888  62.546  1.00  0.00           H
ATOM   4018  CB  GLU   259      51.937  17.623  61.901  1.00  0.00           C
ATOM   4019  HB2 GLU   259      52.628  16.976  62.440  1.00  0.00           H
ATOM   4020  HB3 GLU   259      51.805  17.039  60.990  1.00  0.00           H
ATOM   4021  CG  GLU   259      52.756  18.861  61.420  1.00  0.00           C
ATOM   4022  HG2 GLU   259      52.735  19.641  62.181  1.00  0.00           H
ATOM   4023  HG3 GLU   259      53.799  18.589  61.257  1.00  0.00           H
ATOM   4024  CD  GLU   259      52.320  19.297  60.001  1.00  0.00           C
ATOM   4025  OE1 GLU   259      51.493  20.267  59.866  1.00  0.00           O
ATOM   4026  OE2 GLU   259      52.684  18.548  59.033  1.00  0.00           O
ATOM   4027  C   GLU   259      50.881  18.027  64.197  1.00  0.00           C
ATOM   4028  O   GLU   259      51.444  17.105  64.825  1.00  0.00           O
ATOM   4029  N   HID   260      50.527  19.169  64.745  1.00  0.00           N
ATOM   4030  H   HID   260      50.092  19.861  64.152  1.00  0.00           H
ATOM   4031  CA  HID   260      50.724  19.473  66.187  1.00  0.00           C
ATOM   4032  HA  HID   260      50.530  20.545  66.171  1.00  0.00           H
ATOM   4033  CB  HID   260      49.710  18.721  67.029  1.00  0.00           C
ATOM   4034  HB2 HID   260      49.718  17.632  66.976  1.00  0.00           H
ATOM   4035  HB3 HID   260      49.966  19.010  68.049  1.00  0.00           H
ATOM   4036  CG  HID   260      48.253  19.023  66.737  1.00  0.00           C
ATOM   4037  ND1 HID   260      47.744  20.103  66.111  1.00  0.00           N
ATOM   4038  HD1 HID   260      48.122  21.033  66.224  1.00  0.00           H
ATOM   4039  CE1 HID   260      46.436  19.821  65.829  1.00  0.00           C
ATOM   4040  HE1 HID   260      45.740  20.524  65.395  1.00  0.00           H
ATOM   4041  NE2 HID   260      46.061  18.658  66.382  1.00  0.00           N
ATOM   4042  CD2 HID   260      47.217  18.088  66.973  1.00  0.00           C
ATOM   4043  HD2 HID   260      47.222  17.148  67.502  1.00  0.00           H
ATOM   4044  C   HID   260      52.152  19.300  66.727  1.00  0.00           C
ATOM   4045  O   HID   260      52.350  18.729  67.782  1.00  0.00           O
ATOM   4046  N   VAL   261      53.167  19.860  66.032  1.00  0.00           N
ATOM   4047  H   VAL   261      52.939  20.441  65.238  1.00  0.00           H
ATOM   4048  CA  VAL   261      54.573  19.726  66.272  1.00  0.00           C
ATOM   4049  HA  VAL   261      54.693  18.766  66.774  1.00  0.00           H
ATOM   4050  CB  VAL   261      55.389  19.768  64.962  1.00  0.00           C
ATOM   4051  HB  VAL   261      55.165  20.674  64.398  1.00  0.00           H
ATOM   4052  CG1 VAL   261      56.938  19.618  65.270  1.00  0.00           C
ATOM   4053 HG11 VAL   261      57.063  18.793  65.969  1.00  0.00           H
ATOM   4054 HG12 VAL   261      57.594  19.533  64.404  1.00  0.00           H
ATOM   4055 HG13 VAL   261      57.324  20.396  65.930  1.00  0.00           H
ATOM   4056  CG2 VAL   261      55.042  18.695  63.893  1.00  0.00           C
ATOM   4057 HG21 VAL   261      55.671  18.808  63.011  1.00  0.00           H
ATOM   4058 HG22 VAL   261      53.969  18.632  63.712  1.00  0.00           H
ATOM   4059 HG23 VAL   261      55.278  17.734  64.349  1.00  0.00           H
ATOM   4060  C   VAL   261      54.998  20.803  67.295  1.00  0.00           C
ATOM   4061  O   VAL   261      55.900  20.532  68.067  1.00  0.00           O
ATOM   4062  N   VAL   262      54.410  22.025  67.280  1.00  0.00           N
ATOM   4063  H   VAL   262      53.629  22.082  66.641  1.00  0.00           H
ATOM   4064  CA  VAL   262      54.840  23.177  67.958  1.00  0.00           C
ATOM   4065  HA  VAL   262      55.500  22.868  68.768  1.00  0.00           H
ATOM   4066  CB  VAL   262      55.697  24.087  67.031  1.00  0.00           C
ATOM   4067  HB  VAL   262      55.828  24.998  67.614  1.00  0.00           H
ATOM   4068  CG1 VAL   262      57.088  23.657  66.720  1.00  0.00           C
ATOM   4069 HG11 VAL   262      57.140  22.816  66.029  1.00  0.00           H
ATOM   4070 HG12 VAL   262      57.669  24.479  66.302  1.00  0.00           H
ATOM   4071 HG13 VAL   262      57.557  23.428  67.677  1.00  0.00           H
ATOM   4072  CG2 VAL   262      55.004  24.393  65.658  1.00  0.00           C
ATOM   4073 HG21 VAL   262      54.144  25.063  65.678  1.00  0.00           H
ATOM   4074 HG22 VAL   262      54.745  23.466  65.147  1.00  0.00           H
ATOM   4075 HG23 VAL   262      55.688  24.908  64.984  1.00  0.00           H
ATOM   4076  C   VAL   262      53.760  24.154  68.515  1.00  0.00           C
ATOM   4077  O   VAL   262      53.921  24.688  69.582  1.00  0.00           O
ATOM   4078  N   LEU   263      52.560  24.370  67.899  1.00  0.00           N
ATOM   4079  H   LEU   263      52.294  23.894  67.049  1.00  0.00           H
ATOM   4080  CA  LEU   263      51.657  25.399  68.440  1.00  0.00           C
ATOM   4081  HA  LEU   263      52.227  26.326  68.488  1.00  0.00           H
ATOM   4082  CB  LEU   263      50.472  25.618  67.448  1.00  0.00           C
ATOM   4083  HB2 LEU   263      50.095  24.642  67.141  1.00  0.00           H
ATOM   4084  HB3 LEU   263      49.635  26.037  68.006  1.00  0.00           H
ATOM   4085  CG  LEU   263      50.681  26.575  66.234  1.00  0.00           C
ATOM   4086  HG  LEU   263      51.572  26.345  65.648  1.00  0.00           H
ATOM   4087  CD1 LEU   263      49.466  26.595  65.307  1.00  0.00           C
ATOM   4088 HD11 LEU   263      48.546  26.970  65.755  1.00  0.00           H
ATOM   4089 HD12 LEU   263      49.140  25.601  64.998  1.00  0.00           H
ATOM   4090 HD13 LEU   263      49.569  27.204  64.409  1.00  0.00           H
ATOM   4091  CD2 LEU   263      50.929  28.086  66.600  1.00  0.00           C
ATOM   4092 HD21 LEU   263      51.231  28.594  65.684  1.00  0.00           H
ATOM   4093 HD22 LEU   263      50.047  28.598  66.981  1.00  0.00           H
ATOM   4094 HD23 LEU   263      51.653  28.139  67.414  1.00  0.00           H
ATOM   4095  C   LEU   263      51.089  25.030  69.794  1.00  0.00           C
ATOM   4096  O   LEU   263      50.489  24.012  69.858  1.00  0.00           O
ATOM   4097  N   PRO   264      51.292  25.789  70.891  1.00  0.00           N
ATOM   4098  CD  PRO   264      51.974  27.073  70.898  1.00  0.00           C
ATOM   4099  HD2 PRO   264      51.391  27.847  70.399  1.00  0.00           H
ATOM   4100  HD3 PRO   264      52.940  27.053  70.393  1.00  0.00           H
ATOM   4101  CG  PRO   264      52.029  27.491  72.345  1.00  0.00           C
ATOM   4102  HG2 PRO   264      51.192  28.188  72.389  1.00  0.00           H
ATOM   4103  HG3 PRO   264      52.956  28.023  72.560  1.00  0.00           H
ATOM   4104  CB  PRO   264      51.874  26.225  73.171  1.00  0.00           C
ATOM   4105  HB2 PRO   264      51.463  26.408  74.164  1.00  0.00           H
ATOM   4106  HB3 PRO   264      52.842  25.725  73.203  1.00  0.00           H
ATOM   4107  CA  PRO   264      50.928  25.412  72.236  1.00  0.00           C
ATOM   4108  HA  PRO   264      51.135  24.378  72.511  1.00  0.00           H
ATOM   4109  C   PRO   264      49.453  25.719  72.429  1.00  0.00           C
ATOM   4110  O   PRO   264      49.089  26.859  72.807  1.00  0.00           O
ATOM   4111  N   ARG   265      48.612  24.783  72.154  1.00  0.00           N
ATOM   4112  H   ARG   265      48.926  23.848  71.934  1.00  0.00           H
ATOM   4113  CA  ARG   265      47.192  25.100  72.120  1.00  0.00           C
ATOM   4114  HA  ARG   265      47.011  26.140  71.851  1.00  0.00           H
ATOM   4115  CB  ARG   265      46.531  24.127  71.102  1.00  0.00           C
ATOM   4116  HB2 ARG   265      46.439  23.134  71.541  1.00  0.00           H
ATOM   4117  HB3 ARG   265      45.544  24.494  70.820  1.00  0.00           H
ATOM   4118  CG  ARG   265      47.090  24.027  69.700  1.00  0.00           C
ATOM   4119  HG2 ARG   265      47.099  24.989  69.186  1.00  0.00           H
ATOM   4120  HG3 ARG   265      48.069  23.547  69.663  1.00  0.00           H
ATOM   4121  CD  ARG   265      46.142  23.247  68.735  1.00  0.00           C
ATOM   4122  HD2 ARG   265      45.127  23.588  68.939  1.00  0.00           H
ATOM   4123  HD3 ARG   265      46.319  23.546  67.702  1.00  0.00           H
ATOM   4124  NE  ARG   265      46.273  21.763  68.838  1.00  0.00           N
ATOM   4125  HE  ARG   265      47.091  21.426  69.324  1.00  0.00           H
ATOM   4126  CZ  ARG   265      45.198  20.975  68.670  1.00  0.00           C
ATOM   4127  NH1 ARG   265      43.991  21.318  68.260  1.00  0.00           N
ATOM   4128 HH11 ARG   265      43.929  22.218  67.805  1.00  0.00           H
ATOM   4129 HH12 ARG   265      43.263  20.702  67.930  1.00  0.00           H
ATOM   4130  NH2 ARG   265      45.335  19.747  69.052  1.00  0.00           N
ATOM   4131 HH21 ARG   265      46.225  19.269  69.067  1.00  0.00           H
ATOM   4132 HH22 ARG   265      44.500  19.178  69.031  1.00  0.00           H
ATOM   4133  C   ARG   265      46.559  25.039  73.505  1.00  0.00           C
ATOM   4134  O   ARG   265      46.842  24.051  74.173  1.00  0.00           O
ATOM   4135  N   THR   266      45.693  26.063  73.844  1.00  0.00           N
ATOM   4136  H   THR   266      45.546  26.830  73.203  1.00  0.00           H
ATOM   4137  CA  THR   266      45.130  26.074  75.303  1.00  0.00           C
ATOM   4138  HA  THR   266      45.925  25.740  75.970  1.00  0.00           H
ATOM   4139  CB  THR   266      44.916  27.502  75.844  1.00  0.00           C
ATOM   4140  HB  THR   266      44.679  27.414  76.903  1.00  0.00           H
ATOM   4141  CG2 THR   266      46.082  28.488  75.545  1.00  0.00           C
ATOM   4142 HG21 THR   266      47.039  28.138  75.932  1.00  0.00           H
ATOM   4143 HG22 THR   266      45.968  29.482  75.978  1.00  0.00           H
ATOM   4144 HG23 THR   266      46.177  28.586  74.464  1.00  0.00           H
ATOM   4145  OG1 THR   266      43.876  28.052  75.230  1.00  0.00           O
ATOM   4146  HG1 THR   266      44.137  28.202  74.317  1.00  0.00           H
ATOM   4147  C   THR   266      43.885  25.232  75.394  1.00  0.00           C
ATOM   4148  O   THR   266      43.400  24.832  74.391  1.00  0.00           O
ATOM   4149  N   LYS   267      43.434  24.824  76.609  1.00  0.00           N
ATOM   4150  H   LYS   267      43.987  25.064  77.420  1.00  0.00           H
ATOM   4151  CA  LYS   267      42.196  24.074  76.827  1.00  0.00           C
ATOM   4152  HA  LYS   267      42.351  23.065  76.445  1.00  0.00           H
ATOM   4153  CB  LYS   267      42.009  23.901  78.347  1.00  0.00           C
ATOM   4154  HB2 LYS   267      41.235  23.152  78.514  1.00  0.00           H
ATOM   4155  HB3 LYS   267      42.955  23.491  78.701  1.00  0.00           H
ATOM   4156  CG  LYS   267      41.605  25.060  79.177  1.00  0.00           C
ATOM   4157  HG2 LYS   267      42.037  26.050  79.032  1.00  0.00           H
ATOM   4158  HG3 LYS   267      40.581  25.304  78.895  1.00  0.00           H
ATOM   4159  CD  LYS   267      41.526  24.687  80.666  1.00  0.00           C
ATOM   4160  HD2 LYS   267      40.623  24.079  80.708  1.00  0.00           H
ATOM   4161  HD3 LYS   267      42.371  24.107  81.036  1.00  0.00           H
ATOM   4162  CE  LYS   267      41.445  25.889  81.561  1.00  0.00           C
ATOM   4163  HE2 LYS   267      42.454  26.254  81.755  1.00  0.00           H
ATOM   4164  HE3 LYS   267      40.937  26.788  81.215  1.00  0.00           H
ATOM   4165  NZ  LYS   267      40.948  25.536  82.842  1.00  0.00           N
ATOM   4166  HZ1 LYS   267      40.163  24.904  82.774  1.00  0.00           H
ATOM   4167  HZ2 LYS   267      40.679  26.368  83.348  1.00  0.00           H
ATOM   4168  HZ3 LYS   267      41.706  25.167  83.396  1.00  0.00           H
ATOM   4169  C   LYS   267      41.063  24.660  76.051  1.00  0.00           C
ATOM   4170  O   LYS   267      40.248  23.958  75.563  1.00  0.00           O
ATOM   4171  N   TYR   268      41.059  25.982  75.944  1.00  0.00           N
ATOM   4172  H   TYR   268      41.802  26.455  76.437  1.00  0.00           H
ATOM   4173  CA  TYR   268      40.021  26.719  75.211  1.00  0.00           C
ATOM   4174  HA  TYR   268      39.018  26.354  75.429  1.00  0.00           H
ATOM   4175  CB  TYR   268      40.020  28.200  75.657  1.00  0.00           C
ATOM   4176  HB2 TYR   268      40.997  28.597  75.381  1.00  0.00           H
ATOM   4177  HB3 TYR   268      39.268  28.808  75.154  1.00  0.00           H
ATOM   4178  CG  TYR   268      39.993  28.369  77.178  1.00  0.00           C
ATOM   4179  CD1 TYR   268      38.868  27.887  77.888  1.00  0.00           C
ATOM   4180  HD1 TYR   268      38.055  27.358  77.413  1.00  0.00           H
ATOM   4181  CE1 TYR   268      38.806  28.128  79.283  1.00  0.00           C
ATOM   4182  HE1 TYR   268      37.833  28.004  79.736  1.00  0.00           H
ATOM   4183  CZ  TYR   268      39.879  28.802  79.893  1.00  0.00           C
ATOM   4184  OH  TYR   268      39.726  28.953  81.242  1.00  0.00           O
ATOM   4185  HH  TYR   268      39.091  28.365  81.660  1.00  0.00           H
ATOM   4186  CE2 TYR   268      41.003  29.230  79.156  1.00  0.00           C
ATOM   4187  HE2 TYR   268      41.914  29.529  79.653  1.00  0.00           H
ATOM   4188  CD2 TYR   268      41.070  29.086  77.752  1.00  0.00           C
ATOM   4189  HD2 TYR   268      41.985  29.340  77.235  1.00  0.00           H
ATOM   4190  C   TYR   268      40.122  26.566  73.656  1.00  0.00           C
ATOM   4191  O   TYR   268      39.123  26.151  73.047  1.00  0.00           O
ATOM   4192  N   ASP   269      41.270  26.775  72.998  1.00  0.00           N
ATOM   4193  H   ASP   269      42.030  27.175  73.528  1.00  0.00           H
ATOM   4194  CA  ASP   269      41.625  26.290  71.659  1.00  0.00           C
ATOM   4195  HA  ASP   269      41.050  26.868  70.936  1.00  0.00           H
ATOM   4196  CB  ASP   269      43.108  26.531  71.263  1.00  0.00           C
ATOM   4197  HB2 ASP   269      43.717  25.705  71.627  1.00  0.00           H
ATOM   4198  HB3 ASP   269      43.296  26.536  70.189  1.00  0.00           H
ATOM   4199  CG  ASP   269      43.639  27.960  71.619  1.00  0.00           C
ATOM   4200  OD1 ASP   269      43.247  28.918  70.946  1.00  0.00           O
ATOM   4201  OD2 ASP   269      44.468  28.110  72.533  1.00  0.00           O
ATOM   4202  C   ASP   269      41.328  24.813  71.412  1.00  0.00           C
ATOM   4203  O   ASP   269      40.479  24.602  70.507  1.00  0.00           O
ATOM   4204  N   ILE   270      41.861  23.834  72.156  1.00  0.00           N
ATOM   4205  H   ILE   270      42.606  24.151  72.759  1.00  0.00           H
ATOM   4206  CA  ILE   270      41.494  22.394  72.010  1.00  0.00           C
ATOM   4207  HA  ILE   270      41.801  22.059  71.019  1.00  0.00           H
ATOM   4208  CB  ILE   270      42.348  21.508  72.968  1.00  0.00           C
ATOM   4209  HB  ILE   270      42.217  21.844  73.997  1.00  0.00           H
ATOM   4210  CG2 ILE   270      41.954  20.032  72.895  1.00  0.00           C
ATOM   4211 HG21 ILE   270      42.613  19.458  73.546  1.00  0.00           H
ATOM   4212 HG22 ILE   270      42.241  19.722  71.889  1.00  0.00           H
ATOM   4213 HG23 ILE   270      40.914  19.844  73.162  1.00  0.00           H
ATOM   4214  CG1 ILE   270      43.818  21.807  72.524  1.00  0.00           C
ATOM   4215 HG12 ILE   270      43.752  21.589  71.459  1.00  0.00           H
ATOM   4216 HG13 ILE   270      43.997  22.879  72.597  1.00  0.00           H
ATOM   4217  CD1 ILE   270      44.913  21.062  73.169  1.00  0.00           C
ATOM   4218 HD11 ILE   270      44.723  21.025  74.242  1.00  0.00           H
ATOM   4219 HD12 ILE   270      45.919  21.445  72.992  1.00  0.00           H
ATOM   4220 HD13 ILE   270      44.811  20.032  72.829  1.00  0.00           H
ATOM   4221  C   ILE   270      39.981  22.160  72.103  1.00  0.00           C
ATOM   4222  O   ILE   270      39.425  21.231  71.461  1.00  0.00           O
ATOM   4223  N   THR   271      39.308  22.983  72.879  1.00  0.00           N
ATOM   4224  H   THR   271      39.751  23.750  73.364  1.00  0.00           H
ATOM   4225  CA  THR   271      37.830  22.833  73.084  1.00  0.00           C
ATOM   4226  HA  THR   271      37.538  21.801  73.281  1.00  0.00           H
ATOM   4227  CB  THR   271      37.246  23.597  74.239  1.00  0.00           C
ATOM   4228  HB  THR   271      37.703  24.586  74.283  1.00  0.00           H
ATOM   4229  CG2 THR   271      35.731  23.712  74.195  1.00  0.00           C
ATOM   4230 HG21 THR   271      35.502  24.155  73.226  1.00  0.00           H
ATOM   4231 HG22 THR   271      35.298  24.354  74.961  1.00  0.00           H
ATOM   4232 HG23 THR   271      35.205  22.778  74.397  1.00  0.00           H
ATOM   4233  OG1 THR   271      37.681  23.052  75.444  1.00  0.00           O
ATOM   4234  HG1 THR   271      38.632  23.067  75.309  1.00  0.00           H
ATOM   4235  C   THR   271      37.181  23.105  71.762  1.00  0.00           C
ATOM   4236  O   THR   271      36.228  22.411  71.493  1.00  0.00           O
ATOM   4237  N   ILE   272      37.608  24.077  70.988  1.00  0.00           N
ATOM   4238  H   ILE   272      38.451  24.564  71.257  1.00  0.00           H
ATOM   4239  CA  ILE   272      37.088  24.505  69.648  1.00  0.00           C
ATOM   4240  HA  ILE   272      36.004  24.467  69.752  1.00  0.00           H
ATOM   4241  CB  ILE   272      37.363  25.983  69.403  1.00  0.00           C
ATOM   4242  HB  ILE   272      38.430  26.189  69.324  1.00  0.00           H
ATOM   4243  CG2 ILE   272      36.774  26.640  68.099  1.00  0.00           C
ATOM   4244 HG21 ILE   272      35.778  27.049  68.269  1.00  0.00           H
ATOM   4245 HG22 ILE   272      36.752  26.004  67.213  1.00  0.00           H
ATOM   4246 HG23 ILE   272      37.375  27.502  67.811  1.00  0.00           H
ATOM   4247  CG1 ILE   272      36.796  26.873  70.550  1.00  0.00           C
ATOM   4248 HG12 ILE   272      35.718  26.986  70.443  1.00  0.00           H
ATOM   4249 HG13 ILE   272      36.995  26.477  71.546  1.00  0.00           H
ATOM   4250  CD1 ILE   272      37.500  28.248  70.531  1.00  0.00           C
ATOM   4251 HD11 ILE   272      38.586  28.175  70.583  1.00  0.00           H
ATOM   4252 HD12 ILE   272      37.061  28.849  71.326  1.00  0.00           H
ATOM   4253 HD13 ILE   272      37.258  28.767  69.604  1.00  0.00           H
ATOM   4254  C   ILE   272      37.516  23.598  68.475  1.00  0.00           C
ATOM   4255  O   ILE   272      36.801  23.469  67.514  1.00  0.00           O
ATOM   4256  N   ASP   273      38.638  22.931  68.570  1.00  0.00           N
ATOM   4257  H   ASP   273      39.244  23.111  69.357  1.00  0.00           H
ATOM   4258  CA  ASP   273      39.064  21.872  67.624  1.00  0.00           C
ATOM   4259  HA  ASP   273      38.856  22.211  66.609  1.00  0.00           H
ATOM   4260  CB  ASP   273      40.545  21.566  67.872  1.00  0.00           C
ATOM   4261  HB2 ASP   273      41.028  22.525  67.681  1.00  0.00           H
ATOM   4262  HB3 ASP   273      40.634  21.191  68.893  1.00  0.00           H
ATOM   4263  CG  ASP   273      41.117  20.521  66.930  1.00  0.00           C
ATOM   4264  OD1 ASP   273      40.950  20.733  65.736  1.00  0.00           O
ATOM   4265  OD2 ASP   273      42.012  19.700  67.190  1.00  0.00           O
ATOM   4266  C   ASP   273      38.232  20.555  67.780  1.00  0.00           C
ATOM   4267  O   ASP   273      37.718  19.978  66.832  1.00  0.00           O
ATOM   4268  N   GLU   274      38.122  20.104  69.038  1.00  0.00           N
ATOM   4269  H   GLU   274      38.652  20.583  69.752  1.00  0.00           H
ATOM   4270  CA  GLU   274      37.299  18.996  69.366  1.00  0.00           C
ATOM   4271  HA  GLU   274      37.530  18.157  68.710  1.00  0.00           H
ATOM   4272  CB  GLU   274      37.658  18.441  70.785  1.00  0.00           C
ATOM   4273  HB2 GLU   274      37.477  19.201  71.546  1.00  0.00           H
ATOM   4274  HB3 GLU   274      36.973  17.604  70.918  1.00  0.00           H
ATOM   4275  CG  GLU   274      39.106  17.957  71.013  1.00  0.00           C
ATOM   4276  HG2 GLU   274      39.793  18.750  70.714  1.00  0.00           H
ATOM   4277  HG3 GLU   274      39.296  17.816  72.076  1.00  0.00           H
ATOM   4278  CD  GLU   274      39.462  16.561  70.300  1.00  0.00           C
ATOM   4279  OE1 GLU   274      40.682  16.329  70.015  1.00  0.00           O
ATOM   4280  OE2 GLU   274      38.553  15.756  70.033  1.00  0.00           O
ATOM   4281  C   GLU   274      35.776  19.409  69.197  1.00  0.00           C
ATOM   4282  O   GLU   274      35.014  18.548  68.844  1.00  0.00           O
ATOM   4283  N   GLU   275      35.303  20.740  69.325  1.00  0.00           N
ATOM   4284  H   GLU   275      35.853  21.462  69.766  1.00  0.00           H
ATOM   4285  CA  GLU   275      33.994  21.148  68.922  1.00  0.00           C
ATOM   4286  HA  GLU   275      33.204  20.467  69.237  1.00  0.00           H
ATOM   4287  CB  GLU   275      33.565  22.511  69.526  1.00  0.00           C
ATOM   4288  HB2 GLU   275      34.441  23.156  69.454  1.00  0.00           H
ATOM   4289  HB3 GLU   275      32.768  22.978  68.947  1.00  0.00           H
ATOM   4290  CG  GLU   275      32.927  22.529  70.995  1.00  0.00           C
ATOM   4291  HG2 GLU   275      33.676  22.478  71.786  1.00  0.00           H
ATOM   4292  HG3 GLU   275      32.463  23.516  71.029  1.00  0.00           H
ATOM   4293  CD  GLU   275      31.835  21.428  71.278  1.00  0.00           C
ATOM   4294  OE1 GLU   275      31.716  20.828  72.365  1.00  0.00           O
ATOM   4295  OE2 GLU   275      31.125  21.175  70.279  1.00  0.00           O
ATOM   4296  C   GLU   275      33.778  21.178  67.391  1.00  0.00           C
ATOM   4297  O   GLU   275      32.703  21.436  66.831  1.00  0.00           O
ATOM   4298  N   SER   276      34.816  20.950  66.609  1.00  0.00           N
ATOM   4299  H   SER   276      35.587  20.429  67.003  1.00  0.00           H
ATOM   4300  CA  SER   276      34.775  21.107  65.158  1.00  0.00           C
ATOM   4301  HA  SER   276      34.142  21.968  64.944  1.00  0.00           H
ATOM   4302  CB  SER   276      36.117  21.415  64.548  1.00  0.00           C
ATOM   4303  HB2 SER   276      35.968  21.787  63.534  1.00  0.00           H
ATOM   4304  HB3 SER   276      36.494  22.260  65.124  1.00  0.00           H
ATOM   4305  OG  SER   276      36.969  20.308  64.380  1.00  0.00           O
ATOM   4306  HG  SER   276      37.378  20.201  65.242  1.00  0.00           H
ATOM   4307  C   SER   276      34.164  19.836  64.426  1.00  0.00           C
ATOM   4308  O   SER   276      34.435  18.701  64.854  1.00  0.00           O
ATOM   4309  N   PRO   277      33.670  19.949  63.199  1.00  0.00           N
ATOM   4310  CD  PRO   277      33.093  21.141  62.711  1.00  0.00           C
ATOM   4311  HD2 PRO   277      33.937  21.723  62.339  1.00  0.00           H
ATOM   4312  HD3 PRO   277      32.570  21.661  63.512  1.00  0.00           H
ATOM   4313  CG  PRO   277      32.167  20.740  61.567  1.00  0.00           C
ATOM   4314  HG2 PRO   277      32.177  21.559  60.847  1.00  0.00           H
ATOM   4315  HG3 PRO   277      31.214  20.457  62.013  1.00  0.00           H
ATOM   4316  CB  PRO   277      32.896  19.492  61.046  1.00  0.00           C
ATOM   4317  HB2 PRO   277      33.802  19.648  60.461  1.00  0.00           H
ATOM   4318  HB3 PRO   277      32.209  18.821  60.532  1.00  0.00           H
ATOM   4319  CA  PRO   277      33.329  18.827  62.358  1.00  0.00           C
ATOM   4320  HA  PRO   277      32.521  18.257  62.814  1.00  0.00           H
ATOM   4321  C   PRO   277      34.486  17.774  62.135  1.00  0.00           C
ATOM   4322  O   PRO   277      34.322  16.599  61.730  1.00  0.00           O
ATOM   4323  N   ARG   278      35.725  18.286  62.332  1.00  0.00           N
ATOM   4324  H   ARG   278      35.784  19.197  62.763  1.00  0.00           H
ATOM   4325  CA  ARG   278      36.973  17.460  62.027  1.00  0.00           C
ATOM   4326  HA  ARG   278      36.784  16.400  62.194  1.00  0.00           H
ATOM   4327  CB  ARG   278      37.388  17.673  60.525  1.00  0.00           C
ATOM   4328  HB2 ARG   278      37.379  18.751  60.361  1.00  0.00           H
ATOM   4329  HB3 ARG   278      38.392  17.279  60.365  1.00  0.00           H
ATOM   4330  CG  ARG   278      36.558  16.997  59.454  1.00  0.00           C
ATOM   4331  HG2 ARG   278      35.593  17.399  59.765  1.00  0.00           H
ATOM   4332  HG3 ARG   278      36.897  17.377  58.490  1.00  0.00           H
ATOM   4333  CD  ARG   278      36.535  15.453  59.648  1.00  0.00           C
ATOM   4334  HD2 ARG   278      37.547  15.051  59.697  1.00  0.00           H
ATOM   4335  HD3 ARG   278      35.990  15.204  60.559  1.00  0.00           H
ATOM   4336  NE  ARG   278      35.895  14.621  58.568  1.00  0.00           N
ATOM   4337  HE  ARG   278      36.531  14.420  57.809  1.00  0.00           H
ATOM   4338  CZ  ARG   278      34.626  14.184  58.541  1.00  0.00           C
ATOM   4339  NH1 ARG   278      33.864  14.340  59.606  1.00  0.00           N
ATOM   4340 HH11 ARG   278      34.234  14.874  60.379  1.00  0.00           H
ATOM   4341 HH12 ARG   278      32.914  14.015  59.504  1.00  0.00           H
ATOM   4342  NH2 ARG   278      34.134  13.725  57.425  1.00  0.00           N
ATOM   4343 HH21 ARG   278      34.662  13.617  56.570  1.00  0.00           H
ATOM   4344 HH22 ARG   278      33.127  13.666  57.486  1.00  0.00           H
ATOM   4345  C   ARG   278      38.165  17.939  62.887  1.00  0.00           C
ATOM   4346  O   ARG   278      38.885  18.861  62.486  1.00  0.00           O
ATOM   4347  N   PRO   279      38.364  17.343  64.056  1.00  0.00           N
ATOM   4348  CD  PRO   279      37.444  16.332  64.655  1.00  0.00           C
ATOM   4349  HD2 PRO   279      37.702  15.367  64.219  1.00  0.00           H
ATOM   4350  HD3 PRO   279      36.422  16.663  64.471  1.00  0.00           H
ATOM   4351  CG  PRO   279      37.817  16.367  66.161  1.00  0.00           C
ATOM   4352  HG2 PRO   279      37.667  15.375  66.584  1.00  0.00           H
ATOM   4353  HG3 PRO   279      37.219  17.117  66.681  1.00  0.00           H
ATOM   4354  CB  PRO   279      39.296  16.779  66.264  1.00  0.00           C
ATOM   4355  HB2 PRO   279      40.017  15.962  66.256  1.00  0.00           H
ATOM   4356  HB3 PRO   279      39.530  17.391  67.135  1.00  0.00           H
ATOM   4357  CA  PRO   279      39.505  17.617  64.965  1.00  0.00           C
ATOM   4358  HA  PRO   279      39.582  18.657  65.281  1.00  0.00           H
ATOM   4359  C   PRO   279      40.860  17.300  64.360  1.00  0.00           C
ATOM   4360  O   PRO   279      41.006  16.449  63.575  1.00  0.00           O
ATOM   4361  N   GLY   280      41.824  18.144  64.708  1.00  0.00           N
ATOM   4362  H   GLY   280      41.618  18.860  65.389  1.00  0.00           H
ATOM   4363  CA  GLY   280      43.168  18.199  64.161  1.00  0.00           C
ATOM   4364  HA2 GLY   280      43.688  18.930  64.780  1.00  0.00           H
ATOM   4365  HA3 GLY   280      43.639  17.256  64.438  1.00  0.00           H
ATOM   4366  C   GLY   280      43.318  18.576  62.702  1.00  0.00           C
ATOM   4367  O   GLY   280      44.041  17.914  61.910  1.00  0.00           O
ATOM   4368  N   GLN   281      42.580  19.618  62.348  1.00  0.00           N
ATOM   4369  H   GLN   281      41.875  19.976  62.976  1.00  0.00           H
ATOM   4370  CA  GLN   281      42.664  20.377  61.047  1.00  0.00           C
ATOM   4371  HA  GLN   281      43.642  20.308  60.568  1.00  0.00           H
ATOM   4372  CB  GLN   281      41.577  19.919  60.047  1.00  0.00           C
ATOM   4373  HB2 GLN   281      40.594  20.085  60.488  1.00  0.00           H
ATOM   4374  HB3 GLN   281      41.727  20.573  59.189  1.00  0.00           H
ATOM   4375  CG  GLN   281      41.652  18.400  59.647  1.00  0.00           C
ATOM   4376  HG2 GLN   281      41.409  17.779  60.508  1.00  0.00           H
ATOM   4377  HG3 GLN   281      40.834  18.281  58.936  1.00  0.00           H
ATOM   4378  CD  GLN   281      42.846  17.764  58.975  1.00  0.00           C
ATOM   4379  OE1 GLN   281      43.271  16.648  59.307  1.00  0.00           O
ATOM   4380  NE2 GLN   281      43.562  18.437  58.063  1.00  0.00           N
ATOM   4381 HE21 GLN   281      44.417  18.040  57.701  1.00  0.00           H
ATOM   4382 HE22 GLN   281      43.214  19.356  57.830  1.00  0.00           H
ATOM   4383  C   GLN   281      42.590  21.921  61.320  1.00  0.00           C
ATOM   4384  O   GLN   281      42.234  22.361  62.386  1.00  0.00           O
ATOM   4385  N   GLN   282      42.977  22.762  60.330  1.00  0.00           N
ATOM   4386  H   GLN   282      43.354  22.361  59.482  1.00  0.00           H
ATOM   4387  CA  GLN   282      42.676  24.188  60.334  1.00  0.00           C
ATOM   4388  HA  GLN   282      43.167  24.675  59.492  1.00  0.00           H
ATOM   4389  CB  GLN   282      41.186  24.256  59.968  1.00  0.00           C
ATOM   4390  HB2 GLN   282      41.059  23.778  58.996  1.00  0.00           H
ATOM   4391  HB3 GLN   282      40.639  23.678  60.713  1.00  0.00           H
ATOM   4392  CG  GLN   282      40.570  25.689  59.813  1.00  0.00           C
ATOM   4393  HG2 GLN   282      41.300  26.493  59.895  1.00  0.00           H
ATOM   4394  HG3 GLN   282      40.118  25.962  58.860  1.00  0.00           H
ATOM   4395  CD  GLN   282      39.489  26.028  60.788  1.00  0.00           C
ATOM   4396  OE1 GLN   282      39.319  25.377  61.753  1.00  0.00           O
ATOM   4397  NE2 GLN   282      38.827  27.167  60.559  1.00  0.00           N
ATOM   4398 HE21 GLN   282      38.203  27.489  61.285  1.00  0.00           H
ATOM   4399 HE22 GLN   282      39.129  27.718  59.768  1.00  0.00           H
ATOM   4400  C   GLN   282      43.266  24.906  61.524  1.00  0.00           C
ATOM   4401  O   GLN   282      42.580  25.597  62.331  1.00  0.00           O
ATOM   4402  N   THR   283      44.560  24.562  61.840  1.00  0.00           N
ATOM   4403  H   THR   283      45.106  24.074  61.144  1.00  0.00           H
ATOM   4404  CA  THR   283      45.138  24.604  63.180  1.00  0.00           C
ATOM   4405  HA  THR   283      44.463  24.148  63.904  1.00  0.00           H
ATOM   4406  CB  THR   283      46.227  23.616  63.364  1.00  0.00           C
ATOM   4407  HB  THR   283      47.093  23.876  62.756  1.00  0.00           H
ATOM   4408  CG2 THR   283      46.617  23.326  64.825  1.00  0.00           C
ATOM   4409 HG21 THR   283      46.709  24.247  65.400  1.00  0.00           H
ATOM   4410 HG22 THR   283      47.543  22.756  64.904  1.00  0.00           H
ATOM   4411 HG23 THR   283      45.770  22.754  65.204  1.00  0.00           H
ATOM   4412  OG1 THR   283      45.753  22.322  63.006  1.00  0.00           O
ATOM   4413  HG1 THR   283      45.964  22.207  62.077  1.00  0.00           H
ATOM   4414  C   THR   283      45.456  26.065  63.573  1.00  0.00           C
ATOM   4415  O   THR   283      44.907  26.566  64.485  1.00  0.00           O
ATOM   4416  N   PHE   284      46.377  26.719  62.779  1.00  0.00           N
ATOM   4417  H   PHE   284      46.828  26.170  62.061  1.00  0.00           H
ATOM   4418  CA  PHE   284      46.866  28.050  63.003  1.00  0.00           C
ATOM   4419  HA  PHE   284      47.210  28.166  64.031  1.00  0.00           H
ATOM   4420  CB  PHE   284      48.060  28.213  62.092  1.00  0.00           C
ATOM   4421  HB2 PHE   284      48.915  27.598  62.377  1.00  0.00           H
ATOM   4422  HB3 PHE   284      47.821  27.931  61.067  1.00  0.00           H
ATOM   4423  CG  PHE   284      48.648  29.735  62.090  1.00  0.00           C
ATOM   4424  CD1 PHE   284      49.052  30.385  63.289  1.00  0.00           C
ATOM   4425  HD1 PHE   284      49.048  29.960  64.282  1.00  0.00           H
ATOM   4426  CE1 PHE   284      49.649  31.665  63.266  1.00  0.00           C
ATOM   4427  HE1 PHE   284      49.968  32.077  64.213  1.00  0.00           H
ATOM   4428  CZ  PHE   284      49.682  32.406  62.064  1.00  0.00           C
ATOM   4429  HZ  PHE   284      50.065  33.416  62.068  1.00  0.00           H
ATOM   4430  CE2 PHE   284      49.297  31.730  60.845  1.00  0.00           C
ATOM   4431  HE2 PHE   284      49.461  32.255  59.915  1.00  0.00           H
ATOM   4432  CD2 PHE   284      48.781  30.401  60.872  1.00  0.00           C
ATOM   4433  HD2 PHE   284      48.529  29.996  59.903  1.00  0.00           H
ATOM   4434  C   PHE   284      45.927  29.178  62.753  1.00  0.00           C
ATOM   4435  O   PHE   284      45.958  30.178  63.407  1.00  0.00           O
ATOM   4436  N   GLU   285      44.983  28.926  61.847  1.00  0.00           N
ATOM   4437  H   GLU   285      45.010  28.056  61.335  1.00  0.00           H
ATOM   4438  CA  GLU   285      43.781  29.624  61.584  1.00  0.00           C
ATOM   4439  HA  GLU   285      44.142  30.575  61.190  1.00  0.00           H
ATOM   4440  CB  GLU   285      43.025  28.888  60.457  1.00  0.00           C
ATOM   4441  HB2 GLU   285      43.614  29.002  59.547  1.00  0.00           H
ATOM   4442  HB3 GLU   285      43.079  27.826  60.700  1.00  0.00           H
ATOM   4443  CG  GLU   285      41.619  29.349  60.197  1.00  0.00           C
ATOM   4444  HG2 GLU   285      40.905  28.984  60.937  1.00  0.00           H
ATOM   4445  HG3 GLU   285      41.599  30.437  60.250  1.00  0.00           H
ATOM   4446  CD  GLU   285      40.981  28.953  58.886  1.00  0.00           C
ATOM   4447  OE1 GLU   285      39.702  28.924  58.817  1.00  0.00           O
ATOM   4448  OE2 GLU   285      41.681  28.570  57.922  1.00  0.00           O
ATOM   4449  C   GLU   285      42.975  29.724  62.888  1.00  0.00           C
ATOM   4450  O   GLU   285      42.586  30.835  63.167  1.00  0.00           O
ATOM   4451  N   LYS   286      42.712  28.657  63.634  1.00  0.00           N
ATOM   4452  H   LYS   286      43.133  27.759  63.450  1.00  0.00           H
ATOM   4453  CA  LYS   286      41.982  28.866  64.927  1.00  0.00           C
ATOM   4454  HA  LYS   286      41.190  29.554  64.630  1.00  0.00           H
ATOM   4455  CB  LYS   286      41.425  27.483  65.409  1.00  0.00           C
ATOM   4456  HB2 LYS   286      42.144  26.678  65.560  1.00  0.00           H
ATOM   4457  HB3 LYS   286      40.933  27.726  66.351  1.00  0.00           H
ATOM   4458  CG  LYS   286      40.286  27.028  64.454  1.00  0.00           C
ATOM   4459  HG2 LYS   286      39.620  27.866  64.249  1.00  0.00           H
ATOM   4460  HG3 LYS   286      40.701  26.908  63.453  1.00  0.00           H
ATOM   4461  CD  LYS   286      39.519  25.826  65.050  1.00  0.00           C
ATOM   4462  HD2 LYS   286      39.135  26.019  66.051  1.00  0.00           H
ATOM   4463  HD3 LYS   286      38.578  25.681  64.520  1.00  0.00           H
ATOM   4464  CE  LYS   286      40.362  24.576  65.094  1.00  0.00           C
ATOM   4465  HE2 LYS   286      41.317  24.684  65.607  1.00  0.00           H
ATOM   4466  HE3 LYS   286      39.794  23.857  65.685  1.00  0.00           H
ATOM   4467  NZ  LYS   286      40.495  24.072  63.743  1.00  0.00           N
ATOM   4468  HZ1 LYS   286      41.419  23.731  63.522  1.00  0.00           H
ATOM   4469  HZ2 LYS   286      40.383  24.854  63.113  1.00  0.00           H
ATOM   4470  HZ3 LYS   286      39.860  23.366  63.400  1.00  0.00           H
ATOM   4471  C   LYS   286      42.829  29.493  65.989  1.00  0.00           C
ATOM   4472  O   LYS   286      42.350  30.213  66.794  1.00  0.00           O
ATOM   4473  N   MET   287      44.119  29.144  66.038  1.00  0.00           N
ATOM   4474  H   MET   287      44.473  28.424  65.425  1.00  0.00           H
ATOM   4475  CA  MET   287      45.062  29.868  66.926  1.00  0.00           C
ATOM   4476  HA  MET   287      44.616  29.703  67.906  1.00  0.00           H
ATOM   4477  CB  MET   287      46.445  29.198  67.023  1.00  0.00           C
ATOM   4478  HB2 MET   287      46.762  29.183  65.979  1.00  0.00           H
ATOM   4479  HB3 MET   287      47.224  29.853  67.412  1.00  0.00           H
ATOM   4480  CG  MET   287      46.454  27.769  67.645  1.00  0.00           C
ATOM   4481  HG2 MET   287      45.488  27.375  67.327  1.00  0.00           H
ATOM   4482  HG3 MET   287      47.267  27.150  67.265  1.00  0.00           H
ATOM   4483  SD  MET   287      46.478  27.809  69.451  1.00  0.00           S
ATOM   4484  CE  MET   287      48.283  28.269  69.782  1.00  0.00           C
ATOM   4485  HE1 MET   287      48.399  28.238  70.865  1.00  0.00           H
ATOM   4486  HE2 MET   287      48.942  27.514  69.353  1.00  0.00           H
ATOM   4487  HE3 MET   287      48.456  29.265  69.374  1.00  0.00           H
ATOM   4488  C   MET   287      45.233  31.442  66.738  1.00  0.00           C
ATOM   4489  O   MET   287      45.448  32.076  67.775  1.00  0.00           O
ATOM   4490  N   SER   288      45.286  31.921  65.497  1.00  0.00           N
ATOM   4491  H   SER   288      44.883  31.308  64.802  1.00  0.00           H
ATOM   4492  CA  SER   288      45.581  33.325  65.162  1.00  0.00           C
ATOM   4493  HA  SER   288      45.938  33.776  66.088  1.00  0.00           H
ATOM   4494  CB  SER   288      46.734  33.448  64.150  1.00  0.00           C
ATOM   4495  HB2 SER   288      46.882  34.523  64.061  1.00  0.00           H
ATOM   4496  HB3 SER   288      47.699  33.095  64.512  1.00  0.00           H
ATOM   4497  OG  SER   288      46.439  32.810  62.888  1.00  0.00           O
ATOM   4498  HG  SER   288      46.328  31.863  62.993  1.00  0.00           H
ATOM   4499  C   SER   288      44.421  34.117  64.615  1.00  0.00           C
ATOM   4500  O   SER   288      44.559  35.291  64.518  1.00  0.00           O
ATOM   4501  N   SER   289      43.322  33.558  64.208  1.00  0.00           N
ATOM   4502  H   SER   289      43.160  32.562  64.243  1.00  0.00           H
ATOM   4503  CA  SER   289      42.139  34.337  63.752  1.00  0.00           C
ATOM   4504  HA  SER   289      42.557  35.082  63.075  1.00  0.00           H
ATOM   4505  CB  SER   289      41.200  33.452  62.963  1.00  0.00           C
ATOM   4506  HB2 SER   289      41.676  33.067  62.062  1.00  0.00           H
ATOM   4507  HB3 SER   289      40.856  32.665  63.634  1.00  0.00           H
ATOM   4508  OG  SER   289      40.028  34.252  62.650  1.00  0.00           O
ATOM   4509  HG  SER   289      39.768  33.924  61.786  1.00  0.00           H
ATOM   4510  C   SER   289      41.299  35.008  64.835  1.00  0.00           C
ATOM   4511  O   SER   289      41.003  34.400  65.893  1.00  0.00           O
ATOM   4512  N   GLY   290      40.952  36.282  64.703  1.00  0.00           N
ATOM   4513  H   GLY   290      41.139  36.742  63.824  1.00  0.00           H
ATOM   4514  CA  GLY   290      40.217  37.107  65.721  1.00  0.00           C
ATOM   4515  HA2 GLY   290      40.801  37.055  66.640  1.00  0.00           H
ATOM   4516  HA3 GLY   290      40.095  38.141  65.400  1.00  0.00           H
ATOM   4517  C   GLY   290      38.828  36.542  66.041  1.00  0.00           C
ATOM   4518  O   GLY   290      38.242  36.901  67.040  1.00  0.00           O
ATOM   4519  N   TYR   291      38.167  35.823  65.133  1.00  0.00           N
ATOM   4520  H   TYR   291      38.524  35.655  64.203  1.00  0.00           H
ATOM   4521  CA  TYR   291      36.798  35.292  65.248  1.00  0.00           C
ATOM   4522  HA  TYR   291      36.059  36.094  65.233  1.00  0.00           H
ATOM   4523  CB  TYR   291      36.424  34.432  64.011  1.00  0.00           C
ATOM   4524  HB2 TYR   291      36.452  35.157  63.197  1.00  0.00           H
ATOM   4525  HB3 TYR   291      37.184  33.664  63.869  1.00  0.00           H
ATOM   4526  CG  TYR   291      35.045  33.799  64.042  1.00  0.00           C
ATOM   4527  CD1 TYR   291      33.912  34.572  63.904  1.00  0.00           C
ATOM   4528  HD1 TYR   291      34.125  35.612  63.710  1.00  0.00           H
ATOM   4529  CE1 TYR   291      32.707  33.979  63.733  1.00  0.00           C
ATOM   4530  HE1 TYR   291      31.846  34.548  63.418  1.00  0.00           H
ATOM   4531  CZ  TYR   291      32.512  32.584  63.894  1.00  0.00           C
ATOM   4532  OH  TYR   291      31.297  31.973  63.691  1.00  0.00           O
ATOM   4533  HH  TYR   291      30.557  32.581  63.626  1.00  0.00           H
ATOM   4534  CE2 TYR   291      33.615  31.845  64.261  1.00  0.00           C
ATOM   4535  HE2 TYR   291      33.538  30.778  64.416  1.00  0.00           H
ATOM   4536  CD2 TYR   291      34.935  32.427  64.418  1.00  0.00           C
ATOM   4537  HD2 TYR   291      35.809  31.817  64.590  1.00  0.00           H
ATOM   4538  C   TYR   291      36.530  34.480  66.540  1.00  0.00           C
ATOM   4539  O   TYR   291      35.773  34.837  67.451  1.00  0.00           O
ATOM   4540  N   TYR   292      37.402  33.492  66.774  1.00  0.00           N
ATOM   4541  H   TYR   292      38.126  33.310  66.095  1.00  0.00           H
ATOM   4542  CA  TYR   292      37.365  32.630  67.954  1.00  0.00           C
ATOM   4543  HA  TYR   292      36.313  32.364  68.066  1.00  0.00           H
ATOM   4544  CB  TYR   292      38.334  31.489  67.785  1.00  0.00           C
ATOM   4545  HB2 TYR   292      39.345  31.894  67.752  1.00  0.00           H
ATOM   4546  HB3 TYR   292      38.321  30.841  68.661  1.00  0.00           H
ATOM   4547  CG  TYR   292      38.134  30.812  66.410  1.00  0.00           C
ATOM   4548  CD1 TYR   292      37.174  29.827  66.294  1.00  0.00           C
ATOM   4549  HD1 TYR   292      36.552  29.652  67.159  1.00  0.00           H
ATOM   4550  CE1 TYR   292      36.876  29.270  65.030  1.00  0.00           C
ATOM   4551  HE1 TYR   292      36.087  28.539  64.934  1.00  0.00           H
ATOM   4552  CZ  TYR   292      37.691  29.601  63.946  1.00  0.00           C
ATOM   4553  OH  TYR   292      37.373  29.099  62.740  1.00  0.00           O
ATOM   4554  HH  TYR   292      37.859  29.573  62.062  1.00  0.00           H
ATOM   4555  CE2 TYR   292      38.679  30.685  64.031  1.00  0.00           C
ATOM   4556  HE2 TYR   292      39.295  30.906  63.173  1.00  0.00           H
ATOM   4557  CD2 TYR   292      38.876  31.291  65.307  1.00  0.00           C
ATOM   4558  HD2 TYR   292      39.593  32.089  65.422  1.00  0.00           H
ATOM   4559  C   TYR   292      37.733  33.388  69.237  1.00  0.00           C
ATOM   4560  O   TYR   292      37.456  32.834  70.310  1.00  0.00           O
ATOM   4561  N   LEU   293      38.196  34.666  69.151  1.00  0.00           N
ATOM   4562  H   LEU   293      38.374  35.148  68.282  1.00  0.00           H
ATOM   4563  CA  LEU   293      38.367  35.379  70.393  1.00  0.00           C
ATOM   4564  HA  LEU   293      38.939  34.655  70.975  1.00  0.00           H
ATOM   4565  CB  LEU   293      39.197  36.683  70.374  1.00  0.00           C
ATOM   4566  HB2 LEU   293      38.562  37.521  70.088  1.00  0.00           H
ATOM   4567  HB3 LEU   293      39.482  36.873  71.409  1.00  0.00           H
ATOM   4568  CG  LEU   293      40.490  36.729  69.534  1.00  0.00           C
ATOM   4569  HG  LEU   293      40.242  36.623  68.478  1.00  0.00           H
ATOM   4570  CD1 LEU   293      41.270  38.080  69.648  1.00  0.00           C
ATOM   4571 HD11 LEU   293      42.155  38.049  69.013  1.00  0.00           H
ATOM   4572 HD12 LEU   293      41.656  38.259  70.651  1.00  0.00           H
ATOM   4573 HD13 LEU   293      40.683  38.943  69.335  1.00  0.00           H
ATOM   4574  CD2 LEU   293      41.513  35.617  69.891  1.00  0.00           C
ATOM   4575 HD21 LEU   293      41.092  34.704  70.313  1.00  0.00           H
ATOM   4576 HD22 LEU   293      42.030  35.427  68.951  1.00  0.00           H
ATOM   4577 HD23 LEU   293      42.239  36.010  70.602  1.00  0.00           H
ATOM   4578  C   LEU   293      37.076  35.709  71.043  1.00  0.00           C
ATOM   4579  O   LEU   293      37.057  35.921  72.273  1.00  0.00           O
ATOM   4580  N   GLY   294      35.892  35.698  70.332  1.00  0.00           N
ATOM   4581  H   GLY   294      35.743  35.481  69.357  1.00  0.00           H
ATOM   4582  CA  GLY   294      34.600  35.685  71.065  1.00  0.00           C
ATOM   4583  HA2 GLY   294      34.488  36.569  71.694  1.00  0.00           H
ATOM   4584  HA3 GLY   294      33.797  35.751  70.332  1.00  0.00           H
ATOM   4585  C   GLY   294      34.433  34.389  71.911  1.00  0.00           C
ATOM   4586  O   GLY   294      34.273  34.500  73.091  1.00  0.00           O
ATOM   4587  N   GLU   295      34.488  33.177  71.310  1.00  0.00           N
ATOM   4588  H   GLU   295      34.490  33.122  70.301  1.00  0.00           H
ATOM   4589  CA  GLU   295      34.263  31.935  72.119  1.00  0.00           C
ATOM   4590  HA  GLU   295      33.402  32.023  72.782  1.00  0.00           H
ATOM   4591  CB  GLU   295      33.981  30.741  71.101  1.00  0.00           C
ATOM   4592  HB2 GLU   295      33.123  31.063  70.510  1.00  0.00           H
ATOM   4593  HB3 GLU   295      34.902  30.580  70.541  1.00  0.00           H
ATOM   4594  CG  GLU   295      33.604  29.434  71.758  1.00  0.00           C
ATOM   4595  HG2 GLU   295      33.573  28.625  71.028  1.00  0.00           H
ATOM   4596  HG3 GLU   295      34.377  29.086  72.443  1.00  0.00           H
ATOM   4597  CD  GLU   295      32.227  29.449  72.451  1.00  0.00           C
ATOM   4598  OE1 GLU   295      31.643  30.526  72.657  1.00  0.00           O
ATOM   4599  OE2 GLU   295      31.676  28.332  72.870  1.00  0.00           O
ATOM   4600  C   GLU   295      35.476  31.665  73.149  1.00  0.00           C
ATOM   4601  O   GLU   295      35.114  31.131  74.252  1.00  0.00           O
ATOM   4602  N   ILE   296      36.743  31.976  72.874  1.00  0.00           N
ATOM   4603  H   ILE   296      36.889  32.523  72.039  1.00  0.00           H
ATOM   4604  CA  ILE   296      37.882  31.883  73.923  1.00  0.00           C
ATOM   4605  HA  ILE   296      38.032  30.860  74.269  1.00  0.00           H
ATOM   4606  CB  ILE   296      39.282  32.251  73.175  1.00  0.00           C
ATOM   4607  HB  ILE   296      39.129  33.249  72.764  1.00  0.00           H
ATOM   4608  CG2 ILE   296      40.464  32.319  74.157  1.00  0.00           C
ATOM   4609 HG21 ILE   296      40.889  31.341  74.379  1.00  0.00           H
ATOM   4610 HG22 ILE   296      40.176  32.784  75.099  1.00  0.00           H
ATOM   4611 HG23 ILE   296      41.255  32.934  73.726  1.00  0.00           H
ATOM   4612  CG1 ILE   296      39.697  31.138  72.166  1.00  0.00           C
ATOM   4613 HG12 ILE   296      40.110  30.281  72.699  1.00  0.00           H
ATOM   4614 HG13 ILE   296      38.819  30.863  71.583  1.00  0.00           H
ATOM   4615  CD1 ILE   296      40.617  31.628  71.052  1.00  0.00           C
ATOM   4616 HD11 ILE   296      40.135  32.369  70.414  1.00  0.00           H
ATOM   4617 HD12 ILE   296      40.841  30.700  70.526  1.00  0.00           H
ATOM   4618 HD13 ILE   296      41.530  32.026  71.492  1.00  0.00           H
ATOM   4619  C   ILE   296      37.596  32.703  75.187  1.00  0.00           C
ATOM   4620  O   ILE   296      37.662  32.175  76.334  1.00  0.00           O
ATOM   4621  N   LEU   297      37.215  33.943  74.986  1.00  0.00           N
ATOM   4622  H   LEU   297      37.163  34.351  74.064  1.00  0.00           H
ATOM   4623  CA  LEU   297      36.834  34.840  76.135  1.00  0.00           C
ATOM   4624  HA  LEU   297      37.651  34.775  76.855  1.00  0.00           H
ATOM   4625  CB  LEU   297      36.682  36.273  75.610  1.00  0.00           C
ATOM   4626  HB2 LEU   297      37.606  36.703  75.224  1.00  0.00           H
ATOM   4627  HB3 LEU   297      35.773  36.331  75.012  1.00  0.00           H
ATOM   4628  CG  LEU   297      36.403  37.211  76.842  1.00  0.00           C
ATOM   4629  HG  LEU   297      35.650  36.790  77.509  1.00  0.00           H
ATOM   4630  CD1 LEU   297      37.661  37.407  77.724  1.00  0.00           C
ATOM   4631 HD11 LEU   297      37.298  37.882  78.636  1.00  0.00           H
ATOM   4632 HD12 LEU   297      38.326  38.036  77.133  1.00  0.00           H
ATOM   4633 HD13 LEU   297      37.986  36.407  78.009  1.00  0.00           H
ATOM   4634  CD2 LEU   297      35.951  38.569  76.263  1.00  0.00           C
ATOM   4635 HD21 LEU   297      35.169  38.385  75.525  1.00  0.00           H
ATOM   4636 HD22 LEU   297      35.466  39.068  77.102  1.00  0.00           H
ATOM   4637 HD23 LEU   297      36.780  39.164  75.878  1.00  0.00           H
ATOM   4638  C   LEU   297      35.548  34.242  76.837  1.00  0.00           C
ATOM   4639  O   LEU   297      35.417  34.326  78.069  1.00  0.00           O
ATOM   4640  N   ARG   298      34.466  33.680  76.200  1.00  0.00           N
ATOM   4641  H   ARG   298      34.638  33.660  75.204  1.00  0.00           H
ATOM   4642  CA  ARG   298      33.246  33.095  76.826  1.00  0.00           C
ATOM   4643  HA  ARG   298      32.637  33.766  77.433  1.00  0.00           H
ATOM   4644  CB  ARG   298      32.316  32.500  75.670  1.00  0.00           C
ATOM   4645  HB2 ARG   298      32.289  33.112  74.769  1.00  0.00           H
ATOM   4646  HB3 ARG   298      32.773  31.603  75.250  1.00  0.00           H
ATOM   4647  CG  ARG   298      30.903  32.325  76.112  1.00  0.00           C
ATOM   4648  HG2 ARG   298      30.928  31.625  76.947  1.00  0.00           H
ATOM   4649  HG3 ARG   298      30.431  33.260  76.413  1.00  0.00           H
ATOM   4650  CD  ARG   298      29.990  31.640  75.099  1.00  0.00           C
ATOM   4651  HD2 ARG   298      28.943  31.741  75.383  1.00  0.00           H
ATOM   4652  HD3 ARG   298      30.125  32.125  74.132  1.00  0.00           H
ATOM   4653  NE  ARG   298      30.408  30.231  74.992  1.00  0.00           N
ATOM   4654  HE  ARG   298      30.916  29.994  74.153  1.00  0.00           H
ATOM   4655  CZ  ARG   298      30.055  29.112  75.609  1.00  0.00           C
ATOM   4656  NH1 ARG   298      29.245  29.215  76.567  1.00  0.00           N
ATOM   4657 HH11 ARG   298      28.721  30.077  76.630  1.00  0.00           H
ATOM   4658 HH12 ARG   298      29.191  28.380  77.133  1.00  0.00           H
ATOM   4659  NH2 ARG   298      30.365  27.920  75.250  1.00  0.00           N
ATOM   4660 HH21 ARG   298      30.912  27.861  74.403  1.00  0.00           H
ATOM   4661 HH22 ARG   298      30.082  27.095  75.760  1.00  0.00           H
ATOM   4662  C   ARG   298      33.581  31.986  77.745  1.00  0.00           C
ATOM   4663  O   ARG   298      33.131  31.958  78.938  1.00  0.00           O
ATOM   4664  N   LEU   299      34.393  31.033  77.283  1.00  0.00           N
ATOM   4665  H   LEU   299      34.769  31.250  76.372  1.00  0.00           H
ATOM   4666  CA  LEU   299      34.847  29.849  78.062  1.00  0.00           C
ATOM   4667  HA  LEU   299      33.971  29.317  78.429  1.00  0.00           H
ATOM   4668  CB  LEU   299      35.517  28.868  77.123  1.00  0.00           C
ATOM   4669  HB2 LEU   299      36.346  29.453  76.725  1.00  0.00           H
ATOM   4670  HB3 LEU   299      36.133  28.178  77.699  1.00  0.00           H
ATOM   4671  CG  LEU   299      34.665  28.223  76.053  1.00  0.00           C
ATOM   4672  HG  LEU   299      34.015  29.029  75.713  1.00  0.00           H
ATOM   4673  CD1 LEU   299      35.422  27.760  74.821  1.00  0.00           C
ATOM   4674 HD11 LEU   299      35.986  26.881  75.131  1.00  0.00           H
ATOM   4675 HD12 LEU   299      36.106  28.533  74.470  1.00  0.00           H
ATOM   4676 HD13 LEU   299      34.694  27.456  74.068  1.00  0.00           H
ATOM   4677  CD2 LEU   299      33.876  27.013  76.621  1.00  0.00           C
ATOM   4678 HD21 LEU   299      33.447  27.201  77.605  1.00  0.00           H
ATOM   4679 HD22 LEU   299      33.030  26.796  75.970  1.00  0.00           H
ATOM   4680 HD23 LEU   299      34.537  26.148  76.674  1.00  0.00           H
ATOM   4681  C   LEU   299      35.651  30.235  79.277  1.00  0.00           C
ATOM   4682  O   LEU   299      35.306  29.890  80.308  1.00  0.00           O
ATOM   4683  N   ALA   300      36.671  31.070  79.149  1.00  0.00           N
ATOM   4684  H   ALA   300      36.936  31.248  78.190  1.00  0.00           H
ATOM   4685  CA  ALA   300      37.497  31.561  80.297  1.00  0.00           C
ATOM   4686  HA  ALA   300      38.017  30.750  80.808  1.00  0.00           H
ATOM   4687  CB  ALA   300      38.689  32.322  79.775  1.00  0.00           C
ATOM   4688  HB1 ALA   300      38.376  33.034  79.012  1.00  0.00           H
ATOM   4689  HB2 ALA   300      39.344  31.598  79.290  1.00  0.00           H
ATOM   4690  HB3 ALA   300      39.175  32.825  80.612  1.00  0.00           H
ATOM   4691  C   ALA   300      36.791  32.333  81.442  1.00  0.00           C
ATOM   4692  O   ALA   300      37.136  32.328  82.591  1.00  0.00           O
ATOM   4693  N   LEU   301      35.658  33.007  81.090  1.00  0.00           N
ATOM   4694  H   LEU   301      35.437  32.907  80.110  1.00  0.00           H
ATOM   4695  CA  LEU   301      34.915  33.796  82.091  1.00  0.00           C
ATOM   4696  HA  LEU   301      35.650  34.163  82.808  1.00  0.00           H
ATOM   4697  CB  LEU   301      34.274  34.970  81.351  1.00  0.00           C
ATOM   4698  HB2 LEU   301      33.627  34.712  80.514  1.00  0.00           H
ATOM   4699  HB3 LEU   301      33.536  35.481  81.970  1.00  0.00           H
ATOM   4700  CG  LEU   301      35.318  36.057  80.979  1.00  0.00           C
ATOM   4701  HG  LEU   301      36.133  35.557  80.455  1.00  0.00           H
ATOM   4702  CD1 LEU   301      34.632  37.014  79.974  1.00  0.00           C
ATOM   4703 HD11 LEU   301      34.091  36.434  79.225  1.00  0.00           H
ATOM   4704 HD12 LEU   301      35.461  37.607  79.588  1.00  0.00           H
ATOM   4705 HD13 LEU   301      33.874  37.619  80.471  1.00  0.00           H
ATOM   4706  CD2 LEU   301      35.932  36.765  82.184  1.00  0.00           C
ATOM   4707 HD21 LEU   301      36.304  37.776  82.021  1.00  0.00           H
ATOM   4708 HD22 LEU   301      35.140  36.970  82.904  1.00  0.00           H
ATOM   4709 HD23 LEU   301      36.749  36.198  82.629  1.00  0.00           H
ATOM   4710  C   LEU   301      33.864  32.926  82.768  1.00  0.00           C
ATOM   4711  O   LEU   301      33.389  33.251  83.876  1.00  0.00           O
ATOM   4712  N   MET   302      33.492  31.853  82.078  1.00  0.00           N
ATOM   4713  H   MET   302      33.856  31.621  81.165  1.00  0.00           H
ATOM   4714  CA  MET   302      32.633  30.784  82.637  1.00  0.00           C
ATOM   4715  HA  MET   302      31.892  31.344  83.206  1.00  0.00           H
ATOM   4716  CB  MET   302      32.021  30.005  81.453  1.00  0.00           C
ATOM   4717  HB2 MET   302      31.564  30.727  80.777  1.00  0.00           H
ATOM   4718  HB3 MET   302      32.822  29.699  80.781  1.00  0.00           H
ATOM   4719  CG  MET   302      30.951  28.893  81.727  1.00  0.00           C
ATOM   4720  HG2 MET   302      30.700  28.312  80.839  1.00  0.00           H
ATOM   4721  HG3 MET   302      31.333  28.203  82.478  1.00  0.00           H
ATOM   4722  SD  MET   302      29.347  29.591  82.411  1.00  0.00           S
ATOM   4723  CE  MET   302      28.636  30.219  80.832  1.00  0.00           C
ATOM   4724  HE1 MET   302      28.029  31.109  81.004  1.00  0.00           H
ATOM   4725  HE2 MET   302      29.453  30.509  80.172  1.00  0.00           H
ATOM   4726  HE3 MET   302      27.960  29.487  80.389  1.00  0.00           H
ATOM   4727  C   MET   302      33.495  29.988  83.592  1.00  0.00           C
ATOM   4728  O   MET   302      33.085  29.822  84.752  1.00  0.00           O
ATOM   4729  N   ASP   303      34.775  29.687  83.241  1.00  0.00           N
ATOM   4730  H   ASP   303      35.155  30.131  82.418  1.00  0.00           H
ATOM   4731  CA  ASP   303      35.743  29.106  84.234  1.00  0.00           C
ATOM   4732  HA  ASP   303      35.376  28.150  84.610  1.00  0.00           H
ATOM   4733  CB  ASP   303      37.125  28.874  83.583  1.00  0.00           C
ATOM   4734  HB2 ASP   303      37.367  29.705  82.921  1.00  0.00           H
ATOM   4735  HB3 ASP   303      37.854  28.735  84.382  1.00  0.00           H
ATOM   4736  CG  ASP   303      37.109  27.478  82.907  1.00  0.00           C
ATOM   4737  OD1 ASP   303      36.083  26.755  83.078  1.00  0.00           O
ATOM   4738  OD2 ASP   303      38.123  27.109  82.154  1.00  0.00           O
ATOM   4739  C   ASP   303      35.923  30.019  85.455  1.00  0.00           C
ATOM   4740  O   ASP   303      36.011  29.538  86.614  1.00  0.00           O
ATOM   4741  N   MET   304      36.003  31.293  85.276  1.00  0.00           N
ATOM   4742  H   MET   304      36.002  31.515  84.290  1.00  0.00           H
ATOM   4743  CA  MET   304      36.184  32.303  86.337  1.00  0.00           C
ATOM   4744  HA  MET   304      37.050  31.967  86.907  1.00  0.00           H
ATOM   4745  CB  MET   304      36.486  33.719  85.884  1.00  0.00           C
ATOM   4746  HB2 MET   304      35.821  34.070  85.096  1.00  0.00           H
ATOM   4747  HB3 MET   304      36.275  34.442  86.673  1.00  0.00           H
ATOM   4748  CG  MET   304      37.907  33.904  85.263  1.00  0.00           C
ATOM   4749  HG2 MET   304      38.268  32.998  84.778  1.00  0.00           H
ATOM   4750  HG3 MET   304      37.729  34.690  84.529  1.00  0.00           H
ATOM   4751  SD  MET   304      39.279  34.461  86.428  1.00  0.00           S
ATOM   4752  CE  MET   304      39.187  33.279  87.851  1.00  0.00           C
ATOM   4753  HE1 MET   304      39.087  32.242  87.530  1.00  0.00           H
ATOM   4754  HE2 MET   304      40.156  33.297  88.350  1.00  0.00           H
ATOM   4755  HE3 MET   304      38.307  33.418  88.478  1.00  0.00           H
ATOM   4756  C   MET   304      34.953  32.473  87.263  1.00  0.00           C
ATOM   4757  O   MET   304      35.043  32.751  88.445  1.00  0.00           O
ATOM   4758  N   TYR   305      33.771  32.278  86.679  1.00  0.00           N
ATOM   4759  H   TYR   305      33.721  32.131  85.682  1.00  0.00           H
ATOM   4760  CA  TYR   305      32.555  32.245  87.421  1.00  0.00           C
ATOM   4761  HA  TYR   305      32.420  33.049  88.145  1.00  0.00           H
ATOM   4762  CB  TYR   305      31.412  32.279  86.375  1.00  0.00           C
ATOM   4763  HB2 TYR   305      31.162  33.275  86.012  1.00  0.00           H
ATOM   4764  HB3 TYR   305      31.742  31.714  85.503  1.00  0.00           H
ATOM   4765  CG  TYR   305      30.058  31.608  86.877  1.00  0.00           C
ATOM   4766  CD1 TYR   305      29.224  32.287  87.797  1.00  0.00           C
ATOM   4767  HD1 TYR   305      29.449  33.280  88.157  1.00  0.00           H
ATOM   4768  CE1 TYR   305      28.006  31.708  88.209  1.00  0.00           C
ATOM   4769  HE1 TYR   305      27.417  32.232  88.947  1.00  0.00           H
ATOM   4770  CZ  TYR   305      27.569  30.507  87.652  1.00  0.00           C
ATOM   4771  OH  TYR   305      26.393  29.958  88.000  1.00  0.00           O
ATOM   4772  HH  TYR   305      26.011  29.282  87.436  1.00  0.00           H
ATOM   4773  CE2 TYR   305      28.448  29.853  86.791  1.00  0.00           C
ATOM   4774  HE2 TYR   305      28.204  28.899  86.347  1.00  0.00           H
ATOM   4775  CD2 TYR   305      29.696  30.356  86.404  1.00  0.00           C
ATOM   4776  HD2 TYR   305      30.244  29.794  85.662  1.00  0.00           H
ATOM   4777  C   TYR   305      32.304  30.985  88.247  1.00  0.00           C
ATOM   4778  O   TYR   305      31.984  31.091  89.439  1.00  0.00           O
ATOM   4779  N   LYS   306      32.735  29.788  87.811  1.00  0.00           N
ATOM   4780  H   LYS   306      33.217  29.862  86.926  1.00  0.00           H
ATOM   4781  CA  LYS   306      32.750  28.548  88.632  1.00  0.00           C
ATOM   4782  HA  LYS   306      31.770  28.342  89.059  1.00  0.00           H
ATOM   4783  CB  LYS   306      33.287  27.430  87.766  1.00  0.00           C
ATOM   4784  HB2 LYS   306      34.283  27.678  87.400  1.00  0.00           H
ATOM   4785  HB3 LYS   306      33.428  26.526  88.360  1.00  0.00           H
ATOM   4786  CG  LYS   306      32.246  27.054  86.639  1.00  0.00           C
ATOM   4787  HG2 LYS   306      31.273  26.826  87.074  1.00  0.00           H
ATOM   4788  HG3 LYS   306      32.005  27.960  86.083  1.00  0.00           H
ATOM   4789  CD  LYS   306      32.585  25.800  85.775  1.00  0.00           C
ATOM   4790  HD2 LYS   306      33.646  25.781  85.521  1.00  0.00           H
ATOM   4791  HD3 LYS   306      32.407  24.930  86.406  1.00  0.00           H
ATOM   4792  CE  LYS   306      31.581  25.631  84.619  1.00  0.00           C
ATOM   4793  HE2 LYS   306      30.637  25.426  85.124  1.00  0.00           H
ATOM   4794  HE3 LYS   306      31.627  26.593  84.108  1.00  0.00           H
ATOM   4795  NZ  LYS   306      31.960  24.538  83.696  1.00  0.00           N
ATOM   4796  HZ1 LYS   306      31.225  24.426  83.013  1.00  0.00           H
ATOM   4797  HZ2 LYS   306      32.051  23.656  84.178  1.00  0.00           H
ATOM   4798  HZ3 LYS   306      32.788  24.782  83.172  1.00  0.00           H
ATOM   4799  C   LYS   306      33.741  28.745  89.790  1.00  0.00           C
ATOM   4800  O   LYS   306      33.441  28.274  90.903  1.00  0.00           O
ATOM   4801  N   GLN   307      34.906  29.353  89.480  1.00  0.00           N
ATOM   4802  H   GLN   307      35.065  29.641  88.526  1.00  0.00           H
ATOM   4803  CA  GLN   307      35.937  29.783  90.483  1.00  0.00           C
ATOM   4804  HA  GLN   307      36.092  29.011  91.236  1.00  0.00           H
ATOM   4805  CB  GLN   307      37.232  30.129  89.770  1.00  0.00           C
ATOM   4806  HB2 GLN   307      37.040  30.876  89.001  1.00  0.00           H
ATOM   4807  HB3 GLN   307      37.905  30.583  90.498  1.00  0.00           H
ATOM   4808  CG  GLN   307      37.978  28.956  89.185  1.00  0.00           C
ATOM   4809  HG2 GLN   307      38.439  28.410  90.009  1.00  0.00           H
ATOM   4810  HG3 GLN   307      37.288  28.359  88.588  1.00  0.00           H
ATOM   4811  CD  GLN   307      39.191  29.278  88.307  1.00  0.00           C
ATOM   4812  OE1 GLN   307      39.882  30.211  88.573  1.00  0.00           O
ATOM   4813  NE2 GLN   307      39.520  28.430  87.325  1.00  0.00           N
ATOM   4814 HE21 GLN   307      40.447  28.547  86.943  1.00  0.00           H
ATOM   4815 HE22 GLN   307      38.978  27.613  87.079  1.00  0.00           H
ATOM   4816  C   GLN   307      35.358  30.957  91.363  1.00  0.00           C
ATOM   4817  O   GLN   307      35.986  31.270  92.357  1.00  0.00           O
ATOM   4818  N   GLY   308      34.109  31.579  91.202  1.00  0.00           N
ATOM   4819  H   GLY   308      33.440  31.215  90.539  1.00  0.00           H
ATOM   4820  CA  GLY   308      33.433  32.468  92.112  1.00  0.00           C
ATOM   4821  HA2 GLY   308      32.384  32.387  91.825  1.00  0.00           H
ATOM   4822  HA3 GLY   308      33.544  32.016  93.098  1.00  0.00           H
ATOM   4823  C   GLY   308      33.900  33.909  92.240  1.00  0.00           C
ATOM   4824  O   GLY   308      33.396  34.643  93.049  1.00  0.00           O
ATOM   4825  N   PHE   309      34.866  34.290  91.435  1.00  0.00           N
ATOM   4826  H   PHE   309      35.229  33.643  90.751  1.00  0.00           H
ATOM   4827  CA  PHE   309      35.368  35.708  91.319  1.00  0.00           C
ATOM   4828  HA  PHE   309      35.403  36.068  92.347  1.00  0.00           H
ATOM   4829  CB  PHE   309      36.758  35.696  90.730  1.00  0.00           C
ATOM   4830  HB2 PHE   309      36.668  35.172  89.778  1.00  0.00           H
ATOM   4831  HB3 PHE   309      37.130  36.656  90.371  1.00  0.00           H
ATOM   4832  CG  PHE   309      37.876  35.030  91.596  1.00  0.00           C
ATOM   4833  CD1 PHE   309      38.299  35.703  92.772  1.00  0.00           C
ATOM   4834  HD1 PHE   309      37.851  36.628  93.104  1.00  0.00           H
ATOM   4835  CE1 PHE   309      39.260  35.211  93.681  1.00  0.00           C
ATOM   4836  HE1 PHE   309      39.711  35.786  94.476  1.00  0.00           H
ATOM   4837  CZ  PHE   309      39.747  33.910  93.442  1.00  0.00           C
ATOM   4838  HZ  PHE   309      40.541  33.584  94.097  1.00  0.00           H
ATOM   4839  CE2 PHE   309      39.389  33.151  92.287  1.00  0.00           C
ATOM   4840  HE2 PHE   309      39.875  32.212  92.067  1.00  0.00           H
ATOM   4841  CD2 PHE   309      38.370  33.687  91.422  1.00  0.00           C
ATOM   4842  HD2 PHE   309      38.044  33.066  90.600  1.00  0.00           H
ATOM   4843  C   PHE   309      34.567  36.751  90.516  1.00  0.00           C
ATOM   4844  O   PHE   309      34.617  37.989  90.804  1.00  0.00           O
ATOM   4845  N   ILE   310      33.627  36.253  89.686  1.00  0.00           N
ATOM   4846  H   ILE   310      33.438  35.264  89.763  1.00  0.00           H
ATOM   4847  CA  ILE   310      32.778  37.120  88.873  1.00  0.00           C
ATOM   4848  HA  ILE   310      32.652  38.041  89.441  1.00  0.00           H
ATOM   4849  CB  ILE   310      33.490  37.372  87.557  1.00  0.00           C
ATOM   4850  HB  ILE   310      32.981  38.179  87.028  1.00  0.00           H
ATOM   4851  CG2 ILE   310      34.950  37.782  87.646  1.00  0.00           C
ATOM   4852 HG21 ILE   310      35.054  38.670  88.269  1.00  0.00           H
ATOM   4853 HG22 ILE   310      35.307  38.217  86.712  1.00  0.00           H
ATOM   4854 HG23 ILE   310      35.569  36.930  87.930  1.00  0.00           H
ATOM   4855  CG1 ILE   310      33.377  36.232  86.569  1.00  0.00           C
ATOM   4856 HG12 ILE   310      33.969  35.438  87.024  1.00  0.00           H
ATOM   4857 HG13 ILE   310      32.360  35.894  86.368  1.00  0.00           H
ATOM   4858  CD1 ILE   310      33.900  36.549  85.140  1.00  0.00           C
ATOM   4859 HD11 ILE   310      33.662  35.789  84.396  1.00  0.00           H
ATOM   4860 HD12 ILE   310      34.957  36.806  85.211  1.00  0.00           H
ATOM   4861 HD13 ILE   310      33.401  37.466  84.827  1.00  0.00           H
ATOM   4862  C   ILE   310      31.340  36.563  88.771  1.00  0.00           C
ATOM   4863  O   ILE   310      31.020  35.464  89.229  1.00  0.00           O
ATOM   4864  N   PHE   311      30.463  37.326  88.164  1.00  0.00           N
ATOM   4865  H   PHE   311      30.776  38.231  87.842  1.00  0.00           H
ATOM   4866  CA  PHE   311      29.053  37.070  87.877  1.00  0.00           C
ATOM   4867  HA  PHE   311      28.673  38.037  87.547  1.00  0.00           H
ATOM   4868  CB  PHE   311      28.971  36.073  86.709  1.00  0.00           C
ATOM   4869  HB2 PHE   311      29.360  35.105  87.027  1.00  0.00           H
ATOM   4870  HB3 PHE   311      27.935  35.769  86.555  1.00  0.00           H
ATOM   4871  CG  PHE   311      29.550  36.500  85.428  1.00  0.00           C
ATOM   4872  CD1 PHE   311      29.492  37.825  84.964  1.00  0.00           C
ATOM   4873  HD1 PHE   311      29.162  38.673  85.547  1.00  0.00           H
ATOM   4874  CE1 PHE   311      30.112  38.148  83.742  1.00  0.00           C
ATOM   4875  HE1 PHE   311      30.127  39.167  83.383  1.00  0.00           H
ATOM   4876  CZ  PHE   311      30.656  37.103  82.951  1.00  0.00           C
ATOM   4877  HZ  PHE   311      31.176  37.321  82.030  1.00  0.00           H
ATOM   4878  CE2 PHE   311      30.578  35.782  83.348  1.00  0.00           C
ATOM   4879  HE2 PHE   311      31.085  35.051  82.737  1.00  0.00           H
ATOM   4880  CD2 PHE   311      30.080  35.522  84.582  1.00  0.00           C
ATOM   4881  HD2 PHE   311      30.201  34.494  84.895  1.00  0.00           H
ATOM   4882  C   PHE   311      28.162  36.563  89.045  1.00  0.00           C
ATOM   4883  O   PHE   311      27.250  35.730  88.962  1.00  0.00           O
ATOM   4884  N   LYS   312      28.473  37.011  90.315  1.00  0.00           N
ATOM   4885  H   LYS   312      29.132  37.776  90.342  1.00  0.00           H
ATOM   4886  CA  LYS   312      27.622  36.763  91.513  1.00  0.00           C
ATOM   4887  HA  LYS   312      27.706  35.690  91.688  1.00  0.00           H
ATOM   4888  CB  LYS   312      28.075  37.688  92.718  1.00  0.00           C
ATOM   4889  HB2 LYS   312      29.071  37.441  93.086  1.00  0.00           H
ATOM   4890  HB3 LYS   312      28.075  38.710  92.341  1.00  0.00           H
ATOM   4891  CG  LYS   312      27.073  37.562  93.813  1.00  0.00           C
ATOM   4892  HG2 LYS   312      26.034  37.778  93.566  1.00  0.00           H
ATOM   4893  HG3 LYS   312      27.098  36.572  94.268  1.00  0.00           H
ATOM   4894  CD  LYS   312      27.523  38.371  95.139  1.00  0.00           C
ATOM   4895  HD2 LYS   312      27.724  39.401  94.842  1.00  0.00           H
ATOM   4896  HD3 LYS   312      26.765  38.405  95.923  1.00  0.00           H
ATOM   4897  CE  LYS   312      28.818  37.686  95.748  1.00  0.00           C
ATOM   4898  HE2 LYS   312      28.381  36.795  96.198  1.00  0.00           H
ATOM   4899  HE3 LYS   312      29.591  37.475  95.008  1.00  0.00           H
ATOM   4900  NZ  LYS   312      29.478  38.501  96.758  1.00  0.00           N
ATOM   4901  HZ1 LYS   312      29.960  39.283  96.337  1.00  0.00           H
ATOM   4902  HZ2 LYS   312      30.217  37.989  97.219  1.00  0.00           H
ATOM   4903  HZ3 LYS   312      28.776  38.836  97.400  1.00  0.00           H
ATOM   4904  C   LYS   312      26.225  37.055  91.164  1.00  0.00           C
ATOM   4905  O   LYS   312      25.896  38.173  90.810  1.00  0.00           O
ATOM   4906  N   ASN   313      25.412  36.074  91.375  1.00  0.00           N
ATOM   4907  H   ASN   313      25.744  35.216  91.795  1.00  0.00           H
ATOM   4908  CA  ASN   313      23.980  36.108  91.244  1.00  0.00           C
ATOM   4909  HA  ASN   313      23.704  35.053  91.279  1.00  0.00           H
ATOM   4910  CB  ASN   313      23.268  36.871  92.446  1.00  0.00           C
ATOM   4911  HB2 ASN   313      23.518  37.928  92.368  1.00  0.00           H
ATOM   4912  HB3 ASN   313      22.191  36.701  92.440  1.00  0.00           H
ATOM   4913  CG  ASN   313      23.666  36.302  93.718  1.00  0.00           C
ATOM   4914  OD1 ASN   313      23.959  35.126  93.892  1.00  0.00           O
ATOM   4915  ND2 ASN   313      23.794  37.066  94.786  1.00  0.00           N
ATOM   4916 HD21 ASN   313      23.672  38.068  94.737  1.00  0.00           H
ATOM   4917 HD22 ASN   313      23.975  36.646  95.686  1.00  0.00           H
ATOM   4918  C   ASN   313      23.473  36.615  89.862  1.00  0.00           C
ATOM   4919  O   ASN   313      22.334  37.141  89.800  1.00  0.00           O
ATOM   4920  N   GLN   314      24.275  36.562  88.776  1.00  0.00           N
ATOM   4921  H   GLN   314      25.117  36.027  88.939  1.00  0.00           H
ATOM   4922  CA  GLN   314      23.766  36.831  87.425  1.00  0.00           C
ATOM   4923  HA  GLN   314      22.957  37.549  87.556  1.00  0.00           H
ATOM   4924  CB  GLN   314      24.955  37.557  86.646  1.00  0.00           C
ATOM   4925  HB2 GLN   314      25.707  36.818  86.372  1.00  0.00           H
ATOM   4926  HB3 GLN   314      24.526  37.809  85.676  1.00  0.00           H
ATOM   4927  CG  GLN   314      25.535  38.813  87.239  1.00  0.00           C
ATOM   4928  HG2 GLN   314      26.014  38.606  88.196  1.00  0.00           H
ATOM   4929  HG3 GLN   314      26.250  39.212  86.520  1.00  0.00           H
ATOM   4930  CD  GLN   314      24.483  39.827  87.667  1.00  0.00           C
ATOM   4931  OE1 GLN   314      23.876  40.598  86.917  1.00  0.00           O
ATOM   4932  NE2 GLN   314      24.118  39.934  88.921  1.00  0.00           N
ATOM   4933 HE21 GLN   314      23.587  40.758  89.161  1.00  0.00           H
ATOM   4934 HE22 GLN   314      24.682  39.522  89.651  1.00  0.00           H
ATOM   4935  C   GLN   314      23.164  35.670  86.685  1.00  0.00           C
ATOM   4936  O   GLN   314      23.573  34.569  86.880  1.00  0.00           O
ATOM   4937  N   ASP   315      22.210  35.921  85.797  1.00  0.00           N
ATOM   4938  H   ASP   315      21.675  36.779  85.800  1.00  0.00           H
ATOM   4939  CA  ASP   315      21.705  34.904  84.881  1.00  0.00           C
ATOM   4940  HA  ASP   315      21.696  33.940  85.391  1.00  0.00           H
ATOM   4941  CB  ASP   315      20.310  35.321  84.355  1.00  0.00           C
ATOM   4942  HB2 ASP   315      19.640  35.590  85.172  1.00  0.00           H
ATOM   4943  HB3 ASP   315      20.451  36.156  83.669  1.00  0.00           H
ATOM   4944  CG  ASP   315      19.622  34.271  83.436  1.00  0.00           C
ATOM   4945  OD1 ASP   315      20.201  33.170  83.193  1.00  0.00           O
ATOM   4946  OD2 ASP   315      18.444  34.511  83.099  1.00  0.00           O
ATOM   4947  C   ASP   315      22.605  34.719  83.676  1.00  0.00           C
ATOM   4948  O   ASP   315      22.846  35.568  82.825  1.00  0.00           O
ATOM   4949  N   LEU   316      23.292  33.531  83.526  1.00  0.00           N
ATOM   4950  H   LEU   316      23.131  32.952  84.339  1.00  0.00           H
ATOM   4951  CA  LEU   316      24.305  33.186  82.535  1.00  0.00           C
ATOM   4952  HA  LEU   316      24.537  34.119  82.025  1.00  0.00           H
ATOM   4953  CB  LEU   316      25.536  32.615  83.204  1.00  0.00           C
ATOM   4954  HB2 LEU   316      25.311  31.677  83.711  1.00  0.00           H
ATOM   4955  HB3 LEU   316      26.122  32.299  82.342  1.00  0.00           H
ATOM   4956  CG  LEU   316      26.233  33.522  84.212  1.00  0.00           C
ATOM   4957  HG  LEU   316      25.511  33.651  85.019  1.00  0.00           H
ATOM   4958  CD1 LEU   316      27.488  32.918  84.806  1.00  0.00           C
ATOM   4959 HD11 LEU   316      27.340  31.872  85.072  1.00  0.00           H
ATOM   4960 HD12 LEU   316      27.746  33.487  85.699  1.00  0.00           H
ATOM   4961 HD13 LEU   316      28.331  33.011  84.122  1.00  0.00           H
ATOM   4962  CD2 LEU   316      26.460  34.895  83.546  1.00  0.00           C
ATOM   4963 HD21 LEU   316      25.526  35.457  83.540  1.00  0.00           H
ATOM   4964 HD22 LEU   316      27.094  35.546  84.150  1.00  0.00           H
ATOM   4965 HD23 LEU   316      26.891  34.806  82.549  1.00  0.00           H
ATOM   4966  C   LEU   316      23.742  32.381  81.381  1.00  0.00           C
ATOM   4967  O   LEU   316      24.354  32.382  80.306  1.00  0.00           O
ATOM   4968  N   SER   317      22.480  31.825  81.544  1.00  0.00           N
ATOM   4969  H   SER   317      22.004  31.988  82.419  1.00  0.00           H
ATOM   4970  CA  SER   317      21.712  31.104  80.460  1.00  0.00           C
ATOM   4971  HA  SER   317      21.920  30.036  80.520  1.00  0.00           H
ATOM   4972  CB  SER   317      20.192  31.146  80.758  1.00  0.00           C
ATOM   4973  HB2 SER   317      19.802  30.571  79.917  1.00  0.00           H
ATOM   4974  HB3 SER   317      20.020  30.653  81.715  1.00  0.00           H
ATOM   4975  OG  SER   317      19.764  32.412  80.633  1.00  0.00           O
ATOM   4976  HG  SER   317      19.882  32.780  81.512  1.00  0.00           H
ATOM   4977  C   SER   317      22.010  31.554  78.995  1.00  0.00           C
ATOM   4978  O   SER   317      21.978  30.637  78.180  1.00  0.00           O
ATOM   4979  N   LYS   318      22.088  32.823  78.622  1.00  0.00           N
ATOM   4980  H   LYS   318      22.115  33.504  79.366  1.00  0.00           H
ATOM   4981  CA  LYS   318      22.451  33.375  77.301  1.00  0.00           C
ATOM   4982  HA  LYS   318      21.945  32.742  76.573  1.00  0.00           H
ATOM   4983  CB  LYS   318      22.066  34.846  77.188  1.00  0.00           C
ATOM   4984  HB2 LYS   318      21.135  35.003  77.734  1.00  0.00           H
ATOM   4985  HB3 LYS   318      22.915  35.414  77.567  1.00  0.00           H
ATOM   4986  CG  LYS   318      21.950  35.345  75.752  1.00  0.00           C
ATOM   4987  HG2 LYS   318      22.807  35.078  75.133  1.00  0.00           H
ATOM   4988  HG3 LYS   318      21.186  34.703  75.315  1.00  0.00           H
ATOM   4989  CD  LYS   318      21.519  36.765  75.578  1.00  0.00           C
ATOM   4990  HD2 LYS   318      20.645  36.980  76.194  1.00  0.00           H
ATOM   4991  HD3 LYS   318      22.369  37.301  76.000  1.00  0.00           H
ATOM   4992  CE  LYS   318      21.310  37.152  74.111  1.00  0.00           C
ATOM   4993  HE2 LYS   318      22.292  36.789  73.810  1.00  0.00           H
ATOM   4994  HE3 LYS   318      20.563  36.573  73.568  1.00  0.00           H
ATOM   4995  NZ  LYS   318      21.106  38.608  73.977  1.00  0.00           N
ATOM   4996  HZ1 LYS   318      20.345  38.943  74.551  1.00  0.00           H
ATOM   4997  HZ2 LYS   318      21.061  38.964  73.034  1.00  0.00           H
ATOM   4998  HZ3 LYS   318      21.927  39.127  74.251  1.00  0.00           H
ATOM   4999  C   LYS   318      23.955  33.283  77.045  1.00  0.00           C
ATOM   5000  O   LYS   318      24.363  32.880  75.943  1.00  0.00           O
ATOM   5001  N   PHE   319      24.836  33.546  78.033  1.00  0.00           N
ATOM   5002  H   PHE   319      24.312  33.872  78.832  1.00  0.00           H
ATOM   5003  CA  PHE   319      26.273  33.298  78.076  1.00  0.00           C
ATOM   5004  HA  PHE   319      26.795  33.763  77.238  1.00  0.00           H
ATOM   5005  CB  PHE   319      26.836  34.089  79.316  1.00  0.00           C
ATOM   5006  HB2 PHE   319      26.184  34.935  79.537  1.00  0.00           H
ATOM   5007  HB3 PHE   319      26.699  33.524  80.238  1.00  0.00           H
ATOM   5008  CG  PHE   319      28.253  34.602  79.098  1.00  0.00           C
ATOM   5009  CD1 PHE   319      28.573  35.812  78.483  1.00  0.00           C
ATOM   5010  HD1 PHE   319      27.748  36.406  78.118  1.00  0.00           H
ATOM   5011  CE1 PHE   319      29.882  36.244  78.163  1.00  0.00           C
ATOM   5012  HE1 PHE   319      30.126  37.146  77.623  1.00  0.00           H
ATOM   5013  CZ  PHE   319      30.906  35.521  78.695  1.00  0.00           C
ATOM   5014  HZ  PHE   319      31.907  35.886  78.522  1.00  0.00           H
ATOM   5015  CE2 PHE   319      30.661  34.330  79.456  1.00  0.00           C
ATOM   5016  HE2 PHE   319      31.468  33.781  79.921  1.00  0.00           H
ATOM   5017  CD2 PHE   319      29.366  33.854  79.579  1.00  0.00           C
ATOM   5018  HD2 PHE   319      29.195  32.943  80.134  1.00  0.00           H
ATOM   5019  C   PHE   319      26.693  31.797  78.079  1.00  0.00           C
ATOM   5020  O   PHE   319      27.735  31.491  77.482  1.00  0.00           O
ATOM   5021  N   ASP   320      25.765  30.925  78.514  1.00  0.00           N
ATOM   5022  H   ASP   320      24.934  31.359  78.891  1.00  0.00           H
ATOM   5023  CA  ASP   320      25.946  29.465  78.444  1.00  0.00           C
ATOM   5024  HA  ASP   320      26.948  29.205  78.787  1.00  0.00           H
ATOM   5025  CB  ASP   320      24.887  28.897  79.447  1.00  0.00           C
ATOM   5026  HB2 ASP   320      25.022  29.475  80.361  1.00  0.00           H
ATOM   5027  HB3 ASP   320      23.869  29.035  79.084  1.00  0.00           H
ATOM   5028  CG  ASP   320      25.132  27.416  79.804  1.00  0.00           C
ATOM   5029  OD1 ASP   320      24.215  26.712  80.296  1.00  0.00           O
ATOM   5030  OD2 ASP   320      26.237  26.960  79.616  1.00  0.00           O
ATOM   5031  C   ASP   320      25.751  28.915  76.943  1.00  0.00           C
ATOM   5032  O   ASP   320      25.511  27.732  76.794  1.00  0.00           O
ATOM   5033  N   LYS   321      25.646  29.807  75.955  1.00  0.00           N
ATOM   5034  H   LYS   321      25.703  30.777  76.231  1.00  0.00           H
ATOM   5035  CA  LYS   321      25.466  29.451  74.487  1.00  0.00           C
ATOM   5036  HA  LYS   321      25.131  28.418  74.399  1.00  0.00           H
ATOM   5037  CB  LYS   321      24.354  30.348  73.922  1.00  0.00           C
ATOM   5038  HB2 LYS   321      24.676  31.388  73.978  1.00  0.00           H
ATOM   5039  HB3 LYS   321      24.140  30.128  72.876  1.00  0.00           H
[truncated: 179,098 more chars]
