# Supplementary material for: Worth the Weight: Sub-Pocket EXplorer (SubPEx), a Weighted Ensemble Method to Enhance Binding-Pocket Conformational Sampling
Source: J Chem Theory Comput. 2023 Aug 16;19(17):5677–89. doi: 10.1021/acs.jctc.3c00478 (PMC10500992; doi:10.1021/acs.jctc.3c00478)
Supplement: Supplementary file 2 — ct3c00478_si_002.zip [file ct3c00478_si_002.zip › clustered_structures/HXK2/subpex/rep.c12.aligned.pdb]

HELIX    1   1 LYS      4  PHE     17  1                                  14
HELIX    2   2 THR     21  LEU     39  1                                  19
HELIX    3   3 ASP     99  THR    103  1                                   5
HELIX    4   4 GLU    109  GLN    125  1                                  17
HELIX    5   5 VAL    171  LYS    181  1                                  11
HELIX    6   6 ASP    194  THR    205  1                                  12
HELIX    7   7 GLU    231  LEU    233  1                                   3
HELIX    8   8 TYR    253  SER    255  1                                   3
HELIX    9   9 LYS    267  GLU    275  1                                   9
HELIX   10  10 THR    283  SER    288  1                                   6
HELIX   11  11 GLY    290  LYS    306  1                                  17
HELIX   12  12 SER    328  GLU    335  1                                   8
HELIX   13  13 GLU    342  PHE    352  1                                  11
HELIX   14  14 VAL    358  ARG    390  1                                  33
HELIX   15  15 SER    402  ARG    406  1                                   5
HELIX   16  16 PHE    410  ILE    421  1                                  12
HELIX   17  17 GLY    442  GLU    460  1                                  19
SHEET    1   1 1 SER    62  LEU    70  0
SHEET    2   2 1 ASN    74  GLY    83  0
SHEET    3   3 1 PHE    88  ARG    96  0
SHEET    4   4 1 ILE   134  THR   139  0
SHEET    5   5 1 ILE   186  ILE   192  0
SHEET    6   6 1 THR   209  PHE   215  0
SHEET    7   7 1 VAL   219  VAL   226  0
SHEET    8   8 1 PRO   246  ASN   250  0
SHEET    9   9 1 GLY   395  ASP   400  0
SHEET   10  10 1 ILE   434  PRO   438  0
CRYST1   79.662   70.660  109.461  90.00  90.00  90.00               1
ATOM      1  N   ASP     1      42.417  47.401  96.394  1.00  0.00           N
ATOM      2  H1  ASP     1      41.560  47.620  95.907  1.00  0.00           H
ATOM      3  H2  ASP     1      42.110  46.982  97.260  1.00  0.00           H
ATOM      4  H3  ASP     1      42.871  48.304  96.425  1.00  0.00           H
ATOM      5  CA  ASP     1      43.280  46.440  95.627  1.00  0.00           C
ATOM      6  HA  ASP     1      43.537  46.817  94.637  1.00  0.00           H
ATOM      7  CB  ASP     1      44.696  45.941  96.194  1.00  0.00           C
ATOM      8  HB2 ASP     1      44.512  45.259  97.025  1.00  0.00           H
ATOM      9  HB3 ASP     1      45.289  45.286  95.556  1.00  0.00           H
ATOM     10  CG  ASP     1      45.658  46.964  96.732  1.00  0.00           C
ATOM     11  OD1 ASP     1      46.811  46.563  97.138  1.00  0.00           O
ATOM     12  OD2 ASP     1      45.303  48.187  96.763  1.00  0.00           O
ATOM     13  C   ASP     1      42.381  45.239  95.331  1.00  0.00           C
ATOM     14  O   ASP     1      41.465  44.916  96.098  1.00  0.00           O
ATOM     15  N   VAL     2      42.657  44.517  94.264  1.00  0.00           N
ATOM     16  H   VAL     2      43.458  44.780  93.707  1.00  0.00           H
ATOM     17  CA  VAL     2      41.893  43.270  93.789  1.00  0.00           C
ATOM     18  HA  VAL     2      40.828  43.502  93.791  1.00  0.00           H
ATOM     19  CB  VAL     2      42.223  43.051  92.298  1.00  0.00           C
ATOM     20  HB  VAL     2      43.305  43.085  92.173  1.00  0.00           H
ATOM     21  CG1 VAL     2      41.661  41.761  91.687  1.00  0.00           C
ATOM     22 HG11 VAL     2      42.169  40.821  91.901  1.00  0.00           H
ATOM     23 HG12 VAL     2      40.628  41.751  92.034  1.00  0.00           H
ATOM     24 HG13 VAL     2      41.602  41.828  90.601  1.00  0.00           H
ATOM     25  CG2 VAL     2      41.586  44.161  91.541  1.00  0.00           C
ATOM     26 HG21 VAL     2      40.546  44.372  91.786  1.00  0.00           H
ATOM     27 HG22 VAL     2      41.599  43.914  90.479  1.00  0.00           H
ATOM     28 HG23 VAL     2      42.299  44.984  91.478  1.00  0.00           H
ATOM     29  C   VAL     2      42.096  42.023  94.718  1.00  0.00           C
ATOM     30  O   VAL     2      43.212  41.557  94.765  1.00  0.00           O
ATOM     31  N   PRO     3      41.068  41.488  95.402  1.00  0.00           N
ATOM     32  CD  PRO     3      39.684  41.870  95.327  1.00  0.00           C
ATOM     33  HD2 PRO     3      39.411  42.234  94.336  1.00  0.00           H
ATOM     34  HD3 PRO     3      39.466  42.659  96.046  1.00  0.00           H
ATOM     35  CG  PRO     3      38.875  40.577  95.677  1.00  0.00           C
ATOM     36  HG2 PRO     3      38.679  40.020  94.760  1.00  0.00           H
ATOM     37  HG3 PRO     3      37.989  40.903  96.221  1.00  0.00           H
ATOM     38  CB  PRO     3      39.852  39.917  96.638  1.00  0.00           C
ATOM     39  HB2 PRO     3      39.626  38.856  96.750  1.00  0.00           H
ATOM     40  HB3 PRO     3      39.734  40.328  97.641  1.00  0.00           H
ATOM     41  CA  PRO     3      41.244  40.344  96.175  1.00  0.00           C
ATOM     42  HA  PRO     3      41.772  40.689  97.064  1.00  0.00           H
ATOM     43  C   PRO     3      42.094  39.129  95.644  1.00  0.00           C
ATOM     44  O   PRO     3      42.197  38.988  94.414  1.00  0.00           O
ATOM     45  N   LYS     4      42.643  38.319  96.540  1.00  0.00           N
ATOM     46  H   LYS     4      42.612  38.529  97.528  1.00  0.00           H
ATOM     47  CA  LYS     4      43.907  37.659  96.205  1.00  0.00           C
ATOM     48  HA  LYS     4      44.277  38.301  95.406  1.00  0.00           H
ATOM     49  CB  LYS     4      44.776  37.458  97.436  1.00  0.00           C
ATOM     50  HB2 LYS     4      44.273  36.919  98.239  1.00  0.00           H
ATOM     51  HB3 LYS     4      45.617  36.796  97.227  1.00  0.00           H
ATOM     52  CG  LYS     4      45.413  38.710  98.020  1.00  0.00           C
ATOM     53  HG2 LYS     4      44.616  39.452  98.061  1.00  0.00           H
ATOM     54  HG3 LYS     4      45.907  38.410  98.945  1.00  0.00           H
ATOM     55  CD  LYS     4      46.478  39.265  97.126  1.00  0.00           C
ATOM     56  HD2 LYS     4      47.301  38.552  97.077  1.00  0.00           H
ATOM     57  HD3 LYS     4      45.966  39.472  96.186  1.00  0.00           H
ATOM     58  CE  LYS     4      47.107  40.509  97.862  1.00  0.00           C
ATOM     59  HE2 LYS     4      46.351  41.193  98.247  1.00  0.00           H
ATOM     60  HE3 LYS     4      47.756  40.067  98.619  1.00  0.00           H
ATOM     61  NZ  LYS     4      47.814  41.335  96.895  1.00  0.00           N
ATOM     62  HZ1 LYS     4      48.280  40.830  96.154  1.00  0.00           H
ATOM     63  HZ2 LYS     4      48.487  41.821  97.471  1.00  0.00           H
ATOM     64  HZ3 LYS     4      47.207  42.073  96.566  1.00  0.00           H
ATOM     65  C   LYS     4      43.740  36.347  95.438  1.00  0.00           C
ATOM     66  O   LYS     4      44.557  36.054  94.556  1.00  0.00           O
ATOM     67  N   GLU     5      42.594  35.667  95.733  1.00  0.00           N
ATOM     68  H   GLU     5      42.036  35.963  96.521  1.00  0.00           H
ATOM     69  CA  GLU     5      42.224  34.522  94.886  1.00  0.00           C
ATOM     70  HA  GLU     5      43.172  34.013  94.715  1.00  0.00           H
ATOM     71  CB  GLU     5      41.180  33.479  95.510  1.00  0.00           C
ATOM     72  HB2 GLU     5      41.065  32.676  94.783  1.00  0.00           H
ATOM     73  HB3 GLU     5      41.643  33.061  96.404  1.00  0.00           H
ATOM     74  CG  GLU     5      39.798  33.885  95.837  1.00  0.00           C
ATOM     75  HG2 GLU     5      39.419  34.374  94.938  1.00  0.00           H
ATOM     76  HG3 GLU     5      39.220  32.966  95.924  1.00  0.00           H
ATOM     77  CD  GLU     5      39.759  34.842  97.088  1.00  0.00           C
ATOM     78  OE1 GLU     5      39.540  36.061  96.879  1.00  0.00           O
ATOM     79  OE2 GLU     5      40.021  34.459  98.244  1.00  0.00           O
ATOM     80  C   GLU     5      41.828  34.947  93.435  1.00  0.00           C
ATOM     81  O   GLU     5      42.306  34.414  92.432  1.00  0.00           O
ATOM     82  N   LEU     6      41.044  36.038  93.243  1.00  0.00           N
ATOM     83  H   LEU     6      40.760  36.613  94.023  1.00  0.00           H
ATOM     84  CA  LEU     6      40.821  36.642  91.882  1.00  0.00           C
ATOM     85  HA  LEU     6      40.394  35.875  91.236  1.00  0.00           H
ATOM     86  CB  LEU     6      39.795  37.844  91.935  1.00  0.00           C
ATOM     87  HB2 LEU     6      40.130  38.567  92.680  1.00  0.00           H
ATOM     88  HB3 LEU     6      39.702  38.317  90.957  1.00  0.00           H
ATOM     89  CG  LEU     6      38.372  37.285  92.285  1.00  0.00           C
ATOM     90  HG  LEU     6      38.281  36.272  91.891  1.00  0.00           H
ATOM     91  CD1 LEU     6      38.112  37.233  93.818  1.00  0.00           C
ATOM     92 HD11 LEU     6      37.140  37.699  93.976  1.00  0.00           H
ATOM     93 HD12 LEU     6      38.961  37.746  94.271  1.00  0.00           H
ATOM     94 HD13 LEU     6      38.027  36.181  94.090  1.00  0.00           H
ATOM     95  CD2 LEU     6      37.253  38.109  91.586  1.00  0.00           C
ATOM     96 HD21 LEU     6      37.166  39.112  92.002  1.00  0.00           H
ATOM     97 HD22 LEU     6      37.517  38.053  90.530  1.00  0.00           H
ATOM     98 HD23 LEU     6      36.336  37.538  91.731  1.00  0.00           H
ATOM     99  C   LEU     6      42.143  37.070  91.254  1.00  0.00           C
ATOM    100  O   LEU     6      42.483  36.673  90.155  1.00  0.00           O
ATOM    101  N   MET     7      42.966  37.834  91.981  1.00  0.00           N
ATOM    102  H   MET     7      42.790  38.189  92.909  1.00  0.00           H
ATOM    103  CA  MET     7      44.238  38.260  91.443  1.00  0.00           C
ATOM    104  HA  MET     7      44.148  38.948  90.603  1.00  0.00           H
ATOM    105  CB  MET     7      45.003  39.097  92.549  1.00  0.00           C
ATOM    106  HB2 MET     7      44.572  40.041  92.883  1.00  0.00           H
ATOM    107  HB3 MET     7      45.062  38.487  93.449  1.00  0.00           H
ATOM    108  CG  MET     7      46.456  39.526  92.440  1.00  0.00           C
ATOM    109  HG2 MET     7      46.719  40.203  93.253  1.00  0.00           H
ATOM    110  HG3 MET     7      47.048  38.615  92.531  1.00  0.00           H
ATOM    111  SD  MET     7      46.935  40.200  90.832  1.00  0.00           S
ATOM    112  CE  MET     7      45.880  41.547  90.675  1.00  0.00           C
ATOM    113  HE1 MET     7      46.075  42.100  91.595  1.00  0.00           H
ATOM    114  HE2 MET     7      46.015  42.184  89.802  1.00  0.00           H
ATOM    115  HE3 MET     7      44.826  41.265  90.686  1.00  0.00           H
ATOM    116  C   MET     7      45.083  37.039  90.990  1.00  0.00           C
ATOM    117  O   MET     7      45.508  36.998  89.861  1.00  0.00           O
ATOM    118  N   GLN     8      45.212  35.944  91.817  1.00  0.00           N
ATOM    119  H   GLN     8      44.926  35.966  92.786  1.00  0.00           H
ATOM    120  CA  GLN     8      45.816  34.621  91.415  1.00  0.00           C
ATOM    121  HA  GLN     8      46.780  34.880  90.975  1.00  0.00           H
ATOM    122  CB  GLN     8      45.899  33.641  92.640  1.00  0.00           C
ATOM    123  HB2 GLN     8      46.507  34.083  93.430  1.00  0.00           H
ATOM    124  HB3 GLN     8      44.899  33.489  93.044  1.00  0.00           H
ATOM    125  CG  GLN     8      46.551  32.248  92.318  1.00  0.00           C
ATOM    126  HG2 GLN     8      46.336  31.567  93.142  1.00  0.00           H
ATOM    127  HG3 GLN     8      46.023  31.797  91.478  1.00  0.00           H
ATOM    128  CD  GLN     8      47.978  32.248  91.936  1.00  0.00           C
ATOM    129  OE1 GLN     8      48.700  33.227  92.049  1.00  0.00           O
ATOM    130  NE2 GLN     8      48.560  31.183  91.509  1.00  0.00           N
ATOM    131 HE21 GLN     8      49.503  31.271  91.156  1.00  0.00           H
ATOM    132 HE22 GLN     8      48.087  30.339  91.217  1.00  0.00           H
ATOM    133  C   GLN     8      45.236  33.935  90.204  1.00  0.00           C
ATOM    134  O   GLN     8      45.948  33.325  89.477  1.00  0.00           O
ATOM    135  N   GLN     9      43.910  33.923  89.946  1.00  0.00           N
ATOM    136  H   GLN     9      43.165  34.323  90.499  1.00  0.00           H
ATOM    137  CA  GLN     9      43.454  33.458  88.613  1.00  0.00           C
ATOM    138  HA  GLN     9      43.882  32.478  88.403  1.00  0.00           H
ATOM    139  CB  GLN     9      41.916  33.337  88.561  1.00  0.00           C
ATOM    140  HB2 GLN     9      41.491  34.341  88.535  1.00  0.00           H
ATOM    141  HB3 GLN     9      41.545  32.842  87.664  1.00  0.00           H
ATOM    142  CG  GLN     9      41.283  32.615  89.722  1.00  0.00           C
ATOM    143  HG2 GLN     9      41.004  33.395  90.431  1.00  0.00           H
ATOM    144  HG3 GLN     9      40.327  32.267  89.333  1.00  0.00           H
ATOM    145  CD  GLN     9      42.062  31.431  90.292  1.00  0.00           C
ATOM    146  OE1 GLN     9      42.320  30.440  89.611  1.00  0.00           O
ATOM    147  NE2 GLN     9      42.634  31.558  91.451  1.00  0.00           N
ATOM    148 HE21 GLN     9      43.135  30.820  91.924  1.00  0.00           H
ATOM    149 HE22 GLN     9      42.543  32.488  91.835  1.00  0.00           H
ATOM    150  C   GLN     9      43.809  34.418  87.427  1.00  0.00           C
ATOM    151  O   GLN     9      43.937  33.968  86.254  1.00  0.00           O
ATOM    152  N   ILE    10      43.946  35.689  87.692  1.00  0.00           N
ATOM    153  H   ILE    10      43.876  36.037  88.638  1.00  0.00           H
ATOM    154  CA  ILE    10      44.257  36.782  86.705  1.00  0.00           C
ATOM    155  HA  ILE    10      43.689  36.577  85.798  1.00  0.00           H
ATOM    156  CB  ILE    10      43.840  38.164  87.260  1.00  0.00           C
ATOM    157  HB  ILE    10      44.298  38.292  88.241  1.00  0.00           H
ATOM    158  CG2 ILE    10      44.223  39.254  86.275  1.00  0.00           C
ATOM    159 HG21 ILE    10      44.153  40.257  86.697  1.00  0.00           H
ATOM    160 HG22 ILE    10      43.748  39.161  85.299  1.00  0.00           H
ATOM    161 HG23 ILE    10      45.282  39.083  86.085  1.00  0.00           H
ATOM    162  CG1 ILE    10      42.330  38.253  87.439  1.00  0.00           C
ATOM    163 HG12 ILE    10      41.831  38.323  86.473  1.00  0.00           H
ATOM    164 HG13 ILE    10      41.882  37.302  87.729  1.00  0.00           H
ATOM    165  CD1 ILE    10      41.964  39.528  88.259  1.00  0.00           C
ATOM    166 HD11 ILE    10      40.979  39.327  88.682  1.00  0.00           H
ATOM    167 HD12 ILE    10      41.862  40.296  87.493  1.00  0.00           H
ATOM    168 HD13 ILE    10      42.728  39.848  88.967  1.00  0.00           H
ATOM    169  C   ILE    10      45.775  36.669  86.320  1.00  0.00           C
ATOM    170  O   ILE    10      46.107  36.791  85.146  1.00  0.00           O
ATOM    171  N   GLU    11      46.646  36.274  87.271  1.00  0.00           N
ATOM    172  H   GLU    11      46.323  36.207  88.225  1.00  0.00           H
ATOM    173  CA  GLU    11      48.095  36.077  87.024  1.00  0.00           C
ATOM    174  HA  GLU    11      48.466  36.761  86.261  1.00  0.00           H
ATOM    175  CB  GLU    11      48.956  36.108  88.316  1.00  0.00           C
ATOM    176  HB2 GLU    11      48.374  35.550  89.051  1.00  0.00           H
ATOM    177  HB3 GLU    11      49.846  35.601  87.947  1.00  0.00           H
ATOM    178  CG  GLU    11      49.078  37.543  88.825  1.00  0.00           C
ATOM    179  HG2 GLU    11      48.086  37.980  88.939  1.00  0.00           H
ATOM    180  HG3 GLU    11      49.453  37.386  89.836  1.00  0.00           H
ATOM    181  CD  GLU    11      50.002  38.499  88.070  1.00  0.00           C
ATOM    182  OE1 GLU    11      49.850  39.778  88.225  1.00  0.00           O
ATOM    183  OE2 GLU    11      50.759  38.069  87.203  1.00  0.00           O
ATOM    184  C   GLU    11      48.205  34.711  86.337  1.00  0.00           C
ATOM    185  O   GLU    11      48.964  34.588  85.354  1.00  0.00           O
ATOM    186  N   ASN    12      47.409  33.708  86.749  1.00  0.00           N
ATOM    187  H   ASN    12      46.733  33.868  87.482  1.00  0.00           H
ATOM    188  CA  ASN    12      47.270  32.423  86.020  1.00  0.00           C
ATOM    189  HA  ASN    12      48.153  31.816  86.220  1.00  0.00           H
ATOM    190  CB  ASN    12      46.224  31.561  86.828  1.00  0.00           C
ATOM    191  HB2 ASN    12      46.462  31.664  87.886  1.00  0.00           H
ATOM    192  HB3 ASN    12      45.222  31.891  86.557  1.00  0.00           H
ATOM    193  CG  ASN    12      46.308  30.076  86.597  1.00  0.00           C
ATOM    194  OD1 ASN    12      46.595  29.208  87.425  1.00  0.00           O
ATOM    195  ND2 ASN    12      45.942  29.662  85.391  1.00  0.00           N
ATOM    196 HD21 ASN    12      45.646  30.310  84.675  1.00  0.00           H
ATOM    197 HD22 ASN    12      45.989  28.666  85.228  1.00  0.00           H
ATOM    198  C   ASN    12      46.876  32.525  84.523  1.00  0.00           C
ATOM    199  O   ASN    12      47.425  31.812  83.719  1.00  0.00           O
ATOM    200  N   PHE    13      46.004  33.418  84.186  1.00  0.00           N
ATOM    201  H   PHE    13      45.483  33.880  84.918  1.00  0.00           H
ATOM    202  CA  PHE    13      45.647  33.734  82.802  1.00  0.00           C
ATOM    203  HA  PHE    13      45.435  32.854  82.195  1.00  0.00           H
ATOM    204  CB  PHE    13      44.385  34.681  82.704  1.00  0.00           C
ATOM    205  HB2 PHE    13      44.490  35.472  83.447  1.00  0.00           H
ATOM    206  HB3 PHE    13      44.389  35.180  81.734  1.00  0.00           H
ATOM    207  CG  PHE    13      43.038  33.990  82.924  1.00  0.00           C
ATOM    208  CD1 PHE    13      42.641  32.893  82.184  1.00  0.00           C
ATOM    209  HD1 PHE    13      43.321  32.358  81.537  1.00  0.00           H
ATOM    210  CE1 PHE    13      41.334  32.359  82.153  1.00  0.00           C
ATOM    211  HE1 PHE    13      40.980  31.594  81.479  1.00  0.00           H
ATOM    212  CZ  PHE    13      40.380  32.907  82.977  1.00  0.00           C
ATOM    213  HZ  PHE    13      39.385  32.496  82.902  1.00  0.00           H
ATOM    214  CE2 PHE    13      40.709  33.998  83.861  1.00  0.00           C
ATOM    215  HE2 PHE    13      39.897  34.475  84.391  1.00  0.00           H
ATOM    216  CD2 PHE    13      42.028  34.509  83.798  1.00  0.00           C
ATOM    217  HD2 PHE    13      42.220  35.450  84.294  1.00  0.00           H
ATOM    218  C   PHE    13      46.844  34.440  81.999  1.00  0.00           C
ATOM    219  O   PHE    13      47.019  34.128  80.793  1.00  0.00           O
ATOM    220  N   GLU    14      47.666  35.294  82.649  1.00  0.00           N
ATOM    221  H   GLU    14      47.395  35.707  83.529  1.00  0.00           H
ATOM    222  CA  GLU    14      48.918  35.826  82.116  1.00  0.00           C
ATOM    223  HA  GLU    14      48.623  36.212  81.140  1.00  0.00           H
ATOM    224  CB  GLU    14      49.381  37.030  82.967  1.00  0.00           C
ATOM    225  HB2 GLU    14      48.696  37.871  82.871  1.00  0.00           H
ATOM    226  HB3 GLU    14      49.229  36.835  84.029  1.00  0.00           H
ATOM    227  CG  GLU    14      50.769  37.574  82.781  1.00  0.00           C
ATOM    228  HG2 GLU    14      51.545  36.827  82.942  1.00  0.00           H
ATOM    229  HG3 GLU    14      50.908  38.053  81.811  1.00  0.00           H
ATOM    230  CD  GLU    14      51.222  38.664  83.783  1.00  0.00           C
ATOM    231  OE1 GLU    14      52.490  38.792  83.964  1.00  0.00           O
ATOM    232  OE2 GLU    14      50.406  39.416  84.271  1.00  0.00           O
ATOM    233  C   GLU    14      49.954  34.698  81.813  1.00  0.00           C
ATOM    234  O   GLU    14      50.537  34.749  80.748  1.00  0.00           O
ATOM    235  N   LYS    15      50.037  33.584  82.609  1.00  0.00           N
ATOM    236  H   LYS    15      49.721  33.628  83.567  1.00  0.00           H
ATOM    237  CA  LYS    15      50.804  32.397  82.276  1.00  0.00           C
ATOM    238  HA  LYS    15      51.877  32.575  82.337  1.00  0.00           H
ATOM    239  CB  LYS    15      50.680  31.292  83.395  1.00  0.00           C
ATOM    240  HB2 LYS    15      49.709  30.799  83.448  1.00  0.00           H
ATOM    241  HB3 LYS    15      51.409  30.499  83.224  1.00  0.00           H
ATOM    242  CG  LYS    15      50.832  31.785  84.861  1.00  0.00           C
ATOM    243  HG2 LYS    15      50.219  32.672  85.016  1.00  0.00           H
ATOM    244  HG3 LYS    15      50.490  31.004  85.539  1.00  0.00           H
ATOM    245  CD  LYS    15      52.272  32.224  85.307  1.00  0.00           C
ATOM    246  HD2 LYS    15      52.977  31.395  85.356  1.00  0.00           H
ATOM    247  HD3 LYS    15      52.689  32.902  84.562  1.00  0.00           H
ATOM    248  CE  LYS    15      52.181  32.792  86.751  1.00  0.00           C
ATOM    249  HE2 LYS    15      51.521  33.659  86.742  1.00  0.00           H
ATOM    250  HE3 LYS    15      51.848  31.998  87.420  1.00  0.00           H
ATOM    251  NZ  LYS    15      53.506  33.228  87.287  1.00  0.00           N
ATOM    252  HZ1 LYS    15      53.912  34.007  86.790  1.00  0.00           H
ATOM    253  HZ2 LYS    15      54.157  32.457  87.326  1.00  0.00           H
ATOM    254  HZ3 LYS    15      53.295  33.673  88.169  1.00  0.00           H
ATOM    255  C   LYS    15      50.400  31.760  80.965  1.00  0.00           C
ATOM    256  O   LYS    15      51.160  31.737  79.969  1.00  0.00           O
ATOM    257  N   ILE    16      49.139  31.281  80.934  1.00  0.00           N
ATOM    258  H   ILE    16      48.641  31.339  81.811  1.00  0.00           H
ATOM    259  CA  ILE    16      48.463  30.451  79.975  1.00  0.00           C
ATOM    260  HA  ILE    16      49.016  29.521  79.851  1.00  0.00           H
ATOM    261  CB  ILE    16      47.031  30.064  80.554  1.00  0.00           C
ATOM    262  HB  ILE    16      46.564  31.014  80.812  1.00  0.00           H
ATOM    263  CG2 ILE    16      46.184  29.535  79.379  1.00  0.00           C
ATOM    264 HG21 ILE    16      45.248  29.148  79.782  1.00  0.00           H
ATOM    265 HG22 ILE    16      46.789  28.808  78.838  1.00  0.00           H
ATOM    266 HG23 ILE    16      45.992  30.338  78.667  1.00  0.00           H
ATOM    267  CG1 ILE    16      47.106  29.050  81.694  1.00  0.00           C
ATOM    268 HG12 ILE    16      47.788  29.370  82.481  1.00  0.00           H
ATOM    269 HG13 ILE    16      46.094  28.975  82.093  1.00  0.00           H
ATOM    270  CD1 ILE    16      47.713  27.679  81.352  1.00  0.00           C
ATOM    271 HD11 ILE    16      47.752  27.176  82.318  1.00  0.00           H
ATOM    272 HD12 ILE    16      48.784  27.726  81.154  1.00  0.00           H
ATOM    273 HD13 ILE    16      47.218  27.031  80.629  1.00  0.00           H
ATOM    274  C   ILE    16      48.428  31.097  78.600  1.00  0.00           C
ATOM    275  O   ILE    16      49.007  30.522  77.681  1.00  0.00           O
ATOM    276  N   PHE    17      48.038  32.375  78.482  1.00  0.00           N
ATOM    277  H   PHE    17      47.658  32.753  79.337  1.00  0.00           H
ATOM    278  CA  PHE    17      47.866  33.222  77.252  1.00  0.00           C
ATOM    279  HA  PHE    17      47.653  32.556  76.417  1.00  0.00           H
ATOM    280  CB  PHE    17      46.741  34.351  77.468  1.00  0.00           C
ATOM    281  HB2 PHE    17      46.807  34.930  78.389  1.00  0.00           H
ATOM    282  HB3 PHE    17      46.880  35.062  76.653  1.00  0.00           H
ATOM    283  CG  PHE    17      45.346  33.820  77.364  1.00  0.00           C
ATOM    284  CD1 PHE    17      44.940  33.517  76.065  1.00  0.00           C
ATOM    285  HD1 PHE    17      45.664  33.682  75.282  1.00  0.00           H
ATOM    286  CE1 PHE    17      43.711  32.830  75.943  1.00  0.00           C
ATOM    287  HE1 PHE    17      43.411  32.461  74.973  1.00  0.00           H
ATOM    288  CZ  PHE    17      42.891  32.539  77.102  1.00  0.00           C
ATOM    289  HZ  PHE    17      41.978  31.969  76.999  1.00  0.00           H
ATOM    290  CE2 PHE    17      43.265  33.169  78.343  1.00  0.00           C
ATOM    291  HE2 PHE    17      42.567  33.093  79.164  1.00  0.00           H
ATOM    292  CD2 PHE    17      44.511  33.759  78.511  1.00  0.00           C
ATOM    293  HD2 PHE    17      44.871  33.885  79.522  1.00  0.00           H
ATOM    294  C   PHE    17      49.085  33.917  76.638  1.00  0.00           C
ATOM    295  O   PHE    17      49.166  34.082  75.417  1.00  0.00           O
ATOM    296  N   THR    18      50.095  34.173  77.479  1.00  0.00           N
ATOM    297  H   THR    18      49.974  34.065  78.475  1.00  0.00           H
ATOM    298  CA  THR    18      51.268  34.889  76.968  1.00  0.00           C
ATOM    299  HA  THR    18      50.921  35.697  76.323  1.00  0.00           H
ATOM    300  CB  THR    18      52.089  35.446  78.044  1.00  0.00           C
ATOM    301  HB  THR    18      52.379  34.636  78.714  1.00  0.00           H
ATOM    302  CG2 THR    18      53.299  36.368  77.724  1.00  0.00           C
ATOM    303 HG21 THR    18      53.109  37.134  76.972  1.00  0.00           H
ATOM    304 HG22 THR    18      54.206  35.819  77.472  1.00  0.00           H
ATOM    305 HG23 THR    18      53.630  36.919  78.604  1.00  0.00           H
ATOM    306  OG1 THR    18      51.226  36.317  78.709  1.00  0.00           O
ATOM    307  HG1 THR    18      50.898  35.994  79.551  1.00  0.00           H
ATOM    308  C   THR    18      52.072  33.928  76.059  1.00  0.00           C
ATOM    309  O   THR    18      52.135  32.718  76.297  1.00  0.00           O
ATOM    310  N   VAL    19      52.767  34.574  75.135  1.00  0.00           N
ATOM    311  H   VAL    19      52.768  35.584  75.161  1.00  0.00           H
ATOM    312  CA  VAL    19      53.634  34.050  74.105  1.00  0.00           C
ATOM    313  HA  VAL    19      53.868  33.032  74.416  1.00  0.00           H
ATOM    314  CB  VAL    19      52.975  34.060  72.747  1.00  0.00           C
ATOM    315  HB  VAL    19      53.829  33.782  72.128  1.00  0.00           H
ATOM    316  CG1 VAL    19      51.945  32.922  72.827  1.00  0.00           C
ATOM    317 HG11 VAL    19      52.342  31.960  73.152  1.00  0.00           H
ATOM    318 HG12 VAL    19      51.152  33.165  73.535  1.00  0.00           H
ATOM    319 HG13 VAL    19      51.428  32.753  71.882  1.00  0.00           H
ATOM    320  CG2 VAL    19      52.299  35.303  72.202  1.00  0.00           C
ATOM    321 HG21 VAL    19      53.057  36.065  72.018  1.00  0.00           H
ATOM    322 HG22 VAL    19      51.532  35.745  72.836  1.00  0.00           H
ATOM    323 HG23 VAL    19      51.831  35.132  71.233  1.00  0.00           H
ATOM    324  C   VAL    19      54.920  34.874  74.066  1.00  0.00           C
ATOM    325  O   VAL    19      55.127  35.919  73.445  1.00  0.00           O
ATOM    326  N   PRO    20      55.909  34.479  74.952  1.00  0.00           N
ATOM    327  CD  PRO    20      55.799  33.352  75.918  1.00  0.00           C
ATOM    328  HD2 PRO    20      55.978  32.428  75.369  1.00  0.00           H
ATOM    329  HD3 PRO    20      54.856  33.477  76.451  1.00  0.00           H
ATOM    330  CG  PRO    20      56.920  33.709  76.924  1.00  0.00           C
ATOM    331  HG2 PRO    20      57.288  32.814  77.426  1.00  0.00           H
ATOM    332  HG3 PRO    20      56.520  34.384  77.680  1.00  0.00           H
ATOM    333  CB  PRO    20      57.979  34.407  76.193  1.00  0.00           C
ATOM    334  HB2 PRO    20      58.711  33.748  75.725  1.00  0.00           H
ATOM    335  HB3 PRO    20      58.478  35.128  76.840  1.00  0.00           H
ATOM    336  CA  PRO    20      57.243  35.164  75.079  1.00  0.00           C
ATOM    337  HA  PRO    20      57.085  36.206  75.360  1.00  0.00           H
ATOM    338  C   PRO    20      58.094  35.166  73.794  1.00  0.00           C
ATOM    339  O   PRO    20      57.775  34.526  72.772  1.00  0.00           O
ATOM    340  N   THR    21      59.148  35.991  73.728  1.00  0.00           N
ATOM    341  H   THR    21      59.498  36.482  74.539  1.00  0.00           H
ATOM    342  CA  THR    21      59.984  36.167  72.586  1.00  0.00           C
ATOM    343  HA  THR    21      59.440  36.757  71.847  1.00  0.00           H
ATOM    344  CB  THR    21      61.239  36.991  73.019  1.00  0.00           C
ATOM    345  HB  THR    21      61.870  36.324  73.608  1.00  0.00           H
ATOM    346  CG2 THR    21      61.950  37.333  71.713  1.00  0.00           C
ATOM    347 HG21 THR    21      61.247  37.514  70.900  1.00  0.00           H
ATOM    348 HG22 THR    21      62.484  36.436  71.398  1.00  0.00           H
ATOM    349 HG23 THR    21      62.715  38.090  71.884  1.00  0.00           H
ATOM    350  OG1 THR    21      61.039  38.168  73.770  1.00  0.00           O
ATOM    351  HG1 THR    21      60.328  37.992  74.390  1.00  0.00           H
ATOM    352  C   THR    21      60.445  34.888  71.832  1.00  0.00           C
ATOM    353  O   THR    21      60.221  34.717  70.581  1.00  0.00           O
ATOM    354  N   GLU    22      60.986  33.965  72.611  1.00  0.00           N
ATOM    355  H   GLU    22      61.036  34.172  73.598  1.00  0.00           H
ATOM    356  CA  GLU    22      61.628  32.806  72.077  1.00  0.00           C
ATOM    357  HA  GLU    22      62.192  33.092  71.190  1.00  0.00           H
ATOM    358  CB  GLU    22      62.566  32.237  73.141  1.00  0.00           C
ATOM    359  HB2 GLU    22      63.283  31.730  72.496  1.00  0.00           H
ATOM    360  HB3 GLU    22      63.110  33.066  73.595  1.00  0.00           H
ATOM    361  CG  GLU    22      61.935  31.310  74.203  1.00  0.00           C
ATOM    362  HG2 GLU    22      61.557  30.378  73.785  1.00  0.00           H
ATOM    363  HG3 GLU    22      62.730  31.103  74.920  1.00  0.00           H
ATOM    364  CD  GLU    22      60.768  31.961  74.909  1.00  0.00           C
ATOM    365  OE1 GLU    22      59.673  31.332  74.961  1.00  0.00           O
ATOM    366  OE2 GLU    22      60.992  32.993  75.623  1.00  0.00           O
ATOM    367  C   GLU    22      60.601  31.762  71.553  1.00  0.00           C
ATOM    368  O   GLU    22      60.928  30.886  70.752  1.00  0.00           O
ATOM    369  N   THR    23      59.340  31.877  71.999  1.00  0.00           N
ATOM    370  H   THR    23      59.166  32.715  72.534  1.00  0.00           H
ATOM    371  CA  THR    23      58.229  31.152  71.437  1.00  0.00           C
ATOM    372  HA  THR    23      58.622  30.141  71.320  1.00  0.00           H
ATOM    373  CB  THR    23      57.111  31.258  72.501  1.00  0.00           C
ATOM    374  HB  THR    23      57.043  32.274  72.886  1.00  0.00           H
ATOM    375  CG2 THR    23      55.708  31.066  71.854  1.00  0.00           C
ATOM    376 HG21 THR    23      55.618  30.232  71.157  1.00  0.00           H
ATOM    377 HG22 THR    23      55.411  31.974  71.329  1.00  0.00           H
ATOM    378 HG23 THR    23      55.013  30.921  72.682  1.00  0.00           H
ATOM    379  OG1 THR    23      57.382  30.428  73.567  1.00  0.00           O
ATOM    380  HG1 THR    23      57.959  30.852  74.207  1.00  0.00           H
ATOM    381  C   THR    23      57.861  31.691  70.017  1.00  0.00           C
ATOM    382  O   THR    23      57.730  30.861  69.128  1.00  0.00           O
ATOM    383  N   LEU    24      57.853  33.007  69.812  1.00  0.00           N
ATOM    384  H   LEU    24      58.091  33.574  70.614  1.00  0.00           H
ATOM    385  CA  LEU    24      57.650  33.613  68.448  1.00  0.00           C
ATOM    386  HA  LEU    24      56.723  33.254  68.000  1.00  0.00           H
ATOM    387  CB  LEU    24      57.590  35.126  68.642  1.00  0.00           C
ATOM    388  HB2 LEU    24      58.529  35.525  69.027  1.00  0.00           H
ATOM    389  HB3 LEU    24      57.566  35.596  67.658  1.00  0.00           H
ATOM    390  CG  LEU    24      56.358  35.630  69.483  1.00  0.00           C
ATOM    391  HG  LEU    24      56.398  35.319  70.526  1.00  0.00           H
ATOM    392  CD1 LEU    24      56.282  37.164  69.322  1.00  0.00           C
ATOM    393 HD11 LEU    24      56.309  37.376  68.253  1.00  0.00           H
ATOM    394 HD12 LEU    24      56.992  37.754  69.903  1.00  0.00           H
ATOM    395 HD13 LEU    24      55.358  37.622  69.674  1.00  0.00           H
ATOM    396  CD2 LEU    24      55.074  35.078  68.909  1.00  0.00           C
ATOM    397 HD21 LEU    24      54.275  35.529  69.497  1.00  0.00           H
ATOM    398 HD22 LEU    24      54.922  35.294  67.851  1.00  0.00           H
ATOM    399 HD23 LEU    24      54.990  33.996  69.012  1.00  0.00           H
ATOM    400  C   LEU    24      58.643  33.247  67.428  1.00  0.00           C
ATOM    401  O   LEU    24      58.289  32.718  66.371  1.00  0.00           O
ATOM    402  N   GLN    25      59.919  33.444  67.707  1.00  0.00           N
ATOM    403  H   GLN    25      60.094  33.882  68.601  1.00  0.00           H
ATOM    404  CA  GLN    25      61.007  33.122  66.813  1.00  0.00           C
ATOM    405  HA  GLN    25      60.827  33.661  65.882  1.00  0.00           H
ATOM    406  CB  GLN    25      62.364  33.578  67.462  1.00  0.00           C
ATOM    407  HB2 GLN    25      62.447  33.070  68.423  1.00  0.00           H
ATOM    408  HB3 GLN    25      63.157  33.296  66.767  1.00  0.00           H
ATOM    409  CG  GLN    25      62.434  35.131  67.719  1.00  0.00           C
ATOM    410  HG2 GLN    25      62.699  35.502  66.729  1.00  0.00           H
ATOM    411  HG3 GLN    25      61.482  35.525  68.077  1.00  0.00           H
ATOM    412  CD  GLN    25      63.561  35.577  68.681  1.00  0.00           C
ATOM    413  OE1 GLN    25      63.755  34.998  69.748  1.00  0.00           O
ATOM    414  NE2 GLN    25      64.336  36.604  68.330  1.00  0.00           N
ATOM    415 HE21 GLN    25      64.822  37.003  69.120  1.00  0.00           H
ATOM    416 HE22 GLN    25      64.347  36.983  67.395  1.00  0.00           H
ATOM    417  C   GLN    25      60.967  31.645  66.459  1.00  0.00           C
ATOM    418  O   GLN    25      61.126  31.259  65.301  1.00  0.00           O
ATOM    419  N   ALA    26      60.598  30.794  67.444  1.00  0.00           N
ATOM    420  H   ALA    26      60.247  31.097  68.341  1.00  0.00           H
ATOM    421  CA  ALA    26      60.653  29.342  67.209  1.00  0.00           C
ATOM    422  HA  ALA    26      61.571  29.050  66.699  1.00  0.00           H
ATOM    423  CB  ALA    26      60.761  28.609  68.535  1.00  0.00           C
ATOM    424  HB1 ALA    26      59.872  28.754  69.149  1.00  0.00           H
ATOM    425  HB2 ALA    26      61.592  29.002  69.121  1.00  0.00           H
ATOM    426  HB3 ALA    26      60.889  27.552  68.299  1.00  0.00           H
ATOM    427  C   ALA    26      59.422  28.827  66.382  1.00  0.00           C
ATOM    428  O   ALA    26      59.675  28.006  65.499  1.00  0.00           O
ATOM    429  N   VAL    27      58.219  29.376  66.558  1.00  0.00           N
ATOM    430  H   VAL    27      58.214  30.160  67.195  1.00  0.00           H
ATOM    431  CA  VAL    27      57.023  29.201  65.698  1.00  0.00           C
ATOM    432  HA  VAL    27      56.818  28.133  65.624  1.00  0.00           H
ATOM    433  CB  VAL    27      55.719  29.964  66.278  1.00  0.00           C
ATOM    434  HB  VAL    27      56.025  30.993  66.470  1.00  0.00           H
ATOM    435  CG1 VAL    27      54.464  29.881  65.388  1.00  0.00           C
ATOM    436 HG11 VAL    27      54.365  28.926  64.871  1.00  0.00           H
ATOM    437 HG12 VAL    27      53.561  30.144  65.939  1.00  0.00           H
ATOM    438 HG13 VAL    27      54.467  30.605  64.573  1.00  0.00           H
ATOM    439  CG2 VAL    27      55.309  29.261  67.530  1.00  0.00           C
ATOM    440 HG21 VAL    27      56.102  29.269  68.278  1.00  0.00           H
ATOM    441 HG22 VAL    27      55.070  28.233  67.255  1.00  0.00           H
ATOM    442 HG23 VAL    27      54.444  29.778  67.948  1.00  0.00           H
ATOM    443  C   VAL    27      57.233  29.737  64.283  1.00  0.00           C
ATOM    444  O   VAL    27      56.855  29.124  63.330  1.00  0.00           O
ATOM    445  N   THR    28      57.971  30.889  64.140  1.00  0.00           N
ATOM    446  H   THR    28      58.265  31.449  64.927  1.00  0.00           H
ATOM    447  CA  THR    28      58.367  31.434  62.851  1.00  0.00           C
ATOM    448  HA  THR    28      57.491  31.492  62.205  1.00  0.00           H
ATOM    449  CB  THR    28      59.153  32.776  63.018  1.00  0.00           C
ATOM    450  HB  THR    28      59.920  32.589  63.769  1.00  0.00           H
ATOM    451  CG2 THR    28      59.733  33.324  61.722  1.00  0.00           C
ATOM    452 HG21 THR    28      60.563  32.712  61.368  1.00  0.00           H
ATOM    453 HG22 THR    28      60.201  34.293  61.903  1.00  0.00           H
ATOM    454 HG23 THR    28      58.937  33.429  60.985  1.00  0.00           H
ATOM    455  OG1 THR    28      58.302  33.869  63.453  1.00  0.00           O
ATOM    456  HG1 THR    28      58.302  33.728  64.402  1.00  0.00           H
ATOM    457  C   THR    28      59.349  30.495  62.138  1.00  0.00           C
ATOM    458  O   THR    28      59.061  30.094  61.009  1.00  0.00           O
ATOM    459  N   LYS    29      60.414  30.091  62.751  1.00  0.00           N
ATOM    460  H   LYS    29      60.578  30.523  63.649  1.00  0.00           H
ATOM    461  CA  LYS    29      61.378  29.129  62.181  1.00  0.00           C
ATOM    462  HA  LYS    29      61.827  29.703  61.370  1.00  0.00           H
ATOM    463  CB  LYS    29      62.420  28.888  63.237  1.00  0.00           C
ATOM    464  HB2 LYS    29      61.956  28.760  64.216  1.00  0.00           H
ATOM    465  HB3 LYS    29      62.885  27.912  63.091  1.00  0.00           H
ATOM    466  CG  LYS    29      63.460  29.942  63.310  1.00  0.00           C
ATOM    467  HG2 LYS    29      64.025  30.073  62.388  1.00  0.00           H
ATOM    468  HG3 LYS    29      62.882  30.841  63.525  1.00  0.00           H
ATOM    469  CD  LYS    29      64.485  29.728  64.413  1.00  0.00           C
ATOM    470  HD2 LYS    29      64.033  29.607  65.397  1.00  0.00           H
ATOM    471  HD3 LYS    29      64.950  28.833  64.001  1.00  0.00           H
ATOM    472  CE  LYS    29      65.517  30.902  64.442  1.00  0.00           C
ATOM    473  HE2 LYS    29      65.918  31.218  63.479  1.00  0.00           H
ATOM    474  HE3 LYS    29      64.908  31.770  64.696  1.00  0.00           H
ATOM    475  NZ  LYS    29      66.652  30.799  65.363  1.00  0.00           N
ATOM    476  HZ1 LYS    29      67.232  31.625  65.320  1.00  0.00           H
ATOM    477  HZ2 LYS    29      67.232  30.012  65.113  1.00  0.00           H
ATOM    478  HZ3 LYS    29      66.342  30.770  66.325  1.00  0.00           H
ATOM    479  C   LYS    29      60.761  27.882  61.716  1.00  0.00           C
ATOM    480  O   LYS    29      60.935  27.432  60.572  1.00  0.00           O
ATOM    481  N   HIE    30      59.786  27.294  62.520  1.00  0.00           N
ATOM    482  H   HIE    30      59.526  27.710  63.404  1.00  0.00           H
ATOM    483  CA  HIE    30      59.035  26.024  62.225  1.00  0.00           C
ATOM    484  HA  HIE    30      59.717  25.236  61.903  1.00  0.00           H
ATOM    485  CB  HIE    30      58.198  25.640  63.465  1.00  0.00           C
ATOM    486  HB2 HIE    30      58.842  25.726  64.340  1.00  0.00           H
ATOM    487  HB3 HIE    30      57.284  26.193  63.680  1.00  0.00           H
ATOM    488  CG  HIE    30      57.952  24.100  63.404  1.00  0.00           C
ATOM    489  ND1 HIE    30      58.882  23.096  63.243  1.00  0.00           N
ATOM    490  CE1 HIE    30      58.296  21.911  63.042  1.00  0.00           C
ATOM    491  HE1 HIE    30      58.742  20.935  62.922  1.00  0.00           H
ATOM    492  NE2 HIE    30      57.025  22.128  62.998  1.00  0.00           N
ATOM    493  HE2 HIE    30      56.319  21.461  62.722  1.00  0.00           H
ATOM    494  CD2 HIE    30      56.731  23.453  63.290  1.00  0.00           C
ATOM    495  HD2 HIE    30      55.754  23.890  63.148  1.00  0.00           H
ATOM    496  C   HIE    30      58.079  26.160  61.048  1.00  0.00           C
ATOM    497  O   HIE    30      58.076  25.240  60.275  1.00  0.00           O
ATOM    498  N   PHE    31      57.438  27.298  60.860  1.00  0.00           N
ATOM    499  H   PHE    31      57.600  28.039  61.528  1.00  0.00           H
ATOM    500  CA  PHE    31      56.534  27.638  59.764  1.00  0.00           C
ATOM    501  HA  PHE    31      55.676  26.966  59.734  1.00  0.00           H
ATOM    502  CB  PHE    31      55.824  28.939  60.049  1.00  0.00           C
ATOM    503  HB2 PHE    31      55.658  28.799  61.117  1.00  0.00           H
ATOM    504  HB3 PHE    31      56.500  29.793  59.997  1.00  0.00           H
ATOM    505  CG  PHE    31      54.495  29.473  59.484  1.00  0.00           C
ATOM    506  CD1 PHE    31      54.214  29.409  58.091  1.00  0.00           C
ATOM    507  HD1 PHE    31      54.891  29.075  57.320  1.00  0.00           H
ATOM    508  CE1 PHE    31      52.942  29.911  57.716  1.00  0.00           C
ATOM    509  HE1 PHE    31      52.753  29.907  56.652  1.00  0.00           H
ATOM    510  CZ  PHE    31      52.036  30.473  58.627  1.00  0.00           C
ATOM    511  HZ  PHE    31      51.029  30.661  58.283  1.00  0.00           H
ATOM    512  CE2 PHE    31      52.270  30.378  59.970  1.00  0.00           C
ATOM    513  HE2 PHE    31      51.524  30.744  60.660  1.00  0.00           H
ATOM    514  CD2 PHE    31      53.524  29.930  60.408  1.00  0.00           C
ATOM    515  HD2 PHE    31      53.570  29.863  61.485  1.00  0.00           H
ATOM    516  C   PHE    31      57.245  27.592  58.452  1.00  0.00           C
ATOM    517  O   PHE    31      56.582  27.248  57.466  1.00  0.00           O
ATOM    518  N   ILE    32      58.568  27.989  58.311  1.00  0.00           N
ATOM    519  H   ILE    32      59.048  28.386  59.107  1.00  0.00           H
ATOM    520  CA  ILE    32      59.299  27.918  57.028  1.00  0.00           C
ATOM    521  HA  ILE    32      58.692  28.378  56.247  1.00  0.00           H
ATOM    522  CB  ILE    32      60.741  28.532  56.962  1.00  0.00           C
ATOM    523  HB  ILE    32      61.456  27.861  57.439  1.00  0.00           H
ATOM    524  CG2 ILE    32      61.176  28.743  55.539  1.00  0.00           C
ATOM    525 HG21 ILE    32      62.196  29.125  55.496  1.00  0.00           H
ATOM    526 HG22 ILE    32      60.484  29.472  55.120  1.00  0.00           H
ATOM    527 HG23 ILE    32      61.200  27.856  54.905  1.00  0.00           H
ATOM    528  CG1 ILE    32      60.771  29.829  57.694  1.00  0.00           C
ATOM    529 HG12 ILE    32      60.088  30.512  57.188  1.00  0.00           H
ATOM    530 HG13 ILE    32      60.472  29.744  58.739  1.00  0.00           H
ATOM    531  CD1 ILE    32      62.053  30.548  57.753  1.00  0.00           C
ATOM    532 HD11 ILE    32      62.096  31.186  56.871  1.00  0.00           H
ATOM    533 HD12 ILE    32      62.933  29.908  57.814  1.00  0.00           H
ATOM    534 HD13 ILE    32      62.024  31.221  58.610  1.00  0.00           H
ATOM    535  C   ILE    32      59.377  26.424  56.486  1.00  0.00           C
ATOM    536  O   ILE    32      59.133  26.109  55.309  1.00  0.00           O
ATOM    537  N   SER    33      59.599  25.516  57.390  1.00  0.00           N
ATOM    538  H   SER    33      59.809  25.818  58.331  1.00  0.00           H
ATOM    539  CA  SER    33      59.766  24.084  57.069  1.00  0.00           C
ATOM    540  HA  SER    33      60.770  24.027  56.648  1.00  0.00           H
ATOM    541  CB  SER    33      60.108  23.274  58.293  1.00  0.00           C
ATOM    542  HB2 SER    33      60.437  22.292  57.954  1.00  0.00           H
ATOM    543  HB3 SER    33      60.855  23.820  58.868  1.00  0.00           H
ATOM    544  OG  SER    33      58.939  23.013  59.122  1.00  0.00           O
ATOM    545  HG  SER    33      58.786  23.741  59.729  1.00  0.00           H
ATOM    546  C   SER    33      58.503  23.483  56.369  1.00  0.00           C
ATOM    547  O   SER    33      58.578  22.665  55.468  1.00  0.00           O
ATOM    548  N   GLU    34      57.328  23.906  56.803  1.00  0.00           N
ATOM    549  H   GLU    34      57.389  24.575  57.558  1.00  0.00           H
ATOM    550  CA  GLU    34      55.996  23.660  56.240  1.00  0.00           C
ATOM    551  HA  GLU    34      55.896  22.638  55.873  1.00  0.00           H
ATOM    552  CB  GLU    34      54.899  23.911  57.298  1.00  0.00           C
ATOM    553  HB2 GLU    34      55.033  24.916  57.695  1.00  0.00           H
ATOM    554  HB3 GLU    34      53.932  23.791  56.809  1.00  0.00           H
ATOM    555  CG  GLU    34      55.055  22.904  58.436  1.00  0.00           C
ATOM    556  HG2 GLU    34      55.962  23.072  59.018  1.00  0.00           H
ATOM    557  HG3 GLU    34      54.302  23.210  59.161  1.00  0.00           H
ATOM    558  CD  GLU    34      54.995  21.426  58.096  1.00  0.00           C
ATOM    559  OE1 GLU    34      54.407  21.043  57.062  1.00  0.00           O
ATOM    560  OE2 GLU    34      55.381  20.666  58.948  1.00  0.00           O
ATOM    561  C   GLU    34      55.686  24.435  54.938  1.00  0.00           C
ATOM    562  O   GLU    34      54.834  23.897  54.204  1.00  0.00           O
ATOM    563  N   LEU    35      56.316  25.546  54.558  1.00  0.00           N
ATOM    564  H   LEU    35      56.923  25.840  55.310  1.00  0.00           H
ATOM    565  CA  LEU    35      56.093  26.225  53.234  1.00  0.00           C
ATOM    566  HA  LEU    35      55.025  26.134  53.037  1.00  0.00           H
ATOM    567  CB  LEU    35      56.456  27.697  53.300  1.00  0.00           C
ATOM    568  HB2 LEU    35      57.540  27.771  53.378  1.00  0.00           H
ATOM    569  HB3 LEU    35      56.211  28.160  52.343  1.00  0.00           H
ATOM    570  CG  LEU    35      55.725  28.499  54.413  1.00  0.00           C
ATOM    571  HG  LEU    35      55.597  27.952  55.348  1.00  0.00           H
ATOM    572  CD1 LEU    35      56.389  29.878  54.737  1.00  0.00           C
ATOM    573 HD11 LEU    35      55.743  30.395  55.446  1.00  0.00           H
ATOM    574 HD12 LEU    35      56.290  30.379  53.774  1.00  0.00           H
ATOM    575 HD13 LEU    35      57.399  29.816  55.142  1.00  0.00           H
ATOM    576  CD2 LEU    35      54.282  28.736  54.008  1.00  0.00           C
ATOM    577 HD21 LEU    35      53.705  29.423  54.627  1.00  0.00           H
ATOM    578 HD22 LEU    35      54.169  29.207  53.033  1.00  0.00           H
ATOM    579 HD23 LEU    35      53.760  27.796  53.834  1.00  0.00           H
ATOM    580  C   LEU    35      56.863  25.476  52.178  1.00  0.00           C
ATOM    581  O   LEU    35      56.385  25.296  51.066  1.00  0.00           O
ATOM    582  N   GLU    36      58.065  24.980  52.498  1.00  0.00           N
ATOM    583  H   GLU    36      58.522  25.173  53.377  1.00  0.00           H
ATOM    584  CA  GLU    36      58.817  24.145  51.597  1.00  0.00           C
ATOM    585  HA  GLU    36      59.000  24.594  50.621  1.00  0.00           H
ATOM    586  CB  GLU    36      60.191  23.896  52.240  1.00  0.00           C
ATOM    587  HB2 GLU    36      60.044  23.578  53.272  1.00  0.00           H
ATOM    588  HB3 GLU    36      60.632  23.013  51.778  1.00  0.00           H
ATOM    589  CG  GLU    36      61.253  25.006  52.116  1.00  0.00           C
ATOM    590  HG2 GLU    36      60.707  25.947  52.171  1.00  0.00           H
ATOM    591  HG3 GLU    36      61.932  25.011  52.967  1.00  0.00           H
ATOM    592  CD  GLU    36      62.114  24.734  50.896  1.00  0.00           C
ATOM    593  OE1 GLU    36      63.354  24.994  50.879  1.00  0.00           O
ATOM    594  OE2 GLU    36      61.620  24.238  49.854  1.00  0.00           O
ATOM    595  C   GLU    36      58.132  22.800  51.382  1.00  0.00           C
ATOM    596  O   GLU    36      57.859  22.488  50.254  1.00  0.00           O
ATOM    597  N   LYS    37      57.677  22.061  52.430  1.00  0.00           N
ATOM    598  H   LYS    37      58.098  22.198  53.338  1.00  0.00           H
ATOM    599  CA  LYS    37      56.757  20.873  52.335  1.00  0.00           C
ATOM    600  HA  LYS    37      57.362  20.091  51.874  1.00  0.00           H
ATOM    601  CB  LYS    37      56.305  20.472  53.729  1.00  0.00           C
ATOM    602  HB2 LYS    37      56.118  21.381  54.300  1.00  0.00           H
ATOM    603  HB3 LYS    37      55.391  19.948  53.452  1.00  0.00           H
ATOM    604  CG  LYS    37      57.317  19.567  54.435  1.00  0.00           C
ATOM    605  HG2 LYS    37      57.386  18.616  53.909  1.00  0.00           H
ATOM    606  HG3 LYS    37      58.281  20.074  54.382  1.00  0.00           H
ATOM    607  CD  LYS    37      57.099  19.292  55.919  1.00  0.00           C
ATOM    608  HD2 LYS    37      58.002  18.870  56.357  1.00  0.00           H
ATOM    609  HD3 LYS    37      57.100  20.262  56.417  1.00  0.00           H
ATOM    610  CE  LYS    37      55.976  18.346  56.300  1.00  0.00           C
ATOM    611  HE2 LYS    37      55.118  18.875  55.886  1.00  0.00           H
ATOM    612  HE3 LYS    37      55.981  17.396  55.766  1.00  0.00           H
ATOM    613  NZ  LYS    37      55.815  18.181  57.766  1.00  0.00           N
ATOM    614  HZ1 LYS    37      55.638  19.056  58.239  1.00  0.00           H
ATOM    615  HZ2 LYS    37      56.654  17.809  58.188  1.00  0.00           H
ATOM    616  HZ3 LYS    37      55.020  17.564  57.851  1.00  0.00           H
ATOM    617  C   LYS    37      55.544  21.240  51.491  1.00  0.00           C
ATOM    618  O   LYS    37      55.231  20.419  50.677  1.00  0.00           O
ATOM    619  N   GLY    38      54.915  22.424  51.577  1.00  0.00           N
ATOM    620  H   GLY    38      54.896  22.996  52.409  1.00  0.00           H
ATOM    621  CA  GLY    38      53.766  22.751  50.728  1.00  0.00           C
ATOM    622  HA2 GLY    38      53.107  21.883  50.720  1.00  0.00           H
ATOM    623  HA3 GLY    38      53.297  23.653  51.121  1.00  0.00           H
ATOM    624  C   GLY    38      54.227  23.068  49.270  1.00  0.00           C
ATOM    625  O   GLY    38      53.361  22.994  48.376  1.00  0.00           O
ATOM    626  N   LEU    39      55.504  23.224  48.895  1.00  0.00           N
ATOM    627  H   LEU    39      56.152  23.423  49.644  1.00  0.00           H
ATOM    628  CA  LEU    39      56.010  23.412  47.536  1.00  0.00           C
ATOM    629  HA  LEU    39      55.276  23.653  46.766  1.00  0.00           H
ATOM    630  CB  LEU    39      56.979  24.653  47.553  1.00  0.00           C
ATOM    631  HB2 LEU    39      57.640  24.600  48.418  1.00  0.00           H
ATOM    632  HB3 LEU    39      57.645  24.726  46.692  1.00  0.00           H
ATOM    633  CG  LEU    39      56.227  25.931  47.815  1.00  0.00           C
ATOM    634  HG  LEU    39      55.595  25.926  48.702  1.00  0.00           H
ATOM    635  CD1 LEU    39      57.162  27.151  47.854  1.00  0.00           C
ATOM    636 HD11 LEU    39      56.598  28.015  48.204  1.00  0.00           H
ATOM    637 HD12 LEU    39      57.537  27.369  46.855  1.00  0.00           H
ATOM    638 HD13 LEU    39      57.998  26.914  48.513  1.00  0.00           H
ATOM    639  CD2 LEU    39      55.056  26.071  46.803  1.00  0.00           C
ATOM    640 HD21 LEU    39      54.626  27.072  46.791  1.00  0.00           H
ATOM    641 HD22 LEU    39      55.467  25.749  45.847  1.00  0.00           H
ATOM    642 HD23 LEU    39      54.177  25.458  47.004  1.00  0.00           H
ATOM    643  C   LEU    39      56.706  22.181  47.004  1.00  0.00           C
ATOM    644  O   LEU    39      57.124  22.221  45.831  1.00  0.00           O
ATOM    645  N   SER    40      56.807  21.121  47.843  1.00  0.00           N
ATOM    646  H   SER    40      56.442  21.320  48.764  1.00  0.00           H
ATOM    647  CA  SER    40      57.528  19.833  47.559  1.00  0.00           C
ATOM    648  HA  SER    40      58.355  20.002  46.868  1.00  0.00           H
ATOM    649  CB  SER    40      58.045  19.154  48.813  1.00  0.00           C
ATOM    650  HB2 SER    40      58.857  18.487  48.522  1.00  0.00           H
ATOM    651  HB3 SER    40      58.516  19.960  49.379  1.00  0.00           H
ATOM    652  OG  SER    40      57.002  18.540  49.515  1.00  0.00           O
ATOM    653  HG  SER    40      56.603  19.248  50.026  1.00  0.00           H
ATOM    654  C   SER    40      56.635  18.839  46.685  1.00  0.00           C
ATOM    655  O   SER    40      55.373  18.910  46.775  1.00  0.00           O
ATOM    656  N   LYS    41      57.239  17.989  45.899  1.00  0.00           N
ATOM    657  H   LYS    41      58.243  17.896  45.830  1.00  0.00           H
ATOM    658  CA  LYS    41      56.432  16.850  45.270  1.00  0.00           C
ATOM    659  HA  LYS    41      55.594  17.287  44.727  1.00  0.00           H
ATOM    660  CB  LYS    41      57.313  15.971  44.307  1.00  0.00           C
ATOM    661  HB2 LYS    41      58.229  15.599  44.764  1.00  0.00           H
ATOM    662  HB3 LYS    41      56.717  15.095  44.054  1.00  0.00           H
ATOM    663  CG  LYS    41      57.557  16.726  42.925  1.00  0.00           C
ATOM    664  HG2 LYS    41      56.596  16.891  42.440  1.00  0.00           H
ATOM    665  HG3 LYS    41      58.030  17.672  43.191  1.00  0.00           H
ATOM    666  CD  LYS    41      58.486  15.944  42.003  1.00  0.00           C
ATOM    667  HD2 LYS    41      59.515  16.183  42.276  1.00  0.00           H
ATOM    668  HD3 LYS    41      58.282  14.898  42.234  1.00  0.00           H
ATOM    669  CE  LYS    41      58.252  16.351  40.578  1.00  0.00           C
ATOM    670  HE2 LYS    41      58.600  15.554  39.921  1.00  0.00           H
ATOM    671  HE3 LYS    41      57.175  16.436  40.432  1.00  0.00           H
ATOM    672  NZ  LYS    41      58.934  17.633  40.278  1.00  0.00           N
ATOM    673  HZ1 LYS    41      58.843  17.810  39.287  1.00  0.00           H
ATOM    674  HZ2 LYS    41      59.895  17.541  40.573  1.00  0.00           H
ATOM    675  HZ3 LYS    41      58.496  18.429  40.719  1.00  0.00           H
ATOM    676  C   LYS    41      55.852  15.968  46.378  1.00  0.00           C
ATOM    677  O   LYS    41      54.789  15.366  46.141  1.00  0.00           O
ATOM    678  N   LYS    42      56.481  15.725  47.492  1.00  0.00           N
ATOM    679  H   LYS    42      57.435  16.046  47.579  1.00  0.00           H
ATOM    680  CA  LYS    42      55.916  14.869  48.616  1.00  0.00           C
ATOM    681  HA  LYS    42      55.649  13.953  48.089  1.00  0.00           H
ATOM    682  CB  LYS    42      56.819  14.662  49.803  1.00  0.00           C
ATOM    683  HB2 LYS    42      57.223  15.581  50.227  1.00  0.00           H
ATOM    684  HB3 LYS    42      56.290  14.150  50.607  1.00  0.00           H
ATOM    685  CG  LYS    42      58.021  13.686  49.543  1.00  0.00           C
ATOM    686  HG2 LYS    42      57.569  12.728  49.284  1.00  0.00           H
ATOM    687  HG3 LYS    42      58.619  14.115  48.739  1.00  0.00           H
ATOM    688  CD  LYS    42      58.963  13.758  50.745  1.00  0.00           C
ATOM    689  HD2 LYS    42      59.536  14.686  50.768  1.00  0.00           H
ATOM    690  HD3 LYS    42      58.437  13.647  51.692  1.00  0.00           H
ATOM    691  CE  LYS    42      59.937  12.583  50.509  1.00  0.00           C
ATOM    692  HE2 LYS    42      59.300  11.726  50.288  1.00  0.00           H
ATOM    693  HE3 LYS    42      60.587  12.709  49.642  1.00  0.00           H
ATOM    694  NZ  LYS    42      60.875  12.416  51.674  1.00  0.00           N
ATOM    695  HZ1 LYS    42      60.355  12.276  52.527  1.00  0.00           H
ATOM    696  HZ2 LYS    42      61.521  13.192  51.715  1.00  0.00           H
ATOM    697  HZ3 LYS    42      61.427  11.573  51.617  1.00  0.00           H
ATOM    698  C   LYS    42      54.714  15.511  49.244  1.00  0.00           C
ATOM    699  O   LYS    42      53.832  14.780  49.770  1.00  0.00           O
ATOM    700  N   GLY    43      54.509  16.775  49.178  1.00  0.00           N
ATOM    701  H   GLY    43      55.292  17.366  48.937  1.00  0.00           H
ATOM    702  CA  GLY    43      53.342  17.633  49.529  1.00  0.00           C
ATOM    703  HA2 GLY    43      53.460  18.614  49.069  1.00  0.00           H
ATOM    704  HA3 GLY    43      52.425  17.165  49.170  1.00  0.00           H
ATOM    705  C   GLY    43      53.249  17.846  51.061  1.00  0.00           C
ATOM    706  O   GLY    43      54.068  17.327  51.827  1.00  0.00           O
ATOM    707  N   GLY    44      52.241  18.571  51.568  1.00  0.00           N
ATOM    708  H   GLY    44      51.474  18.821  50.960  1.00  0.00           H
ATOM    709  CA  GLY    44      52.083  18.976  52.954  1.00  0.00           C
ATOM    710  HA2 GLY    44      52.290  18.039  53.469  1.00  0.00           H
ATOM    711  HA3 GLY    44      52.929  19.620  53.199  1.00  0.00           H
ATOM    712  C   GLY    44      50.765  19.688  53.320  1.00  0.00           C
ATOM    713  O   GLY    44      49.867  19.814  52.473  1.00  0.00           O
ATOM    714  N   ASN    45      50.522  20.100  54.640  1.00  0.00           N
ATOM    715  H   ASN    45      51.245  20.037  55.343  1.00  0.00           H
ATOM    716  CA  ASN    45      49.269  20.665  55.135  1.00  0.00           C
ATOM    717  HA  ASN    45      48.402  20.117  54.765  1.00  0.00           H
ATOM    718  CB  ASN    45      49.230  20.560  56.677  1.00  0.00           C
ATOM    719  HB2 ASN    45      50.147  20.981  57.092  1.00  0.00           H
ATOM    720  HB3 ASN    45      48.483  21.240  57.088  1.00  0.00           H
ATOM    721  CG  ASN    45      48.899  19.203  57.178  1.00  0.00           C
ATOM    722  OD1 ASN    45      47.975  18.546  56.635  1.00  0.00           O
ATOM    723  ND2 ASN    45      49.512  18.679  58.203  1.00  0.00           N
ATOM    724 HD21 ASN    45      50.130  19.204  58.806  1.00  0.00           H
ATOM    725 HD22 ASN    45      49.138  17.799  58.526  1.00  0.00           H
ATOM    726  C   ASN    45      48.950  22.081  54.696  1.00  0.00           C
ATOM    727  O   ASN    45      47.792  22.608  54.817  1.00  0.00           O
ATOM    728  N   ILE    46      49.859  22.847  54.169  1.00  0.00           N
ATOM    729  H   ILE    46      50.798  22.513  54.333  1.00  0.00           H
ATOM    730  CA  ILE    46      49.696  24.138  53.494  1.00  0.00           C
ATOM    731  HA  ILE    46      48.822  24.628  53.920  1.00  0.00           H
ATOM    732  CB  ILE    46      50.817  25.172  53.950  1.00  0.00           C
ATOM    733  HB  ILE    46      51.823  24.808  53.739  1.00  0.00           H
ATOM    734  CG2 ILE    46      50.506  26.528  53.272  1.00  0.00           C
ATOM    735 HG21 ILE    46      49.518  26.960  53.431  1.00  0.00           H
ATOM    736 HG22 ILE    46      50.591  26.470  52.187  1.00  0.00           H
ATOM    737 HG23 ILE    46      51.261  27.231  53.623  1.00  0.00           H
ATOM    738  CG1 ILE    46      50.820  25.380  55.531  1.00  0.00           C
ATOM    739 HG12 ILE    46      49.856  25.885  55.594  1.00  0.00           H
ATOM    740 HG13 ILE    46      50.802  24.413  56.033  1.00  0.00           H
ATOM    741  CD1 ILE    46      51.977  26.262  56.090  1.00  0.00           C
ATOM    742 HD11 ILE    46      51.888  27.308  55.800  1.00  0.00           H
ATOM    743 HD12 ILE    46      52.941  25.875  55.759  1.00  0.00           H
ATOM    744 HD13 ILE    46      51.950  26.161  57.175  1.00  0.00           H
ATOM    745  C   ILE    46      49.579  23.963  51.975  1.00  0.00           C
ATOM    746  O   ILE    46      50.621  23.570  51.417  1.00  0.00           O
ATOM    747  N   PRO    47      48.384  24.266  51.337  1.00  0.00           N
ATOM    748  CD  PRO    47      47.079  24.432  52.001  1.00  0.00           C
ATOM    749  HD2 PRO    47      46.998  25.505  52.174  1.00  0.00           H
ATOM    750  HD3 PRO    47      47.039  24.000  53.001  1.00  0.00           H
ATOM    751  CG  PRO    47      46.042  24.047  51.041  1.00  0.00           C
ATOM    752  HG2 PRO    47      45.097  24.550  51.248  1.00  0.00           H
ATOM    753  HG3 PRO    47      45.809  22.983  51.098  1.00  0.00           H
ATOM    754  CB  PRO    47      46.729  24.290  49.685  1.00  0.00           C
ATOM    755  HB2 PRO    47      46.495  25.335  49.478  1.00  0.00           H
ATOM    756  HB3 PRO    47      46.259  23.630  48.956  1.00  0.00           H
ATOM    757  CA  PRO    47      48.173  23.911  49.999  1.00  0.00           C
ATOM    758  HA  PRO    47      48.188  22.829  49.865  1.00  0.00           H
ATOM    759  C   PRO    47      49.148  24.630  48.987  1.00  0.00           C
ATOM    760  O   PRO    47      49.437  24.036  47.960  1.00  0.00           O
ATOM    761  N   MET    48      49.544  25.911  49.213  1.00  0.00           N
ATOM    762  H   MET    48      49.260  26.380  50.060  1.00  0.00           H
ATOM    763  CA  MET    48      50.523  26.637  48.436  1.00  0.00           C
ATOM    764  HA  MET    48      50.485  27.674  48.768  1.00  0.00           H
ATOM    765  CB  MET    48      51.952  26.279  48.775  1.00  0.00           C
ATOM    766  HB2 MET    48      51.989  25.210  48.566  1.00  0.00           H
ATOM    767  HB3 MET    48      52.683  26.829  48.183  1.00  0.00           H
ATOM    768  CG  MET    48      52.362  26.220  50.231  1.00  0.00           C
ATOM    769  HG2 MET    48      51.594  25.671  50.775  1.00  0.00           H
ATOM    770  HG3 MET    48      53.334  25.778  50.453  1.00  0.00           H
ATOM    771  SD  MET    48      52.614  27.879  50.952  1.00  0.00           S
ATOM    772  CE  MET    48      54.192  28.346  50.160  1.00  0.00           C
ATOM    773  HE1 MET    48      54.181  28.130  49.092  1.00  0.00           H
ATOM    774  HE2 MET    48      54.361  29.416  50.292  1.00  0.00           H
ATOM    775  HE3 MET    48      55.005  27.799  50.637  1.00  0.00           H
ATOM    776  C   MET    48      50.239  26.649  46.974  1.00  0.00           C
ATOM    777  O   MET    48      50.966  26.076  46.097  1.00  0.00           O
ATOM    778  N   ILE    49      49.037  27.166  46.668  1.00  0.00           N
ATOM    779  H   ILE    49      48.441  27.409  47.448  1.00  0.00           H
ATOM    780  CA  ILE    49      48.432  27.137  45.307  1.00  0.00           C
ATOM    781  HA  ILE    49      48.668  26.158  44.891  1.00  0.00           H
ATOM    782  CB  ILE    49      46.919  27.325  45.344  1.00  0.00           C
ATOM    783  HB  ILE    49      46.692  28.352  45.632  1.00  0.00           H
ATOM    784  CG2 ILE    49      46.200  27.060  44.001  1.00  0.00           C
ATOM    785 HG21 ILE    49      46.492  26.090  43.598  1.00  0.00           H
ATOM    786 HG22 ILE    49      46.653  27.807  43.349  1.00  0.00           H
ATOM    787 HG23 ILE    49      45.126  27.249  44.014  1.00  0.00           H
ATOM    788  CG1 ILE    49      46.266  26.421  46.416  1.00  0.00           C
ATOM    789 HG12 ILE    49      46.021  25.432  46.032  1.00  0.00           H
ATOM    790 HG13 ILE    49      46.983  26.231  47.215  1.00  0.00           H
ATOM    791  CD1 ILE    49      45.040  27.013  47.162  1.00  0.00           C
ATOM    792 HD11 ILE    49      44.128  27.094  46.573  1.00  0.00           H
ATOM    793 HD12 ILE    49      45.184  27.949  47.700  1.00  0.00           H
ATOM    794 HD13 ILE    49      44.797  26.189  47.834  1.00  0.00           H
ATOM    795  C   ILE    49      49.139  28.087  44.379  1.00  0.00           C
ATOM    796  O   ILE    49      49.180  29.252  44.731  1.00  0.00           O
ATOM    797  N   PRO    50      49.718  27.661  43.244  1.00  0.00           N
ATOM    798  CD  PRO    50      49.806  26.298  42.697  1.00  0.00           C
ATOM    799  HD2 PRO    50      48.823  25.863  42.882  1.00  0.00           H
ATOM    800  HD3 PRO    50      50.595  25.804  43.263  1.00  0.00           H
ATOM    801  CG  PRO    50      50.014  26.515  41.224  1.00  0.00           C
ATOM    802  HG2 PRO    50      49.112  26.571  40.616  1.00  0.00           H
ATOM    803  HG3 PRO    50      50.521  25.656  40.783  1.00  0.00           H
ATOM    804  CB  PRO    50      50.818  27.803  41.159  1.00  0.00           C
ATOM    805  HB2 PRO    50      50.792  28.331  40.206  1.00  0.00           H
ATOM    806  HB3 PRO    50      51.868  27.669  41.418  1.00  0.00           H
ATOM    807  CA  PRO    50      50.243  28.591  42.298  1.00  0.00           C
ATOM    808  HA  PRO    50      51.016  29.189  42.780  1.00  0.00           H
ATOM    809  C   PRO    50      49.158  29.624  41.840  1.00  0.00           C
ATOM    810  O   PRO    50      48.086  29.201  41.390  1.00  0.00           O
ATOM    811  N   GLY    51      49.328  30.946  41.961  1.00  0.00           N
ATOM    812  H   GLY    51      50.210  31.242  42.357  1.00  0.00           H
ATOM    813  CA  GLY    51      48.409  31.949  41.456  1.00  0.00           C
ATOM    814  HA2 GLY    51      47.384  31.586  41.517  1.00  0.00           H
ATOM    815  HA3 GLY    51      48.477  32.891  42.001  1.00  0.00           H
ATOM    816  C   GLY    51      48.745  32.275  39.964  1.00  0.00           C
ATOM    817  O   GLY    51      47.989  33.005  39.307  1.00  0.00           O
ATOM    818  N   TRP    52      49.782  31.740  39.321  1.00  0.00           N
ATOM    819  H   TRP    52      50.382  31.139  39.869  1.00  0.00           H
ATOM    820  CA  TRP    52      49.965  31.776  37.887  1.00  0.00           C
ATOM    821  HA  TRP    52      50.942  31.327  37.709  1.00  0.00           H
ATOM    822  CB  TRP    52      48.846  31.028  37.073  1.00  0.00           C
ATOM    823  HB2 TRP    52      47.848  31.360  37.360  1.00  0.00           H
ATOM    824  HB3 TRP    52      48.800  31.270  36.012  1.00  0.00           H
ATOM    825  CG  TRP    52      49.043  29.520  37.212  1.00  0.00           C
ATOM    826  CD1 TRP    52      48.342  28.686  37.985  1.00  0.00           C
ATOM    827  HD1 TRP    52      47.659  29.068  38.729  1.00  0.00           H
ATOM    828  NE1 TRP    52      48.686  27.352  37.863  1.00  0.00           N
ATOM    829  HE1 TRP    52      48.317  26.635  38.471  1.00  0.00           H
ATOM    830  CE2 TRP    52      49.694  27.240  36.944  1.00  0.00           C
ATOM    831  CZ2 TRP    52      50.479  26.110  36.579  1.00  0.00           C
ATOM    832  HZ2 TRP    52      50.228  25.103  36.877  1.00  0.00           H
ATOM    833  CH2 TRP    52      51.629  26.373  35.762  1.00  0.00           C
ATOM    834  HH2 TRP    52      52.265  25.519  35.578  1.00  0.00           H
ATOM    835  CZ3 TRP    52      51.823  27.659  35.271  1.00  0.00           C
ATOM    836  HZ3 TRP    52      52.679  27.882  34.651  1.00  0.00           H
ATOM    837  CE3 TRP    52      51.024  28.729  35.671  1.00  0.00           C
ATOM    838  HE3 TRP    52      51.122  29.741  35.306  1.00  0.00           H
ATOM    839  CD2 TRP    52      50.000  28.591  36.582  1.00  0.00           C
ATOM    840  C   TRP    52      50.234  33.140  37.309  1.00  0.00           C
ATOM    841  O   TRP    52      50.480  33.285  36.135  1.00  0.00           O
ATOM    842  N   VAL    53      50.303  34.216  38.113  1.00  0.00           N
ATOM    843  H   VAL    53      50.051  34.124  39.087  1.00  0.00           H
ATOM    844  CA  VAL    53      50.878  35.555  37.749  1.00  0.00           C
ATOM    845  HA  VAL    53      50.485  36.018  36.844  1.00  0.00           H
ATOM    846  CB  VAL    53      50.605  36.616  38.830  1.00  0.00           C
ATOM    847  HB  VAL    53      51.010  36.351  39.806  1.00  0.00           H
ATOM    848  CG1 VAL    53      51.255  37.998  38.446  1.00  0.00           C
ATOM    849 HG11 VAL    53      52.329  37.823  38.372  1.00  0.00           H
ATOM    850 HG12 VAL    53      50.798  38.287  37.500  1.00  0.00           H
ATOM    851 HG13 VAL    53      51.031  38.738  39.213  1.00  0.00           H
ATOM    852  CG2 VAL    53      49.024  36.671  38.972  1.00  0.00           C
ATOM    853 HG21 VAL    53      48.680  37.369  39.736  1.00  0.00           H
ATOM    854 HG22 VAL    53      48.623  35.699  39.262  1.00  0.00           H
ATOM    855 HG23 VAL    53      48.526  36.971  38.051  1.00  0.00           H
ATOM    856  C   VAL    53      52.355  35.268  37.710  1.00  0.00           C
ATOM    857  O   VAL    53      52.920  34.753  38.692  1.00  0.00           O
ATOM    858  N   MET    54      52.982  35.095  36.555  1.00  0.00           N
ATOM    859  H   MET    54      52.357  35.438  35.839  1.00  0.00           H
ATOM    860  CA  MET    54      54.322  34.679  36.352  1.00  0.00           C
ATOM    861  HA  MET    54      54.764  34.346  37.291  1.00  0.00           H
ATOM    862  CB  MET    54      54.314  33.509  35.384  1.00  0.00           C
ATOM    863  HB2 MET    54      54.031  33.890  34.403  1.00  0.00           H
ATOM    864  HB3 MET    54      55.342  33.147  35.369  1.00  0.00           H
ATOM    865  CG  MET    54      53.603  32.188  35.725  1.00  0.00           C
ATOM    866  HG2 MET    54      53.610  32.036  36.803  1.00  0.00           H
ATOM    867  HG3 MET    54      52.567  32.347  35.426  1.00  0.00           H
ATOM    868  SD  MET    54      54.252  30.717  34.900  1.00  0.00           S
ATOM    869  CE  MET    54      55.893  30.367  35.613  1.00  0.00           C
ATOM    870  HE1 MET    54      56.374  29.626  34.974  1.00  0.00           H
ATOM    871  HE2 MET    54      56.487  31.276  35.710  1.00  0.00           H
ATOM    872  HE3 MET    54      55.858  29.837  36.564  1.00  0.00           H
ATOM    873  C   MET    54      55.205  35.835  35.856  1.00  0.00           C
ATOM    874  O   MET    54      56.271  35.613  35.288  1.00  0.00           O
ATOM    875  N   ASP    55      54.807  37.028  36.209  1.00  0.00           N
ATOM    876  H   ASP    55      53.998  37.001  36.813  1.00  0.00           H
ATOM    877  CA  ASP    55      55.520  38.326  35.850  1.00  0.00           C
ATOM    878  HA  ASP    55      56.588  38.112  35.822  1.00  0.00           H
ATOM    879  CB  ASP    55      54.939  38.942  34.565  1.00  0.00           C
ATOM    880  HB2 ASP    55      53.931  39.340  34.685  1.00  0.00           H
ATOM    881  HB3 ASP    55      55.547  39.797  34.273  1.00  0.00           H
ATOM    882  CG  ASP    55      54.801  38.001  33.367  1.00  0.00           C
ATOM    883  OD1 ASP    55      55.816  37.648  32.725  1.00  0.00           O
ATOM    884  OD2 ASP    55      53.639  37.690  32.987  1.00  0.00           O
ATOM    885  C   ASP    55      55.301  39.446  36.948  1.00  0.00           C
ATOM    886  O   ASP    55      54.293  39.471  37.575  1.00  0.00           O
ATOM    887  N   PHE    56      56.284  40.318  37.104  1.00  0.00           N
ATOM    888  H   PHE    56      57.112  40.275  36.528  1.00  0.00           H
ATOM    889  CA  PHE    56      56.015  41.531  37.909  1.00  0.00           C
ATOM    890  HA  PHE    56      55.332  41.239  38.708  1.00  0.00           H
ATOM    891  CB  PHE    56      57.304  41.965  38.590  1.00  0.00           C
ATOM    892  HB2 PHE    56      57.968  42.439  37.867  1.00  0.00           H
ATOM    893  HB3 PHE    56      57.114  42.797  39.267  1.00  0.00           H
ATOM    894  CG  PHE    56      57.875  40.896  39.523  1.00  0.00           C
ATOM    895  CD1 PHE    56      57.760  41.111  40.939  1.00  0.00           C
ATOM    896  HD1 PHE    56      57.017  41.818  41.281  1.00  0.00           H
ATOM    897  CE1 PHE    56      58.534  40.317  41.801  1.00  0.00           C
ATOM    898  HE1 PHE    56      58.499  40.518  42.862  1.00  0.00           H
ATOM    899  CZ  PHE    56      59.432  39.340  41.371  1.00  0.00           C
ATOM    900  HZ  PHE    56      59.974  38.711  42.062  1.00  0.00           H
ATOM    901  CE2 PHE    56      59.547  39.166  40.007  1.00  0.00           C
ATOM    902  HE2 PHE    56      60.180  38.365  39.654  1.00  0.00           H
ATOM    903  CD2 PHE    56      58.875  39.985  39.085  1.00  0.00           C
ATOM    904  HD2 PHE    56      59.147  39.896  38.043  1.00  0.00           H
ATOM    905  C   PHE    56      55.411  42.653  37.115  1.00  0.00           C
ATOM    906  O   PHE    56      55.825  42.839  36.009  1.00  0.00           O
ATOM    907  N   PRO    57      54.536  43.512  37.713  1.00  0.00           N
ATOM    908  CD  PRO    57      53.878  43.330  39.010  1.00  0.00           C
ATOM    909  HD2 PRO    57      54.603  43.610  39.775  1.00  0.00           H
ATOM    910  HD3 PRO    57      53.576  42.301  39.213  1.00  0.00           H
ATOM    911  CG  PRO    57      52.602  44.228  38.961  1.00  0.00           C
ATOM    912  HG2 PRO    57      52.467  44.754  39.907  1.00  0.00           H
ATOM    913  HG3 PRO    57      51.824  43.548  38.613  1.00  0.00           H
ATOM    914  CB  PRO    57      52.819  45.224  37.889  1.00  0.00           C
ATOM    915  HB2 PRO    57      53.007  46.193  38.350  1.00  0.00           H
ATOM    916  HB3 PRO    57      51.945  45.392  37.260  1.00  0.00           H
ATOM    917  CA  PRO    57      54.038  44.774  37.072  1.00  0.00           C
ATOM    918  HA  PRO    57      53.739  44.604  36.037  1.00  0.00           H
ATOM    919  C   PRO    57      55.184  45.800  37.141  1.00  0.00           C
ATOM    920  O   PRO    57      55.667  46.168  38.177  1.00  0.00           O
ATOM    921  N   THR    58      55.593  46.352  36.055  1.00  0.00           N
ATOM    922  H   THR    58      55.012  46.137  35.258  1.00  0.00           H
ATOM    923  CA  THR    58      56.638  47.414  35.987  1.00  0.00           C
ATOM    924  HA  THR    58      57.541  47.080  36.497  1.00  0.00           H
ATOM    925  CB  THR    58      57.149  47.525  34.578  1.00  0.00           C
ATOM    926  HB  THR    58      57.999  48.204  34.504  1.00  0.00           H
ATOM    927  CG2 THR    58      57.584  46.195  33.947  1.00  0.00           C
ATOM    928 HG21 THR    58      57.901  46.397  32.924  1.00  0.00           H
ATOM    929 HG22 THR    58      56.745  45.504  33.861  1.00  0.00           H
ATOM    930 HG23 THR    58      58.241  45.606  34.586  1.00  0.00           H
ATOM    931  OG1 THR    58      56.115  48.047  33.770  1.00  0.00           O
ATOM    932  HG1 THR    58      55.454  47.367  33.625  1.00  0.00           H
ATOM    933  C   THR    58      56.210  48.831  36.417  1.00  0.00           C
ATOM    934  O   THR    58      56.944  49.639  37.016  1.00  0.00           O
ATOM    935  N   GLY    59      54.925  49.049  36.181  1.00  0.00           N
ATOM    936  H   GLY    59      54.401  48.303  35.746  1.00  0.00           H
ATOM    937  CA  GLY    59      54.297  50.354  36.396  1.00  0.00           C
ATOM    938  HA2 GLY    59      53.544  50.380  37.185  1.00  0.00           H
ATOM    939  HA3 GLY    59      55.156  50.940  36.724  1.00  0.00           H
ATOM    940  C   GLY    59      53.850  51.002  35.158  1.00  0.00           C
ATOM    941  O   GLY    59      53.102  51.946  35.270  1.00  0.00           O
ATOM    942  N   LYS    60      54.341  50.576  33.993  1.00  0.00           N
ATOM    943  H   LYS    60      55.050  49.862  34.082  1.00  0.00           H
ATOM    944  CA  LYS    60      54.100  51.190  32.700  1.00  0.00           C
ATOM    945  HA  LYS    60      53.757  52.208  32.886  1.00  0.00           H
ATOM    946  CB  LYS    60      55.359  51.159  31.841  1.00  0.00           C
ATOM    947  HB2 LYS    60      55.639  50.128  31.626  1.00  0.00           H
ATOM    948  HB3 LYS    60      55.280  51.581  30.838  1.00  0.00           H
ATOM    949  CG  LYS    60      56.508  51.885  32.441  1.00  0.00           C
ATOM    950  HG2 LYS    60      56.323  52.928  32.697  1.00  0.00           H
ATOM    951  HG3 LYS    60      56.727  51.385  33.385  1.00  0.00           H
ATOM    952  CD  LYS    60      57.681  51.890  31.481  1.00  0.00           C
ATOM    953  HD2 LYS    60      57.920  50.869  31.188  1.00  0.00           H
ATOM    954  HD3 LYS    60      57.420  52.461  30.590  1.00  0.00           H
ATOM    955  CE  LYS    60      58.899  52.558  32.190  1.00  0.00           C
ATOM    956  HE2 LYS    60      58.619  53.557  32.522  1.00  0.00           H
ATOM    957  HE3 LYS    60      59.169  51.962  33.063  1.00  0.00           H
ATOM    958  NZ  LYS    60      60.092  52.628  31.263  1.00  0.00           N
ATOM    959  HZ1 LYS    60      60.446  51.738  30.942  1.00  0.00           H
ATOM    960  HZ2 LYS    60      60.822  53.210  31.649  1.00  0.00           H
ATOM    961  HZ3 LYS    60      59.719  53.175  30.499  1.00  0.00           H
ATOM    962  C   LYS    60      52.969  50.682  31.926  1.00  0.00           C
ATOM    963  O   LYS    60      52.695  51.202  30.858  1.00  0.00           O
ATOM    964  N   GLU    61      52.368  49.686  32.517  1.00  0.00           N
ATOM    965  H   GLU    61      52.726  49.311  33.384  1.00  0.00           H
ATOM    966  CA  GLU    61      51.265  48.905  31.914  1.00  0.00           C
ATOM    967  HA  GLU    61      51.574  48.657  30.897  1.00  0.00           H
ATOM    968  CB  GLU    61      50.897  47.605  32.661  1.00  0.00           C
ATOM    969  HB2 GLU    61      50.518  47.884  33.644  1.00  0.00           H
ATOM    970  HB3 GLU    61      50.068  47.233  32.059  1.00  0.00           H
ATOM    971  CG  GLU    61      51.887  46.475  32.722  1.00  0.00           C
ATOM    972  HG2 GLU    61      51.403  45.562  33.064  1.00  0.00           H
ATOM    973  HG3 GLU    61      52.125  46.198  31.694  1.00  0.00           H
ATOM    974  CD  GLU    61      53.162  46.756  33.576  1.00  0.00           C
ATOM    975  OE1 GLU    61      53.156  47.523  34.592  1.00  0.00           O
ATOM    976  OE2 GLU    61      54.216  46.068  33.392  1.00  0.00           O
ATOM    977  C   GLU    61      49.992  49.787  31.862  1.00  0.00           C
ATOM    978  O   GLU    61      49.700  50.535  32.847  1.00  0.00           O
ATOM    979  N   SER    62      49.250  49.706  30.722  1.00  0.00           N
ATOM    980  H   SER    62      49.620  49.157  29.960  1.00  0.00           H
ATOM    981  CA  SER    62      48.221  50.652  30.338  1.00  0.00           C
ATOM    982  HA  SER    62      47.855  51.171  31.223  1.00  0.00           H
ATOM    983  CB  SER    62      48.975  51.835  29.558  1.00  0.00           C
ATOM    984  HB2 SER    62      49.485  52.504  30.251  1.00  0.00           H
ATOM    985  HB3 SER    62      49.753  51.476  28.885  1.00  0.00           H
ATOM    986  OG  SER    62      48.041  52.607  28.860  1.00  0.00           O
ATOM    987  HG  SER    62      47.729  52.166  28.066  1.00  0.00           H
ATOM    988  C   SER    62      46.997  50.191  29.621  1.00  0.00           C
ATOM    989  O   SER    62      47.118  49.703  28.483  1.00  0.00           O
ATOM    990  N   GLY    63      45.841  50.407  30.171  1.00  0.00           N
ATOM    991  H   GLY    63      45.759  50.898  31.050  1.00  0.00           H
ATOM    992  CA  GLY    63      44.524  50.100  29.587  1.00  0.00           C
ATOM    993  HA2 GLY    63      44.304  50.903  28.883  1.00  0.00           H
ATOM    994  HA3 GLY    63      44.589  49.117  29.121  1.00  0.00           H
ATOM    995  C   GLY    63      43.344  50.124  30.531  1.00  0.00           C
ATOM    996  O   GLY    63      43.497  49.904  31.706  1.00  0.00           O
ATOM    997  N   ASP    64      42.193  50.203  29.878  1.00  0.00           N
ATOM    998  H   ASP    64      42.165  50.443  28.897  1.00  0.00           H
ATOM    999  CA  ASP    64      40.919  49.867  30.553  1.00  0.00           C
ATOM   1000  HA  ASP    64      40.923  50.399  31.504  1.00  0.00           H
ATOM   1001  CB  ASP    64      39.697  50.316  29.703  1.00  0.00           C
ATOM   1002  HB2 ASP    64      39.648  49.655  28.838  1.00  0.00           H
ATOM   1003  HB3 ASP    64      38.744  50.247  30.226  1.00  0.00           H
ATOM   1004  CG  ASP    64      39.759  51.767  29.271  1.00  0.00           C
ATOM   1005  OD1 ASP    64      38.922  52.514  29.763  1.00  0.00           O
ATOM   1006  OD2 ASP    64      40.605  52.179  28.447  1.00  0.00           O
ATOM   1007  C   ASP    64      40.827  48.314  30.845  1.00  0.00           C
ATOM   1008  O   ASP    64      41.181  47.570  29.963  1.00  0.00           O
ATOM   1009  N   PHE    65      40.292  47.813  32.009  1.00  0.00           N
ATOM   1010  H   PHE    65      40.063  48.500  32.713  1.00  0.00           H
ATOM   1011  CA  PHE    65      40.096  46.333  32.299  1.00  0.00           C
ATOM   1012  HA  PHE    65      39.868  45.862  31.342  1.00  0.00           H
ATOM   1013  CB  PHE    65      41.356  45.589  32.800  1.00  0.00           C
ATOM   1014  HB2 PHE    65      41.670  46.061  33.731  1.00  0.00           H
ATOM   1015  HB3 PHE    65      41.099  44.535  32.911  1.00  0.00           H
ATOM   1016  CG  PHE    65      42.553  45.625  31.922  1.00  0.00           C
ATOM   1017  CD1 PHE    65      42.450  44.856  30.778  1.00  0.00           C
ATOM   1018  HD1 PHE    65      41.602  44.224  30.557  1.00  0.00           H
ATOM   1019  CE1 PHE    65      43.462  44.919  29.793  1.00  0.00           C
ATOM   1020  HE1 PHE    65      43.444  44.290  28.917  1.00  0.00           H
ATOM   1021  CZ  PHE    65      44.469  45.863  29.957  1.00  0.00           C
ATOM   1022  HZ  PHE    65      45.243  45.897  29.205  1.00  0.00           H
ATOM   1023  CE2 PHE    65      44.451  46.775  31.033  1.00  0.00           C
ATOM   1024  HE2 PHE    65      45.184  47.547  31.212  1.00  0.00           H
ATOM   1025  CD2 PHE    65      43.600  46.511  32.067  1.00  0.00           C
ATOM   1026  HD2 PHE    65      43.667  47.140  32.943  1.00  0.00           H
ATOM   1027  C   PHE    65      38.849  46.232  33.247  1.00  0.00           C
ATOM   1028  O   PHE    65      38.573  47.111  34.047  1.00  0.00           O
ATOM   1029  N   LEU    66      38.157  45.090  33.172  1.00  0.00           N
ATOM   1030  H   LEU    66      38.523  44.375  32.560  1.00  0.00           H
ATOM   1031  CA  LEU    66      37.058  44.735  34.055  1.00  0.00           C
ATOM   1032  HA  LEU    66      36.794  45.598  34.667  1.00  0.00           H
ATOM   1033  CB  LEU    66      35.878  44.199  33.159  1.00  0.00           C
ATOM   1034  HB2 LEU    66      36.323  43.505  32.446  1.00  0.00           H
ATOM   1035  HB3 LEU    66      35.178  43.654  33.792  1.00  0.00           H
ATOM   1036  CG  LEU    66      35.030  45.174  32.335  1.00  0.00           C
ATOM   1037  HG  LEU    66      35.676  45.813  31.732  1.00  0.00           H
ATOM   1038  CD1 LEU    66      34.123  44.418  31.413  1.00  0.00           C
ATOM   1039 HD11 LEU    66      33.493  45.086  30.827  1.00  0.00           H
ATOM   1040 HD12 LEU    66      33.498  43.714  31.962  1.00  0.00           H
ATOM   1041 HD13 LEU    66      34.685  43.876  30.654  1.00  0.00           H
ATOM   1042  CD2 LEU    66      34.209  45.943  33.256  1.00  0.00           C
ATOM   1043 HD21 LEU    66      33.687  46.735  32.719  1.00  0.00           H
ATOM   1044 HD22 LEU    66      33.471  45.319  33.762  1.00  0.00           H
ATOM   1045 HD23 LEU    66      34.901  46.407  33.959  1.00  0.00           H
ATOM   1046  C   LEU    66      37.498  43.729  35.157  1.00  0.00           C
ATOM   1047  O   LEU    66      38.374  42.848  35.024  1.00  0.00           O
ATOM   1048  N   ALA    67      36.836  43.833  36.308  1.00  0.00           N
ATOM   1049  H   ALA    67      36.136  44.557  36.382  1.00  0.00           H
ATOM   1050  CA  ALA    67      36.871  42.826  37.343  1.00  0.00           C
ATOM   1051  HA  ALA    67      37.194  41.864  36.945  1.00  0.00           H
ATOM   1052  CB  ALA    67      37.755  43.217  38.572  1.00  0.00           C
ATOM   1053  HB1 ALA    67      37.315  43.990  39.202  1.00  0.00           H
ATOM   1054  HB2 ALA    67      38.658  43.700  38.198  1.00  0.00           H
ATOM   1055  HB3 ALA    67      38.072  42.417  39.242  1.00  0.00           H
ATOM   1056  C   ALA    67      35.452  42.430  37.803  1.00  0.00           C
ATOM   1057  O   ALA    67      34.557  43.295  37.643  1.00  0.00           O
ATOM   1058  N   ILE    68      35.394  41.324  38.532  1.00  0.00           N
ATOM   1059  H   ILE    68      36.290  40.861  38.602  1.00  0.00           H
ATOM   1060  CA  ILE    68      34.250  40.986  39.378  1.00  0.00           C
ATOM   1061  HA  ILE    68      33.899  41.917  39.822  1.00  0.00           H
ATOM   1062  CB  ILE    68      33.148  40.185  38.574  1.00  0.00           C
ATOM   1063  HB  ILE    68      32.321  40.116  39.280  1.00  0.00           H
ATOM   1064  CG2 ILE    68      32.676  41.054  37.350  1.00  0.00           C
ATOM   1065 HG21 ILE    68      32.450  42.077  37.654  1.00  0.00           H
ATOM   1066 HG22 ILE    68      31.695  40.743  36.991  1.00  0.00           H
ATOM   1067 HG23 ILE    68      33.345  40.966  36.495  1.00  0.00           H
ATOM   1068  CG1 ILE    68      33.720  38.814  38.335  1.00  0.00           C
ATOM   1069 HG12 ILE    68      34.719  38.968  37.927  1.00  0.00           H
ATOM   1070 HG13 ILE    68      33.775  38.174  39.217  1.00  0.00           H
ATOM   1071  CD1 ILE    68      32.640  38.007  37.498  1.00  0.00           C
ATOM   1072 HD11 ILE    68      31.720  38.055  38.080  1.00  0.00           H
ATOM   1073 HD12 ILE    68      32.957  36.978  37.332  1.00  0.00           H
ATOM   1074 HD13 ILE    68      32.477  38.494  36.536  1.00  0.00           H
ATOM   1075  C   ILE    68      34.621  40.228  40.619  1.00  0.00           C
ATOM   1076  O   ILE    68      35.589  39.471  40.601  1.00  0.00           O
ATOM   1077  N   ASP    69      33.873  40.385  41.702  1.00  0.00           N
ATOM   1078  H   ASP    69      33.036  40.943  41.608  1.00  0.00           H
ATOM   1079  CA  ASP    69      34.161  39.645  42.997  1.00  0.00           C
ATOM   1080  HA  ASP    69      34.812  38.790  42.808  1.00  0.00           H
ATOM   1081  CB  ASP    69      35.061  40.650  43.894  1.00  0.00           C
ATOM   1082  HB2 ASP    69      36.003  40.698  43.348  1.00  0.00           H
ATOM   1083  HB3 ASP    69      34.605  41.640  43.880  1.00  0.00           H
ATOM   1084  CG  ASP    69      35.348  40.193  45.300  1.00  0.00           C
ATOM   1085  OD1 ASP    69      35.748  41.039  46.106  1.00  0.00           O
ATOM   1086  OD2 ASP    69      35.242  38.967  45.602  1.00  0.00           O
ATOM   1087  C   ASP    69      32.907  39.086  43.620  1.00  0.00           C
ATOM   1088  O   ASP    69      32.087  39.802  44.183  1.00  0.00           O
ATOM   1089  N   LEU    70      32.659  37.792  43.613  1.00  0.00           N
ATOM   1090  H   LEU    70      33.367  37.202  43.202  1.00  0.00           H
ATOM   1091  CA  LEU    70      31.414  37.185  44.146  1.00  0.00           C
ATOM   1092  HA  LEU    70      30.604  37.913  44.102  1.00  0.00           H
ATOM   1093  CB  LEU    70      31.006  35.919  43.295  1.00  0.00           C
ATOM   1094  HB2 LEU    70      30.891  36.295  42.278  1.00  0.00           H
ATOM   1095  HB3 LEU    70      31.810  35.184  43.299  1.00  0.00           H
ATOM   1096  CG  LEU    70      29.732  35.318  43.779  1.00  0.00           C
ATOM   1097  HG  LEU    70      29.848  35.153  44.850  1.00  0.00           H
ATOM   1098  CD1 LEU    70      28.605  36.315  43.558  1.00  0.00           C
ATOM   1099 HD11 LEU    70      28.697  36.813  42.593  1.00  0.00           H
ATOM   1100 HD12 LEU    70      28.670  37.017  44.390  1.00  0.00           H
ATOM   1101 HD13 LEU    70      27.612  35.872  43.650  1.00  0.00           H
ATOM   1102  CD2 LEU    70      29.380  34.036  43.034  1.00  0.00           C
ATOM   1103 HD21 LEU    70      30.112  33.236  43.148  1.00  0.00           H
ATOM   1104 HD22 LEU    70      28.373  33.716  43.300  1.00  0.00           H
ATOM   1105 HD23 LEU    70      29.229  34.434  42.032  1.00  0.00           H
ATOM   1106  C   LEU    70      31.585  36.798  45.614  1.00  0.00           C
ATOM   1107  O   LEU    70      32.313  35.842  45.934  1.00  0.00           O
ATOM   1108  N   GLY    71      30.815  37.387  46.504  1.00  0.00           N
ATOM   1109  H   GLY    71      30.517  38.311  46.224  1.00  0.00           H
ATOM   1110  CA  GLY    71      30.532  36.959  47.873  1.00  0.00           C
ATOM   1111  HA2 GLY    71      31.485  36.553  48.212  1.00  0.00           H
ATOM   1112  HA3 GLY    71      30.244  37.843  48.440  1.00  0.00           H
ATOM   1113  C   GLY    71      29.417  35.954  48.064  1.00  0.00           C
ATOM   1114  O   GLY    71      28.977  35.321  47.126  1.00  0.00           O
ATOM   1115  N   GLY    72      29.064  35.631  49.345  1.00  0.00           N
ATOM   1116  H   GLY    72      29.489  36.213  50.053  1.00  0.00           H
ATOM   1117  CA  GLY    72      27.876  34.819  49.669  1.00  0.00           C
ATOM   1118  HA2 GLY    72      27.744  34.027  48.934  1.00  0.00           H
ATOM   1119  HA3 GLY    72      27.932  34.251  50.597  1.00  0.00           H
ATOM   1120  C   GLY    72      26.603  35.559  49.576  1.00  0.00           C
ATOM   1121  O   GLY    72      25.593  34.970  49.724  1.00  0.00           O
ATOM   1122  N   THR    73      26.563  36.835  49.296  1.00  0.00           N
ATOM   1123  H   THR    73      27.444  37.324  49.341  1.00  0.00           H
ATOM   1124  CA  THR    73      25.416  37.772  49.302  1.00  0.00           C
ATOM   1125  HA  THR    73      24.513  37.248  48.989  1.00  0.00           H
ATOM   1126  CB  THR    73      25.102  38.258  50.749  1.00  0.00           C
ATOM   1127  HB  THR    73      25.930  38.857  51.131  1.00  0.00           H
ATOM   1128  CG2 THR    73      23.923  39.160  50.861  1.00  0.00           C
ATOM   1129 HG21 THR    73      23.990  39.669  51.822  1.00  0.00           H
ATOM   1130 HG22 THR    73      22.981  38.646  50.670  1.00  0.00           H
ATOM   1131 HG23 THR    73      23.959  39.973  50.137  1.00  0.00           H
ATOM   1132  OG1 THR    73      24.879  37.183  51.594  1.00  0.00           O
ATOM   1133  HG1 THR    73      25.740  36.852  51.857  1.00  0.00           H
ATOM   1134  C   THR    73      25.582  38.933  48.357  1.00  0.00           C
ATOM   1135  O   THR    73      24.567  39.265  47.756  1.00  0.00           O
ATOM   1136  N   ASN    74      26.779  39.506  48.187  1.00  0.00           N
ATOM   1137  H   ASN    74      27.618  39.261  48.694  1.00  0.00           H
ATOM   1138  CA  ASN    74      26.964  40.551  47.196  1.00  0.00           C
ATOM   1139  HA  ASN    74      26.033  40.783  46.679  1.00  0.00           H
ATOM   1140  CB  ASN    74      27.333  41.922  47.807  1.00  0.00           C
ATOM   1141  HB2 ASN    74      28.205  41.771  48.445  1.00  0.00           H
ATOM   1142  HB3 ASN    74      27.655  42.607  47.022  1.00  0.00           H
ATOM   1143  CG  ASN    74      26.263  42.608  48.555  1.00  0.00           C
ATOM   1144  OD1 ASN    74      25.379  43.334  48.114  1.00  0.00           O
ATOM   1145  ND2 ASN    74      26.289  42.459  49.907  1.00  0.00           N
ATOM   1146 HD21 ASN    74      27.138  42.058  50.282  1.00  0.00           H
ATOM   1147 HD22 ASN    74      25.587  42.953  50.438  1.00  0.00           H
ATOM   1148  C   ASN    74      27.902  40.188  46.000  1.00  0.00           C
ATOM   1149  O   ASN    74      28.951  39.592  46.214  1.00  0.00           O
ATOM   1150  N   LEU    75      27.626  40.533  44.792  1.00  0.00           N
ATOM   1151  H   LEU    75      26.728  40.979  44.666  1.00  0.00           H
ATOM   1152  CA  LEU    75      28.473  40.625  43.622  1.00  0.00           C
ATOM   1153  HA  LEU    75      29.334  39.960  43.687  1.00  0.00           H
ATOM   1154  CB  LEU    75      27.656  40.179  42.398  1.00  0.00           C
ATOM   1155  HB2 LEU    75      27.202  39.189  42.444  1.00  0.00           H
ATOM   1156  HB3 LEU    75      26.811  40.864  42.318  1.00  0.00           H
ATOM   1157  CG  LEU    75      28.359  40.239  40.993  1.00  0.00           C
ATOM   1158  HG  LEU    75      28.698  41.274  40.926  1.00  0.00           H
ATOM   1159  CD1 LEU    75      29.518  39.256  40.729  1.00  0.00           C
ATOM   1160 HD11 LEU    75      29.711  39.527  39.692  1.00  0.00           H
ATOM   1161 HD12 LEU    75      29.288  38.226  41.002  1.00  0.00           H
ATOM   1162 HD13 LEU    75      30.338  39.444  41.423  1.00  0.00           H
ATOM   1163  CD2 LEU    75      27.275  39.967  39.919  1.00  0.00           C
ATOM   1164 HD21 LEU    75      26.919  38.939  39.993  1.00  0.00           H
ATOM   1165 HD22 LEU    75      26.376  40.511  40.211  1.00  0.00           H
ATOM   1166 HD23 LEU    75      27.633  40.258  38.931  1.00  0.00           H
ATOM   1167  C   LEU    75      29.030  42.052  43.304  1.00  0.00           C
ATOM   1168  O   LEU    75      28.267  42.913  42.899  1.00  0.00           O
ATOM   1169  N   ARG    76      30.339  42.230  43.456  1.00  0.00           N
ATOM   1170  H   ARG    76      30.851  41.397  43.711  1.00  0.00           H
ATOM   1171  CA  ARG    76      31.116  43.424  43.155  1.00  0.00           C
ATOM   1172  HA  ARG    76      30.513  44.331  43.113  1.00  0.00           H
ATOM   1173  CB  ARG    76      32.235  43.638  44.220  1.00  0.00           C
ATOM   1174  HB2 ARG    76      31.806  43.936  45.178  1.00  0.00           H
ATOM   1175  HB3 ARG    76      32.742  42.673  44.242  1.00  0.00           H
ATOM   1176  CG  ARG    76      33.186  44.818  43.875  1.00  0.00           C
ATOM   1177  HG2 ARG    76      33.658  44.691  42.901  1.00  0.00           H
ATOM   1178  HG3 ARG    76      32.598  45.735  43.806  1.00  0.00           H
ATOM   1179  CD  ARG    76      34.201  44.904  44.999  1.00  0.00           C
ATOM   1180  HD2 ARG    76      33.683  44.767  45.949  1.00  0.00           H
ATOM   1181  HD3 ARG    76      34.945  44.119  44.867  1.00  0.00           H
ATOM   1182  NE  ARG    76      34.850  46.205  44.954  1.00  0.00           N
ATOM   1183  HE  ARG    76      34.287  47.044  44.956  1.00  0.00           H
ATOM   1184  CZ  ARG    76      36.137  46.441  44.760  1.00  0.00           C
ATOM   1185  NH1 ARG    76      37.078  45.493  44.668  1.00  0.00           N
ATOM   1186 HH11 ARG    76      36.828  44.520  44.772  1.00  0.00           H
ATOM   1187 HH12 ARG    76      38.019  45.778  44.897  1.00  0.00           H
ATOM   1188  NH2 ARG    76      36.552  47.669  44.679  1.00  0.00           N
ATOM   1189 HH21 ARG    76      35.894  48.436  44.652  1.00  0.00           H
ATOM   1190 HH22 ARG    76      37.502  47.868  44.400  1.00  0.00           H
ATOM   1191  C   ARG    76      31.524  43.331  41.674  1.00  0.00           C
ATOM   1192  O   ARG    76      31.763  42.284  41.111  1.00  0.00           O
ATOM   1193  N   VAL    77      31.531  44.411  40.963  1.00  0.00           N
ATOM   1194  H   VAL    77      31.081  45.271  41.245  1.00  0.00           H
ATOM   1195  CA  VAL    77      31.713  44.501  39.461  1.00  0.00           C
ATOM   1196  HA  VAL    77      32.374  43.727  39.069  1.00  0.00           H
ATOM   1197  CB  VAL    77      30.375  44.598  38.729  1.00  0.00           C
ATOM   1198  HB  VAL    77      29.776  45.433  39.091  1.00  0.00           H
ATOM   1199  CG1 VAL    77      30.648  44.736  37.294  1.00  0.00           C
ATOM   1200 HG11 VAL    77      31.291  43.902  37.013  1.00  0.00           H
ATOM   1201 HG12 VAL    77      29.766  44.714  36.653  1.00  0.00           H
ATOM   1202 HG13 VAL    77      31.184  45.658  37.066  1.00  0.00           H
ATOM   1203  CG2 VAL    77      29.509  43.336  38.982  1.00  0.00           C
ATOM   1204 HG21 VAL    77      28.509  43.316  38.549  1.00  0.00           H
ATOM   1205 HG22 VAL    77      29.454  43.183  40.061  1.00  0.00           H
ATOM   1206 HG23 VAL    77      29.933  42.422  38.570  1.00  0.00           H
ATOM   1207  C   VAL    77      32.463  45.864  39.275  1.00  0.00           C
ATOM   1208  O   VAL    77      31.960  46.923  39.596  1.00  0.00           O
ATOM   1209  N   VAL    78      33.661  45.890  38.610  1.00  0.00           N
ATOM   1210  H   VAL    78      34.107  45.047  38.277  1.00  0.00           H
ATOM   1211  CA  VAL    78      34.555  47.030  38.650  1.00  0.00           C
ATOM   1212  HA  VAL    78      34.096  47.955  38.996  1.00  0.00           H
ATOM   1213  CB  VAL    78      35.815  46.766  39.688  1.00  0.00           C
ATOM   1214  HB  VAL    78      36.580  46.230  39.127  1.00  0.00           H
ATOM   1215  CG1 VAL    78      36.485  48.171  40.018  1.00  0.00           C
ATOM   1216 HG11 VAL    78      35.765  48.765  40.583  1.00  0.00           H
ATOM   1217 HG12 VAL    78      37.342  47.953  40.655  1.00  0.00           H
ATOM   1218 HG13 VAL    78      37.027  48.550  39.152  1.00  0.00           H
ATOM   1219  CG2 VAL    78      35.597  46.023  41.001  1.00  0.00           C
ATOM   1220 HG21 VAL    78      35.326  45.005  40.722  1.00  0.00           H
ATOM   1221 HG22 VAL    78      34.809  46.430  41.635  1.00  0.00           H
ATOM   1222 HG23 VAL    78      36.570  46.055  41.493  1.00  0.00           H
ATOM   1223  C   VAL    78      35.106  47.319  37.268  1.00  0.00           C
ATOM   1224  O   VAL    78      35.348  46.402  36.553  1.00  0.00           O
ATOM   1225  N   LEU    79      35.323  48.594  36.916  1.00  0.00           N
ATOM   1226  H   LEU    79      35.027  49.419  37.416  1.00  0.00           H
ATOM   1227  CA  LEU    79      35.970  49.022  35.705  1.00  0.00           C
ATOM   1228  HA  LEU    79      36.331  48.107  35.235  1.00  0.00           H
ATOM   1229  CB  LEU    79      35.090  49.671  34.626  1.00  0.00           C
ATOM   1230  HB2 LEU    79      34.407  48.869  34.348  1.00  0.00           H
ATOM   1231  HB3 LEU    79      34.578  50.493  35.125  1.00  0.00           H
ATOM   1232  CG  LEU    79      35.790  50.173  33.413  1.00  0.00           C
ATOM   1233  HG  LEU    79      36.733  50.658  33.663  1.00  0.00           H
ATOM   1234  CD1 LEU    79      35.939  49.084  32.396  1.00  0.00           C
ATOM   1235 HD11 LEU    79      36.481  49.408  31.508  1.00  0.00           H
ATOM   1236 HD12 LEU    79      34.974  48.763  32.006  1.00  0.00           H
ATOM   1237 HD13 LEU    79      36.397  48.255  32.937  1.00  0.00           H
ATOM   1238  CD2 LEU    79      34.911  51.331  32.843  1.00  0.00           C
ATOM   1239 HD21 LEU    79      35.468  51.881  32.084  1.00  0.00           H
ATOM   1240 HD22 LEU    79      34.004  50.797  32.559  1.00  0.00           H
ATOM   1241 HD23 LEU    79      34.625  52.040  33.620  1.00  0.00           H
ATOM   1242  C   LEU    79      37.131  49.890  36.162  1.00  0.00           C
ATOM   1243  O   LEU    79      36.922  50.911  36.809  1.00  0.00           O
ATOM   1244  N   VAL    80      38.339  49.466  35.760  1.00  0.00           N
ATOM   1245  H   VAL    80      38.356  48.603  35.235  1.00  0.00           H
ATOM   1246  CA  VAL    80      39.669  50.123  36.086  1.00  0.00           C
ATOM   1247  HA  VAL    80      39.397  50.898  36.802  1.00  0.00           H
ATOM   1248  CB  VAL    80      40.535  49.131  36.796  1.00  0.00           C
ATOM   1249  HB  VAL    80      40.625  48.264  36.142  1.00  0.00           H
ATOM   1250  CG1 VAL    80      41.959  49.647  37.040  1.00  0.00           C
ATOM   1251 HG11 VAL    80      42.414  49.647  36.050  1.00  0.00           H
ATOM   1252 HG12 VAL    80      41.882  50.620  37.524  1.00  0.00           H
ATOM   1253 HG13 VAL    80      42.545  48.906  37.583  1.00  0.00           H
ATOM   1254  CG2 VAL    80      39.974  48.734  38.188  1.00  0.00           C
ATOM   1255 HG21 VAL    80      40.493  47.808  38.436  1.00  0.00           H
ATOM   1256 HG22 VAL    80      38.913  48.512  38.294  1.00  0.00           H
ATOM   1257 HG23 VAL    80      40.375  49.492  38.860  1.00  0.00           H
ATOM   1258  C   VAL    80      40.409  50.596  34.763  1.00  0.00           C
ATOM   1259  O   VAL    80      40.120  49.961  33.801  1.00  0.00           O
ATOM   1260  N   LYS    81      41.108  51.721  34.743  1.00  0.00           N
ATOM   1261  H   LYS    81      41.155  52.217  35.621  1.00  0.00           H
ATOM   1262  CA  LYS    81      41.841  52.287  33.578  1.00  0.00           C
ATOM   1263  HA  LYS    81      41.943  51.454  32.883  1.00  0.00           H
ATOM   1264  CB  LYS    81      41.084  53.418  32.926  1.00  0.00           C
ATOM   1265  HB2 LYS    81      40.094  53.005  32.734  1.00  0.00           H
ATOM   1266  HB3 LYS    81      40.877  54.200  33.655  1.00  0.00           H
ATOM   1267  CG  LYS    81      41.709  53.951  31.625  1.00  0.00           C
ATOM   1268  HG2 LYS    81      42.673  54.437  31.779  1.00  0.00           H
ATOM   1269  HG3 LYS    81      41.762  53.170  30.866  1.00  0.00           H
ATOM   1270  CD  LYS    81      40.852  55.111  30.886  1.00  0.00           C
ATOM   1271  HD2 LYS    81      39.844  54.766  30.655  1.00  0.00           H
ATOM   1272  HD3 LYS    81      40.835  55.948  31.582  1.00  0.00           H
ATOM   1273  CE  LYS    81      41.555  55.569  29.640  1.00  0.00           C
ATOM   1274  HE2 LYS    81      41.438  56.651  29.588  1.00  0.00           H
ATOM   1275  HE3 LYS    81      42.623  55.399  29.778  1.00  0.00           H
ATOM   1276  NZ  LYS    81      41.148  54.832  28.401  1.00  0.00           N
ATOM   1277  HZ1 LYS    81      41.110  53.823  28.407  1.00  0.00           H
ATOM   1278  HZ2 LYS    81      41.703  55.186  27.635  1.00  0.00           H
ATOM   1279  HZ3 LYS    81      40.256  55.204  28.107  1.00  0.00           H
ATOM   1280  C   LYS    81      43.284  52.584  34.074  1.00  0.00           C
ATOM   1281  O   LYS    81      43.539  53.695  34.514  1.00  0.00           O
ATOM   1282  N   LEU    82      44.195  51.582  33.965  1.00  0.00           N
ATOM   1283  H   LEU    82      43.835  50.743  33.534  1.00  0.00           H
ATOM   1284  CA  LEU    82      45.645  51.616  34.243  1.00  0.00           C
ATOM   1285  HA  LEU    82      45.880  51.812  35.289  1.00  0.00           H
ATOM   1286  CB  LEU    82      46.182  50.239  33.907  1.00  0.00           C
ATOM   1287  HB2 LEU    82      46.026  49.995  32.857  1.00  0.00           H
ATOM   1288  HB3 LEU    82      47.262  50.345  34.009  1.00  0.00           H
ATOM   1289  CG  LEU    82      45.714  49.070  34.778  1.00  0.00           C
ATOM   1290  HG  LEU    82      44.636  48.929  34.698  1.00  0.00           H
ATOM   1291  CD1 LEU    82      46.538  47.868  34.349  1.00  0.00           C
ATOM   1292 HD11 LEU    82      47.563  48.240  34.316  1.00  0.00           H
ATOM   1293 HD12 LEU    82      46.222  47.510  33.369  1.00  0.00           H
ATOM   1294 HD13 LEU    82      46.493  46.965  34.956  1.00  0.00           H
ATOM   1295  CD2 LEU    82      46.114  49.160  36.271  1.00  0.00           C
ATOM   1296 HD21 LEU    82      45.866  48.237  36.794  1.00  0.00           H
ATOM   1297 HD22 LEU    82      47.175  49.370  36.407  1.00  0.00           H
ATOM   1298 HD23 LEU    82      45.542  49.958  36.743  1.00  0.00           H
ATOM   1299  C   LEU    82      46.324  52.720  33.481  1.00  0.00           C
ATOM   1300  O   LEU    82      46.254  52.817  32.217  1.00  0.00           O
ATOM   1301  N   GLY    83      47.012  53.619  34.197  1.00  0.00           N
ATOM   1302  H   GLY    83      46.954  53.619  35.206  1.00  0.00           H
ATOM   1303  CA  GLY    83      47.466  54.955  33.623  1.00  0.00           C
ATOM   1304  HA2 GLY    83      46.705  55.399  32.982  1.00  0.00           H
ATOM   1305  HA3 GLY    83      47.555  55.652  34.457  1.00  0.00           H
ATOM   1306  C   GLY    83      48.806  54.828  32.856  1.00  0.00           C
ATOM   1307  O   GLY    83      49.154  55.806  32.195  1.00  0.00           O
ATOM   1308  N   GLY    84      49.509  53.718  32.883  1.00  0.00           N
ATOM   1309  H   GLY    84      49.110  52.924  33.363  1.00  0.00           H
ATOM   1310  CA  GLY    84      50.920  53.580  32.518  1.00  0.00           C
ATOM   1311  HA2 GLY    84      51.229  52.542  32.636  1.00  0.00           H
ATOM   1312  HA3 GLY    84      51.046  53.761  31.450  1.00  0.00           H
ATOM   1313  C   GLY    84      51.910  54.309  33.363  1.00  0.00           C
ATOM   1314  O   GLY    84      53.059  54.500  32.956  1.00  0.00           O
ATOM   1315  N   ASP    85      51.544  54.785  34.603  1.00  0.00           N
ATOM   1316  H   ASP    85      50.677  54.354  34.889  1.00  0.00           H
ATOM   1317  CA  ASP    85      52.146  55.800  35.433  1.00  0.00           C
ATOM   1318  HA  ASP    85      53.224  55.854  35.283  1.00  0.00           H
ATOM   1319  CB  ASP    85      51.570  57.161  34.932  1.00  0.00           C
ATOM   1320  HB2 ASP    85      52.285  57.922  35.242  1.00  0.00           H
ATOM   1321  HB3 ASP    85      51.500  57.334  33.859  1.00  0.00           H
ATOM   1322  CG  ASP    85      50.149  57.499  35.467  1.00  0.00           C
ATOM   1323  OD1 ASP    85      49.698  56.916  36.478  1.00  0.00           O
ATOM   1324  OD2 ASP    85      49.539  58.293  34.732  1.00  0.00           O
ATOM   1325  C   ASP    85      52.060  55.667  36.989  1.00  0.00           C
ATOM   1326  O   ASP    85      52.258  56.602  37.760  1.00  0.00           O
ATOM   1327  N   ARG    86      51.684  54.400  37.314  1.00  0.00           N
ATOM   1328  H   ARG    86      51.656  53.675  36.612  1.00  0.00           H
ATOM   1329  CA  ARG    86      51.380  53.850  38.643  1.00  0.00           C
ATOM   1330  HA  ARG    86      51.284  52.768  38.556  1.00  0.00           H
ATOM   1331  CB  ARG    86      52.586  54.137  39.608  1.00  0.00           C
ATOM   1332  HB2 ARG    86      52.592  55.222  39.712  1.00  0.00           H
ATOM   1333  HB3 ARG    86      52.366  53.854  40.636  1.00  0.00           H
ATOM   1334  CG  ARG    86      53.970  53.560  39.228  1.00  0.00           C
ATOM   1335  HG2 ARG    86      53.956  52.546  38.830  1.00  0.00           H
ATOM   1336  HG3 ARG    86      54.474  54.239  38.541  1.00  0.00           H
ATOM   1337  CD  ARG    86      54.758  53.556  40.549  1.00  0.00           C
ATOM   1338  HD2 ARG    86      54.605  54.536  41.003  1.00  0.00           H
ATOM   1339  HD3 ARG    86      54.320  52.750  41.137  1.00  0.00           H
ATOM   1340  NE  ARG    86      56.151  53.105  40.527  1.00  0.00           N
ATOM   1341  HE  ARG    86      56.855  53.784  40.779  1.00  0.00           H
ATOM   1342  CZ  ARG    86      56.561  51.976  40.127  1.00  0.00           C
ATOM   1343  NH1 ARG    86      55.711  50.990  39.876  1.00  0.00           N
ATOM   1344 HH11 ARG    86      54.727  51.135  40.053  1.00  0.00           H
ATOM   1345 HH12 ARG    86      56.119  50.074  39.758  1.00  0.00           H
ATOM   1346  NH2 ARG    86      57.848  51.780  40.043  1.00  0.00           N
ATOM   1347 HH21 ARG    86      58.446  52.586  40.159  1.00  0.00           H
ATOM   1348 HH22 ARG    86      58.257  50.953  39.631  1.00  0.00           H
ATOM   1349  C   ARG    86      50.149  54.326  39.283  1.00  0.00           C
ATOM   1350  O   ARG    86      49.781  53.830  40.371  1.00  0.00           O
ATOM   1351  N   THR    87      49.392  55.272  38.700  1.00  0.00           N
ATOM   1352  H   THR    87      49.816  55.675  37.876  1.00  0.00           H
ATOM   1353  CA  THR    87      48.032  55.592  39.113  1.00  0.00           C
ATOM   1354  HA  THR    87      47.763  55.343  40.139  1.00  0.00           H
ATOM   1355  CB  THR    87      47.829  57.165  39.135  1.00  0.00           C
ATOM   1356  HB  THR    87      46.855  57.332  39.598  1.00  0.00           H
ATOM   1357  CG2 THR    87      48.811  58.084  39.832  1.00  0.00           C
ATOM   1358 HG21 THR    87      49.822  57.783  39.552  1.00  0.00           H
ATOM   1359 HG22 THR    87      48.805  57.922  40.909  1.00  0.00           H
ATOM   1360 HG23 THR    87      48.778  59.147  39.594  1.00  0.00           H
ATOM   1361  OG1 THR    87      47.712  57.656  37.826  1.00  0.00           O
ATOM   1362  HG1 THR    87      48.567  57.480  37.426  1.00  0.00           H
ATOM   1363  C   THR    87      46.953  55.020  38.177  1.00  0.00           C
ATOM   1364  O   THR    87      47.319  54.710  37.010  1.00  0.00           O
ATOM   1365  N   PHE    88      45.653  54.903  38.582  1.00  0.00           N
ATOM   1366  H   PHE    88      45.408  55.036  39.554  1.00  0.00           H
ATOM   1367  CA  PHE    88      44.515  54.320  37.782  1.00  0.00           C
ATOM   1368  HA  PHE    88      44.765  54.539  36.744  1.00  0.00           H
ATOM   1369  CB  PHE    88      44.474  52.731  37.960  1.00  0.00           C
ATOM   1370  HB2 PHE    88      43.524  52.371  37.567  1.00  0.00           H
ATOM   1371  HB3 PHE    88      45.209  52.358  37.246  1.00  0.00           H
ATOM   1372  CG  PHE    88      44.706  52.222  39.320  1.00  0.00           C
ATOM   1373  CD1 PHE    88      43.661  52.370  40.233  1.00  0.00           C
ATOM   1374  HD1 PHE    88      42.720  52.823  39.958  1.00  0.00           H
ATOM   1375  CE1 PHE    88      43.800  51.794  41.522  1.00  0.00           C
ATOM   1376  HE1 PHE    88      43.060  51.945  42.294  1.00  0.00           H
ATOM   1377  CZ  PHE    88      45.007  51.141  41.967  1.00  0.00           C
ATOM   1378  HZ  PHE    88      45.090  50.680  42.940  1.00  0.00           H
ATOM   1379  CE2 PHE    88      46.080  51.053  41.109  1.00  0.00           C
ATOM   1380  HE2 PHE    88      46.978  50.506  41.357  1.00  0.00           H
ATOM   1381  CD2 PHE    88      45.941  51.538  39.761  1.00  0.00           C
ATOM   1382  HD2 PHE    88      46.731  51.480  39.026  1.00  0.00           H
ATOM   1383  C   PHE    88      43.171  55.016  38.084  1.00  0.00           C
ATOM   1384  O   PHE    88      42.899  55.393  39.185  1.00  0.00           O
ATOM   1385  N   ASP    89      42.368  55.274  37.069  1.00  0.00           N
ATOM   1386  H   ASP    89      42.797  55.088  36.173  1.00  0.00           H
ATOM   1387  CA  ASP    89      40.962  55.795  37.234  1.00  0.00           C
ATOM   1388  HA  ASP    89      40.775  56.295  38.185  1.00  0.00           H
ATOM   1389  CB  ASP    89      40.507  56.792  36.052  1.00  0.00           C
ATOM   1390  HB2 ASP    89      40.600  56.224  35.126  1.00  0.00           H
ATOM   1391  HB3 ASP    89      39.505  57.159  36.272  1.00  0.00           H
ATOM   1392  CG  ASP    89      41.453  57.981  35.840  1.00  0.00           C
ATOM   1393  OD1 ASP    89      42.366  58.258  36.667  1.00  0.00           O
ATOM   1394  OD2 ASP    89      41.385  58.578  34.749  1.00  0.00           O
ATOM   1395  C   ASP    89      40.051  54.575  37.331  1.00  0.00           C
ATOM   1396  O   ASP    89      40.366  53.486  36.782  1.00  0.00           O
ATOM   1397  N   THR    90      38.950  54.699  38.068  1.00  0.00           N
ATOM   1398  H   THR    90      38.893  55.519  38.656  1.00  0.00           H
ATOM   1399  CA  THR    90      38.014  53.603  38.434  1.00  0.00           C
ATOM   1400  HA  THR    90      38.163  52.841  37.670  1.00  0.00           H
ATOM   1401  CB  THR    90      38.409  52.874  39.778  1.00  0.00           C
ATOM   1402  HB  THR    90      37.656  52.109  39.967  1.00  0.00           H
ATOM   1403  CG2 THR    90      39.826  52.364  39.769  1.00  0.00           C
ATOM   1404 HG21 THR    90      40.009  51.786  40.676  1.00  0.00           H
ATOM   1405 HG22 THR    90      40.572  53.130  39.560  1.00  0.00           H
ATOM   1406 HG23 THR    90      39.841  51.753  38.867  1.00  0.00           H
ATOM   1407  OG1 THR    90      38.158  53.698  40.934  1.00  0.00           O
ATOM   1408  HG1 THR    90      37.214  53.703  41.105  1.00  0.00           H
ATOM   1409  C   THR    90      36.555  54.081  38.463  1.00  0.00           C
ATOM   1410  O   THR    90      36.442  55.288  38.740  1.00  0.00           O
ATOM   1411  N   THR    91      35.610  53.096  38.370  1.00  0.00           N
ATOM   1412  H   THR    91      35.835  52.302  37.786  1.00  0.00           H
ATOM   1413  CA  THR    91      34.218  53.048  38.820  1.00  0.00           C
ATOM   1414  HA  THR    91      34.114  53.780  39.620  1.00  0.00           H
ATOM   1415  CB  THR    91      33.223  53.652  37.803  1.00  0.00           C
ATOM   1416  HB  THR    91      33.157  52.992  36.938  1.00  0.00           H
ATOM   1417  CG2 THR    91      31.839  53.780  38.398  1.00  0.00           C
ATOM   1418 HG21 THR    91      31.283  54.443  37.736  1.00  0.00           H
ATOM   1419 HG22 THR    91      31.841  54.244  39.385  1.00  0.00           H
ATOM   1420 HG23 THR    91      31.416  52.776  38.355  1.00  0.00           H
ATOM   1421  OG1 THR    91      33.508  54.902  37.404  1.00  0.00           O
ATOM   1422  HG1 THR    91      34.236  54.815  36.785  1.00  0.00           H
ATOM   1423  C   THR    91      33.810  51.669  39.236  1.00  0.00           C
ATOM   1424  O   THR    91      34.223  50.704  38.538  1.00  0.00           O
ATOM   1425  N   GLN    92      32.937  51.590  40.238  1.00  0.00           N
ATOM   1426  H   GLN    92      32.616  52.462  40.635  1.00  0.00           H
ATOM   1427  CA  GLN    92      32.378  50.337  40.609  1.00  0.00           C
ATOM   1428  HA  GLN    92      32.664  49.555  39.905  1.00  0.00           H
ATOM   1429  CB  GLN    92      33.104  49.788  41.903  1.00  0.00           C
ATOM   1430  HB2 GLN    92      32.952  48.718  42.048  1.00  0.00           H
ATOM   1431  HB3 GLN    92      34.168  49.873  41.681  1.00  0.00           H
ATOM   1432  CG  GLN    92      32.826  50.415  43.221  1.00  0.00           C
ATOM   1433  HG2 GLN    92      33.432  51.236  43.603  1.00  0.00           H
ATOM   1434  HG3 GLN    92      31.806  50.794  43.158  1.00  0.00           H
ATOM   1435  CD  GLN    92      32.854  49.452  44.428  1.00  0.00           C
ATOM   1436  OE1 GLN    92      33.819  48.746  44.660  1.00  0.00           O
ATOM   1437  NE2 GLN    92      31.750  49.298  45.181  1.00  0.00           N
ATOM   1438 HE21 GLN    92      31.855  48.899  46.103  1.00  0.00           H
ATOM   1439 HE22 GLN    92      31.080  50.051  45.116  1.00  0.00           H
ATOM   1440  C   GLN    92      30.833  50.205  40.881  1.00  0.00           C
ATOM   1441  O   GLN    92      30.154  51.270  41.139  1.00  0.00           O
ATOM   1442  N   SER    93      30.292  49.005  40.774  1.00  0.00           N
ATOM   1443  H   SER    93      30.973  48.336  40.446  1.00  0.00           H
ATOM   1444  CA  SER    93      29.007  48.720  41.327  1.00  0.00           C
ATOM   1445  HA  SER    93      28.837  49.584  41.971  1.00  0.00           H
ATOM   1446  CB  SER    93      27.987  48.707  40.206  1.00  0.00           C
ATOM   1447  HB2 SER    93      26.993  48.623  40.646  1.00  0.00           H
ATOM   1448  HB3 SER    93      28.152  49.632  39.655  1.00  0.00           H
ATOM   1449  OG  SER    93      28.197  47.562  39.290  1.00  0.00           O
ATOM   1450  HG  SER    93      28.900  47.817  38.688  1.00  0.00           H
ATOM   1451  C   SER    93      29.029  47.395  42.082  1.00  0.00           C
ATOM   1452  O   SER    93      29.944  46.536  42.029  1.00  0.00           O
ATOM   1453  N   LYS    94      27.885  47.187  42.789  1.00  0.00           N
ATOM   1454  H   LYS    94      27.221  47.940  42.893  1.00  0.00           H
ATOM   1455  CA  LYS    94      27.504  46.058  43.575  1.00  0.00           C
ATOM   1456  HA  LYS    94      28.080  45.160  43.356  1.00  0.00           H
ATOM   1457  CB  LYS    94      27.829  46.393  45.078  1.00  0.00           C
ATOM   1458  HB2 LYS    94      27.390  47.375  45.261  1.00  0.00           H
ATOM   1459  HB3 LYS    94      27.371  45.680  45.762  1.00  0.00           H
ATOM   1460  CG  LYS    94      29.348  46.353  45.541  1.00  0.00           C
ATOM   1461  HG2 LYS    94      29.681  45.392  45.150  1.00  0.00           H
ATOM   1462  HG3 LYS    94      29.891  47.222  45.170  1.00  0.00           H
ATOM   1463  CD  LYS    94      29.469  46.394  47.068  1.00  0.00           C
ATOM   1464  HD2 LYS    94      28.740  45.765  47.577  1.00  0.00           H
ATOM   1465  HD3 LYS    94      30.446  46.027  47.382  1.00  0.00           H
ATOM   1466  CE  LYS    94      29.185  47.880  47.440  1.00  0.00           C
ATOM   1467  HE2 LYS    94      30.062  48.450  47.132  1.00  0.00           H
ATOM   1468  HE3 LYS    94      28.323  48.221  46.868  1.00  0.00           H
ATOM   1469  NZ  LYS    94      28.868  48.134  48.868  1.00  0.00           N
ATOM   1470  HZ1 LYS    94      27.977  48.577  49.047  1.00  0.00           H
ATOM   1471  HZ2 LYS    94      29.629  48.602  49.339  1.00  0.00           H
ATOM   1472  HZ3 LYS    94      28.663  47.225  49.257  1.00  0.00           H
ATOM   1473  C   LYS    94      26.034  45.721  43.347  1.00  0.00           C
ATOM   1474  O   LYS    94      25.165  46.607  43.121  1.00  0.00           O
ATOM   1475  N   TYR    95      25.754  44.455  43.557  1.00  0.00           N
ATOM   1476  H   TYR    95      26.496  43.867  43.910  1.00  0.00           H
ATOM   1477  CA  TYR    95      24.468  43.844  43.468  1.00  0.00           C
ATOM   1478  HA  TYR    95      23.792  44.691  43.587  1.00  0.00           H
ATOM   1479  CB  TYR    95      24.340  43.164  42.056  1.00  0.00           C
ATOM   1480  HB2 TYR    95      25.144  42.431  41.977  1.00  0.00           H
ATOM   1481  HB3 TYR    95      23.444  42.563  41.901  1.00  0.00           H
ATOM   1482  CG  TYR    95      24.605  44.104  40.894  1.00  0.00           C
ATOM   1483  CD1 TYR    95      23.527  44.874  40.437  1.00  0.00           C
ATOM   1484  HD1 TYR    95      22.625  44.835  41.032  1.00  0.00           H
ATOM   1485  CE1 TYR    95      23.732  45.795  39.427  1.00  0.00           C
ATOM   1486  HE1 TYR    95      22.954  46.457  39.076  1.00  0.00           H
ATOM   1487  CZ  TYR    95      24.988  45.918  38.843  1.00  0.00           C
ATOM   1488  OH  TYR    95      25.216  46.962  37.954  1.00  0.00           O
ATOM   1489  HH  TYR    95      26.155  46.909  37.761  1.00  0.00           H
ATOM   1490  CE2 TYR    95      26.030  45.078  39.282  1.00  0.00           C
ATOM   1491  HE2 TYR    95      26.984  45.194  38.789  1.00  0.00           H
ATOM   1492  CD2 TYR    95      25.839  44.155  40.252  1.00  0.00           C
ATOM   1493  HD2 TYR    95      26.709  43.611  40.590  1.00  0.00           H
ATOM   1494  C   TYR    95      24.219  42.773  44.520  1.00  0.00           C
ATOM   1495  O   TYR    95      25.202  42.109  44.900  1.00  0.00           O
ATOM   1496  N   ARG    96      22.919  42.411  44.787  1.00  0.00           N
ATOM   1497  H   ARG    96      22.220  42.956  44.303  1.00  0.00           H
ATOM   1498  CA  ARG    96      22.528  41.273  45.654  1.00  0.00           C
ATOM   1499  HA  ARG    96      23.199  41.131  46.501  1.00  0.00           H
ATOM   1500  CB  ARG    96      21.115  41.576  46.168  1.00  0.00           C
ATOM   1501  HB2 ARG    96      21.247  42.563  46.614  1.00  0.00           H
ATOM   1502  HB3 ARG    96      20.414  41.613  45.333  1.00  0.00           H
ATOM   1503  CG  ARG    96      20.455  40.628  47.199  1.00  0.00           C
ATOM   1504  HG2 ARG    96      19.598  41.154  47.617  1.00  0.00           H
ATOM   1505  HG3 ARG    96      20.105  39.711  46.723  1.00  0.00           H
ATOM   1506  CD  ARG    96      21.341  40.295  48.447  1.00  0.00           C
ATOM   1507  HD2 ARG    96      21.984  39.496  48.081  1.00  0.00           H
ATOM   1508  HD3 ARG    96      21.893  41.201  48.695  1.00  0.00           H
ATOM   1509  NE  ARG    96      20.472  39.918  49.646  1.00  0.00           N
ATOM   1510  HE  ARG    96      19.902  40.661  50.023  1.00  0.00           H
ATOM   1511  CZ  ARG    96      20.264  38.618  49.988  1.00  0.00           C
ATOM   1512  NH1 ARG    96      20.902  37.684  49.399  1.00  0.00           N
ATOM   1513 HH11 ARG    96      21.464  37.775  48.565  1.00  0.00           H
ATOM   1514 HH12 ARG    96      20.810  36.784  49.849  1.00  0.00           H
ATOM   1515  NH2 ARG    96      19.440  38.366  50.942  1.00  0.00           N
ATOM   1516 HH21 ARG    96      18.780  39.081  51.214  1.00  0.00           H
ATOM   1517 HH22 ARG    96      19.128  37.407  50.993  1.00  0.00           H
ATOM   1518  C   ARG    96      22.478  39.960  44.891  1.00  0.00           C
ATOM   1519  O   ARG    96      21.569  39.786  44.065  1.00  0.00           O
ATOM   1520  N   LEU    97      23.407  39.054  45.168  1.00  0.00           N
ATOM   1521  H   LEU    97      24.156  39.318  45.792  1.00  0.00           H
ATOM   1522  CA  LEU    97      23.163  37.643  44.880  1.00  0.00           C
ATOM   1523  HA  LEU    97      23.048  37.437  43.816  1.00  0.00           H
ATOM   1524  CB  LEU    97      24.364  36.773  45.350  1.00  0.00           C
ATOM   1525  HB2 LEU    97      25.251  37.140  44.834  1.00  0.00           H
ATOM   1526  HB3 LEU    97      24.552  37.006  46.398  1.00  0.00           H
ATOM   1527  CG  LEU    97      24.166  35.277  45.160  1.00  0.00           C
ATOM   1528  HG  LEU    97      23.148  34.992  45.429  1.00  0.00           H
ATOM   1529  CD1 LEU    97      24.416  34.894  43.717  1.00  0.00           C
ATOM   1530 HD11 LEU    97      24.290  33.812  43.682  1.00  0.00           H
ATOM   1531 HD12 LEU    97      25.299  35.247  43.186  1.00  0.00           H
ATOM   1532 HD13 LEU    97      23.671  35.383  43.089  1.00  0.00           H
ATOM   1533  CD2 LEU    97      25.153  34.659  46.107  1.00  0.00           C
ATOM   1534 HD21 LEU    97      25.244  33.576  46.036  1.00  0.00           H
ATOM   1535 HD22 LEU    97      26.168  35.052  46.052  1.00  0.00           H
ATOM   1536 HD23 LEU    97      24.871  34.768  47.153  1.00  0.00           H
ATOM   1537  C   LEU    97      21.873  37.207  45.594  1.00  0.00           C
ATOM   1538  O   LEU    97      21.800  37.580  46.798  1.00  0.00           O
ATOM   1539  N   PRO    98      20.925  36.540  44.980  1.00  0.00           N
ATOM   1540  CD  PRO    98      20.818  36.754  43.529  1.00  0.00           C
ATOM   1541  HD2 PRO    98      21.132  35.904  42.924  1.00  0.00           H
ATOM   1542  HD3 PRO    98      21.241  37.713  43.230  1.00  0.00           H
ATOM   1543  CG  PRO    98      19.291  36.828  43.366  1.00  0.00           C
ATOM   1544  HG2 PRO    98      19.046  36.417  42.386  1.00  0.00           H
ATOM   1545  HG3 PRO    98      18.869  37.825  43.491  1.00  0.00           H
ATOM   1546  CB  PRO    98      18.725  35.989  44.447  1.00  0.00           C
ATOM   1547  HB2 PRO    98      18.583  34.965  44.104  1.00  0.00           H
ATOM   1548  HB3 PRO    98      17.771  36.344  44.837  1.00  0.00           H
ATOM   1549  CA  PRO    98      19.709  36.130  45.600  1.00  0.00           C
ATOM   1550  HA  PRO    98      19.362  36.896  46.293  1.00  0.00           H
ATOM   1551  C   PRO    98      19.827  34.818  46.388  1.00  0.00           C
ATOM   1552  O   PRO    98      20.503  33.906  45.998  1.00  0.00           O
ATOM   1553  N   ASP    99      19.112  34.675  47.527  1.00  0.00           N
ATOM   1554  H   ASP    99      18.588  35.506  47.758  1.00  0.00           H
ATOM   1555  CA  ASP    99      19.062  33.543  48.434  1.00  0.00           C
ATOM   1556  HA  ASP    99      20.073  33.446  48.827  1.00  0.00           H
ATOM   1557  CB  ASP    99      18.207  33.913  49.701  1.00  0.00           C
ATOM   1558  HB2 ASP    99      17.164  34.086  49.434  1.00  0.00           H
ATOM   1559  HB3 ASP    99      18.124  33.093  50.415  1.00  0.00           H
ATOM   1560  CG  ASP    99      18.589  35.232  50.393  1.00  0.00           C
ATOM   1561  OD1 ASP    99      17.694  36.103  50.597  1.00  0.00           O
ATOM   1562  OD2 ASP    99      19.788  35.513  50.732  1.00  0.00           O
ATOM   1563  C   ASP    99      18.678  32.210  47.776  1.00  0.00           C
ATOM   1564  O   ASP    99      19.374  31.201  48.067  1.00  0.00           O
ATOM   1565  N   ALA   100      17.722  32.177  46.849  1.00  0.00           N
ATOM   1566  H   ALA   100      17.336  33.052  46.523  1.00  0.00           H
ATOM   1567  CA  ALA   100      17.406  30.958  46.104  1.00  0.00           C
ATOM   1568  HA  ALA   100      17.171  30.098  46.732  1.00  0.00           H
ATOM   1569  CB  ALA   100      16.061  31.296  45.365  1.00  0.00           C
ATOM   1570  HB1 ALA   100      15.367  31.579  46.157  1.00  0.00           H
ATOM   1571  HB2 ALA   100      15.638  30.385  44.941  1.00  0.00           H
ATOM   1572  HB3 ALA   100      16.123  32.106  44.638  1.00  0.00           H
ATOM   1573  C   ALA   100      18.447  30.500  45.189  1.00  0.00           C
ATOM   1574  O   ALA   100      18.835  29.333  45.144  1.00  0.00           O
ATOM   1575  N   MET   101      19.099  31.446  44.484  1.00  0.00           N
ATOM   1576  H   MET   101      18.803  32.407  44.576  1.00  0.00           H
ATOM   1577  CA  MET   101      20.199  31.129  43.582  1.00  0.00           C
ATOM   1578  HA  MET   101      19.911  30.232  43.032  1.00  0.00           H
ATOM   1579  CB  MET   101      20.482  32.333  42.707  1.00  0.00           C
ATOM   1580  HB2 MET   101      19.509  32.578  42.283  1.00  0.00           H
ATOM   1581  HB3 MET   101      20.886  33.116  43.349  1.00  0.00           H
ATOM   1582  CG  MET   101      21.557  32.174  41.601  1.00  0.00           C
ATOM   1583  HG2 MET   101      22.299  31.472  41.981  1.00  0.00           H
ATOM   1584  HG3 MET   101      21.042  31.759  40.735  1.00  0.00           H
ATOM   1585  SD  MET   101      22.334  33.746  41.118  1.00  0.00           S
ATOM   1586  CE  MET   101      20.894  34.568  40.481  1.00  0.00           C
ATOM   1587  HE1 MET   101      21.373  35.511  40.219  1.00  0.00           H
ATOM   1588  HE2 MET   101      20.450  34.117  39.592  1.00  0.00           H
ATOM   1589  HE3 MET   101      20.164  34.792  41.258  1.00  0.00           H
ATOM   1590  C   MET   101      21.458  30.628  44.275  1.00  0.00           C
ATOM   1591  O   MET   101      22.292  29.912  43.714  1.00  0.00           O
ATOM   1592  N   ARG   102      21.724  31.089  45.541  1.00  0.00           N
ATOM   1593  H   ARG   102      21.130  31.839  45.863  1.00  0.00           H
ATOM   1594  CA  ARG   102      22.960  30.678  46.306  1.00  0.00           C
ATOM   1595  HA  ARG   102      23.853  31.110  45.854  1.00  0.00           H
ATOM   1596  CB  ARG   102      22.855  31.303  47.708  1.00  0.00           C
ATOM   1597  HB2 ARG   102      22.735  32.356  47.454  1.00  0.00           H
ATOM   1598  HB3 ARG   102      22.011  30.937  48.292  1.00  0.00           H
ATOM   1599  CG  ARG   102      24.148  31.141  48.405  1.00  0.00           C
ATOM   1600  HG2 ARG   102      24.313  30.068  48.305  1.00  0.00           H
ATOM   1601  HG3 ARG   102      24.973  31.684  47.946  1.00  0.00           H
ATOM   1602  CD  ARG   102      23.948  31.577  49.867  1.00  0.00           C
ATOM   1603  HD2 ARG   102      23.215  30.911  50.321  1.00  0.00           H
ATOM   1604  HD3 ARG   102      24.842  31.427  50.473  1.00  0.00           H
ATOM   1605  NE  ARG   102      23.530  32.984  50.033  1.00  0.00           N
ATOM   1606  HE  ARG   102      24.231  33.666  49.781  1.00  0.00           H
ATOM   1607  CZ  ARG   102      22.482  33.476  50.627  1.00  0.00           C
ATOM   1608  NH1 ARG   102      21.534  32.677  51.040  1.00  0.00           N
ATOM   1609 HH11 ARG   102      21.662  31.682  51.154  1.00  0.00           H
ATOM   1610 HH12 ARG   102      20.765  33.011  51.604  1.00  0.00           H
ATOM   1611  NH2 ARG   102      22.350  34.734  50.770  1.00  0.00           N
ATOM   1612 HH21 ARG   102      23.003  35.393  50.370  1.00  0.00           H
ATOM   1613 HH22 ARG   102      21.473  35.010  51.188  1.00  0.00           H
ATOM   1614  C   ARG   102      23.126  29.145  46.453  1.00  0.00           C
ATOM   1615  O   ARG   102      24.187  28.522  46.342  1.00  0.00           O
ATOM   1616  N   THR   103      22.021  28.417  46.649  1.00  0.00           N
ATOM   1617  H   THR   103      21.195  28.993  46.569  1.00  0.00           H
ATOM   1618  CA  THR   103      21.985  26.914  46.931  1.00  0.00           C
ATOM   1619  HA  THR   103      22.986  26.484  46.958  1.00  0.00           H
ATOM   1620  CB  THR   103      21.327  26.607  48.275  1.00  0.00           C
ATOM   1621  HB  THR   103      21.578  25.576  48.525  1.00  0.00           H
ATOM   1622  CG2 THR   103      21.994  27.413  49.452  1.00  0.00           C
ATOM   1623 HG21 THR   103      22.893  26.847  49.697  1.00  0.00           H
ATOM   1624 HG22 THR   103      21.359  27.383  50.336  1.00  0.00           H
ATOM   1625 HG23 THR   103      22.179  28.465  49.236  1.00  0.00           H
ATOM   1626  OG1 THR   103      19.961  26.736  48.393  1.00  0.00           O
ATOM   1627  HG1 THR   103      19.607  25.844  48.414  1.00  0.00           H
ATOM   1628  C   THR   103      21.312  26.073  45.807  1.00  0.00           C
ATOM   1629  O   THR   103      21.090  24.879  45.963  1.00  0.00           O
ATOM   1630  N   THR   104      20.992  26.659  44.637  1.00  0.00           N
ATOM   1631  H   THR   104      21.283  27.606  44.445  1.00  0.00           H
ATOM   1632  CA  THR   104      20.209  26.107  43.550  1.00  0.00           C
ATOM   1633  HA  THR   104      19.289  25.880  44.089  1.00  0.00           H
ATOM   1634  CB  THR   104      19.745  27.129  42.499  1.00  0.00           C
ATOM   1635  HB  THR   104      19.240  27.898  43.085  1.00  0.00           H
ATOM   1636  CG2 THR   104      20.859  27.586  41.483  1.00  0.00           C
ATOM   1637 HG21 THR   104      21.745  28.071  41.891  1.00  0.00           H
ATOM   1638 HG22 THR   104      20.405  28.334  40.830  1.00  0.00           H
ATOM   1639 HG23 THR   104      21.235  26.662  41.045  1.00  0.00           H
ATOM   1640  OG1 THR   104      18.694  26.537  41.812  1.00  0.00           O
ATOM   1641  HG1 THR   104      18.219  27.246  41.372  1.00  0.00           H
ATOM   1642  C   THR   104      20.570  24.720  42.920  1.00  0.00           C
ATOM   1643  O   THR   104      21.740  24.287  43.150  1.00  0.00           O
ATOM   1644  N   GLN   105      19.608  24.052  42.291  1.00  0.00           N
ATOM   1645  H   GLN   105      18.744  24.575  42.275  1.00  0.00           H
ATOM   1646  CA  GLN   105      19.768  22.890  41.430  1.00  0.00           C
ATOM   1647  HA  GLN   105      20.422  22.179  41.935  1.00  0.00           H
ATOM   1648  CB  GLN   105      18.424  22.116  41.277  1.00  0.00           C
ATOM   1649  HB2 GLN   105      18.517  21.057  41.035  1.00  0.00           H
ATOM   1650  HB3 GLN   105      18.031  22.141  42.294  1.00  0.00           H
ATOM   1651  CG  GLN   105      17.358  22.706  40.339  1.00  0.00           C
ATOM   1652  HG2 GLN   105      17.462  23.786  40.439  1.00  0.00           H
ATOM   1653  HG3 GLN   105      17.610  22.286  39.364  1.00  0.00           H
ATOM   1654  CD  GLN   105      15.875  22.371  40.677  1.00  0.00           C
ATOM   1655  OE1 GLN   105      15.573  21.995  41.845  1.00  0.00           O
ATOM   1656  NE2 GLN   105      14.932  22.384  39.744  1.00  0.00           N
ATOM   1657 HE21 GLN   105      14.025  21.960  39.872  1.00  0.00           H
ATOM   1658 HE22 GLN   105      15.265  22.692  38.840  1.00  0.00           H
ATOM   1659  C   GLN   105      20.365  23.116  40.001  1.00  0.00           C
ATOM   1660  O   GLN   105      20.835  22.208  39.315  1.00  0.00           O
ATOM   1661  N   ASN   106      20.139  24.329  39.486  1.00  0.00           N
ATOM   1662  H   ASN   106      19.757  25.095  40.021  1.00  0.00           H
ATOM   1663  CA  ASN   106      20.415  24.609  38.115  1.00  0.00           C
ATOM   1664  HA  ASN   106      20.363  23.737  37.464  1.00  0.00           H
ATOM   1665  CB  ASN   106      19.434  25.712  37.585  1.00  0.00           C
ATOM   1666  HB2 ASN   106      18.470  25.285  37.860  1.00  0.00           H
ATOM   1667  HB3 ASN   106      19.645  26.640  38.118  1.00  0.00           H
ATOM   1668  CG  ASN   106      19.481  25.878  36.055  1.00  0.00           C
ATOM   1669  OD1 ASN   106      20.507  25.788  35.354  1.00  0.00           O
ATOM   1670  ND2 ASN   106      18.268  26.038  35.601  1.00  0.00           N
ATOM   1671 HD21 ASN   106      17.395  26.049  36.109  1.00  0.00           H
ATOM   1672 HD22 ASN   106      18.080  25.845  34.627  1.00  0.00           H
ATOM   1673  C   ASN   106      21.842  25.081  37.964  1.00  0.00           C
ATOM   1674  O   ASN   106      22.360  25.913  38.777  1.00  0.00           O
ATOM   1675  N   PRO   107      22.632  24.369  37.131  1.00  0.00           N
ATOM   1676  CD  PRO   107      22.402  23.105  36.415  1.00  0.00           C
ATOM   1677  HD2 PRO   107      21.595  23.372  35.733  1.00  0.00           H
ATOM   1678  HD3 PRO   107      22.127  22.254  37.039  1.00  0.00           H
ATOM   1679  CG  PRO   107      23.710  22.799  35.612  1.00  0.00           C
ATOM   1680  HG2 PRO   107      23.689  23.239  34.614  1.00  0.00           H
ATOM   1681  HG3 PRO   107      23.959  21.757  35.409  1.00  0.00           H
ATOM   1682  CB  PRO   107      24.820  23.380  36.563  1.00  0.00           C
ATOM   1683  HB2 PRO   107      25.732  23.579  36.002  1.00  0.00           H
ATOM   1684  HB3 PRO   107      25.022  22.722  37.408  1.00  0.00           H
ATOM   1685  CA  PRO   107      24.090  24.698  37.005  1.00  0.00           C
ATOM   1686  HA  PRO   107      24.382  24.978  38.017  1.00  0.00           H
ATOM   1687  C   PRO   107      24.438  25.971  36.196  1.00  0.00           C
ATOM   1688  O   PRO   107      25.647  26.209  36.114  1.00  0.00           O
ATOM   1689  N   ASP   108      23.555  26.689  35.556  1.00  0.00           N
ATOM   1690  H   ASP   108      22.577  26.445  35.606  1.00  0.00           H
ATOM   1691  CA  ASP   108      23.836  27.841  34.694  1.00  0.00           C
ATOM   1692  HA  ASP   108      24.891  27.922  34.431  1.00  0.00           H
ATOM   1693  CB  ASP   108      22.989  27.722  33.315  1.00  0.00           C
ATOM   1694  HB2 ASP   108      22.038  27.478  33.790  1.00  0.00           H
ATOM   1695  HB3 ASP   108      23.036  28.613  32.691  1.00  0.00           H
ATOM   1696  CG  ASP   108      23.537  26.506  32.545  1.00  0.00           C
ATOM   1697  OD1 ASP   108      22.605  25.790  31.995  1.00  0.00           O
ATOM   1698  OD2 ASP   108      24.729  26.255  32.319  1.00  0.00           O
ATOM   1699  C   ASP   108      23.442  29.132  35.324  1.00  0.00           C
ATOM   1700  O   ASP   108      24.049  30.186  35.005  1.00  0.00           O
ATOM   1701  N   GLU   109      22.397  29.155  36.165  1.00  0.00           N
ATOM   1702  H   GLU   109      22.176  28.312  36.676  1.00  0.00           H
ATOM   1703  CA  GLU   109      21.660  30.427  36.572  1.00  0.00           C
ATOM   1704  HA  GLU   109      21.264  30.966  35.711  1.00  0.00           H
ATOM   1705  CB  GLU   109      20.550  30.026  37.577  1.00  0.00           C
ATOM   1706  HB2 GLU   109      20.964  29.301  38.277  1.00  0.00           H
ATOM   1707  HB3 GLU   109      20.323  30.949  38.109  1.00  0.00           H
ATOM   1708  CG  GLU   109      19.323  29.351  36.963  1.00  0.00           C
ATOM   1709  HG2 GLU   109      19.488  28.364  36.530  1.00  0.00           H
ATOM   1710  HG3 GLU   109      18.635  29.247  37.803  1.00  0.00           H
ATOM   1711  CD  GLU   109      18.606  30.229  35.868  1.00  0.00           C
ATOM   1712  OE1 GLU   109      18.690  31.463  36.003  1.00  0.00           O
ATOM   1713  OE2 GLU   109      18.088  29.733  34.857  1.00  0.00           O
ATOM   1714  C   GLU   109      22.558  31.455  37.355  1.00  0.00           C
ATOM   1715  O   GLU   109      22.366  32.622  37.180  1.00  0.00           O
ATOM   1716  N   LEU   110      23.580  31.088  38.078  1.00  0.00           N
ATOM   1717  H   LEU   110      23.860  30.123  38.174  1.00  0.00           H
ATOM   1718  CA  LEU   110      24.501  32.042  38.654  1.00  0.00           C
ATOM   1719  HA  LEU   110      24.080  32.924  39.134  1.00  0.00           H
ATOM   1720  CB  LEU   110      25.368  31.357  39.735  1.00  0.00           C
ATOM   1721  HB2 LEU   110      24.707  31.015  40.532  1.00  0.00           H
ATOM   1722  HB3 LEU   110      25.785  30.436  39.327  1.00  0.00           H
ATOM   1723  CG  LEU   110      26.590  32.063  40.325  1.00  0.00           C
ATOM   1724  HG  LEU   110      27.336  32.442  39.628  1.00  0.00           H
ATOM   1725  CD1 LEU   110      26.132  33.252  41.252  1.00  0.00           C
ATOM   1726 HD11 LEU   110      25.309  33.759  40.749  1.00  0.00           H
ATOM   1727 HD12 LEU   110      26.925  33.985  41.403  1.00  0.00           H
ATOM   1728 HD13 LEU   110      25.833  32.883  42.233  1.00  0.00           H
ATOM   1729  CD2 LEU   110      27.386  31.084  41.230  1.00  0.00           C
ATOM   1730 HD21 LEU   110      28.069  31.715  41.797  1.00  0.00           H
ATOM   1731 HD22 LEU   110      26.789  30.479  41.914  1.00  0.00           H
ATOM   1732 HD23 LEU   110      27.876  30.333  40.610  1.00  0.00           H
ATOM   1733  C   LEU   110      25.360  32.726  37.597  1.00  0.00           C
ATOM   1734  O   LEU   110      25.544  33.916  37.830  1.00  0.00           O
ATOM   1735  N   TRP   111      25.736  32.130  36.435  1.00  0.00           N
ATOM   1736  H   TRP   111      25.294  31.253  36.204  1.00  0.00           H
ATOM   1737  CA  TRP   111      26.558  32.791  35.411  1.00  0.00           C
ATOM   1738  HA  TRP   111      27.230  33.480  35.922  1.00  0.00           H
ATOM   1739  CB  TRP   111      27.305  31.738  34.587  1.00  0.00           C
ATOM   1740  HB2 TRP   111      26.597  31.243  33.924  1.00  0.00           H
ATOM   1741  HB3 TRP   111      28.061  32.242  33.986  1.00  0.00           H
ATOM   1742  CG  TRP   111      27.955  30.687  35.472  1.00  0.00           C
ATOM   1743  CD1 TRP   111      27.479  29.426  35.438  1.00  0.00           C
ATOM   1744  HD1 TRP   111      26.560  29.156  34.940  1.00  0.00           H
ATOM   1745  NE1 TRP   111      28.047  28.740  36.456  1.00  0.00           N
ATOM   1746  HE1 TRP   111      27.853  27.758  36.590  1.00  0.00           H
ATOM   1747  CE2 TRP   111      29.030  29.449  37.071  1.00  0.00           C
ATOM   1748  CZ2 TRP   111      29.939  29.143  38.137  1.00  0.00           C
ATOM   1749  HZ2 TRP   111      29.965  28.184  38.636  1.00  0.00           H
ATOM   1750  CH2 TRP   111      30.719  30.207  38.646  1.00  0.00           C
ATOM   1751  HH2 TRP   111      31.373  30.043  39.490  1.00  0.00           H
ATOM   1752  CZ3 TRP   111      30.794  31.442  38.016  1.00  0.00           C
ATOM   1753  HZ3 TRP   111      31.463  32.199  38.399  1.00  0.00           H
ATOM   1754  CE3 TRP   111      29.946  31.691  36.910  1.00  0.00           C
ATOM   1755  HE3 TRP   111      29.959  32.704  36.537  1.00  0.00           H
ATOM   1756  CD2 TRP   111      29.023  30.735  36.486  1.00  0.00           C
ATOM   1757  C   TRP   111      25.672  33.542  34.418  1.00  0.00           C
ATOM   1758  O   TRP   111      26.180  34.531  33.822  1.00  0.00           O
ATOM   1759  N   GLU   112      24.402  33.211  34.221  1.00  0.00           N
ATOM   1760  H   GLU   112      24.129  32.320  34.613  1.00  0.00           H
ATOM   1761  CA  GLU   112      23.439  34.150  33.552  1.00  0.00           C
ATOM   1762  HA  GLU   112      23.879  34.483  32.613  1.00  0.00           H
ATOM   1763  CB  GLU   112      22.025  33.495  33.411  1.00  0.00           C
ATOM   1764  HB2 GLU   112      21.787  33.184  34.428  1.00  0.00           H
ATOM   1765  HB3 GLU   112      21.361  34.295  33.081  1.00  0.00           H
ATOM   1766  CG  GLU   112      21.958  32.346  32.423  1.00  0.00           C
ATOM   1767  HG2 GLU   112      22.600  32.508  31.556  1.00  0.00           H
ATOM   1768  HG3 GLU   112      22.119  31.407  32.950  1.00  0.00           H
ATOM   1769  CD  GLU   112      20.536  32.325  31.817  1.00  0.00           C
ATOM   1770  OE1 GLU   112      20.373  33.100  30.924  1.00  0.00           O
ATOM   1771  OE2 GLU   112      19.649  31.433  32.078  1.00  0.00           O
ATOM   1772  C   GLU   112      23.348  35.464  34.397  1.00  0.00           C
ATOM   1773  O   GLU   112      23.606  36.542  33.905  1.00  0.00           O
ATOM   1774  N   PHE   113      23.181  35.391  35.715  1.00  0.00           N
ATOM   1775  H   PHE   113      22.968  34.514  36.168  1.00  0.00           H
ATOM   1776  CA  PHE   113      23.067  36.573  36.548  1.00  0.00           C
ATOM   1777  HA  PHE   113      22.254  37.181  36.150  1.00  0.00           H
ATOM   1778  CB  PHE   113      22.696  36.145  38.027  1.00  0.00           C
ATOM   1779  HB2 PHE   113      21.715  35.671  38.003  1.00  0.00           H
ATOM   1780  HB3 PHE   113      23.421  35.382  38.309  1.00  0.00           H
ATOM   1781  CG  PHE   113      22.744  37.250  39.075  1.00  0.00           C
ATOM   1782  CD1 PHE   113      21.903  38.372  38.947  1.00  0.00           C
ATOM   1783  HD1 PHE   113      21.258  38.386  38.079  1.00  0.00           H
ATOM   1784  CE1 PHE   113      21.916  39.409  39.830  1.00  0.00           C
ATOM   1785  HE1 PHE   113      21.292  40.281  39.693  1.00  0.00           H
ATOM   1786  CZ  PHE   113      22.638  39.251  41.044  1.00  0.00           C
ATOM   1787  HZ  PHE   113      22.534  40.087  41.720  1.00  0.00           H
ATOM   1788  CE2 PHE   113      23.525  38.190  41.184  1.00  0.00           C
ATOM   1789  HE2 PHE   113      24.160  38.278  42.055  1.00  0.00           H
ATOM   1790  CD2 PHE   113      23.619  37.225  40.166  1.00  0.00           C
ATOM   1791  HD2 PHE   113      24.075  36.260  40.327  1.00  0.00           H
ATOM   1792  C   PHE   113      24.328  37.517  36.650  1.00  0.00           C
ATOM   1793  O   PHE   113      24.223  38.713  36.453  1.00  0.00           O
ATOM   1794  N   ILE   114      25.547  36.985  36.921  1.00  0.00           N
ATOM   1795  H   ILE   114      25.588  36.000  37.144  1.00  0.00           H
ATOM   1796  CA  ILE   114      26.803  37.819  36.686  1.00  0.00           C
ATOM   1797  HA  ILE   114      26.711  38.633  37.406  1.00  0.00           H
ATOM   1798  CB  ILE   114      28.030  36.923  37.026  1.00  0.00           C
ATOM   1799  HB  ILE   114      28.075  36.182  36.228  1.00  0.00           H
ATOM   1800  CG2 ILE   114      29.299  37.806  36.881  1.00  0.00           C
ATOM   1801 HG21 ILE   114      29.321  38.259  35.889  1.00  0.00           H
ATOM   1802 HG22 ILE   114      30.137  37.126  37.030  1.00  0.00           H
ATOM   1803 HG23 ILE   114      29.323  38.574  37.653  1.00  0.00           H
ATOM   1804  CG1 ILE   114      27.927  36.335  38.472  1.00  0.00           C
ATOM   1805 HG12 ILE   114      28.206  37.179  39.104  1.00  0.00           H
ATOM   1806 HG13 ILE   114      26.917  36.043  38.760  1.00  0.00           H
ATOM   1807  CD1 ILE   114      28.877  35.151  38.821  1.00  0.00           C
ATOM   1808 HD11 ILE   114      28.606  34.344  38.141  1.00  0.00           H
ATOM   1809 HD12 ILE   114      28.670  34.767  39.819  1.00  0.00           H
ATOM   1810 HD13 ILE   114      29.885  35.524  38.631  1.00  0.00           H
ATOM   1811  C   ILE   114      26.824  38.463  35.242  1.00  0.00           C
ATOM   1812  O   ILE   114      27.178  39.609  35.058  1.00  0.00           O
ATOM   1813  N   ALA   115      26.460  37.675  34.244  1.00  0.00           N
ATOM   1814  H   ALA   115      26.236  36.696  34.362  1.00  0.00           H
ATOM   1815  CA  ALA   115      26.543  38.116  32.817  1.00  0.00           C
ATOM   1816  HA  ALA   115      27.530  38.565  32.707  1.00  0.00           H
ATOM   1817  CB  ALA   115      26.323  36.955  31.791  1.00  0.00           C
ATOM   1818  HB1 ALA   115      26.420  37.309  30.764  1.00  0.00           H
ATOM   1819  HB2 ALA   115      25.283  36.631  31.818  1.00  0.00           H
ATOM   1820  HB3 ALA   115      27.112  36.212  31.895  1.00  0.00           H
ATOM   1821  C   ALA   115      25.684  39.323  32.437  1.00  0.00           C
ATOM   1822  O   ALA   115      26.105  40.287  31.853  1.00  0.00           O
ATOM   1823  N   ASP   116      24.398  39.188  32.764  1.00  0.00           N
ATOM   1824  H   ASP   116      24.128  38.325  33.216  1.00  0.00           H
ATOM   1825  CA  ASP   116      23.448  40.298  32.791  1.00  0.00           C
ATOM   1826  HA  ASP   116      23.516  40.689  31.776  1.00  0.00           H
ATOM   1827  CB  ASP   116      22.031  39.971  33.098  1.00  0.00           C
ATOM   1828  HB2 ASP   116      22.003  39.620  34.131  1.00  0.00           H
ATOM   1829  HB3 ASP   116      21.491  40.916  33.030  1.00  0.00           H
ATOM   1830  CG  ASP   116      21.319  38.877  32.289  1.00  0.00           C
ATOM   1831  OD1 ASP   116      21.321  38.961  31.029  1.00  0.00           O
ATOM   1832  OD2 ASP   116      20.585  37.973  32.816  1.00  0.00           O
ATOM   1833  C   ASP   116      23.817  41.487  33.721  1.00  0.00           C
ATOM   1834  O   ASP   116      23.764  42.676  33.323  1.00  0.00           O
ATOM   1835  N   SER   117      24.526  41.293  34.890  1.00  0.00           N
ATOM   1836  H   SER   117      24.762  40.323  35.051  1.00  0.00           H
ATOM   1837  CA  SER   117      25.002  42.396  35.717  1.00  0.00           C
ATOM   1838  HA  SER   117      24.243  43.128  35.991  1.00  0.00           H
ATOM   1839  CB  SER   117      25.549  41.803  37.069  1.00  0.00           C
ATOM   1840  HB2 SER   117      26.496  41.298  36.878  1.00  0.00           H
ATOM   1841  HB3 SER   117      25.909  42.647  37.658  1.00  0.00           H
ATOM   1842  OG  SER   117      24.586  41.029  37.798  1.00  0.00           O
ATOM   1843  HG  SER   117      24.426  40.177  37.385  1.00  0.00           H
ATOM   1844  C   SER   117      26.096  43.260  35.023  1.00  0.00           C
ATOM   1845  O   SER   117      26.167  44.469  35.043  1.00  0.00           O
ATOM   1846  N   LEU   118      26.951  42.553  34.194  1.00  0.00           N
ATOM   1847  H   LEU   118      26.852  41.549  34.162  1.00  0.00           H
ATOM   1848  CA  LEU   118      27.991  43.180  33.455  1.00  0.00           C
ATOM   1849  HA  LEU   118      28.481  43.769  34.230  1.00  0.00           H
ATOM   1850  CB  LEU   118      28.922  42.082  32.936  1.00  0.00           C
ATOM   1851  HB2 LEU   118      28.277  41.294  32.544  1.00  0.00           H
ATOM   1852  HB3 LEU   118      29.486  42.602  32.162  1.00  0.00           H
ATOM   1853  CG  LEU   118      29.840  41.457  33.991  1.00  0.00           C
ATOM   1854  HG  LEU   118      29.426  41.277  34.982  1.00  0.00           H
ATOM   1855  CD1 LEU   118      30.257  40.029  33.491  1.00  0.00           C
ATOM   1856 HD11 LEU   118      29.315  39.481  33.455  1.00  0.00           H
ATOM   1857 HD12 LEU   118      30.945  39.495  34.147  1.00  0.00           H
ATOM   1858 HD13 LEU   118      30.731  40.147  32.518  1.00  0.00           H
ATOM   1859  CD2 LEU   118      31.162  42.156  34.173  1.00  0.00           C
ATOM   1860 HD21 LEU   118      31.055  43.108  34.692  1.00  0.00           H
ATOM   1861 HD22 LEU   118      31.773  41.553  34.844  1.00  0.00           H
ATOM   1862 HD23 LEU   118      31.657  42.326  33.216  1.00  0.00           H
ATOM   1863  C   LEU   118      27.386  44.080  32.391  1.00  0.00           C
ATOM   1864  O   LEU   118      27.983  45.139  32.122  1.00  0.00           O
ATOM   1865  N   LYS   119      26.280  43.705  31.753  1.00  0.00           N
ATOM   1866  H   LYS   119      25.995  42.739  31.822  1.00  0.00           H
ATOM   1867  CA  LYS   119      25.622  44.502  30.708  1.00  0.00           C
ATOM   1868  HA  LYS   119      26.333  44.901  29.985  1.00  0.00           H
ATOM   1869  CB  LYS   119      24.613  43.616  29.937  1.00  0.00           C
ATOM   1870  HB2 LYS   119      25.231  42.970  29.312  1.00  0.00           H
ATOM   1871  HB3 LYS   119      23.966  42.965  30.525  1.00  0.00           H
ATOM   1872  CG  LYS   119      23.639  44.230  28.931  1.00  0.00           C
ATOM   1873  HG2 LYS   119      23.063  43.444  28.442  1.00  0.00           H
ATOM   1874  HG3 LYS   119      22.988  44.787  29.606  1.00  0.00           H
ATOM   1875  CD  LYS   119      24.254  45.097  27.845  1.00  0.00           C
ATOM   1876  HD2 LYS   119      24.514  46.105  28.173  1.00  0.00           H
ATOM   1877  HD3 LYS   119      25.163  44.614  27.492  1.00  0.00           H
ATOM   1878  CE  LYS   119      23.310  45.175  26.660  1.00  0.00           C
ATOM   1879  HE2 LYS   119      23.453  44.171  26.259  1.00  0.00           H
ATOM   1880  HE3 LYS   119      22.261  45.152  26.951  1.00  0.00           H
ATOM   1881  NZ  LYS   119      23.743  46.174  25.721  1.00  0.00           N
ATOM   1882  HZ1 LYS   119      22.955  46.395  25.130  1.00  0.00           H
ATOM   1883  HZ2 LYS   119      24.543  45.932  25.155  1.00  0.00           H
ATOM   1884  HZ3 LYS   119      23.982  47.049  26.163  1.00  0.00           H
ATOM   1885  C   LYS   119      24.894  45.678  31.282  1.00  0.00           C
ATOM   1886  O   LYS   119      25.071  46.807  30.830  1.00  0.00           O
ATOM   1887  N   ALA   120      24.111  45.569  32.317  1.00  0.00           N
ATOM   1888  H   ALA   120      23.953  44.623  32.636  1.00  0.00           H
ATOM   1889  CA  ALA   120      23.536  46.629  33.151  1.00  0.00           C
ATOM   1890  HA  ALA   120      22.754  47.024  32.501  1.00  0.00           H
ATOM   1891  CB  ALA   120      22.905  45.904  34.381  1.00  0.00           C
ATOM   1892  HB1 ALA   120      22.100  46.500  34.812  1.00  0.00           H
ATOM   1893  HB2 ALA   120      23.558  45.827  35.250  1.00  0.00           H
ATOM   1894  HB3 ALA   120      22.430  44.935  34.224  1.00  0.00           H
ATOM   1895  C   ALA   120      24.499  47.813  33.635  1.00  0.00           C
ATOM   1896  O   ALA   120      24.131  48.968  33.735  1.00  0.00           O
ATOM   1897  N   PHE   121      25.736  47.382  33.936  1.00  0.00           N
ATOM   1898  H   PHE   121      25.903  46.387  33.968  1.00  0.00           H
ATOM   1899  CA  PHE   121      26.920  48.196  34.302  1.00  0.00           C
ATOM   1900  HA  PHE   121      26.587  49.043  34.902  1.00  0.00           H
ATOM   1901  CB  PHE   121      27.928  47.336  35.104  1.00  0.00           C
ATOM   1902  HB2 PHE   121      27.470  46.800  35.935  1.00  0.00           H
ATOM   1903  HB3 PHE   121      28.266  46.587  34.388  1.00  0.00           H
ATOM   1904  CG  PHE   121      29.098  47.998  35.639  1.00  0.00           C
ATOM   1905  CD1 PHE   121      28.963  49.008  36.599  1.00  0.00           C
ATOM   1906  HD1 PHE   121      28.003  49.284  37.007  1.00  0.00           H
ATOM   1907  CE1 PHE   121      30.101  49.694  37.168  1.00  0.00           C
ATOM   1908  HE1 PHE   121      29.937  50.435  37.936  1.00  0.00           H
ATOM   1909  CZ  PHE   121      31.373  49.391  36.785  1.00  0.00           C
ATOM   1910  HZ  PHE   121      32.230  49.941  37.146  1.00  0.00           H
ATOM   1911  CE2 PHE   121      31.555  48.535  35.725  1.00  0.00           C
ATOM   1912  HE2 PHE   121      32.527  48.269  35.335  1.00  0.00           H
ATOM   1913  CD2 PHE   121      30.460  47.793  35.151  1.00  0.00           C
ATOM   1914  HD2 PHE   121      30.663  47.014  34.432  1.00  0.00           H
ATOM   1915  C   PHE   121      27.657  48.879  33.118  1.00  0.00           C
ATOM   1916  O   PHE   121      27.790  50.073  33.112  1.00  0.00           O
ATOM   1917  N   ILE   122      28.094  48.068  32.096  1.00  0.00           N
ATOM   1918  H   ILE   122      27.865  47.093  32.223  1.00  0.00           H
ATOM   1919  CA  ILE   122      28.696  48.670  30.828  1.00  0.00           C
ATOM   1920  HA  ILE   122      29.592  49.175  31.186  1.00  0.00           H
ATOM   1921  CB  ILE   122      29.287  47.470  29.999  1.00  0.00           C
ATOM   1922  HB  ILE   122      28.529  46.687  29.975  1.00  0.00           H
ATOM   1923  CG2 ILE   122      29.634  47.841  28.603  1.00  0.00           C
ATOM   1924 HG21 ILE   122      28.699  48.099  28.106  1.00  0.00           H
ATOM   1925 HG22 ILE   122      29.950  46.913  28.127  1.00  0.00           H
ATOM   1926 HG23 ILE   122      30.282  48.712  28.504  1.00  0.00           H
ATOM   1927  CG1 ILE   122      30.567  46.882  30.647  1.00  0.00           C
ATOM   1928 HG12 ILE   122      30.288  46.589  31.659  1.00  0.00           H
ATOM   1929 HG13 ILE   122      30.907  45.983  30.133  1.00  0.00           H
ATOM   1930  CD1 ILE   122      31.855  47.833  30.600  1.00  0.00           C
ATOM   1931 HD11 ILE   122      32.717  47.221  30.862  1.00  0.00           H
ATOM   1932 HD12 ILE   122      31.589  48.722  31.172  1.00  0.00           H
ATOM   1933 HD13 ILE   122      32.206  48.115  29.608  1.00  0.00           H
ATOM   1934  C   ILE   122      27.783  49.588  30.035  1.00  0.00           C
ATOM   1935  O   ILE   122      28.279  50.613  29.536  1.00  0.00           O
ATOM   1936  N   ASP   123      26.545  49.247  29.830  1.00  0.00           N
ATOM   1937  H   ASP   123      26.168  48.419  30.268  1.00  0.00           H
ATOM   1938  CA  ASP   123      25.589  50.255  29.216  1.00  0.00           C
ATOM   1939  HA  ASP   123      26.041  50.618  28.292  1.00  0.00           H
ATOM   1940  CB  ASP   123      24.131  49.700  28.882  1.00  0.00           C
ATOM   1941  HB2 ASP   123      23.700  49.299  29.799  1.00  0.00           H
ATOM   1942  HB3 ASP   123      23.433  50.497  28.622  1.00  0.00           H
ATOM   1943  CG  ASP   123      24.000  48.626  27.788  1.00  0.00           C
ATOM   1944  OD1 ASP   123      24.918  48.362  26.944  1.00  0.00           O
ATOM   1945  OD2 ASP   123      22.930  47.977  27.743  1.00  0.00           O
ATOM   1946  C   ASP   123      25.507  51.540  30.064  1.00  0.00           C
ATOM   1947  O   ASP   123      25.062  52.541  29.520  1.00  0.00           O
ATOM   1948  N   GLU   124      25.897  51.597  31.340  1.00  0.00           N
ATOM   1949  H   GLU   124      26.262  50.750  31.751  1.00  0.00           H
ATOM   1950  CA  GLU   124      26.134  52.820  32.064  1.00  0.00           C
ATOM   1951  HA  GLU   124      25.386  53.503  31.663  1.00  0.00           H
ATOM   1952  CB  GLU   124      25.752  52.689  33.560  1.00  0.00           C
ATOM   1953  HB2 GLU   124      24.704  52.395  33.613  1.00  0.00           H
ATOM   1954  HB3 GLU   124      26.385  51.982  34.096  1.00  0.00           H
ATOM   1955  CG  GLU   124      25.937  54.012  34.289  1.00  0.00           C
ATOM   1956  HG2 GLU   124      26.897  54.520  34.201  1.00  0.00           H
ATOM   1957  HG3 GLU   124      25.226  54.712  33.850  1.00  0.00           H
ATOM   1958  CD  GLU   124      25.610  53.993  35.749  1.00  0.00           C
ATOM   1959  OE1 GLU   124      24.466  53.615  36.066  1.00  0.00           O
ATOM   1960  OE2 GLU   124      26.474  54.312  36.537  1.00  0.00           O
ATOM   1961  C   GLU   124      27.540  53.513  31.914  1.00  0.00           C
ATOM   1962  O   GLU   124      27.584  54.706  31.708  1.00  0.00           O
ATOM   1963  N   GLN   125      28.658  52.790  32.007  1.00  0.00           N
ATOM   1964  H   GLN   125      28.670  51.835  32.338  1.00  0.00           H
ATOM   1965  CA  GLN   125      30.016  53.283  31.852  1.00  0.00           C
ATOM   1966  HA  GLN   125      30.055  54.096  32.578  1.00  0.00           H
ATOM   1967  CB  GLN   125      31.005  52.200  32.278  1.00  0.00           C
ATOM   1968  HB2 GLN   125      30.738  51.299  31.726  1.00  0.00           H
ATOM   1969  HB3 GLN   125      32.036  52.388  31.979  1.00  0.00           H
ATOM   1970  CG  GLN   125      30.914  51.781  33.745  1.00  0.00           C
ATOM   1971  HG2 GLN   125      29.945  51.292  33.846  1.00  0.00           H
ATOM   1972  HG3 GLN   125      31.660  51.055  34.068  1.00  0.00           H
ATOM   1973  CD  GLN   125      30.925  52.934  34.659  1.00  0.00           C
ATOM   1974  OE1 GLN   125      29.947  53.171  35.425  1.00  0.00           O
ATOM   1975  NE2 GLN   125      31.943  53.692  34.748  1.00  0.00           N
ATOM   1976 HE21 GLN   125      31.865  54.559  35.261  1.00  0.00           H
ATOM   1977 HE22 GLN   125      32.643  53.447  34.061  1.00  0.00           H
ATOM   1978  C   GLN   125      30.451  53.700  30.455  1.00  0.00           C
ATOM   1979  O   GLN   125      31.205  54.672  30.322  1.00  0.00           O
ATOM   1980  N   PHE   126      29.855  53.157  29.420  1.00  0.00           N
ATOM   1981  H   PHE   126      29.197  52.421  29.638  1.00  0.00           H
ATOM   1982  CA  PHE   126      29.969  53.423  27.972  1.00  0.00           C
ATOM   1983  HA  PHE   126      30.595  54.303  27.822  1.00  0.00           H
ATOM   1984  CB  PHE   126      30.717  52.180  27.367  1.00  0.00           C
ATOM   1985  HB2 PHE   126      30.110  51.320  27.647  1.00  0.00           H
ATOM   1986  HB3 PHE   126      30.719  52.399  26.300  1.00  0.00           H
ATOM   1987  CG  PHE   126      32.085  51.897  27.799  1.00  0.00           C
ATOM   1988  CD1 PHE   126      32.285  51.124  28.940  1.00  0.00           C
ATOM   1989  HD1 PHE   126      31.468  50.600  29.414  1.00  0.00           H
ATOM   1990  CE1 PHE   126      33.615  50.822  29.327  1.00  0.00           C
ATOM   1991  HE1 PHE   126      33.847  50.194  30.174  1.00  0.00           H
ATOM   1992  CZ  PHE   126      34.680  51.344  28.598  1.00  0.00           C
ATOM   1993  HZ  PHE   126      35.645  51.058  28.990  1.00  0.00           H
ATOM   1994  CE2 PHE   126      34.456  52.277  27.572  1.00  0.00           C
ATOM   1995  HE2 PHE   126      35.260  52.677  26.971  1.00  0.00           H
ATOM   1996  CD2 PHE   126      33.139  52.565  27.231  1.00  0.00           C
ATOM   1997  HD2 PHE   126      33.016  53.191  26.359  1.00  0.00           H
ATOM   1998  C   PHE   126      28.611  53.685  27.191  1.00  0.00           C
ATOM   1999  O   PHE   126      28.033  52.770  26.543  1.00  0.00           O
ATOM   2000  N   PRO   127      28.106  54.959  27.184  1.00  0.00           N
ATOM   2001  CD  PRO   127      28.555  56.120  27.949  1.00  0.00           C
ATOM   2002  HD2 PRO   127      29.206  56.725  27.318  1.00  0.00           H
ATOM   2003  HD3 PRO   127      29.078  55.844  28.864  1.00  0.00           H
ATOM   2004  CG  PRO   127      27.251  56.863  28.183  1.00  0.00           C
ATOM   2005  HG2 PRO   127      27.398  57.939  28.282  1.00  0.00           H
ATOM   2006  HG3 PRO   127      26.671  56.382  28.971  1.00  0.00           H
ATOM   2007  CB  PRO   127      26.445  56.562  26.950  1.00  0.00           C
ATOM   2008  HB2 PRO   127      26.530  57.323  26.174  1.00  0.00           H
ATOM   2009  HB3 PRO   127      25.372  56.570  27.143  1.00  0.00           H
ATOM   2010  CA  PRO   127      26.889  55.249  26.415  1.00  0.00           C
ATOM   2011  HA  PRO   127      26.066  54.586  26.684  1.00  0.00           H
ATOM   2012  C   PRO   127      27.029  55.131  24.860  1.00  0.00           C
ATOM   2013  O   PRO   127      26.081  54.642  24.174  1.00  0.00           O
ATOM   2014  N   GLN   128      28.133  55.459  24.309  1.00  0.00           N
ATOM   2015  H   GLN   128      28.927  55.682  24.893  1.00  0.00           H
ATOM   2016  CA  GLN   128      28.362  55.244  22.897  1.00  0.00           C
ATOM   2017  HA  GLN   128      27.422  55.528  22.423  1.00  0.00           H
ATOM   2018  CB  GLN   128      29.372  56.166  22.271  1.00  0.00           C
ATOM   2019  HB2 GLN   128      29.013  57.188  22.387  1.00  0.00           H
ATOM   2020  HB3 GLN   128      30.347  56.008  22.732  1.00  0.00           H
ATOM   2021  CG  GLN   128      29.611  55.925  20.771  1.00  0.00           C
ATOM   2022  HG2 GLN   128      30.282  55.078  20.625  1.00  0.00           H
ATOM   2023  HG3 GLN   128      28.757  55.821  20.101  1.00  0.00           H
ATOM   2024  CD  GLN   128      30.455  57.083  20.199  1.00  0.00           C
ATOM   2025  OE1 GLN   128      31.042  58.009  20.791  1.00  0.00           O
ATOM   2026  NE2 GLN   128      30.498  57.063  18.916  1.00  0.00           N
ATOM   2027 HE21 GLN   128      30.809  57.929  18.499  1.00  0.00           H
ATOM   2028 HE22 GLN   128      30.036  56.376  18.336  1.00  0.00           H
ATOM   2029  C   GLN   128      28.561  53.757  22.582  1.00  0.00           C
ATOM   2030  O   GLN   128      28.259  53.365  21.462  1.00  0.00           O
ATOM   2031  N   GLY   129      29.186  52.990  23.481  1.00  0.00           N
ATOM   2032  H   GLY   129      29.415  53.463  24.344  1.00  0.00           H
ATOM   2033  CA  GLY   129      29.675  51.599  23.095  1.00  0.00           C
ATOM   2034  HA2 GLY   129      29.141  50.888  23.726  1.00  0.00           H
ATOM   2035  HA3 GLY   129      29.423  51.398  22.053  1.00  0.00           H
ATOM   2036  C   GLY   129      31.209  51.466  23.300  1.00  0.00           C
ATOM   2037  O   GLY   129      31.942  52.409  23.572  1.00  0.00           O
ATOM   2038  N   ILE   130      31.681  50.317  23.104  1.00  0.00           N
ATOM   2039  H   ILE   130      30.963  49.607  23.086  1.00  0.00           H
ATOM   2040  CA  ILE   130      33.076  49.907  23.176  1.00  0.00           C
ATOM   2041  HA  ILE   130      33.728  50.636  23.658  1.00  0.00           H
ATOM   2042  CB  ILE   130      33.122  48.682  24.075  1.00  0.00           C
ATOM   2043  HB  ILE   130      32.359  47.985  23.731  1.00  0.00           H
ATOM   2044  CG2 ILE   130      34.571  48.083  24.180  1.00  0.00           C
ATOM   2045 HG21 ILE   130      35.222  48.855  24.590  1.00  0.00           H
ATOM   2046 HG22 ILE   130      34.802  47.803  23.153  1.00  0.00           H
ATOM   2047 HG23 ILE   130      34.533  47.143  24.731  1.00  0.00           H
ATOM   2048  CG1 ILE   130      32.799  49.174  25.469  1.00  0.00           C
ATOM   2049 HG12 ILE   130      33.398  50.005  25.841  1.00  0.00           H
ATOM   2050 HG13 ILE   130      31.839  49.690  25.459  1.00  0.00           H
ATOM   2051  CD1 ILE   130      32.788  48.109  26.580  1.00  0.00           C
ATOM   2052 HD11 ILE   130      33.795  47.691  26.609  1.00  0.00           H
ATOM   2053 HD12 ILE   130      32.017  47.343  26.500  1.00  0.00           H
ATOM   2054 HD13 ILE   130      32.585  48.599  27.531  1.00  0.00           H
ATOM   2055  C   ILE   130      33.702  49.739  21.803  1.00  0.00           C
ATOM   2056  O   ILE   130      33.157  49.067  20.946  1.00  0.00           O
ATOM   2057  N   SER   131      34.952  50.247  21.608  1.00  0.00           N
ATOM   2058  H   SER   131      35.392  50.847  22.292  1.00  0.00           H
ATOM   2059  CA  SER   131      35.731  50.062  20.387  1.00  0.00           C
ATOM   2060  HA  SER   131      35.019  50.312  19.600  1.00  0.00           H
ATOM   2061  CB  SER   131      36.945  50.963  20.403  1.00  0.00           C
ATOM   2062  HB2 SER   131      37.545  50.958  19.491  1.00  0.00           H
ATOM   2063  HB3 SER   131      36.509  51.952  20.548  1.00  0.00           H
ATOM   2064  OG  SER   131      37.736  50.652  21.579  1.00  0.00           O
ATOM   2065  HG  SER   131      37.466  51.063  22.405  1.00  0.00           H
ATOM   2066  C   SER   131      36.080  48.580  20.177  1.00  0.00           C
ATOM   2067  O   SER   131      35.521  47.954  19.287  1.00  0.00           O
ATOM   2068  N   GLU   132      36.903  47.990  21.007  1.00  0.00           N
ATOM   2069  H   GLU   132      37.231  48.700  21.645  1.00  0.00           H
ATOM   2070  CA  GLU   132      37.350  46.598  21.122  1.00  0.00           C
ATOM   2071  HA  GLU   132      36.648  46.056  20.489  1.00  0.00           H
ATOM   2072  CB  GLU   132      38.810  46.445  20.555  1.00  0.00           C
ATOM   2073  HB2 GLU   132      39.337  47.074  21.273  1.00  0.00           H
ATOM   2074  HB3 GLU   132      39.280  45.461  20.557  1.00  0.00           H
ATOM   2075  CG  GLU   132      38.963  47.012  19.167  1.00  0.00           C
ATOM   2076  HG2 GLU   132      38.585  48.031  19.080  1.00  0.00           H
ATOM   2077  HG3 GLU   132      40.007  47.096  18.865  1.00  0.00           H
ATOM   2078  CD  GLU   132      38.350  46.159  18.075  1.00  0.00           C
ATOM   2079  OE1 GLU   132      37.526  46.627  17.257  1.00  0.00           O
ATOM   2080  OE2 GLU   132      38.707  44.975  17.897  1.00  0.00           O
ATOM   2081  C   GLU   132      37.154  45.999  22.540  1.00  0.00           C
ATOM   2082  O   GLU   132      37.353  46.730  23.545  1.00  0.00           O
ATOM   2083  N   PRO   133      36.656  44.753  22.639  1.00  0.00           N
ATOM   2084  CD  PRO   133      36.646  43.787  21.599  1.00  0.00           C
ATOM   2085  HD2 PRO   133      37.380  43.992  20.819  1.00  0.00           H
ATOM   2086  HD3 PRO   133      35.669  43.569  21.170  1.00  0.00           H
ATOM   2087  CG  PRO   133      36.959  42.523  22.303  1.00  0.00           C
ATOM   2088  HG2 PRO   133      37.995  42.511  22.638  1.00  0.00           H
ATOM   2089  HG3 PRO   133      36.882  41.617  21.701  1.00  0.00           H
ATOM   2090  CB  PRO   133      36.073  42.659  23.594  1.00  0.00           C
ATOM   2091  HB2 PRO   133      36.461  42.077  24.432  1.00  0.00           H
ATOM   2092  HB3 PRO   133      35.015  42.509  23.379  1.00  0.00           H
ATOM   2093  CA  PRO   133      36.217  44.149  23.933  1.00  0.00           C
ATOM   2094  HA  PRO   133      35.191  44.426  24.178  1.00  0.00           H
ATOM   2095  C   PRO   133      37.265  44.273  25.035  1.00  0.00           C
ATOM   2096  O   PRO   133      38.477  44.212  24.877  1.00  0.00           O
ATOM   2097  N   ILE   134      36.804  44.489  26.238  1.00  0.00           N
ATOM   2098  H   ILE   134      35.806  44.514  26.383  1.00  0.00           H
ATOM   2099  CA  ILE   134      37.681  44.696  27.432  1.00  0.00           C
ATOM   2100  HA  ILE   134      38.652  45.058  27.095  1.00  0.00           H
ATOM   2101  CB  ILE   134      37.129  45.924  28.187  1.00  0.00           C
ATOM   2102  HB  ILE   134      36.084  45.816  28.473  1.00  0.00           H
ATOM   2103  CG2 ILE   134      37.905  46.120  29.475  1.00  0.00           C
ATOM   2104 HG21 ILE   134      37.697  45.284  30.144  1.00  0.00           H
ATOM   2105 HG22 ILE   134      37.730  46.954  30.155  1.00  0.00           H
ATOM   2106 HG23 ILE   134      38.959  46.004  29.217  1.00  0.00           H
ATOM   2107  CG1 ILE   134      37.105  47.185  27.279  1.00  0.00           C
ATOM   2108 HG12 ILE   134      38.001  47.185  26.657  1.00  0.00           H
ATOM   2109 HG13 ILE   134      36.250  47.164  26.602  1.00  0.00           H
ATOM   2110  CD1 ILE   134      36.836  48.532  27.917  1.00  0.00           C
ATOM   2111 HD11 ILE   134      36.813  49.246  27.093  1.00  0.00           H
ATOM   2112 HD12 ILE   134      37.617  48.860  28.604  1.00  0.00           H
ATOM   2113 HD13 ILE   134      35.894  48.365  28.439  1.00  0.00           H
ATOM   2114  C   ILE   134      37.722  43.342  28.196  1.00  0.00           C
ATOM   2115  O   ILE   134      36.754  42.707  28.629  1.00  0.00           O
ATOM   2116  N   PRO   135      38.954  42.852  28.364  1.00  0.00           N
ATOM   2117  CD  PRO   135      40.288  43.346  27.908  1.00  0.00           C
ATOM   2118  HD2 PRO   135      40.634  44.147  28.562  1.00  0.00           H
ATOM   2119  HD3 PRO   135      40.192  43.547  26.841  1.00  0.00           H
ATOM   2120  CG  PRO   135      41.278  42.237  27.981  1.00  0.00           C
ATOM   2121  HG2 PRO   135      42.306  42.587  28.066  1.00  0.00           H
ATOM   2122  HG3 PRO   135      41.103  41.525  27.174  1.00  0.00           H
ATOM   2123  CB  PRO   135      40.771  41.597  29.222  1.00  0.00           C
ATOM   2124  HB2 PRO   135      41.187  42.071  30.111  1.00  0.00           H
ATOM   2125  HB3 PRO   135      41.115  40.564  29.272  1.00  0.00           H
ATOM   2126  CA  PRO   135      39.207  41.730  29.257  1.00  0.00           C
ATOM   2127  HA  PRO   135      38.677  40.860  28.869  1.00  0.00           H
ATOM   2128  C   PRO   135      38.617  42.021  30.631  1.00  0.00           C
ATOM   2129  O   PRO   135      38.707  43.143  31.119  1.00  0.00           O
ATOM   2130  N   LEU   136      38.114  40.895  31.188  1.00  0.00           N
ATOM   2131  H   LEU   136      38.064  40.085  30.586  1.00  0.00           H
ATOM   2132  CA  LEU   136      37.695  40.725  32.520  1.00  0.00           C
ATOM   2133  HA  LEU   136      37.616  41.657  33.078  1.00  0.00           H
ATOM   2134  CB  LEU   136      36.201  40.156  32.524  1.00  0.00           C
ATOM   2135  HB2 LEU   136      35.686  40.967  32.008  1.00  0.00           H
ATOM   2136  HB3 LEU   136      36.173  39.169  32.061  1.00  0.00           H
ATOM   2137  CG  LEU   136      35.534  40.069  33.906  1.00  0.00           C
ATOM   2138  HG  LEU   136      35.928  40.776  34.635  1.00  0.00           H
ATOM   2139  CD1 LEU   136      34.037  40.087  33.710  1.00  0.00           C
ATOM   2140 HD11 LEU   136      33.579  39.804  34.658  1.00  0.00           H
ATOM   2141 HD12 LEU   136      33.725  39.413  32.913  1.00  0.00           H
ATOM   2142 HD13 LEU   136      33.635  41.086  33.536  1.00  0.00           H
ATOM   2143  CD2 LEU   136      35.779  38.609  34.461  1.00  0.00           C
ATOM   2144 HD21 LEU   136      34.958  37.962  34.152  1.00  0.00           H
ATOM   2145 HD22 LEU   136      36.743  38.159  34.226  1.00  0.00           H
ATOM   2146 HD23 LEU   136      35.744  38.658  35.549  1.00  0.00           H
ATOM   2147  C   LEU   136      38.664  39.769  33.330  1.00  0.00           C
ATOM   2148  O   LEU   136      39.047  38.682  32.907  1.00  0.00           O
ATOM   2149  N   GLY   137      39.006  40.139  34.615  1.00  0.00           N
ATOM   2150  H   GLY   137      38.678  41.021  34.984  1.00  0.00           H
ATOM   2151  CA  GLY   137      39.669  39.197  35.545  1.00  0.00           C
ATOM   2152  HA2 GLY   137      39.926  38.287  35.002  1.00  0.00           H
ATOM   2153  HA3 GLY   137      40.587  39.638  35.930  1.00  0.00           H
ATOM   2154  C   GLY   137      38.740  38.833  36.707  1.00  0.00           C
ATOM   2155  O   GLY   137      38.313  39.663  37.540  1.00  0.00           O
ATOM   2156  N   PHE   138      38.458  37.498  36.822  1.00  0.00           N
ATOM   2157  H   PHE   138      38.836  36.743  36.267  1.00  0.00           H
ATOM   2158  CA  PHE   138      37.444  37.015  37.803  1.00  0.00           C
ATOM   2159  HA  PHE   138      36.632  37.730  37.936  1.00  0.00           H
ATOM   2160  CB  PHE   138      36.706  35.800  37.271  1.00  0.00           C
ATOM   2161  HB2 PHE   138      36.122  36.161  36.425  1.00  0.00           H
ATOM   2162  HB3 PHE   138      37.438  35.127  36.825  1.00  0.00           H
ATOM   2163  CG  PHE   138      35.696  35.047  38.217  1.00  0.00           C
ATOM   2164  CD1 PHE   138      35.155  35.625  39.317  1.00  0.00           C
ATOM   2165  HD1 PHE   138      35.289  36.676  39.528  1.00  0.00           H
ATOM   2166  CE1 PHE   138      34.184  34.925  40.063  1.00  0.00           C
ATOM   2167  HE1 PHE   138      33.831  35.283  41.019  1.00  0.00           H
ATOM   2168  CZ  PHE   138      33.729  33.689  39.721  1.00  0.00           C
ATOM   2169  HZ  PHE   138      32.894  33.270  40.264  1.00  0.00           H
ATOM   2170  CE2 PHE   138      34.210  33.139  38.517  1.00  0.00           C
ATOM   2171  HE2 PHE   138      33.763  32.223  38.165  1.00  0.00           H
ATOM   2172  CD2 PHE   138      35.235  33.721  37.804  1.00  0.00           C
ATOM   2173  HD2 PHE   138      35.679  33.121  37.022  1.00  0.00           H
ATOM   2174  C   PHE   138      38.143  36.761  39.179  1.00  0.00           C
ATOM   2175  O   PHE   138      38.998  35.830  39.294  1.00  0.00           O
ATOM   2176  N   THR   139      37.702  37.459  40.213  1.00  0.00           N
ATOM   2177  H   THR   139      36.994  38.177  40.146  1.00  0.00           H
ATOM   2178  CA  THR   139      37.949  37.082  41.642  1.00  0.00           C
ATOM   2179  HA  THR   139      38.969  36.697  41.629  1.00  0.00           H
ATOM   2180  CB  THR   139      38.077  38.267  42.543  1.00  0.00           C
ATOM   2181  HB  THR   139      37.184  38.892  42.585  1.00  0.00           H
ATOM   2182  CG2 THR   139      38.619  38.062  43.968  1.00  0.00           C
ATOM   2183 HG21 THR   139      38.033  37.272  44.440  1.00  0.00           H
ATOM   2184 HG22 THR   139      38.583  39.016  44.493  1.00  0.00           H
ATOM   2185 HG23 THR   139      39.673  37.818  43.835  1.00  0.00           H
ATOM   2186  OG1 THR   139      39.036  39.077  41.884  1.00  0.00           O
ATOM   2187  HG1 THR   139      38.786  39.109  40.959  1.00  0.00           H
ATOM   2188  C   THR   139      36.979  36.079  42.288  1.00  0.00           C
ATOM   2189  O   THR   139      35.849  36.399  42.592  1.00  0.00           O
ATOM   2190  N   PHE   140      37.564  34.993  42.772  1.00  0.00           N
ATOM   2191  H   PHE   140      38.564  34.924  42.640  1.00  0.00           H
ATOM   2192  CA  PHE   140      36.915  33.731  43.017  1.00  0.00           C
ATOM   2193  HA  PHE   140      35.859  34.004  43.052  1.00  0.00           H
ATOM   2194  CB  PHE   140      37.060  32.880  41.726  1.00  0.00           C
ATOM   2195  HB2 PHE   140      36.771  33.545  40.913  1.00  0.00           H
ATOM   2196  HB3 PHE   140      38.128  32.679  41.647  1.00  0.00           H
ATOM   2197  CG  PHE   140      36.260  31.565  41.652  1.00  0.00           C
ATOM   2198  CD1 PHE   140      34.886  31.663  41.920  1.00  0.00           C
ATOM   2199  HD1 PHE   140      34.481  32.662  41.978  1.00  0.00           H
ATOM   2200  CE1 PHE   140      34.028  30.626  41.928  1.00  0.00           C
ATOM   2201  HE1 PHE   140      32.971  30.745  42.113  1.00  0.00           H
ATOM   2202  CZ  PHE   140      34.584  29.370  41.918  1.00  0.00           C
ATOM   2203  HZ  PHE   140      33.988  28.470  41.951  1.00  0.00           H
ATOM   2204  CE2 PHE   140      35.967  29.163  41.821  1.00  0.00           C
ATOM   2205  HE2 PHE   140      36.318  28.144  41.760  1.00  0.00           H
ATOM   2206  CD2 PHE   140      36.800  30.292  41.719  1.00  0.00           C
ATOM   2207  HD2 PHE   140      37.866  30.153  41.623  1.00  0.00           H
ATOM   2208  C   PHE   140      37.519  32.947  44.246  1.00  0.00           C
ATOM   2209  O   PHE   140      37.971  31.845  44.184  1.00  0.00           O
ATOM   2210  N   SER   141      37.591  33.626  45.392  1.00  0.00           N
ATOM   2211  H   SER   141      37.367  34.593  45.203  1.00  0.00           H
ATOM   2212  CA  SER   141      38.337  33.270  46.588  1.00  0.00           C
ATOM   2213  HA  SER   141      39.350  32.946  46.350  1.00  0.00           H
ATOM   2214  CB  SER   141      38.487  34.567  47.436  1.00  0.00           C
ATOM   2215  HB2 SER   141      37.582  34.876  47.960  1.00  0.00           H
ATOM   2216  HB3 SER   141      39.199  34.395  48.243  1.00  0.00           H
ATOM   2217  OG  SER   141      38.882  35.670  46.630  1.00  0.00           O
ATOM   2218  HG  SER   141      39.539  36.081  47.197  1.00  0.00           H
ATOM   2219  C   SER   141      37.714  32.104  47.386  1.00  0.00           C
ATOM   2220  O   SER   141      37.791  32.087  48.644  1.00  0.00           O
ATOM   2221  N   PHE   142      37.041  31.153  46.697  1.00  0.00           N
ATOM   2222  H   PHE   142      36.956  31.252  45.695  1.00  0.00           H
ATOM   2223  CA  PHE   142      36.630  29.894  47.245  1.00  0.00           C
ATOM   2224  HA  PHE   142      36.356  30.066  48.285  1.00  0.00           H
ATOM   2225  CB  PHE   142      35.328  29.544  46.405  1.00  0.00           C
ATOM   2226  HB2 PHE   142      35.669  29.448  45.374  1.00  0.00           H
ATOM   2227  HB3 PHE   142      34.958  28.538  46.608  1.00  0.00           H
ATOM   2228  CG  PHE   142      34.075  30.413  46.417  1.00  0.00           C
ATOM   2229  CD1 PHE   142      33.977  31.383  45.385  1.00  0.00           C
ATOM   2230  HD1 PHE   142      34.894  31.510  44.830  1.00  0.00           H
ATOM   2231  CE1 PHE   142      32.849  32.212  45.238  1.00  0.00           C
ATOM   2232  HE1 PHE   142      32.778  33.001  44.505  1.00  0.00           H
ATOM   2233  CZ  PHE   142      31.824  32.081  46.161  1.00  0.00           C
ATOM   2234  HZ  PHE   142      31.049  32.832  46.121  1.00  0.00           H
ATOM   2235  CE2 PHE   142      31.866  31.082  47.175  1.00  0.00           C
ATOM   2236  HE2 PHE   142      31.146  31.144  47.976  1.00  0.00           H
ATOM   2237  CD2 PHE   142      32.984  30.291  47.317  1.00  0.00           C
ATOM   2238  HD2 PHE   142      32.971  29.612  48.156  1.00  0.00           H
ATOM   2239  C   PHE   142      37.728  28.783  47.134  1.00  0.00           C
ATOM   2240  O   PHE   142      38.553  28.900  46.162  1.00  0.00           O
ATOM   2241  N   PRO   143      37.696  27.713  47.918  1.00  0.00           N
ATOM   2242  CD  PRO   143      36.787  27.547  49.039  1.00  0.00           C
ATOM   2243  HD2 PRO   143      35.806  27.404  48.588  1.00  0.00           H
ATOM   2244  HD3 PRO   143      36.899  28.447  49.644  1.00  0.00           H
ATOM   2245  CG  PRO   143      37.289  26.325  49.908  1.00  0.00           C
ATOM   2246  HG2 PRO   143      36.506  25.666  50.286  1.00  0.00           H
ATOM   2247  HG3 PRO   143      37.890  26.641  50.761  1.00  0.00           H
ATOM   2248  CB  PRO   143      38.267  25.626  48.941  1.00  0.00           C
ATOM   2249  HB2 PRO   143      37.706  24.817  48.476  1.00  0.00           H
ATOM   2250  HB3 PRO   143      39.040  25.099  49.501  1.00  0.00           H
ATOM   2251  CA  PRO   143      38.681  26.628  47.902  1.00  0.00           C
ATOM   2252  HA  PRO   143      39.633  27.113  48.122  1.00  0.00           H
ATOM   2253  C   PRO   143      38.808  26.035  46.464  1.00  0.00           C
ATOM   2254  O   PRO   143      37.947  25.330  45.967  1.00  0.00           O
ATOM   2255  N   ALA   144      40.000  26.234  45.913  1.00  0.00           N
ATOM   2256  H   ALA   144      40.687  26.797  46.394  1.00  0.00           H
ATOM   2257  CA  ALA   144      40.159  26.074  44.450  1.00  0.00           C
ATOM   2258  HA  ALA   144      39.394  25.397  44.069  1.00  0.00           H
ATOM   2259  CB  ALA   144      39.963  27.407  43.764  1.00  0.00           C
ATOM   2260  HB1 ALA   144      40.276  27.271  42.729  1.00  0.00           H
ATOM   2261  HB2 ALA   144      40.644  28.118  44.230  1.00  0.00           H
ATOM   2262  HB3 ALA   144      38.917  27.712  43.817  1.00  0.00           H
ATOM   2263  C   ALA   144      41.562  25.540  44.119  1.00  0.00           C
ATOM   2264  O   ALA   144      42.375  25.429  44.985  1.00  0.00           O
ATOM   2265  N   SER   145      41.835  25.044  42.923  1.00  0.00           N
ATOM   2266  H   SER   145      41.084  25.115  42.251  1.00  0.00           H
ATOM   2267  CA  SER   145      43.116  24.435  42.446  1.00  0.00           C
ATOM   2268  HA  SER   145      43.931  24.771  43.086  1.00  0.00           H
ATOM   2269  CB  SER   145      43.030  22.908  42.369  1.00  0.00           C
ATOM   2270  HB2 SER   145      43.048  22.537  43.394  1.00  0.00           H
ATOM   2271  HB3 SER   145      42.098  22.717  41.839  1.00  0.00           H
ATOM   2272  OG  SER   145      44.082  22.372  41.515  1.00  0.00           O
ATOM   2273  HG  SER   145      44.971  22.635  41.767  1.00  0.00           H
ATOM   2274  C   SER   145      43.254  24.899  41.014  1.00  0.00           C
ATOM   2275  O   SER   145      42.232  25.103  40.306  1.00  0.00           O
ATOM   2276  N   GLN   146      44.482  25.273  40.653  1.00  0.00           N
ATOM   2277  H   GLN   146      45.288  25.159  41.251  1.00  0.00           H
ATOM   2278  CA  GLN   146      44.674  25.924  39.401  1.00  0.00           C
ATOM   2279  HA  GLN   146      43.759  25.852  38.814  1.00  0.00           H
ATOM   2280  CB  GLN   146      44.874  27.433  39.685  1.00  0.00           C
ATOM   2281  HB2 GLN   146      44.152  27.761  40.433  1.00  0.00           H
ATOM   2282  HB3 GLN   146      45.894  27.641  40.008  1.00  0.00           H
ATOM   2283  CG  GLN   146      44.537  28.287  38.459  1.00  0.00           C
ATOM   2284  HG2 GLN   146      45.215  28.138  37.618  1.00  0.00           H
ATOM   2285  HG3 GLN   146      43.535  28.011  38.132  1.00  0.00           H
ATOM   2286  CD  GLN   146      44.581  29.808  38.761  1.00  0.00           C
ATOM   2287  OE1 GLN   146      44.673  30.242  39.933  1.00  0.00           O
ATOM   2288  NE2 GLN   146      44.686  30.700  37.803  1.00  0.00           N
ATOM   2289 HE21 GLN   146      44.736  31.658  38.121  1.00  0.00           H
ATOM   2290 HE22 GLN   146      44.448  30.451  36.854  1.00  0.00           H
ATOM   2291  C   GLN   146      45.881  25.388  38.578  1.00  0.00           C
ATOM   2292  O   GLN   146      46.954  25.126  39.168  1.00  0.00           O
ATOM   2293  N   ASN   147      45.818  25.354  37.196  1.00  0.00           N
ATOM   2294  H   ASN   147      44.885  25.443  36.821  1.00  0.00           H
ATOM   2295  CA  ASN   147      46.815  24.855  36.285  1.00  0.00           C
ATOM   2296  HA  ASN   147      47.687  24.582  36.881  1.00  0.00           H
ATOM   2297  CB  ASN   147      46.253  23.519  35.691  1.00  0.00           C
ATOM   2298  HB2 ASN   147      45.382  23.828  35.113  1.00  0.00           H
ATOM   2299  HB3 ASN   147      46.992  23.130  34.991  1.00  0.00           H
ATOM   2300  CG  ASN   147      45.863  22.500  36.693  1.00  0.00           C
ATOM   2301  OD1 ASN   147      46.633  21.753  37.167  1.00  0.00           O
ATOM   2302  ND2 ASN   147      44.595  22.336  36.949  1.00  0.00           N
ATOM   2303 HD21 ASN   147      43.890  22.938  36.549  1.00  0.00           H
ATOM   2304 HD22 ASN   147      44.250  21.661  37.616  1.00  0.00           H
ATOM   2305  C   ASN   147      47.154  25.793  35.046  1.00  0.00           C
ATOM   2306  O   ASN   147      48.168  25.557  34.363  1.00  0.00           O
ATOM   2307  N   LYS   148      46.361  26.929  34.869  1.00  0.00           N
ATOM   2308  H   LYS   148      45.599  27.174  35.486  1.00  0.00           H
ATOM   2309  CA  LYS   148      46.768  28.104  34.095  1.00  0.00           C
ATOM   2310  HA  LYS   148      47.840  28.301  34.138  1.00  0.00           H
ATOM   2311  CB  LYS   148      46.545  27.864  32.649  1.00  0.00           C
ATOM   2312  HB2 LYS   148      46.733  28.743  32.029  1.00  0.00           H
ATOM   2313  HB3 LYS   148      47.097  27.043  32.191  1.00  0.00           H
ATOM   2314  CG  LYS   148      45.103  27.563  32.389  1.00  0.00           C
ATOM   2315  HG2 LYS   148      44.807  26.618  32.846  1.00  0.00           H
ATOM   2316  HG3 LYS   148      44.505  28.276  32.956  1.00  0.00           H
ATOM   2317  CD  LYS   148      44.665  27.538  30.886  1.00  0.00           C
ATOM   2318  HD2 LYS   148      44.733  28.523  30.426  1.00  0.00           H
ATOM   2319  HD3 LYS   148      45.342  26.918  30.301  1.00  0.00           H
ATOM   2320  CE  LYS   148      43.260  27.050  30.689  1.00  0.00           C
ATOM   2321  HE2 LYS   148      42.622  27.638  31.350  1.00  0.00           H
ATOM   2322  HE3 LYS   148      42.845  27.347  29.726  1.00  0.00           H
ATOM   2323  NZ  LYS   148      43.130  25.613  31.045  1.00  0.00           N
ATOM   2324  HZ1 LYS   148      42.182  25.323  30.853  1.00  0.00           H
ATOM   2325  HZ2 LYS   148      43.361  25.326  31.986  1.00  0.00           H
ATOM   2326  HZ3 LYS   148      43.674  25.095  30.370  1.00  0.00           H
ATOM   2327  C   LYS   148      46.077  29.325  34.684  1.00  0.00           C
ATOM   2328  O   LYS   148      45.145  29.172  35.475  1.00  0.00           O
ATOM   2329  N   ILE   149      46.553  30.562  34.315  1.00  0.00           N
ATOM   2330  H   ILE   149      47.387  30.569  33.746  1.00  0.00           H
ATOM   2331  CA  ILE   149      46.016  31.858  34.889  1.00  0.00           C
ATOM   2332  HA  ILE   149      45.888  31.761  35.968  1.00  0.00           H
ATOM   2333  CB  ILE   149      46.803  33.157  34.481  1.00  0.00           C
ATOM   2334  HB  ILE   149      47.837  33.056  34.814  1.00  0.00           H
ATOM   2335  CG2 ILE   149      46.858  33.476  32.956  1.00  0.00           C
ATOM   2336 HG21 ILE   149      45.907  33.923  32.668  1.00  0.00           H
ATOM   2337 HG22 ILE   149      46.959  32.529  32.424  1.00  0.00           H
ATOM   2338 HG23 ILE   149      47.681  34.155  32.734  1.00  0.00           H
ATOM   2339  CG1 ILE   149      46.336  34.439  35.181  1.00  0.00           C
ATOM   2340 HG12 ILE   149      47.035  35.255  34.995  1.00  0.00           H
ATOM   2341 HG13 ILE   149      45.382  34.823  34.822  1.00  0.00           H
ATOM   2342  CD1 ILE   149      46.391  34.323  36.685  1.00  0.00           C
ATOM   2343 HD11 ILE   149      47.201  33.631  36.919  1.00  0.00           H
ATOM   2344 HD12 ILE   149      45.488  34.017  37.212  1.00  0.00           H
ATOM   2345 HD13 ILE   149      46.770  35.272  37.064  1.00  0.00           H
ATOM   2346  C   ILE   149      44.513  32.092  34.536  1.00  0.00           C
ATOM   2347  O   ILE   149      43.829  32.742  35.298  1.00  0.00           O
ATOM   2348  N   ASN   150      44.080  31.556  33.388  1.00  0.00           N
ATOM   2349  H   ASN   150      44.777  31.072  32.840  1.00  0.00           H
ATOM   2350  CA  ASN   150      42.692  31.597  32.873  1.00  0.00           C
ATOM   2351  HA  ASN   150      42.065  32.327  33.387  1.00  0.00           H
ATOM   2352  CB  ASN   150      42.779  32.101  31.398  1.00  0.00           C
ATOM   2353  HB2 ASN   150      41.790  32.425  31.072  1.00  0.00           H
ATOM   2354  HB3 ASN   150      43.329  33.034  31.270  1.00  0.00           H
ATOM   2355  CG  ASN   150      43.444  31.164  30.390  1.00  0.00           C
ATOM   2356  OD1 ASN   150      44.660  30.907  30.349  1.00  0.00           O
ATOM   2357  ND2 ASN   150      42.741  30.596  29.439  1.00  0.00           N
ATOM   2358 HD21 ASN   150      41.808  30.924  29.228  1.00  0.00           H
ATOM   2359 HD22 ASN   150      43.176  29.916  28.832  1.00  0.00           H
ATOM   2360  C   ASN   150      41.900  30.348  33.120  1.00  0.00           C
ATOM   2361  O   ASN   150      41.315  29.817  32.194  1.00  0.00           O
ATOM   2362  N   GLU   151      41.935  29.864  34.374  1.00  0.00           N
ATOM   2363  H   GLU   151      42.433  30.285  35.146  1.00  0.00           H
ATOM   2364  CA  GLU   151      41.262  28.650  34.788  1.00  0.00           C
ATOM   2365  HA  GLU   151      40.322  28.443  34.274  1.00  0.00           H
ATOM   2366  CB  GLU   151      42.102  27.405  34.387  1.00  0.00           C
ATOM   2367  HB2 GLU   151      41.939  27.205  33.328  1.00  0.00           H
ATOM   2368  HB3 GLU   151      43.141  27.586  34.663  1.00  0.00           H
ATOM   2369  CG  GLU   151      41.670  26.169  35.157  1.00  0.00           C
ATOM   2370  HG2 GLU   151      41.771  26.364  36.225  1.00  0.00           H
ATOM   2371  HG3 GLU   151      40.651  25.840  34.953  1.00  0.00           H
ATOM   2372  CD  GLU   151      42.541  24.961  34.795  1.00  0.00           C
ATOM   2373  OE1 GLU   151      42.918  24.746  33.660  1.00  0.00           O
ATOM   2374  OE2 GLU   151      42.714  24.047  35.648  1.00  0.00           O
ATOM   2375  C   GLU   151      41.003  28.740  36.344  1.00  0.00           C
ATOM   2376  O   GLU   151      41.819  29.458  36.902  1.00  0.00           O
ATOM   2377  N   GLY   152      40.047  28.050  36.955  1.00  0.00           N
ATOM   2378  H   GLY   152      39.367  27.685  36.304  1.00  0.00           H
ATOM   2379  CA  GLY   152      40.018  27.914  38.392  1.00  0.00           C
ATOM   2380  HA2 GLY   152      40.989  27.685  38.830  1.00  0.00           H
ATOM   2381  HA3 GLY   152      39.473  28.753  38.826  1.00  0.00           H
ATOM   2382  C   GLY   152      39.003  26.767  38.792  1.00  0.00           C
ATOM   2383  O   GLY   152      37.821  26.973  39.156  1.00  0.00           O
ATOM   2384  N   ILE   153      39.499  25.544  38.903  1.00  0.00           N
ATOM   2385  H   ILE   153      40.449  25.419  38.580  1.00  0.00           H
ATOM   2386  CA  ILE   153      38.792  24.372  39.378  1.00  0.00           C
ATOM   2387  HA  ILE   153      37.934  24.235  38.721  1.00  0.00           H
ATOM   2388  CB  ILE   153      39.570  23.091  39.272  1.00  0.00           C
ATOM   2389  HB  ILE   153      40.408  23.158  39.966  1.00  0.00           H
ATOM   2390  CG2 ILE   153      38.693  21.933  39.761  1.00  0.00           C
ATOM   2391 HG21 ILE   153      37.727  21.884  39.258  1.00  0.00           H
ATOM   2392 HG22 ILE   153      38.515  21.927  40.836  1.00  0.00           H
ATOM   2393 HG23 ILE   153      39.319  21.055  39.601  1.00  0.00           H
ATOM   2394  CG1 ILE   153      40.167  22.716  37.885  1.00  0.00           C
ATOM   2395 HG12 ILE   153      41.088  23.299  37.831  1.00  0.00           H
ATOM   2396 HG13 ILE   153      40.407  21.653  37.893  1.00  0.00           H
ATOM   2397  CD1 ILE   153      39.237  23.069  36.718  1.00  0.00           C
ATOM   2398 HD11 ILE   153      38.325  22.477  36.792  1.00  0.00           H
ATOM   2399 HD12 ILE   153      39.729  22.888  35.761  1.00  0.00           H
ATOM   2400 HD13 ILE   153      39.101  24.149  36.657  1.00  0.00           H
ATOM   2401  C   ILE   153      38.328  24.575  40.823  1.00  0.00           C
ATOM   2402  O   ILE   153      39.156  24.723  41.745  1.00  0.00           O
ATOM   2403  N   LEU   154      37.003  24.689  41.019  1.00  0.00           N
ATOM   2404  H   LEU   154      36.439  24.820  40.191  1.00  0.00           H
ATOM   2405  CA  LEU   154      36.350  24.768  42.320  1.00  0.00           C
ATOM   2406  HA  LEU   154      36.727  25.517  43.015  1.00  0.00           H
ATOM   2407  CB  LEU   154      34.892  25.187  41.925  1.00  0.00           C
ATOM   2408  HB2 LEU   154      34.903  26.089  41.312  1.00  0.00           H
ATOM   2409  HB3 LEU   154      34.406  24.427  41.314  1.00  0.00           H
ATOM   2410  CG  LEU   154      33.967  25.418  43.192  1.00  0.00           C
ATOM   2411  HG  LEU   154      33.908  24.456  43.701  1.00  0.00           H
ATOM   2412  CD1 LEU   154      34.612  26.546  44.056  1.00  0.00           C
ATOM   2413 HD11 LEU   154      35.052  27.391  43.528  1.00  0.00           H
ATOM   2414 HD12 LEU   154      35.509  26.193  44.565  1.00  0.00           H
ATOM   2415 HD13 LEU   154      33.817  26.852  44.736  1.00  0.00           H
ATOM   2416  CD2 LEU   154      32.582  25.879  42.796  1.00  0.00           C
ATOM   2417 HD21 LEU   154      32.080  25.150  42.160  1.00  0.00           H
ATOM   2418 HD22 LEU   154      32.019  25.944  43.728  1.00  0.00           H
ATOM   2419 HD23 LEU   154      32.678  26.903  42.437  1.00  0.00           H
ATOM   2420  C   LEU   154      36.499  23.401  43.075  1.00  0.00           C
ATOM   2421  O   LEU   154      36.079  22.387  42.552  1.00  0.00           O
ATOM   2422  N   GLN   155      37.148  23.387  44.239  1.00  0.00           N
ATOM   2423  H   GLN   155      37.375  24.278  44.655  1.00  0.00           H
ATOM   2424  CA  GLN   155      37.320  22.151  44.993  1.00  0.00           C
ATOM   2425  HA  GLN   155      37.242  21.375  44.232  1.00  0.00           H
ATOM   2426  CB  GLN   155      38.647  21.969  45.697  1.00  0.00           C
ATOM   2427  HB2 GLN   155      38.739  22.650  46.543  1.00  0.00           H
ATOM   2428  HB3 GLN   155      38.620  20.985  46.165  1.00  0.00           H
ATOM   2429  CG  GLN   155      39.947  22.033  44.869  1.00  0.00           C
ATOM   2430  HG2 GLN   155      40.001  21.187  44.183  1.00  0.00           H
ATOM   2431  HG3 GLN   155      39.914  22.968  44.310  1.00  0.00           H
ATOM   2432  CD  GLN   155      41.099  21.918  45.822  1.00  0.00           C
ATOM   2433  OE1 GLN   155      41.493  22.865  46.440  1.00  0.00           O
ATOM   2434  NE2 GLN   155      41.664  20.703  46.084  1.00  0.00           N
ATOM   2435 HE21 GLN   155      42.236  20.574  46.905  1.00  0.00           H
ATOM   2436 HE22 GLN   155      41.299  19.884  45.620  1.00  0.00           H
ATOM   2437  C   GLN   155      36.141  21.947  45.931  1.00  0.00           C
ATOM   2438  O   GLN   155      35.488  20.882  45.976  1.00  0.00           O
ATOM   2439  N   ARG   156      35.739  23.055  46.537  1.00  0.00           N
ATOM   2440  H   ARG   156      36.270  23.878  46.287  1.00  0.00           H
ATOM   2441  CA  ARG   156      34.640  23.135  47.466  1.00  0.00           C
ATOM   2442  HA  ARG   156      33.786  22.481  47.287  1.00  0.00           H
ATOM   2443  CB  ARG   156      35.026  22.841  48.898  1.00  0.00           C
ATOM   2444  HB2 ARG   156      35.938  23.349  49.214  1.00  0.00           H
ATOM   2445  HB3 ARG   156      34.270  23.243  49.573  1.00  0.00           H
ATOM   2446  CG  ARG   156      35.444  21.411  49.329  1.00  0.00           C
ATOM   2447  HG2 ARG   156      34.657  20.701  49.073  1.00  0.00           H
ATOM   2448  HG3 ARG   156      36.392  21.170  48.850  1.00  0.00           H
ATOM   2449  CD  ARG   156      35.743  21.425  50.820  1.00  0.00           C
ATOM   2450  HD2 ARG   156      36.521  22.167  50.998  1.00  0.00           H
ATOM   2451  HD3 ARG   156      34.958  21.640  51.544  1.00  0.00           H
ATOM   2452  NE  ARG   156      36.261  20.130  51.138  1.00  0.00           N
ATOM   2453  HE  ARG   156      35.953  19.387  50.527  1.00  0.00           H
ATOM   2454  CZ  ARG   156      36.979  19.818  52.191  1.00  0.00           C
ATOM   2455  NH1 ARG   156      37.203  20.663  53.119  1.00  0.00           N
ATOM   2456 HH11 ARG   156      36.879  21.619  53.099  1.00  0.00           H
ATOM   2457 HH12 ARG   156      37.938  20.472  53.785  1.00  0.00           H
ATOM   2458  NH2 ARG   156      37.450  18.624  52.377  1.00  0.00           N
ATOM   2459 HH21 ARG   156      37.320  17.964  51.624  1.00  0.00           H
ATOM   2460 HH22 ARG   156      37.753  18.304  53.285  1.00  0.00           H
ATOM   2461  C   ARG   156      34.018  24.533  47.473  1.00  0.00           C
ATOM   2462  O   ARG   156      34.685  25.504  47.729  1.00  0.00           O
ATOM   2463  N   TRP   157      32.762  24.667  47.185  1.00  0.00           N
ATOM   2464  H   TRP   157      32.200  23.855  46.973  1.00  0.00           H
ATOM   2465  CA  TRP   157      32.109  25.860  47.683  1.00  0.00           C
ATOM   2466  HA  TRP   157      32.434  26.692  47.057  1.00  0.00           H
ATOM   2467  CB  TRP   157      30.591  25.784  47.532  1.00  0.00           C
ATOM   2468  HB2 TRP   157      30.182  24.941  48.089  1.00  0.00           H
ATOM   2469  HB3 TRP   157      30.149  26.597  48.106  1.00  0.00           H
ATOM   2470  CG  TRP   157      29.976  25.839  46.144  1.00  0.00           C
ATOM   2471  CD1 TRP   157      29.330  24.749  45.635  1.00  0.00           C
ATOM   2472  HD1 TRP   157      29.019  23.889  46.209  1.00  0.00           H
ATOM   2473  NE1 TRP   157      28.985  25.170  44.326  1.00  0.00           N
ATOM   2474  HE1 TRP   157      28.475  24.500  43.769  1.00  0.00           H
ATOM   2475  CE2 TRP   157      29.360  26.388  43.931  1.00  0.00           C
ATOM   2476  CZ2 TRP   157      29.205  27.187  42.778  1.00  0.00           C
ATOM   2477  HZ2 TRP   157      28.715  26.766  41.912  1.00  0.00           H
ATOM   2478  CH2 TRP   157      29.706  28.488  42.766  1.00  0.00           C
ATOM   2479  HH2 TRP   157      29.694  29.154  41.914  1.00  0.00           H
ATOM   2480  CZ3 TRP   157      30.511  28.979  43.838  1.00  0.00           C
ATOM   2481  HZ3 TRP   157      30.868  29.998  43.796  1.00  0.00           H
ATOM   2482  CE3 TRP   157      30.594  28.200  45.000  1.00  0.00           C
ATOM   2483  HE3 TRP   157      31.133  28.578  45.857  1.00  0.00           H
ATOM   2484  CD2 TRP   157      29.972  26.899  45.148  1.00  0.00           C
ATOM   2485  C   TRP   157      32.380  26.253  49.158  1.00  0.00           C
ATOM   2486  O   TRP   157      32.572  25.410  50.002  1.00  0.00           O
ATOM   2487  N   THR   158      32.212  27.531  49.478  1.00  0.00           N
ATOM   2488  H   THR   158      31.859  28.152  48.765  1.00  0.00           H
ATOM   2489  CA  THR   158      32.166  28.150  50.802  1.00  0.00           C
ATOM   2490  HA  THR   158      31.738  27.448  51.516  1.00  0.00           H
ATOM   2491  CB  THR   158      33.614  28.570  51.277  1.00  0.00           C
ATOM   2492  HB  THR   158      33.458  29.008  52.263  1.00  0.00           H
ATOM   2493  CG2 THR   158      34.520  27.393  51.532  1.00  0.00           C
ATOM   2494 HG21 THR   158      34.460  26.878  52.491  1.00  0.00           H
ATOM   2495 HG22 THR   158      35.538  27.782  51.549  1.00  0.00           H
ATOM   2496 HG23 THR   158      34.496  26.658  50.727  1.00  0.00           H
ATOM   2497  OG1 THR   158      34.136  29.555  50.432  1.00  0.00           O
ATOM   2498  HG1 THR   158      34.954  29.913  50.783  1.00  0.00           H
ATOM   2499  C   THR   158      31.220  29.347  50.670  1.00  0.00           C
ATOM   2500  O   THR   158      30.475  29.439  49.670  1.00  0.00           O
ATOM   2501  N   LYS   159      31.090  30.204  51.677  1.00  0.00           N
ATOM   2502  H   LYS   159      31.755  30.173  52.437  1.00  0.00           H
ATOM   2503  CA  LYS   159      30.134  31.405  51.604  1.00  0.00           C
ATOM   2504  HA  LYS   159      30.159  31.871  52.589  1.00  0.00           H
ATOM   2505  CB  LYS   159      30.630  32.363  50.487  1.00  0.00           C
ATOM   2506  HB2 LYS   159      30.206  32.181  49.499  1.00  0.00           H
ATOM   2507  HB3 LYS   159      30.287  33.341  50.824  1.00  0.00           H
ATOM   2508  CG  LYS   159      32.147  32.575  50.420  1.00  0.00           C
ATOM   2509  HG2 LYS   159      32.641  31.616  50.274  1.00  0.00           H
ATOM   2510  HG3 LYS   159      32.378  33.209  49.564  1.00  0.00           H
ATOM   2511  CD  LYS   159      32.864  33.168  51.695  1.00  0.00           C
ATOM   2512  HD2 LYS   159      32.639  34.224  51.852  1.00  0.00           H
ATOM   2513  HD3 LYS   159      32.599  32.557  52.557  1.00  0.00           H
ATOM   2514  CE  LYS   159      34.340  33.069  51.395  1.00  0.00           C
ATOM   2515  HE2 LYS   159      34.588  32.053  51.091  1.00  0.00           H
ATOM   2516  HE3 LYS   159      34.695  33.768  50.637  1.00  0.00           H
ATOM   2517  NZ  LYS   159      35.133  33.428  52.548  1.00  0.00           N
ATOM   2518  HZ1 LYS   159      36.091  33.503  52.238  1.00  0.00           H
ATOM   2519  HZ2 LYS   159      35.018  32.820  53.347  1.00  0.00           H
ATOM   2520  HZ3 LYS   159      34.939  34.389  52.791  1.00  0.00           H
ATOM   2521  C   LYS   159      28.627  30.979  51.454  1.00  0.00           C
ATOM   2522  O   LYS   159      27.789  31.698  51.015  1.00  0.00           O
ATOM   2523  N   GLY   160      28.312  29.792  51.961  1.00  0.00           N
ATOM   2524  H   GLY   160      29.164  29.288  52.162  1.00  0.00           H
ATOM   2525  CA  GLY   160      26.953  29.196  51.926  1.00  0.00           C
ATOM   2526  HA2 GLY   160      27.022  28.301  52.544  1.00  0.00           H
ATOM   2527  HA3 GLY   160      26.218  29.918  52.281  1.00  0.00           H
ATOM   2528  C   GLY   160      26.518  28.674  50.541  1.00  0.00           C
ATOM   2529  O   GLY   160      25.367  28.333  50.291  1.00  0.00           O
ATOM   2530  N   PHE   161      27.356  28.632  49.488  1.00  0.00           N
ATOM   2531  H   PHE   161      28.307  28.960  49.571  1.00  0.00           H
ATOM   2532  CA  PHE   161      26.970  28.095  48.195  1.00  0.00           C
ATOM   2533  HA  PHE   161      26.046  28.639  48.003  1.00  0.00           H
ATOM   2534  CB  PHE   161      27.990  28.417  47.192  1.00  0.00           C
ATOM   2535  HB2 PHE   161      28.900  28.245  47.768  1.00  0.00           H
ATOM   2536  HB3 PHE   161      27.797  27.724  46.372  1.00  0.00           H
ATOM   2537  CG  PHE   161      27.779  29.760  46.615  1.00  0.00           C
ATOM   2538  CD1 PHE   161      28.253  30.933  47.276  1.00  0.00           C
ATOM   2539  HD1 PHE   161      28.774  30.958  48.223  1.00  0.00           H
ATOM   2540  CE1 PHE   161      28.105  32.143  46.720  1.00  0.00           C
ATOM   2541  HE1 PHE   161      28.634  32.996  47.120  1.00  0.00           H
ATOM   2542  CZ  PHE   161      27.486  32.349  45.498  1.00  0.00           C
ATOM   2543  HZ  PHE   161      27.272  33.342  45.133  1.00  0.00           H
ATOM   2544  CE2 PHE   161      26.957  31.204  44.887  1.00  0.00           C
ATOM   2545  HE2 PHE   161      26.302  31.379  44.045  1.00  0.00           H
ATOM   2546  CD2 PHE   161      27.085  29.945  45.434  1.00  0.00           C
ATOM   2547  HD2 PHE   161      26.591  29.226  44.799  1.00  0.00           H
ATOM   2548  C   PHE   161      26.736  26.606  48.145  1.00  0.00           C
ATOM   2549  O   PHE   161      27.435  25.815  48.736  1.00  0.00           O
ATOM   2550  N   ASP   162      25.689  26.138  47.403  1.00  0.00           N
ATOM   2551  H   ASP   162      25.068  26.803  46.966  1.00  0.00           H
ATOM   2552  CA  ASP   162      25.451  24.722  47.156  1.00  0.00           C
ATOM   2553  HA  ASP   162      26.376  24.153  47.237  1.00  0.00           H
ATOM   2554  CB  ASP   162      24.428  24.132  48.222  1.00  0.00           C
ATOM   2555  HB2 ASP   162      24.613  24.539  49.215  1.00  0.00           H
ATOM   2556  HB3 ASP   162      23.401  24.358  47.936  1.00  0.00           H
ATOM   2557  CG  ASP   162      24.425  22.602  48.463  1.00  0.00           C
ATOM   2558  OD1 ASP   162      23.484  22.069  49.146  1.00  0.00           O
ATOM   2559  OD2 ASP   162      25.232  21.833  47.931  1.00  0.00           O
ATOM   2560  C   ASP   162      25.024  24.470  45.682  1.00  0.00           C
ATOM   2561  O   ASP   162      23.984  23.862  45.379  1.00  0.00           O
ATOM   2562  N   ILE   163      25.643  25.117  44.650  1.00  0.00           N
ATOM   2563  H   ILE   163      26.373  25.775  44.881  1.00  0.00           H
ATOM   2564  CA  ILE   163      25.248  24.835  43.225  1.00  0.00           C
ATOM   2565  HA  ILE   163      24.193  24.570  43.159  1.00  0.00           H
ATOM   2566  CB  ILE   163      25.481  26.069  42.231  1.00  0.00           C
ATOM   2567  HB  ILE   163      26.540  26.323  42.194  1.00  0.00           H
ATOM   2568  CG2 ILE   163      24.897  25.718  40.877  1.00  0.00           C
ATOM   2569 HG21 ILE   163      23.825  25.687  41.069  1.00  0.00           H
ATOM   2570 HG22 ILE   163      24.967  24.680  40.551  1.00  0.00           H
ATOM   2571 HG23 ILE   163      25.234  26.410  40.106  1.00  0.00           H
ATOM   2572  CG1 ILE   163      24.607  27.236  42.855  1.00  0.00           C
ATOM   2573 HG12 ILE   163      23.604  26.898  43.117  1.00  0.00           H
ATOM   2574 HG13 ILE   163      24.963  27.480  43.857  1.00  0.00           H
ATOM   2575  CD1 ILE   163      24.681  28.484  41.971  1.00  0.00           C
ATOM   2576 HD11 ILE   163      24.473  29.386  42.548  1.00  0.00           H
ATOM   2577 HD12 ILE   163      23.887  28.373  41.233  1.00  0.00           H
ATOM   2578 HD13 ILE   163      25.609  28.683  41.438  1.00  0.00           H
ATOM   2579  C   ILE   163      25.848  23.540  42.732  1.00  0.00           C
ATOM   2580  O   ILE   163      27.050  23.441  42.916  1.00  0.00           O
ATOM   2581  N   PRO   164      25.219  22.519  42.133  1.00  0.00           N
ATOM   2582  CD  PRO   164      23.769  22.466  42.022  1.00  0.00           C
ATOM   2583  HD2 PRO   164      23.405  23.327  41.460  1.00  0.00           H
ATOM   2584  HD3 PRO   164      23.455  22.272  43.047  1.00  0.00           H
ATOM   2585  CG  PRO   164      23.538  21.236  41.152  1.00  0.00           C
ATOM   2586  HG2 PRO   164      23.794  21.332  40.097  1.00  0.00           H
ATOM   2587  HG3 PRO   164      22.521  20.848  41.206  1.00  0.00           H
ATOM   2588  CB  PRO   164      24.608  20.268  41.782  1.00  0.00           C
ATOM   2589  HB2 PRO   164      24.726  19.311  41.276  1.00  0.00           H
ATOM   2590  HB3 PRO   164      24.242  20.084  42.793  1.00  0.00           H
ATOM   2591  CA  PRO   164      25.822  21.250  41.672  1.00  0.00           C
ATOM   2592  HA  PRO   164      26.472  20.869  42.459  1.00  0.00           H
ATOM   2593  C   PRO   164      26.613  21.424  40.337  1.00  0.00           C
ATOM   2594  O   PRO   164      26.570  22.482  39.731  1.00  0.00           O
ATOM   2595  N   ASN   165      27.305  20.322  40.003  1.00  0.00           N
ATOM   2596  H   ASN   165      27.279  19.568  40.674  1.00  0.00           H
ATOM   2597  CA  ASN   165      27.899  20.147  38.718  1.00  0.00           C
ATOM   2598  HA  ASN   165      28.555  19.277  38.665  1.00  0.00           H
ATOM   2599  CB  ASN   165      26.866  19.910  37.581  1.00  0.00           C
ATOM   2600  HB2 ASN   165      26.278  20.822  37.471  1.00  0.00           H
ATOM   2601  HB3 ASN   165      27.339  19.915  36.599  1.00  0.00           H
ATOM   2602  CG  ASN   165      25.928  18.700  37.575  1.00  0.00           C
ATOM   2603  OD1 ASN   165      25.760  18.036  38.588  1.00  0.00           O
ATOM   2604  ND2 ASN   165      25.388  18.370  36.440  1.00  0.00           N
ATOM   2605 HD21 ASN   165      25.587  18.973  35.654  1.00  0.00           H
ATOM   2606 HD22 ASN   165      24.959  17.481  36.226  1.00  0.00           H
ATOM   2607  C   ASN   165      28.969  21.247  38.334  1.00  0.00           C
ATOM   2608  O   ASN   165      29.357  21.453  37.151  1.00  0.00           O
ATOM   2609  N   ILE   166      29.635  21.923  39.302  1.00  0.00           N
ATOM   2610  H   ILE   166      29.397  21.650  40.244  1.00  0.00           H
ATOM   2611  CA  ILE   166      30.615  23.085  39.158  1.00  0.00           C
ATOM   2612  HA  ILE   166      30.750  23.175  38.080  1.00  0.00           H
ATOM   2613  CB  ILE   166      29.875  24.390  39.578  1.00  0.00           C
ATOM   2614  HB  ILE   166      29.483  24.386  40.595  1.00  0.00           H
ATOM   2615  CG2 ILE   166      30.881  25.666  39.525  1.00  0.00           C
ATOM   2616 HG21 ILE   166      30.914  26.130  38.540  1.00  0.00           H
ATOM   2617 HG22 ILE   166      31.869  25.365  39.876  1.00  0.00           H
ATOM   2618 HG23 ILE   166      30.417  26.321  40.263  1.00  0.00           H
ATOM   2619  CG1 ILE   166      28.793  24.737  38.533  1.00  0.00           C
ATOM   2620 HG12 ILE   166      29.274  24.976  37.586  1.00  0.00           H
ATOM   2621 HG13 ILE   166      28.266  23.812  38.297  1.00  0.00           H
ATOM   2622  CD1 ILE   166      27.783  25.797  38.919  1.00  0.00           C
ATOM   2623 HD11 ILE   166      28.401  26.638  39.235  1.00  0.00           H
ATOM   2624 HD12 ILE   166      27.193  25.475  39.776  1.00  0.00           H
ATOM   2625 HD13 ILE   166      27.189  26.211  38.104  1.00  0.00           H
ATOM   2626  C   ILE   166      31.892  22.762  39.901  1.00  0.00           C
ATOM   2627  O   ILE   166      32.925  22.888  39.282  1.00  0.00           O
ATOM   2628  N   GLU   167      31.906  21.979  40.933  1.00  0.00           N
ATOM   2629  H   GLU   167      31.044  21.750  41.408  1.00  0.00           H
ATOM   2630  CA  GLU   167      33.099  21.481  41.641  1.00  0.00           C
ATOM   2631  HA  GLU   167      33.825  22.295  41.634  1.00  0.00           H
ATOM   2632  CB  GLU   167      32.836  20.955  43.059  1.00  0.00           C
ATOM   2633  HB2 GLU   167      32.091  20.161  43.121  1.00  0.00           H
ATOM   2634  HB3 GLU   167      33.727  20.457  43.443  1.00  0.00           H
ATOM   2635  CG  GLU   167      32.537  22.155  43.968  1.00  0.00           C
ATOM   2636  HG2 GLU   167      33.466  22.457  44.451  1.00  0.00           H
ATOM   2637  HG3 GLU   167      32.163  22.983  43.365  1.00  0.00           H
ATOM   2638  CD  GLU   167      31.445  21.909  45.004  1.00  0.00           C
ATOM   2639  OE1 GLU   167      31.686  21.986  46.223  1.00  0.00           O
ATOM   2640  OE2 GLU   167      30.300  21.477  44.696  1.00  0.00           O
ATOM   2641  C   GLU   167      33.724  20.445  40.730  1.00  0.00           C
ATOM   2642  O   GLU   167      33.020  19.622  40.227  1.00  0.00           O
ATOM   2643  N   ASN   168      35.029  20.447  40.484  1.00  0.00           N
ATOM   2644  H   ASN   168      35.492  21.077  41.123  1.00  0.00           H
ATOM   2645  CA  ASN   168      35.764  19.628  39.508  1.00  0.00           C
ATOM   2646  HA  ASN   168      36.824  19.747  39.732  1.00  0.00           H
ATOM   2647  CB  ASN   168      35.510  18.154  39.738  1.00  0.00           C
ATOM   2648  HB2 ASN   168      34.577  17.883  39.245  1.00  0.00           H
ATOM   2649  HB3 ASN   168      36.305  17.516  39.351  1.00  0.00           H
ATOM   2650  CG  ASN   168      35.473  17.632  41.183  1.00  0.00           C
ATOM   2651  OD1 ASN   168      36.141  18.118  42.104  1.00  0.00           O
ATOM   2652  ND2 ASN   168      34.839  16.527  41.369  1.00  0.00           N
ATOM   2653 HD21 ASN   168      34.526  16.012  40.559  1.00  0.00           H
ATOM   2654 HD22 ASN   168      34.830  16.059  42.265  1.00  0.00           H
ATOM   2655  C   ASN   168      35.638  20.169  38.060  1.00  0.00           C
ATOM   2656  O   ASN   168      36.095  19.486  37.092  1.00  0.00           O
ATOM   2657  N   HID   169      35.144  21.413  37.859  1.00  0.00           N
ATOM   2658  H   HID   169      34.746  21.952  38.615  1.00  0.00           H
ATOM   2659  CA  HID   169      35.086  22.190  36.590  1.00  0.00           C
ATOM   2660  HA  HID   169      35.704  21.714  35.830  1.00  0.00           H
ATOM   2661  CB  HID   169      33.719  22.153  36.004  1.00  0.00           C
ATOM   2662  HB2 HID   169      33.016  22.790  36.541  1.00  0.00           H
ATOM   2663  HB3 HID   169      33.701  22.417  34.947  1.00  0.00           H
ATOM   2664  CG  HID   169      33.021  20.845  36.071  1.00  0.00           C
ATOM   2665  ND1 HID   169      32.261  20.370  37.155  1.00  0.00           N
ATOM   2666  HD1 HID   169      32.206  20.765  38.083  1.00  0.00           H
ATOM   2667  CE1 HID   169      31.791  19.170  36.774  1.00  0.00           C
ATOM   2668  HE1 HID   169      31.004  18.619  37.270  1.00  0.00           H
ATOM   2669  NE2 HID   169      32.213  18.907  35.559  1.00  0.00           N
ATOM   2670  CD2 HID   169      32.951  19.955  35.052  1.00  0.00           C
ATOM   2671  HD2 HID   169      33.395  20.102  34.078  1.00  0.00           H
ATOM   2672  C   HID   169      35.665  23.558  36.720  1.00  0.00           C
ATOM   2673  O   HID   169      35.727  24.170  37.801  1.00  0.00           O
ATOM   2674  N   ASP   170      36.149  24.060  35.618  1.00  0.00           N
ATOM   2675  H   ASP   170      36.238  23.451  34.819  1.00  0.00           H
ATOM   2676  CA  ASP   170      36.592  25.416  35.487  1.00  0.00           C
ATOM   2677  HA  ASP   170      37.109  25.668  36.413  1.00  0.00           H
ATOM   2678  CB  ASP   170      37.514  25.450  34.236  1.00  0.00           C
ATOM   2679  HB2 ASP   170      38.275  24.669  34.232  1.00  0.00           H
ATOM   2680  HB3 ASP   170      36.871  25.359  33.361  1.00  0.00           H
ATOM   2681  CG  ASP   170      38.144  26.862  33.971  1.00  0.00           C
ATOM   2682  OD1 ASP   170      38.094  27.766  34.844  1.00  0.00           O
ATOM   2683  OD2 ASP   170      38.684  27.011  32.814  1.00  0.00           O
ATOM   2684  C   ASP   170      35.431  26.406  35.343  1.00  0.00           C
ATOM   2685  O   ASP   170      34.549  26.180  34.505  1.00  0.00           O
ATOM   2686  N   VAL   171      35.476  27.534  36.024  1.00  0.00           N
ATOM   2687  H   VAL   171      36.141  27.498  36.782  1.00  0.00           H
ATOM   2688  CA  VAL   171      34.324  28.481  36.034  1.00  0.00           C
ATOM   2689  HA  VAL   171      33.420  27.881  35.930  1.00  0.00           H
ATOM   2690  CB  VAL   171      34.274  29.030  37.451  1.00  0.00           C
ATOM   2691  HB  VAL   171      33.464  29.758  37.431  1.00  0.00           H
ATOM   2692  CG1 VAL   171      33.880  28.069  38.592  1.00  0.00           C
ATOM   2693 HG11 VAL   171      34.670  27.447  39.012  1.00  0.00           H
ATOM   2694 HG12 VAL   171      33.314  28.520  39.406  1.00  0.00           H
ATOM   2695 HG13 VAL   171      33.179  27.405  38.088  1.00  0.00           H
ATOM   2696  CG2 VAL   171      35.565  29.835  37.873  1.00  0.00           C
ATOM   2697 HG21 VAL   171      35.894  30.587  37.155  1.00  0.00           H
ATOM   2698 HG22 VAL   171      36.436  29.187  37.977  1.00  0.00           H
ATOM   2699 HG23 VAL   171      35.449  30.361  38.821  1.00  0.00           H
ATOM   2700  C   VAL   171      34.455  29.611  35.032  1.00  0.00           C
ATOM   2701  O   VAL   171      33.504  30.248  34.686  1.00  0.00           O
ATOM   2702  N   VAL   172      35.629  29.854  34.454  1.00  0.00           N
ATOM   2703  H   VAL   172      36.436  29.326  34.753  1.00  0.00           H
ATOM   2704  CA  VAL   172      35.872  30.933  33.491  1.00  0.00           C
ATOM   2705  HA  VAL   172      35.575  31.884  33.932  1.00  0.00           H
ATOM   2706  CB  VAL   172      37.414  31.080  33.241  1.00  0.00           C
ATOM   2707  HB  VAL   172      37.994  30.159  33.179  1.00  0.00           H
ATOM   2708  CG1 VAL   172      37.698  31.788  31.897  1.00  0.00           C
ATOM   2709 HG11 VAL   172      37.702  31.167  31.003  1.00  0.00           H
ATOM   2710 HG12 VAL   172      36.941  32.557  31.744  1.00  0.00           H
ATOM   2711 HG13 VAL   172      38.715  32.176  31.953  1.00  0.00           H
ATOM   2712  CG2 VAL   172      38.023  31.947  34.386  1.00  0.00           C
ATOM   2713 HG21 VAL   172      39.107  31.967  34.280  1.00  0.00           H
ATOM   2714 HG22 VAL   172      37.795  31.566  35.382  1.00  0.00           H
ATOM   2715 HG23 VAL   172      37.595  32.949  34.338  1.00  0.00           H
ATOM   2716  C   VAL   172      35.053  30.715  32.226  1.00  0.00           C
ATOM   2717  O   VAL   172      34.571  31.691  31.664  1.00  0.00           O
ATOM   2718  N   PRO   173      34.887  29.463  31.686  1.00  0.00           N
ATOM   2719  CD  PRO   173      35.677  28.172  31.942  1.00  0.00           C
ATOM   2720  HD2 PRO   173      35.555  27.859  32.978  1.00  0.00           H
ATOM   2721  HD3 PRO   173      36.730  28.208  31.662  1.00  0.00           H
ATOM   2722  CG  PRO   173      34.951  27.078  31.188  1.00  0.00           C
ATOM   2723  HG2 PRO   173      34.132  26.799  31.851  1.00  0.00           H
ATOM   2724  HG3 PRO   173      35.632  26.326  30.792  1.00  0.00           H
ATOM   2725  CB  PRO   173      34.283  27.723  29.994  1.00  0.00           C
ATOM   2726  HB2 PRO   173      33.366  27.142  29.913  1.00  0.00           H
ATOM   2727  HB3 PRO   173      35.019  27.765  29.191  1.00  0.00           H
ATOM   2728  CA  PRO   173      33.983  29.165  30.555  1.00  0.00           C
ATOM   2729  HA  PRO   173      34.119  29.960  29.821  1.00  0.00           H
ATOM   2730  C   PRO   173      32.491  29.276  31.002  1.00  0.00           C
ATOM   2731  O   PRO   173      31.720  29.851  30.227  1.00  0.00           O
ATOM   2732  N   MET   174      32.071  28.876  32.171  1.00  0.00           N
ATOM   2733  H   MET   174      32.751  28.501  32.818  1.00  0.00           H
ATOM   2734  CA  MET   174      30.683  29.017  32.623  1.00  0.00           C
ATOM   2735  HA  MET   174      29.967  28.406  32.075  1.00  0.00           H
ATOM   2736  CB  MET   174      30.549  28.635  34.093  1.00  0.00           C
ATOM   2737  HB2 MET   174      31.257  29.226  34.674  1.00  0.00           H
ATOM   2738  HB3 MET   174      29.556  28.842  34.492  1.00  0.00           H
ATOM   2739  CG  MET   174      30.900  27.167  34.274  1.00  0.00           C
ATOM   2740  HG2 MET   174      30.311  26.538  33.608  1.00  0.00           H
ATOM   2741  HG3 MET   174      31.960  26.952  34.131  1.00  0.00           H
ATOM   2742  SD  MET   174      30.556  26.517  35.890  1.00  0.00           S
ATOM   2743  CE  MET   174      31.391  24.928  35.667  1.00  0.00           C
ATOM   2744  HE1 MET   174      31.609  24.446  36.620  1.00  0.00           H
ATOM   2745  HE2 MET   174      30.795  24.306  34.998  1.00  0.00           H
ATOM   2746  HE3 MET   174      32.315  25.127  35.125  1.00  0.00           H
ATOM   2747  C   MET   174      30.125  30.413  32.423  1.00  0.00           C
ATOM   2748  O   MET   174      29.010  30.496  31.949  1.00  0.00           O
ATOM   2749  N   LEU   175      30.965  31.431  32.606  1.00  0.00           N
ATOM   2750  H   LEU   175      31.915  31.197  32.859  1.00  0.00           H
ATOM   2751  CA  LEU   175      30.696  32.855  32.385  1.00  0.00           C
ATOM   2752  HA  LEU   175      29.657  33.105  32.599  1.00  0.00           H
ATOM   2753  CB  LEU   175      31.556  33.610  33.397  1.00  0.00           C
ATOM   2754  HB2 LEU   175      31.186  33.382  34.396  1.00  0.00           H
ATOM   2755  HB3 LEU   175      32.598  33.306  33.295  1.00  0.00           H
ATOM   2756  CG  LEU   175      31.451  35.197  33.201  1.00  0.00           C
ATOM   2757  HG  LEU   175      31.630  35.431  32.152  1.00  0.00           H
ATOM   2758  CD1 LEU   175      30.037  35.656  33.663  1.00  0.00           C
ATOM   2759 HD11 LEU   175      29.698  35.257  34.619  1.00  0.00           H
ATOM   2760 HD12 LEU   175      29.365  35.436  32.833  1.00  0.00           H
ATOM   2761 HD13 LEU   175      30.108  36.741  33.723  1.00  0.00           H
ATOM   2762  CD2 LEU   175      32.414  35.869  34.181  1.00  0.00           C
ATOM   2763 HD21 LEU   175      33.364  35.348  34.057  1.00  0.00           H
ATOM   2764 HD22 LEU   175      32.643  36.919  34.000  1.00  0.00           H
ATOM   2765 HD23 LEU   175      32.096  35.579  35.183  1.00  0.00           H
ATOM   2766  C   LEU   175      31.002  33.347  30.973  1.00  0.00           C
ATOM   2767  O   LEU   175      30.082  34.049  30.530  1.00  0.00           O
ATOM   2768  N   GLN   176      32.117  33.001  30.368  1.00  0.00           N
ATOM   2769  H   GLN   176      32.856  32.572  30.906  1.00  0.00           H
ATOM   2770  CA  GLN   176      32.325  33.325  28.933  1.00  0.00           C
ATOM   2771  HA  GLN   176      32.230  34.404  28.810  1.00  0.00           H
ATOM   2772  CB  GLN   176      33.783  33.016  28.472  1.00  0.00           C
ATOM   2773  HB2 GLN   176      34.476  33.289  29.269  1.00  0.00           H
ATOM   2774  HB3 GLN   176      33.903  31.937  28.377  1.00  0.00           H
ATOM   2775  CG  GLN   176      34.178  33.660  27.121  1.00  0.00           C
ATOM   2776  HG2 GLN   176      35.098  33.212  26.744  1.00  0.00           H
ATOM   2777  HG3 GLN   176      33.461  33.348  26.362  1.00  0.00           H
ATOM   2778  CD  GLN   176      34.226  35.206  26.967  1.00  0.00           C
ATOM   2779  OE1 GLN   176      34.016  35.942  27.922  1.00  0.00           O
ATOM   2780  NE2 GLN   176      34.423  35.783  25.812  1.00  0.00           N
ATOM   2781 HE21 GLN   176      34.076  36.729  25.746  1.00  0.00           H
ATOM   2782 HE22 GLN   176      34.503  35.294  24.931  1.00  0.00           H
ATOM   2783  C   GLN   176      31.230  32.683  27.964  1.00  0.00           C
ATOM   2784  O   GLN   176      30.906  33.156  26.921  1.00  0.00           O
ATOM   2785  N   LYS   177      30.532  31.566  28.344  1.00  0.00           N
ATOM   2786  H   LYS   177      30.904  31.088  29.153  1.00  0.00           H
ATOM   2787  CA  LYS   177      29.382  31.029  27.640  1.00  0.00           C
ATOM   2788  HA  LYS   177      29.716  30.636  26.679  1.00  0.00           H
ATOM   2789  CB  LYS   177      28.824  29.759  28.385  1.00  0.00           C
ATOM   2790  HB2 LYS   177      29.720  29.139  28.393  1.00  0.00           H
ATOM   2791  HB3 LYS   177      28.569  30.066  29.399  1.00  0.00           H
ATOM   2792  CG  LYS   177      27.740  29.004  27.595  1.00  0.00           C
ATOM   2793  HG2 LYS   177      26.820  29.579  27.703  1.00  0.00           H
ATOM   2794  HG3 LYS   177      28.145  28.936  26.586  1.00  0.00           H
ATOM   2795  CD  LYS   177      27.513  27.555  28.019  1.00  0.00           C
ATOM   2796  HD2 LYS   177      26.735  27.189  27.349  1.00  0.00           H
ATOM   2797  HD3 LYS   177      28.313  26.826  27.883  1.00  0.00           H
ATOM   2798  CE  LYS   177      27.029  27.395  29.419  1.00  0.00           C
ATOM   2799  HE2 LYS   177      27.908  27.419  30.063  1.00  0.00           H
ATOM   2800  HE3 LYS   177      26.435  28.292  29.599  1.00  0.00           H
ATOM   2801  NZ  LYS   177      26.206  26.203  29.605  1.00  0.00           N
ATOM   2802  HZ1 LYS   177      25.398  26.214  28.999  1.00  0.00           H
ATOM   2803  HZ2 LYS   177      25.825  26.129  30.538  1.00  0.00           H
ATOM   2804  HZ3 LYS   177      26.813  25.397  29.566  1.00  0.00           H
ATOM   2805  C   LYS   177      28.310  32.133  27.346  1.00  0.00           C
ATOM   2806  O   LYS   177      28.052  32.518  26.254  1.00  0.00           O
ATOM   2807  N   GLN   178      27.733  32.640  28.407  1.00  0.00           N
ATOM   2808  H   GLN   178      27.966  32.217  29.295  1.00  0.00           H
ATOM   2809  CA  GLN   178      26.674  33.623  28.499  1.00  0.00           C
ATOM   2810  HA  GLN   178      25.802  33.369  27.897  1.00  0.00           H
ATOM   2811  CB  GLN   178      26.104  33.684  29.994  1.00  0.00           C
ATOM   2812  HB2 GLN   178      26.800  34.294  30.572  1.00  0.00           H
ATOM   2813  HB3 GLN   178      25.151  34.213  29.989  1.00  0.00           H
ATOM   2814  CG  GLN   178      25.908  32.307  30.683  1.00  0.00           C
ATOM   2815  HG2 GLN   178      26.807  31.700  30.574  1.00  0.00           H
ATOM   2816  HG3 GLN   178      25.664  32.414  31.741  1.00  0.00           H
ATOM   2817  CD  GLN   178      24.746  31.492  30.017  1.00  0.00           C
ATOM   2818  OE1 GLN   178      24.069  31.937  29.143  1.00  0.00           O
ATOM   2819  NE2 GLN   178      24.542  30.236  30.419  1.00  0.00           N
ATOM   2820 HE21 GLN   178      23.700  29.887  29.985  1.00  0.00           H
ATOM   2821 HE22 GLN   178      24.939  29.768  31.222  1.00  0.00           H
ATOM   2822  C   GLN   178      27.068  34.978  27.900  1.00  0.00           C
ATOM   2823  O   GLN   178      26.429  35.422  26.973  1.00  0.00           O
ATOM   2824  N   ILE   179      28.255  35.420  28.158  1.00  0.00           N
ATOM   2825  H   ILE   179      28.826  34.847  28.763  1.00  0.00           H
ATOM   2826  CA  ILE   179      28.879  36.601  27.539  1.00  0.00           C
ATOM   2827  HA  ILE   179      28.232  37.472  27.636  1.00  0.00           H
ATOM   2828  CB  ILE   179      30.218  36.894  28.229  1.00  0.00           C
ATOM   2829  HB  ILE   179      30.805  35.976  28.276  1.00  0.00           H
ATOM   2830  CG2 ILE   179      31.150  37.855  27.513  1.00  0.00           C
ATOM   2831 HG21 ILE   179      30.676  38.836  27.555  1.00  0.00           H
ATOM   2832 HG22 ILE   179      31.398  37.541  26.498  1.00  0.00           H
ATOM   2833 HG23 ILE   179      32.072  38.001  28.074  1.00  0.00           H
ATOM   2834  CG1 ILE   179      30.009  37.398  29.704  1.00  0.00           C
ATOM   2835 HG12 ILE   179      29.549  38.385  29.728  1.00  0.00           H
ATOM   2836 HG13 ILE   179      29.324  36.782  30.287  1.00  0.00           H
ATOM   2837  CD1 ILE   179      31.296  37.681  30.472  1.00  0.00           C
ATOM   2838 HD11 ILE   179      31.755  38.664  30.357  1.00  0.00           H
ATOM   2839 HD12 ILE   179      32.072  36.931  30.322  1.00  0.00           H
ATOM   2840 HD13 ILE   179      31.001  37.805  31.515  1.00  0.00           H
ATOM   2841  C   ILE   179      29.042  36.433  26.080  1.00  0.00           C
ATOM   2842  O   ILE   179      28.777  37.437  25.388  1.00  0.00           O
ATOM   2843  N   THR   180      29.342  35.254  25.513  1.00  0.00           N
ATOM   2844  H   THR   180      29.405  34.458  26.132  1.00  0.00           H
ATOM   2845  CA  THR   180      29.332  35.204  24.069  1.00  0.00           C
ATOM   2846  HA  THR   180      29.772  36.114  23.661  1.00  0.00           H
ATOM   2847  CB  THR   180      30.249  34.030  23.662  1.00  0.00           C
ATOM   2848  HB  THR   180      29.665  33.172  23.995  1.00  0.00           H
ATOM   2849  CG2 THR   180      30.402  34.044  22.116  1.00  0.00           C
ATOM   2850 HG21 THR   180      29.391  34.015  21.709  1.00  0.00           H
ATOM   2851 HG22 THR   180      30.992  33.189  21.786  1.00  0.00           H
ATOM   2852 HG23 THR   180      30.861  34.993  21.841  1.00  0.00           H
ATOM   2853  OG1 THR   180      31.525  34.105  24.351  1.00  0.00           O
ATOM   2854  HG1 THR   180      31.338  33.698  25.201  1.00  0.00           H
ATOM   2855  C   THR   180      27.885  35.104  23.601  1.00  0.00           C
ATOM   2856  O   THR   180      27.511  35.728  22.600  1.00  0.00           O
ATOM   2857  N   LYS   181      26.972  34.387  24.314  1.00  0.00           N
ATOM   2858  H   LYS   181      27.266  33.832  25.105  1.00  0.00           H
ATOM   2859  CA  LYS   181      25.596  34.213  23.823  1.00  0.00           C
ATOM   2860  HA  LYS   181      25.701  34.053  22.749  1.00  0.00           H
ATOM   2861  CB  LYS   181      24.749  33.138  24.421  1.00  0.00           C
ATOM   2862  HB2 LYS   181      24.772  33.161  25.511  1.00  0.00           H
ATOM   2863  HB3 LYS   181      23.744  33.358  24.062  1.00  0.00           H
ATOM   2864  CG  LYS   181      24.997  31.761  23.999  1.00  0.00           C
ATOM   2865  HG2 LYS   181      24.965  31.655  22.914  1.00  0.00           H
ATOM   2866  HG3 LYS   181      26.035  31.595  24.285  1.00  0.00           H
ATOM   2867  CD  LYS   181      24.138  30.709  24.776  1.00  0.00           C
ATOM   2868  HD2 LYS   181      24.140  30.835  25.859  1.00  0.00           H
ATOM   2869  HD3 LYS   181      23.135  30.843  24.371  1.00  0.00           H
ATOM   2870  CE  LYS   181      24.485  29.257  24.370  1.00  0.00           C
ATOM   2871  HE2 LYS   181      24.237  29.191  23.311  1.00  0.00           H
ATOM   2872  HE3 LYS   181      25.563  29.118  24.453  1.00  0.00           H
ATOM   2873  NZ  LYS   181      23.810  28.331  25.255  1.00  0.00           N
ATOM   2874  HZ1 LYS   181      22.866  28.635  25.445  1.00  0.00           H
ATOM   2875  HZ2 LYS   181      24.176  28.378  26.195  1.00  0.00           H
ATOM   2876  HZ3 LYS   181      23.901  27.444  24.782  1.00  0.00           H
ATOM   2877  C   LYS   181      24.720  35.521  23.762  1.00  0.00           C
ATOM   2878  O   LYS   181      23.985  35.617  22.808  1.00  0.00           O
ATOM   2879  N   ARG   182      24.852  36.447  24.707  1.00  0.00           N
ATOM   2880  H   ARG   182      25.383  36.140  25.510  1.00  0.00           H
ATOM   2881  CA  ARG   182      24.281  37.832  24.733  1.00  0.00           C
ATOM   2882  HA  ARG   182      23.307  37.890  24.245  1.00  0.00           H
ATOM   2883  CB  ARG   182      24.281  38.212  26.249  1.00  0.00           C
ATOM   2884  HB2 ARG   182      25.248  37.876  26.624  1.00  0.00           H
ATOM   2885  HB3 ARG   182      24.183  39.297  26.246  1.00  0.00           H
ATOM   2886  CG  ARG   182      23.175  37.590  27.111  1.00  0.00           C
ATOM   2887  HG2 ARG   182      22.345  38.296  27.088  1.00  0.00           H
ATOM   2888  HG3 ARG   182      23.000  36.585  26.725  1.00  0.00           H
ATOM   2889  CD  ARG   182      23.742  37.405  28.524  1.00  0.00           C
ATOM   2890  HD2 ARG   182      24.377  36.535  28.358  1.00  0.00           H
ATOM   2891  HD3 ARG   182      24.408  38.187  28.891  1.00  0.00           H
ATOM   2892  NE  ARG   182      22.833  37.137  29.574  1.00  0.00           N
ATOM   2893  HE  ARG   182      22.436  37.950  30.024  1.00  0.00           H
ATOM   2894  CZ  ARG   182      22.202  36.009  29.891  1.00  0.00           C
ATOM   2895  NH1 ARG   182      21.325  35.993  30.812  1.00  0.00           N
ATOM   2896 HH11 ARG   182      21.210  36.672  31.551  1.00  0.00           H
ATOM   2897 HH12 ARG   182      20.794  35.141  30.927  1.00  0.00           H
ATOM   2898  NH2 ARG   182      22.330  34.779  29.392  1.00  0.00           N
ATOM   2899 HH21 ARG   182      22.751  34.693  28.478  1.00  0.00           H
ATOM   2900 HH22 ARG   182      21.716  34.029  29.676  1.00  0.00           H
ATOM   2901  C   ARG   182      25.056  38.827  23.910  1.00  0.00           C
ATOM   2902  O   ARG   182      24.863  39.987  24.032  1.00  0.00           O
ATOM   2903  N   ASN   183      26.071  38.373  23.103  1.00  0.00           N
ATOM   2904  H   ASN   183      26.152  37.367  23.101  1.00  0.00           H
ATOM   2905  CA  ASN   183      26.912  39.194  22.227  1.00  0.00           C
ATOM   2906  HA  ASN   183      27.750  38.614  21.836  1.00  0.00           H
ATOM   2907  CB  ASN   183      26.151  39.574  21.020  1.00  0.00           C
ATOM   2908  HB2 ASN   183      25.330  40.232  21.306  1.00  0.00           H
ATOM   2909  HB3 ASN   183      26.783  40.002  20.242  1.00  0.00           H
ATOM   2910  CG  ASN   183      25.528  38.378  20.406  1.00  0.00           C
ATOM   2911  OD1 ASN   183      26.177  37.366  20.231  1.00  0.00           O
ATOM   2912  ND2 ASN   183      24.254  38.291  20.172  1.00  0.00           N
ATOM   2913 HD21 ASN   183      23.709  39.110  20.395  1.00  0.00           H
ATOM   2914 HD22 ASN   183      23.923  37.336  20.186  1.00  0.00           H
ATOM   2915  C   ASN   183      27.533  40.363  22.978  1.00  0.00           C
ATOM   2916  O   ASN   183      27.637  41.445  22.407  1.00  0.00           O
ATOM   2917  N   ILE   184      27.888  40.233  24.251  1.00  0.00           N
ATOM   2918  H   ILE   184      27.609  39.424  24.787  1.00  0.00           H
ATOM   2919  CA  ILE   184      28.466  41.420  25.050  1.00  0.00           C
ATOM   2920  HA  ILE   184      27.950  42.342  24.782  1.00  0.00           H
ATOM   2921  CB  ILE   184      28.335  41.271  26.605  1.00  0.00           C
ATOM   2922  HB  ILE   184      29.186  40.623  26.812  1.00  0.00           H
ATOM   2923  CG2 ILE   184      28.530  42.606  27.316  1.00  0.00           C
ATOM   2924 HG21 ILE   184      29.464  43.034  26.951  1.00  0.00           H
ATOM   2925 HG22 ILE   184      28.567  42.516  28.401  1.00  0.00           H
ATOM   2926 HG23 ILE   184      27.711  43.241  26.979  1.00  0.00           H
ATOM   2927  CG1 ILE   184      27.031  40.523  27.086  1.00  0.00           C
ATOM   2928 HG12 ILE   184      26.137  41.053  26.761  1.00  0.00           H
ATOM   2929 HG13 ILE   184      26.883  39.587  26.547  1.00  0.00           H
ATOM   2930  CD1 ILE   184      26.690  40.453  28.630  1.00  0.00           C
ATOM   2931 HD11 ILE   184      26.631  41.460  29.047  1.00  0.00           H
ATOM   2932 HD12 ILE   184      27.360  39.791  29.178  1.00  0.00           H
ATOM   2933 HD13 ILE   184      25.686  40.048  28.759  1.00  0.00           H
ATOM   2934  C   ILE   184      29.957  41.574  24.621  1.00  0.00           C
ATOM   2935  O   ILE   184      30.678  40.531  24.519  1.00  0.00           O
ATOM   2936  N   PRO   185      30.496  42.832  24.406  1.00  0.00           N
ATOM   2937  CD  PRO   185      29.750  44.045  24.388  1.00  0.00           C
ATOM   2938  HD2 PRO   185      29.047  44.144  25.215  1.00  0.00           H
ATOM   2939  HD3 PRO   185      29.168  44.046  23.467  1.00  0.00           H
ATOM   2940  CG  PRO   185      30.773  45.149  24.392  1.00  0.00           C
ATOM   2941  HG2 PRO   185      31.003  45.343  25.440  1.00  0.00           H
ATOM   2942  HG3 PRO   185      30.440  46.022  23.831  1.00  0.00           H
ATOM   2943  CB  PRO   185      32.034  44.556  23.663  1.00  0.00           C
ATOM   2944  HB2 PRO   185      32.930  45.121  23.921  1.00  0.00           H
ATOM   2945  HB3 PRO   185      31.854  44.618  22.590  1.00  0.00           H
ATOM   2946  CA  PRO   185      31.982  43.098  24.200  1.00  0.00           C
ATOM   2947  HA  PRO   185      32.262  42.437  23.379  1.00  0.00           H
ATOM   2948  C   PRO   185      32.906  42.810  25.406  1.00  0.00           C
ATOM   2949  O   PRO   185      33.780  43.615  25.713  1.00  0.00           O
ATOM   2950  N   ILE   186      32.727  41.675  26.031  1.00  0.00           N
ATOM   2951  H   ILE   186      32.164  40.938  25.633  1.00  0.00           H
ATOM   2952  CA  ILE   186      33.585  41.283  27.256  1.00  0.00           C
ATOM   2953  HA  ILE   186      34.419  41.985  27.237  1.00  0.00           H
ATOM   2954  CB  ILE   186      32.898  41.357  28.632  1.00  0.00           C
ATOM   2955  HB  ILE   186      32.142  40.571  28.648  1.00  0.00           H
ATOM   2956  CG2 ILE   186      33.846  41.040  29.838  1.00  0.00           C
ATOM   2957 HG21 ILE   186      34.712  41.702  29.799  1.00  0.00           H
ATOM   2958 HG22 ILE   186      34.175  40.007  29.724  1.00  0.00           H
ATOM   2959 HG23 ILE   186      33.320  41.079  30.793  1.00  0.00           H
ATOM   2960  CG1 ILE   186      32.164  42.763  28.835  1.00  0.00           C
ATOM   2961 HG12 ILE   186      32.794  43.564  29.225  1.00  0.00           H
ATOM   2962 HG13 ILE   186      31.738  43.168  27.916  1.00  0.00           H
ATOM   2963  CD1 ILE   186      30.979  42.638  29.824  1.00  0.00           C
ATOM   2964 HD11 ILE   186      31.385  42.737  30.830  1.00  0.00           H
ATOM   2965 HD12 ILE   186      30.331  41.813  29.529  1.00  0.00           H
ATOM   2966 HD13 ILE   186      30.334  43.515  29.779  1.00  0.00           H
ATOM   2967  C   ILE   186      34.359  39.900  27.045  1.00  0.00           C
ATOM   2968  O   ILE   186      33.993  39.136  26.146  1.00  0.00           O
ATOM   2969  N   GLU   187      35.607  39.753  27.601  1.00  0.00           N
ATOM   2970  H   GLU   187      35.927  40.462  28.246  1.00  0.00           H
ATOM   2971  CA  GLU   187      36.361  38.451  27.457  1.00  0.00           C
ATOM   2972  HA  GLU   187      35.722  37.592  27.253  1.00  0.00           H
ATOM   2973  CB  GLU   187      37.360  38.433  26.291  1.00  0.00           C
ATOM   2974  HB2 GLU   187      36.709  38.588  25.429  1.00  0.00           H
ATOM   2975  HB3 GLU   187      37.936  39.335  26.494  1.00  0.00           H
ATOM   2976  CG  GLU   187      38.228  37.252  26.198  1.00  0.00           C
ATOM   2977  HG2 GLU   187      39.071  37.544  25.571  1.00  0.00           H
ATOM   2978  HG3 GLU   187      38.495  36.944  27.208  1.00  0.00           H
ATOM   2979  CD  GLU   187      37.645  35.983  25.571  1.00  0.00           C
ATOM   2980  OE1 GLU   187      37.694  34.888  26.176  1.00  0.00           O
ATOM   2981  OE2 GLU   187      37.224  36.083  24.385  1.00  0.00           O
ATOM   2982  C   GLU   187      36.981  38.111  28.835  1.00  0.00           C
ATOM   2983  O   GLU   187      38.003  38.667  29.197  1.00  0.00           O
ATOM   2984  N   VAL   188      36.579  37.011  29.446  1.00  0.00           N
ATOM   2985  H   VAL   188      35.846  36.395  29.124  1.00  0.00           H
ATOM   2986  CA  VAL   188      37.234  36.450  30.649  1.00  0.00           C
ATOM   2987  HA  VAL   188      37.356  37.296  31.324  1.00  0.00           H
ATOM   2988  CB  VAL   188      36.451  35.350  31.360  1.00  0.00           C
ATOM   2989  HB  VAL   188      36.529  34.451  30.749  1.00  0.00           H
ATOM   2990  CG1 VAL   188      37.097  35.187  32.763  1.00  0.00           C
ATOM   2991 HG11 VAL   188      38.158  34.985  32.614  1.00  0.00           H
ATOM   2992 HG12 VAL   188      36.943  36.108  33.325  1.00  0.00           H
ATOM   2993 HG13 VAL   188      36.680  34.323  33.281  1.00  0.00           H
ATOM   2994  CG2 VAL   188      34.999  35.779  31.528  1.00  0.00           C
ATOM   2995 HG21 VAL   188      34.908  36.667  32.152  1.00  0.00           H
ATOM   2996 HG22 VAL   188      34.550  35.027  32.178  1.00  0.00           H
ATOM   2997 HG23 VAL   188      34.490  36.075  30.610  1.00  0.00           H
ATOM   2998  C   VAL   188      38.650  36.102  30.285  1.00  0.00           C
ATOM   2999  O   VAL   188      38.796  35.169  29.561  1.00  0.00           O
ATOM   3000  N   VAL   189      39.660  36.745  30.854  1.00  0.00           N
ATOM   3001  H   VAL   189      39.362  37.595  31.312  1.00  0.00           H
ATOM   3002  CA  VAL   189      41.070  36.509  30.586  1.00  0.00           C
ATOM   3003  HA  VAL   189      41.048  35.683  29.875  1.00  0.00           H
ATOM   3004  CB  VAL   189      41.728  37.776  29.973  1.00  0.00           C
ATOM   3005  HB  VAL   189      40.918  38.437  29.661  1.00  0.00           H
ATOM   3006  CG1 VAL   189      42.580  38.647  30.901  1.00  0.00           C
ATOM   3007 HG11 VAL   189      43.359  37.964  31.242  1.00  0.00           H
ATOM   3008 HG12 VAL   189      42.927  39.566  30.428  1.00  0.00           H
ATOM   3009 HG13 VAL   189      42.058  38.926  31.815  1.00  0.00           H
ATOM   3010  CG2 VAL   189      42.596  37.264  28.767  1.00  0.00           C
ATOM   3011 HG21 VAL   189      43.425  36.667  29.147  1.00  0.00           H
ATOM   3012 HG22 VAL   189      43.197  38.008  28.244  1.00  0.00           H
ATOM   3013 HG23 VAL   189      41.958  36.768  28.036  1.00  0.00           H
ATOM   3014  C   VAL   189      41.933  36.019  31.814  1.00  0.00           C
ATOM   3015  O   VAL   189      43.051  35.568  31.607  1.00  0.00           O
ATOM   3016  N   ALA   190      41.438  36.191  33.089  1.00  0.00           N
ATOM   3017  H   ALA   190      40.699  36.820  33.365  1.00  0.00           H
ATOM   3018  CA  ALA   190      42.144  35.689  34.238  1.00  0.00           C
ATOM   3019  HA  ALA   190      42.646  34.795  33.868  1.00  0.00           H
ATOM   3020  CB  ALA   190      43.104  36.798  34.551  1.00  0.00           C
ATOM   3021  HB1 ALA   190      43.769  36.454  35.342  1.00  0.00           H
ATOM   3022  HB2 ALA   190      42.469  37.648  34.800  1.00  0.00           H
ATOM   3023  HB3 ALA   190      43.727  37.093  33.705  1.00  0.00           H
ATOM   3024  C   ALA   190      41.256  35.294  35.494  1.00  0.00           C
ATOM   3025  O   ALA   190      40.141  35.783  35.671  1.00  0.00           O
ATOM   3026  N   LEU   191      41.665  34.278  36.260  1.00  0.00           N
ATOM   3027  H   LEU   191      42.560  33.842  36.093  1.00  0.00           H
ATOM   3028  CA  LEU   191      41.053  33.869  37.509  1.00  0.00           C
ATOM   3029  HA  LEU   191      40.183  34.433  37.844  1.00  0.00           H
ATOM   3030  CB  LEU   191      40.753  32.353  37.225  1.00  0.00           C
ATOM   3031  HB2 LEU   191      40.279  32.331  36.243  1.00  0.00           H
ATOM   3032  HB3 LEU   191      41.703  31.833  37.099  1.00  0.00           H
ATOM   3033  CG  LEU   191      39.744  31.653  38.225  1.00  0.00           C
ATOM   3034  HG  LEU   191      39.429  30.808  37.613  1.00  0.00           H
ATOM   3035  CD1 LEU   191      40.338  31.347  39.546  1.00  0.00           C
ATOM   3036 HD11 LEU   191      41.413  31.173  39.510  1.00  0.00           H
ATOM   3037 HD12 LEU   191      39.865  30.501  40.045  1.00  0.00           H
ATOM   3038 HD13 LEU   191      40.050  32.159  40.215  1.00  0.00           H
ATOM   3039  CD2 LEU   191      38.439  32.467  38.330  1.00  0.00           C
ATOM   3040 HD21 LEU   191      37.571  31.960  38.753  1.00  0.00           H
ATOM   3041 HD22 LEU   191      38.623  33.421  38.825  1.00  0.00           H
ATOM   3042 HD23 LEU   191      38.179  32.721  37.302  1.00  0.00           H
ATOM   3043  C   LEU   191      42.070  34.143  38.683  1.00  0.00           C
ATOM   3044  O   LEU   191      43.238  33.748  38.714  1.00  0.00           O
ATOM   3045  N   ILE   192      41.472  34.716  39.728  1.00  0.00           N
ATOM   3046  H   ILE   192      40.475  34.831  39.609  1.00  0.00           H
ATOM   3047  CA  ILE   192      42.171  35.530  40.774  1.00  0.00           C
ATOM   3048  HA  ILE   192      43.248  35.361  40.761  1.00  0.00           H
ATOM   3049  CB  ILE   192      42.035  37.100  40.528  1.00  0.00           C
ATOM   3050  HB  ILE   192      40.987  37.396  40.471  1.00  0.00           H
ATOM   3051  CG2 ILE   192      42.651  37.889  41.668  1.00  0.00           C
ATOM   3052 HG21 ILE   192      42.799  38.938  41.412  1.00  0.00           H
ATOM   3053 HG22 ILE   192      43.673  37.634  41.949  1.00  0.00           H
ATOM   3054 HG23 ILE   192      41.973  37.765  42.513  1.00  0.00           H
ATOM   3055  CG1 ILE   192      42.635  37.465  39.146  1.00  0.00           C
ATOM   3056 HG12 ILE   192      43.394  38.238  39.268  1.00  0.00           H
ATOM   3057 HG13 ILE   192      43.129  36.581  38.744  1.00  0.00           H
ATOM   3058  CD1 ILE   192      41.721  38.042  38.111  1.00  0.00           C
ATOM   3059 HD11 ILE   192      40.942  37.308  37.903  1.00  0.00           H
ATOM   3060 HD12 ILE   192      42.317  38.206  37.213  1.00  0.00           H
ATOM   3061 HD13 ILE   192      41.308  38.982  38.477  1.00  0.00           H
ATOM   3062  C   ILE   192      41.592  35.131  42.148  1.00  0.00           C
ATOM   3063  O   ILE   192      40.419  34.959  42.434  1.00  0.00           O
ATOM   3064  N   ASN   193      42.480  35.033  43.148  1.00  0.00           N
ATOM   3065  H   ASN   193      43.425  35.217  42.842  1.00  0.00           H
ATOM   3066  CA  ASN   193      42.217  35.167  44.573  1.00  0.00           C
ATOM   3067  HA  ASN   193      41.169  34.878  44.661  1.00  0.00           H
ATOM   3068  CB  ASN   193      42.993  34.128  45.374  1.00  0.00           C
ATOM   3069  HB2 ASN   193      43.075  33.168  44.866  1.00  0.00           H
ATOM   3070  HB3 ASN   193      44.045  34.414  45.404  1.00  0.00           H
ATOM   3071  CG  ASN   193      42.622  33.963  46.781  1.00  0.00           C
ATOM   3072  OD1 ASN   193      43.026  34.876  47.481  1.00  0.00           O
ATOM   3073  ND2 ASN   193      41.927  32.958  47.192  1.00  0.00           N
ATOM   3074 HD21 ASN   193      41.561  32.246  46.576  1.00  0.00           H
ATOM   3075 HD22 ASN   193      41.871  32.802  48.188  1.00  0.00           H
ATOM   3076  C   ASN   193      42.536  36.622  45.006  1.00  0.00           C
ATOM   3077  O   ASN   193      43.486  37.244  44.573  1.00  0.00           O
ATOM   3078  N   ASP   194      41.709  37.203  45.877  1.00  0.00           N
ATOM   3079  H   ASP   194      40.987  36.677  46.349  1.00  0.00           H
ATOM   3080  CA  ASP   194      41.966  38.549  46.437  1.00  0.00           C
ATOM   3081  HA  ASP   194      41.984  39.265  45.615  1.00  0.00           H
ATOM   3082  CB  ASP   194      40.757  38.969  47.285  1.00  0.00           C
ATOM   3083  HB2 ASP   194      40.929  39.986  47.640  1.00  0.00           H
ATOM   3084  HB3 ASP   194      39.912  39.129  46.616  1.00  0.00           H
ATOM   3085  CG  ASP   194      40.380  38.040  48.442  1.00  0.00           C
ATOM   3086  OD1 ASP   194      39.747  38.528  49.431  1.00  0.00           O
ATOM   3087  OD2 ASP   194      40.772  36.870  48.343  1.00  0.00           O
ATOM   3088  C   ASP   194      43.288  38.669  47.197  1.00  0.00           C
ATOM   3089  O   ASP   194      43.950  39.744  47.094  1.00  0.00           O
ATOM   3090  N   THR   195      43.772  37.599  47.872  1.00  0.00           N
ATOM   3091  H   THR   195      43.191  36.772  47.877  1.00  0.00           H
ATOM   3092  CA  THR   195      45.122  37.554  48.562  1.00  0.00           C
ATOM   3093  HA  THR   195      45.201  38.475  49.141  1.00  0.00           H
ATOM   3094  CB  THR   195      45.385  36.338  49.500  1.00  0.00           C
ATOM   3095  HB  THR   195      45.260  35.493  48.824  1.00  0.00           H
ATOM   3096  CG2 THR   195      46.740  36.366  50.146  1.00  0.00           C
ATOM   3097 HG21 THR   195      46.917  35.366  50.545  1.00  0.00           H
ATOM   3098 HG22 THR   195      46.792  37.027  51.011  1.00  0.00           H
ATOM   3099 HG23 THR   195      47.544  36.536  49.431  1.00  0.00           H
ATOM   3100  OG1 THR   195      44.594  36.161  50.612  1.00  0.00           O
ATOM   3101  HG1 THR   195      43.677  36.083  50.341  1.00  0.00           H
ATOM   3102  C   THR   195      46.202  37.688  47.492  1.00  0.00           C
ATOM   3103  O   THR   195      47.078  38.545  47.574  1.00  0.00           O
ATOM   3104  N   THR   196      46.193  36.883  46.359  1.00  0.00           N
ATOM   3105  H   THR   196      45.380  36.330  46.128  1.00  0.00           H
ATOM   3106  CA  THR   196      47.108  37.034  45.199  1.00  0.00           C
ATOM   3107  HA  THR   196      48.125  36.774  45.490  1.00  0.00           H
ATOM   3108  CB  THR   196      46.699  36.124  44.126  1.00  0.00           C
ATOM   3109  HB  THR   196      45.631  36.214  43.925  1.00  0.00           H
ATOM   3110  CG2 THR   196      47.429  36.319  42.767  1.00  0.00           C
ATOM   3111 HG21 THR   196      47.101  37.254  42.316  1.00  0.00           H
ATOM   3112 HG22 THR   196      47.266  35.428  42.159  1.00  0.00           H
ATOM   3113 HG23 THR   196      48.515  36.314  42.847  1.00  0.00           H
ATOM   3114  OG1 THR   196      46.961  34.865  44.693  1.00  0.00           O
ATOM   3115  HG1 THR   196      46.325  34.321  44.223  1.00  0.00           H
ATOM   3116  C   THR   196      47.069  38.471  44.615  1.00  0.00           C
ATOM   3117  O   THR   196      48.001  39.191  44.388  1.00  0.00           O
ATOM   3118  N   GLY   197      45.811  38.941  44.458  1.00  0.00           N
ATOM   3119  H   GLY   197      45.028  38.360  44.721  1.00  0.00           H
ATOM   3120  CA  GLY   197      45.407  40.241  44.056  1.00  0.00           C
ATOM   3121  HA2 GLY   197      45.716  40.500  43.043  1.00  0.00           H
ATOM   3122  HA3 GLY   197      44.342  40.136  44.266  1.00  0.00           H
ATOM   3123  C   GLY   197      45.983  41.384  44.860  1.00  0.00           C
ATOM   3124  O   GLY   197      46.445  42.414  44.358  1.00  0.00           O
ATOM   3125  N   THR   198      46.067  41.216  46.161  1.00  0.00           N
ATOM   3126  H   THR   198      45.677  40.353  46.513  1.00  0.00           H
ATOM   3127  CA  THR   198      46.647  42.129  47.165  1.00  0.00           C
ATOM   3128  HA  THR   198      46.212  43.129  47.179  1.00  0.00           H
ATOM   3129  CB  THR   198      46.330  41.567  48.581  1.00  0.00           C
ATOM   3130  HB  THR   198      46.635  40.523  48.654  1.00  0.00           H
ATOM   3131  CG2 THR   198      47.046  42.283  49.769  1.00  0.00           C
ATOM   3132 HG21 THR   198      47.068  43.355  49.570  1.00  0.00           H
ATOM   3133 HG22 THR   198      48.099  42.010  49.843  1.00  0.00           H
ATOM   3134 HG23 THR   198      46.552  42.185  50.737  1.00  0.00           H
ATOM   3135  OG1 THR   198      45.012  41.678  48.837  1.00  0.00           O
ATOM   3136  HG1 THR   198      44.672  41.065  48.181  1.00  0.00           H
ATOM   3137  C   THR   198      48.149  42.412  47.030  1.00  0.00           C
ATOM   3138  O   THR   198      48.574  43.510  47.235  1.00  0.00           O
ATOM   3139  N   LEU   199      48.907  41.358  46.671  1.00  0.00           N
ATOM   3140  H   LEU   199      48.412  40.542  46.341  1.00  0.00           H
ATOM   3141  CA  LEU   199      50.321  41.535  46.338  1.00  0.00           C
ATOM   3142  HA  LEU   199      50.853  42.094  47.109  1.00  0.00           H
ATOM   3143  CB  LEU   199      51.006  40.130  46.377  1.00  0.00           C
ATOM   3144  HB2 LEU   199      51.359  39.907  47.384  1.00  0.00           H
ATOM   3145  HB3 LEU   199      50.278  39.358  46.132  1.00  0.00           H
ATOM   3146  CG  LEU   199      52.267  40.003  45.547  1.00  0.00           C
ATOM   3147  HG  LEU   199      52.091  40.200  44.489  1.00  0.00           H
ATOM   3148  CD1 LEU   199      53.318  40.979  46.039  1.00  0.00           C
ATOM   3149 HD11 LEU   199      54.265  40.876  45.509  1.00  0.00           H
ATOM   3150 HD12 LEU   199      53.661  40.900  47.071  1.00  0.00           H
ATOM   3151 HD13 LEU   199      52.843  41.953  45.920  1.00  0.00           H
ATOM   3152  CD2 LEU   199      52.734  38.526  45.640  1.00  0.00           C
ATOM   3153 HD21 LEU   199      52.225  37.847  44.956  1.00  0.00           H
ATOM   3154 HD22 LEU   199      53.790  38.341  45.442  1.00  0.00           H
ATOM   3155 HD23 LEU   199      52.622  38.265  46.693  1.00  0.00           H
ATOM   3156  C   LEU   199      50.336  42.419  45.021  1.00  0.00           C
ATOM   3157  O   LEU   199      50.940  43.481  44.988  1.00  0.00           O
ATOM   3158  N   VAL   200      49.591  41.997  43.948  1.00  0.00           N
ATOM   3159  H   VAL   200      49.034  41.158  44.030  1.00  0.00           H
ATOM   3160  CA  VAL   200      49.743  42.441  42.521  1.00  0.00           C
ATOM   3161  HA  VAL   200      50.818  42.525  42.365  1.00  0.00           H
ATOM   3162  CB  VAL   200      49.294  41.377  41.581  1.00  0.00           C
ATOM   3163  HB  VAL   200      48.217  41.292  41.719  1.00  0.00           H
ATOM   3164  CG1 VAL   200      49.588  41.734  40.082  1.00  0.00           C
ATOM   3165 HG11 VAL   200      48.951  42.477  39.605  1.00  0.00           H
ATOM   3166 HG12 VAL   200      50.579  42.167  39.942  1.00  0.00           H
ATOM   3167 HG13 VAL   200      49.395  40.812  39.534  1.00  0.00           H
ATOM   3168  CG2 VAL   200      49.987  40.055  41.882  1.00  0.00           C
ATOM   3169 HG21 VAL   200      51.027  40.223  41.604  1.00  0.00           H
ATOM   3170 HG22 VAL   200      49.690  39.292  41.162  1.00  0.00           H
ATOM   3171 HG23 VAL   200      49.926  39.658  42.896  1.00  0.00           H
ATOM   3172  C   VAL   200      49.166  43.869  42.195  1.00  0.00           C
ATOM   3173  O   VAL   200      49.875  44.604  41.457  1.00  0.00           O
ATOM   3174  N   ALA   201      48.099  44.309  42.827  1.00  0.00           N
ATOM   3175  H   ALA   201      47.525  43.663  43.350  1.00  0.00           H
ATOM   3176  CA  ALA   201      47.785  45.695  42.990  1.00  0.00           C
ATOM   3177  HA  ALA   201      47.680  46.105  41.985  1.00  0.00           H
ATOM   3178  CB  ALA   201      46.466  45.739  43.813  1.00  0.00           C
ATOM   3179  HB1 ALA   201      46.634  45.405  44.837  1.00  0.00           H
ATOM   3180  HB2 ALA   201      45.813  44.978  43.383  1.00  0.00           H
ATOM   3181  HB3 ALA   201      46.032  46.737  43.743  1.00  0.00           H
ATOM   3182  C   ALA   201      48.928  46.494  43.660  1.00  0.00           C
ATOM   3183  O   ALA   201      49.207  47.615  43.231  1.00  0.00           O
ATOM   3184  N   SER   202      49.470  46.012  44.754  1.00  0.00           N
ATOM   3185  H   SER   202      49.332  45.067  45.082  1.00  0.00           H
ATOM   3186  CA  SER   202      50.298  46.783  45.630  1.00  0.00           C
ATOM   3187  HA  SER   202      49.840  47.766  45.745  1.00  0.00           H
ATOM   3188  CB  SER   202      50.482  46.190  46.958  1.00  0.00           C
ATOM   3189  HB2 SER   202      50.940  45.209  46.836  1.00  0.00           H
ATOM   3190  HB3 SER   202      51.238  46.762  47.497  1.00  0.00           H
ATOM   3191  OG  SER   202      49.282  46.087  47.616  1.00  0.00           O
ATOM   3192  HG  SER   202      49.031  45.187  47.391  1.00  0.00           H
ATOM   3193  C   SER   202      51.664  47.046  45.014  1.00  0.00           C
ATOM   3194  O   SER   202      52.106  48.246  44.883  1.00  0.00           O
ATOM   3195  N   TYR   203      52.278  46.024  44.385  1.00  0.00           N
ATOM   3196  H   TYR   203      51.877  45.129  44.627  1.00  0.00           H
ATOM   3197  CA  TYR   203      53.489  46.133  43.646  1.00  0.00           C
ATOM   3198  HA  TYR   203      54.211  46.488  44.381  1.00  0.00           H
ATOM   3199  CB  TYR   203      53.855  44.664  43.148  1.00  0.00           C
ATOM   3200  HB2 TYR   203      53.499  43.970  43.909  1.00  0.00           H
ATOM   3201  HB3 TYR   203      53.370  44.296  42.243  1.00  0.00           H
ATOM   3202  CG  TYR   203      55.372  44.510  43.060  1.00  0.00           C
ATOM   3203  CD1 TYR   203      56.114  44.991  41.985  1.00  0.00           C
ATOM   3204  HD1 TYR   203      55.602  45.488  41.174  1.00  0.00           H
ATOM   3205  CE1 TYR   203      57.521  44.686  41.779  1.00  0.00           C
ATOM   3206  HE1 TYR   203      58.063  44.928  40.877  1.00  0.00           H
ATOM   3207  CZ  TYR   203      58.179  43.943  42.821  1.00  0.00           C
ATOM   3208  OH  TYR   203      59.522  43.855  42.731  1.00  0.00           O
ATOM   3209  HH  TYR   203      59.970  43.555  43.527  1.00  0.00           H
ATOM   3210  CE2 TYR   203      57.454  43.462  43.893  1.00  0.00           C
ATOM   3211  HE2 TYR   203      57.999  42.992  44.698  1.00  0.00           H
ATOM   3212  CD2 TYR   203      56.055  43.676  43.951  1.00  0.00           C
ATOM   3213  HD2 TYR   203      55.498  43.212  44.750  1.00  0.00           H
ATOM   3214  C   TYR   203      53.417  47.170  42.524  1.00  0.00           C
ATOM   3215  O   TYR   203      54.407  47.806  42.249  1.00  0.00           O
ATOM   3216  N   TYR   204      52.266  47.373  41.873  1.00  0.00           N
ATOM   3217  H   TYR   204      51.460  46.908  42.266  1.00  0.00           H
ATOM   3218  CA  TYR   204      52.091  48.316  40.754  1.00  0.00           C
ATOM   3219  HA  TYR   204      52.850  48.138  39.994  1.00  0.00           H
ATOM   3220  CB  TYR   204      50.807  48.207  40.032  1.00  0.00           C
ATOM   3221  HB2 TYR   204      50.834  47.201  39.612  1.00  0.00           H
ATOM   3222  HB3 TYR   204      49.964  48.299  40.717  1.00  0.00           H
ATOM   3223  CG  TYR   204      50.464  49.157  38.858  1.00  0.00           C
ATOM   3224  CD1 TYR   204      51.188  48.990  37.684  1.00  0.00           C
ATOM   3225  HD1 TYR   204      51.919  48.195  37.698  1.00  0.00           H
ATOM   3226  CE1 TYR   204      50.936  49.764  36.578  1.00  0.00           C
ATOM   3227  HE1 TYR   204      51.394  49.532  35.628  1.00  0.00           H
ATOM   3228  CZ  TYR   204      49.986  50.809  36.677  1.00  0.00           C
ATOM   3229  OH  TYR   204      49.765  51.600  35.578  1.00  0.00           O
ATOM   3230  HH  TYR   204      49.848  51.070  34.781  1.00  0.00           H
ATOM   3231  CE2 TYR   204      49.393  51.162  37.956  1.00  0.00           C
ATOM   3232  HE2 TYR   204      48.718  52.004  37.998  1.00  0.00           H
ATOM   3233  CD2 TYR   204      49.619  50.295  39.025  1.00  0.00           C
ATOM   3234  HD2 TYR   204      49.264  50.526  40.019  1.00  0.00           H
ATOM   3235  C   TYR   204      52.299  49.744  41.243  1.00  0.00           C
ATOM   3236  O   TYR   204      52.987  50.560  40.538  1.00  0.00           O
ATOM   3237  N   THR   205      51.837  50.087  42.444  1.00  0.00           N
ATOM   3238  H   THR   205      51.270  49.380  42.889  1.00  0.00           H
ATOM   3239  CA  THR   205      52.054  51.367  43.126  1.00  0.00           C
ATOM   3240  HA  THR   205      52.051  52.199  42.422  1.00  0.00           H
ATOM   3241  CB  THR   205      50.882  51.674  44.030  1.00  0.00           C
ATOM   3242  HB  THR   205      50.908  52.655  44.504  1.00  0.00           H
ATOM   3243  CG2 THR   205      49.486  51.738  43.469  1.00  0.00           C
ATOM   3244 HG21 THR   205      49.371  52.516  42.714  1.00  0.00           H
ATOM   3245 HG22 THR   205      48.743  51.809  44.263  1.00  0.00           H
ATOM   3246 HG23 THR   205      49.330  50.798  42.940  1.00  0.00           H
ATOM   3247  OG1 THR   205      50.907  50.785  45.110  1.00  0.00           O
ATOM   3248  HG1 THR   205      51.138  49.900  44.818  1.00  0.00           H
ATOM   3249  C   THR   205      53.479  51.503  43.894  1.00  0.00           C
ATOM   3250  O   THR   205      53.942  52.650  44.024  1.00  0.00           O
ATOM   3251  N   ASP   206      54.145  50.413  44.324  1.00  0.00           N
ATOM   3252  H   ASP   206      53.659  49.547  44.142  1.00  0.00           H
ATOM   3253  CA  ASP   206      55.367  50.399  45.131  1.00  0.00           C
ATOM   3254  HA  ASP   206      55.986  51.234  44.798  1.00  0.00           H
ATOM   3255  CB  ASP   206      54.922  50.713  46.601  1.00  0.00           C
ATOM   3256  HB2 ASP   206      54.326  51.625  46.594  1.00  0.00           H
ATOM   3257  HB3 ASP   206      54.245  49.912  46.896  1.00  0.00           H
ATOM   3258  CG  ASP   206      56.110  50.862  47.531  1.00  0.00           C
ATOM   3259  OD1 ASP   206      57.287  51.006  47.022  1.00  0.00           O
ATOM   3260  OD2 ASP   206      55.905  50.851  48.747  1.00  0.00           O
ATOM   3261  C   ASP   206      56.132  49.106  45.006  1.00  0.00           C
ATOM   3262  O   ASP   206      55.577  48.118  45.453  1.00  0.00           O
ATOM   3263  N   PRO   207      57.322  49.067  44.363  1.00  0.00           N
ATOM   3264  CD  PRO   207      57.874  50.136  43.542  1.00  0.00           C
ATOM   3265  HD2 PRO   207      58.456  50.787  44.195  1.00  0.00           H
ATOM   3266  HD3 PRO   207      57.027  50.639  43.076  1.00  0.00           H
ATOM   3267  CG  PRO   207      58.764  49.469  42.522  1.00  0.00           C
ATOM   3268  HG2 PRO   207      59.571  50.110  42.167  1.00  0.00           H
ATOM   3269  HG3 PRO   207      58.095  49.227  41.696  1.00  0.00           H
ATOM   3270  CB  PRO   207      59.229  48.172  43.190  1.00  0.00           C
ATOM   3271  HB2 PRO   207      60.104  48.265  43.833  1.00  0.00           H
ATOM   3272  HB3 PRO   207      59.394  47.358  42.484  1.00  0.00           H
ATOM   3273  CA  PRO   207      58.142  47.855  44.271  1.00  0.00           C
ATOM   3274  HA  PRO   207      57.435  47.106  43.915  1.00  0.00           H
ATOM   3275  C   PRO   207      58.694  47.336  45.558  1.00  0.00           C
ATOM   3276  O   PRO   207      59.114  46.175  45.628  1.00  0.00           O
ATOM   3277  N   GLU   208      58.664  48.151  46.617  1.00  0.00           N
ATOM   3278  H   GLU   208      58.389  49.122  46.596  1.00  0.00           H
ATOM   3279  CA  GLU   208      59.001  47.681  47.920  1.00  0.00           C
ATOM   3280  HA  GLU   208      60.009  47.266  47.882  1.00  0.00           H
ATOM   3281  CB  GLU   208      59.105  48.919  48.882  1.00  0.00           C
ATOM   3282  HB2 GLU   208      58.216  49.532  48.729  1.00  0.00           H
ATOM   3283  HB3 GLU   208      59.043  48.605  49.924  1.00  0.00           H
ATOM   3284  CG  GLU   208      60.331  49.756  48.803  1.00  0.00           C
ATOM   3285  HG2 GLU   208      60.557  49.939  47.752  1.00  0.00           H
ATOM   3286  HG3 GLU   208      60.118  50.721  49.261  1.00  0.00           H
ATOM   3287  CD  GLU   208      61.536  49.057  49.425  1.00  0.00           C
ATOM   3288  OE1 GLU   208      61.695  48.911  50.706  1.00  0.00           O
ATOM   3289  OE2 GLU   208      62.372  48.617  48.582  1.00  0.00           O
ATOM   3290  C   GLU   208      58.021  46.569  48.518  1.00  0.00           C
ATOM   3291  O   GLU   208      58.304  46.073  49.606  1.00  0.00           O
ATOM   3292  N   THR   209      56.856  46.342  47.903  1.00  0.00           N
ATOM   3293  H   THR   209      56.678  46.798  47.019  1.00  0.00           H
ATOM   3294  CA  THR   209      55.895  45.248  48.213  1.00  0.00           C
ATOM   3295  HA  THR   209      55.517  45.345  49.230  1.00  0.00           H
ATOM   3296  CB  THR   209      54.708  45.310  47.215  1.00  0.00           C
ATOM   3297  HB  THR   209      55.154  45.116  46.239  1.00  0.00           H
ATOM   3298  CG2 THR   209      53.599  44.367  47.534  1.00  0.00           C
ATOM   3299 HG21 THR   209      52.915  44.428  46.687  1.00  0.00           H
ATOM   3300 HG22 THR   209      53.100  44.595  48.475  1.00  0.00           H
ATOM   3301 HG23 THR   209      53.976  43.352  47.658  1.00  0.00           H
ATOM   3302  OG1 THR   209      54.104  46.569  47.205  1.00  0.00           O
ATOM   3303  HG1 THR   209      54.563  47.175  46.619  1.00  0.00           H
ATOM   3304  C   THR   209      56.533  43.851  48.153  1.00  0.00           C
ATOM   3305  O   THR   209      56.534  43.127  47.137  1.00  0.00           O
ATOM   3306  N   LYS   210      56.925  43.274  49.311  1.00  0.00           N
ATOM   3307  H   LYS   210      56.845  43.741  50.203  1.00  0.00           H
ATOM   3308  CA  LYS   210      57.512  41.932  49.390  1.00  0.00           C
ATOM   3309  HA  LYS   210      58.071  41.681  48.490  1.00  0.00           H
ATOM   3310  CB  LYS   210      58.401  41.833  50.584  1.00  0.00           C
ATOM   3311  HB2 LYS   210      57.753  41.678  51.447  1.00  0.00           H
ATOM   3312  HB3 LYS   210      58.915  40.872  50.561  1.00  0.00           H
ATOM   3313  CG  LYS   210      59.523  42.860  50.721  1.00  0.00           C
ATOM   3314  HG2 LYS   210      59.119  43.860  50.877  1.00  0.00           H
ATOM   3315  HG3 LYS   210      60.157  42.623  51.574  1.00  0.00           H
ATOM   3316  CD  LYS   210      60.416  42.905  49.500  1.00  0.00           C
ATOM   3317  HD2 LYS   210      60.936  41.963  49.322  1.00  0.00           H
ATOM   3318  HD3 LYS   210      59.803  43.033  48.608  1.00  0.00           H
ATOM   3319  CE  LYS   210      61.463  44.071  49.567  1.00  0.00           C
ATOM   3320  HE2 LYS   210      60.909  45.007  49.640  1.00  0.00           H
ATOM   3321  HE3 LYS   210      62.024  43.913  50.488  1.00  0.00           H
ATOM   3322  NZ  LYS   210      62.408  44.082  48.441  1.00  0.00           N
ATOM   3323  HZ1 LYS   210      62.693  43.142  48.209  1.00  0.00           H
ATOM   3324  HZ2 LYS   210      63.272  44.591  48.561  1.00  0.00           H
ATOM   3325  HZ3 LYS   210      61.887  44.385  47.630  1.00  0.00           H
ATOM   3326  C   LYS   210      56.442  40.849  49.419  1.00  0.00           C
ATOM   3327  O   LYS   210      56.781  39.729  49.024  1.00  0.00           O
ATOM   3328  N   MET   211      55.277  41.066  50.034  1.00  0.00           N
ATOM   3329  H   MET   211      55.041  42.025  50.245  1.00  0.00           H
ATOM   3330  CA  MET   211      54.182  40.153  50.277  1.00  0.00           C
ATOM   3331  HA  MET   211      54.080  39.630  49.325  1.00  0.00           H
ATOM   3332  CB  MET   211      54.635  39.182  51.380  1.00  0.00           C
ATOM   3333  HB2 MET   211      55.306  38.423  50.979  1.00  0.00           H
ATOM   3334  HB3 MET   211      55.116  39.830  52.114  1.00  0.00           H
ATOM   3335  CG  MET   211      53.651  38.361  52.228  1.00  0.00           C
ATOM   3336  HG2 MET   211      52.728  38.194  51.673  1.00  0.00           H
ATOM   3337  HG3 MET   211      54.064  37.394  52.514  1.00  0.00           H
ATOM   3338  SD  MET   211      53.200  39.073  53.780  1.00  0.00           S
ATOM   3339  CE  MET   211      52.236  37.687  54.432  1.00  0.00           C
ATOM   3340  HE1 MET   211      52.866  36.804  54.535  1.00  0.00           H
ATOM   3341  HE2 MET   211      51.852  38.018  55.396  1.00  0.00           H
ATOM   3342  HE3 MET   211      51.442  37.452  53.723  1.00  0.00           H
ATOM   3343  C   MET   211      52.820  40.894  50.647  1.00  0.00           C
ATOM   3344  O   MET   211      52.839  41.998  51.185  1.00  0.00           O
ATOM   3345  N   GLY   212      51.728  40.184  50.340  1.00  0.00           N
ATOM   3346  H   GLY   212      51.876  39.236  50.023  1.00  0.00           H
ATOM   3347  CA  GLY   212      50.421  40.505  50.798  1.00  0.00           C
ATOM   3348  HA2 GLY   212      50.249  41.568  50.969  1.00  0.00           H
ATOM   3349  HA3 GLY   212      49.751  40.328  49.958  1.00  0.00           H
ATOM   3350  C   GLY   212      49.854  39.696  51.948  1.00  0.00           C
ATOM   3351  O   GLY   212      50.073  38.462  51.937  1.00  0.00           O
ATOM   3352  N   VAL   213      49.080  40.316  52.875  1.00  0.00           N
ATOM   3353  H   VAL   213      48.946  41.316  52.835  1.00  0.00           H
ATOM   3354  CA  VAL   213      48.396  39.666  54.030  1.00  0.00           C
ATOM   3355  HA  VAL   213      48.393  38.622  53.718  1.00  0.00           H
ATOM   3356  CB  VAL   213      49.131  39.774  55.418  1.00  0.00           C
ATOM   3357  HB  VAL   213      50.140  39.512  55.102  1.00  0.00           H
ATOM   3358  CG1 VAL   213      49.144  41.210  55.949  1.00  0.00           C
ATOM   3359 HG11 VAL   213      49.750  41.248  56.854  1.00  0.00           H
ATOM   3360 HG12 VAL   213      49.424  42.007  55.261  1.00  0.00           H
ATOM   3361 HG13 VAL   213      48.104  41.412  56.205  1.00  0.00           H
ATOM   3362  CG2 VAL   213      48.559  38.784  56.332  1.00  0.00           C
ATOM   3363 HG21 VAL   213      49.405  38.449  56.933  1.00  0.00           H
ATOM   3364 HG22 VAL   213      48.065  37.961  55.818  1.00  0.00           H
ATOM   3365 HG23 VAL   213      47.718  39.214  56.878  1.00  0.00           H
ATOM   3366  C   VAL   213      46.967  40.111  54.146  1.00  0.00           C
ATOM   3367  O   VAL   213      46.614  41.281  54.255  1.00  0.00           O
ATOM   3368  N   ILE   214      46.115  39.129  54.160  1.00  0.00           N
ATOM   3369  H   ILE   214      46.522  38.209  54.075  1.00  0.00           H
ATOM   3370  CA  ILE   214      44.677  39.260  54.625  1.00  0.00           C
ATOM   3371  HA  ILE   214      44.433  40.320  54.687  1.00  0.00           H
ATOM   3372  CB  ILE   214      43.683  38.752  53.580  1.00  0.00           C
ATOM   3373  HB  ILE   214      43.807  37.669  53.562  1.00  0.00           H
ATOM   3374  CG2 ILE   214      42.220  39.029  54.064  1.00  0.00           C
ATOM   3375 HG21 ILE   214      42.081  40.104  54.180  1.00  0.00           H
ATOM   3376 HG22 ILE   214      42.124  38.465  54.992  1.00  0.00           H
ATOM   3377 HG23 ILE   214      41.485  38.785  53.297  1.00  0.00           H
ATOM   3378  CG1 ILE   214      44.170  39.324  52.158  1.00  0.00           C
ATOM   3379 HG12 ILE   214      44.632  40.304  52.280  1.00  0.00           H
ATOM   3380 HG13 ILE   214      45.068  38.785  51.859  1.00  0.00           H
ATOM   3381  CD1 ILE   214      43.124  39.254  51.039  1.00  0.00           C
ATOM   3382 HD11 ILE   214      43.057  38.285  50.544  1.00  0.00           H
ATOM   3383 HD12 ILE   214      43.329  39.989  50.261  1.00  0.00           H
ATOM   3384 HD13 ILE   214      42.136  39.649  51.271  1.00  0.00           H
ATOM   3385  C   ILE   214      44.579  38.508  55.991  1.00  0.00           C
ATOM   3386  O   ILE   214      44.496  37.263  56.038  1.00  0.00           O
ATOM   3387  N   PHE   215      44.429  39.308  57.062  1.00  0.00           N
ATOM   3388  H   PHE   215      44.676  40.263  56.846  1.00  0.00           H
ATOM   3389  CA  PHE   215      44.056  38.983  58.407  1.00  0.00           C
ATOM   3390  HA  PHE   215      44.588  38.092  58.740  1.00  0.00           H
ATOM   3391  CB  PHE   215      44.504  40.084  59.425  1.00  0.00           C
ATOM   3392  HB2 PHE   215      43.893  40.986  59.442  1.00  0.00           H
ATOM   3393  HB3 PHE   215      44.371  39.726  60.447  1.00  0.00           H
ATOM   3394  CG  PHE   215      45.970  40.366  59.248  1.00  0.00           C
ATOM   3395  CD1 PHE   215      46.891  39.456  59.848  1.00  0.00           C
ATOM   3396  HD1 PHE   215      46.568  38.656  60.497  1.00  0.00           H
ATOM   3397  CE1 PHE   215      48.209  39.939  60.049  1.00  0.00           C
ATOM   3398  HE1 PHE   215      48.818  39.382  60.746  1.00  0.00           H
ATOM   3399  CZ  PHE   215      48.609  41.207  59.586  1.00  0.00           C
ATOM   3400  HZ  PHE   215      49.629  41.538  59.713  1.00  0.00           H
ATOM   3401  CE2 PHE   215      47.749  42.052  58.862  1.00  0.00           C
ATOM   3402  HE2 PHE   215      48.118  42.961  58.411  1.00  0.00           H
ATOM   3403  CD2 PHE   215      46.408  41.639  58.739  1.00  0.00           C
ATOM   3404  HD2 PHE   215      45.679  42.286  58.275  1.00  0.00           H
ATOM   3405  C   PHE   215      42.492  38.706  58.546  1.00  0.00           C
ATOM   3406  O   PHE   215      41.742  39.344  59.297  1.00  0.00           O
ATOM   3407  N   GLY   216      42.032  37.890  57.667  1.00  0.00           N
ATOM   3408  H   GLY   216      42.681  37.218  57.284  1.00  0.00           H
ATOM   3409  CA  GLY   216      40.648  37.668  57.433  1.00  0.00           C
ATOM   3410  HA2 GLY   216      40.145  38.635  57.461  1.00  0.00           H
ATOM   3411  HA3 GLY   216      40.591  37.353  56.391  1.00  0.00           H
ATOM   3412  C   GLY   216      39.954  36.633  58.373  1.00  0.00           C
ATOM   3413  O   GLY   216      40.631  36.085  59.279  1.00  0.00           O
ATOM   3414  N   THR   217      38.683  36.227  58.194  1.00  0.00           N
ATOM   3415  H   THR   217      38.075  36.580  57.468  1.00  0.00           H
ATOM   3416  CA  THR   217      38.114  35.018  58.886  1.00  0.00           C
ATOM   3417  HA  THR   217      38.325  35.117  59.950  1.00  0.00           H
ATOM   3418  CB  THR   217      36.600  34.869  58.544  1.00  0.00           C
ATOM   3419  HB  THR   217      36.191  33.959  58.985  1.00  0.00           H
ATOM   3420  CG2 THR   217      35.763  36.075  59.048  1.00  0.00           C
ATOM   3421 HG21 THR   217      34.726  35.830  58.819  1.00  0.00           H
ATOM   3422 HG22 THR   217      35.957  37.042  58.587  1.00  0.00           H
ATOM   3423 HG23 THR   217      35.893  36.199  60.123  1.00  0.00           H
ATOM   3424  OG1 THR   217      36.366  34.803  57.152  1.00  0.00           O
ATOM   3425  HG1 THR   217      36.360  35.673  56.747  1.00  0.00           H
ATOM   3426  C   THR   217      38.848  33.754  58.470  1.00  0.00           C
ATOM   3427  O   THR   217      38.976  32.822  59.266  1.00  0.00           O
ATOM   3428  N   GLY   218      39.405  33.844  57.335  1.00  0.00           N
ATOM   3429  H   GLY   218      39.201  34.670  56.791  1.00  0.00           H
ATOM   3430  CA  GLY   218      40.499  33.015  56.788  1.00  0.00           C
ATOM   3431  HA2 GLY   218      40.768  32.153  57.397  1.00  0.00           H
ATOM   3432  HA3 GLY   218      40.269  32.583  55.813  1.00  0.00           H
ATOM   3433  C   GLY   218      41.855  33.787  56.758  1.00  0.00           C
ATOM   3434  O   GLY   218      41.896  34.874  56.114  1.00  0.00           O
ATOM   3435  N   VAL   219      42.893  33.320  57.456  1.00  0.00           N
ATOM   3436  H   VAL   219      42.717  32.456  57.948  1.00  0.00           H
ATOM   3437  CA  VAL   219      44.191  33.961  57.604  1.00  0.00           C
ATOM   3438  HA  VAL   219      43.932  34.991  57.359  1.00  0.00           H
ATOM   3439  CB  VAL   219      44.811  33.836  58.981  1.00  0.00           C
ATOM   3440  HB  VAL   219      45.755  34.373  59.068  1.00  0.00           H
ATOM   3441  CG1 VAL   219      43.826  34.511  59.981  1.00  0.00           C
ATOM   3442 HG11 VAL   219      44.345  34.486  60.939  1.00  0.00           H
ATOM   3443 HG12 VAL   219      43.679  35.541  59.654  1.00  0.00           H
ATOM   3444 HG13 VAL   219      42.879  33.988  60.109  1.00  0.00           H
ATOM   3445  CG2 VAL   219      45.157  32.401  59.346  1.00  0.00           C
ATOM   3446 HG21 VAL   219      45.349  32.403  60.419  1.00  0.00           H
ATOM   3447 HG22 VAL   219      46.090  32.078  58.884  1.00  0.00           H
ATOM   3448 HG23 VAL   219      44.484  31.631  58.968  1.00  0.00           H
ATOM   3449  C   VAL   219      45.221  33.624  56.435  1.00  0.00           C
ATOM   3450  O   VAL   219      45.526  32.443  56.252  1.00  0.00           O
ATOM   3451  N   ASN   220      45.642  34.627  55.671  1.00  0.00           N
ATOM   3452  H   ASN   220      45.361  35.575  55.879  1.00  0.00           H
ATOM   3453  CA  ASN   220      46.239  34.324  54.379  1.00  0.00           C
ATOM   3454  HA  ASN   220      46.812  33.403  54.483  1.00  0.00           H
ATOM   3455  CB  ASN   220      45.170  34.065  53.342  1.00  0.00           C
ATOM   3456  HB2 ASN   220      44.337  33.544  53.814  1.00  0.00           H
ATOM   3457  HB3 ASN   220      44.846  35.012  52.910  1.00  0.00           H
ATOM   3458  CG  ASN   220      45.614  33.172  52.196  1.00  0.00           C
ATOM   3459  OD1 ASN   220      46.651  32.509  52.259  1.00  0.00           O
ATOM   3460  ND2 ASN   220      44.747  32.985  51.188  1.00  0.00           N
ATOM   3461 HD21 ASN   220      43.915  33.543  51.058  1.00  0.00           H
ATOM   3462 HD22 ASN   220      45.131  32.491  50.396  1.00  0.00           H
ATOM   3463  C   ASN   220      47.348  35.305  53.961  1.00  0.00           C
ATOM   3464  O   ASN   220      47.226  36.530  54.264  1.00  0.00           O
ATOM   3465  N   GLY   221      48.271  34.764  53.096  1.00  0.00           N
ATOM   3466  H   GLY   221      48.049  33.863  52.698  1.00  0.00           H
ATOM   3467  CA  GLY   221      49.204  35.668  52.454  1.00  0.00           C
ATOM   3468  HA2 GLY   221      48.627  36.586  52.349  1.00  0.00           H
ATOM   3469  HA3 GLY   221      50.024  35.868  53.143  1.00  0.00           H
ATOM   3470  C   GLY   221      49.669  35.247  51.084  1.00  0.00           C
ATOM   3471  O   GLY   221      49.462  34.052  50.703  1.00  0.00           O
ATOM   3472  N   ALA   222      50.249  36.108  50.214  1.00  0.00           N
ATOM   3473  H   ALA   222      50.371  37.040  50.581  1.00  0.00           H
ATOM   3474  CA  ALA   222      50.680  35.712  48.829  1.00  0.00           C
ATOM   3475  HA  ALA   222      50.740  34.624  48.845  1.00  0.00           H
ATOM   3476  CB  ALA   222      49.565  36.033  47.839  1.00  0.00           C
ATOM   3477  HB1 ALA   222      48.814  35.255  47.993  1.00  0.00           H
ATOM   3478  HB2 ALA   222      49.964  35.903  46.834  1.00  0.00           H
ATOM   3479  HB3 ALA   222      49.160  37.032  47.997  1.00  0.00           H
ATOM   3480  C   ALA   222      51.985  36.545  48.569  1.00  0.00           C
ATOM   3481  O   ALA   222      52.118  37.664  49.036  1.00  0.00           O
ATOM   3482  N   TYR   223      52.891  35.944  47.826  1.00  0.00           N
ATOM   3483  H   TYR   223      52.633  35.070  47.394  1.00  0.00           H
ATOM   3484  CA  TYR   223      54.284  36.336  47.548  1.00  0.00           C
ATOM   3485  HA  TYR   223      54.272  37.418  47.419  1.00  0.00           H
ATOM   3486  CB  TYR   223      55.309  35.997  48.648  1.00  0.00           C
ATOM   3487  HB2 TYR   223      56.168  36.647  48.484  1.00  0.00           H
ATOM   3488  HB3 TYR   223      54.921  36.414  49.577  1.00  0.00           H
ATOM   3489  CG  TYR   223      55.638  34.509  48.742  1.00  0.00           C
ATOM   3490  CD1 TYR   223      54.805  33.583  49.391  1.00  0.00           C
ATOM   3491  HD1 TYR   223      53.792  33.824  49.678  1.00  0.00           H
ATOM   3492  CE1 TYR   223      55.185  32.250  49.531  1.00  0.00           C
ATOM   3493  HE1 TYR   223      54.399  31.572  49.830  1.00  0.00           H
ATOM   3494  CZ  TYR   223      56.460  31.860  49.129  1.00  0.00           C
ATOM   3495  OH  TYR   223      56.844  30.541  49.084  1.00  0.00           O
ATOM   3496  HH  TYR   223      57.681  30.475  48.617  1.00  0.00           H
ATOM   3497  CE2 TYR   223      57.381  32.767  48.517  1.00  0.00           C
ATOM   3498  HE2 TYR   223      58.326  32.395  48.150  1.00  0.00           H
ATOM   3499  CD2 TYR   223      56.949  34.112  48.319  1.00  0.00           C
ATOM   3500  HD2 TYR   223      57.673  34.842  47.988  1.00  0.00           H
ATOM   3501  C   TYR   223      54.731  35.602  46.257  1.00  0.00           C
ATOM   3502  O   TYR   223      54.051  34.617  45.930  1.00  0.00           O
ATOM   3503  N   TYR   224      55.765  36.128  45.515  1.00  0.00           N
ATOM   3504  H   TYR   224      56.162  37.044  45.668  1.00  0.00           H
ATOM   3505  CA  TYR   224      56.345  35.343  44.417  1.00  0.00           C
ATOM   3506  HA  TYR   224      55.545  34.783  43.936  1.00  0.00           H
ATOM   3507  CB  TYR   224      56.923  36.226  43.317  1.00  0.00           C
ATOM   3508  HB2 TYR   224      57.620  36.874  43.846  1.00  0.00           H
ATOM   3509  HB3 TYR   224      57.482  35.635  42.591  1.00  0.00           H
ATOM   3510  CG  TYR   224      55.901  37.069  42.598  1.00  0.00           C
ATOM   3511  CD1 TYR   224      55.631  36.720  41.265  1.00  0.00           C
ATOM   3512  HD1 TYR   224      56.060  35.819  40.854  1.00  0.00           H
ATOM   3513  CE1 TYR   224      54.797  37.531  40.410  1.00  0.00           C
ATOM   3514  HE1 TYR   224      54.597  37.256  39.384  1.00  0.00           H
ATOM   3515  CZ  TYR   224      54.255  38.701  40.965  1.00  0.00           C
ATOM   3516  OH  TYR   224      53.479  39.551  40.246  1.00  0.00           O
ATOM   3517  HH  TYR   224      53.938  39.691  39.414  1.00  0.00           H
ATOM   3518  CE2 TYR   224      54.461  39.037  42.342  1.00  0.00           C
ATOM   3519  HE2 TYR   224      54.130  39.942  42.831  1.00  0.00           H
ATOM   3520  CD2 TYR   224      55.320  38.243  43.150  1.00  0.00           C
ATOM   3521  HD2 TYR   224      55.515  38.542  44.169  1.00  0.00           H
ATOM   3522  C   TYR   224      57.563  34.541  44.925  1.00  0.00           C
ATOM   3523  O   TYR   224      58.303  35.122  45.731  1.00  0.00           O
ATOM   3524  N   ASP   225      57.582  33.250  44.671  1.00  0.00           N
ATOM   3525  H   ASP   225      56.938  32.922  43.966  1.00  0.00           H
ATOM   3526  CA  ASP   225      58.851  32.523  44.872  1.00  0.00           C
ATOM   3527  HA  ASP   225      59.579  33.094  45.449  1.00  0.00           H
ATOM   3528  CB  ASP   225      58.561  31.232  45.707  1.00  0.00           C
ATOM   3529  HB2 ASP   225      57.646  31.369  46.283  1.00  0.00           H
ATOM   3530  HB3 ASP   225      58.273  30.362  45.115  1.00  0.00           H
ATOM   3531  CG  ASP   225      59.662  30.681  46.611  1.00  0.00           C
ATOM   3532  OD1 ASP   225      60.862  30.749  46.240  1.00  0.00           O
ATOM   3533  OD2 ASP   225      59.333  30.252  47.735  1.00  0.00           O
ATOM   3534  C   ASP   225      59.419  32.118  43.502  1.00  0.00           C
ATOM   3535  O   ASP   225      59.030  32.727  42.509  1.00  0.00           O
ATOM   3536  N   VAL   226      60.476  31.273  43.387  1.00  0.00           N
ATOM   3537  H   VAL   226      60.834  30.820  44.215  1.00  0.00           H
ATOM   3538  CA  VAL   226      61.103  30.937  42.109  1.00  0.00           C
ATOM   3539  HA  VAL   226      60.417  31.332  41.359  1.00  0.00           H
ATOM   3540  CB  VAL   226      62.434  31.601  41.838  1.00  0.00           C
ATOM   3541  HB  VAL   226      62.775  31.335  40.838  1.00  0.00           H
ATOM   3542  CG1 VAL   226      62.448  33.163  41.645  1.00  0.00           C
ATOM   3543 HG11 VAL   226      63.044  33.514  40.803  1.00  0.00           H
ATOM   3544 HG12 VAL   226      61.411  33.466  41.501  1.00  0.00           H
ATOM   3545 HG13 VAL   226      62.757  33.606  42.591  1.00  0.00           H
ATOM   3546  CG2 VAL   226      63.580  31.151  42.879  1.00  0.00           C
ATOM   3547 HG21 VAL   226      64.548  31.652  42.930  1.00  0.00           H
ATOM   3548 HG22 VAL   226      63.765  30.077  42.861  1.00  0.00           H
ATOM   3549 HG23 VAL   226      63.060  31.163  43.837  1.00  0.00           H
ATOM   3550  C   VAL   226      61.086  29.453  41.695  1.00  0.00           C
ATOM   3551  O   VAL   226      61.076  28.561  42.514  1.00  0.00           O
ATOM   3552  N   CYS   227      61.188  29.112  40.415  1.00  0.00           N
ATOM   3553  H   CYS   227      61.355  29.831  39.726  1.00  0.00           H
ATOM   3554  CA  CYS   227      60.711  27.807  39.886  1.00  0.00           C
ATOM   3555  HA  CYS   227      59.746  27.655  40.369  1.00  0.00           H
ATOM   3556  CB  CYS   227      60.437  27.960  38.408  1.00  0.00           C
ATOM   3557  HB2 CYS   227      61.310  28.421  37.945  1.00  0.00           H
ATOM   3558  HB3 CYS   227      60.164  26.988  37.997  1.00  0.00           H
ATOM   3559  SG  CYS   227      59.024  28.998  38.174  1.00  0.00           S
ATOM   3560  HG  CYS   227      59.736  30.109  38.380  1.00  0.00           H
ATOM   3561  C   CYS   227      61.608  26.634  40.187  1.00  0.00           C
ATOM   3562  O   CYS   227      61.183  25.414  40.104  1.00  0.00           O
ATOM   3563  N   SER   228      62.869  26.986  40.450  1.00  0.00           N
ATOM   3564  H   SER   228      63.111  27.963  40.378  1.00  0.00           H
ATOM   3565  CA  SER   228      63.884  25.987  40.873  1.00  0.00           C
ATOM   3566  HA  SER   228      63.922  25.159  40.164  1.00  0.00           H
ATOM   3567  CB  SER   228      65.181  26.744  41.114  1.00  0.00           C
ATOM   3568  HB2 SER   228      65.976  26.075  41.445  1.00  0.00           H
ATOM   3569  HB3 SER   228      65.461  27.358  40.258  1.00  0.00           H
ATOM   3570  OG  SER   228      64.979  27.772  42.128  1.00  0.00           O
ATOM   3571  HG  SER   228      64.941  27.368  42.999  1.00  0.00           H
ATOM   3572  C   SER   228      63.475  25.303  42.233  1.00  0.00           C
ATOM   3573  O   SER   228      63.820  24.124  42.491  1.00  0.00           O
ATOM   3574  N   ASP   229      62.789  26.055  43.115  1.00  0.00           N
ATOM   3575  H   ASP   229      62.391  26.914  42.762  1.00  0.00           H
ATOM   3576  CA  ASP   229      62.396  25.648  44.522  1.00  0.00           C
ATOM   3577  HA  ASP   229      62.965  24.775  44.842  1.00  0.00           H
ATOM   3578  CB  ASP   229      62.744  26.802  45.532  1.00  0.00           C
ATOM   3579  HB2 ASP   229      62.021  27.586  45.306  1.00  0.00           H
ATOM   3580  HB3 ASP   229      62.445  26.454  46.520  1.00  0.00           H
ATOM   3581  CG  ASP   229      64.069  27.489  45.400  1.00  0.00           C
ATOM   3582  OD1 ASP   229      64.935  26.961  44.646  1.00  0.00           O
ATOM   3583  OD2 ASP   229      64.370  28.321  46.273  1.00  0.00           O
ATOM   3584  C   ASP   229      60.983  25.220  44.694  1.00  0.00           C
ATOM   3585  O   ASP   229      60.662  24.508  45.662  1.00  0.00           O
ATOM   3586  N   ILE   230      60.085  25.493  43.738  1.00  0.00           N
ATOM   3587  H   ILE   230      60.409  26.043  42.955  1.00  0.00           H
ATOM   3588  CA  ILE   230      58.756  25.014  43.742  1.00  0.00           C
ATOM   3589  HA  ILE   230      58.446  24.810  44.767  1.00  0.00           H
ATOM   3590  CB  ILE   230      57.746  26.015  43.040  1.00  0.00           C
ATOM   3591  HB  ILE   230      58.062  26.092  42.000  1.00  0.00           H
ATOM   3592  CG2 ILE   230      56.385  25.364  43.117  1.00  0.00           C
ATOM   3593 HG21 ILE   230      56.161  24.476  42.526  1.00  0.00           H
ATOM   3594 HG22 ILE   230      55.624  26.132  42.979  1.00  0.00           H
ATOM   3595 HG23 ILE   230      56.357  24.917  44.111  1.00  0.00           H
ATOM   3596  CG1 ILE   230      57.841  27.442  43.725  1.00  0.00           C
ATOM   3597 HG12 ILE   230      57.106  27.469  44.530  1.00  0.00           H
ATOM   3598 HG13 ILE   230      58.803  27.532  44.228  1.00  0.00           H
ATOM   3599  CD1 ILE   230      57.754  28.614  42.663  1.00  0.00           C
ATOM   3600 HD11 ILE   230      58.691  28.461  42.129  1.00  0.00           H
ATOM   3601 HD12 ILE   230      57.470  29.577  43.090  1.00  0.00           H
ATOM   3602 HD13 ILE   230      56.890  28.407  42.032  1.00  0.00           H
ATOM   3603  C   ILE   230      58.812  23.710  42.947  1.00  0.00           C
ATOM   3604  O   ILE   230      58.364  23.628  41.800  1.00  0.00           O
ATOM   3605  N   GLU   231      59.382  22.747  43.623  1.00  0.00           N
ATOM   3606  H   GLU   231      59.745  23.007  44.530  1.00  0.00           H
ATOM   3607  CA  GLU   231      59.694  21.413  43.077  1.00  0.00           C
ATOM   3608  HA  GLU   231      60.355  21.531  42.220  1.00  0.00           H
ATOM   3609  CB  GLU   231      60.339  20.610  44.191  1.00  0.00           C
ATOM   3610  HB2 GLU   231      61.209  21.149  44.568  1.00  0.00           H
ATOM   3611  HB3 GLU   231      59.635  20.536  45.020  1.00  0.00           H
ATOM   3612  CG  GLU   231      60.781  19.209  43.692  1.00  0.00           C
ATOM   3613  HG2 GLU   231      60.102  18.864  42.913  1.00  0.00           H
ATOM   3614  HG3 GLU   231      61.800  19.249  43.305  1.00  0.00           H
ATOM   3615  CD  GLU   231      60.639  18.196  44.858  1.00  0.00           C
ATOM   3616  OE1 GLU   231      60.334  18.494  46.013  1.00  0.00           O
ATOM   3617  OE2 GLU   231      60.825  16.988  44.479  1.00  0.00           O
ATOM   3618  C   GLU   231      58.380  20.801  42.555  1.00  0.00           C
ATOM   3619  O   GLU   231      58.473  20.065  41.536  1.00  0.00           O
ATOM   3620  N   LYS   232      57.186  21.098  43.124  1.00  0.00           N
ATOM   3621  H   LYS   232      57.183  21.689  43.943  1.00  0.00           H
ATOM   3622  CA  LYS   232      55.937  20.487  42.668  1.00  0.00           C
ATOM   3623  HA  LYS   232      56.041  19.410  42.534  1.00  0.00           H
ATOM   3624  CB  LYS   232      54.906  20.639  43.768  1.00  0.00           C
ATOM   3625  HB2 LYS   232      54.181  19.852  43.566  1.00  0.00           H
ATOM   3626  HB3 LYS   232      55.412  20.515  44.724  1.00  0.00           H
ATOM   3627  CG  LYS   232      54.235  21.967  43.740  1.00  0.00           C
ATOM   3628  HG2 LYS   232      54.970  22.758  43.891  1.00  0.00           H
ATOM   3629  HG3 LYS   232      53.788  22.163  42.765  1.00  0.00           H
ATOM   3630  CD  LYS   232      53.135  21.944  44.848  1.00  0.00           C
ATOM   3631  HD2 LYS   232      52.376  21.227  44.534  1.00  0.00           H
ATOM   3632  HD3 LYS   232      53.566  21.774  45.834  1.00  0.00           H
ATOM   3633  CE  LYS   232      52.497  23.385  45.043  1.00  0.00           C
ATOM   3634  HE2 LYS   232      53.219  24.113  45.412  1.00  0.00           H
ATOM   3635  HE3 LYS   232      51.970  23.733  44.156  1.00  0.00           H
ATOM   3636  NZ  LYS   232      51.453  23.390  46.154  1.00  0.00           N
ATOM   3637  HZ1 LYS   232      50.631  22.878  45.868  1.00  0.00           H
ATOM   3638  HZ2 LYS   232      51.164  24.357  46.164  1.00  0.00           H
ATOM   3639  HZ3 LYS   232      51.863  23.037  47.007  1.00  0.00           H
ATOM   3640  C   LYS   232      55.412  20.748  41.269  1.00  0.00           C
ATOM   3641  O   LYS   232      54.558  19.943  40.750  1.00  0.00           O
ATOM   3642  N   LEU   233      55.993  21.702  40.550  1.00  0.00           N
ATOM   3643  H   LEU   233      56.674  22.198  41.106  1.00  0.00           H
ATOM   3644  CA  LEU   233      55.611  22.224  39.258  1.00  0.00           C
ATOM   3645  HA  LEU   233      54.737  21.713  38.855  1.00  0.00           H
ATOM   3646  CB  LEU   233      55.292  23.774  39.130  1.00  0.00           C
ATOM   3647  HB2 LEU   233      56.264  24.231  39.318  1.00  0.00           H
ATOM   3648  HB3 LEU   233      54.983  23.947  38.099  1.00  0.00           H
ATOM   3649  CG  LEU   233      54.248  24.214  40.185  1.00  0.00           C
ATOM   3650  HG  LEU   233      54.648  24.080  41.190  1.00  0.00           H
ATOM   3651  CD1 LEU   233      53.997  25.702  40.042  1.00  0.00           C
ATOM   3652 HD11 LEU   233      53.310  26.010  40.830  1.00  0.00           H
ATOM   3653 HD12 LEU   233      53.524  26.051  39.123  1.00  0.00           H
ATOM   3654 HD13 LEU   233      54.978  26.175  40.009  1.00  0.00           H
ATOM   3655  CD2 LEU   233      52.966  23.387  39.944  1.00  0.00           C
ATOM   3656 HD21 LEU   233      52.091  23.767  40.470  1.00  0.00           H
ATOM   3657 HD22 LEU   233      52.699  23.478  38.891  1.00  0.00           H
ATOM   3658 HD23 LEU   233      53.023  22.356  40.291  1.00  0.00           H
ATOM   3659  C   LEU   233      56.780  21.943  38.337  1.00  0.00           C
ATOM   3660  O   LEU   233      56.689  22.213  37.135  1.00  0.00           O
ATOM   3661  N   GLN   234      57.887  21.443  38.865  1.00  0.00           N
ATOM   3662  H   GLN   234      58.076  21.506  39.856  1.00  0.00           H
ATOM   3663  CA  GLN   234      58.909  21.017  37.957  1.00  0.00           C
ATOM   3664  HA  GLN   234      59.112  21.834  37.263  1.00  0.00           H
ATOM   3665  CB  GLN   234      60.253  20.650  38.634  1.00  0.00           C
ATOM   3666  HB2 GLN   234      60.128  19.834  39.347  1.00  0.00           H
ATOM   3667  HB3 GLN   234      61.063  20.460  37.930  1.00  0.00           H
ATOM   3668  CG  GLN   234      60.677  21.963  39.394  1.00  0.00           C
ATOM   3669  HG2 GLN   234      60.795  22.783  38.686  1.00  0.00           H
ATOM   3670  HG3 GLN   234      59.917  22.279  40.109  1.00  0.00           H
ATOM   3671  CD  GLN   234      61.931  21.791  40.249  1.00  0.00           C
ATOM   3672  OE1 GLN   234      62.327  20.833  40.886  1.00  0.00           O
ATOM   3673  NE2 GLN   234      62.694  22.882  40.385  1.00  0.00           N
ATOM   3674 HE21 GLN   234      63.411  22.834  41.094  1.00  0.00           H
ATOM   3675 HE22 GLN   234      62.330  23.749  40.017  1.00  0.00           H
ATOM   3676  C   GLN   234      58.462  19.840  37.151  1.00  0.00           C
ATOM   3677  O   GLN   234      57.785  18.964  37.738  1.00  0.00           O
ATOM   3678  N   GLY   235      58.876  19.752  35.889  1.00  0.00           N
ATOM   3679  H   GLY   235      59.378  20.560  35.552  1.00  0.00           H
ATOM   3680  CA  GLY   235      58.467  18.630  35.047  1.00  0.00           C
ATOM   3681  HA2 GLY   235      58.906  18.690  34.052  1.00  0.00           H
ATOM   3682  HA3 GLY   235      58.729  17.659  35.464  1.00  0.00           H
ATOM   3683  C   GLY   235      57.013  18.673  34.603  1.00  0.00           C
ATOM   3684  O   GLY   235      56.639  18.055  33.590  1.00  0.00           O
ATOM   3685  N   LYS   236      56.188  19.500  35.299  1.00  0.00           N
ATOM   3686  H   LYS   236      56.536  19.781  36.205  1.00  0.00           H
ATOM   3687  CA  LYS   236      54.796  19.847  34.950  1.00  0.00           C
ATOM   3688  HA  LYS   236      54.244  19.054  34.445  1.00  0.00           H
ATOM   3689  CB  LYS   236      54.063  20.360  36.191  1.00  0.00           C
ATOM   3690  HB2 LYS   236      54.508  21.220  36.689  1.00  0.00           H
ATOM   3691  HB3 LYS   236      53.060  20.688  35.917  1.00  0.00           H
ATOM   3692  CG  LYS   236      53.780  19.271  37.252  1.00  0.00           C
ATOM   3693  HG2 LYS   236      54.746  18.872  37.563  1.00  0.00           H
ATOM   3694  HG3 LYS   236      53.396  19.815  38.115  1.00  0.00           H
ATOM   3695  CD  LYS   236      52.730  18.217  36.788  1.00  0.00           C
ATOM   3696  HD2 LYS   236      51.962  18.798  36.276  1.00  0.00           H
ATOM   3697  HD3 LYS   236      53.105  17.408  36.160  1.00  0.00           H
ATOM   3698  CE  LYS   236      52.139  17.651  38.053  1.00  0.00           C
ATOM   3699  HE2 LYS   236      52.961  17.201  38.610  1.00  0.00           H
ATOM   3700  HE3 LYS   236      51.649  18.458  38.599  1.00  0.00           H
ATOM   3701  NZ  LYS   236      51.081  16.723  37.584  1.00  0.00           N
ATOM   3702  HZ1 LYS   236      50.697  16.295  38.415  1.00  0.00           H
ATOM   3703  HZ2 LYS   236      51.494  15.970  37.053  1.00  0.00           H
ATOM   3704  HZ3 LYS   236      50.391  17.195  37.017  1.00  0.00           H
ATOM   3705  C   LYS   236      54.918  21.064  34.030  1.00  0.00           C
ATOM   3706  O   LYS   236      54.095  21.054  33.107  1.00  0.00           O
ATOM   3707  N   LEU   237      55.714  22.104  34.326  1.00  0.00           N
ATOM   3708  H   LEU   237      56.191  22.143  35.215  1.00  0.00           H
ATOM   3709  CA  LEU   237      55.975  23.230  33.419  1.00  0.00           C
ATOM   3710  HA  LEU   237      54.996  23.605  33.123  1.00  0.00           H
ATOM   3711  CB  LEU   237      56.783  24.285  34.233  1.00  0.00           C
ATOM   3712  HB2 LEU   237      57.519  23.780  34.859  1.00  0.00           H
ATOM   3713  HB3 LEU   237      57.357  25.041  33.697  1.00  0.00           H
ATOM   3714  CG  LEU   237      55.847  25.093  35.177  1.00  0.00           C
ATOM   3715  HG  LEU   237      55.256  24.481  35.858  1.00  0.00           H
ATOM   3716  CD1 LEU   237      56.787  25.872  36.126  1.00  0.00           C
ATOM   3717 HD11 LEU   237      56.266  26.714  36.582  1.00  0.00           H
ATOM   3718 HD12 LEU   237      57.495  26.392  35.480  1.00  0.00           H
ATOM   3719 HD13 LEU   237      57.263  25.209  36.847  1.00  0.00           H
ATOM   3720  CD2 LEU   237      54.881  26.014  34.423  1.00  0.00           C
ATOM   3721 HD21 LEU   237      55.514  26.699  33.858  1.00  0.00           H
ATOM   3722 HD22 LEU   237      54.186  25.489  33.768  1.00  0.00           H
ATOM   3723 HD23 LEU   237      54.396  26.595  35.208  1.00  0.00           H
ATOM   3724  C   LEU   237      56.750  22.706  32.224  1.00  0.00           C
ATOM   3725  O   LEU   237      57.302  21.603  32.302  1.00  0.00           O
ATOM   3726  N   SER   238      56.790  23.401  31.114  1.00  0.00           N
ATOM   3727  H   SER   238      56.215  24.229  31.142  1.00  0.00           H
ATOM   3728  CA  SER   238      57.569  23.098  29.908  1.00  0.00           C
ATOM   3729  HA  SER   238      57.370  22.088  29.551  1.00  0.00           H
ATOM   3730  CB  SER   238      57.044  23.928  28.772  1.00  0.00           C
ATOM   3731  HB2 SER   238      55.994  23.729  28.561  1.00  0.00           H
ATOM   3732  HB3 SER   238      57.258  24.988  28.906  1.00  0.00           H
ATOM   3733  OG  SER   238      57.799  23.632  27.641  1.00  0.00           O
ATOM   3734  HG  SER   238      58.289  24.404  27.348  1.00  0.00           H
ATOM   3735  C   SER   238      59.070  23.177  30.090  1.00  0.00           C
ATOM   3736  O   SER   238      59.479  23.918  30.925  1.00  0.00           O
ATOM   3737  N   ASP   239      59.798  22.361  29.334  1.00  0.00           N
ATOM   3738  H   ASP   239      59.361  21.757  28.653  1.00  0.00           H
ATOM   3739  CA  ASP   239      61.274  22.230  29.563  1.00  0.00           C
ATOM   3740  HA  ASP   239      61.258  22.053  30.640  1.00  0.00           H
ATOM   3741  CB  ASP   239      61.898  21.036  28.741  1.00  0.00           C
ATOM   3742  HB2 ASP   239      61.837  21.176  27.661  1.00  0.00           H
ATOM   3743  HB3 ASP   239      62.969  20.981  28.932  1.00  0.00           H
ATOM   3744  CG  ASP   239      61.287  19.706  29.219  1.00  0.00           C
ATOM   3745  OD1 ASP   239      61.077  19.490  30.429  1.00  0.00           O
ATOM   3746  OD2 ASP   239      61.133  18.761  28.385  1.00  0.00           O
ATOM   3747  C   ASP   239      61.939  23.582  29.180  1.00  0.00           C
ATOM   3748  O   ASP   239      63.105  23.618  29.516  1.00  0.00           O
ATOM   3749  N   ASP   240      61.339  24.606  28.636  1.00  0.00           N
ATOM   3750  H   ASP   240      60.353  24.510  28.436  1.00  0.00           H
ATOM   3751  CA  ASP   240      61.954  25.944  28.298  1.00  0.00           C
ATOM   3752  HA  ASP   240      63.028  25.791  28.186  1.00  0.00           H
ATOM   3753  CB  ASP   240      61.460  26.428  26.912  1.00  0.00           C
ATOM   3754  HB2 ASP   240      61.965  27.377  26.742  1.00  0.00           H
ATOM   3755  HB3 ASP   240      61.818  25.703  26.180  1.00  0.00           H
ATOM   3756  CG  ASP   240      60.013  26.690  26.683  1.00  0.00           C
ATOM   3757  OD1 ASP   240      59.594  27.893  26.558  1.00  0.00           O
ATOM   3758  OD2 ASP   240      59.269  25.693  26.827  1.00  0.00           O
ATOM   3759  C   ASP   240      61.794  27.004  29.345  1.00  0.00           C
ATOM   3760  O   ASP   240      62.328  28.095  29.130  1.00  0.00           O
ATOM   3761  N   ILE   241      61.155  26.689  30.421  1.00  0.00           N
ATOM   3762  H   ILE   241      60.835  25.737  30.537  1.00  0.00           H
ATOM   3763  CA  ILE   241      61.013  27.592  31.568  1.00  0.00           C
ATOM   3764  HA  ILE   241      60.979  28.618  31.201  1.00  0.00           H
ATOM   3765  CB  ILE   241      59.697  27.303  32.352  1.00  0.00           C
ATOM   3766  HB  ILE   241      59.866  26.342  32.838  1.00  0.00           H
ATOM   3767  CG2 ILE   241      59.490  28.328  33.501  1.00  0.00           C
ATOM   3768 HG21 ILE   241      58.510  28.266  33.977  1.00  0.00           H
ATOM   3769 HG22 ILE   241      59.779  29.322  33.159  1.00  0.00           H
ATOM   3770 HG23 ILE   241      60.170  28.169  34.338  1.00  0.00           H
ATOM   3771  CG1 ILE   241      58.458  27.240  31.418  1.00  0.00           C
ATOM   3772 HG12 ILE   241      58.684  26.427  30.729  1.00  0.00           H
ATOM   3773 HG13 ILE   241      57.592  26.888  31.978  1.00  0.00           H
ATOM   3774  CD1 ILE   241      58.044  28.523  30.701  1.00  0.00           C
ATOM   3775 HD11 ILE   241      57.881  29.355  31.385  1.00  0.00           H
ATOM   3776 HD12 ILE   241      57.097  28.386  30.179  1.00  0.00           H
ATOM   3777 HD13 ILE   241      58.819  28.854  30.010  1.00  0.00           H
ATOM   3778  C   ILE   241      62.269  27.457  32.465  1.00  0.00           C
ATOM   3779  O   ILE   241      62.502  26.389  33.046  1.00  0.00           O
ATOM   3780  N   PRO   242      63.017  28.558  32.618  1.00  0.00           N
ATOM   3781  CD  PRO   242      62.752  29.995  32.271  1.00  0.00           C
ATOM   3782  HD2 PRO   242      61.788  30.306  32.672  1.00  0.00           H
ATOM   3783  HD3 PRO   242      62.650  30.113  31.192  1.00  0.00           H
ATOM   3784  CG  PRO   242      63.914  30.819  32.771  1.00  0.00           C
ATOM   3785  HG2 PRO   242      63.518  31.211  33.708  1.00  0.00           H
ATOM   3786  HG3 PRO   242      64.252  31.549  32.036  1.00  0.00           H
ATOM   3787  CB  PRO   242      64.983  29.793  33.008  1.00  0.00           C
ATOM   3788  HB2 PRO   242      65.738  30.085  33.738  1.00  0.00           H
ATOM   3789  HB3 PRO   242      65.615  29.692  32.125  1.00  0.00           H
ATOM   3790  CA  PRO   242      64.305  28.551  33.401  1.00  0.00           C
ATOM   3791  HA  PRO   242      64.818  27.641  33.093  1.00  0.00           H
ATOM   3792  C   PRO   242      64.152  28.402  34.936  1.00  0.00           C
ATOM   3793  O   PRO   242      63.170  28.910  35.441  1.00  0.00           O
ATOM   3794  N   PRO   243      65.131  27.878  35.722  1.00  0.00           N
ATOM   3795  CD  PRO   243      66.344  27.209  35.255  1.00  0.00           C
ATOM   3796  HD2 PRO   243      67.073  28.017  35.195  1.00  0.00           H
ATOM   3797  HD3 PRO   243      66.300  26.610  34.346  1.00  0.00           H
ATOM   3798  CG  PRO   243      66.693  26.207  36.318  1.00  0.00           C
ATOM   3799  HG2 PRO   243      67.766  26.048  36.430  1.00  0.00           H
ATOM   3800  HG3 PRO   243      66.148  25.292  36.085  1.00  0.00           H
ATOM   3801  CB  PRO   243      66.065  26.820  37.603  1.00  0.00           C
ATOM   3802  HB2 PRO   243      66.722  27.528  38.110  1.00  0.00           H
ATOM   3803  HB3 PRO   243      65.763  26.043  38.305  1.00  0.00           H
ATOM   3804  CA  PRO   243      64.866  27.654  37.104  1.00  0.00           C
ATOM   3805  HA  PRO   243      64.006  27.015  37.305  1.00  0.00           H
ATOM   3806  C   PRO   243      64.640  28.968  37.952  1.00  0.00           C
ATOM   3807  O   PRO   243      63.897  29.077  38.963  1.00  0.00           O
ATOM   3808  N   SER   244      65.264  30.008  37.425  1.00  0.00           N
ATOM   3809  H   SER   244      65.743  29.870  36.547  1.00  0.00           H
ATOM   3810  CA  SER   244      65.240  31.364  38.027  1.00  0.00           C
ATOM   3811  HA  SER   244      65.435  31.221  39.089  1.00  0.00           H
ATOM   3812  CB  SER   244      66.351  32.190  37.316  1.00  0.00           C
ATOM   3813  HB2 SER   244      66.288  33.209  37.697  1.00  0.00           H
ATOM   3814  HB3 SER   244      67.362  31.856  37.555  1.00  0.00           H
ATOM   3815  OG  SER   244      66.216  32.245  35.885  1.00  0.00           O
ATOM   3816  HG  SER   244      66.907  32.753  35.452  1.00  0.00           H
ATOM   3817  C   SER   244      63.927  32.126  37.897  1.00  0.00           C
ATOM   3818  O   SER   244      63.844  33.328  38.125  1.00  0.00           O
ATOM   3819  N   ALA   245      62.955  31.442  37.242  1.00  0.00           N
ATOM   3820  H   ALA   245      63.178  30.516  36.908  1.00  0.00           H
ATOM   3821  CA  ALA   245      61.696  31.983  36.762  1.00  0.00           C
ATOM   3822  HA  ALA   245      61.967  32.853  36.164  1.00  0.00           H
ATOM   3823  CB  ALA   245      60.991  30.913  35.799  1.00  0.00           C
ATOM   3824  HB1 ALA   245      61.389  30.945  34.785  1.00  0.00           H
ATOM   3825  HB2 ALA   245      59.949  31.204  35.671  1.00  0.00           H
ATOM   3826  HB3 ALA   245      61.017  29.879  36.139  1.00  0.00           H
ATOM   3827  C   ALA   245      60.845  32.520  37.944  1.00  0.00           C
ATOM   3828  O   ALA   245      60.660  31.667  38.840  1.00  0.00           O
ATOM   3829  N   PRO   246      60.263  33.734  37.958  1.00  0.00           N
ATOM   3830  CD  PRO   246      60.518  34.917  37.068  1.00  0.00           C
ATOM   3831  HD2 PRO   246      60.394  34.479  36.078  1.00  0.00           H
ATOM   3832  HD3 PRO   246      61.522  35.290  37.269  1.00  0.00           H
ATOM   3833  CG  PRO   246      59.469  35.948  37.513  1.00  0.00           C
ATOM   3834  HG2 PRO   246      58.502  35.899  37.013  1.00  0.00           H
ATOM   3835  HG3 PRO   246      59.967  36.897  37.323  1.00  0.00           H
ATOM   3836  CB  PRO   246      59.318  35.618  38.992  1.00  0.00           C
ATOM   3837  HB2 PRO   246      58.372  36.015  39.360  1.00  0.00           H
ATOM   3838  HB3 PRO   246      60.125  35.966  39.638  1.00  0.00           H
ATOM   3839  CA  PRO   246      59.300  34.089  38.979  1.00  0.00           C
ATOM   3840  HA  PRO   246      59.654  33.776  39.962  1.00  0.00           H
ATOM   3841  C   PRO   246      57.890  33.443  38.796  1.00  0.00           C
ATOM   3842  O   PRO   246      57.300  33.640  37.722  1.00  0.00           O
ATOM   3843  N   MET   247      57.443  32.761  39.823  1.00  0.00           N
ATOM   3844  H   MET   247      57.980  32.711  40.677  1.00  0.00           H
ATOM   3845  CA  MET   247      56.037  32.293  39.861  1.00  0.00           C
ATOM   3846  HA  MET   247      55.480  32.709  39.022  1.00  0.00           H
ATOM   3847  CB  MET   247      55.964  30.764  39.762  1.00  0.00           C
ATOM   3848  HB2 MET   247      56.157  30.490  38.726  1.00  0.00           H
ATOM   3849  HB3 MET   247      56.788  30.347  40.342  1.00  0.00           H
ATOM   3850  CG  MET   247      54.634  30.126  40.243  1.00  0.00           C
ATOM   3851  HG2 MET   247      54.797  29.078  40.497  1.00  0.00           H
ATOM   3852  HG3 MET   247      54.208  30.511  41.170  1.00  0.00           H
ATOM   3853  SD  MET   247      53.410  30.385  38.989  1.00  0.00           S
ATOM   3854  CE  MET   247      53.272  28.812  38.263  1.00  0.00           C
ATOM   3855  HE1 MET   247      54.249  28.580  37.841  1.00  0.00           H
ATOM   3856  HE2 MET   247      52.826  28.035  38.886  1.00  0.00           H
ATOM   3857  HE3 MET   247      52.647  28.874  37.372  1.00  0.00           H
ATOM   3858  C   MET   247      55.320  32.810  41.161  1.00  0.00           C
ATOM   3859  O   MET   247      55.805  32.776  42.313  1.00  0.00           O
ATOM   3860  N   ALA   248      54.107  33.234  41.026  1.00  0.00           N
ATOM   3861  H   ALA   248      53.734  33.390  40.101  1.00  0.00           H
ATOM   3862  CA  ALA   248      53.290  33.651  42.233  1.00  0.00           C
ATOM   3863  HA  ALA   248      53.926  34.071  43.011  1.00  0.00           H
ATOM   3864  CB  ALA   248      52.288  34.729  41.795  1.00  0.00           C
ATOM   3865  HB1 ALA   248      51.792  35.122  42.682  1.00  0.00           H
ATOM   3866  HB2 ALA   248      51.582  34.272  41.104  1.00  0.00           H
ATOM   3867  HB3 ALA   248      52.794  35.503  41.218  1.00  0.00           H
ATOM   3868  C   ALA   248      52.631  32.477  42.971  1.00  0.00           C
ATOM   3869  O   ALA   248      52.084  31.592  42.291  1.00  0.00           O
ATOM   3870  N   ILE   249      52.507  32.542  44.312  1.00  0.00           N
ATOM   3871  H   ILE   249      52.932  33.315  44.804  1.00  0.00           H
ATOM   3872  CA  ILE   249      51.942  31.540  45.313  1.00  0.00           C
ATOM   3873  HA  ILE   249      51.516  30.695  44.773  1.00  0.00           H
ATOM   3874  CB  ILE   249      53.163  31.001  46.126  1.00  0.00           C
ATOM   3875  HB  ILE   249      53.390  31.817  46.814  1.00  0.00           H
ATOM   3876  CG2 ILE   249      52.654  29.674  46.810  1.00  0.00           C
ATOM   3877 HG21 ILE   249      52.503  28.935  46.024  1.00  0.00           H
ATOM   3878 HG22 ILE   249      51.749  29.883  47.381  1.00  0.00           H
ATOM   3879 HG23 ILE   249      53.482  29.417  47.471  1.00  0.00           H
ATOM   3880  CG1 ILE   249      54.507  30.798  45.376  1.00  0.00           C
ATOM   3881 HG12 ILE   249      54.957  31.731  45.035  1.00  0.00           H
ATOM   3882 HG13 ILE   249      55.288  30.580  46.105  1.00  0.00           H
ATOM   3883  CD1 ILE   249      54.552  29.773  44.173  1.00  0.00           C
ATOM   3884 HD11 ILE   249      54.515  28.752  44.551  1.00  0.00           H
ATOM   3885 HD12 ILE   249      55.414  29.945  43.528  1.00  0.00           H
ATOM   3886 HD13 ILE   249      53.721  29.918  43.483  1.00  0.00           H
ATOM   3887  C   ILE   249      50.867  32.166  46.190  1.00  0.00           C
ATOM   3888  O   ILE   249      51.110  33.244  46.710  1.00  0.00           O
ATOM   3889  N   ASN   250      49.734  31.501  46.447  1.00  0.00           N
ATOM   3890  H   ASN   250      49.667  30.586  46.023  1.00  0.00           H
ATOM   3891  CA  ASN   250      48.690  31.751  47.504  1.00  0.00           C
ATOM   3892  HA  ASN   250      48.657  32.782  47.859  1.00  0.00           H
ATOM   3893  CB  ASN   250      47.300  31.598  46.811  1.00  0.00           C
ATOM   3894  HB2 ASN   250      47.191  32.421  46.105  1.00  0.00           H
ATOM   3895  HB3 ASN   250      47.386  30.635  46.308  1.00  0.00           H
ATOM   3896  CG  ASN   250      46.195  31.656  47.819  1.00  0.00           C
ATOM   3897  OD1 ASN   250      46.329  32.071  48.918  1.00  0.00           O
ATOM   3898  ND2 ASN   250      45.115  30.949  47.591  1.00  0.00           N
ATOM   3899 HD21 ASN   250      44.924  30.664  46.641  1.00  0.00           H
ATOM   3900 HD22 ASN   250      44.332  30.986  48.229  1.00  0.00           H
ATOM   3901  C   ASN   250      48.862  30.673  48.608  1.00  0.00           C
ATOM   3902  O   ASN   250      48.796  29.478  48.285  1.00  0.00           O
ATOM   3903  N   CYS   251      49.231  31.034  49.823  1.00  0.00           N
ATOM   3904  H   CYS   251      49.015  31.997  50.035  1.00  0.00           H
ATOM   3905  CA  CYS   251      49.769  30.024  50.744  1.00  0.00           C
ATOM   3906  HA  CYS   251      50.399  29.334  50.181  1.00  0.00           H
ATOM   3907  CB  CYS   251      50.604  30.736  51.849  1.00  0.00           C
ATOM   3908  HB2 CYS   251      49.998  31.427  52.434  1.00  0.00           H
ATOM   3909  HB3 CYS   251      50.967  30.007  52.574  1.00  0.00           H
ATOM   3910  SG  CYS   251      51.891  31.648  51.034  1.00  0.00           S
ATOM   3911  HG  CYS   251      51.108  32.535  50.413  1.00  0.00           H
ATOM   3912  C   CYS   251      48.472  29.305  51.325  1.00  0.00           C
ATOM   3913  O   CYS   251      48.464  28.108  51.630  1.00  0.00           O
ATOM   3914  N   GLU   252      47.382  30.026  51.534  1.00  0.00           N
ATOM   3915  H   GLU   252      47.303  30.941  51.116  1.00  0.00           H
ATOM   3916  CA  GLU   252      46.241  29.517  52.268  1.00  0.00           C
ATOM   3917  HA  GLU   252      45.601  30.388  52.416  1.00  0.00           H
ATOM   3918  CB  GLU   252      45.428  28.423  51.573  1.00  0.00           C
ATOM   3919  HB2 GLU   252      46.139  27.635  51.328  1.00  0.00           H
ATOM   3920  HB3 GLU   252      44.684  27.947  52.213  1.00  0.00           H
ATOM   3921  CG  GLU   252      44.656  29.008  50.437  1.00  0.00           C
ATOM   3922  HG2 GLU   252      45.203  29.596  49.699  1.00  0.00           H
ATOM   3923  HG3 GLU   252      44.295  28.077  50.001  1.00  0.00           H
ATOM   3924  CD  GLU   252      43.445  29.926  50.727  1.00  0.00           C
ATOM   3925  OE1 GLU   252      42.863  30.498  49.784  1.00  0.00           O
ATOM   3926  OE2 GLU   252      43.057  30.109  51.912  1.00  0.00           O
ATOM   3927  C   GLU   252      46.706  29.034  53.658  1.00  0.00           C
ATOM   3928  O   GLU   252      46.290  28.008  54.245  1.00  0.00           O
ATOM   3929  N   TYR   253      47.634  29.741  54.269  1.00  0.00           N
ATOM   3930  H   TYR   253      48.003  30.590  53.864  1.00  0.00           H
ATOM   3931  CA  TYR   253      48.401  29.264  55.419  1.00  0.00           C
ATOM   3932  HA  TYR   253      48.719  28.251  55.175  1.00  0.00           H
ATOM   3933  CB  TYR   253      49.779  30.006  55.480  1.00  0.00           C
ATOM   3934  HB2 TYR   253      50.258  29.619  56.380  1.00  0.00           H
ATOM   3935  HB3 TYR   253      50.425  29.690  54.661  1.00  0.00           H
ATOM   3936  CG  TYR   253      49.898  31.535  55.761  1.00  0.00           C
ATOM   3937  CD1 TYR   253      48.925  32.365  56.259  1.00  0.00           C
ATOM   3938  HD1 TYR   253      47.977  31.911  56.507  1.00  0.00           H
ATOM   3939  CE1 TYR   253      49.246  33.708  56.674  1.00  0.00           C
ATOM   3940  HE1 TYR   253      48.467  34.300  57.130  1.00  0.00           H
ATOM   3941  CZ  TYR   253      50.541  34.164  56.476  1.00  0.00           C
ATOM   3942  OH  TYR   253      50.883  35.379  56.843  1.00  0.00           O
ATOM   3943  HH  TYR   253      50.163  35.766  57.345  1.00  0.00           H
ATOM   3944  CE2 TYR   253      51.515  33.328  55.864  1.00  0.00           C
ATOM   3945  HE2 TYR   253      52.458  33.801  55.632  1.00  0.00           H
ATOM   3946  CD2 TYR   253      51.204  32.041  55.525  1.00  0.00           C
ATOM   3947  HD2 TYR   253      52.064  31.475  55.197  1.00  0.00           H
ATOM   3948  C   TYR   253      47.713  29.181  56.825  1.00  0.00           C
ATOM   3949  O   TYR   253      48.336  28.822  57.856  1.00  0.00           O
ATOM   3950  N   GLY   254      46.377  29.400  56.849  1.00  0.00           N
ATOM   3951  H   GLY   254      46.014  29.571  55.922  1.00  0.00           H
ATOM   3952  CA  GLY   254      45.525  29.272  58.024  1.00  0.00           C
ATOM   3953  HA2 GLY   254      46.041  29.812  58.818  1.00  0.00           H
ATOM   3954  HA3 GLY   254      44.543  29.674  57.774  1.00  0.00           H
ATOM   3955  C   GLY   254      45.442  27.829  58.517  1.00  0.00           C
ATOM   3956  O   GLY   254      44.825  27.579  59.578  1.00  0.00           O
ATOM   3957  N   SER   255      46.064  26.906  57.789  1.00  0.00           N
ATOM   3958  H   SER   255      46.366  27.203  56.872  1.00  0.00           H
ATOM   3959  CA  SER   255      46.161  25.453  58.104  1.00  0.00           C
ATOM   3960  HA  SER   255      45.298  25.210  58.722  1.00  0.00           H
ATOM   3961  CB  SER   255      45.853  24.670  56.860  1.00  0.00           C
ATOM   3962  HB2 SER   255      45.937  23.595  57.023  1.00  0.00           H
ATOM   3963  HB3 SER   255      44.829  24.852  56.533  1.00  0.00           H
ATOM   3964  OG  SER   255      46.664  25.015  55.773  1.00  0.00           O
ATOM   3965  HG  SER   255      47.252  24.265  55.657  1.00  0.00           H
ATOM   3966  C   SER   255      47.486  25.028  58.742  1.00  0.00           C
ATOM   3967  O   SER   255      47.684  23.865  59.043  1.00  0.00           O
ATOM   3968  N   PHE   256      48.354  26.000  59.069  1.00  0.00           N
ATOM   3969  H   PHE   256      48.058  26.936  58.833  1.00  0.00           H
ATOM   3970  CA  PHE   256      49.626  25.752  59.726  1.00  0.00           C
ATOM   3971  HA  PHE   256      50.236  25.090  59.111  1.00  0.00           H
ATOM   3972  CB  PHE   256      50.452  27.091  59.721  1.00  0.00           C
ATOM   3973  HB2 PHE   256      50.433  27.574  58.745  1.00  0.00           H
ATOM   3974  HB3 PHE   256      49.892  27.805  60.326  1.00  0.00           H
ATOM   3975  CG  PHE   256      51.735  26.954  60.506  1.00  0.00           C
ATOM   3976  CD1 PHE   256      52.649  25.960  60.079  1.00  0.00           C
ATOM   3977  HD1 PHE   256      52.552  25.437  59.140  1.00  0.00           H
ATOM   3978  CE1 PHE   256      53.756  25.697  60.965  1.00  0.00           C
ATOM   3979  HE1 PHE   256      54.505  24.969  60.687  1.00  0.00           H
ATOM   3980  CZ  PHE   256      53.863  26.440  62.129  1.00  0.00           C
ATOM   3981  HZ  PHE   256      54.691  26.284  62.805  1.00  0.00           H
ATOM   3982  CE2 PHE   256      52.901  27.367  62.530  1.00  0.00           C
ATOM   3983  HE2 PHE   256      52.919  27.901  63.469  1.00  0.00           H
ATOM   3984  CD2 PHE   256      51.855  27.592  61.699  1.00  0.00           C
ATOM   3985  HD2 PHE   256      51.035  28.222  62.012  1.00  0.00           H
ATOM   3986  C   PHE   256      49.396  25.064  61.146  1.00  0.00           C
ATOM   3987  O   PHE   256      48.592  25.494  61.965  1.00  0.00           O
ATOM   3988  N   ASP   257      50.094  23.932  61.383  1.00  0.00           N
ATOM   3989  H   ASP   257      50.755  23.698  60.656  1.00  0.00           H
ATOM   3990  CA  ASP   257      50.171  23.109  62.651  1.00  0.00           C
ATOM   3991  HA  ASP   257      50.972  22.391  62.476  1.00  0.00           H
ATOM   3992  CB  ASP   257      50.716  24.053  63.772  1.00  0.00           C
ATOM   3993  HB2 ASP   257      51.424  24.747  63.318  1.00  0.00           H
ATOM   3994  HB3 ASP   257      49.907  24.615  64.239  1.00  0.00           H
ATOM   3995  CG  ASP   257      51.566  23.287  64.765  1.00  0.00           C
ATOM   3996  OD1 ASP   257      52.214  22.302  64.397  1.00  0.00           O
ATOM   3997  OD2 ASP   257      51.394  23.554  66.003  1.00  0.00           O
ATOM   3998  C   ASP   257      48.974  22.282  63.082  1.00  0.00           C
ATOM   3999  O   ASP   257      48.695  22.009  64.253  1.00  0.00           O
ATOM   4000  N   ASN   258      48.282  21.840  62.056  1.00  0.00           N
ATOM   4001  H   ASN   258      48.584  22.237  61.177  1.00  0.00           H
ATOM   4002  CA  ASN   258      47.314  20.786  62.020  1.00  0.00           C
ATOM   4003  HA  ASN   258      46.544  20.938  62.775  1.00  0.00           H
ATOM   4004  CB  ASN   258      46.743  20.570  60.589  1.00  0.00           C
ATOM   4005  HB2 ASN   258      47.563  20.526  59.873  1.00  0.00           H
ATOM   4006  HB3 ASN   258      46.060  19.721  60.585  1.00  0.00           H
ATOM   4007  CG  ASN   258      45.932  21.811  60.056  1.00  0.00           C
ATOM   4008  OD1 ASN   258      45.585  22.764  60.745  1.00  0.00           O
ATOM   4009  ND2 ASN   258      45.409  21.620  58.909  1.00  0.00           N
ATOM   4010 HD21 ASN   258      45.594  20.798  58.351  1.00  0.00           H
ATOM   4011 HD22 ASN   258      44.829  22.347  58.514  1.00  0.00           H
ATOM   4012  C   ASN   258      47.878  19.486  62.523  1.00  0.00           C
ATOM   4013  O   ASN   258      47.112  18.635  63.018  1.00  0.00           O
ATOM   4014  N   GLU   259      49.176  19.324  62.424  1.00  0.00           N
ATOM   4015  H   GLU   259      49.654  19.949  61.793  1.00  0.00           H
ATOM   4016  CA  GLU   259      50.023  18.233  63.034  1.00  0.00           C
ATOM   4017  HA  GLU   259      49.448  17.325  62.853  1.00  0.00           H
ATOM   4018  CB  GLU   259      51.327  17.972  62.243  1.00  0.00           C
ATOM   4019  HB2 GLU   259      51.953  17.218  62.720  1.00  0.00           H
ATOM   4020  HB3 GLU   259      50.984  17.417  61.369  1.00  0.00           H
ATOM   4021  CG  GLU   259      52.085  19.225  61.789  1.00  0.00           C
ATOM   4022  HG2 GLU   259      51.950  20.058  62.479  1.00  0.00           H
ATOM   4023  HG3 GLU   259      53.166  19.092  61.737  1.00  0.00           H
ATOM   4024  CD  GLU   259      51.610  19.621  60.350  1.00  0.00           C
ATOM   4025  OE1 GLU   259      50.624  20.392  60.269  1.00  0.00           O
ATOM   4026  OE2 GLU   259      52.021  19.091  59.339  1.00  0.00           O
ATOM   4027  C   GLU   259      50.108  18.343  64.578  1.00  0.00           C
ATOM   4028  O   GLU   259      50.340  17.392  65.322  1.00  0.00           O
ATOM   4029  N   HID   260      49.899  19.596  65.100  1.00  0.00           N
ATOM   4030  H   HID   260      49.585  20.314  64.465  1.00  0.00           H
ATOM   4031  CA  HID   260      50.046  20.043  66.515  1.00  0.00           C
ATOM   4032  HA  HID   260      50.022  21.132  66.570  1.00  0.00           H
ATOM   4033  CB  HID   260      48.948  19.534  67.439  1.00  0.00           C
ATOM   4034  HB2 HID   260      49.093  18.470  67.624  1.00  0.00           H
ATOM   4035  HB3 HID   260      48.965  20.042  68.404  1.00  0.00           H
ATOM   4036  CG  HID   260      47.494  19.684  66.965  1.00  0.00           C
ATOM   4037  ND1 HID   260      46.902  20.695  66.296  1.00  0.00           N
ATOM   4038  HD1 HID   260      47.436  21.447  65.885  1.00  0.00           H
ATOM   4039  CE1 HID   260      45.624  20.271  65.922  1.00  0.00           C
ATOM   4040  HE1 HID   260      44.889  20.701  65.258  1.00  0.00           H
ATOM   4041  NE2 HID   260      45.419  19.041  66.440  1.00  0.00           N
ATOM   4042  CD2 HID   260      46.574  18.690  67.026  1.00  0.00           C
ATOM   4043  HD2 HID   260      46.658  17.730  67.514  1.00  0.00           H
ATOM   4044  C   HID   260      51.477  19.715  67.089  1.00  0.00           C
ATOM   4045  O   HID   260      51.575  18.834  67.916  1.00  0.00           O
ATOM   4046  N   VAL   261      52.466  20.510  66.643  1.00  0.00           N
ATOM   4047  H   VAL   261      52.207  21.208  65.962  1.00  0.00           H
ATOM   4048  CA  VAL   261      53.816  20.389  67.111  1.00  0.00           C
ATOM   4049  HA  VAL   261      53.799  19.657  67.919  1.00  0.00           H
ATOM   4050  CB  VAL   261      54.705  19.726  66.038  1.00  0.00           C
ATOM   4051  HB  VAL   261      55.697  19.632  66.480  1.00  0.00           H
ATOM   4052  CG1 VAL   261      54.252  18.425  65.542  1.00  0.00           C
ATOM   4053 HG11 VAL   261      53.249  18.492  65.118  1.00  0.00           H
ATOM   4054 HG12 VAL   261      54.902  18.029  64.762  1.00  0.00           H
ATOM   4055 HG13 VAL   261      54.221  17.699  66.355  1.00  0.00           H
ATOM   4056  CG2 VAL   261      54.842  20.525  64.749  1.00  0.00           C
ATOM   4057 HG21 VAL   261      55.722  20.039  64.327  1.00  0.00           H
ATOM   4058 HG22 VAL   261      54.980  21.590  64.936  1.00  0.00           H
ATOM   4059 HG23 VAL   261      53.900  20.358  64.225  1.00  0.00           H
ATOM   4060  C   VAL   261      54.370  21.783  67.505  1.00  0.00           C
ATOM   4061  O   VAL   261      55.473  21.732  68.042  1.00  0.00           O
ATOM   4062  N   VAL   262      53.627  22.861  67.423  1.00  0.00           N
ATOM   4063  H   VAL   262      52.817  22.902  66.821  1.00  0.00           H
ATOM   4064  CA  VAL   262      54.138  24.153  67.959  1.00  0.00           C
ATOM   4065  HA  VAL   262      54.830  24.019  68.790  1.00  0.00           H
ATOM   4066  CB  VAL   262      55.007  24.829  66.929  1.00  0.00           C
ATOM   4067  HB  VAL   262      55.268  25.765  67.423  1.00  0.00           H
ATOM   4068  CG1 VAL   262      56.355  24.223  66.669  1.00  0.00           C
ATOM   4069 HG11 VAL   262      56.847  23.874  67.577  1.00  0.00           H
ATOM   4070 HG12 VAL   262      56.096  23.347  66.073  1.00  0.00           H
ATOM   4071 HG13 VAL   262      57.003  24.870  66.078  1.00  0.00           H
ATOM   4072  CG2 VAL   262      54.345  25.151  65.554  1.00  0.00           C
ATOM   4073 HG21 VAL   262      53.295  25.437  65.602  1.00  0.00           H
ATOM   4074 HG22 VAL   262      54.442  24.227  64.985  1.00  0.00           H
ATOM   4075 HG23 VAL   262      54.801  25.986  65.022  1.00  0.00           H
ATOM   4076  C   VAL   262      53.175  25.114  68.565  1.00  0.00           C
ATOM   4077  O   VAL   262      53.603  25.881  69.453  1.00  0.00           O
ATOM   4078  N   LEU   263      51.992  25.249  68.067  1.00  0.00           N
ATOM   4079  H   LEU   263      51.692  24.674  67.293  1.00  0.00           H
ATOM   4080  CA  LEU   263      51.164  26.384  68.511  1.00  0.00           C
ATOM   4081  HA  LEU   263      51.865  27.218  68.520  1.00  0.00           H
ATOM   4082  CB  LEU   263      50.044  26.773  67.549  1.00  0.00           C
ATOM   4083  HB2 LEU   263      49.238  26.048  67.435  1.00  0.00           H
ATOM   4084  HB3 LEU   263      49.641  27.665  68.031  1.00  0.00           H
ATOM   4085  CG  LEU   263      50.461  27.173  66.123  1.00  0.00           C
ATOM   4086  HG  LEU   263      50.788  26.255  65.634  1.00  0.00           H
ATOM   4087  CD1 LEU   263      49.265  27.866  65.487  1.00  0.00           C
ATOM   4088 HD11 LEU   263      48.496  27.108  65.338  1.00  0.00           H
ATOM   4089 HD12 LEU   263      49.582  28.123  64.476  1.00  0.00           H
ATOM   4090 HD13 LEU   263      48.946  28.686  66.130  1.00  0.00           H
ATOM   4091  CD2 LEU   263      51.713  28.131  66.165  1.00  0.00           C
ATOM   4092 HD21 LEU   263      52.543  27.563  66.585  1.00  0.00           H
ATOM   4093 HD22 LEU   263      51.913  28.423  65.134  1.00  0.00           H
ATOM   4094 HD23 LEU   263      51.481  29.010  66.765  1.00  0.00           H
ATOM   4095  C   LEU   263      50.660  26.270  69.945  1.00  0.00           C
ATOM   4096  O   LEU   263      50.158  25.191  70.268  1.00  0.00           O
ATOM   4097  N   PRO   264      50.722  27.307  70.828  1.00  0.00           N
ATOM   4098  CD  PRO   264      51.320  28.590  70.523  1.00  0.00           C
ATOM   4099  HD2 PRO   264      50.743  29.112  69.759  1.00  0.00           H
ATOM   4100  HD3 PRO   264      52.381  28.405  70.355  1.00  0.00           H
ATOM   4101  CG  PRO   264      51.154  29.366  71.814  1.00  0.00           C
ATOM   4102  HG2 PRO   264      50.193  29.874  71.897  1.00  0.00           H
ATOM   4103  HG3 PRO   264      52.002  30.036  71.949  1.00  0.00           H
ATOM   4104  CB  PRO   264      51.170  28.351  72.898  1.00  0.00           C
ATOM   4105  HB2 PRO   264      50.707  28.729  73.810  1.00  0.00           H
ATOM   4106  HB3 PRO   264      52.200  28.024  73.043  1.00  0.00           H
ATOM   4107  CA  PRO   264      50.390  27.152  72.291  1.00  0.00           C
ATOM   4108  HA  PRO   264      50.686  26.199  72.729  1.00  0.00           H
ATOM   4109  C   PRO   264      48.908  27.240  72.552  1.00  0.00           C
ATOM   4110  O   PRO   264      48.399  28.226  73.010  1.00  0.00           O
ATOM   4111  N   ARG   265      48.200  26.171  72.198  1.00  0.00           N
ATOM   4112  H   ARG   265      48.681  25.435  71.702  1.00  0.00           H
ATOM   4113  CA  ARG   265      46.740  26.001  72.490  1.00  0.00           C
ATOM   4114  HA  ARG   265      46.300  26.952  72.188  1.00  0.00           H
ATOM   4115  CB  ARG   265      46.148  24.892  71.650  1.00  0.00           C
ATOM   4116  HB2 ARG   265      46.798  24.030  71.804  1.00  0.00           H
ATOM   4117  HB3 ARG   265      45.168  24.650  72.062  1.00  0.00           H
ATOM   4118  CG  ARG   265      46.143  25.040  70.021  1.00  0.00           C
ATOM   4119  HG2 ARG   265      45.808  26.029  69.707  1.00  0.00           H
ATOM   4120  HG3 ARG   265      47.176  24.930  69.691  1.00  0.00           H
ATOM   4121  CD  ARG   265      45.220  23.992  69.437  1.00  0.00           C
ATOM   4122  HD2 ARG   265      44.203  24.078  69.824  1.00  0.00           H
ATOM   4123  HD3 ARG   265      45.286  24.287  68.391  1.00  0.00           H
ATOM   4124  NE  ARG   265      45.813  22.634  69.558  1.00  0.00           N
ATOM   4125  HE  ARG   265      46.798  22.638  69.779  1.00  0.00           H
ATOM   4126  CZ  ARG   265      45.248  21.462  69.341  1.00  0.00           C
ATOM   4127  NH1 ARG   265      44.071  21.365  68.839  1.00  0.00           N
ATOM   4128 HH11 ARG   265      43.566  22.199  68.573  1.00  0.00           H
ATOM   4129 HH12 ARG   265      43.585  20.568  68.453  1.00  0.00           H
ATOM   4130  NH2 ARG   265      45.931  20.371  69.671  1.00  0.00           N
ATOM   4131 HH21 ARG   265      46.871  20.392  70.039  1.00  0.00           H
ATOM   4132 HH22 ARG   265      45.315  19.576  69.768  1.00  0.00           H
ATOM   4133  C   ARG   265      46.379  25.778  73.980  1.00  0.00           C
ATOM   4134  O   ARG   265      46.916  24.855  74.605  1.00  0.00           O
ATOM   4135  N   THR   266      45.504  26.595  74.528  1.00  0.00           N
ATOM   4136  H   THR   266      45.181  27.429  74.060  1.00  0.00           H
ATOM   4137  CA  THR   266      44.811  26.415  75.780  1.00  0.00           C
ATOM   4138  HA  THR   266      45.490  26.231  76.613  1.00  0.00           H
ATOM   4139  CB  THR   266      44.205  27.795  76.122  1.00  0.00           C
ATOM   4140  HB  THR   266      43.870  27.576  77.135  1.00  0.00           H
ATOM   4141  CG2 THR   266      45.142  28.936  76.076  1.00  0.00           C
ATOM   4142 HG21 THR   266      46.150  28.603  75.823  1.00  0.00           H
ATOM   4143 HG22 THR   266      45.095  29.476  77.021  1.00  0.00           H
ATOM   4144 HG23 THR   266      44.909  29.552  75.207  1.00  0.00           H
ATOM   4145  OG1 THR   266      43.042  28.057  75.363  1.00  0.00           O
ATOM   4146  HG1 THR   266      43.434  28.347  74.536  1.00  0.00           H
ATOM   4147  C   THR   266      43.732  25.325  75.729  1.00  0.00           C
ATOM   4148  O   THR   266      43.373  24.847  74.622  1.00  0.00           O
ATOM   4149  N   LYS   267      43.243  24.975  76.881  1.00  0.00           N
ATOM   4150  H   LYS   267      43.713  25.202  77.745  1.00  0.00           H
ATOM   4151  CA  LYS   267      42.013  24.123  76.949  1.00  0.00           C
ATOM   4152  HA  LYS   267      42.133  23.240  76.322  1.00  0.00           H
ATOM   4153  CB  LYS   267      41.649  23.728  78.422  1.00  0.00           C
ATOM   4154  HB2 LYS   267      41.051  22.824  78.544  1.00  0.00           H
ATOM   4155  HB3 LYS   267      42.604  23.504  78.898  1.00  0.00           H
ATOM   4156  CG  LYS   267      41.089  24.916  79.277  1.00  0.00           C
ATOM   4157  HG2 LYS   267      41.676  25.834  79.223  1.00  0.00           H
ATOM   4158  HG3 LYS   267      40.104  25.170  78.888  1.00  0.00           H
ATOM   4159  CD  LYS   267      40.945  24.503  80.732  1.00  0.00           C
ATOM   4160  HD2 LYS   267      40.299  23.626  80.723  1.00  0.00           H
ATOM   4161  HD3 LYS   267      41.902  24.163  81.128  1.00  0.00           H
ATOM   4162  CE  LYS   267      40.306  25.365  81.746  1.00  0.00           C
ATOM   4163  HE2 LYS   267      40.685  25.158  82.746  1.00  0.00           H
ATOM   4164  HE3 LYS   267      40.550  26.407  81.535  1.00  0.00           H
ATOM   4165  NZ  LYS   267      38.794  25.337  81.838  1.00  0.00           N
ATOM   4166  HZ1 LYS   267      38.605  24.444  82.270  1.00  0.00           H
ATOM   4167  HZ2 LYS   267      38.254  25.309  80.985  1.00  0.00           H
ATOM   4168  HZ3 LYS   267      38.369  26.057  82.406  1.00  0.00           H
ATOM   4169  C   LYS   267      40.824  24.795  76.293  1.00  0.00           C
ATOM   4170  O   LYS   267      40.036  24.212  75.644  1.00  0.00           O
ATOM   4171  N   TYR   268      40.707  26.103  76.322  1.00  0.00           N
ATOM   4172  H   TYR   268      41.467  26.680  76.653  1.00  0.00           H
ATOM   4173  CA  TYR   268      39.677  26.898  75.554  1.00  0.00           C
ATOM   4174  HA  TYR   268      38.721  26.490  75.882  1.00  0.00           H
ATOM   4175  CB  TYR   268      39.813  28.322  76.013  1.00  0.00           C
ATOM   4176  HB2 TYR   268      40.466  28.947  75.404  1.00  0.00           H
ATOM   4177  HB3 TYR   268      38.850  28.780  75.789  1.00  0.00           H
ATOM   4178  CG  TYR   268      40.073  28.587  77.525  1.00  0.00           C
ATOM   4179  CD1 TYR   268      39.057  28.247  78.465  1.00  0.00           C
ATOM   4180  HD1 TYR   268      38.102  27.812  78.209  1.00  0.00           H
ATOM   4181  CE1 TYR   268      39.287  28.332  79.856  1.00  0.00           C
ATOM   4182  HE1 TYR   268      38.538  28.042  80.577  1.00  0.00           H
ATOM   4183  CZ  TYR   268      40.559  28.801  80.247  1.00  0.00           C
ATOM   4184  OH  TYR   268      40.867  28.808  81.572  1.00  0.00           O
ATOM   4185  HH  TYR   268      40.096  28.839  82.141  1.00  0.00           H
ATOM   4186  CE2 TYR   268      41.569  29.197  79.337  1.00  0.00           C
ATOM   4187  HE2 TYR   268      42.482  29.696  79.625  1.00  0.00           H
ATOM   4188  CD2 TYR   268      41.283  29.177  77.990  1.00  0.00           C
ATOM   4189  HD2 TYR   268      42.030  29.522  77.290  1.00  0.00           H
ATOM   4190  C   TYR   268      39.782  26.648  74.085  1.00  0.00           C
ATOM   4191  O   TYR   268      38.862  26.333  73.374  1.00  0.00           O
ATOM   4192  N   ASP   269      41.030  26.758  73.540  1.00  0.00           N
ATOM   4193  H   ASP   269      41.790  26.983  74.167  1.00  0.00           H
ATOM   4194  CA  ASP   269      41.436  26.649  72.119  1.00  0.00           C
ATOM   4195  HA  ASP   269      40.877  27.346  71.496  1.00  0.00           H
ATOM   4196  CB  ASP   269      42.911  26.806  71.917  1.00  0.00           C
ATOM   4197  HB2 ASP   269      43.517  26.173  72.566  1.00  0.00           H
ATOM   4198  HB3 ASP   269      43.117  26.536  70.881  1.00  0.00           H
ATOM   4199  CG  ASP   269      43.447  28.283  72.104  1.00  0.00           C
ATOM   4200  OD1 ASP   269      42.877  29.244  71.501  1.00  0.00           O
ATOM   4201  OD2 ASP   269      44.260  28.515  73.032  1.00  0.00           O
ATOM   4202  C   ASP   269      40.930  25.263  71.532  1.00  0.00           C
ATOM   4203  O   ASP   269      40.187  25.243  70.533  1.00  0.00           O
ATOM   4204  N   ILE   270      41.238  24.214  72.241  1.00  0.00           N
ATOM   4205  H   ILE   270      41.762  24.443  73.073  1.00  0.00           H
ATOM   4206  CA  ILE   270      40.930  22.827  71.979  1.00  0.00           C
ATOM   4207  HA  ILE   270      41.237  22.725  70.938  1.00  0.00           H
ATOM   4208  CB  ILE   270      41.717  21.903  72.921  1.00  0.00           C
ATOM   4209  HB  ILE   270      41.648  22.397  73.890  1.00  0.00           H
ATOM   4210  CG2 ILE   270      41.233  20.382  72.924  1.00  0.00           C
ATOM   4211 HG21 ILE   270      40.145  20.396  72.865  1.00  0.00           H
ATOM   4212 HG22 ILE   270      41.427  19.962  73.911  1.00  0.00           H
ATOM   4213 HG23 ILE   270      41.715  19.850  72.103  1.00  0.00           H
ATOM   4214  CG1 ILE   270      43.221  22.032  72.419  1.00  0.00           C
ATOM   4215 HG12 ILE   270      43.372  21.578  71.439  1.00  0.00           H
ATOM   4216 HG13 ILE   270      43.385  23.108  72.368  1.00  0.00           H
ATOM   4217  CD1 ILE   270      44.193  21.454  73.402  1.00  0.00           C
ATOM   4218 HD11 ILE   270      43.789  21.563  74.409  1.00  0.00           H
ATOM   4219 HD12 ILE   270      45.124  22.005  73.283  1.00  0.00           H
ATOM   4220 HD13 ILE   270      44.323  20.390  73.208  1.00  0.00           H
ATOM   4221  C   ILE   270      39.417  22.529  72.125  1.00  0.00           C
ATOM   4222  O   ILE   270      38.928  21.794  71.299  1.00  0.00           O
ATOM   4223  N   THR   271      38.680  23.346  72.892  1.00  0.00           N
ATOM   4224  H   THR   271      39.195  23.880  73.577  1.00  0.00           H
ATOM   4225  CA  THR   271      37.159  23.355  72.833  1.00  0.00           C
ATOM   4226  HA  THR   271      36.829  22.321  72.731  1.00  0.00           H
ATOM   4227  CB  THR   271      36.613  23.924  74.158  1.00  0.00           C
ATOM   4228  HB  THR   271      36.798  24.993  74.056  1.00  0.00           H
ATOM   4229  CG2 THR   271      35.177  23.682  74.511  1.00  0.00           C
ATOM   4230 HG21 THR   271      34.899  23.918  75.538  1.00  0.00           H
ATOM   4231 HG22 THR   271      34.945  22.631  74.335  1.00  0.00           H
ATOM   4232 HG23 THR   271      34.539  24.236  73.824  1.00  0.00           H
ATOM   4233  OG1 THR   271      37.380  23.614  75.258  1.00  0.00           O
ATOM   4234  HG1 THR   271      38.313  23.740  75.069  1.00  0.00           H
ATOM   4235  C   THR   271      36.613  24.092  71.649  1.00  0.00           C
ATOM   4236  O   THR   271      35.553  23.603  71.187  1.00  0.00           O
ATOM   4237  N   ILE   272      37.304  25.044  71.083  1.00  0.00           N
ATOM   4238  H   ILE   272      38.257  25.255  71.343  1.00  0.00           H
ATOM   4239  CA  ILE   272      36.878  25.706  69.874  1.00  0.00           C
ATOM   4240  HA  ILE   272      35.806  25.898  69.862  1.00  0.00           H
ATOM   4241  CB  ILE   272      37.503  27.202  69.706  1.00  0.00           C
ATOM   4242  HB  ILE   272      38.591  27.134  69.730  1.00  0.00           H
ATOM   4243  CG2 ILE   272      37.042  27.868  68.413  1.00  0.00           C
ATOM   4244 HG21 ILE   272      37.547  28.826  68.287  1.00  0.00           H
ATOM   4245 HG22 ILE   272      35.975  28.059  68.290  1.00  0.00           H
ATOM   4246 HG23 ILE   272      37.330  27.273  67.547  1.00  0.00           H
ATOM   4247  CG1 ILE   272      37.027  28.032  70.944  1.00  0.00           C
ATOM   4248 HG12 ILE   272      35.954  27.918  71.095  1.00  0.00           H
ATOM   4249 HG13 ILE   272      37.497  27.645  71.848  1.00  0.00           H
ATOM   4250  CD1 ILE   272      37.360  29.495  70.883  1.00  0.00           C
ATOM   4251 HD11 ILE   272      37.216  29.919  71.876  1.00  0.00           H
ATOM   4252 HD12 ILE   272      36.689  30.091  70.263  1.00  0.00           H
ATOM   4253 HD13 ILE   272      38.376  29.578  70.499  1.00  0.00           H
ATOM   4254  C   ILE   272      37.114  24.758  68.646  1.00  0.00           C
ATOM   4255  O   ILE   272      36.363  24.781  67.690  1.00  0.00           O
ATOM   4256  N   ASP   273      38.126  23.953  68.766  1.00  0.00           N
ATOM   4257  H   ASP   273      38.759  24.040  69.548  1.00  0.00           H
ATOM   4258  CA  ASP   273      38.379  22.981  67.696  1.00  0.00           C
ATOM   4259  HA  ASP   273      38.307  23.473  66.726  1.00  0.00           H
ATOM   4260  CB  ASP   273      39.785  22.430  67.852  1.00  0.00           C
ATOM   4261  HB2 ASP   273      40.476  23.274  67.859  1.00  0.00           H
ATOM   4262  HB3 ASP   273      39.944  21.949  68.817  1.00  0.00           H
ATOM   4263  CG  ASP   273      40.248  21.527  66.747  1.00  0.00           C
ATOM   4264  OD1 ASP   273      40.016  21.855  65.561  1.00  0.00           O
ATOM   4265  OD2 ASP   273      41.014  20.552  66.946  1.00  0.00           O
ATOM   4266  C   ASP   273      37.486  21.750  67.791  1.00  0.00           C
ATOM   4267  O   ASP   273      37.148  21.183  66.722  1.00  0.00           O
ATOM   4268  N   GLU   274      37.014  21.351  68.965  1.00  0.00           N
ATOM   4269  H   GLU   274      37.467  21.790  69.754  1.00  0.00           H
ATOM   4270  CA  GLU   274      36.051  20.275  69.065  1.00  0.00           C
ATOM   4271  HA  GLU   274      36.290  19.394  68.470  1.00  0.00           H
ATOM   4272  CB  GLU   274      36.033  19.870  70.502  1.00  0.00           C
ATOM   4273  HB2 GLU   274      37.037  19.705  70.894  1.00  0.00           H
ATOM   4274  HB3 GLU   274      35.496  20.666  71.019  1.00  0.00           H
ATOM   4275  CG  GLU   274      35.172  18.616  70.700  1.00  0.00           C
ATOM   4276  HG2 GLU   274      34.734  18.609  71.698  1.00  0.00           H
ATOM   4277  HG3 GLU   274      34.299  18.600  70.048  1.00  0.00           H
ATOM   4278  CD  GLU   274      35.897  17.301  70.432  1.00  0.00           C
ATOM   4279  OE1 GLU   274      35.933  16.432  71.349  1.00  0.00           O
ATOM   4280  OE2 GLU   274      36.549  17.152  69.346  1.00  0.00           O
ATOM   4281  C   GLU   274      34.670  20.877  68.517  1.00  0.00           C
ATOM   4282  O   GLU   274      33.899  20.092  67.935  1.00  0.00           O
ATOM   4283  N   GLU   275      34.453  22.240  68.538  1.00  0.00           N
ATOM   4284  H   GLU   275      35.123  22.843  68.992  1.00  0.00           H
ATOM   4285  CA  GLU   275      33.344  22.977  67.915  1.00  0.00           C
ATOM   4286  HA  GLU   275      32.420  22.423  68.081  1.00  0.00           H
ATOM   4287  CB  GLU   275      33.246  24.384  68.497  1.00  0.00           C
ATOM   4288  HB2 GLU   275      33.689  24.463  69.490  1.00  0.00           H
ATOM   4289  HB3 GLU   275      33.912  25.107  68.023  1.00  0.00           H
ATOM   4290  CG  GLU   275      31.817  25.079  68.532  1.00  0.00           C
ATOM   4291  HG2 GLU   275      31.953  25.938  69.189  1.00  0.00           H
ATOM   4292  HG3 GLU   275      31.593  25.414  67.518  1.00  0.00           H
ATOM   4293  CD  GLU   275      30.625  24.198  68.975  1.00  0.00           C
ATOM   4294  OE1 GLU   275      29.597  24.045  68.283  1.00  0.00           O
ATOM   4295  OE2 GLU   275      30.886  23.464  69.946  1.00  0.00           O
ATOM   4296  C   GLU   275      33.496  23.000  66.408  1.00  0.00           C
ATOM   4297  O   GLU   275      32.460  23.133  65.736  1.00  0.00           O
ATOM   4298  N   SER   276      34.747  22.975  65.830  1.00  0.00           N
ATOM   4299  H   SER   276      35.636  22.892  66.302  1.00  0.00           H
ATOM   4300  CA  SER   276      35.033  23.244  64.376  1.00  0.00           C
ATOM   4301  HA  SER   276      34.501  24.180  64.202  1.00  0.00           H
ATOM   4302  CB  SER   276      36.528  23.463  64.204  1.00  0.00           C
ATOM   4303  HB2 SER   276      36.559  23.983  63.247  1.00  0.00           H
ATOM   4304  HB3 SER   276      36.995  24.085  64.969  1.00  0.00           H
ATOM   4305  OG  SER   276      37.199  22.236  64.199  1.00  0.00           O
ATOM   4306  HG  SER   276      37.218  21.953  65.116  1.00  0.00           H
ATOM   4307  C   SER   276      34.389  22.165  63.498  1.00  0.00           C
ATOM   4308  O   SER   276      34.193  21.016  63.943  1.00  0.00           O
ATOM   4309  N   PRO   277      34.016  22.464  62.228  1.00  0.00           N
ATOM   4310  CD  PRO   277      33.972  23.788  61.621  1.00  0.00           C
ATOM   4311  HD2 PRO   277      34.866  24.369  61.850  1.00  0.00           H
ATOM   4312  HD3 PRO   277      33.058  24.261  61.979  1.00  0.00           H
ATOM   4313  CG  PRO   277      33.872  23.596  60.095  1.00  0.00           C
ATOM   4314  HG2 PRO   277      34.871  23.698  59.672  1.00  0.00           H
ATOM   4315  HG3 PRO   277      33.384  24.414  59.565  1.00  0.00           H
ATOM   4316  CB  PRO   277      33.162  22.278  59.969  1.00  0.00           C
ATOM   4317  HB2 PRO   277      33.497  21.725  59.092  1.00  0.00           H
ATOM   4318  HB3 PRO   277      32.081  22.306  59.842  1.00  0.00           H
ATOM   4319  CA  PRO   277      33.520  21.511  61.257  1.00  0.00           C
ATOM   4320  HA  PRO   277      32.583  21.063  61.589  1.00  0.00           H
ATOM   4321  C   PRO   277      34.487  20.417  60.969  1.00  0.00           C
ATOM   4322  O   PRO   277      34.111  19.244  60.718  1.00  0.00           O
ATOM   4323  N   ARG   278      35.859  20.760  61.098  1.00  0.00           N
ATOM   4324  H   ARG   278      36.079  21.693  61.416  1.00  0.00           H
ATOM   4325  CA  ARG   278      36.981  19.809  60.949  1.00  0.00           C
ATOM   4326  HA  ARG   278      36.465  18.850  60.982  1.00  0.00           H
ATOM   4327  CB  ARG   278      37.664  19.926  59.545  1.00  0.00           C
ATOM   4328  HB2 ARG   278      38.084  20.929  59.481  1.00  0.00           H
ATOM   4329  HB3 ARG   278      38.532  19.272  59.466  1.00  0.00           H
ATOM   4330  CG  ARG   278      36.558  19.689  58.453  1.00  0.00           C
ATOM   4331  HG2 ARG   278      36.384  18.619  58.351  1.00  0.00           H
ATOM   4332  HG3 ARG   278      35.711  20.356  58.615  1.00  0.00           H
ATOM   4333  CD  ARG   278      36.988  20.071  57.076  1.00  0.00           C
ATOM   4334  HD2 ARG   278      37.324  21.107  57.125  1.00  0.00           H
ATOM   4335  HD3 ARG   278      37.813  19.393  56.855  1.00  0.00           H
ATOM   4336  NE  ARG   278      35.953  20.034  56.021  1.00  0.00           N
ATOM   4337  HE  ARG   278      35.814  19.158  55.538  1.00  0.00           H
ATOM   4338  CZ  ARG   278      35.097  21.024  55.683  1.00  0.00           C
ATOM   4339  NH1 ARG   278      35.103  22.133  56.376  1.00  0.00           N
ATOM   4340 HH11 ARG   278      35.748  22.264  57.142  1.00  0.00           H
ATOM   4341 HH12 ARG   278      34.683  22.920  55.901  1.00  0.00           H
ATOM   4342  NH2 ARG   278      34.108  20.837  54.803  1.00  0.00           N
ATOM   4343 HH21 ARG   278      34.007  19.953  54.326  1.00  0.00           H
ATOM   4344 HH22 ARG   278      33.334  21.483  54.735  1.00  0.00           H
ATOM   4345  C   ARG   278      37.986  19.960  62.104  1.00  0.00           C
ATOM   4346  O   ARG   278      38.886  20.880  62.097  1.00  0.00           O
ATOM   4347  N   PRO   279      37.848  19.047  63.107  1.00  0.00           N
ATOM   4348  CD  PRO   279      36.764  18.006  63.303  1.00  0.00           C
ATOM   4349  HD2 PRO   279      37.158  17.050  62.955  1.00  0.00           H
ATOM   4350  HD3 PRO   279      35.772  18.263  62.929  1.00  0.00           H
ATOM   4351  CG  PRO   279      36.823  17.767  64.806  1.00  0.00           C
ATOM   4352  HG2 PRO   279      36.447  16.791  65.115  1.00  0.00           H
ATOM   4353  HG3 PRO   279      36.178  18.482  65.313  1.00  0.00           H
ATOM   4354  CB  PRO   279      38.350  17.906  65.109  1.00  0.00           C
ATOM   4355  HB2 PRO   279      38.946  17.014  64.915  1.00  0.00           H
ATOM   4356  HB3 PRO   279      38.551  18.175  66.146  1.00  0.00           H
ATOM   4357  CA  PRO   279      38.770  19.029  64.241  1.00  0.00           C
ATOM   4358  HA  PRO   279      38.772  19.889  64.911  1.00  0.00           H
ATOM   4359  C   PRO   279      40.208  18.752  63.733  1.00  0.00           C
ATOM   4360  O   PRO   279      40.469  17.844  62.966  1.00  0.00           O
ATOM   4361  N   GLY   280      41.126  19.551  64.220  1.00  0.00           N
ATOM   4362  H   GLY   280      40.796  20.384  64.686  1.00  0.00           H
ATOM   4363  CA  GLY   280      42.533  19.423  63.969  1.00  0.00           C
ATOM   4364  HA2 GLY   280      43.064  19.964  64.753  1.00  0.00           H
ATOM   4365  HA3 GLY   280      42.874  18.394  64.085  1.00  0.00           H
ATOM   4366  C   GLY   280      42.960  20.009  62.626  1.00  0.00           C
ATOM   4367  O   GLY   280      44.190  20.056  62.322  1.00  0.00           O
ATOM   4368  N   GLN   281      42.112  20.570  61.785  1.00  0.00           N
ATOM   4369  H   GLN   281      41.117  20.467  61.927  1.00  0.00           H
ATOM   4370  CA  GLN   281      42.390  21.364  60.545  1.00  0.00           C
ATOM   4371  HA  GLN   281      43.389  21.246  60.126  1.00  0.00           H
ATOM   4372  CB  GLN   281      41.446  20.848  59.470  1.00  0.00           C
ATOM   4373  HB2 GLN   281      40.426  21.218  59.584  1.00  0.00           H
ATOM   4374  HB3 GLN   281      41.751  21.252  58.505  1.00  0.00           H
ATOM   4375  CG  GLN   281      41.495  19.355  59.197  1.00  0.00           C
ATOM   4376  HG2 GLN   281      42.492  18.964  59.400  1.00  0.00           H
ATOM   4377  HG3 GLN   281      40.913  18.877  59.985  1.00  0.00           H
ATOM   4378  CD  GLN   281      41.062  18.734  57.882  1.00  0.00           C
ATOM   4379  OE1 GLN   281      41.358  19.269  56.857  1.00  0.00           O
ATOM   4380  NE2 GLN   281      40.420  17.536  57.842  1.00  0.00           N
ATOM   4381 HE21 GLN   281      40.263  17.110  56.939  1.00  0.00           H
ATOM   4382 HE22 GLN   281      40.291  16.966  58.665  1.00  0.00           H
ATOM   4383  C   GLN   281      42.241  22.890  60.910  1.00  0.00           C
ATOM   4384  O   GLN   281      41.867  23.197  62.082  1.00  0.00           O
ATOM   4385  N   GLN   282      42.572  23.913  60.046  1.00  0.00           N
ATOM   4386  H   GLN   282      42.988  23.741  59.142  1.00  0.00           H
ATOM   4387  CA  GLN   282      42.536  25.413  60.334  1.00  0.00           C
ATOM   4388  HA  GLN   282      43.034  25.911  59.502  1.00  0.00           H
ATOM   4389  CB  GLN   282      41.163  25.954  60.259  1.00  0.00           C
ATOM   4390  HB2 GLN   282      40.575  25.557  61.087  1.00  0.00           H
ATOM   4391  HB3 GLN   282      41.167  27.000  60.566  1.00  0.00           H
ATOM   4392  CG  GLN   282      40.429  25.654  58.854  1.00  0.00           C
ATOM   4393  HG2 GLN   282      40.236  24.583  58.784  1.00  0.00           H
ATOM   4394  HG3 GLN   282      39.472  26.171  58.905  1.00  0.00           H
ATOM   4395  CD  GLN   282      41.264  26.045  57.717  1.00  0.00           C
ATOM   4396  OE1 GLN   282      41.597  25.250  56.888  1.00  0.00           O
ATOM   4397  NE2 GLN   282      41.829  27.238  57.770  1.00  0.00           N
ATOM   4398 HE21 GLN   282      42.598  27.357  57.128  1.00  0.00           H
ATOM   4399 HE22 GLN   282      41.481  27.926  58.424  1.00  0.00           H
ATOM   4400  C   GLN   282      43.257  25.760  61.697  1.00  0.00           C
ATOM   4401  O   GLN   282      42.820  26.742  62.400  1.00  0.00           O
ATOM   4402  N   THR   283      44.328  25.118  62.089  1.00  0.00           N
ATOM   4403  H   THR   283      44.760  24.459  61.457  1.00  0.00           H
ATOM   4404  CA  THR   283      44.917  25.253  63.414  1.00  0.00           C
ATOM   4405  HA  THR   283      44.150  25.049  64.161  1.00  0.00           H
ATOM   4406  CB  THR   283      45.987  24.197  63.776  1.00  0.00           C
ATOM   4407  HB  THR   283      46.911  24.133  63.201  1.00  0.00           H
ATOM   4408  CG2 THR   283      46.306  24.265  65.247  1.00  0.00           C
ATOM   4409 HG21 THR   283      45.442  24.169  65.905  1.00  0.00           H
ATOM   4410 HG22 THR   283      46.815  25.204  65.462  1.00  0.00           H
ATOM   4411 HG23 THR   283      46.922  23.434  65.593  1.00  0.00           H
ATOM   4412  OG1 THR   283      45.394  22.955  63.611  1.00  0.00           O
ATOM   4413  HG1 THR   283      45.469  22.662  62.701  1.00  0.00           H
ATOM   4414  C   THR   283      45.534  26.621  63.760  1.00  0.00           C
ATOM   4415  O   THR   283      45.166  27.282  64.723  1.00  0.00           O
ATOM   4416  N   PHE   284      46.269  27.244  62.845  1.00  0.00           N
ATOM   4417  H   PHE   284      46.613  26.622  62.127  1.00  0.00           H
ATOM   4418  CA  PHE   284      46.763  28.601  62.826  1.00  0.00           C
ATOM   4419  HA  PHE   284      47.123  28.807  63.833  1.00  0.00           H
ATOM   4420  CB  PHE   284      47.859  28.876  61.731  1.00  0.00           C
ATOM   4421  HB2 PHE   284      48.519  28.035  61.947  1.00  0.00           H
ATOM   4422  HB3 PHE   284      47.421  28.662  60.756  1.00  0.00           H
ATOM   4423  CG  PHE   284      48.593  30.130  61.753  1.00  0.00           C
ATOM   4424  CD1 PHE   284      48.993  30.642  62.995  1.00  0.00           C
ATOM   4425  HD1 PHE   284      48.997  29.979  63.848  1.00  0.00           H
ATOM   4426  CE1 PHE   284      49.487  31.951  63.119  1.00  0.00           C
ATOM   4427  HE1 PHE   284      49.889  32.346  64.041  1.00  0.00           H
ATOM   4428  CZ  PHE   284      49.392  32.798  62.006  1.00  0.00           C
ATOM   4429  HZ  PHE   284      49.744  33.812  62.123  1.00  0.00           H
ATOM   4430  CE2 PHE   284      49.124  32.254  60.710  1.00  0.00           C
ATOM   4431  HE2 PHE   284      49.113  32.930  59.868  1.00  0.00           H
ATOM   4432  CD2 PHE   284      48.774  30.900  60.581  1.00  0.00           C
ATOM   4433  HD2 PHE   284      48.406  30.566  59.622  1.00  0.00           H
ATOM   4434  C   PHE   284      45.637  29.684  62.594  1.00  0.00           C
ATOM   4435  O   PHE   284      45.702  30.742  63.244  1.00  0.00           O
ATOM   4436  N   GLU   285      44.533  29.451  61.871  1.00  0.00           N
ATOM   4437  H   GLU   285      44.507  28.628  61.286  1.00  0.00           H
ATOM   4438  CA  GLU   285      43.400  30.364  61.741  1.00  0.00           C
ATOM   4439  HA  GLU   285      43.613  31.387  61.434  1.00  0.00           H
ATOM   4440  CB  GLU   285      42.462  29.781  60.704  1.00  0.00           C
ATOM   4441  HB2 GLU   285      42.975  29.640  59.753  1.00  0.00           H
ATOM   4442  HB3 GLU   285      42.102  28.827  61.088  1.00  0.00           H
ATOM   4443  CG  GLU   285      41.214  30.661  60.461  1.00  0.00           C
ATOM   4444  HG2 GLU   285      40.903  31.092  61.413  1.00  0.00           H
ATOM   4445  HG3 GLU   285      41.584  31.446  59.801  1.00  0.00           H
ATOM   4446  CD  GLU   285      40.117  29.886  59.820  1.00  0.00           C
ATOM   4447  OE1 GLU   285      39.079  29.802  60.489  1.00  0.00           O
ATOM   4448  OE2 GLU   285      40.286  29.421  58.719  1.00  0.00           O
ATOM   4449  C   GLU   285      42.702  30.509  63.146  1.00  0.00           C
ATOM   4450  O   GLU   285      42.349  31.506  63.578  1.00  0.00           O
ATOM   4451  N   LYS   286      42.368  29.322  63.772  1.00  0.00           N
ATOM   4452  H   LYS   286      42.553  28.420  63.360  1.00  0.00           H
ATOM   4453  CA  LYS   286      41.597  29.295  65.045  1.00  0.00           C
ATOM   4454  HA  LYS   286      40.657  29.823  64.878  1.00  0.00           H
ATOM   4455  CB  LYS   286      41.336  27.840  65.401  1.00  0.00           C
ATOM   4456  HB2 LYS   286      42.272  27.279  65.405  1.00  0.00           H
ATOM   4457  HB3 LYS   286      41.065  27.737  66.452  1.00  0.00           H
ATOM   4458  CG  LYS   286      40.303  27.222  64.520  1.00  0.00           C
ATOM   4459  HG2 LYS   286      39.356  27.416  65.025  1.00  0.00           H
ATOM   4460  HG3 LYS   286      40.447  27.759  63.583  1.00  0.00           H
ATOM   4461  CD  LYS   286      40.520  25.700  64.459  1.00  0.00           C
ATOM   4462  HD2 LYS   286      41.540  25.525  64.116  1.00  0.00           H
ATOM   4463  HD3 LYS   286      40.408  25.347  65.484  1.00  0.00           H
ATOM   4464  CE  LYS   286      39.395  25.003  63.678  1.00  0.00           C
ATOM   4465  HE2 LYS   286      38.506  25.013  64.309  1.00  0.00           H
ATOM   4466  HE3 LYS   286      39.111  25.511  62.757  1.00  0.00           H
ATOM   4467  NZ  LYS   286      39.583  23.528  63.552  1.00  0.00           N
ATOM   4468  HZ1 LYS   286      40.355  23.404  62.913  1.00  0.00           H
ATOM   4469  HZ2 LYS   286      38.738  23.100  63.201  1.00  0.00           H
ATOM   4470  HZ3 LYS   286      39.793  23.027  64.404  1.00  0.00           H
ATOM   4471  C   LYS   286      42.348  30.051  66.138  1.00  0.00           C
ATOM   4472  O   LYS   286      41.869  30.967  66.818  1.00  0.00           O
ATOM   4473  N   MET   287      43.676  29.780  66.072  1.00  0.00           N
ATOM   4474  H   MET   287      43.912  28.978  65.503  1.00  0.00           H
ATOM   4475  CA  MET   287      44.672  30.470  66.906  1.00  0.00           C
ATOM   4476  HA  MET   287      44.409  30.464  67.964  1.00  0.00           H
ATOM   4477  CB  MET   287      45.993  29.734  66.801  1.00  0.00           C
ATOM   4478  HB2 MET   287      46.121  29.511  65.742  1.00  0.00           H
ATOM   4479  HB3 MET   287      46.818  30.327  67.198  1.00  0.00           H
ATOM   4480  CG  MET   287      45.940  28.519  67.700  1.00  0.00           C
ATOM   4481  HG2 MET   287      45.006  28.021  67.445  1.00  0.00           H
ATOM   4482  HG3 MET   287      46.770  27.865  67.432  1.00  0.00           H
ATOM   4483  SD  MET   287      45.889  28.822  69.524  1.00  0.00           S
ATOM   4484  CE  MET   287      47.643  29.141  69.785  1.00  0.00           C
ATOM   4485  HE1 MET   287      47.861  29.965  70.466  1.00  0.00           H
ATOM   4486  HE2 MET   287      48.084  28.260  70.252  1.00  0.00           H
ATOM   4487  HE3 MET   287      48.180  29.428  68.881  1.00  0.00           H
ATOM   4488  C   MET   287      44.944  31.977  66.562  1.00  0.00           C
ATOM   4489  O   MET   287      45.176  32.715  67.491  1.00  0.00           O
ATOM   4490  N   SER   288      44.723  32.574  65.335  1.00  0.00           N
ATOM   4491  H   SER   288      44.496  31.879  64.638  1.00  0.00           H
ATOM   4492  CA  SER   288      45.183  33.927  64.899  1.00  0.00           C
ATOM   4493  HA  SER   288      45.489  34.391  65.837  1.00  0.00           H
ATOM   4494  CB  SER   288      46.424  33.896  63.994  1.00  0.00           C
ATOM   4495  HB2 SER   288      46.776  34.915  63.834  1.00  0.00           H
ATOM   4496  HB3 SER   288      47.226  33.250  64.350  1.00  0.00           H
ATOM   4497  OG  SER   288      45.948  33.403  62.691  1.00  0.00           O
ATOM   4498  HG  SER   288      45.843  32.451  62.751  1.00  0.00           H
ATOM   4499  C   SER   288      44.132  34.922  64.406  1.00  0.00           C
ATOM   4500  O   SER   288      44.430  36.083  64.327  1.00  0.00           O
ATOM   4501  N   SER   289      42.969  34.460  64.006  1.00  0.00           N
ATOM   4502  H   SER   289      42.783  33.499  64.254  1.00  0.00           H
ATOM   4503  CA  SER   289      41.892  35.182  63.304  1.00  0.00           C
ATOM   4504  HA  SER   289      42.343  35.930  62.654  1.00  0.00           H
ATOM   4505  CB  SER   289      41.036  34.254  62.486  1.00  0.00           C
ATOM   4506  HB2 SER   289      41.663  33.666  61.815  1.00  0.00           H
ATOM   4507  HB3 SER   289      40.532  33.524  63.118  1.00  0.00           H
ATOM   4508  OG  SER   289      39.998  35.008  61.921  1.00  0.00           O
ATOM   4509  HG  SER   289      40.293  35.485  61.141  1.00  0.00           H
ATOM   4510  C   SER   289      41.044  35.896  64.375  1.00  0.00           C
ATOM   4511  O   SER   289      40.445  35.313  65.309  1.00  0.00           O
ATOM   4512  N   GLY   290      40.827  37.194  64.202  1.00  0.00           N
ATOM   4513  H   GLY   290      41.189  37.584  63.344  1.00  0.00           H
ATOM   4514  CA  GLY   290      40.042  38.173  65.048  1.00  0.00           C
ATOM   4515  HA2 GLY   290      40.548  38.264  66.010  1.00  0.00           H
ATOM   4516  HA3 GLY   290      40.226  39.064  64.449  1.00  0.00           H
ATOM   4517  C   GLY   290      38.564  37.922  65.206  1.00  0.00           C
ATOM   4518  O   GLY   290      37.964  38.399  66.173  1.00  0.00           O
ATOM   4519  N   TYR   291      37.964  37.084  64.332  1.00  0.00           N
ATOM   4520  H   TYR   291      38.525  36.681  63.596  1.00  0.00           H
ATOM   4521  CA  TYR   291      36.584  36.504  64.469  1.00  0.00           C
ATOM   4522  HA  TYR   291      35.826  37.287  64.468  1.00  0.00           H
ATOM   4523  CB  TYR   291      36.332  35.628  63.247  1.00  0.00           C
ATOM   4524  HB2 TYR   291      36.357  36.161  62.296  1.00  0.00           H
ATOM   4525  HB3 TYR   291      37.140  34.898  63.192  1.00  0.00           H
ATOM   4526  CG  TYR   291      35.205  34.714  63.299  1.00  0.00           C
ATOM   4527  CD1 TYR   291      33.981  35.224  62.847  1.00  0.00           C
ATOM   4528  HD1 TYR   291      33.883  36.188  62.371  1.00  0.00           H
ATOM   4529  CE1 TYR   291      32.856  34.395  62.790  1.00  0.00           C
ATOM   4530  HE1 TYR   291      31.931  34.746  62.356  1.00  0.00           H
ATOM   4531  CZ  TYR   291      32.907  33.099  63.258  1.00  0.00           C
ATOM   4532  OH  TYR   291      31.797  32.339  63.310  1.00  0.00           O
ATOM   4533  HH  TYR   291      31.117  32.857  62.872  1.00  0.00           H
ATOM   4534  CE2 TYR   291      34.118  32.585  63.691  1.00  0.00           C
ATOM   4535  HE2 TYR   291      34.201  31.553  63.999  1.00  0.00           H
ATOM   4536  CD2 TYR   291      35.310  33.352  63.695  1.00  0.00           C
ATOM   4537  HD2 TYR   291      36.248  32.856  63.896  1.00  0.00           H
ATOM   4538  C   TYR   291      36.365  35.874  65.850  1.00  0.00           C
ATOM   4539  O   TYR   291      35.249  35.953  66.338  1.00  0.00           O
ATOM   4540  N   TYR   292      37.326  35.060  66.306  1.00  0.00           N
ATOM   4541  H   TYR   292      38.127  35.035  65.691  1.00  0.00           H
ATOM   4542  CA  TYR   292      37.150  34.042  67.419  1.00  0.00           C
ATOM   4543  HA  TYR   292      36.129  33.686  67.285  1.00  0.00           H
ATOM   4544  CB  TYR   292      38.170  32.842  67.406  1.00  0.00           C
ATOM   4545  HB2 TYR   292      39.174  33.221  67.596  1.00  0.00           H
ATOM   4546  HB3 TYR   292      37.896  32.228  68.263  1.00  0.00           H
ATOM   4547  CG  TYR   292      38.107  32.010  66.163  1.00  0.00           C
ATOM   4548  CD1 TYR   292      37.000  31.118  66.146  1.00  0.00           C
ATOM   4549  HD1 TYR   292      36.354  31.076  67.012  1.00  0.00           H
ATOM   4550  CE1 TYR   292      36.910  30.157  65.136  1.00  0.00           C
ATOM   4551  HE1 TYR   292      36.227  29.323  65.187  1.00  0.00           H
ATOM   4552  CZ  TYR   292      37.799  30.151  64.054  1.00  0.00           C
ATOM   4553  OH  TYR   292      37.682  29.301  62.938  1.00  0.00           O
ATOM   4554  HH  TYR   292      38.124  29.587  62.135  1.00  0.00           H
ATOM   4555  CE2 TYR   292      38.908  31.172  64.012  1.00  0.00           C
ATOM   4556  HE2 TYR   292      39.592  31.190  63.177  1.00  0.00           H
ATOM   4557  CD2 TYR   292      39.051  32.052  65.116  1.00  0.00           C
ATOM   4558  HD2 TYR   292      39.800  32.831  65.124  1.00  0.00           H
ATOM   4559  C   TYR   292      37.315  34.614  68.845  1.00  0.00           C
ATOM   4560  O   TYR   292      36.947  33.924  69.802  1.00  0.00           O
ATOM   4561  N   LEU   293      37.761  35.855  68.946  1.00  0.00           N
ATOM   4562  H   LEU   293      37.859  36.345  68.068  1.00  0.00           H
ATOM   4563  CA  LEU   293      38.188  36.466  70.170  1.00  0.00           C
ATOM   4564  HA  LEU   293      38.978  35.788  70.495  1.00  0.00           H
ATOM   4565  CB  LEU   293      38.844  37.785  69.892  1.00  0.00           C
ATOM   4566  HB2 LEU   293      38.058  38.490  69.617  1.00  0.00           H
ATOM   4567  HB3 LEU   293      39.324  38.072  70.827  1.00  0.00           H
ATOM   4568  CG  LEU   293      39.990  37.857  68.906  1.00  0.00           C
ATOM   4569  HG  LEU   293      39.496  37.723  67.943  1.00  0.00           H
ATOM   4570  CD1 LEU   293      40.510  39.296  68.867  1.00  0.00           C
ATOM   4571 HD11 LEU   293      39.727  39.956  69.239  1.00  0.00           H
ATOM   4572 HD12 LEU   293      40.843  39.536  67.857  1.00  0.00           H
ATOM   4573 HD13 LEU   293      41.335  39.383  69.574  1.00  0.00           H
ATOM   4574  CD2 LEU   293      41.009  36.787  69.012  1.00  0.00           C
ATOM   4575 HD21 LEU   293      40.515  35.846  68.770  1.00  0.00           H
ATOM   4576 HD22 LEU   293      41.709  36.868  68.180  1.00  0.00           H
ATOM   4577 HD23 LEU   293      41.443  36.866  70.009  1.00  0.00           H
ATOM   4578  C   LEU   293      37.112  36.715  71.285  1.00  0.00           C
ATOM   4579  O   LEU   293      37.417  36.566  72.463  1.00  0.00           O
ATOM   4580  N   GLY   294      35.936  37.066  70.930  1.00  0.00           N
ATOM   4581  H   GLY   294      35.788  36.905  69.945  1.00  0.00           H
ATOM   4582  CA  GLY   294      34.732  37.043  71.745  1.00  0.00           C
ATOM   4583  HA2 GLY   294      34.863  37.605  72.669  1.00  0.00           H
ATOM   4584  HA3 GLY   294      33.863  37.473  71.246  1.00  0.00           H
ATOM   4585  C   GLY   294      34.398  35.682  72.339  1.00  0.00           C
ATOM   4586  O   GLY   294      34.365  35.685  73.579  1.00  0.00           O
ATOM   4587  N   GLU   295      34.266  34.658  71.543  1.00  0.00           N
ATOM   4588  H   GLU   295      34.440  34.779  70.555  1.00  0.00           H
ATOM   4589  CA  GLU   295      34.215  33.232  71.985  1.00  0.00           C
ATOM   4590  HA  GLU   295      33.308  33.152  72.584  1.00  0.00           H
ATOM   4591  CB  GLU   295      34.105  32.350  70.723  1.00  0.00           C
ATOM   4592  HB2 GLU   295      33.317  32.808  70.125  1.00  0.00           H
ATOM   4593  HB3 GLU   295      35.003  32.467  70.116  1.00  0.00           H
ATOM   4594  CG  GLU   295      33.732  30.871  71.089  1.00  0.00           C
ATOM   4595  HG2 GLU   295      33.862  30.285  70.179  1.00  0.00           H
ATOM   4596  HG3 GLU   295      34.533  30.555  71.756  1.00  0.00           H
ATOM   4597  CD  GLU   295      32.345  30.734  71.789  1.00  0.00           C
ATOM   4598  OE1 GLU   295      31.593  31.710  72.006  1.00  0.00           O
ATOM   4599  OE2 GLU   295      32.086  29.574  72.092  1.00  0.00           O
ATOM   4600  C   GLU   295      35.369  32.730  72.908  1.00  0.00           C
ATOM   4601  O   GLU   295      35.119  32.339  74.049  1.00  0.00           O
ATOM   4602  N   ILE   296      36.681  32.988  72.568  1.00  0.00           N
ATOM   4603  H   ILE   296      36.866  33.341  71.639  1.00  0.00           H
ATOM   4604  CA  ILE   296      37.792  32.649  73.500  1.00  0.00           C
ATOM   4605  HA  ILE   296      37.687  31.578  73.671  1.00  0.00           H
ATOM   4606  CB  ILE   296      39.209  33.076  72.979  1.00  0.00           C
ATOM   4607  HB  ILE   296      39.334  34.160  72.978  1.00  0.00           H
ATOM   4608  CG2 ILE   296      40.294  32.406  73.803  1.00  0.00           C
ATOM   4609 HG21 ILE   296      41.276  32.750  73.479  1.00  0.00           H
ATOM   4610 HG22 ILE   296      40.266  31.323  73.674  1.00  0.00           H
ATOM   4611 HG23 ILE   296      40.200  32.654  74.860  1.00  0.00           H
ATOM   4612  CG1 ILE   296      39.466  32.507  71.520  1.00  0.00           C
ATOM   4613 HG12 ILE   296      39.847  31.487  71.582  1.00  0.00           H
ATOM   4614 HG13 ILE   296      38.549  32.607  70.939  1.00  0.00           H
ATOM   4615  CD1 ILE   296      40.559  33.270  70.852  1.00  0.00           C
ATOM   4616 HD11 ILE   296      41.272  33.684  71.565  1.00  0.00           H
ATOM   4617 HD12 ILE   296      40.088  34.088  70.306  1.00  0.00           H
ATOM   4618 HD13 ILE   296      41.103  32.753  70.062  1.00  0.00           H
ATOM   4619  C   ILE   296      37.622  33.345  74.891  1.00  0.00           C
ATOM   4620  O   ILE   296      37.813  32.646  75.897  1.00  0.00           O
ATOM   4621  N   LEU   297      37.196  34.617  74.907  1.00  0.00           N
ATOM   4622  H   LEU   297      37.084  35.076  74.015  1.00  0.00           H
ATOM   4623  CA  LEU   297      36.772  35.323  76.067  1.00  0.00           C
ATOM   4624  HA  LEU   297      37.641  35.295  76.726  1.00  0.00           H
ATOM   4625  CB  LEU   297      36.711  36.812  75.623  1.00  0.00           C
ATOM   4626  HB2 LEU   297      37.612  37.114  75.089  1.00  0.00           H
ATOM   4627  HB3 LEU   297      35.947  36.901  74.852  1.00  0.00           H
ATOM   4628  CG  LEU   297      36.320  37.768  76.741  1.00  0.00           C
ATOM   4629  HG  LEU   297      35.356  37.479  77.159  1.00  0.00           H
ATOM   4630  CD1 LEU   297      37.285  37.907  77.883  1.00  0.00           C
ATOM   4631 HD11 LEU   297      37.242  36.991  78.473  1.00  0.00           H
ATOM   4632 HD12 LEU   297      37.088  38.797  78.481  1.00  0.00           H
ATOM   4633 HD13 LEU   297      38.324  38.113  77.625  1.00  0.00           H
ATOM   4634  CD2 LEU   297      36.023  39.175  76.204  1.00  0.00           C
ATOM   4635 HD21 LEU   297      35.891  39.935  76.974  1.00  0.00           H
ATOM   4636 HD22 LEU   297      36.937  39.514  75.716  1.00  0.00           H
ATOM   4637 HD23 LEU   297      35.193  39.328  75.512  1.00  0.00           H
ATOM   4638  C   LEU   297      35.510  34.718  76.803  1.00  0.00           C
ATOM   4639  O   LEU   297      35.606  34.471  78.043  1.00  0.00           O
ATOM   4640  N   ARG   298      34.448  34.313  76.067  1.00  0.00           N
ATOM   4641  H   ARG   298      34.466  34.594  75.097  1.00  0.00           H
ATOM   4642  CA  ARG   298      33.211  33.824  76.700  1.00  0.00           C
ATOM   4643  HA  ARG   298      32.910  34.515  77.486  1.00  0.00           H
ATOM   4644  CB  ARG   298      32.090  33.738  75.608  1.00  0.00           C
ATOM   4645  HB2 ARG   298      32.015  34.701  75.105  1.00  0.00           H
ATOM   4646  HB3 ARG   298      32.481  33.018  74.889  1.00  0.00           H
ATOM   4647  CG  ARG   298      30.748  33.209  76.232  1.00  0.00           C
ATOM   4648  HG2 ARG   298      30.956  32.319  76.828  1.00  0.00           H
ATOM   4649  HG3 ARG   298      30.299  33.891  76.954  1.00  0.00           H
ATOM   4650  CD  ARG   298      29.782  32.726  75.113  1.00  0.00           C
ATOM   4651  HD2 ARG   298      28.727  32.691  75.382  1.00  0.00           H
ATOM   4652  HD3 ARG   298      29.791  33.484  74.330  1.00  0.00           H
ATOM   4653  NE  ARG   298      30.039  31.438  74.480  1.00  0.00           N
ATOM   4654  HE  ARG   298      30.517  31.531  73.596  1.00  0.00           H
ATOM   4655  CZ  ARG   298      29.991  30.266  75.025  1.00  0.00           C
ATOM   4656  NH1 ARG   298      29.290  30.060  76.102  1.00  0.00           N
ATOM   4657 HH11 ARG   298      28.717  30.833  76.411  1.00  0.00           H
ATOM   4658 HH12 ARG   298      29.245  29.147  76.530  1.00  0.00           H
ATOM   4659  NH2 ARG   298      30.610  29.266  74.495  1.00  0.00           N
ATOM   4660 HH21 ARG   298      31.180  29.420  73.676  1.00  0.00           H
ATOM   4661 HH22 ARG   298      30.640  28.347  74.913  1.00  0.00           H
ATOM   4662  C   ARG   298      33.422  32.445  77.348  1.00  0.00           C
ATOM   4663  O   ARG   298      33.078  32.281  78.507  1.00  0.00           O
ATOM   4664  N   LEU   299      34.125  31.519  76.643  1.00  0.00           N
ATOM   4665  H   LEU   299      34.566  31.888  75.812  1.00  0.00           H
ATOM   4666  CA  LEU   299      34.587  30.280  77.216  1.00  0.00           C
ATOM   4667  HA  LEU   299      33.716  29.704  77.527  1.00  0.00           H
ATOM   4668  CB  LEU   299      35.472  29.684  76.101  1.00  0.00           C
ATOM   4669  HB2 LEU   299      36.111  30.352  75.522  1.00  0.00           H
ATOM   4670  HB3 LEU   299      35.976  28.881  76.639  1.00  0.00           H
ATOM   4671  CG  LEU   299      34.787  28.844  75.056  1.00  0.00           C
ATOM   4672  HG  LEU   299      34.289  29.424  74.280  1.00  0.00           H
ATOM   4673  CD1 LEU   299      35.910  28.131  74.356  1.00  0.00           C
ATOM   4674 HD11 LEU   299      35.541  27.424  73.612  1.00  0.00           H
ATOM   4675 HD12 LEU   299      36.344  27.474  75.109  1.00  0.00           H
ATOM   4676 HD13 LEU   299      36.597  28.804  73.842  1.00  0.00           H
ATOM   4677  CD2 LEU   299      33.798  27.832  75.536  1.00  0.00           C
ATOM   4678 HD21 LEU   299      34.291  27.140  76.219  1.00  0.00           H
ATOM   4679 HD22 LEU   299      32.948  28.365  75.963  1.00  0.00           H
ATOM   4680 HD23 LEU   299      33.568  27.253  74.642  1.00  0.00           H
ATOM   4681  C   LEU   299      35.424  30.437  78.500  1.00  0.00           C
ATOM   4682  O   LEU   299      35.228  29.623  79.416  1.00  0.00           O
ATOM   4683  N   ALA   300      36.430  31.295  78.535  1.00  0.00           N
ATOM   4684  H   ALA   300      36.629  31.895  77.748  1.00  0.00           H
ATOM   4685  CA  ALA   300      37.349  31.652  79.759  1.00  0.00           C
ATOM   4686  HA  ALA   300      37.753  30.668  80.001  1.00  0.00           H
ATOM   4687  CB  ALA   300      38.489  32.524  79.310  1.00  0.00           C
ATOM   4688  HB1 ALA   300      39.015  31.986  78.520  1.00  0.00           H
ATOM   4689  HB2 ALA   300      39.084  32.729  80.199  1.00  0.00           H
ATOM   4690  HB3 ALA   300      38.112  33.477  78.939  1.00  0.00           H
ATOM   4691  C   ALA   300      36.568  32.250  80.938  1.00  0.00           C
ATOM   4692  O   ALA   300      36.597  31.945  82.145  1.00  0.00           O
ATOM   4693  N   LEU   301      35.504  33.088  80.593  1.00  0.00           N
ATOM   4694  H   LEU   301      35.384  33.460  79.662  1.00  0.00           H
ATOM   4695  CA  LEU   301      34.633  33.671  81.610  1.00  0.00           C
ATOM   4696  HA  LEU   301      35.245  33.965  82.462  1.00  0.00           H
ATOM   4697  CB  LEU   301      34.005  34.950  80.991  1.00  0.00           C
ATOM   4698  HB2 LEU   301      33.584  34.677  80.024  1.00  0.00           H
ATOM   4699  HB3 LEU   301      33.323  35.263  81.781  1.00  0.00           H
ATOM   4700  CG  LEU   301      35.011  36.183  80.795  1.00  0.00           C
ATOM   4701  HG  LEU   301      35.777  35.838  80.100  1.00  0.00           H
ATOM   4702  CD1 LEU   301      34.261  37.300  80.095  1.00  0.00           C
ATOM   4703 HD11 LEU   301      34.939  38.111  79.831  1.00  0.00           H
ATOM   4704 HD12 LEU   301      33.506  37.688  80.780  1.00  0.00           H
ATOM   4705 HD13 LEU   301      33.774  37.028  79.158  1.00  0.00           H
ATOM   4706  CD2 LEU   301      35.600  36.770  82.099  1.00  0.00           C
ATOM   4707 HD21 LEU   301      36.332  37.556  81.921  1.00  0.00           H
ATOM   4708 HD22 LEU   301      34.791  37.041  82.779  1.00  0.00           H
ATOM   4709 HD23 LEU   301      36.212  36.046  82.639  1.00  0.00           H
ATOM   4710  C   LEU   301      33.568  32.740  82.204  1.00  0.00           C
ATOM   4711  O   LEU   301      33.352  32.642  83.422  1.00  0.00           O
ATOM   4712  N   MET   302      32.992  31.851  81.353  1.00  0.00           N
ATOM   4713  H   MET   302      33.217  31.977  80.376  1.00  0.00           H
ATOM   4714  CA  MET   302      32.183  30.690  81.803  1.00  0.00           C
ATOM   4715  HA  MET   302      31.376  31.066  82.432  1.00  0.00           H
ATOM   4716  CB  MET   302      31.674  29.841  80.576  1.00  0.00           C
ATOM   4717  HB2 MET   302      31.512  30.517  79.736  1.00  0.00           H
ATOM   4718  HB3 MET   302      32.339  29.032  80.278  1.00  0.00           H
ATOM   4719  CG  MET   302      30.315  29.126  80.875  1.00  0.00           C
ATOM   4720  HG2 MET   302      30.130  28.406  80.079  1.00  0.00           H
ATOM   4721  HG3 MET   302      30.644  28.515  81.716  1.00  0.00           H
ATOM   4722  SD  MET   302      28.749  29.999  81.320  1.00  0.00           S
ATOM   4723  CE  MET   302      27.779  28.493  81.565  1.00  0.00           C
ATOM   4724  HE1 MET   302      28.348  27.998  82.352  1.00  0.00           H
ATOM   4725  HE2 MET   302      26.786  28.894  81.767  1.00  0.00           H
ATOM   4726  HE3 MET   302      27.767  27.762  80.758  1.00  0.00           H
ATOM   4727  C   MET   302      32.969  29.713  82.661  1.00  0.00           C
ATOM   4728  O   MET   302      32.412  29.298  83.680  1.00  0.00           O
ATOM   4729  N   ASP   303      34.270  29.400  82.420  1.00  0.00           N
ATOM   4730  H   ASP   303      34.727  29.611  81.546  1.00  0.00           H
ATOM   4731  CA  ASP   303      35.036  28.606  83.385  1.00  0.00           C
ATOM   4732  HA  ASP   303      34.554  27.655  83.617  1.00  0.00           H
ATOM   4733  CB  ASP   303      36.422  28.486  82.721  1.00  0.00           C
ATOM   4734  HB2 ASP   303      36.353  28.275  81.653  1.00  0.00           H
ATOM   4735  HB3 ASP   303      36.810  29.503  82.694  1.00  0.00           H
ATOM   4736  CG  ASP   303      37.442  27.532  83.376  1.00  0.00           C
ATOM   4737  OD1 ASP   303      37.033  26.575  84.002  1.00  0.00           O
ATOM   4738  OD2 ASP   303      38.609  27.876  83.255  1.00  0.00           O
ATOM   4739  C   ASP   303      35.075  29.370  84.771  1.00  0.00           C
ATOM   4740  O   ASP   303      34.833  28.793  85.822  1.00  0.00           O
ATOM   4741  N   MET   304      35.349  30.677  84.751  1.00  0.00           N
ATOM   4742  H   MET   304      35.587  31.187  83.913  1.00  0.00           H
ATOM   4743  CA  MET   304      35.509  31.419  86.014  1.00  0.00           C
ATOM   4744  HA  MET   304      36.221  30.961  86.701  1.00  0.00           H
ATOM   4745  CB  MET   304      36.193  32.742  85.782  1.00  0.00           C
ATOM   4746  HB2 MET   304      35.654  33.237  84.974  1.00  0.00           H
ATOM   4747  HB3 MET   304      36.061  33.354  86.675  1.00  0.00           H
ATOM   4748  CG  MET   304      37.715  32.634  85.241  1.00  0.00           C
ATOM   4749  HG2 MET   304      37.625  32.100  84.295  1.00  0.00           H
ATOM   4750  HG3 MET   304      37.986  33.638  84.919  1.00  0.00           H
ATOM   4751  SD  MET   304      39.075  31.978  86.254  1.00  0.00           S
ATOM   4752  CE  MET   304      39.146  30.360  85.398  1.00  0.00           C
ATOM   4753  HE1 MET   304      39.228  30.484  84.318  1.00  0.00           H
ATOM   4754  HE2 MET   304      39.923  29.692  85.771  1.00  0.00           H
ATOM   4755  HE3 MET   304      38.179  29.885  85.559  1.00  0.00           H
ATOM   4756  C   MET   304      34.274  31.592  86.815  1.00  0.00           C
ATOM   4757  O   MET   304      34.379  31.541  88.053  1.00  0.00           O
ATOM   4758  N   TYR   305      33.110  31.719  86.195  1.00  0.00           N
ATOM   4759  H   TYR   305      33.057  31.762  85.188  1.00  0.00           H
ATOM   4760  CA  TYR   305      31.767  31.639  86.780  1.00  0.00           C
ATOM   4761  HA  TYR   305      31.689  32.242  87.685  1.00  0.00           H
ATOM   4762  CB  TYR   305      30.738  32.080  85.785  1.00  0.00           C
ATOM   4763  HB2 TYR   305      30.524  33.133  85.963  1.00  0.00           H
ATOM   4764  HB3 TYR   305      31.058  32.035  84.744  1.00  0.00           H
ATOM   4765  CG  TYR   305      29.452  31.259  85.807  1.00  0.00           C
ATOM   4766  CD1 TYR   305      28.544  31.614  86.797  1.00  0.00           C
ATOM   4767  HD1 TYR   305      28.760  32.438  87.461  1.00  0.00           H
ATOM   4768  CE1 TYR   305      27.283  30.895  86.814  1.00  0.00           C
ATOM   4769  HE1 TYR   305      26.467  30.972  87.518  1.00  0.00           H
ATOM   4770  CZ  TYR   305      27.128  29.776  85.975  1.00  0.00           C
ATOM   4771  OH  TYR   305      26.112  28.949  86.223  1.00  0.00           O
ATOM   4772  HH  TYR   305      26.008  28.240  85.583  1.00  0.00           H
ATOM   4773  CE2 TYR   305      28.001  29.477  84.945  1.00  0.00           C
ATOM   4774  HE2 TYR   305      27.799  28.626  84.310  1.00  0.00           H
ATOM   4775  CD2 TYR   305      29.219  30.163  84.896  1.00  0.00           C
ATOM   4776  HD2 TYR   305      29.924  30.014  84.092  1.00  0.00           H
ATOM   4777  C   TYR   305      31.420  30.222  87.322  1.00  0.00           C
ATOM   4778  O   TYR   305      31.050  30.049  88.475  1.00  0.00           O
ATOM   4779  N   LYS   306      31.886  29.185  86.646  1.00  0.00           N
ATOM   4780  H   LYS   306      32.236  29.298  85.705  1.00  0.00           H
ATOM   4781  CA  LYS   306      31.756  27.815  87.133  1.00  0.00           C
ATOM   4782  HA  LYS   306      30.781  27.669  87.598  1.00  0.00           H
ATOM   4783  CB  LYS   306      31.763  26.810  85.946  1.00  0.00           C
ATOM   4784  HB2 LYS   306      31.031  27.202  85.239  1.00  0.00           H
ATOM   4785  HB3 LYS   306      32.746  26.850  85.476  1.00  0.00           H
ATOM   4786  CG  LYS   306      31.605  25.365  86.426  1.00  0.00           C
ATOM   4787  HG2 LYS   306      32.372  25.081  87.148  1.00  0.00           H
ATOM   4788  HG3 LYS   306      30.583  25.268  86.792  1.00  0.00           H
ATOM   4789  CD  LYS   306      31.728  24.338  85.230  1.00  0.00           C
ATOM   4790  HD2 LYS   306      32.775  24.214  84.948  1.00  0.00           H
ATOM   4791  HD3 LYS   306      31.354  23.349  85.491  1.00  0.00           H
ATOM   4792  CE  LYS   306      30.936  24.911  84.019  1.00  0.00           C
ATOM   4793  HE2 LYS   306      30.061  25.470  84.353  1.00  0.00           H
ATOM   4794  HE3 LYS   306      31.638  25.674  83.682  1.00  0.00           H
ATOM   4795  NZ  LYS   306      30.711  23.865  83.025  1.00  0.00           N
ATOM   4796  HZ1 LYS   306      29.970  23.238  83.307  1.00  0.00           H
ATOM   4797  HZ2 LYS   306      31.577  23.387  82.826  1.00  0.00           H
ATOM   4798  HZ3 LYS   306      30.462  24.207  82.107  1.00  0.00           H
ATOM   4799  C   LYS   306      32.723  27.455  88.308  1.00  0.00           C
ATOM   4800  O   LYS   306      32.331  26.821  89.267  1.00  0.00           O
ATOM   4801  N   GLN   307      33.911  28.174  88.341  1.00  0.00           N
ATOM   4802  H   GLN   307      34.008  28.730  87.503  1.00  0.00           H
ATOM   4803  CA  GLN   307      34.846  28.140  89.439  1.00  0.00           C
ATOM   4804  HA  GLN   307      34.984  27.140  89.850  1.00  0.00           H
ATOM   4805  CB  GLN   307      36.307  28.391  88.975  1.00  0.00           C
ATOM   4806  HB2 GLN   307      36.579  29.309  88.453  1.00  0.00           H
ATOM   4807  HB3 GLN   307      36.920  28.403  89.876  1.00  0.00           H
ATOM   4808  CG  GLN   307      36.776  27.228  88.081  1.00  0.00           C
ATOM   4809  HG2 GLN   307      36.641  26.277  88.599  1.00  0.00           H
ATOM   4810  HG3 GLN   307      36.223  27.213  87.142  1.00  0.00           H
ATOM   4811  CD  GLN   307      38.277  27.246  87.774  1.00  0.00           C
ATOM   4812  OE1 GLN   307      39.095  27.322  88.687  1.00  0.00           O
ATOM   4813  NE2 GLN   307      38.667  27.013  86.585  1.00  0.00           N
ATOM   4814 HE21 GLN   307      39.642  27.017  86.324  1.00  0.00           H
ATOM   4815 HE22 GLN   307      37.982  26.807  85.872  1.00  0.00           H
ATOM   4816  C   GLN   307      34.455  29.051  90.601  1.00  0.00           C
ATOM   4817  O   GLN   307      35.157  29.189  91.590  1.00  0.00           O
ATOM   4818  N   GLY   308      33.325  29.783  90.491  1.00  0.00           N
ATOM   4819  H   GLY   308      32.757  29.633  89.669  1.00  0.00           H
ATOM   4820  CA  GLY   308      32.681  30.677  91.452  1.00  0.00           C
ATOM   4821  HA2 GLY   308      31.629  30.834  91.216  1.00  0.00           H
ATOM   4822  HA3 GLY   308      32.854  30.196  92.415  1.00  0.00           H
ATOM   4823  C   GLY   308      33.355  32.015  91.637  1.00  0.00           C
ATOM   4824  O   GLY   308      32.914  32.730  92.545  1.00  0.00           O
ATOM   4825  N   PHE   309      34.348  32.486  90.830  1.00  0.00           N
ATOM   4826  H   PHE   309      34.530  31.996  89.966  1.00  0.00           H
ATOM   4827  CA  PHE   309      35.126  33.713  91.073  1.00  0.00           C
ATOM   4828  HA  PHE   309      35.225  33.870  92.147  1.00  0.00           H
ATOM   4829  CB  PHE   309      36.504  33.665  90.359  1.00  0.00           C
ATOM   4830  HB2 PHE   309      36.255  33.573  89.302  1.00  0.00           H
ATOM   4831  HB3 PHE   309      36.987  34.624  90.549  1.00  0.00           H
ATOM   4832  CG  PHE   309      37.433  32.555  90.802  1.00  0.00           C
ATOM   4833  CD1 PHE   309      37.914  32.472  92.138  1.00  0.00           C
ATOM   4834  HD1 PHE   309      37.623  33.212  92.869  1.00  0.00           H
ATOM   4835  CE1 PHE   309      38.890  31.529  92.514  1.00  0.00           C
ATOM   4836  HE1 PHE   309      39.202  31.351  93.533  1.00  0.00           H
ATOM   4837  CZ  PHE   309      39.209  30.442  91.590  1.00  0.00           C
ATOM   4838  HZ  PHE   309      39.826  29.598  91.861  1.00  0.00           H
ATOM   4839  CE2 PHE   309      38.615  30.477  90.276  1.00  0.00           C
ATOM   4840  HE2 PHE   309      38.807  29.622  89.645  1.00  0.00           H
ATOM   4841  CD2 PHE   309      37.751  31.499  89.917  1.00  0.00           C
ATOM   4842  HD2 PHE   309      37.316  31.541  88.930  1.00  0.00           H
ATOM   4843  C   PHE   309      34.252  34.900  90.629  1.00  0.00           C
ATOM   4844  O   PHE   309      34.558  36.050  90.915  1.00  0.00           O
ATOM   4845  N   ILE   310      33.291  34.696  89.631  1.00  0.00           N
ATOM   4846  H   ILE   310      33.066  33.735  89.414  1.00  0.00           H
ATOM   4847  CA  ILE   310      32.653  35.852  88.946  1.00  0.00           C
ATOM   4848  HA  ILE   310      32.590  36.696  89.631  1.00  0.00           H
ATOM   4849  CB  ILE   310      33.318  36.295  87.626  1.00  0.00           C
ATOM   4850  HB  ILE   310      32.752  37.150  87.256  1.00  0.00           H
ATOM   4851  CG2 ILE   310      34.777  36.715  87.967  1.00  0.00           C
ATOM   4852 HG21 ILE   310      34.814  37.475  88.747  1.00  0.00           H
ATOM   4853 HG22 ILE   310      35.168  37.333  87.157  1.00  0.00           H
ATOM   4854 HG23 ILE   310      35.426  35.878  88.226  1.00  0.00           H
ATOM   4855  CG1 ILE   310      33.349  35.262  86.509  1.00  0.00           C
ATOM   4856 HG12 ILE   310      33.858  34.363  86.855  1.00  0.00           H
ATOM   4857 HG13 ILE   310      32.405  34.969  86.050  1.00  0.00           H
ATOM   4858  CD1 ILE   310      34.052  35.903  85.265  1.00  0.00           C
ATOM   4859 HD11 ILE   310      35.080  36.129  85.550  1.00  0.00           H
ATOM   4860 HD12 ILE   310      33.473  36.795  85.026  1.00  0.00           H
ATOM   4861 HD13 ILE   310      33.857  35.240  84.423  1.00  0.00           H
ATOM   4862  C   ILE   310      31.126  35.484  88.756  1.00  0.00           C
ATOM   4863  O   ILE   310      30.695  34.377  88.833  1.00  0.00           O
ATOM   4864  N   PHE   311      30.367  36.525  88.459  1.00  0.00           N
ATOM   4865  H   PHE   311      30.704  37.474  88.536  1.00  0.00           H
ATOM   4866  CA  PHE   311      28.964  36.422  88.059  1.00  0.00           C
ATOM   4867  HA  PHE   311      28.539  37.408  87.866  1.00  0.00           H
ATOM   4868  CB  PHE   311      28.864  35.769  86.640  1.00  0.00           C
ATOM   4869  HB2 PHE   311      29.046  34.696  86.713  1.00  0.00           H
ATOM   4870  HB3 PHE   311      27.796  35.798  86.425  1.00  0.00           H
ATOM   4871  CG  PHE   311      29.735  36.297  85.503  1.00  0.00           C
ATOM   4872  CD1 PHE   311      30.114  37.658  85.503  1.00  0.00           C
ATOM   4873  HD1 PHE   311      30.016  38.350  86.327  1.00  0.00           H
ATOM   4874  CE1 PHE   311      30.716  38.216  84.344  1.00  0.00           C
ATOM   4875  HE1 PHE   311      30.899  39.278  84.276  1.00  0.00           H
ATOM   4876  CZ  PHE   311      30.929  37.378  83.213  1.00  0.00           C
ATOM   4877  HZ  PHE   311      31.331  37.800  82.303  1.00  0.00           H
ATOM   4878  CE2 PHE   311      30.507  36.052  83.259  1.00  0.00           C
ATOM   4879  HE2 PHE   311      30.697  35.362  82.449  1.00  0.00           H
ATOM   4880  CD2 PHE   311      29.910  35.518  84.399  1.00  0.00           C
ATOM   4881  HD2 PHE   311      29.505  34.517  84.346  1.00  0.00           H
ATOM   4882  C   PHE   311      28.031  35.696  89.037  1.00  0.00           C
ATOM   4883  O   PHE   311      27.040  35.007  88.655  1.00  0.00           O
ATOM   4884  N   LYS   312      28.211  35.960  90.345  1.00  0.00           N
ATOM   4885  H   LYS   312      28.771  36.777  90.543  1.00  0.00           H
ATOM   4886  CA  LYS   312      27.419  35.327  91.485  1.00  0.00           C
ATOM   4887  HA  LYS   312      27.465  34.243  91.378  1.00  0.00           H
ATOM   4888  CB  LYS   312      28.051  35.808  92.801  1.00  0.00           C
ATOM   4889  HB2 LYS   312      29.095  35.521  92.664  1.00  0.00           H
ATOM   4890  HB3 LYS   312      28.071  36.891  92.923  1.00  0.00           H
ATOM   4891  CG  LYS   312      27.373  35.171  94.007  1.00  0.00           C
ATOM   4892  HG2 LYS   312      26.289  35.165  93.896  1.00  0.00           H
ATOM   4893  HG3 LYS   312      27.683  34.126  94.053  1.00  0.00           H
ATOM   4894  CD  LYS   312      27.654  35.845  95.304  1.00  0.00           C
ATOM   4895  HD2 LYS   312      28.698  35.934  95.602  1.00  0.00           H
ATOM   4896  HD3 LYS   312      27.178  36.826  95.279  1.00  0.00           H
ATOM   4897  CE  LYS   312      26.944  35.125  96.545  1.00  0.00           C
ATOM   4898  HE2 LYS   312      25.931  34.798  96.310  1.00  0.00           H
ATOM   4899  HE3 LYS   312      27.471  34.197  96.768  1.00  0.00           H
ATOM   4900  NZ  LYS   312      27.040  35.854  97.844  1.00  0.00           N
ATOM   4901  HZ1 LYS   312      26.752  36.820  97.780  1.00  0.00           H
ATOM   4902  HZ2 LYS   312      27.974  36.051  98.175  1.00  0.00           H
ATOM   4903  HZ3 LYS   312      26.582  35.357  98.593  1.00  0.00           H
ATOM   4904  C   LYS   312      25.956  35.785  91.416  1.00  0.00           C
ATOM   4905  O   LYS   312      25.687  36.962  91.193  1.00  0.00           O
ATOM   4906  N   ASN   313      25.012  34.844  91.610  1.00  0.00           N
ATOM   4907  H   ASN   313      25.368  33.964  91.955  1.00  0.00           H
ATOM   4908  CA  ASN   313      23.528  35.038  91.574  1.00  0.00           C
ATOM   4909  HA  ASN   313      23.175  34.014  91.452  1.00  0.00           H
ATOM   4910  CB  ASN   313      22.988  35.705  92.936  1.00  0.00           C
ATOM   4911  HB2 ASN   313      23.525  36.645  93.063  1.00  0.00           H
ATOM   4912  HB3 ASN   313      21.923  35.846  92.751  1.00  0.00           H
ATOM   4913  CG  ASN   313      23.349  34.825  94.140  1.00  0.00           C
ATOM   4914  OD1 ASN   313      23.293  33.594  94.032  1.00  0.00           O
ATOM   4915  ND2 ASN   313      23.684  35.367  95.241  1.00  0.00           N
ATOM   4916 HD21 ASN   313      23.553  36.367  95.310  1.00  0.00           H
ATOM   4917 HD22 ASN   313      23.864  34.743  96.014  1.00  0.00           H
ATOM   4918  C   ASN   313      23.013  35.741  90.280  1.00  0.00           C
ATOM   4919  O   ASN   313      22.043  36.533  90.251  1.00  0.00           O
ATOM   4920  N   GLN   314      23.656  35.541  89.167  1.00  0.00           N
ATOM   4921  H   GLN   314      24.362  34.841  89.345  1.00  0.00           H
ATOM   4922  CA  GLN   314      23.427  36.033  87.824  1.00  0.00           C
ATOM   4923  HA  GLN   314      22.652  36.792  87.928  1.00  0.00           H
ATOM   4924  CB  GLN   314      24.628  36.651  87.142  1.00  0.00           C
ATOM   4925  HB2 GLN   314      25.335  35.844  86.950  1.00  0.00           H
ATOM   4926  HB3 GLN   314      24.359  37.160  86.218  1.00  0.00           H
ATOM   4927  CG  GLN   314      25.282  37.713  88.055  1.00  0.00           C
ATOM   4928  HG2 GLN   314      25.641  37.234  88.966  1.00  0.00           H
ATOM   4929  HG3 GLN   314      26.136  38.142  87.531  1.00  0.00           H
ATOM   4930  CD  GLN   314      24.452  38.929  88.485  1.00  0.00           C
ATOM   4931  OE1 GLN   314      24.019  39.671  87.566  1.00  0.00           O
ATOM   4932  NE2 GLN   314      24.188  39.041  89.766  1.00  0.00           N
ATOM   4933 HE21 GLN   314      23.430  39.662  90.012  1.00  0.00           H
ATOM   4934 HE22 GLN   314      24.516  38.376  90.450  1.00  0.00           H
ATOM   4935  C   GLN   314      22.815  34.853  86.976  1.00  0.00           C
ATOM   4936  O   GLN   314      23.265  33.720  87.085  1.00  0.00           O
ATOM   4937  N   ASP   315      21.955  35.231  86.062  1.00  0.00           N
ATOM   4938  H   ASP   315      21.498  36.130  86.092  1.00  0.00           H
ATOM   4939  CA  ASP   315      21.620  34.320  84.932  1.00  0.00           C
ATOM   4940  HA  ASP   315      21.569  33.312  85.344  1.00  0.00           H
ATOM   4941  CB  ASP   315      20.192  34.683  84.383  1.00  0.00           C
ATOM   4942  HB2 ASP   315      19.645  34.827  85.314  1.00  0.00           H
ATOM   4943  HB3 ASP   315      20.319  35.714  84.053  1.00  0.00           H
ATOM   4944  CG  ASP   315      19.582  33.707  83.316  1.00  0.00           C
ATOM   4945  OD1 ASP   315      20.130  32.636  83.000  1.00  0.00           O
ATOM   4946  OD2 ASP   315      18.583  34.185  82.700  1.00  0.00           O
ATOM   4947  C   ASP   315      22.692  34.325  83.819  1.00  0.00           C
ATOM   4948  O   ASP   315      22.810  35.241  83.063  1.00  0.00           O
ATOM   4949  N   LEU   316      23.229  33.137  83.519  1.00  0.00           N
ATOM   4950  H   LEU   316      22.985  32.356  84.110  1.00  0.00           H
ATOM   4951  CA  LEU   316      24.186  32.840  82.482  1.00  0.00           C
ATOM   4952  HA  LEU   316      24.639  33.674  81.948  1.00  0.00           H
ATOM   4953  CB  LEU   316      25.335  32.163  83.221  1.00  0.00           C
ATOM   4954  HB2 LEU   316      24.994  31.444  83.966  1.00  0.00           H
ATOM   4955  HB3 LEU   316      25.831  31.548  82.469  1.00  0.00           H
ATOM   4956  CG  LEU   316      26.410  33.075  83.905  1.00  0.00           C
ATOM   4957  HG  LEU   316      27.172  32.372  84.241  1.00  0.00           H
ATOM   4958  CD1 LEU   316      26.953  34.119  82.921  1.00  0.00           C
ATOM   4959 HD11 LEU   316      27.400  33.585  82.083  1.00  0.00           H
ATOM   4960 HD12 LEU   316      27.773  34.705  83.338  1.00  0.00           H
ATOM   4961 HD13 LEU   316      26.165  34.741  82.494  1.00  0.00           H
ATOM   4962  CD2 LEU   316      26.040  33.670  85.194  1.00  0.00           C
ATOM   4963 HD21 LEU   316      26.869  33.864  85.874  1.00  0.00           H
ATOM   4964 HD22 LEU   316      25.534  34.602  84.941  1.00  0.00           H
ATOM   4965 HD23 LEU   316      25.408  32.981  85.752  1.00  0.00           H
ATOM   4966  C   LEU   316      23.618  31.964  81.370  1.00  0.00           C
ATOM   4967  O   LEU   316      24.383  31.506  80.597  1.00  0.00           O
ATOM   4968  N   SER   317      22.264  31.871  81.217  1.00  0.00           N
ATOM   4969  H   SER   317      21.672  32.296  81.916  1.00  0.00           H
ATOM   4970  CA  SER   317      21.612  31.040  80.176  1.00  0.00           C
ATOM   4971  HA  SER   317      22.063  30.059  80.027  1.00  0.00           H
ATOM   4972  CB  SER   317      20.106  30.665  80.489  1.00  0.00           C
ATOM   4973  HB2 SER   317      19.706  29.900  79.823  1.00  0.00           H
ATOM   4974  HB3 SER   317      20.174  30.230  81.486  1.00  0.00           H
ATOM   4975  OG  SER   317      19.107  31.669  80.610  1.00  0.00           O
ATOM   4976  HG  SER   317      19.353  32.188  81.380  1.00  0.00           H
ATOM   4977  C   SER   317      21.841  31.715  78.786  1.00  0.00           C
ATOM   4978  O   SER   317      22.146  30.986  77.864  1.00  0.00           O
ATOM   4979  N   LYS   318      21.738  32.999  78.560  1.00  0.00           N
ATOM   4980  H   LYS   318      21.655  33.584  79.379  1.00  0.00           H
ATOM   4981  CA  LYS   318      22.112  33.687  77.299  1.00  0.00           C
ATOM   4982  HA  LYS   318      21.556  33.116  76.556  1.00  0.00           H
ATOM   4983  CB  LYS   318      21.763  35.226  77.212  1.00  0.00           C
ATOM   4984  HB2 LYS   318      20.712  35.382  77.461  1.00  0.00           H
ATOM   4985  HB3 LYS   318      22.136  35.741  78.098  1.00  0.00           H
ATOM   4986  CG  LYS   318      22.200  35.923  75.893  1.00  0.00           C
ATOM   4987  HG2 LYS   318      23.270  36.060  75.740  1.00  0.00           H
ATOM   4988  HG3 LYS   318      21.790  35.347  75.063  1.00  0.00           H
ATOM   4989  CD  LYS   318      21.673  37.358  75.793  1.00  0.00           C
ATOM   4990  HD2 LYS   318      20.606  37.276  75.995  1.00  0.00           H
ATOM   4991  HD3 LYS   318      22.210  38.025  76.466  1.00  0.00           H
ATOM   4992  CE  LYS   318      21.831  37.745  74.306  1.00  0.00           C
ATOM   4993  HE2 LYS   318      22.860  37.519  74.026  1.00  0.00           H
ATOM   4994  HE3 LYS   318      21.178  37.116  73.701  1.00  0.00           H
ATOM   4995  NZ  LYS   318      21.599  39.151  73.996  1.00  0.00           N
ATOM   4996  HZ1 LYS   318      20.601  39.295  74.063  1.00  0.00           H
ATOM   4997  HZ2 LYS   318      22.093  39.318  73.131  1.00  0.00           H
ATOM   4998  HZ3 LYS   318      22.060  39.801  74.616  1.00  0.00           H
ATOM   4999  C   LYS   318      23.564  33.447  77.049  1.00  0.00           C
ATOM   5000  O   LYS   318      23.997  33.252  75.928  1.00  0.00           O
ATOM   5001  N   PHE   319      24.337  33.458  78.135  1.00  0.00           N
ATOM   5002  H   PHE   319      23.975  33.623  79.063  1.00  0.00           H
ATOM   5003  CA  PHE   319      25.778  33.427  78.022  1.00  0.00           C
ATOM   5004  HA  PHE   319      26.053  34.053  77.172  1.00  0.00           H
ATOM   5005  CB  PHE   319      26.424  34.248  79.140  1.00  0.00           C
ATOM   5006  HB2 PHE   319      25.890  35.195  79.055  1.00  0.00           H
ATOM   5007  HB3 PHE   319      26.216  33.794  80.108  1.00  0.00           H
ATOM   5008  CG  PHE   319      27.913  34.544  79.070  1.00  0.00           C
ATOM   5009  CD1 PHE   319      28.305  35.804  78.524  1.00  0.00           C
ATOM   5010  HD1 PHE   319      27.563  36.482  78.130  1.00  0.00           H
ATOM   5011  CE1 PHE   319      29.612  36.269  78.700  1.00  0.00           C
ATOM   5012  HE1 PHE   319      29.882  37.234  78.299  1.00  0.00           H
ATOM   5013  CZ  PHE   319      30.559  35.445  79.327  1.00  0.00           C
ATOM   5014  HZ  PHE   319      31.576  35.789  79.453  1.00  0.00           H
ATOM   5015  CE2 PHE   319      30.157  34.217  79.827  1.00  0.00           C
ATOM   5016  HE2 PHE   319      30.838  33.677  80.469  1.00  0.00           H
ATOM   5017  CD2 PHE   319      28.891  33.760  79.666  1.00  0.00           C
ATOM   5018  HD2 PHE   319      28.499  32.793  79.946  1.00  0.00           H
ATOM   5019  C   PHE   319      26.422  32.050  77.843  1.00  0.00           C
ATOM   5020  O   PHE   319      27.548  32.013  77.397  1.00  0.00           O
ATOM   5021  N   ASP   320      25.703  31.011  78.085  1.00  0.00           N
ATOM   5022  H   ASP   320      24.756  31.152  78.406  1.00  0.00           H
ATOM   5023  CA  ASP   320      26.114  29.644  77.747  1.00  0.00           C
ATOM   5024  HA  ASP   320      27.041  29.303  78.207  1.00  0.00           H
ATOM   5025  CB  ASP   320      25.059  28.672  78.317  1.00  0.00           C
ATOM   5026  HB2 ASP   320      24.955  28.935  79.370  1.00  0.00           H
ATOM   5027  HB3 ASP   320      24.100  28.832  77.825  1.00  0.00           H
ATOM   5028  CG  ASP   320      25.433  27.214  78.320  1.00  0.00           C
ATOM   5029  OD1 ASP   320      24.495  26.442  77.979  1.00  0.00           O
ATOM   5030  OD2 ASP   320      26.540  26.846  78.735  1.00  0.00           O
ATOM   5031  C   ASP   320      26.348  29.418  76.236  1.00  0.00           C
ATOM   5032  O   ASP   320      26.863  28.321  75.945  1.00  0.00           O
ATOM   5033  N   LYS   321      25.881  30.305  75.380  1.00  0.00           N
ATOM   5034  H   LYS   321      25.478  31.148  75.764  1.00  0.00           H
ATOM   5035  CA  LYS   321      25.618  30.114  73.883  1.00  0.00           C
ATOM   5036  HA  LYS   321      25.317  29.078  73.738  1.00  0.00           H
ATOM   5037  CB  LYS   321      24.397  31.009  73.470  1.00  0.00           C
ATOM   5038  HB2 LYS   321      24.697  32.030  73.707  1.00  0.00           H
ATOM   5039  HB3 LYS   321      24.187  30.846  72.413  1.00  0.00           H
ATOM   5040  CG  LYS   321      23.077  30.651  74.229  1.00  0.00           C
[truncated: 179,019 more chars]
