# Supplementary material for: Worth the Weight: Sub-Pocket EXplorer (SubPEx), a Weighted Ensemble Method to Enhance Binding-Pocket Conformational Sampling
Source: J Chem Theory Comput. 2023 Aug 16;19(17):5677–89. doi: 10.1021/acs.jctc.3c00478 (PMC10500992; doi:10.1021/acs.jctc.3c00478)
Supplement: Supplementary file 2 — ct3c00478_si_002.zip [file ct3c00478_si_002.zip › clustered_structures/HXK2/subpex/rep.c20.aligned.pdb]

HELIX    1   1 LYS      4  PHE     17  1                                  14
HELIX    2   2 THR     21  LEU     39  1                                  19
HELIX    3   3 ALA    100  THR    103  1                                   4
HELIX    4   4 GLU    109  GLN    125  1                                  17
HELIX    5   5 VAL    171  LYS    181  1                                  11
HELIX    6   6 ASP    194  THR    205  1                                  12
HELIX    7   7 GLU    231  LEU    233  1                                   3
HELIX    8   8 TYR    253  SER    255  1                                   3
HELIX    9   9 LYS    267  GLU    275  1                                   9
HELIX   10  10 THR    283  SER    288  1                                   6
HELIX   11  11 GLY    290  LYS    306  1                                  17
HELIX   12  12 SER    328  GLU    334  1                                   7
HELIX   13  13 GLU    342  PHE    352  1                                  11
HELIX   14  14 VAL    358  ARG    390  1                                  33
HELIX   15  15 SER    402  ARG    406  1                                   5
HELIX   16  16 PHE    410  TYR    422  1                                  13
HELIX   17  17 GLY    442  GLU    460  1                                  19
SHEET    1   1 1 SER    62  LEU    70  0
SHEET    2   2 1 ASN    74  GLY    83  0
SHEET    3   3 1 PHE    88  ARG    96  0
SHEET    4   4 1 ILE   134  THR   139  0
SHEET    5   5 1 ILE   186  ILE   192  0
SHEET    6   6 1 THR   209  GLY   216  0
SHEET    7   7 1 GLY   218  VAL   226  0
SHEET    8   8 1 PRO   246  ASN   250  0
SHEET    9   9 1 GLY   395  ASP   400  0
SHEET   10  10 1 ILE   434  PRO   438  0
CRYST1   79.673   70.670  109.476  90.00  90.00  90.00               1
ATOM      1  N   ASP     1      41.696  49.679  95.578  1.00  0.00           N
ATOM      2  H1  ASP     1      40.686  49.655  95.558  1.00  0.00           H
ATOM      3  H2  ASP     1      41.900  49.631  96.565  1.00  0.00           H
ATOM      4  H3  ASP     1      42.042  50.593  95.320  1.00  0.00           H
ATOM      5  CA  ASP     1      42.412  48.677  94.669  1.00  0.00           C
ATOM      6  HA  ASP     1      42.243  49.057  93.661  1.00  0.00           H
ATOM      7  CB  ASP     1      43.937  48.753  94.869  1.00  0.00           C
ATOM      8  HB2 ASP     1      44.250  48.288  95.805  1.00  0.00           H
ATOM      9  HB3 ASP     1      44.307  48.195  94.008  1.00  0.00           H
ATOM     10  CG  ASP     1      44.612  50.160  94.937  1.00  0.00           C
ATOM     11  OD1 ASP     1      45.860  50.283  94.749  1.00  0.00           O
ATOM     12  OD2 ASP     1      43.854  51.186  95.104  1.00  0.00           O
ATOM     13  C   ASP     1      41.833  47.270  94.690  1.00  0.00           C
ATOM     14  O   ASP     1      40.986  46.978  95.574  1.00  0.00           O
ATOM     15  N   VAL     2      42.075  46.450  93.725  1.00  0.00           N
ATOM     16  H   VAL     2      42.816  46.754  93.111  1.00  0.00           H
ATOM     17  CA  VAL     2      41.600  45.061  93.531  1.00  0.00           C
ATOM     18  HA  VAL     2      40.511  45.115  93.516  1.00  0.00           H
ATOM     19  CB  VAL     2      42.021  44.595  92.103  1.00  0.00           C
ATOM     20  HB  VAL     2      42.993  45.060  91.935  1.00  0.00           H
ATOM     21  CG1 VAL     2      42.032  43.049  91.788  1.00  0.00           C
ATOM     22 HG11 VAL     2      41.124  42.661  91.328  1.00  0.00           H
ATOM     23 HG12 VAL     2      42.817  42.856  91.058  1.00  0.00           H
ATOM     24 HG13 VAL     2      42.266  42.500  92.702  1.00  0.00           H
ATOM     25  CG2 VAL     2      41.021  45.232  91.136  1.00  0.00           C
ATOM     26 HG21 VAL     2      41.362  44.915  90.150  1.00  0.00           H
ATOM     27 HG22 VAL     2      41.071  46.312  91.273  1.00  0.00           H
ATOM     28 HG23 VAL     2      40.029  44.860  91.393  1.00  0.00           H
ATOM     29  C   VAL     2      42.117  44.142  94.734  1.00  0.00           C
ATOM     30  O   VAL     2      43.351  44.168  94.971  1.00  0.00           O
ATOM     31  N   PRO     3      41.271  43.335  95.406  1.00  0.00           N
ATOM     32  CD  PRO     3      39.866  43.117  95.142  1.00  0.00           C
ATOM     33  HD2 PRO     3      39.742  42.876  94.087  1.00  0.00           H
ATOM     34  HD3 PRO     3      39.315  43.995  95.479  1.00  0.00           H
ATOM     35  CG  PRO     3      39.516  41.878  96.050  1.00  0.00           C
ATOM     36  HG2 PRO     3      39.614  40.984  95.434  1.00  0.00           H
ATOM     37  HG3 PRO     3      38.531  42.008  96.501  1.00  0.00           H
ATOM     38  CB  PRO     3      40.492  41.980  97.158  1.00  0.00           C
ATOM     39  HB2 PRO     3      40.648  41.071  97.738  1.00  0.00           H
ATOM     40  HB3 PRO     3      40.107  42.689  97.891  1.00  0.00           H
ATOM     41  CA  PRO     3      41.750  42.528  96.557  1.00  0.00           C
ATOM     42  HA  PRO     3      42.180  43.155  97.338  1.00  0.00           H
ATOM     43  C   PRO     3      42.699  41.409  96.094  1.00  0.00           C
ATOM     44  O   PRO     3      42.585  40.923  94.980  1.00  0.00           O
ATOM     45  N   LYS     4      43.674  41.046  96.946  1.00  0.00           N
ATOM     46  H   LYS     4      43.769  41.554  97.814  1.00  0.00           H
ATOM     47  CA  LYS     4      44.621  39.944  96.665  1.00  0.00           C
ATOM     48  HA  LYS     4      45.500  40.203  96.075  1.00  0.00           H
ATOM     49  CB  LYS     4      45.358  39.512  97.983  1.00  0.00           C
ATOM     50  HB2 LYS     4      44.564  39.280  98.693  1.00  0.00           H
ATOM     51  HB3 LYS     4      45.967  38.622  97.827  1.00  0.00           H
ATOM     52  CG  LYS     4      46.235  40.616  98.656  1.00  0.00           C
ATOM     53  HG2 LYS     4      45.636  41.488  98.921  1.00  0.00           H
ATOM     54  HG3 LYS     4      46.602  40.257  99.618  1.00  0.00           H
ATOM     55  CD  LYS     4      47.497  41.122  97.994  1.00  0.00           C
ATOM     56  HD2 LYS     4      48.135  40.298  97.672  1.00  0.00           H
ATOM     57  HD3 LYS     4      47.111  41.632  97.111  1.00  0.00           H
ATOM     58  CE  LYS     4      48.202  42.179  98.850  1.00  0.00           C
ATOM     59  HE2 LYS     4      47.538  42.955  99.234  1.00  0.00           H
ATOM     60  HE3 LYS     4      48.580  41.685  99.745  1.00  0.00           H
ATOM     61  NZ  LYS     4      49.387  42.860  98.190  1.00  0.00           N
ATOM     62  HZ1 LYS     4      49.882  43.459  98.835  1.00  0.00           H
ATOM     63  HZ2 LYS     4      49.031  43.449  97.451  1.00  0.00           H
ATOM     64  HZ3 LYS     4      50.069  42.210  97.824  1.00  0.00           H
ATOM     65  C   LYS     4      44.133  38.584  96.067  1.00  0.00           C
ATOM     66  O   LYS     4      44.722  38.149  95.062  1.00  0.00           O
ATOM     67  N   GLU     5      42.990  38.026  96.523  1.00  0.00           N
ATOM     68  H   GLU     5      42.607  38.502  97.328  1.00  0.00           H
ATOM     69  CA  GLU     5      42.309  36.818  95.944  1.00  0.00           C
ATOM     70  HA  GLU     5      42.915  35.921  96.066  1.00  0.00           H
ATOM     71  CB  GLU     5      41.016  36.660  96.836  1.00  0.00           C
ATOM     72  HB2 GLU     5      40.388  35.810  96.571  1.00  0.00           H
ATOM     73  HB3 GLU     5      41.252  36.437  97.876  1.00  0.00           H
ATOM     74  CG  GLU     5      40.092  37.908  96.912  1.00  0.00           C
ATOM     75  HG2 GLU     5      40.208  38.647  96.118  1.00  0.00           H
ATOM     76  HG3 GLU     5      39.075  37.517  96.912  1.00  0.00           H
ATOM     77  CD  GLU     5      40.193  38.624  98.221  1.00  0.00           C
ATOM     78  OE1 GLU     5      39.170  39.059  98.804  1.00  0.00           O
ATOM     79  OE2 GLU     5      41.323  38.827  98.780  1.00  0.00           O
ATOM     80  C   GLU     5      41.969  36.925  94.422  1.00  0.00           C
ATOM     81  O   GLU     5      41.885  35.878  93.808  1.00  0.00           O
ATOM     82  N   LEU     6      41.752  38.086  93.819  1.00  0.00           N
ATOM     83  H   LEU     6      41.777  38.916  94.394  1.00  0.00           H
ATOM     84  CA  LEU     6      41.448  38.259  92.398  1.00  0.00           C
ATOM     85  HA  LEU     6      41.127  37.288  92.021  1.00  0.00           H
ATOM     86  CB  LEU     6      40.267  39.225  92.188  1.00  0.00           C
ATOM     87  HB2 LEU     6      40.426  40.131  92.773  1.00  0.00           H
ATOM     88  HB3 LEU     6      40.325  39.493  91.134  1.00  0.00           H
ATOM     89  CG  LEU     6      38.906  38.573  92.255  1.00  0.00           C
ATOM     90  HG  LEU     6      38.889  37.747  91.546  1.00  0.00           H
ATOM     91  CD1 LEU     6      38.607  38.122  93.641  1.00  0.00           C
ATOM     92 HD11 LEU     6      39.208  37.341  94.108  1.00  0.00           H
ATOM     93 HD12 LEU     6      37.628  37.675  93.816  1.00  0.00           H
ATOM     94 HD13 LEU     6      38.476  38.897  94.396  1.00  0.00           H
ATOM     95  CD2 LEU     6      37.787  39.575  91.792  1.00  0.00           C
ATOM     96 HD21 LEU     6      37.707  39.646  90.707  1.00  0.00           H
ATOM     97 HD22 LEU     6      36.822  39.202  92.137  1.00  0.00           H
ATOM     98 HD23 LEU     6      37.962  40.497  92.345  1.00  0.00           H
ATOM     99  C   LEU     6      42.666  38.731  91.601  1.00  0.00           C
ATOM    100  O   LEU     6      42.860  38.284  90.505  1.00  0.00           O
ATOM    101  N   MET     7      43.578  39.512  92.231  1.00  0.00           N
ATOM    102  H   MET     7      43.429  39.840  93.175  1.00  0.00           H
ATOM    103  CA  MET     7      44.935  39.747  91.657  1.00  0.00           C
ATOM    104  HA  MET     7      44.909  40.042  90.609  1.00  0.00           H
ATOM    105  CB  MET     7      45.571  40.911  92.564  1.00  0.00           C
ATOM    106  HB2 MET     7      44.776  41.599  92.853  1.00  0.00           H
ATOM    107  HB3 MET     7      45.851  40.430  93.501  1.00  0.00           H
ATOM    108  CG  MET     7      46.774  41.687  91.947  1.00  0.00           C
ATOM    109  HG2 MET     7      47.378  42.089  92.760  1.00  0.00           H
ATOM    110  HG3 MET     7      47.436  40.981  91.444  1.00  0.00           H
ATOM    111  SD  MET     7      46.324  42.960  90.734  1.00  0.00           S
ATOM    112  CE  MET     7      45.736  44.246  91.872  1.00  0.00           C
ATOM    113  HE1 MET     7      45.321  45.053  91.269  1.00  0.00           H
ATOM    114  HE2 MET     7      44.993  43.782  92.520  1.00  0.00           H
ATOM    115  HE3 MET     7      46.619  44.490  92.462  1.00  0.00           H
ATOM    116  C   MET     7      45.930  38.572  91.462  1.00  0.00           C
ATOM    117  O   MET     7      46.656  38.475  90.502  1.00  0.00           O
ATOM    118  N   GLN     8      45.900  37.532  92.341  1.00  0.00           N
ATOM    119  H   GLN     8      45.266  37.721  93.104  1.00  0.00           H
ATOM    120  CA  GLN     8      46.442  36.195  92.172  1.00  0.00           C
ATOM    121  HA  GLN     8      47.505  36.163  92.408  1.00  0.00           H
ATOM    122  CB  GLN     8      45.876  35.232  93.182  1.00  0.00           C
ATOM    123  HB2 GLN     8      44.788  35.250  93.241  1.00  0.00           H
ATOM    124  HB3 GLN     8      46.115  34.222  92.849  1.00  0.00           H
ATOM    125  CG  GLN     8      46.367  35.348  94.619  1.00  0.00           C
ATOM    126  HG2 GLN     8      47.253  34.723  94.734  1.00  0.00           H
ATOM    127  HG3 GLN     8      46.560  36.385  94.894  1.00  0.00           H
ATOM    128  CD  GLN     8      45.478  34.787  95.693  1.00  0.00           C
ATOM    129  OE1 GLN     8      45.296  35.282  96.765  1.00  0.00           O
ATOM    130  NE2 GLN     8      44.773  33.646  95.450  1.00  0.00           N
ATOM    131 HE21 GLN     8      44.096  33.481  96.182  1.00  0.00           H
ATOM    132 HE22 GLN     8      44.860  33.216  94.541  1.00  0.00           H
ATOM    133  C   GLN     8      46.160  35.577  90.790  1.00  0.00           C
ATOM    134  O   GLN     8      46.958  34.774  90.211  1.00  0.00           O
ATOM    135  N   GLN     9      45.004  35.896  90.230  1.00  0.00           N
ATOM    136  H   GLN     9      44.334  36.523  90.652  1.00  0.00           H
ATOM    137  CA  GLN     9      44.495  35.077  89.073  1.00  0.00           C
ATOM    138  HA  GLN     9      45.000  34.113  89.129  1.00  0.00           H
ATOM    139  CB  GLN     9      42.966  34.890  89.287  1.00  0.00           C
ATOM    140  HB2 GLN     9      42.517  35.831  88.967  1.00  0.00           H
ATOM    141  HB3 GLN     9      42.733  34.139  88.532  1.00  0.00           H
ATOM    142  CG  GLN     9      42.393  34.527  90.656  1.00  0.00           C
ATOM    143  HG2 GLN     9      42.406  35.447  91.241  1.00  0.00           H
ATOM    144  HG3 GLN     9      41.339  34.315  90.470  1.00  0.00           H
ATOM    145  CD  GLN     9      42.957  33.446  91.427  1.00  0.00           C
ATOM    146  OE1 GLN     9      43.365  32.382  90.953  1.00  0.00           O
ATOM    147  NE2 GLN     9      42.830  33.534  92.700  1.00  0.00           N
ATOM    148 HE21 GLN     9      42.958  32.628  93.127  1.00  0.00           H
ATOM    149 HE22 GLN     9      42.319  34.307  93.105  1.00  0.00           H
ATOM    150  C   GLN     9      44.707  35.870  87.822  1.00  0.00           C
ATOM    151  O   GLN     9      45.018  35.265  86.841  1.00  0.00           O
ATOM    152  N   ILE    10      44.727  37.251  87.883  1.00  0.00           N
ATOM    153  H   ILE    10      44.632  37.660  88.801  1.00  0.00           H
ATOM    154  CA  ILE    10      45.197  38.182  86.874  1.00  0.00           C
ATOM    155  HA  ILE    10      44.664  38.105  85.926  1.00  0.00           H
ATOM    156  CB  ILE    10      44.934  39.685  87.357  1.00  0.00           C
ATOM    157  HB  ILE    10      45.380  39.711  88.350  1.00  0.00           H
ATOM    158  CG2 ILE    10      45.661  40.779  86.511  1.00  0.00           C
ATOM    159 HG21 ILE    10      46.725  40.573  86.399  1.00  0.00           H
ATOM    160 HG22 ILE    10      45.614  41.735  87.035  1.00  0.00           H
ATOM    161 HG23 ILE    10      45.157  40.958  85.561  1.00  0.00           H
ATOM    162  CG1 ILE    10      43.409  39.893  87.384  1.00  0.00           C
ATOM    163 HG12 ILE    10      42.942  39.749  86.411  1.00  0.00           H
ATOM    164 HG13 ILE    10      42.970  39.114  88.007  1.00  0.00           H
ATOM    165  CD1 ILE    10      42.962  41.251  87.927  1.00  0.00           C
ATOM    166 HD11 ILE    10      43.380  41.297  88.933  1.00  0.00           H
ATOM    167 HD12 ILE    10      41.875  41.243  88.013  1.00  0.00           H
ATOM    168 HD13 ILE    10      43.437  42.069  87.384  1.00  0.00           H
ATOM    169  C   ILE    10      46.629  37.887  86.530  1.00  0.00           C
ATOM    170  O   ILE    10      47.108  37.862  85.399  1.00  0.00           O
ATOM    171  N   GLU    11      47.459  37.672  87.601  1.00  0.00           N
ATOM    172  H   GLU    11      47.215  37.848  88.566  1.00  0.00           H
ATOM    173  CA  GLU    11      48.886  37.244  87.419  1.00  0.00           C
ATOM    174  HA  GLU    11      49.219  37.793  86.538  1.00  0.00           H
ATOM    175  CB  GLU    11      49.674  37.639  88.615  1.00  0.00           C
ATOM    176  HB2 GLU    11      49.209  37.247  89.518  1.00  0.00           H
ATOM    177  HB3 GLU    11      50.635  37.125  88.655  1.00  0.00           H
ATOM    178  CG  GLU    11      49.856  39.146  88.812  1.00  0.00           C
ATOM    179  HG2 GLU    11      48.931  39.619  89.144  1.00  0.00           H
ATOM    180  HG3 GLU    11      50.586  39.356  89.592  1.00  0.00           H
ATOM    181  CD  GLU    11      50.560  39.896  87.655  1.00  0.00           C
ATOM    182  OE1 GLU    11      50.384  41.155  87.629  1.00  0.00           O
ATOM    183  OE2 GLU    11      51.373  39.248  86.936  1.00  0.00           O
ATOM    184  C   GLU    11      49.185  35.825  86.979  1.00  0.00           C
ATOM    185  O   GLU    11      50.075  35.501  86.232  1.00  0.00           O
ATOM    186  N   ASN    12      48.223  34.902  87.280  1.00  0.00           N
ATOM    187  H   ASN    12      47.438  35.174  87.854  1.00  0.00           H
ATOM    188  CA  ASN    12      48.304  33.477  86.813  1.00  0.00           C
ATOM    189  HA  ASN    12      49.350  33.177  86.861  1.00  0.00           H
ATOM    190  CB  ASN    12      47.379  32.563  87.651  1.00  0.00           C
ATOM    191  HB2 ASN    12      47.517  32.795  88.707  1.00  0.00           H
ATOM    192  HB3 ASN    12      46.324  32.773  87.470  1.00  0.00           H
ATOM    193  CG  ASN    12      47.632  31.082  87.278  1.00  0.00           C
ATOM    194  OD1 ASN    12      48.787  30.585  87.271  1.00  0.00           O
ATOM    195  ND2 ASN    12      46.612  30.388  86.909  1.00  0.00           N
ATOM    196 HD21 ASN    12      45.691  30.774  87.062  1.00  0.00           H
ATOM    197 HD22 ASN    12      46.709  29.496  86.446  1.00  0.00           H
ATOM    198  C   ASN    12      47.910  33.453  85.326  1.00  0.00           C
ATOM    199  O   ASN    12      48.645  32.821  84.504  1.00  0.00           O
ATOM    200  N   PHE    13      46.902  34.183  84.852  1.00  0.00           N
ATOM    201  H   PHE    13      46.443  34.783  85.522  1.00  0.00           H
ATOM    202  CA  PHE    13      46.633  34.509  83.462  1.00  0.00           C
ATOM    203  HA  PHE    13      46.365  33.619  82.893  1.00  0.00           H
ATOM    204  CB  PHE    13      45.372  35.372  83.465  1.00  0.00           C
ATOM    205  HB2 PHE    13      45.412  36.303  84.030  1.00  0.00           H
ATOM    206  HB3 PHE    13      45.288  35.905  82.517  1.00  0.00           H
ATOM    207  CG  PHE    13      44.040  34.634  83.727  1.00  0.00           C
ATOM    208  CD1 PHE    13      43.880  33.240  83.452  1.00  0.00           C
ATOM    209  HD1 PHE    13      44.578  32.709  82.822  1.00  0.00           H
ATOM    210  CE1 PHE    13      42.683  32.580  83.641  1.00  0.00           C
ATOM    211  HE1 PHE    13      42.572  31.594  83.214  1.00  0.00           H
ATOM    212  CZ  PHE    13      41.673  33.211  84.399  1.00  0.00           C
ATOM    213  HZ  PHE    13      40.747  32.694  84.604  1.00  0.00           H
ATOM    214  CE2 PHE    13      41.917  34.541  84.900  1.00  0.00           C
ATOM    215  HE2 PHE    13      41.137  34.951  85.523  1.00  0.00           H
ATOM    216  CD2 PHE    13      43.018  35.277  84.485  1.00  0.00           C
ATOM    217  HD2 PHE    13      43.162  36.291  84.828  1.00  0.00           H
ATOM    218  C   PHE    13      47.756  35.154  82.702  1.00  0.00           C
ATOM    219  O   PHE    13      47.914  34.968  81.508  1.00  0.00           O
ATOM    220  N   GLU    14      48.408  36.154  83.334  1.00  0.00           N
ATOM    221  H   GLU    14      48.223  36.428  84.289  1.00  0.00           H
ATOM    222  CA  GLU    14      49.633  36.730  82.705  1.00  0.00           C
ATOM    223  HA  GLU    14      49.213  37.239  81.837  1.00  0.00           H
ATOM    224  CB  GLU    14      50.264  37.750  83.613  1.00  0.00           C
ATOM    225  HB2 GLU    14      49.475  38.431  83.933  1.00  0.00           H
ATOM    226  HB3 GLU    14      50.663  37.212  84.474  1.00  0.00           H
ATOM    227  CG  GLU    14      51.534  38.457  83.092  1.00  0.00           C
ATOM    228  HG2 GLU    14      52.394  37.831  83.327  1.00  0.00           H
ATOM    229  HG3 GLU    14      51.509  38.572  82.009  1.00  0.00           H
ATOM    230  CD  GLU    14      51.665  39.847  83.714  1.00  0.00           C
ATOM    231  OE1 GLU    14      50.619  40.487  84.153  1.00  0.00           O
ATOM    232  OE2 GLU    14      52.761  40.391  83.964  1.00  0.00           O
ATOM    233  C   GLU    14      50.612  35.667  82.189  1.00  0.00           C
ATOM    234  O   GLU    14      50.825  35.486  80.977  1.00  0.00           O
ATOM    235  N   LYS    15      51.081  34.775  83.108  1.00  0.00           N
ATOM    236  H   LYS    15      50.747  34.870  84.057  1.00  0.00           H
ATOM    237  CA  LYS    15      51.945  33.605  82.892  1.00  0.00           C
ATOM    238  HA  LYS    15      52.889  34.079  82.622  1.00  0.00           H
ATOM    239  CB  LYS    15      52.226  32.754  84.151  1.00  0.00           C
ATOM    240  HB2 LYS    15      52.569  33.332  85.010  1.00  0.00           H
ATOM    241  HB3 LYS    15      51.267  32.300  84.398  1.00  0.00           H
ATOM    242  CG  LYS    15      53.315  31.703  83.857  1.00  0.00           C
ATOM    243  HG2 LYS    15      53.038  30.875  83.205  1.00  0.00           H
ATOM    244  HG3 LYS    15      54.175  32.168  83.378  1.00  0.00           H
ATOM    245  CD  LYS    15      53.640  31.015  85.162  1.00  0.00           C
ATOM    246  HD2 LYS    15      53.960  31.683  85.962  1.00  0.00           H
ATOM    247  HD3 LYS    15      52.840  30.360  85.504  1.00  0.00           H
ATOM    248  CE  LYS    15      54.917  30.197  84.790  1.00  0.00           C
ATOM    249  HE2 LYS    15      54.641  29.555  83.954  1.00  0.00           H
ATOM    250  HE3 LYS    15      55.714  30.893  84.524  1.00  0.00           H
ATOM    251  NZ  LYS    15      55.274  29.279  85.916  1.00  0.00           N
ATOM    252  HZ1 LYS    15      55.820  28.552  85.476  1.00  0.00           H
ATOM    253  HZ2 LYS    15      54.470  28.933  86.422  1.00  0.00           H
ATOM    254  HZ3 LYS    15      55.795  29.777  86.622  1.00  0.00           H
ATOM    255  C   LYS    15      51.474  32.694  81.720  1.00  0.00           C
ATOM    256  O   LYS    15      52.296  32.321  80.858  1.00  0.00           O
ATOM    257  N   ILE    16      50.185  32.396  81.627  1.00  0.00           N
ATOM    258  H   ILE    16      49.582  32.682  82.386  1.00  0.00           H
ATOM    259  CA  ILE    16      49.519  31.510  80.712  1.00  0.00           C
ATOM    260  HA  ILE    16      49.944  30.506  80.672  1.00  0.00           H
ATOM    261  CB  ILE    16      48.049  31.275  81.231  1.00  0.00           C
ATOM    262  HB  ILE    16      47.778  32.257  81.618  1.00  0.00           H
ATOM    263  CG2 ILE    16      46.922  30.801  80.244  1.00  0.00           C
ATOM    264 HG21 ILE    16      46.843  31.483  79.398  1.00  0.00           H
ATOM    265 HG22 ILE    16      45.925  30.719  80.675  1.00  0.00           H
ATOM    266 HG23 ILE    16      47.249  29.845  79.837  1.00  0.00           H
ATOM    267  CG1 ILE    16      48.102  30.276  82.357  1.00  0.00           C
ATOM    268 HG12 ILE    16      48.161  29.243  82.015  1.00  0.00           H
ATOM    269 HG13 ILE    16      49.004  30.511  82.921  1.00  0.00           H
ATOM    270  CD1 ILE    16      46.915  30.309  83.334  1.00  0.00           C
ATOM    271 HD11 ILE    16      47.167  29.844  84.288  1.00  0.00           H
ATOM    272 HD12 ILE    16      46.068  29.879  82.798  1.00  0.00           H
ATOM    273 HD13 ILE    16      46.553  31.299  83.607  1.00  0.00           H
ATOM    274  C   ILE    16      49.456  32.047  79.302  1.00  0.00           C
ATOM    275  O   ILE    16      49.899  31.356  78.364  1.00  0.00           O
ATOM    276  N   PHE    17      48.884  33.258  79.165  1.00  0.00           N
ATOM    277  H   PHE    17      48.552  33.795  79.954  1.00  0.00           H
ATOM    278  CA  PHE    17      48.623  33.915  77.929  1.00  0.00           C
ATOM    279  HA  PHE    17      48.430  33.095  77.237  1.00  0.00           H
ATOM    280  CB  PHE    17      47.375  34.868  78.118  1.00  0.00           C
ATOM    281  HB2 PHE    17      47.401  35.427  79.054  1.00  0.00           H
ATOM    282  HB3 PHE    17      47.377  35.671  77.380  1.00  0.00           H
ATOM    283  CG  PHE    17      46.084  34.087  78.163  1.00  0.00           C
ATOM    284  CD1 PHE    17      45.757  33.292  77.098  1.00  0.00           C
ATOM    285  HD1 PHE    17      46.421  33.181  76.254  1.00  0.00           H
ATOM    286  CE1 PHE    17      44.652  32.425  77.169  1.00  0.00           C
ATOM    287  HE1 PHE    17      44.341  31.746  76.388  1.00  0.00           H
ATOM    288  CZ  PHE    17      43.778  32.494  78.278  1.00  0.00           C
ATOM    289  HZ  PHE    17      42.949  31.802  78.330  1.00  0.00           H
ATOM    290  CE2 PHE    17      44.030  33.386  79.367  1.00  0.00           C
ATOM    291  HE2 PHE    17      43.446  33.374  80.276  1.00  0.00           H
ATOM    292  CD2 PHE    17      45.213  34.246  79.255  1.00  0.00           C
ATOM    293  HD2 PHE    17      45.453  34.901  80.079  1.00  0.00           H
ATOM    294  C   PHE    17      49.803  34.671  77.281  1.00  0.00           C
ATOM    295  O   PHE    17      49.796  35.089  76.114  1.00  0.00           O
ATOM    296  N   THR    18      50.899  34.832  78.070  1.00  0.00           N
ATOM    297  H   THR    18      51.001  34.324  78.937  1.00  0.00           H
ATOM    298  CA  THR    18      52.107  35.477  77.509  1.00  0.00           C
ATOM    299  HA  THR    18      51.972  36.376  76.907  1.00  0.00           H
ATOM    300  CB  THR    18      53.120  35.831  78.641  1.00  0.00           C
ATOM    301  HB  THR    18      53.260  34.979  79.306  1.00  0.00           H
ATOM    302  CG2 THR    18      54.546  36.258  78.172  1.00  0.00           C
ATOM    303 HG21 THR    18      54.455  37.086  77.467  1.00  0.00           H
ATOM    304 HG22 THR    18      55.138  35.547  77.594  1.00  0.00           H
ATOM    305 HG23 THR    18      55.065  36.580  79.075  1.00  0.00           H
ATOM    306  OG1 THR    18      52.601  36.895  79.473  1.00  0.00           O
ATOM    307  HG1 THR    18      51.854  36.483  79.913  1.00  0.00           H
ATOM    308  C   THR    18      52.713  34.393  76.574  1.00  0.00           C
ATOM    309  O   THR    18      52.831  33.248  76.976  1.00  0.00           O
ATOM    310  N   VAL    19      53.309  34.822  75.466  1.00  0.00           N
ATOM    311  H   VAL    19      53.364  35.825  75.363  1.00  0.00           H
ATOM    312  CA  VAL    19      54.112  34.003  74.519  1.00  0.00           C
ATOM    313  HA  VAL    19      54.340  33.073  75.039  1.00  0.00           H
ATOM    314  CB  VAL    19      53.300  33.744  73.180  1.00  0.00           C
ATOM    315  HB  VAL    19      52.922  34.702  72.824  1.00  0.00           H
ATOM    316  CG1 VAL    19      54.190  33.061  72.206  1.00  0.00           C
ATOM    317 HG11 VAL    19      54.701  32.204  72.645  1.00  0.00           H
ATOM    318 HG12 VAL    19      53.547  32.735  71.389  1.00  0.00           H
ATOM    319 HG13 VAL    19      54.844  33.792  71.730  1.00  0.00           H
ATOM    320  CG2 VAL    19      52.130  32.774  73.493  1.00  0.00           C
ATOM    321 HG21 VAL    19      51.455  33.234  74.215  1.00  0.00           H
ATOM    322 HG22 VAL    19      52.344  31.753  73.809  1.00  0.00           H
ATOM    323 HG23 VAL    19      51.536  32.651  72.588  1.00  0.00           H
ATOM    324  C   VAL    19      55.368  34.836  74.376  1.00  0.00           C
ATOM    325  O   VAL    19      55.376  35.735  73.570  1.00  0.00           O
ATOM    326  N   PRO    20      56.424  34.504  75.131  1.00  0.00           N
ATOM    327  CD  PRO    20      56.509  33.440  76.177  1.00  0.00           C
ATOM    328  HD2 PRO    20      56.514  32.457  75.704  1.00  0.00           H
ATOM    329  HD3 PRO    20      55.638  33.463  76.832  1.00  0.00           H
ATOM    330  CG  PRO    20      57.708  33.849  77.097  1.00  0.00           C
ATOM    331  HG2 PRO    20      58.237  33.025  77.575  1.00  0.00           H
ATOM    332  HG3 PRO    20      57.307  34.637  77.735  1.00  0.00           H
ATOM    333  CB  PRO    20      58.644  34.403  76.040  1.00  0.00           C
ATOM    334  HB2 PRO    20      59.234  33.632  75.544  1.00  0.00           H
ATOM    335  HB3 PRO    20      59.194  35.132  76.635  1.00  0.00           H
ATOM    336  CA  PRO    20      57.761  35.186  75.050  1.00  0.00           C
ATOM    337  HA  PRO    20      57.632  36.169  75.504  1.00  0.00           H
ATOM    338  C   PRO    20      58.348  35.279  73.678  1.00  0.00           C
ATOM    339  O   PRO    20      58.012  34.436  72.870  1.00  0.00           O
ATOM    340  N   THR    21      59.259  36.222  73.455  1.00  0.00           N
ATOM    341  H   THR    21      59.569  36.848  74.185  1.00  0.00           H
ATOM    342  CA  THR    21      60.121  36.388  72.222  1.00  0.00           C
ATOM    343  HA  THR    21      59.517  36.857  71.446  1.00  0.00           H
ATOM    344  CB  THR    21      61.363  37.300  72.521  1.00  0.00           C
ATOM    345  HB  THR    21      61.810  36.810  73.386  1.00  0.00           H
ATOM    346  CG2 THR    21      62.265  37.280  71.285  1.00  0.00           C
ATOM    347 HG21 THR    21      61.659  37.380  70.384  1.00  0.00           H
ATOM    348 HG22 THR    21      62.893  36.390  71.322  1.00  0.00           H
ATOM    349 HG23 THR    21      63.001  38.076  71.402  1.00  0.00           H
ATOM    350  OG1 THR    21      61.207  38.683  72.824  1.00  0.00           O
ATOM    351  HG1 THR    21      60.459  39.043  72.342  1.00  0.00           H
ATOM    352  C   THR    21      60.567  35.066  71.661  1.00  0.00           C
ATOM    353  O   THR    21      60.312  34.795  70.456  1.00  0.00           O
ATOM    354  N   GLU    22      61.307  34.249  72.436  1.00  0.00           N
ATOM    355  H   GLU    22      61.696  34.693  73.255  1.00  0.00           H
ATOM    356  CA  GLU    22      61.966  32.970  71.984  1.00  0.00           C
ATOM    357  HA  GLU    22      62.455  33.276  71.060  1.00  0.00           H
ATOM    358  CB  GLU    22      62.995  32.397  73.048  1.00  0.00           C
ATOM    359  HB2 GLU    22      63.363  31.399  72.807  1.00  0.00           H
ATOM    360  HB3 GLU    22      63.913  32.981  73.001  1.00  0.00           H
ATOM    361  CG  GLU    22      62.321  32.213  74.445  1.00  0.00           C
ATOM    362  HG2 GLU    22      61.310  31.866  74.236  1.00  0.00           H
ATOM    363  HG3 GLU    22      62.884  31.522  75.074  1.00  0.00           H
ATOM    364  CD  GLU    22      62.305  33.498  75.254  1.00  0.00           C
ATOM    365  OE1 GLU    22      62.661  34.634  74.800  1.00  0.00           O
ATOM    366  OE2 GLU    22      61.768  33.375  76.351  1.00  0.00           O
ATOM    367  C   GLU    22      60.948  31.863  71.443  1.00  0.00           C
ATOM    368  O   GLU    22      61.302  31.060  70.575  1.00  0.00           O
ATOM    369  N   THR    23      59.646  31.918  71.817  1.00  0.00           N
ATOM    370  H   THR    23      59.344  32.758  72.290  1.00  0.00           H
ATOM    371  CA  THR    23      58.655  31.053  71.129  1.00  0.00           C
ATOM    372  HA  THR    23      59.015  30.030  71.016  1.00  0.00           H
ATOM    373  CB  THR    23      57.352  30.983  71.891  1.00  0.00           C
ATOM    374  HB  THR    23      57.086  32.001  72.177  1.00  0.00           H
ATOM    375  CG2 THR    23      56.206  30.222  71.219  1.00  0.00           C
ATOM    376 HG21 THR    23      55.777  30.935  70.515  1.00  0.00           H
ATOM    377 HG22 THR    23      55.401  29.951  71.902  1.00  0.00           H
ATOM    378 HG23 THR    23      56.568  29.393  70.613  1.00  0.00           H
ATOM    379  OG1 THR    23      57.471  30.309  73.162  1.00  0.00           O
ATOM    380  HG1 THR    23      56.618  30.446  73.581  1.00  0.00           H
ATOM    381  C   THR    23      58.432  31.508  69.717  1.00  0.00           C
ATOM    382  O   THR    23      58.256  30.690  68.883  1.00  0.00           O
ATOM    383  N   LEU    24      58.304  32.851  69.581  1.00  0.00           N
ATOM    384  H   LEU    24      58.483  33.449  70.376  1.00  0.00           H
ATOM    385  CA  LEU    24      57.884  33.418  68.250  1.00  0.00           C
ATOM    386  HA  LEU    24      57.044  32.858  67.837  1.00  0.00           H
ATOM    387  CB  LEU    24      57.538  34.879  68.377  1.00  0.00           C
ATOM    388  HB2 LEU    24      58.414  35.423  68.729  1.00  0.00           H
ATOM    389  HB3 LEU    24      57.144  35.160  67.401  1.00  0.00           H
ATOM    390  CG  LEU    24      56.391  35.175  69.399  1.00  0.00           C
ATOM    391  HG  LEU    24      56.664  34.688  70.335  1.00  0.00           H
ATOM    392  CD1 LEU    24      56.326  36.696  69.579  1.00  0.00           C
ATOM    393 HD11 LEU    24      56.037  37.166  68.639  1.00  0.00           H
ATOM    394 HD12 LEU    24      57.303  37.083  69.870  1.00  0.00           H
ATOM    395 HD13 LEU    24      55.552  36.898  70.319  1.00  0.00           H
ATOM    396  CD2 LEU    24      55.044  34.564  68.896  1.00  0.00           C
ATOM    397 HD21 LEU    24      54.670  35.133  68.045  1.00  0.00           H
ATOM    398 HD22 LEU    24      55.141  33.545  68.521  1.00  0.00           H
ATOM    399 HD23 LEU    24      54.438  34.571  69.802  1.00  0.00           H
ATOM    400  C   LEU    24      59.017  33.099  67.171  1.00  0.00           C
ATOM    401  O   LEU    24      58.737  32.621  66.100  1.00  0.00           O
ATOM    402  N   GLN    25      60.271  33.131  67.571  1.00  0.00           N
ATOM    403  H   GLN    25      60.472  33.337  68.539  1.00  0.00           H
ATOM    404  CA  GLN    25      61.358  32.782  66.641  1.00  0.00           C
ATOM    405  HA  GLN    25      61.227  33.363  65.727  1.00  0.00           H
ATOM    406  CB  GLN    25      62.704  33.124  67.299  1.00  0.00           C
ATOM    407  HB2 GLN    25      62.740  32.466  68.167  1.00  0.00           H
ATOM    408  HB3 GLN    25      63.538  32.841  66.657  1.00  0.00           H
ATOM    409  CG  GLN    25      63.041  34.535  67.637  1.00  0.00           C
ATOM    410  HG2 GLN    25      63.133  35.167  66.754  1.00  0.00           H
ATOM    411  HG3 GLN    25      62.101  34.958  67.990  1.00  0.00           H
ATOM    412  CD  GLN    25      64.039  34.909  68.721  1.00  0.00           C
ATOM    413  OE1 GLN    25      64.527  34.031  69.483  1.00  0.00           O
ATOM    414  NE2 GLN    25      64.476  36.128  68.761  1.00  0.00           N
ATOM    415 HE21 GLN    25      65.241  36.376  69.372  1.00  0.00           H
ATOM    416 HE22 GLN    25      63.992  36.869  68.274  1.00  0.00           H
ATOM    417  C   GLN    25      61.432  31.287  66.199  1.00  0.00           C
ATOM    418  O   GLN    25      61.220  30.941  65.029  1.00  0.00           O
ATOM    419  N   ALA    26      61.439  30.394  67.211  1.00  0.00           N
ATOM    420  H   ALA    26      61.392  30.959  68.048  1.00  0.00           H
ATOM    421  CA  ALA    26      61.044  28.996  67.024  1.00  0.00           C
ATOM    422  HA  ALA    26      61.825  28.427  66.520  1.00  0.00           H
ATOM    423  CB  ALA    26      61.029  28.210  68.350  1.00  0.00           C
ATOM    424  HB1 ALA    26      60.351  28.726  69.030  1.00  0.00           H
ATOM    425  HB2 ALA    26      62.061  28.136  68.693  1.00  0.00           H
ATOM    426  HB3 ALA    26      60.480  27.289  68.150  1.00  0.00           H
ATOM    427  C   ALA    26      59.820  28.679  66.124  1.00  0.00           C
ATOM    428  O   ALA    26      59.885  27.935  65.177  1.00  0.00           O
ATOM    429  N   VAL    27      58.685  29.302  66.340  1.00  0.00           N
ATOM    430  H   VAL    27      58.641  29.850  67.187  1.00  0.00           H
ATOM    431  CA  VAL    27      57.452  29.045  65.578  1.00  0.00           C
ATOM    432  HA  VAL    27      57.324  27.966  65.498  1.00  0.00           H
ATOM    433  CB  VAL    27      56.193  29.738  66.175  1.00  0.00           C
ATOM    434  HB  VAL    27      56.415  30.798  66.299  1.00  0.00           H
ATOM    435  CG1 VAL    27      54.989  29.569  65.255  1.00  0.00           C
ATOM    436 HG11 VAL    27      55.184  30.050  64.297  1.00  0.00           H
ATOM    437 HG12 VAL    27      54.803  28.521  65.017  1.00  0.00           H
ATOM    438 HG13 VAL    27      54.127  29.960  65.797  1.00  0.00           H
ATOM    439  CG2 VAL    27      55.665  29.199  67.591  1.00  0.00           C
ATOM    440 HG21 VAL    27      55.032  29.983  68.009  1.00  0.00           H
ATOM    441 HG22 VAL    27      56.563  29.043  68.187  1.00  0.00           H
ATOM    442 HG23 VAL    27      55.126  28.258  67.478  1.00  0.00           H
ATOM    443  C   VAL    27      57.673  29.462  64.093  1.00  0.00           C
ATOM    444  O   VAL    27      57.263  28.762  63.171  1.00  0.00           O
ATOM    445  N   THR    28      58.433  30.568  63.872  1.00  0.00           N
ATOM    446  H   THR    28      58.848  30.958  64.706  1.00  0.00           H
ATOM    447  CA  THR    28      58.804  31.122  62.569  1.00  0.00           C
ATOM    448  HA  THR    28      57.901  31.103  61.959  1.00  0.00           H
ATOM    449  CB  THR    28      59.368  32.548  62.733  1.00  0.00           C
ATOM    450  HB  THR    28      60.191  32.619  63.445  1.00  0.00           H
ATOM    451  CG2 THR    28      59.894  33.187  61.426  1.00  0.00           C
ATOM    452 HG21 THR    28      60.043  34.264  61.480  1.00  0.00           H
ATOM    453 HG22 THR    28      59.065  32.966  60.754  1.00  0.00           H
ATOM    454 HG23 THR    28      60.811  32.637  61.212  1.00  0.00           H
ATOM    455  OG1 THR    28      58.403  33.359  63.319  1.00  0.00           O
ATOM    456  HG1 THR    28      58.276  32.996  64.198  1.00  0.00           H
ATOM    457  C   THR    28      59.774  30.248  61.785  1.00  0.00           C
ATOM    458  O   THR    28      59.389  29.972  60.677  1.00  0.00           O
ATOM    459  N   LYS    29      60.803  29.601  62.490  1.00  0.00           N
ATOM    460  H   LYS    29      60.977  29.911  63.435  1.00  0.00           H
ATOM    461  CA  LYS    29      61.777  28.716  61.804  1.00  0.00           C
ATOM    462  HA  LYS    29      62.092  29.147  60.854  1.00  0.00           H
ATOM    463  CB  LYS    29      63.063  28.632  62.659  1.00  0.00           C
ATOM    464  HB2 LYS    29      62.746  28.491  63.692  1.00  0.00           H
ATOM    465  HB3 LYS    29      63.644  27.760  62.360  1.00  0.00           H
ATOM    466  CG  LYS    29      63.886  29.945  62.526  1.00  0.00           C
ATOM    467  HG2 LYS    29      63.099  30.698  62.559  1.00  0.00           H
ATOM    468  HG3 LYS    29      64.680  29.938  63.273  1.00  0.00           H
ATOM    469  CD  LYS    29      64.459  29.997  61.103  1.00  0.00           C
ATOM    470  HD2 LYS    29      64.663  29.013  60.683  1.00  0.00           H
ATOM    471  HD3 LYS    29      63.741  30.548  60.497  1.00  0.00           H
ATOM    472  CE  LYS    29      65.841  30.602  61.002  1.00  0.00           C
ATOM    473  HE2 LYS    29      66.459  30.199  61.805  1.00  0.00           H
ATOM    474  HE3 LYS    29      66.234  30.305  60.029  1.00  0.00           H
ATOM    475  NZ  LYS    29      65.946  32.092  61.100  1.00  0.00           N
ATOM    476  HZ1 LYS    29      66.828  32.416  60.730  1.00  0.00           H
ATOM    477  HZ2 LYS    29      65.989  32.387  62.064  1.00  0.00           H
ATOM    478  HZ3 LYS    29      65.186  32.624  60.699  1.00  0.00           H
ATOM    479  C   LYS    29      61.224  27.296  61.577  1.00  0.00           C
ATOM    480  O   LYS    29      61.575  26.638  60.557  1.00  0.00           O
ATOM    481  N   HIE    30      60.241  26.883  62.366  1.00  0.00           N
ATOM    482  H   HIE    30      59.911  27.484  63.106  1.00  0.00           H
ATOM    483  CA  HIE    30      59.410  25.758  61.918  1.00  0.00           C
ATOM    484  HA  HIE    30      60.033  24.908  61.638  1.00  0.00           H
ATOM    485  CB  HIE    30      58.592  25.256  63.117  1.00  0.00           C
ATOM    486  HB2 HIE    30      59.200  25.310  64.020  1.00  0.00           H
ATOM    487  HB3 HIE    30      57.728  25.919  63.184  1.00  0.00           H
ATOM    488  CG  HIE    30      58.132  23.812  62.971  1.00  0.00           C
ATOM    489  ND1 HIE    30      58.991  22.704  63.084  1.00  0.00           N
ATOM    490  CE1 HIE    30      58.203  21.648  62.738  1.00  0.00           C
ATOM    491  HE1 HIE    30      58.502  20.610  62.724  1.00  0.00           H
ATOM    492  NE2 HIE    30      56.946  22.078  62.500  1.00  0.00           N
ATOM    493  HE2 HIE    30      56.198  21.447  62.249  1.00  0.00           H
ATOM    494  CD2 HIE    30      56.917  23.411  62.539  1.00  0.00           C
ATOM    495  HD2 HIE    30      56.066  24.034  62.309  1.00  0.00           H
ATOM    496  C   HIE    30      58.461  26.091  60.727  1.00  0.00           C
ATOM    497  O   HIE    30      58.247  25.213  59.838  1.00  0.00           O
ATOM    498  N   PHE    31      57.868  27.234  60.777  1.00  0.00           N
ATOM    499  H   PHE    31      57.801  27.735  61.651  1.00  0.00           H
ATOM    500  CA  PHE    31      56.980  27.621  59.671  1.00  0.00           C
ATOM    501  HA  PHE    31      56.059  27.039  59.649  1.00  0.00           H
ATOM    502  CB  PHE    31      56.482  29.075  59.886  1.00  0.00           C
ATOM    503  HB2 PHE    31      56.741  29.316  60.917  1.00  0.00           H
ATOM    504  HB3 PHE    31      56.985  29.679  59.132  1.00  0.00           H
ATOM    505  CG  PHE    31      55.050  29.429  59.560  1.00  0.00           C
ATOM    506  CD1 PHE    31      54.544  29.167  58.228  1.00  0.00           C
ATOM    507  HD1 PHE    31      55.097  28.721  57.414  1.00  0.00           H
ATOM    508  CE1 PHE    31      53.172  29.493  58.015  1.00  0.00           C
ATOM    509  HE1 PHE    31      52.631  29.206  57.126  1.00  0.00           H
ATOM    510  CZ  PHE    31      52.327  29.835  59.142  1.00  0.00           C
ATOM    511  HZ  PHE    31      51.268  30.006  59.021  1.00  0.00           H
ATOM    512  CE2 PHE    31      52.875  30.052  60.418  1.00  0.00           C
ATOM    513  HE2 PHE    31      52.191  30.380  61.188  1.00  0.00           H
ATOM    514  CD2 PHE    31      54.263  29.849  60.622  1.00  0.00           C
ATOM    515  HD2 PHE    31      54.759  30.091  61.550  1.00  0.00           H
ATOM    516  C   PHE    31      57.699  27.509  58.330  1.00  0.00           C
ATOM    517  O   PHE    31      57.049  27.205  57.292  1.00  0.00           O
ATOM    518  N   ILE    32      59.015  27.644  58.218  1.00  0.00           N
ATOM    519  H   ILE    32      59.539  27.895  59.044  1.00  0.00           H
ATOM    520  CA  ILE    32      59.722  27.521  56.953  1.00  0.00           C
ATOM    521  HA  ILE    32      59.175  28.003  56.141  1.00  0.00           H
ATOM    522  CB  ILE    32      61.132  28.162  57.048  1.00  0.00           C
ATOM    523  HB  ILE    32      61.583  27.748  57.950  1.00  0.00           H
ATOM    524  CG2 ILE    32      62.020  27.667  55.915  1.00  0.00           C
ATOM    525 HG21 ILE    32      62.975  28.187  55.846  1.00  0.00           H
ATOM    526 HG22 ILE    32      61.549  27.659  54.932  1.00  0.00           H
ATOM    527 HG23 ILE    32      62.495  26.712  56.142  1.00  0.00           H
ATOM    528  CG1 ILE    32      61.050  29.704  57.118  1.00  0.00           C
ATOM    529 HG12 ILE    32      60.579  30.148  56.241  1.00  0.00           H
ATOM    530 HG13 ILE    32      60.467  29.990  57.994  1.00  0.00           H
ATOM    531  CD1 ILE    32      62.443  30.376  57.423  1.00  0.00           C
ATOM    532 HD11 ILE    32      62.368  31.219  58.111  1.00  0.00           H
ATOM    533 HD12 ILE    32      62.912  30.705  56.496  1.00  0.00           H
ATOM    534 HD13 ILE    32      62.999  29.649  58.015  1.00  0.00           H
ATOM    535  C   ILE    32      59.677  26.133  56.468  1.00  0.00           C
ATOM    536  O   ILE    32      59.414  25.787  55.305  1.00  0.00           O
ATOM    537  N   SER    33      59.847  25.193  57.409  1.00  0.00           N
ATOM    538  H   SER    33      59.870  25.579  58.342  1.00  0.00           H
ATOM    539  CA  SER    33      59.756  23.688  57.170  1.00  0.00           C
ATOM    540  HA  SER    33      60.424  23.438  56.346  1.00  0.00           H
ATOM    541  CB  SER    33      60.246  22.953  58.405  1.00  0.00           C
ATOM    542  HB2 SER    33      60.733  21.994  58.224  1.00  0.00           H
ATOM    543  HB3 SER    33      61.063  23.560  58.794  1.00  0.00           H
ATOM    544  OG  SER    33      59.228  22.809  59.344  1.00  0.00           O
ATOM    545  HG  SER    33      58.912  23.679  59.599  1.00  0.00           H
ATOM    546  C   SER    33      58.378  23.167  56.697  1.00  0.00           C
ATOM    547  O   SER    33      58.248  22.289  55.877  1.00  0.00           O
ATOM    548  N   GLU    34      57.295  23.764  57.213  1.00  0.00           N
ATOM    549  H   GLU    34      57.455  24.511  57.873  1.00  0.00           H
ATOM    550  CA  GLU    34      55.915  23.371  56.904  1.00  0.00           C
ATOM    551  HA  GLU    34      55.831  22.290  56.804  1.00  0.00           H
ATOM    552  CB  GLU    34      55.013  23.840  58.099  1.00  0.00           C
ATOM    553  HB2 GLU    34      55.281  24.835  58.452  1.00  0.00           H
ATOM    554  HB3 GLU    34      54.003  23.938  57.700  1.00  0.00           H
ATOM    555  CG  GLU    34      55.225  22.814  59.253  1.00  0.00           C
ATOM    556  HG2 GLU    34      56.211  22.895  59.708  1.00  0.00           H
ATOM    557  HG3 GLU    34      54.593  23.285  60.006  1.00  0.00           H
ATOM    558  CD  GLU    34      54.847  21.379  58.905  1.00  0.00           C
ATOM    559  OE1 GLU    34      53.780  21.176  58.241  1.00  0.00           O
ATOM    560  OE2 GLU    34      55.569  20.432  59.300  1.00  0.00           O
ATOM    561  C   GLU    34      55.466  23.982  55.518  1.00  0.00           C
ATOM    562  O   GLU    34      54.608  23.385  54.886  1.00  0.00           O
ATOM    563  N   LEU    35      56.055  25.122  55.190  1.00  0.00           N
ATOM    564  H   LEU    35      56.654  25.477  55.922  1.00  0.00           H
ATOM    565  CA  LEU    35      55.884  25.803  53.918  1.00  0.00           C
ATOM    566  HA  LEU    35      54.803  25.930  53.854  1.00  0.00           H
ATOM    567  CB  LEU    35      56.392  27.270  53.870  1.00  0.00           C
ATOM    568  HB2 LEU    35      57.444  27.307  54.150  1.00  0.00           H
ATOM    569  HB3 LEU    35      56.289  27.615  52.841  1.00  0.00           H
ATOM    570  CG  LEU    35      55.661  28.317  54.683  1.00  0.00           C
ATOM    571  HG  LEU    35      55.561  27.860  55.668  1.00  0.00           H
ATOM    572  CD1 LEU    35      56.604  29.510  54.735  1.00  0.00           C
ATOM    573 HD11 LEU    35      56.125  30.313  55.294  1.00  0.00           H
ATOM    574 HD12 LEU    35      56.766  29.838  53.708  1.00  0.00           H
ATOM    575 HD13 LEU    35      57.519  29.278  55.281  1.00  0.00           H
ATOM    576  CD2 LEU    35      54.359  28.822  54.240  1.00  0.00           C
ATOM    577 HD21 LEU    35      53.957  29.504  54.990  1.00  0.00           H
ATOM    578 HD22 LEU    35      54.461  29.312  53.272  1.00  0.00           H
ATOM    579 HD23 LEU    35      53.606  28.062  54.032  1.00  0.00           H
ATOM    580  C   LEU    35      56.561  25.023  52.766  1.00  0.00           C
ATOM    581  O   LEU    35      55.894  24.631  51.828  1.00  0.00           O
ATOM    582  N   GLU    36      57.855  24.738  52.946  1.00  0.00           N
ATOM    583  H   GLU    36      58.306  25.133  53.759  1.00  0.00           H
ATOM    584  CA  GLU    36      58.567  23.839  52.002  1.00  0.00           C
ATOM    585  HA  GLU    36      58.593  24.329  51.029  1.00  0.00           H
ATOM    586  CB  GLU    36      59.960  23.772  52.545  1.00  0.00           C
ATOM    587  HB2 GLU    36      60.567  24.666  52.406  1.00  0.00           H
ATOM    588  HB3 GLU    36      59.877  23.531  53.605  1.00  0.00           H
ATOM    589  CG  GLU    36      60.848  22.668  51.833  1.00  0.00           C
ATOM    590  HG2 GLU    36      60.343  21.733  52.079  1.00  0.00           H
ATOM    591  HG3 GLU    36      60.796  22.699  50.744  1.00  0.00           H
ATOM    592  CD  GLU    36      62.391  22.797  52.171  1.00  0.00           C
ATOM    593  OE1 GLU    36      62.764  22.259  53.226  1.00  0.00           O
ATOM    594  OE2 GLU    36      63.040  23.466  51.362  1.00  0.00           O
ATOM    595  C   GLU    36      57.909  22.435  51.933  1.00  0.00           C
ATOM    596  O   GLU    36      57.974  21.945  50.772  1.00  0.00           O
ATOM    597  N   LYS    37      57.338  21.866  53.013  1.00  0.00           N
ATOM    598  H   LYS    37      57.444  22.406  53.858  1.00  0.00           H
ATOM    599  CA  LYS    37      56.561  20.619  52.889  1.00  0.00           C
ATOM    600  HA  LYS    37      57.169  19.798  52.507  1.00  0.00           H
ATOM    601  CB  LYS    37      55.984  20.081  54.280  1.00  0.00           C
ATOM    602  HB2 LYS    37      55.579  20.854  54.933  1.00  0.00           H
ATOM    603  HB3 LYS    37      55.190  19.378  54.026  1.00  0.00           H
ATOM    604  CG  LYS    37      57.154  19.354  54.937  1.00  0.00           C
ATOM    605  HG2 LYS    37      57.271  18.342  54.550  1.00  0.00           H
ATOM    606  HG3 LYS    37      58.170  19.745  54.861  1.00  0.00           H
ATOM    607  CD  LYS    37      56.849  19.119  56.395  1.00  0.00           C
ATOM    608  HD2 LYS    37      57.800  18.871  56.867  1.00  0.00           H
ATOM    609  HD3 LYS    37      56.481  20.026  56.875  1.00  0.00           H
ATOM    610  CE  LYS    37      55.757  18.023  56.605  1.00  0.00           C
ATOM    611  HE2 LYS    37      54.827  18.312  56.115  1.00  0.00           H
ATOM    612  HE3 LYS    37      56.162  17.218  55.991  1.00  0.00           H
ATOM    613  NZ  LYS    37      55.600  17.869  58.053  1.00  0.00           N
ATOM    614  HZ1 LYS    37      56.385  17.586  58.621  1.00  0.00           H
ATOM    615  HZ2 LYS    37      54.836  17.220  58.173  1.00  0.00           H
ATOM    616  HZ3 LYS    37      55.347  18.740  58.499  1.00  0.00           H
ATOM    617  C   LYS    37      55.462  20.787  51.848  1.00  0.00           C
ATOM    618  O   LYS    37      55.276  19.990  50.920  1.00  0.00           O
ATOM    619  N   GLY    38      54.785  21.903  51.998  1.00  0.00           N
ATOM    620  H   GLY    38      55.019  22.547  52.741  1.00  0.00           H
ATOM    621  CA  GLY    38      53.753  22.365  51.060  1.00  0.00           C
ATOM    622  HA2 GLY    38      52.821  21.811  51.178  1.00  0.00           H
ATOM    623  HA3 GLY    38      53.404  23.364  51.325  1.00  0.00           H
ATOM    624  C   GLY    38      54.077  22.428  49.582  1.00  0.00           C
ATOM    625  O   GLY    38      53.357  21.857  48.756  1.00  0.00           O
ATOM    626  N   LEU    39      55.246  22.964  49.320  1.00  0.00           N
ATOM    627  H   LEU    39      55.825  23.347  50.053  1.00  0.00           H
ATOM    628  CA  LEU    39      55.896  23.157  47.992  1.00  0.00           C
ATOM    629  HA  LEU    39      55.193  23.489  47.228  1.00  0.00           H
ATOM    630  CB  LEU    39      57.043  24.259  48.096  1.00  0.00           C
ATOM    631  HB2 LEU    39      57.625  24.027  48.987  1.00  0.00           H
ATOM    632  HB3 LEU    39      57.668  24.257  47.202  1.00  0.00           H
ATOM    633  CG  LEU    39      56.550  25.664  48.291  1.00  0.00           C
ATOM    634  HG  LEU    39      55.935  25.631  49.190  1.00  0.00           H
ATOM    635  CD1 LEU    39      57.692  26.596  48.652  1.00  0.00           C
ATOM    636 HD11 LEU    39      58.175  26.206  49.549  1.00  0.00           H
ATOM    637 HD12 LEU    39      57.281  27.588  48.839  1.00  0.00           H
ATOM    638 HD13 LEU    39      58.418  26.580  47.840  1.00  0.00           H
ATOM    639  CD2 LEU    39      55.617  26.301  47.145  1.00  0.00           C
ATOM    640 HD21 LEU    39      56.100  26.512  46.191  1.00  0.00           H
ATOM    641 HD22 LEU    39      54.733  25.683  46.991  1.00  0.00           H
ATOM    642 HD23 LEU    39      55.202  27.269  47.431  1.00  0.00           H
ATOM    643  C   LEU    39      56.519  21.901  47.417  1.00  0.00           C
ATOM    644  O   LEU    39      56.698  21.810  46.168  1.00  0.00           O
ATOM    645  N   SER    40      56.879  21.007  48.346  1.00  0.00           N
ATOM    646  H   SER    40      57.070  21.391  49.260  1.00  0.00           H
ATOM    647  CA  SER    40      57.401  19.709  47.951  1.00  0.00           C
ATOM    648  HA  SER    40      58.266  19.819  47.297  1.00  0.00           H
ATOM    649  CB  SER    40      57.852  18.947  49.150  1.00  0.00           C
ATOM    650  HB2 SER    40      58.578  18.193  48.843  1.00  0.00           H
ATOM    651  HB3 SER    40      58.401  19.596  49.832  1.00  0.00           H
ATOM    652  OG  SER    40      56.797  18.218  49.801  1.00  0.00           O
ATOM    653  HG  SER    40      56.357  18.996  50.151  1.00  0.00           H
ATOM    654  C   SER    40      56.443  18.756  47.205  1.00  0.00           C
ATOM    655  O   SER    40      55.207  19.013  47.164  1.00  0.00           O
ATOM    656  N   LYS    41      56.836  17.612  46.691  1.00  0.00           N
ATOM    657  H   LYS    41      57.801  17.312  46.673  1.00  0.00           H
ATOM    658  CA  LYS    41      55.957  16.564  46.070  1.00  0.00           C
ATOM    659  HA  LYS    41      55.032  17.042  45.748  1.00  0.00           H
ATOM    660  CB  LYS    41      56.664  15.911  44.839  1.00  0.00           C
ATOM    661  HB2 LYS    41      56.969  16.633  44.081  1.00  0.00           H
ATOM    662  HB3 LYS    41      57.490  15.316  45.228  1.00  0.00           H
ATOM    663  CG  LYS    41      55.622  15.082  43.981  1.00  0.00           C
ATOM    664  HG2 LYS    41      55.189  14.264  44.558  1.00  0.00           H
ATOM    665  HG3 LYS    41      54.775  15.718  43.723  1.00  0.00           H
ATOM    666  CD  LYS    41      56.335  14.428  42.749  1.00  0.00           C
ATOM    667  HD2 LYS    41      56.640  15.173  42.014  1.00  0.00           H
ATOM    668  HD3 LYS    41      57.227  13.929  43.126  1.00  0.00           H
ATOM    669  CE  LYS    41      55.460  13.398  41.982  1.00  0.00           C
ATOM    670  HE2 LYS    41      54.503  13.842  41.705  1.00  0.00           H
ATOM    671  HE3 LYS    41      55.897  13.227  40.998  1.00  0.00           H
ATOM    672  NZ  LYS    41      55.285  12.105  42.776  1.00  0.00           N
ATOM    673  HZ1 LYS    41      54.363  11.703  42.682  1.00  0.00           H
ATOM    674  HZ2 LYS    41      55.504  12.211  43.756  1.00  0.00           H
ATOM    675  HZ3 LYS    41      55.931  11.399  42.452  1.00  0.00           H
ATOM    676  C   LYS    41      55.440  15.480  47.026  1.00  0.00           C
ATOM    677  O   LYS    41      54.329  14.950  46.915  1.00  0.00           O
ATOM    678  N   LYS    42      56.133  15.206  48.152  1.00  0.00           N
ATOM    679  H   LYS    42      57.125  15.382  48.222  1.00  0.00           H
ATOM    680  CA  LYS    42      55.550  14.529  49.357  1.00  0.00           C
ATOM    681  HA  LYS    42      55.085  13.606  49.011  1.00  0.00           H
ATOM    682  CB  LYS    42      56.653  14.187  50.362  1.00  0.00           C
ATOM    683  HB2 LYS    42      57.325  15.014  50.592  1.00  0.00           H
ATOM    684  HB3 LYS    42      56.258  13.742  51.276  1.00  0.00           H
ATOM    685  CG  LYS    42      57.527  13.019  49.875  1.00  0.00           C
ATOM    686  HG2 LYS    42      58.107  13.335  49.008  1.00  0.00           H
ATOM    687  HG3 LYS    42      58.142  12.713  50.720  1.00  0.00           H
ATOM    688  CD  LYS    42      56.693  11.728  49.501  1.00  0.00           C
ATOM    689  HD2 LYS    42      55.791  11.779  50.111  1.00  0.00           H
ATOM    690  HD3 LYS    42      56.458  11.851  48.442  1.00  0.00           H
ATOM    691  CE  LYS    42      57.524  10.510  49.755  1.00  0.00           C
ATOM    692  HE2 LYS    42      58.400  10.483  49.106  1.00  0.00           H
ATOM    693  HE3 LYS    42      57.857  10.528  50.792  1.00  0.00           H
ATOM    694  NZ  LYS    42      56.748   9.256  49.681  1.00  0.00           N
ATOM    695  HZ1 LYS    42      55.754   9.430  49.656  1.00  0.00           H
ATOM    696  HZ2 LYS    42      56.954   8.506  50.325  1.00  0.00           H
ATOM    697  HZ3 LYS    42      56.984   8.804  48.808  1.00  0.00           H
ATOM    698  C   LYS    42      54.406  15.292  50.035  1.00  0.00           C
ATOM    699  O   LYS    42      53.460  14.709  50.569  1.00  0.00           O
ATOM    700  N   GLY    43      54.343  16.662  49.864  1.00  0.00           N
ATOM    701  H   GLY    43      55.179  17.085  49.486  1.00  0.00           H
ATOM    702  CA  GLY    43      53.250  17.488  50.412  1.00  0.00           C
ATOM    703  HA2 GLY    43      53.065  18.429  49.896  1.00  0.00           H
ATOM    704  HA3 GLY    43      52.308  16.939  50.396  1.00  0.00           H
ATOM    705  C   GLY    43      53.317  17.737  51.893  1.00  0.00           C
ATOM    706  O   GLY    43      54.182  17.223  52.603  1.00  0.00           O
ATOM    707  N   GLY    44      52.430  18.616  52.339  1.00  0.00           N
ATOM    708  H   GLY    44      51.688  18.947  51.737  1.00  0.00           H
ATOM    709  CA  GLY    44      52.370  18.964  53.723  1.00  0.00           C
ATOM    710  HA2 GLY    44      52.824  18.223  54.378  1.00  0.00           H
ATOM    711  HA3 GLY    44      52.964  19.872  53.834  1.00  0.00           H
ATOM    712  C   GLY    44      51.002  19.352  54.187  1.00  0.00           C
ATOM    713  O   GLY    44      49.994  19.059  53.467  1.00  0.00           O
ATOM    714  N   ASN    45      50.825  19.865  55.395  1.00  0.00           N
ATOM    715  H   ASN    45      51.660  19.979  55.950  1.00  0.00           H
ATOM    716  CA  ASN    45      49.512  20.348  55.901  1.00  0.00           C
ATOM    717  HA  ASN    45      48.813  19.562  55.613  1.00  0.00           H
ATOM    718  CB  ASN    45      49.579  20.431  57.434  1.00  0.00           C
ATOM    719  HB2 ASN    45      50.514  20.931  57.685  1.00  0.00           H
ATOM    720  HB3 ASN    45      48.805  21.007  57.942  1.00  0.00           H
ATOM    721  CG  ASN    45      49.526  19.093  58.163  1.00  0.00           C
ATOM    722  OD1 ASN    45      49.010  18.048  57.760  1.00  0.00           O
ATOM    723  ND2 ASN    45      50.220  19.099  59.251  1.00  0.00           N
ATOM    724 HD21 ASN    45      50.641  19.979  59.508  1.00  0.00           H
ATOM    725 HD22 ASN    45      50.467  18.236  59.717  1.00  0.00           H
ATOM    726  C   ASN    45      49.062  21.672  55.336  1.00  0.00           C
ATOM    727  O   ASN    45      47.922  21.859  54.878  1.00  0.00           O
ATOM    728  N   ILE    46      49.991  22.653  55.349  1.00  0.00           N
ATOM    729  H   ILE    46      50.882  22.395  55.748  1.00  0.00           H
ATOM    730  CA  ILE    46      49.903  23.956  54.636  1.00  0.00           C
ATOM    731  HA  ILE    46      49.041  24.489  55.037  1.00  0.00           H
ATOM    732  CB  ILE    46      51.104  24.965  54.887  1.00  0.00           C
ATOM    733  HB  ILE    46      52.024  24.427  54.661  1.00  0.00           H
ATOM    734  CG2 ILE    46      51.003  26.214  54.065  1.00  0.00           C
ATOM    735 HG21 ILE    46      51.833  26.899  54.238  1.00  0.00           H
ATOM    736 HG22 ILE    46      50.097  26.714  54.409  1.00  0.00           H
ATOM    737 HG23 ILE    46      50.886  26.037  52.996  1.00  0.00           H
ATOM    738  CG1 ILE    46      51.251  25.350  56.427  1.00  0.00           C
ATOM    739 HG12 ILE    46      50.466  26.038  56.739  1.00  0.00           H
ATOM    740 HG13 ILE    46      51.194  24.532  57.144  1.00  0.00           H
ATOM    741  CD1 ILE    46      52.652  26.010  56.728  1.00  0.00           C
ATOM    742 HD11 ILE    46      52.875  26.044  57.795  1.00  0.00           H
ATOM    743 HD12 ILE    46      52.697  27.043  56.380  1.00  0.00           H
ATOM    744 HD13 ILE    46      53.322  25.411  56.113  1.00  0.00           H
ATOM    745  C   ILE    46      49.856  23.640  53.099  1.00  0.00           C
ATOM    746  O   ILE    46      50.636  22.843  52.602  1.00  0.00           O
ATOM    747  N   PRO    47      48.769  24.109  52.396  1.00  0.00           N
ATOM    748  CD  PRO    47      47.707  24.987  52.892  1.00  0.00           C
ATOM    749  HD2 PRO    47      47.933  26.032  52.678  1.00  0.00           H
ATOM    750  HD3 PRO    47      47.572  24.867  53.966  1.00  0.00           H
ATOM    751  CG  PRO    47      46.514  24.601  52.127  1.00  0.00           C
ATOM    752  HG2 PRO    47      45.695  25.318  52.191  1.00  0.00           H
ATOM    753  HG3 PRO    47      46.032  23.676  52.444  1.00  0.00           H
ATOM    754  CB  PRO    47      47.119  24.406  50.659  1.00  0.00           C
ATOM    755  HB2 PRO    47      47.195  25.405  50.228  1.00  0.00           H
ATOM    756  HB3 PRO    47      46.531  23.771  49.995  1.00  0.00           H
ATOM    757  CA  PRO    47      48.527  23.855  50.895  1.00  0.00           C
ATOM    758  HA  PRO    47      48.469  22.777  50.747  1.00  0.00           H
ATOM    759  C   PRO    47      49.621  24.430  49.924  1.00  0.00           C
ATOM    760  O   PRO    47      50.004  23.704  49.008  1.00  0.00           O
ATOM    761  N   MET    48      50.066  25.705  50.034  1.00  0.00           N
ATOM    762  H   MET    48      49.734  26.289  50.788  1.00  0.00           H
ATOM    763  CA  MET    48      51.019  26.300  49.125  1.00  0.00           C
ATOM    764  HA  MET    48      51.028  27.388  49.076  1.00  0.00           H
ATOM    765  CB  MET    48      52.462  26.014  49.351  1.00  0.00           C
ATOM    766  HB2 MET    48      52.628  24.942  49.247  1.00  0.00           H
ATOM    767  HB3 MET    48      53.030  26.556  48.594  1.00  0.00           H
ATOM    768  CG  MET    48      52.985  26.438  50.707  1.00  0.00           C
ATOM    769  HG2 MET    48      52.368  25.956  51.465  1.00  0.00           H
ATOM    770  HG3 MET    48      53.970  25.983  50.808  1.00  0.00           H
ATOM    771  SD  MET    48      53.249  28.167  51.235  1.00  0.00           S
ATOM    772  CE  MET    48      54.589  28.454  50.094  1.00  0.00           C
ATOM    773  HE1 MET    48      55.343  27.667  50.065  1.00  0.00           H
ATOM    774  HE2 MET    48      54.306  28.625  49.056  1.00  0.00           H
ATOM    775  HE3 MET    48      55.012  29.411  50.398  1.00  0.00           H
ATOM    776  C   MET    48      50.623  26.067  47.629  1.00  0.00           C
ATOM    777  O   MET    48      51.486  25.602  46.870  1.00  0.00           O
ATOM    778  N   ILE    49      49.341  26.390  47.362  1.00  0.00           N
ATOM    779  H   ILE    49      48.966  27.103  47.969  1.00  0.00           H
ATOM    780  CA  ILE    49      48.737  26.228  46.000  1.00  0.00           C
ATOM    781  HA  ILE    49      49.115  25.291  45.592  1.00  0.00           H
ATOM    782  CB  ILE    49      47.209  26.107  46.090  1.00  0.00           C
ATOM    783  HB  ILE    49      46.972  27.074  46.533  1.00  0.00           H
ATOM    784  CG2 ILE    49      46.550  26.085  44.718  1.00  0.00           C
ATOM    785 HG21 ILE    49      45.461  26.068  44.765  1.00  0.00           H
ATOM    786 HG22 ILE    49      47.001  25.295  44.118  1.00  0.00           H
ATOM    787 HG23 ILE    49      46.622  27.054  44.225  1.00  0.00           H
ATOM    788  CG1 ILE    49      46.666  24.883  46.900  1.00  0.00           C
ATOM    789 HG12 ILE    49      46.745  24.041  46.211  1.00  0.00           H
ATOM    790 HG13 ILE    49      47.412  24.635  47.654  1.00  0.00           H
ATOM    791  CD1 ILE    49      45.271  25.063  47.516  1.00  0.00           C
ATOM    792 HD11 ILE    49      45.016  24.255  48.202  1.00  0.00           H
ATOM    793 HD12 ILE    49      44.622  25.024  46.641  1.00  0.00           H
ATOM    794 HD13 ILE    49      45.100  26.031  47.988  1.00  0.00           H
ATOM    795  C   ILE    49      49.186  27.415  45.089  1.00  0.00           C
ATOM    796  O   ILE    49      49.065  28.582  45.467  1.00  0.00           O
ATOM    797  N   PRO    50      49.739  27.132  43.883  1.00  0.00           N
ATOM    798  CD  PRO    50      49.958  25.800  43.347  1.00  0.00           C
ATOM    799  HD2 PRO    50      48.980  25.436  43.031  1.00  0.00           H
ATOM    800  HD3 PRO    50      50.455  25.061  43.976  1.00  0.00           H
ATOM    801  CG  PRO    50      50.648  25.953  42.046  1.00  0.00           C
ATOM    802  HG2 PRO    50      49.862  25.811  41.304  1.00  0.00           H
ATOM    803  HG3 PRO    50      51.363  25.130  42.017  1.00  0.00           H
ATOM    804  CB  PRO    50      51.302  27.359  42.103  1.00  0.00           C
ATOM    805  HB2 PRO    50      51.355  27.803  41.109  1.00  0.00           H
ATOM    806  HB3 PRO    50      52.277  27.271  42.583  1.00  0.00           H
ATOM    807  CA  PRO    50      50.325  28.185  42.951  1.00  0.00           C
ATOM    808  HA  PRO    50      50.957  28.885  43.497  1.00  0.00           H
ATOM    809  C   PRO    50      49.184  29.022  42.244  1.00  0.00           C
ATOM    810  O   PRO    50      48.111  28.456  41.980  1.00  0.00           O
ATOM    811  N   GLY    51      49.448  30.294  41.972  1.00  0.00           N
ATOM    812  H   GLY    51      50.390  30.626  42.123  1.00  0.00           H
ATOM    813  CA  GLY    51      48.413  31.252  41.632  1.00  0.00           C
ATOM    814  HA2 GLY    51      47.413  30.820  41.683  1.00  0.00           H
ATOM    815  HA3 GLY    51      48.500  32.064  42.354  1.00  0.00           H
ATOM    816  C   GLY    51      48.527  31.881  40.205  1.00  0.00           C
ATOM    817  O   GLY    51      47.842  32.874  39.865  1.00  0.00           O
ATOM    818  N   TRP    52      49.395  31.369  39.423  1.00  0.00           N
ATOM    819  H   TRP    52      49.981  30.626  39.777  1.00  0.00           H
ATOM    820  CA  TRP    52      49.390  31.585  37.954  1.00  0.00           C
ATOM    821  HA  TRP    52      50.267  30.985  37.710  1.00  0.00           H
ATOM    822  CB  TRP    52      48.156  30.879  37.283  1.00  0.00           C
ATOM    823  HB2 TRP    52      47.325  31.584  37.317  1.00  0.00           H
ATOM    824  HB3 TRP    52      48.351  30.699  36.226  1.00  0.00           H
ATOM    825  CG  TRP    52      47.669  29.590  37.849  1.00  0.00           C
ATOM    826  CD1 TRP    52      46.619  29.371  38.687  1.00  0.00           C
ATOM    827  HD1 TRP    52      45.878  30.080  39.025  1.00  0.00           H
ATOM    828  NE1 TRP    52      46.566  28.019  38.908  1.00  0.00           N
ATOM    829  HE1 TRP    52      45.774  27.651  39.416  1.00  0.00           H
ATOM    830  CE2 TRP    52      47.625  27.349  38.392  1.00  0.00           C
ATOM    831  CZ2 TRP    52      48.098  26.024  38.504  1.00  0.00           C
ATOM    832  HZ2 TRP    52      47.536  25.199  38.914  1.00  0.00           H
ATOM    833  CH2 TRP    52      49.384  25.724  38.015  1.00  0.00           C
ATOM    834  HH2 TRP    52      49.866  24.783  38.233  1.00  0.00           H
ATOM    835  CZ3 TRP    52      50.154  26.638  37.373  1.00  0.00           C
ATOM    836  HZ3 TRP    52      51.133  26.326  37.043  1.00  0.00           H
ATOM    837  CE3 TRP    52      49.718  27.979  37.362  1.00  0.00           C
ATOM    838  HE3 TRP    52      50.448  28.715  37.060  1.00  0.00           H
ATOM    839  CD2 TRP    52      48.399  28.352  37.756  1.00  0.00           C
ATOM    840  C   TRP    52      49.766  32.967  37.422  1.00  0.00           C
ATOM    841  O   TRP    52      49.922  33.084  36.186  1.00  0.00           O
ATOM    842  N   VAL    53      49.898  33.951  38.264  1.00  0.00           N
ATOM    843  H   VAL    53      49.816  33.838  39.265  1.00  0.00           H
ATOM    844  CA  VAL    53      50.690  35.094  37.902  1.00  0.00           C
ATOM    845  HA  VAL    53      50.431  35.383  36.884  1.00  0.00           H
ATOM    846  CB  VAL    53      50.501  36.310  38.801  1.00  0.00           C
ATOM    847  HB  VAL    53      51.062  36.092  39.710  1.00  0.00           H
ATOM    848  CG1 VAL    53      50.918  37.581  38.089  1.00  0.00           C
ATOM    849 HG11 VAL    53      50.108  38.017  37.507  1.00  0.00           H
ATOM    850 HG12 VAL    53      51.145  38.310  38.868  1.00  0.00           H
ATOM    851 HG13 VAL    53      51.833  37.467  37.508  1.00  0.00           H
ATOM    852  CG2 VAL    53      49.006  36.458  39.284  1.00  0.00           C
ATOM    853 HG21 VAL    53      48.796  35.841  40.157  1.00  0.00           H
ATOM    854 HG22 VAL    53      48.385  36.126  38.452  1.00  0.00           H
ATOM    855 HG23 VAL    53      48.822  37.528  39.387  1.00  0.00           H
ATOM    856  C   VAL    53      52.192  34.669  37.986  1.00  0.00           C
ATOM    857  O   VAL    53      52.589  34.033  38.949  1.00  0.00           O
ATOM    858  N   MET    54      52.837  34.962  36.863  1.00  0.00           N
ATOM    859  H   MET    54      52.341  35.479  36.151  1.00  0.00           H
ATOM    860  CA  MET    54      54.185  34.453  36.371  1.00  0.00           C
ATOM    861  HA  MET    54      54.756  33.958  37.156  1.00  0.00           H
ATOM    862  CB  MET    54      53.935  33.423  35.229  1.00  0.00           C
ATOM    863  HB2 MET    54      53.128  33.724  34.561  1.00  0.00           H
ATOM    864  HB3 MET    54      54.809  33.460  34.578  1.00  0.00           H
ATOM    865  CG  MET    54      53.576  31.930  35.492  1.00  0.00           C
ATOM    866  HG2 MET    54      53.982  31.590  36.445  1.00  0.00           H
ATOM    867  HG3 MET    54      52.494  31.914  35.632  1.00  0.00           H
ATOM    868  SD  MET    54      53.994  30.685  34.219  1.00  0.00           S
ATOM    869  CE  MET    54      52.829  29.476  34.747  1.00  0.00           C
ATOM    870  HE1 MET    54      52.987  29.169  35.781  1.00  0.00           H
ATOM    871  HE2 MET    54      51.812  29.865  34.702  1.00  0.00           H
ATOM    872  HE3 MET    54      53.001  28.633  34.079  1.00  0.00           H
ATOM    873  C   MET    54      55.108  35.578  35.870  1.00  0.00           C
ATOM    874  O   MET    54      55.994  35.249  35.096  1.00  0.00           O
ATOM    875  N   ASP    55      54.876  36.764  36.316  1.00  0.00           N
ATOM    876  H   ASP    55      54.124  36.898  36.976  1.00  0.00           H
ATOM    877  CA  ASP    55      55.677  37.978  36.063  1.00  0.00           C
ATOM    878  HA  ASP    55      56.715  37.676  35.928  1.00  0.00           H
ATOM    879  CB  ASP    55      55.143  38.680  34.853  1.00  0.00           C
ATOM    880  HB2 ASP    55      54.131  39.036  35.039  1.00  0.00           H
ATOM    881  HB3 ASP    55      55.859  39.447  34.558  1.00  0.00           H
ATOM    882  CG  ASP    55      55.162  37.817  33.586  1.00  0.00           C
ATOM    883  OD1 ASP    55      56.214  37.362  33.105  1.00  0.00           O
ATOM    884  OD2 ASP    55      54.015  37.612  33.060  1.00  0.00           O
ATOM    885  C   ASP    55      55.503  38.874  37.273  1.00  0.00           C
ATOM    886  O   ASP    55      54.502  38.737  37.976  1.00  0.00           O
ATOM    887  N   PHE    56      56.363  39.835  37.431  1.00  0.00           N
ATOM    888  H   PHE    56      57.208  39.721  36.891  1.00  0.00           H
ATOM    889  CA  PHE    56      56.192  40.970  38.358  1.00  0.00           C
ATOM    890  HA  PHE    56      55.604  40.582  39.188  1.00  0.00           H
ATOM    891  CB  PHE    56      57.560  41.405  39.030  1.00  0.00           C
ATOM    892  HB2 PHE    56      58.106  42.052  38.342  1.00  0.00           H
ATOM    893  HB3 PHE    56      57.400  41.981  39.941  1.00  0.00           H
ATOM    894  CG  PHE    56      58.411  40.299  39.629  1.00  0.00           C
ATOM    895  CD1 PHE    56      57.840  39.368  40.506  1.00  0.00           C
ATOM    896  HD1 PHE    56      56.796  39.433  40.774  1.00  0.00           H
ATOM    897  CE1 PHE    56      58.704  38.351  41.081  1.00  0.00           C
ATOM    898  HE1 PHE    56      58.337  37.637  41.805  1.00  0.00           H
ATOM    899  CZ  PHE    56      60.056  38.335  40.761  1.00  0.00           C
ATOM    900  HZ  PHE    56      60.677  37.539  41.145  1.00  0.00           H
ATOM    901  CE2 PHE    56      60.592  39.232  39.828  1.00  0.00           C
ATOM    902  HE2 PHE    56      61.653  39.308  39.639  1.00  0.00           H
ATOM    903  CD2 PHE    56      59.740  40.216  39.313  1.00  0.00           C
ATOM    904  HD2 PHE    56      60.050  40.920  38.554  1.00  0.00           H
ATOM    905  C   PHE    56      55.572  42.169  37.628  1.00  0.00           C
ATOM    906  O   PHE    56      55.817  42.388  36.414  1.00  0.00           O
ATOM    907  N   PRO    57      54.878  43.087  38.323  1.00  0.00           N
ATOM    908  CD  PRO    57      54.458  42.874  39.755  1.00  0.00           C
ATOM    909  HD2 PRO    57      55.336  42.590  40.335  1.00  0.00           H
ATOM    910  HD3 PRO    57      53.599  42.209  39.843  1.00  0.00           H
ATOM    911  CG  PRO    57      54.003  44.263  40.207  1.00  0.00           C
ATOM    912  HG2 PRO    57      54.906  44.764  40.555  1.00  0.00           H
ATOM    913  HG3 PRO    57      53.131  44.224  40.860  1.00  0.00           H
ATOM    914  CB  PRO    57      53.602  44.978  38.923  1.00  0.00           C
ATOM    915  HB2 PRO    57      53.693  46.064  38.948  1.00  0.00           H
ATOM    916  HB3 PRO    57      52.587  44.712  38.626  1.00  0.00           H
ATOM    917  CA  PRO    57      54.472  44.373  37.867  1.00  0.00           C
ATOM    918  HA  PRO    57      53.808  44.254  37.011  1.00  0.00           H
ATOM    919  C   PRO    57      55.685  45.241  37.632  1.00  0.00           C
ATOM    920  O   PRO    57      56.404  45.590  38.533  1.00  0.00           O
ATOM    921  N   THR    58      55.901  45.827  36.409  1.00  0.00           N
ATOM    922  H   THR    58      55.278  45.660  35.632  1.00  0.00           H
ATOM    923  CA  THR    58      57.035  46.703  36.170  1.00  0.00           C
ATOM    924  HA  THR    58      57.947  46.445  36.709  1.00  0.00           H
ATOM    925  CB  THR    58      57.531  46.781  34.668  1.00  0.00           C
ATOM    926  HB  THR    58      58.257  47.594  34.682  1.00  0.00           H
ATOM    927  CG2 THR    58      58.156  45.471  34.069  1.00  0.00           C
ATOM    928 HG21 THR    58      57.868  44.743  34.827  1.00  0.00           H
ATOM    929 HG22 THR    58      59.242  45.545  34.130  1.00  0.00           H
ATOM    930 HG23 THR    58      57.652  45.162  33.153  1.00  0.00           H
ATOM    931  OG1 THR    58      56.444  47.274  33.911  1.00  0.00           O
ATOM    932  HG1 THR    58      55.840  46.537  33.789  1.00  0.00           H
ATOM    933  C   THR    58      56.704  48.104  36.666  1.00  0.00           C
ATOM    934  O   THR    58      57.633  48.894  36.650  1.00  0.00           O
ATOM    935  N   GLY    59      55.484  48.454  37.077  1.00  0.00           N
ATOM    936  H   GLY    59      54.787  47.823  36.706  1.00  0.00           H
ATOM    937  CA  GLY    59      55.077  49.811  37.189  1.00  0.00           C
ATOM    938  HA2 GLY    59      54.223  49.807  37.864  1.00  0.00           H
ATOM    939  HA3 GLY    59      55.904  50.419  37.559  1.00  0.00           H
ATOM    940  C   GLY    59      54.681  50.385  35.773  1.00  0.00           C
ATOM    941  O   GLY    59      53.667  51.061  35.697  1.00  0.00           O
ATOM    942  N   LYS    60      55.208  49.973  34.647  1.00  0.00           N
ATOM    943  H   LYS    60      56.098  49.498  34.688  1.00  0.00           H
ATOM    944  CA  LYS    60      54.844  50.366  33.294  1.00  0.00           C
ATOM    945  HA  LYS    60      54.529  51.408  33.245  1.00  0.00           H
ATOM    946  CB  LYS    60      56.143  50.205  32.435  1.00  0.00           C
ATOM    947  HB2 LYS    60      56.179  49.135  32.230  1.00  0.00           H
ATOM    948  HB3 LYS    60      55.957  50.684  31.474  1.00  0.00           H
ATOM    949  CG  LYS    60      57.441  50.699  33.123  1.00  0.00           C
ATOM    950  HG2 LYS    60      57.267  51.730  33.430  1.00  0.00           H
ATOM    951  HG3 LYS    60      57.620  50.194  34.072  1.00  0.00           H
ATOM    952  CD  LYS    60      58.721  50.765  32.157  1.00  0.00           C
ATOM    953  HD2 LYS    60      59.589  50.948  32.790  1.00  0.00           H
ATOM    954  HD3 LYS    60      58.797  49.862  31.551  1.00  0.00           H
ATOM    955  CE  LYS    60      58.556  51.909  31.140  1.00  0.00           C
ATOM    956  HE2 LYS    60      57.565  51.852  30.688  1.00  0.00           H
ATOM    957  HE3 LYS    60      58.545  52.790  31.781  1.00  0.00           H
ATOM    958  NZ  LYS    60      59.648  52.013  30.209  1.00  0.00           N
ATOM    959  HZ1 LYS    60      59.716  51.237  29.565  1.00  0.00           H
ATOM    960  HZ2 LYS    60      60.495  52.142  30.745  1.00  0.00           H
ATOM    961  HZ3 LYS    60      59.640  52.840  29.629  1.00  0.00           H
ATOM    962  C   LYS    60      53.715  49.542  32.723  1.00  0.00           C
ATOM    963  O   LYS    60      53.431  49.736  31.544  1.00  0.00           O
ATOM    964  N   GLU    61      52.998  48.684  33.444  1.00  0.00           N
ATOM    965  H   GLU    61      53.262  48.471  34.395  1.00  0.00           H
ATOM    966  CA  GLU    61      51.709  48.218  32.956  1.00  0.00           C
ATOM    967  HA  GLU    61      51.894  47.784  31.973  1.00  0.00           H
ATOM    968  CB  GLU    61      51.095  47.086  33.739  1.00  0.00           C
ATOM    969  HB2 GLU    61      50.904  47.423  34.758  1.00  0.00           H
ATOM    970  HB3 GLU    61      50.091  46.885  33.367  1.00  0.00           H
ATOM    971  CG  GLU    61      51.973  45.837  33.710  1.00  0.00           C
ATOM    972  HG2 GLU    61      51.357  45.094  34.218  1.00  0.00           H
ATOM    973  HG3 GLU    61      52.000  45.241  32.798  1.00  0.00           H
ATOM    974  CD  GLU    61      53.330  45.980  34.442  1.00  0.00           C
ATOM    975  OE1 GLU    61      53.489  46.706  35.461  1.00  0.00           O
ATOM    976  OE2 GLU    61      54.285  45.408  33.870  1.00  0.00           O
ATOM    977  C   GLU    61      50.754  49.477  32.752  1.00  0.00           C
ATOM    978  O   GLU    61      50.574  50.311  33.606  1.00  0.00           O
ATOM    979  N   SER    62      50.237  49.698  31.562  1.00  0.00           N
ATOM    980  H   SER    62      50.449  48.946  30.922  1.00  0.00           H
ATOM    981  CA  SER    62      49.673  51.005  30.956  1.00  0.00           C
ATOM    982  HA  SER    62      49.393  51.740  31.711  1.00  0.00           H
ATOM    983  CB  SER    62      50.817  51.725  30.226  1.00  0.00           C
ATOM    984  HB2 SER    62      51.570  51.993  30.968  1.00  0.00           H
ATOM    985  HB3 SER    62      51.160  51.107  29.397  1.00  0.00           H
ATOM    986  OG  SER    62      50.467  52.978  29.685  1.00  0.00           O
ATOM    987  HG  SER    62      49.671  52.847  29.165  1.00  0.00           H
ATOM    988  C   SER    62      48.513  50.886  29.880  1.00  0.00           C
ATOM    989  O   SER    62      48.644  50.147  28.941  1.00  0.00           O
ATOM    990  N   GLY    63      47.428  51.600  30.141  1.00  0.00           N
ATOM    991  H   GLY    63      47.350  52.059  31.037  1.00  0.00           H
ATOM    992  CA  GLY    63      46.274  51.667  29.243  1.00  0.00           C
ATOM    993  HA2 GLY    63      46.167  52.552  28.615  1.00  0.00           H
ATOM    994  HA3 GLY    63      46.382  50.856  28.523  1.00  0.00           H
ATOM    995  C   GLY    63      44.935  51.553  30.032  1.00  0.00           C
ATOM    996  O   GLY    63      44.871  51.764  31.178  1.00  0.00           O
ATOM    997  N   ASP    64      43.868  51.145  29.304  1.00  0.00           N
ATOM    998  H   ASP    64      44.061  51.083  28.314  1.00  0.00           H
ATOM    999  CA  ASP    64      42.536  50.738  29.710  1.00  0.00           C
ATOM   1000  HA  ASP    64      42.238  51.218  30.641  1.00  0.00           H
ATOM   1001  CB  ASP    64      41.450  51.158  28.723  1.00  0.00           C
ATOM   1002  HB2 ASP    64      41.653  50.575  27.826  1.00  0.00           H
ATOM   1003  HB3 ASP    64      40.460  50.953  29.131  1.00  0.00           H
ATOM   1004  CG  ASP    64      41.522  52.661  28.283  1.00  0.00           C
ATOM   1005  OD1 ASP    64      42.138  53.533  28.981  1.00  0.00           O
ATOM   1006  OD2 ASP    64      40.937  52.879  27.217  1.00  0.00           O
ATOM   1007  C   ASP    64      42.545  49.216  29.934  1.00  0.00           C
ATOM   1008  O   ASP    64      42.753  48.395  29.103  1.00  0.00           O
ATOM   1009  N   PHE    65      42.206  48.851  31.183  1.00  0.00           N
ATOM   1010  H   PHE    65      42.164  49.559  31.901  1.00  0.00           H
ATOM   1011  CA  PHE    65      41.953  47.447  31.607  1.00  0.00           C
ATOM   1012  HA  PHE    65      41.888  46.895  30.669  1.00  0.00           H
ATOM   1013  CB  PHE    65      43.119  46.918  32.498  1.00  0.00           C
ATOM   1014  HB2 PHE    65      43.228  47.584  33.353  1.00  0.00           H
ATOM   1015  HB3 PHE    65      42.744  45.983  32.915  1.00  0.00           H
ATOM   1016  CG  PHE    65      44.482  46.983  31.830  1.00  0.00           C
ATOM   1017  CD1 PHE    65      45.039  45.866  31.236  1.00  0.00           C
ATOM   1018  HD1 PHE    65      44.472  44.950  31.320  1.00  0.00           H
ATOM   1019  CE1 PHE    65      46.143  46.006  30.404  1.00  0.00           C
ATOM   1020  HE1 PHE    65      46.500  45.201  29.778  1.00  0.00           H
ATOM   1021  CZ  PHE    65      46.784  47.216  30.365  1.00  0.00           C
ATOM   1022  HZ  PHE    65      47.697  47.255  29.789  1.00  0.00           H
ATOM   1023  CE2 PHE    65      46.335  48.289  31.116  1.00  0.00           C
ATOM   1024  HE2 PHE    65      46.821  49.253  31.128  1.00  0.00           H
ATOM   1025  CD2 PHE    65      45.168  48.179  31.881  1.00  0.00           C
ATOM   1026  HD2 PHE    65      44.721  48.945  32.498  1.00  0.00           H
ATOM   1027  C   PHE    65      40.618  47.382  32.273  1.00  0.00           C
ATOM   1028  O   PHE    65      40.145  48.312  32.918  1.00  0.00           O
ATOM   1029  N   LEU    66      39.923  46.238  32.281  1.00  0.00           N
ATOM   1030  H   LEU    66      40.191  45.436  31.729  1.00  0.00           H
ATOM   1031  CA  LEU    66      38.693  45.976  33.067  1.00  0.00           C
ATOM   1032  HA  LEU    66      38.481  46.911  33.584  1.00  0.00           H
ATOM   1033  CB  LEU    66      37.573  45.377  32.141  1.00  0.00           C
ATOM   1034  HB2 LEU    66      38.008  44.572  31.548  1.00  0.00           H
ATOM   1035  HB3 LEU    66      36.839  44.935  32.814  1.00  0.00           H
ATOM   1036  CG  LEU    66      36.851  46.265  31.071  1.00  0.00           C
ATOM   1037  HG  LEU    66      37.510  47.019  30.641  1.00  0.00           H
ATOM   1038  CD1 LEU    66      36.251  45.336  29.940  1.00  0.00           C
ATOM   1039 HD11 LEU    66      37.112  44.793  29.550  1.00  0.00           H
ATOM   1040 HD12 LEU    66      35.655  45.843  29.182  1.00  0.00           H
ATOM   1041 HD13 LEU    66      35.558  44.688  30.476  1.00  0.00           H
ATOM   1042  CD2 LEU    66      35.712  47.034  31.678  1.00  0.00           C
ATOM   1043 HD21 LEU    66      35.260  47.663  30.910  1.00  0.00           H
ATOM   1044 HD22 LEU    66      35.009  46.290  32.053  1.00  0.00           H
ATOM   1045 HD23 LEU    66      36.045  47.641  32.519  1.00  0.00           H
ATOM   1046  C   LEU    66      38.915  45.017  34.249  1.00  0.00           C
ATOM   1047  O   LEU    66      39.887  44.310  34.349  1.00  0.00           O
ATOM   1048  N   ALA    67      37.978  44.993  35.170  1.00  0.00           N
ATOM   1049  H   ALA    67      37.276  45.689  34.962  1.00  0.00           H
ATOM   1050  CA  ALA    67      37.917  44.107  36.339  1.00  0.00           C
ATOM   1051  HA  ALA    67      38.304  43.101  36.178  1.00  0.00           H
ATOM   1052  CB  ALA    67      38.803  44.650  37.496  1.00  0.00           C
ATOM   1053  HB1 ALA    67      38.321  45.494  37.989  1.00  0.00           H
ATOM   1054  HB2 ALA    67      39.778  44.953  37.115  1.00  0.00           H
ATOM   1055  HB3 ALA    67      39.055  43.834  38.173  1.00  0.00           H
ATOM   1056  C   ALA    67      36.386  43.900  36.677  1.00  0.00           C
ATOM   1057  O   ALA    67      35.617  44.811  36.458  1.00  0.00           O
ATOM   1058  N   ILE    68      36.010  42.900  37.482  1.00  0.00           N
ATOM   1059  H   ILE    68      36.812  42.333  37.720  1.00  0.00           H
ATOM   1060  CA  ILE    68      34.722  42.637  38.077  1.00  0.00           C
ATOM   1061  HA  ILE    68      34.195  43.553  38.349  1.00  0.00           H
ATOM   1062  CB  ILE    68      33.816  41.806  37.054  1.00  0.00           C
ATOM   1063  HB  ILE    68      33.089  41.433  37.776  1.00  0.00           H
ATOM   1064  CG2 ILE    68      33.142  42.774  36.098  1.00  0.00           C
ATOM   1065 HG21 ILE    68      32.665  43.598  36.628  1.00  0.00           H
ATOM   1066 HG22 ILE    68      32.307  42.199  35.696  1.00  0.00           H
ATOM   1067 HG23 ILE    68      33.842  43.194  35.377  1.00  0.00           H
ATOM   1068  CG1 ILE    68      34.450  40.588  36.522  1.00  0.00           C
ATOM   1069 HG12 ILE    68      35.310  40.848  35.904  1.00  0.00           H
ATOM   1070 HG13 ILE    68      34.891  40.006  37.330  1.00  0.00           H
ATOM   1071  CD1 ILE    68      33.510  39.648  35.691  1.00  0.00           C
ATOM   1072 HD11 ILE    68      32.800  40.132  35.020  1.00  0.00           H
ATOM   1073 HD12 ILE    68      32.898  39.108  36.414  1.00  0.00           H
ATOM   1074 HD13 ILE    68      34.051  38.966  35.035  1.00  0.00           H
ATOM   1075  C   ILE    68      34.897  41.861  39.390  1.00  0.00           C
ATOM   1076  O   ILE    68      35.819  40.956  39.488  1.00  0.00           O
ATOM   1077  N   ASP    69      33.918  41.971  40.304  1.00  0.00           N
ATOM   1078  H   ASP    69      33.179  42.641  40.145  1.00  0.00           H
ATOM   1079  CA  ASP    69      33.759  41.255  41.587  1.00  0.00           C
ATOM   1080  HA  ASP    69      34.197  40.259  41.535  1.00  0.00           H
ATOM   1081  CB  ASP    69      34.453  42.050  42.686  1.00  0.00           C
ATOM   1082  HB2 ASP    69      35.501  42.248  42.465  1.00  0.00           H
ATOM   1083  HB3 ASP    69      34.051  43.060  42.778  1.00  0.00           H
ATOM   1084  CG  ASP    69      34.240  41.308  44.039  1.00  0.00           C
ATOM   1085  OD1 ASP    69      34.738  40.137  44.227  1.00  0.00           O
ATOM   1086  OD2 ASP    69      33.543  41.878  44.891  1.00  0.00           O
ATOM   1087  C   ASP    69      32.295  40.898  41.892  1.00  0.00           C
ATOM   1088  O   ASP    69      31.485  41.737  42.312  1.00  0.00           O
ATOM   1089  N   LEU    70      31.920  39.580  41.725  1.00  0.00           N
ATOM   1090  H   LEU    70      32.543  38.843  41.425  1.00  0.00           H
ATOM   1091  CA  LEU    70      30.579  38.995  41.984  1.00  0.00           C
ATOM   1092  HA  LEU    70      29.787  39.701  41.733  1.00  0.00           H
ATOM   1093  CB  LEU    70      30.395  37.692  41.214  1.00  0.00           C
ATOM   1094  HB2 LEU    70      30.473  37.989  40.168  1.00  0.00           H
ATOM   1095  HB3 LEU    70      31.174  36.972  41.462  1.00  0.00           H
ATOM   1096  CG  LEU    70      29.006  37.084  41.524  1.00  0.00           C
ATOM   1097  HG  LEU    70      28.911  36.805  42.573  1.00  0.00           H
ATOM   1098  CD1 LEU    70      27.838  38.064  41.149  1.00  0.00           C
ATOM   1099 HD11 LEU    70      26.911  37.501  41.029  1.00  0.00           H
ATOM   1100 HD12 LEU    70      28.057  38.523  40.184  1.00  0.00           H
ATOM   1101 HD13 LEU    70      27.786  38.871  41.879  1.00  0.00           H
ATOM   1102  CD2 LEU    70      28.845  35.738  40.744  1.00  0.00           C
ATOM   1103 HD21 LEU    70      28.003  35.145  41.102  1.00  0.00           H
ATOM   1104 HD22 LEU    70      28.929  35.910  39.671  1.00  0.00           H
ATOM   1105 HD23 LEU    70      29.716  35.161  41.051  1.00  0.00           H
ATOM   1106  C   LEU    70      30.367  38.858  43.543  1.00  0.00           C
ATOM   1107  O   LEU    70      31.093  38.170  44.208  1.00  0.00           O
ATOM   1108  N   GLY    71      29.364  39.524  44.032  1.00  0.00           N
ATOM   1109  H   GLY    71      28.808  40.141  43.456  1.00  0.00           H
ATOM   1110  CA  GLY    71      29.085  39.506  45.459  1.00  0.00           C
ATOM   1111  HA2 GLY    71      29.852  38.890  45.928  1.00  0.00           H
ATOM   1112  HA3 GLY    71      29.113  40.494  45.919  1.00  0.00           H
ATOM   1113  C   GLY    71      27.653  38.921  45.694  1.00  0.00           C
ATOM   1114  O   GLY    71      26.901  38.785  44.695  1.00  0.00           O
ATOM   1115  N   GLY    72      27.346  38.470  46.903  1.00  0.00           N
ATOM   1116  H   GLY    72      27.940  38.726  47.678  1.00  0.00           H
ATOM   1117  CA  GLY    72      26.027  37.782  47.261  1.00  0.00           C
ATOM   1118  HA2 GLY    72      25.934  36.894  46.636  1.00  0.00           H
ATOM   1119  HA3 GLY    72      26.124  37.531  48.317  1.00  0.00           H
ATOM   1120  C   GLY    72      24.773  38.695  47.271  1.00  0.00           C
ATOM   1121  O   GLY    72      23.822  38.213  47.734  1.00  0.00           O
ATOM   1122  N   THR    73      24.906  39.916  46.776  1.00  0.00           N
ATOM   1123  H   THR    73      25.823  40.314  46.625  1.00  0.00           H
ATOM   1124  CA  THR    73      23.779  40.837  46.549  1.00  0.00           C
ATOM   1125  HA  THR    73      22.941  40.212  46.238  1.00  0.00           H
ATOM   1126  CB  THR    73      23.179  41.282  47.869  1.00  0.00           C
ATOM   1127  HB  THR    73      22.853  40.429  48.466  1.00  0.00           H
ATOM   1128  CG2 THR    73      24.037  42.241  48.704  1.00  0.00           C
ATOM   1129 HG21 THR    73      24.923  41.631  48.880  1.00  0.00           H
ATOM   1130 HG22 THR    73      23.673  42.329  49.727  1.00  0.00           H
ATOM   1131 HG23 THR    73      24.137  43.181  48.162  1.00  0.00           H
ATOM   1132  OG1 THR    73      21.993  41.917  47.649  1.00  0.00           O
ATOM   1133  HG1 THR    73      21.396  41.302  47.218  1.00  0.00           H
ATOM   1134  C   THR    73      24.116  41.963  45.596  1.00  0.00           C
ATOM   1135  O   THR    73      23.160  42.547  45.054  1.00  0.00           O
ATOM   1136  N   ASN    74      25.365  42.256  45.241  1.00  0.00           N
ATOM   1137  H   ASN    74      26.157  41.968  45.798  1.00  0.00           H
ATOM   1138  CA  ASN    74      25.701  43.241  44.250  1.00  0.00           C
ATOM   1139  HA  ASN    74      24.821  43.363  43.620  1.00  0.00           H
ATOM   1140  CB  ASN    74      26.112  44.608  44.879  1.00  0.00           C
ATOM   1141  HB2 ASN    74      26.962  44.443  45.541  1.00  0.00           H
ATOM   1142  HB3 ASN    74      26.448  45.237  44.056  1.00  0.00           H
ATOM   1143  CG  ASN    74      24.850  45.222  45.475  1.00  0.00           C
ATOM   1144  OD1 ASN    74      23.844  45.490  44.856  1.00  0.00           O
ATOM   1145  ND2 ASN    74      24.822  45.603  46.732  1.00  0.00           N
ATOM   1146 HD21 ASN    74      25.593  45.473  47.372  1.00  0.00           H
ATOM   1147 HD22 ASN    74      24.042  46.204  46.961  1.00  0.00           H
ATOM   1148  C   ASN    74      26.901  42.757  43.316  1.00  0.00           C
ATOM   1149  O   ASN    74      27.828  42.034  43.785  1.00  0.00           O
ATOM   1150  N   LEU    75      26.998  43.267  42.085  1.00  0.00           N
ATOM   1151  H   LEU    75      26.384  44.031  41.841  1.00  0.00           H
ATOM   1152  CA  LEU    75      28.124  43.062  41.143  1.00  0.00           C
ATOM   1153  HA  LEU    75      28.911  42.451  41.584  1.00  0.00           H
ATOM   1154  CB  LEU    75      27.532  42.542  39.816  1.00  0.00           C
ATOM   1155  HB2 LEU    75      27.163  41.544  40.054  1.00  0.00           H
ATOM   1156  HB3 LEU    75      26.768  43.247  39.489  1.00  0.00           H
ATOM   1157  CG  LEU    75      28.507  42.512  38.630  1.00  0.00           C
ATOM   1158  HG  LEU    75      29.129  43.405  38.566  1.00  0.00           H
ATOM   1159  CD1 LEU    75      29.617  41.416  38.701  1.00  0.00           C
ATOM   1160 HD11 LEU    75      30.214  41.375  37.790  1.00  0.00           H
ATOM   1161 HD12 LEU    75      29.164  40.437  38.853  1.00  0.00           H
ATOM   1162 HD13 LEU    75      30.245  41.761  39.522  1.00  0.00           H
ATOM   1163  CD2 LEU    75      27.687  42.145  37.344  1.00  0.00           C
ATOM   1164 HD21 LEU    75      27.049  43.007  37.148  1.00  0.00           H
ATOM   1165 HD22 LEU    75      28.343  42.065  36.478  1.00  0.00           H
ATOM   1166 HD23 LEU    75      27.041  41.267  37.390  1.00  0.00           H
ATOM   1167  C   LEU    75      28.826  44.474  40.963  1.00  0.00           C
ATOM   1168  O   LEU    75      28.259  45.408  40.363  1.00  0.00           O
ATOM   1169  N   ARG    76      30.102  44.575  41.299  1.00  0.00           N
ATOM   1170  H   ARG    76      30.577  43.749  41.633  1.00  0.00           H
ATOM   1171  CA  ARG    76      30.977  45.742  40.925  1.00  0.00           C
ATOM   1172  HA  ARG    76      30.387  46.655  40.841  1.00  0.00           H
ATOM   1173  CB  ARG    76      32.022  45.860  42.079  1.00  0.00           C
ATOM   1174  HB2 ARG    76      31.471  45.946  43.016  1.00  0.00           H
ATOM   1175  HB3 ARG    76      32.566  44.916  42.097  1.00  0.00           H
ATOM   1176  CG  ARG    76      33.018  46.984  41.966  1.00  0.00           C
ATOM   1177  HG2 ARG    76      33.587  46.842  41.048  1.00  0.00           H
ATOM   1178  HG3 ARG    76      32.368  47.859  41.993  1.00  0.00           H
ATOM   1179  CD  ARG    76      33.970  47.067  43.110  1.00  0.00           C
ATOM   1180  HD2 ARG    76      33.630  47.298  44.119  1.00  0.00           H
ATOM   1181  HD3 ARG    76      34.520  46.127  43.137  1.00  0.00           H
ATOM   1182  NE  ARG    76      34.956  48.077  42.802  1.00  0.00           N
ATOM   1183  HE  ARG    76      34.553  48.946  42.482  1.00  0.00           H
ATOM   1184  CZ  ARG    76      36.168  48.141  43.135  1.00  0.00           C
ATOM   1185  NH1 ARG    76      36.900  47.201  43.798  1.00  0.00           N
ATOM   1186 HH11 ARG    76      36.485  46.305  44.008  1.00  0.00           H
ATOM   1187 HH12 ARG    76      37.900  47.310  43.893  1.00  0.00           H
ATOM   1188  NH2 ARG    76      36.829  49.266  42.814  1.00  0.00           N
ATOM   1189 HH21 ARG    76      36.383  50.134  42.557  1.00  0.00           H
ATOM   1190 HH22 ARG    76      37.803  49.370  43.056  1.00  0.00           H
ATOM   1191  C   ARG    76      31.629  45.477  39.584  1.00  0.00           C
ATOM   1192  O   ARG    76      32.142  44.415  39.377  1.00  0.00           O
ATOM   1193  N   VAL    77      31.590  46.504  38.669  1.00  0.00           N
ATOM   1194  H   VAL    77      31.091  47.321  38.992  1.00  0.00           H
ATOM   1195  CA  VAL    77      32.263  46.480  37.350  1.00  0.00           C
ATOM   1196  HA  VAL    77      32.966  45.646  37.325  1.00  0.00           H
ATOM   1197  CB  VAL    77      31.163  46.323  36.241  1.00  0.00           C
ATOM   1198  HB  VAL    77      30.577  47.240  36.195  1.00  0.00           H
ATOM   1199  CG1 VAL    77      31.753  46.108  34.852  1.00  0.00           C
ATOM   1200 HG11 VAL    77      30.972  46.108  34.091  1.00  0.00           H
ATOM   1201 HG12 VAL    77      32.466  46.904  34.643  1.00  0.00           H
ATOM   1202 HG13 VAL    77      32.213  45.120  34.807  1.00  0.00           H
ATOM   1203  CG2 VAL    77      30.071  45.272  36.577  1.00  0.00           C
ATOM   1204 HG21 VAL    77      29.534  45.053  35.655  1.00  0.00           H
ATOM   1205 HG22 VAL    77      29.507  45.598  37.451  1.00  0.00           H
ATOM   1206 HG23 VAL    77      30.358  44.245  36.802  1.00  0.00           H
ATOM   1207  C   VAL    77      33.037  47.813  37.131  1.00  0.00           C
ATOM   1208  O   VAL    77      32.578  48.940  37.472  1.00  0.00           O
ATOM   1209  N   VAL    78      34.277  47.601  36.649  1.00  0.00           N
ATOM   1210  H   VAL    78      34.499  46.633  36.463  1.00  0.00           H
ATOM   1211  CA  VAL    78      35.357  48.641  36.808  1.00  0.00           C
ATOM   1212  HA  VAL    78      34.905  49.629  36.890  1.00  0.00           H
ATOM   1213  CB  VAL    78      36.345  48.330  38.034  1.00  0.00           C
ATOM   1214  HB  VAL    78      36.813  47.375  37.797  1.00  0.00           H
ATOM   1215  CG1 VAL    78      37.391  49.365  38.281  1.00  0.00           C
ATOM   1216 HG11 VAL    78      36.937  50.262  38.698  1.00  0.00           H
ATOM   1217 HG12 VAL    78      38.112  48.974  38.999  1.00  0.00           H
ATOM   1218 HG13 VAL    78      37.851  49.669  37.340  1.00  0.00           H
ATOM   1219  CG2 VAL    78      35.551  48.090  39.325  1.00  0.00           C
ATOM   1220 HG21 VAL    78      34.885  48.952  39.301  1.00  0.00           H
ATOM   1221 HG22 VAL    78      36.201  48.005  40.196  1.00  0.00           H
ATOM   1222 HG23 VAL    78      34.930  47.201  39.205  1.00  0.00           H
ATOM   1223  C   VAL    78      36.225  48.568  35.524  1.00  0.00           C
ATOM   1224  O   VAL    78      36.805  47.522  35.116  1.00  0.00           O
ATOM   1225  N   LEU    79      36.532  49.759  35.061  1.00  0.00           N
ATOM   1226  H   LEU    79      36.104  50.579  35.467  1.00  0.00           H
ATOM   1227  CA  LEU    79      37.682  50.050  34.196  1.00  0.00           C
ATOM   1228  HA  LEU    79      38.074  49.097  33.839  1.00  0.00           H
ATOM   1229  CB  LEU    79      37.133  50.986  33.064  1.00  0.00           C
ATOM   1230  HB2 LEU    79      36.115  50.760  32.748  1.00  0.00           H
ATOM   1231  HB3 LEU    79      36.966  51.963  33.518  1.00  0.00           H
ATOM   1232  CG  LEU    79      38.207  51.106  31.930  1.00  0.00           C
ATOM   1233  HG  LEU    79      39.230  51.016  32.298  1.00  0.00           H
ATOM   1234  CD1 LEU    79      37.961  49.874  30.958  1.00  0.00           C
ATOM   1235 HD11 LEU    79      38.518  49.033  31.373  1.00  0.00           H
ATOM   1236 HD12 LEU    79      38.453  50.002  29.993  1.00  0.00           H
ATOM   1237 HD13 LEU    79      36.913  49.599  30.843  1.00  0.00           H
ATOM   1238  CD2 LEU    79      38.167  52.387  31.161  1.00  0.00           C
ATOM   1239 HD21 LEU    79      37.135  52.557  30.855  1.00  0.00           H
ATOM   1240 HD22 LEU    79      38.593  53.215  31.729  1.00  0.00           H
ATOM   1241 HD23 LEU    79      38.745  52.210  30.253  1.00  0.00           H
ATOM   1242  C   LEU    79      38.771  50.753  34.996  1.00  0.00           C
ATOM   1243  O   LEU    79      38.506  51.840  35.645  1.00  0.00           O
ATOM   1244  N   VAL    80      39.984  50.234  34.935  1.00  0.00           N
ATOM   1245  H   VAL    80      40.047  49.554  34.192  1.00  0.00           H
ATOM   1246  CA  VAL    80      41.076  50.838  35.591  1.00  0.00           C
ATOM   1247  HA  VAL    80      40.737  51.654  36.229  1.00  0.00           H
ATOM   1248  CB  VAL    80      41.870  49.975  36.557  1.00  0.00           C
ATOM   1249  HB  VAL    80      42.374  49.176  36.014  1.00  0.00           H
ATOM   1250  CG1 VAL    80      42.970  50.576  37.386  1.00  0.00           C
ATOM   1251 HG11 VAL    80      43.467  49.722  37.846  1.00  0.00           H
ATOM   1252 HG12 VAL    80      43.616  51.130  36.706  1.00  0.00           H
ATOM   1253 HG13 VAL    80      42.712  51.280  38.177  1.00  0.00           H
ATOM   1254  CG2 VAL    80      40.886  49.419  37.527  1.00  0.00           C
ATOM   1255 HG21 VAL    80      40.139  50.189  37.719  1.00  0.00           H
ATOM   1256 HG22 VAL    80      41.346  48.999  38.422  1.00  0.00           H
ATOM   1257 HG23 VAL    80      40.378  48.541  37.126  1.00  0.00           H
ATOM   1258  C   VAL    80      41.992  51.422  34.528  1.00  0.00           C
ATOM   1259  O   VAL    80      42.639  50.695  33.788  1.00  0.00           O
ATOM   1260  N   LYS    81      42.118  52.762  34.471  1.00  0.00           N
ATOM   1261  H   LYS    81      41.579  53.290  35.141  1.00  0.00           H
ATOM   1262  CA  LYS    81      43.114  53.513  33.659  1.00  0.00           C
ATOM   1263  HA  LYS    81      43.296  53.107  32.663  1.00  0.00           H
ATOM   1264  CB  LYS    81      42.562  54.967  33.509  1.00  0.00           C
ATOM   1265  HB2 LYS    81      41.528  54.830  33.193  1.00  0.00           H
ATOM   1266  HB3 LYS    81      42.605  55.537  34.437  1.00  0.00           H
ATOM   1267  CG  LYS    81      43.325  55.816  32.440  1.00  0.00           C
ATOM   1268  HG2 LYS    81      44.321  55.997  32.845  1.00  0.00           H
ATOM   1269  HG3 LYS    81      43.417  55.248  31.514  1.00  0.00           H
ATOM   1270  CD  LYS    81      42.667  57.185  32.247  1.00  0.00           C
ATOM   1271  HD2 LYS    81      41.643  56.891  32.014  1.00  0.00           H
ATOM   1272  HD3 LYS    81      42.727  57.742  33.182  1.00  0.00           H
ATOM   1273  CE  LYS    81      43.236  58.017  31.010  1.00  0.00           C
ATOM   1274  HE2 LYS    81      42.805  59.017  31.028  1.00  0.00           H
ATOM   1275  HE3 LYS    81      44.311  58.027  31.190  1.00  0.00           H
ATOM   1276  NZ  LYS    81      42.880  57.413  29.718  1.00  0.00           N
ATOM   1277  HZ1 LYS    81      43.239  56.487  29.532  1.00  0.00           H
ATOM   1278  HZ2 LYS    81      43.095  57.963  28.899  1.00  0.00           H
ATOM   1279  HZ3 LYS    81      41.886  57.233  29.697  1.00  0.00           H
ATOM   1280  C   LYS    81      44.409  53.460  34.370  1.00  0.00           C
ATOM   1281  O   LYS    81      44.681  54.210  35.293  1.00  0.00           O
ATOM   1282  N   LEU    82      45.187  52.472  34.106  1.00  0.00           N
ATOM   1283  H   LEU    82      44.898  51.719  33.499  1.00  0.00           H
ATOM   1284  CA  LEU    82      46.541  52.388  34.672  1.00  0.00           C
ATOM   1285  HA  LEU    82      46.530  52.569  35.747  1.00  0.00           H
ATOM   1286  CB  LEU    82      47.106  50.977  34.435  1.00  0.00           C
ATOM   1287  HB2 LEU    82      47.104  50.876  33.349  1.00  0.00           H
ATOM   1288  HB3 LEU    82      48.168  50.887  34.664  1.00  0.00           H
ATOM   1289  CG  LEU    82      46.441  49.795  35.155  1.00  0.00           C
ATOM   1290  HG  LEU    82      45.388  49.785  34.871  1.00  0.00           H
ATOM   1291  CD1 LEU    82      47.049  48.411  34.618  1.00  0.00           C
ATOM   1292 HD11 LEU    82      48.114  48.305  34.821  1.00  0.00           H
ATOM   1293 HD12 LEU    82      47.165  48.249  33.547  1.00  0.00           H
ATOM   1294 HD13 LEU    82      46.470  47.638  35.121  1.00  0.00           H
ATOM   1295  CD2 LEU    82      46.539  49.957  36.671  1.00  0.00           C
ATOM   1296 HD21 LEU    82      47.532  49.843  37.106  1.00  0.00           H
ATOM   1297 HD22 LEU    82      46.148  50.947  36.902  1.00  0.00           H
ATOM   1298 HD23 LEU    82      45.895  49.184  37.090  1.00  0.00           H
ATOM   1299  C   LEU    82      47.533  53.369  34.025  1.00  0.00           C
ATOM   1300  O   LEU    82      47.611  53.475  32.790  1.00  0.00           O
ATOM   1301  N   GLY    83      48.296  54.109  34.802  1.00  0.00           N
ATOM   1302  H   GLY    83      48.431  53.975  35.794  1.00  0.00           H
ATOM   1303  CA  GLY    83      49.097  55.177  34.326  1.00  0.00           C
ATOM   1304  HA2 GLY    83      48.584  55.842  33.633  1.00  0.00           H
ATOM   1305  HA3 GLY    83      49.437  55.682  35.230  1.00  0.00           H
ATOM   1306  C   GLY    83      50.410  54.752  33.664  1.00  0.00           C
ATOM   1307  O   GLY    83      50.973  55.495  32.797  1.00  0.00           O
ATOM   1308  N   GLY    84      50.941  53.601  33.918  1.00  0.00           N
ATOM   1309  H   GLY    84      50.436  52.985  34.538  1.00  0.00           H
ATOM   1310  CA  GLY    84      52.255  53.183  33.470  1.00  0.00           C
ATOM   1311  HA2 GLY    84      52.370  52.120  33.678  1.00  0.00           H
ATOM   1312  HA3 GLY    84      52.313  53.321  32.390  1.00  0.00           H
ATOM   1313  C   GLY    84      53.451  53.905  34.092  1.00  0.00           C
ATOM   1314  O   GLY    84      54.608  53.887  33.626  1.00  0.00           O
ATOM   1315  N   ASP    85      53.138  54.631  35.124  1.00  0.00           N
ATOM   1316  H   ASP    85      52.192  54.600  35.476  1.00  0.00           H
ATOM   1317  CA  ASP    85      54.110  55.452  35.954  1.00  0.00           C
ATOM   1318  HA  ASP    85      55.151  55.217  35.732  1.00  0.00           H
ATOM   1319  CB  ASP    85      53.865  56.940  35.592  1.00  0.00           C
ATOM   1320  HB2 ASP    85      54.650  57.536  36.054  1.00  0.00           H
ATOM   1321  HB3 ASP    85      54.089  57.087  34.536  1.00  0.00           H
ATOM   1322  CG  ASP    85      52.469  57.531  35.958  1.00  0.00           C
ATOM   1323  OD1 ASP    85      51.495  56.742  36.105  1.00  0.00           O
ATOM   1324  OD2 ASP    85      52.528  58.730  36.337  1.00  0.00           O
ATOM   1325  C   ASP    85      53.820  55.103  37.432  1.00  0.00           C
ATOM   1326  O   ASP    85      54.034  55.985  38.279  1.00  0.00           O
ATOM   1327  N   ARG    86      53.320  53.957  37.773  1.00  0.00           N
ATOM   1328  H   ARG    86      53.032  53.407  36.976  1.00  0.00           H
ATOM   1329  CA  ARG    86      52.891  53.512  39.090  1.00  0.00           C
ATOM   1330  HA  ARG    86      52.546  52.488  38.949  1.00  0.00           H
ATOM   1331  CB  ARG    86      54.105  53.370  40.084  1.00  0.00           C
ATOM   1332  HB2 ARG    86      54.440  54.392  40.259  1.00  0.00           H
ATOM   1333  HB3 ARG    86      53.759  53.035  41.061  1.00  0.00           H
ATOM   1334  CG  ARG    86      55.240  52.470  39.461  1.00  0.00           C
ATOM   1335  HG2 ARG    86      54.732  51.505  39.453  1.00  0.00           H
ATOM   1336  HG3 ARG    86      55.421  52.782  38.432  1.00  0.00           H
ATOM   1337  CD  ARG    86      56.462  52.344  40.314  1.00  0.00           C
ATOM   1338  HD2 ARG    86      57.034  53.273  40.327  1.00  0.00           H
ATOM   1339  HD3 ARG    86      56.161  52.098  41.332  1.00  0.00           H
ATOM   1340  NE  ARG    86      57.326  51.256  39.812  1.00  0.00           N
ATOM   1341  HE  ARG    86      58.139  51.521  39.276  1.00  0.00           H
ATOM   1342  CZ  ARG    86      57.215  49.995  40.186  1.00  0.00           C
ATOM   1343  NH1 ARG    86      56.339  49.516  40.967  1.00  0.00           N
ATOM   1344 HH11 ARG    86      55.421  49.931  40.905  1.00  0.00           H
ATOM   1345 HH12 ARG    86      56.395  48.543  41.232  1.00  0.00           H
ATOM   1346  NH2 ARG    86      58.078  49.099  39.771  1.00  0.00           N
ATOM   1347 HH21 ARG    86      59.010  49.177  39.389  1.00  0.00           H
ATOM   1348 HH22 ARG    86      57.895  48.148  40.056  1.00  0.00           H
ATOM   1349  C   ARG    86      51.590  54.146  39.634  1.00  0.00           C
ATOM   1350  O   ARG    86      51.064  53.751  40.707  1.00  0.00           O
ATOM   1351  N   THR    87      50.921  54.882  38.826  1.00  0.00           N
ATOM   1352  H   THR    87      51.316  55.023  37.908  1.00  0.00           H
ATOM   1353  CA  THR    87      49.590  55.586  39.203  1.00  0.00           C
ATOM   1354  HA  THR    87      49.552  55.473  40.287  1.00  0.00           H
ATOM   1355  CB  THR    87      49.529  57.017  38.819  1.00  0.00           C
ATOM   1356  HB  THR    87      48.688  57.423  39.380  1.00  0.00           H
ATOM   1357  CG2 THR    87      50.754  57.841  39.051  1.00  0.00           C
ATOM   1358 HG21 THR    87      51.699  57.304  38.970  1.00  0.00           H
ATOM   1359 HG22 THR    87      50.681  58.236  40.065  1.00  0.00           H
ATOM   1360 HG23 THR    87      50.737  58.788  38.511  1.00  0.00           H
ATOM   1361  OG1 THR    87      49.321  57.252  37.457  1.00  0.00           O
ATOM   1362  HG1 THR    87      50.107  57.036  36.950  1.00  0.00           H
ATOM   1363  C   THR    87      48.414  54.820  38.509  1.00  0.00           C
ATOM   1364  O   THR    87      48.552  53.942  37.622  1.00  0.00           O
ATOM   1365  N   PHE    88      47.173  54.975  39.102  1.00  0.00           N
ATOM   1366  H   PHE    88      46.922  55.655  39.805  1.00  0.00           H
ATOM   1367  CA  PHE    88      45.921  54.483  38.562  1.00  0.00           C
ATOM   1368  HA  PHE    88      46.088  54.423  37.487  1.00  0.00           H
ATOM   1369  CB  PHE    88      45.612  53.023  38.985  1.00  0.00           C
ATOM   1370  HB2 PHE    88      44.859  52.644  38.294  1.00  0.00           H
ATOM   1371  HB3 PHE    88      46.498  52.461  38.689  1.00  0.00           H
ATOM   1372  CG  PHE    88      45.148  52.633  40.376  1.00  0.00           C
ATOM   1373  CD1 PHE    88      43.914  52.990  40.910  1.00  0.00           C
ATOM   1374  HD1 PHE    88      43.414  53.660  40.226  1.00  0.00           H
ATOM   1375  CE1 PHE    88      43.491  52.549  42.197  1.00  0.00           C
ATOM   1376  HE1 PHE    88      42.592  52.884  42.692  1.00  0.00           H
ATOM   1377  CZ  PHE    88      44.374  51.732  42.978  1.00  0.00           C
ATOM   1378  HZ  PHE    88      44.041  51.373  43.941  1.00  0.00           H
ATOM   1379  CE2 PHE    88      45.598  51.423  42.398  1.00  0.00           C
ATOM   1380  HE2 PHE    88      46.231  50.716  42.914  1.00  0.00           H
ATOM   1381  CD2 PHE    88      46.004  51.783  41.121  1.00  0.00           C
ATOM   1382  HD2 PHE    88      46.907  51.431  40.646  1.00  0.00           H
ATOM   1383  C   PHE    88      44.731  55.382  38.823  1.00  0.00           C
ATOM   1384  O   PHE    88      44.536  55.817  39.967  1.00  0.00           O
ATOM   1385  N   ASP    89      43.883  55.813  37.832  1.00  0.00           N
ATOM   1386  H   ASP    89      44.071  55.465  36.903  1.00  0.00           H
ATOM   1387  CA  ASP    89      42.605  56.473  37.989  1.00  0.00           C
ATOM   1388  HA  ASP    89      42.449  56.759  39.029  1.00  0.00           H
ATOM   1389  CB  ASP    89      42.503  57.696  37.051  1.00  0.00           C
ATOM   1390  HB2 ASP    89      43.362  58.361  37.127  1.00  0.00           H
ATOM   1391  HB3 ASP    89      42.615  57.396  36.009  1.00  0.00           H
ATOM   1392  CG  ASP    89      41.303  58.663  37.332  1.00  0.00           C
ATOM   1393  OD1 ASP    89      40.498  58.315  38.224  1.00  0.00           O
ATOM   1394  OD2 ASP    89      41.208  59.698  36.619  1.00  0.00           O
ATOM   1395  C   ASP    89      41.485  55.464  37.682  1.00  0.00           C
ATOM   1396  O   ASP    89      41.318  55.031  36.529  1.00  0.00           O
ATOM   1397  N   THR    90      40.671  55.105  38.706  1.00  0.00           N
ATOM   1398  H   THR    90      40.798  55.660  39.541  1.00  0.00           H
ATOM   1399  CA  THR    90      39.606  54.090  38.585  1.00  0.00           C
ATOM   1400  HA  THR    90      40.023  53.329  37.927  1.00  0.00           H
ATOM   1401  CB  THR    90      39.314  53.469  39.982  1.00  0.00           C
ATOM   1402  HB  THR    90      38.899  54.188  40.687  1.00  0.00           H
ATOM   1403  CG2 THR    90      38.292  52.294  40.081  1.00  0.00           C
ATOM   1404 HG21 THR    90      37.286  52.567  39.758  1.00  0.00           H
ATOM   1405 HG22 THR    90      38.232  51.895  41.093  1.00  0.00           H
ATOM   1406 HG23 THR    90      38.687  51.463  39.498  1.00  0.00           H
ATOM   1407  OG1 THR    90      40.560  52.975  40.524  1.00  0.00           O
ATOM   1408  HG1 THR    90      41.081  53.781  40.534  1.00  0.00           H
ATOM   1409  C   THR    90      38.326  54.727  38.096  1.00  0.00           C
ATOM   1410  O   THR    90      37.971  55.898  38.400  1.00  0.00           O
ATOM   1411  N   THR    91      37.559  54.020  37.246  1.00  0.00           N
ATOM   1412  H   THR    91      37.972  53.170  36.890  1.00  0.00           H
ATOM   1413  CA  THR    91      36.127  54.332  36.921  1.00  0.00           C
ATOM   1414  HA  THR    91      35.615  54.970  37.641  1.00  0.00           H
ATOM   1415  CB  THR    91      36.001  55.226  35.665  1.00  0.00           C
ATOM   1416  HB  THR    91      36.645  56.102  35.741  1.00  0.00           H
ATOM   1417  CG2 THR    91      36.332  54.538  34.434  1.00  0.00           C
ATOM   1418 HG21 THR    91      35.518  53.911  34.067  1.00  0.00           H
ATOM   1419 HG22 THR    91      37.314  54.080  34.545  1.00  0.00           H
ATOM   1420 HG23 THR    91      36.557  55.270  33.659  1.00  0.00           H
ATOM   1421  OG1 THR    91      34.684  55.684  35.505  1.00  0.00           O
ATOM   1422  HG1 THR    91      34.494  56.405  36.111  1.00  0.00           H
ATOM   1423  C   THR    91      35.164  53.131  36.857  1.00  0.00           C
ATOM   1424  O   THR    91      35.558  52.101  36.317  1.00  0.00           O
ATOM   1425  N   GLN    92      34.008  53.263  37.458  1.00  0.00           N
ATOM   1426  H   GLN    92      33.818  54.163  37.872  1.00  0.00           H
ATOM   1427  CA  GLN    92      33.173  52.121  37.924  1.00  0.00           C
ATOM   1428  HA  GLN    92      33.225  51.280  37.233  1.00  0.00           H
ATOM   1429  CB  GLN    92      33.873  51.690  39.205  1.00  0.00           C
ATOM   1430  HB2 GLN    92      33.296  50.918  39.716  1.00  0.00           H
ATOM   1431  HB3 GLN    92      34.878  51.361  38.936  1.00  0.00           H
ATOM   1432  CG  GLN    92      34.123  52.754  40.219  1.00  0.00           C
ATOM   1433  HG2 GLN    92      34.720  53.588  39.847  1.00  0.00           H
ATOM   1434  HG3 GLN    92      33.158  53.004  40.660  1.00  0.00           H
ATOM   1435  CD  GLN    92      35.001  52.094  41.288  1.00  0.00           C
ATOM   1436  OE1 GLN    92      35.146  50.919  41.557  1.00  0.00           O
ATOM   1437  NE2 GLN    92      35.521  52.868  42.242  1.00  0.00           N
ATOM   1438 HE21 GLN    92      35.870  52.619  43.156  1.00  0.00           H
ATOM   1439 HE22 GLN    92      35.203  53.824  42.289  1.00  0.00           H
ATOM   1440  C   GLN    92      31.631  52.281  38.126  1.00  0.00           C
ATOM   1441  O   GLN    92      31.017  53.391  38.141  1.00  0.00           O
ATOM   1442  N   SER    93      30.977  51.176  38.279  1.00  0.00           N
ATOM   1443  H   SER    93      31.466  50.295  38.211  1.00  0.00           H
ATOM   1444  CA  SER    93      29.472  51.169  38.659  1.00  0.00           C
ATOM   1445  HA  SER    93      29.322  51.984  39.367  1.00  0.00           H
ATOM   1446  CB  SER    93      28.522  51.333  37.420  1.00  0.00           C
ATOM   1447  HB2 SER    93      28.629  52.339  37.014  1.00  0.00           H
ATOM   1448  HB3 SER    93      28.726  50.610  36.631  1.00  0.00           H
ATOM   1449  OG  SER    93      27.181  51.071  37.837  1.00  0.00           O
ATOM   1450  HG  SER    93      26.705  51.883  38.030  1.00  0.00           H
ATOM   1451  C   SER    93      29.138  49.838  39.397  1.00  0.00           C
ATOM   1452  O   SER    93      29.845  48.871  39.142  1.00  0.00           O
ATOM   1453  N   LYS    94      28.179  49.944  40.326  1.00  0.00           N
ATOM   1454  H   LYS    94      27.716  50.840  40.383  1.00  0.00           H
ATOM   1455  CA  LYS    94      27.559  48.875  41.090  1.00  0.00           C
ATOM   1456  HA  LYS    94      28.228  48.023  40.973  1.00  0.00           H
ATOM   1457  CB  LYS    94      27.615  49.110  42.660  1.00  0.00           C
ATOM   1458  HB2 LYS    94      28.597  49.452  42.985  1.00  0.00           H
ATOM   1459  HB3 LYS    94      26.960  49.945  42.908  1.00  0.00           H
ATOM   1460  CG  LYS    94      27.309  47.890  43.561  1.00  0.00           C
ATOM   1461  HG2 LYS    94      26.246  47.737  43.377  1.00  0.00           H
ATOM   1462  HG3 LYS    94      27.809  46.959  43.292  1.00  0.00           H
ATOM   1463  CD  LYS    94      27.528  48.194  45.040  1.00  0.00           C
ATOM   1464  HD2 LYS    94      27.207  47.299  45.573  1.00  0.00           H
ATOM   1465  HD3 LYS    94      28.614  48.180  45.145  1.00  0.00           H
ATOM   1466  CE  LYS    94      26.939  49.534  45.643  1.00  0.00           C
ATOM   1467  HE2 LYS    94      27.237  50.439  45.115  1.00  0.00           H
ATOM   1468  HE3 LYS    94      25.849  49.522  45.635  1.00  0.00           H
ATOM   1469  NZ  LYS    94      27.400  49.847  46.990  1.00  0.00           N
ATOM   1470  HZ1 LYS    94      27.120  50.777  47.268  1.00  0.00           H
ATOM   1471  HZ2 LYS    94      28.404  49.902  47.088  1.00  0.00           H
ATOM   1472  HZ3 LYS    94      27.014  49.217  47.677  1.00  0.00           H
ATOM   1473  C   LYS    94      26.083  48.511  40.607  1.00  0.00           C
ATOM   1474  O   LYS    94      25.077  48.853  41.169  1.00  0.00           O
ATOM   1475  N   TYR    95      26.088  47.432  39.783  1.00  0.00           N
ATOM   1476  H   TYR    95      26.964  46.935  39.705  1.00  0.00           H
ATOM   1477  CA  TYR    95      24.897  46.592  39.361  1.00  0.00           C
ATOM   1478  HA  TYR    95      24.095  47.260  39.047  1.00  0.00           H
ATOM   1479  CB  TYR    95      25.404  45.738  38.147  1.00  0.00           C
ATOM   1480  HB2 TYR    95      26.336  45.253  38.442  1.00  0.00           H
ATOM   1481  HB3 TYR    95      24.677  44.969  37.884  1.00  0.00           H
ATOM   1482  CG  TYR    95      25.694  46.695  36.997  1.00  0.00           C
ATOM   1483  CD1 TYR    95      24.605  47.182  36.263  1.00  0.00           C
ATOM   1484  HD1 TYR    95      23.617  46.840  36.531  1.00  0.00           H
ATOM   1485  CE1 TYR    95      24.855  48.009  35.203  1.00  0.00           C
ATOM   1486  HE1 TYR    95      23.981  48.308  34.644  1.00  0.00           H
ATOM   1487  CZ  TYR    95      26.137  48.510  34.904  1.00  0.00           C
ATOM   1488  OH  TYR    95      26.408  49.253  33.847  1.00  0.00           O
ATOM   1489  HH  TYR    95      27.232  49.721  33.996  1.00  0.00           H
ATOM   1490  CE2 TYR    95      27.192  48.048  35.707  1.00  0.00           C
ATOM   1491  HE2 TYR    95      28.163  48.454  35.463  1.00  0.00           H
ATOM   1492  CD2 TYR    95      26.959  47.195  36.790  1.00  0.00           C
ATOM   1493  HD2 TYR    95      27.731  46.797  37.431  1.00  0.00           H
ATOM   1494  C   TYR    95      24.328  45.822  40.493  1.00  0.00           C
ATOM   1495  O   TYR    95      25.102  45.339  41.377  1.00  0.00           O
ATOM   1496  N   ARG    96      22.984  45.652  40.557  1.00  0.00           N
ATOM   1497  H   ARG    96      22.489  46.047  39.770  1.00  0.00           H
ATOM   1498  CA  ARG    96      22.386  44.835  41.598  1.00  0.00           C
ATOM   1499  HA  ARG    96      22.907  44.869  42.554  1.00  0.00           H
ATOM   1500  CB  ARG    96      20.991  45.408  41.964  1.00  0.00           C
ATOM   1501  HB2 ARG    96      21.122  46.459  42.222  1.00  0.00           H
ATOM   1502  HB3 ARG    96      20.456  45.380  41.014  1.00  0.00           H
ATOM   1503  CG  ARG    96      20.468  44.601  43.138  1.00  0.00           C
ATOM   1504  HG2 ARG    96      20.029  43.647  42.843  1.00  0.00           H
ATOM   1505  HG3 ARG    96      21.219  44.437  43.912  1.00  0.00           H
ATOM   1506  CD  ARG    96      19.459  45.298  43.980  1.00  0.00           C
ATOM   1507  HD2 ARG    96      19.826  46.244  44.378  1.00  0.00           H
ATOM   1508  HD3 ARG    96      18.588  45.629  43.413  1.00  0.00           H
ATOM   1509  NE  ARG    96      19.124  44.558  45.181  1.00  0.00           N
ATOM   1510  HE  ARG    96      19.604  44.857  46.018  1.00  0.00           H
ATOM   1511  CZ  ARG    96      18.371  43.462  45.292  1.00  0.00           C
ATOM   1512  NH1 ARG    96      17.662  42.988  44.318  1.00  0.00           N
ATOM   1513 HH11 ARG    96      17.611  43.468  43.432  1.00  0.00           H
ATOM   1514 HH12 ARG    96      16.985  42.262  44.508  1.00  0.00           H
ATOM   1515  NH2 ARG    96      18.224  42.954  46.481  1.00  0.00           N
ATOM   1516 HH21 ARG    96      18.573  43.427  47.303  1.00  0.00           H
ATOM   1517 HH22 ARG    96      17.809  42.035  46.542  1.00  0.00           H
ATOM   1518  C   ARG    96      22.208  43.334  41.241  1.00  0.00           C
ATOM   1519  O   ARG    96      21.673  43.039  40.171  1.00  0.00           O
ATOM   1520  N   LEU    97      22.596  42.389  42.153  1.00  0.00           N
ATOM   1521  H   LEU    97      22.988  42.649  43.047  1.00  0.00           H
ATOM   1522  CA  LEU    97      22.305  40.979  41.977  1.00  0.00           C
ATOM   1523  HA  LEU    97      22.434  40.716  40.927  1.00  0.00           H
ATOM   1524  CB  LEU    97      23.344  40.112  42.726  1.00  0.00           C
ATOM   1525  HB2 LEU    97      24.298  40.450  42.319  1.00  0.00           H
ATOM   1526  HB3 LEU    97      23.192  40.212  43.801  1.00  0.00           H
ATOM   1527  CG  LEU    97      23.057  38.598  42.392  1.00  0.00           C
ATOM   1528  HG  LEU    97      21.976  38.459  42.377  1.00  0.00           H
ATOM   1529  CD1 LEU    97      23.549  38.158  40.986  1.00  0.00           C
ATOM   1530 HD11 LEU    97      23.202  37.156  40.732  1.00  0.00           H
ATOM   1531 HD12 LEU    97      24.630  38.264  40.898  1.00  0.00           H
ATOM   1532 HD13 LEU    97      23.034  38.686  40.183  1.00  0.00           H
ATOM   1533  CD2 LEU    97      23.683  37.646  43.402  1.00  0.00           C
ATOM   1534 HD21 LEU    97      23.339  36.622  43.248  1.00  0.00           H
ATOM   1535 HD22 LEU    97      24.757  37.827  43.384  1.00  0.00           H
ATOM   1536 HD23 LEU    97      23.426  38.052  44.380  1.00  0.00           H
ATOM   1537  C   LEU    97      20.837  40.767  42.398  1.00  0.00           C
ATOM   1538  O   LEU    97      20.456  40.906  43.576  1.00  0.00           O
ATOM   1539  N   PRO    98      19.953  40.319  41.452  1.00  0.00           N
ATOM   1540  CD  PRO    98      20.182  40.125  40.046  1.00  0.00           C
ATOM   1541  HD2 PRO    98      20.559  39.122  39.851  1.00  0.00           H
ATOM   1542  HD3 PRO    98      20.950  40.789  39.650  1.00  0.00           H
ATOM   1543  CG  PRO    98      18.939  40.534  39.332  1.00  0.00           C
ATOM   1544  HG2 PRO    98      18.868  39.995  38.387  1.00  0.00           H
ATOM   1545  HG3 PRO    98      18.761  41.608  39.257  1.00  0.00           H
ATOM   1546  CB  PRO    98      17.901  40.000  40.341  1.00  0.00           C
ATOM   1547  HB2 PRO    98      17.732  38.929  40.229  1.00  0.00           H
ATOM   1548  HB3 PRO    98      17.038  40.664  40.374  1.00  0.00           H
ATOM   1549  CA  PRO    98      18.537  40.177  41.706  1.00  0.00           C
ATOM   1550  HA  PRO    98      18.220  41.085  42.217  1.00  0.00           H
ATOM   1551  C   PRO    98      18.440  38.870  42.488  1.00  0.00           C
ATOM   1552  O   PRO    98      19.211  37.863  42.294  1.00  0.00           O
ATOM   1553  N   ASP    99      17.546  38.853  43.448  1.00  0.00           N
ATOM   1554  H   ASP    99      16.909  39.629  43.550  1.00  0.00           H
ATOM   1555  CA  ASP    99      17.565  37.847  44.523  1.00  0.00           C
ATOM   1556  HA  ASP    99      18.598  37.768  44.863  1.00  0.00           H
ATOM   1557  CB  ASP    99      16.738  38.345  45.699  1.00  0.00           C
ATOM   1558  HB2 ASP    99      15.669  38.195  45.545  1.00  0.00           H
ATOM   1559  HB3 ASP    99      17.152  37.975  46.637  1.00  0.00           H
ATOM   1560  CG  ASP    99      16.829  39.921  45.878  1.00  0.00           C
ATOM   1561  OD1 ASP    99      16.280  40.684  45.064  1.00  0.00           O
ATOM   1562  OD2 ASP    99      17.516  40.388  46.788  1.00  0.00           O
ATOM   1563  C   ASP    99      17.257  36.399  44.145  1.00  0.00           C
ATOM   1564  O   ASP    99      18.015  35.469  44.573  1.00  0.00           O
ATOM   1565  N   ALA   100      16.280  36.138  43.285  1.00  0.00           N
ATOM   1566  H   ALA   100      15.670  36.913  43.067  1.00  0.00           H
ATOM   1567  CA  ALA   100      15.872  34.806  42.844  1.00  0.00           C
ATOM   1568  HA  ALA   100      15.905  34.110  43.682  1.00  0.00           H
ATOM   1569  CB  ALA   100      14.368  34.784  42.404  1.00  0.00           C
ATOM   1570  HB1 ALA   100      14.303  35.470  41.559  1.00  0.00           H
ATOM   1571  HB2 ALA   100      13.753  35.146  43.228  1.00  0.00           H
ATOM   1572  HB3 ALA   100      14.024  33.754  42.301  1.00  0.00           H
ATOM   1573  C   ALA   100      16.788  34.283  41.723  1.00  0.00           C
ATOM   1574  O   ALA   100      16.988  33.078  41.520  1.00  0.00           O
ATOM   1575  N   MET   101      17.632  35.126  41.156  1.00  0.00           N
ATOM   1576  H   MET   101      17.567  36.079  41.483  1.00  0.00           H
ATOM   1577  CA  MET   101      18.694  34.668  40.307  1.00  0.00           C
ATOM   1578  HA  MET   101      18.237  34.005  39.571  1.00  0.00           H
ATOM   1579  CB  MET   101      19.329  35.904  39.712  1.00  0.00           C
ATOM   1580  HB2 MET   101      18.690  36.540  39.098  1.00  0.00           H
ATOM   1581  HB3 MET   101      19.730  36.587  40.460  1.00  0.00           H
ATOM   1582  CG  MET   101      20.469  35.593  38.680  1.00  0.00           C
ATOM   1583  HG2 MET   101      21.232  35.011  39.196  1.00  0.00           H
ATOM   1584  HG3 MET   101      20.067  35.067  37.816  1.00  0.00           H
ATOM   1585  SD  MET   101      21.307  36.985  37.993  1.00  0.00           S
ATOM   1586  CE  MET   101      19.899  37.610  36.969  1.00  0.00           C
ATOM   1587  HE1 MET   101      19.478  36.713  36.513  1.00  0.00           H
ATOM   1588  HE2 MET   101      19.112  37.941  37.646  1.00  0.00           H
ATOM   1589  HE3 MET   101      20.167  38.246  36.125  1.00  0.00           H
ATOM   1590  C   MET   101      19.717  33.779  41.044  1.00  0.00           C
ATOM   1591  O   MET   101      20.150  32.821  40.513  1.00  0.00           O
ATOM   1592  N   ARG   102      20.072  34.148  42.285  1.00  0.00           N
ATOM   1593  H   ARG   102      19.635  34.980  42.653  1.00  0.00           H
ATOM   1594  CA  ARG   102      21.002  33.450  43.110  1.00  0.00           C
ATOM   1595  HA  ARG   102      21.924  33.361  42.535  1.00  0.00           H
ATOM   1596  CB  ARG   102      21.135  34.418  44.310  1.00  0.00           C
ATOM   1597  HB2 ARG   102      21.216  35.461  44.003  1.00  0.00           H
ATOM   1598  HB3 ARG   102      20.217  34.244  44.869  1.00  0.00           H
ATOM   1599  CG  ARG   102      22.352  34.117  45.152  1.00  0.00           C
ATOM   1600  HG2 ARG   102      22.129  33.178  45.658  1.00  0.00           H
ATOM   1601  HG3 ARG   102      23.165  33.990  44.436  1.00  0.00           H
ATOM   1602  CD  ARG   102      22.712  35.164  46.218  1.00  0.00           C
ATOM   1603  HD2 ARG   102      23.611  34.794  46.711  1.00  0.00           H
ATOM   1604  HD3 ARG   102      23.022  36.134  45.827  1.00  0.00           H
ATOM   1605  NE  ARG   102      21.640  35.281  47.236  1.00  0.00           N
ATOM   1606  HE  ARG   102      21.624  34.529  47.909  1.00  0.00           H
ATOM   1607  CZ  ARG   102      20.918  36.353  47.452  1.00  0.00           C
ATOM   1608  NH1 ARG   102      20.805  37.387  46.579  1.00  0.00           N
ATOM   1609 HH11 ARG   102      21.000  37.285  45.594  1.00  0.00           H
ATOM   1610 HH12 ARG   102      20.332  38.239  46.848  1.00  0.00           H
ATOM   1611  NH2 ARG   102      20.293  36.619  48.588  1.00  0.00           N
ATOM   1612 HH21 ARG   102      20.477  36.085  49.425  1.00  0.00           H
ATOM   1613 HH22 ARG   102      19.810  37.505  48.628  1.00  0.00           H
ATOM   1614  C   ARG   102      20.657  31.983  43.498  1.00  0.00           C
ATOM   1615  O   ARG   102      21.477  31.214  44.004  1.00  0.00           O
ATOM   1616  N   THR   103      19.457  31.550  43.056  1.00  0.00           N
ATOM   1617  H   THR   103      18.826  32.270  42.734  1.00  0.00           H
ATOM   1618  CA  THR   103      18.938  30.154  42.984  1.00  0.00           C
ATOM   1619  HA  THR   103      19.782  29.528  43.273  1.00  0.00           H
ATOM   1620  CB  THR   103      17.921  29.790  44.096  1.00  0.00           C
ATOM   1621  HB  THR   103      17.566  28.800  43.808  1.00  0.00           H
ATOM   1622  CG2 THR   103      18.437  29.730  45.524  1.00  0.00           C
ATOM   1623 HG21 THR   103      18.059  30.574  46.100  1.00  0.00           H
ATOM   1624 HG22 THR   103      19.520  29.830  45.458  1.00  0.00           H
ATOM   1625 HG23 THR   103      18.119  28.808  46.008  1.00  0.00           H
ATOM   1626  OG1 THR   103      16.853  30.748  44.123  1.00  0.00           O
ATOM   1627  HG1 THR   103      17.372  31.464  44.497  1.00  0.00           H
ATOM   1628  C   THR   103      18.562  29.664  41.552  1.00  0.00           C
ATOM   1629  O   THR   103      18.077  28.490  41.521  1.00  0.00           O
ATOM   1630  N   THR   104      18.641  30.445  40.485  1.00  0.00           N
ATOM   1631  H   THR   104      18.973  31.385  40.650  1.00  0.00           H
ATOM   1632  CA  THR   104      17.772  30.197  39.295  1.00  0.00           C
ATOM   1633  HA  THR   104      16.741  30.190  39.650  1.00  0.00           H
ATOM   1634  CB  THR   104      17.956  31.386  38.352  1.00  0.00           C
ATOM   1635  HB  THR   104      17.636  32.270  38.904  1.00  0.00           H
ATOM   1636  CG2 THR   104      19.324  31.614  37.669  1.00  0.00           C
ATOM   1637 HG21 THR   104      19.385  32.631  37.282  1.00  0.00           H
ATOM   1638 HG22 THR   104      19.567  30.931  36.855  1.00  0.00           H
ATOM   1639 HG23 THR   104      20.082  31.609  38.453  1.00  0.00           H
ATOM   1640  OG1 THR   104      17.096  31.341  37.235  1.00  0.00           O
ATOM   1641  HG1 THR   104      16.212  31.006  37.401  1.00  0.00           H
ATOM   1642  C   THR   104      18.173  28.868  38.612  1.00  0.00           C
ATOM   1643  O   THR   104      19.359  28.533  38.581  1.00  0.00           O
ATOM   1644  N   GLN   105      17.213  28.063  38.089  1.00  0.00           N
ATOM   1645  H   GLN   105      16.238  28.328  38.104  1.00  0.00           H
ATOM   1646  CA  GLN   105      17.457  26.729  37.355  1.00  0.00           C
ATOM   1647  HA  GLN   105      18.262  26.210  37.875  1.00  0.00           H
ATOM   1648  CB  GLN   105      16.167  25.873  37.372  1.00  0.00           C
ATOM   1649  HB2 GLN   105      15.238  26.372  37.094  1.00  0.00           H
ATOM   1650  HB3 GLN   105      16.251  24.996  36.729  1.00  0.00           H
ATOM   1651  CG  GLN   105      15.914  25.309  38.747  1.00  0.00           C
ATOM   1652  HG2 GLN   105      16.579  24.502  39.050  1.00  0.00           H
ATOM   1653  HG3 GLN   105      16.173  25.961  39.581  1.00  0.00           H
ATOM   1654  CD  GLN   105      14.546  24.687  39.001  1.00  0.00           C
ATOM   1655  OE1 GLN   105      13.617  24.829  38.232  1.00  0.00           O
ATOM   1656  NE2 GLN   105      14.385  23.847  40.043  1.00  0.00           N
ATOM   1657 HE21 GLN   105      13.472  23.423  40.131  1.00  0.00           H
ATOM   1658 HE22 GLN   105      15.128  23.546  40.658  1.00  0.00           H
ATOM   1659  C   GLN   105      17.806  27.062  35.896  1.00  0.00           C
ATOM   1660  O   GLN   105      17.518  26.281  35.005  1.00  0.00           O
ATOM   1661  N   ASN   106      18.430  28.222  35.684  1.00  0.00           N
ATOM   1662  H   ASN   106      18.649  28.810  36.475  1.00  0.00           H
ATOM   1663  CA  ASN   106      18.935  28.679  34.384  1.00  0.00           C
ATOM   1664  HA  ASN   106      18.735  27.941  33.607  1.00  0.00           H
ATOM   1665  CB  ASN   106      18.168  29.982  34.044  1.00  0.00           C
ATOM   1666  HB2 ASN   106      18.395  30.727  34.808  1.00  0.00           H
ATOM   1667  HB3 ASN   106      18.511  30.345  33.074  1.00  0.00           H
ATOM   1668  CG  ASN   106      16.713  29.810  34.006  1.00  0.00           C
ATOM   1669  OD1 ASN   106      16.270  28.884  33.396  1.00  0.00           O
ATOM   1670  ND2 ASN   106      15.941  30.546  34.791  1.00  0.00           N
ATOM   1671 HD21 ASN   106      16.360  31.292  35.329  1.00  0.00           H
ATOM   1672 HD22 ASN   106      14.944  30.599  34.642  1.00  0.00           H
ATOM   1673  C   ASN   106      20.413  28.863  34.440  1.00  0.00           C
ATOM   1674  O   ASN   106      20.812  29.950  34.862  1.00  0.00           O
ATOM   1675  N   PRO   107      21.253  27.868  34.024  1.00  0.00           N
ATOM   1676  CD  PRO   107      20.975  26.545  33.641  1.00  0.00           C
ATOM   1677  HD2 PRO   107      20.830  26.560  32.561  1.00  0.00           H
ATOM   1678  HD3 PRO   107      20.030  26.241  34.089  1.00  0.00           H
ATOM   1679  CG  PRO   107      22.232  25.754  33.920  1.00  0.00           C
ATOM   1680  HG2 PRO   107      22.240  24.821  33.355  1.00  0.00           H
ATOM   1681  HG3 PRO   107      22.285  25.511  34.981  1.00  0.00           H
ATOM   1682  CB  PRO   107      23.323  26.791  33.487  1.00  0.00           C
ATOM   1683  HB2 PRO   107      23.424  26.964  32.415  1.00  0.00           H
ATOM   1684  HB3 PRO   107      24.299  26.609  33.934  1.00  0.00           H
ATOM   1685  CA  PRO   107      22.708  28.101  34.134  1.00  0.00           C
ATOM   1686  HA  PRO   107      22.991  28.238  35.178  1.00  0.00           H
ATOM   1687  C   PRO   107      23.322  29.256  33.395  1.00  0.00           C
ATOM   1688  O   PRO   107      24.378  29.643  33.780  1.00  0.00           O
ATOM   1689  N   ASP   108      22.651  29.770  32.357  1.00  0.00           N
ATOM   1690  H   ASP   108      21.756  29.332  32.192  1.00  0.00           H
ATOM   1691  CA  ASP   108      23.130  30.889  31.535  1.00  0.00           C
ATOM   1692  HA  ASP   108      24.212  30.801  31.433  1.00  0.00           H
ATOM   1693  CB  ASP   108      22.617  30.777  30.042  1.00  0.00           C
ATOM   1694  HB2 ASP   108      21.559  31.038  30.032  1.00  0.00           H
ATOM   1695  HB3 ASP   108      23.119  31.565  29.480  1.00  0.00           H
ATOM   1696  CG  ASP   108      22.774  29.307  29.423  1.00  0.00           C
ATOM   1697  OD1 ASP   108      23.663  28.513  29.712  1.00  0.00           O
ATOM   1698  OD2 ASP   108      21.933  28.900  28.605  1.00  0.00           O
ATOM   1699  C   ASP   108      22.831  32.249  32.272  1.00  0.00           C
ATOM   1700  O   ASP   108      23.637  33.233  32.139  1.00  0.00           O
ATOM   1701  N   GLU   109      21.788  32.367  33.060  1.00  0.00           N
ATOM   1702  H   GLU   109      21.168  31.597  33.266  1.00  0.00           H
ATOM   1703  CA  GLU   109      21.141  33.669  33.434  1.00  0.00           C
ATOM   1704  HA  GLU   109      21.035  34.196  32.485  1.00  0.00           H
ATOM   1705  CB  GLU   109      19.818  33.393  34.157  1.00  0.00           C
ATOM   1706  HB2 GLU   109      19.238  32.650  33.610  1.00  0.00           H
ATOM   1707  HB3 GLU   109      20.048  33.003  35.148  1.00  0.00           H
ATOM   1708  CG  GLU   109      18.855  34.575  34.298  1.00  0.00           C
ATOM   1709  HG2 GLU   109      17.965  34.258  34.842  1.00  0.00           H
ATOM   1710  HG3 GLU   109      19.312  35.462  34.737  1.00  0.00           H
ATOM   1711  CD  GLU   109      18.425  35.006  32.859  1.00  0.00           C
ATOM   1712  OE1 GLU   109      18.318  36.253  32.608  1.00  0.00           O
ATOM   1713  OE2 GLU   109      18.369  34.221  31.855  1.00  0.00           O
ATOM   1714  C   GLU   109      22.024  34.598  34.318  1.00  0.00           C
ATOM   1715  O   GLU   109      21.814  35.782  34.189  1.00  0.00           O
ATOM   1716  N   LEU   110      22.911  34.051  35.168  1.00  0.00           N
ATOM   1717  H   LEU   110      22.927  33.053  35.322  1.00  0.00           H
ATOM   1718  CA  LEU   110      23.902  34.915  35.923  1.00  0.00           C
ATOM   1719  HA  LEU   110      23.417  35.777  36.382  1.00  0.00           H
ATOM   1720  CB  LEU   110      24.482  33.988  37.067  1.00  0.00           C
ATOM   1721  HB2 LEU   110      23.788  33.811  37.889  1.00  0.00           H
ATOM   1722  HB3 LEU   110      24.704  32.980  36.714  1.00  0.00           H
ATOM   1723  CG  LEU   110      25.774  34.582  37.727  1.00  0.00           C
ATOM   1724  HG  LEU   110      26.517  34.631  36.930  1.00  0.00           H
ATOM   1725  CD1 LEU   110      25.666  35.984  38.404  1.00  0.00           C
ATOM   1726 HD11 LEU   110      24.787  35.943  39.045  1.00  0.00           H
ATOM   1727 HD12 LEU   110      25.440  36.679  37.594  1.00  0.00           H
ATOM   1728 HD13 LEU   110      26.600  36.199  38.923  1.00  0.00           H
ATOM   1729  CD2 LEU   110      26.357  33.654  38.802  1.00  0.00           C
ATOM   1730 HD21 LEU   110      25.650  33.751  39.626  1.00  0.00           H
ATOM   1731 HD22 LEU   110      26.277  32.649  38.388  1.00  0.00           H
ATOM   1732 HD23 LEU   110      27.396  33.885  39.030  1.00  0.00           H
ATOM   1733  C   LEU   110      25.016  35.418  34.976  1.00  0.00           C
ATOM   1734  O   LEU   110      25.379  36.573  35.002  1.00  0.00           O
ATOM   1735  N   TRP   111      25.438  34.569  34.035  1.00  0.00           N
ATOM   1736  H   TRP   111      25.171  33.595  34.068  1.00  0.00           H
ATOM   1737  CA  TRP   111      26.355  35.013  32.994  1.00  0.00           C
ATOM   1738  HA  TRP   111      27.094  35.688  33.427  1.00  0.00           H
ATOM   1739  CB  TRP   111      27.178  33.747  32.528  1.00  0.00           C
ATOM   1740  HB2 TRP   111      26.549  33.324  31.746  1.00  0.00           H
ATOM   1741  HB3 TRP   111      28.157  34.121  32.226  1.00  0.00           H
ATOM   1742  CG  TRP   111      27.295  32.675  33.578  1.00  0.00           C
ATOM   1743  CD1 TRP   111      26.589  31.528  33.472  1.00  0.00           C
ATOM   1744  HD1 TRP   111      25.991  31.246  32.618  1.00  0.00           H
ATOM   1745  NE1 TRP   111      26.769  30.845  34.666  1.00  0.00           N
ATOM   1746  HE1 TRP   111      26.235  30.019  34.897  1.00  0.00           H
ATOM   1747  CE2 TRP   111      27.651  31.453  35.555  1.00  0.00           C
ATOM   1748  CZ2 TRP   111      28.108  31.174  36.802  1.00  0.00           C
ATOM   1749  HZ2 TRP   111      27.707  30.295  37.286  1.00  0.00           H
ATOM   1750  CH2 TRP   111      28.954  32.054  37.467  1.00  0.00           C
ATOM   1751  HH2 TRP   111      29.218  31.926  38.507  1.00  0.00           H
ATOM   1752  CZ3 TRP   111      29.577  33.081  36.742  1.00  0.00           C
ATOM   1753  HZ3 TRP   111      30.346  33.697  37.184  1.00  0.00           H
ATOM   1754  CE3 TRP   111      29.099  33.413  35.446  1.00  0.00           C
ATOM   1755  HE3 TRP   111      29.432  34.288  34.908  1.00  0.00           H
ATOM   1756  CD2 TRP   111      28.079  32.615  34.806  1.00  0.00           C
ATOM   1757  C   TRP   111      25.845  35.882  31.871  1.00  0.00           C
ATOM   1758  O   TRP   111      26.579  36.721  31.343  1.00  0.00           O
ATOM   1759  N   GLU   112      24.548  35.869  31.641  1.00  0.00           N
ATOM   1760  H   GLU   112      23.958  35.260  32.190  1.00  0.00           H
ATOM   1761  CA  GLU   112      23.809  36.853  30.873  1.00  0.00           C
ATOM   1762  HA  GLU   112      24.475  37.137  30.057  1.00  0.00           H
ATOM   1763  CB  GLU   112      22.421  36.206  30.488  1.00  0.00           C
ATOM   1764  HB2 GLU   112      22.119  35.695  31.402  1.00  0.00           H
ATOM   1765  HB3 GLU   112      21.788  37.069  30.280  1.00  0.00           H
ATOM   1766  CG  GLU   112      22.424  35.341  29.219  1.00  0.00           C
ATOM   1767  HG2 GLU   112      23.113  35.951  28.636  1.00  0.00           H
ATOM   1768  HG3 GLU   112      22.859  34.361  29.420  1.00  0.00           H
ATOM   1769  CD  GLU   112      21.129  35.332  28.329  1.00  0.00           C
ATOM   1770  OE1 GLU   112      20.185  35.937  28.767  1.00  0.00           O
ATOM   1771  OE2 GLU   112      21.047  34.651  27.278  1.00  0.00           O
ATOM   1772  C   GLU   112      23.707  38.191  31.646  1.00  0.00           C
ATOM   1773  O   GLU   112      23.806  39.272  31.021  1.00  0.00           O
ATOM   1774  N   PHE   113      23.550  38.197  33.006  1.00  0.00           N
ATOM   1775  H   PHE   113      23.612  37.336  33.531  1.00  0.00           H
ATOM   1776  CA  PHE   113      23.406  39.354  33.891  1.00  0.00           C
ATOM   1777  HA  PHE   113      22.675  40.047  33.474  1.00  0.00           H
ATOM   1778  CB  PHE   113      22.813  38.991  35.253  1.00  0.00           C
ATOM   1779  HB2 PHE   113      21.729  38.938  35.143  1.00  0.00           H
ATOM   1780  HB3 PHE   113      23.247  38.026  35.517  1.00  0.00           H
ATOM   1781  CG  PHE   113      23.228  40.057  36.293  1.00  0.00           C
ATOM   1782  CD1 PHE   113      22.712  41.359  36.252  1.00  0.00           C
ATOM   1783  HD1 PHE   113      21.986  41.592  35.487  1.00  0.00           H
ATOM   1784  CE1 PHE   113      23.156  42.282  37.182  1.00  0.00           C
ATOM   1785  HE1 PHE   113      22.793  43.299  37.140  1.00  0.00           H
ATOM   1786  CZ  PHE   113      24.068  41.967  38.185  1.00  0.00           C
ATOM   1787  HZ  PHE   113      24.368  42.599  39.009  1.00  0.00           H
ATOM   1788  CE2 PHE   113      24.549  40.673  38.259  1.00  0.00           C
ATOM   1789  HE2 PHE   113      25.140  40.330  39.096  1.00  0.00           H
ATOM   1790  CD2 PHE   113      24.057  39.721  37.345  1.00  0.00           C
ATOM   1791  HD2 PHE   113      24.447  38.714  37.323  1.00  0.00           H
ATOM   1792  C   PHE   113      24.676  40.183  33.959  1.00  0.00           C
ATOM   1793  O   PHE   113      24.630  41.432  33.997  1.00  0.00           O
ATOM   1794  N   ILE   114      25.785  39.399  34.108  1.00  0.00           N
ATOM   1795  H   ILE   114      25.536  38.421  34.062  1.00  0.00           H
ATOM   1796  CA  ILE   114      27.152  39.903  34.127  1.00  0.00           C
ATOM   1797  HA  ILE   114      26.990  40.712  34.839  1.00  0.00           H
ATOM   1798  CB  ILE   114      28.318  38.942  34.617  1.00  0.00           C
ATOM   1799  HB  ILE   114      28.408  38.117  33.910  1.00  0.00           H
ATOM   1800  CG2 ILE   114      29.640  39.693  34.733  1.00  0.00           C
ATOM   1801 HG21 ILE   114      29.875  40.251  33.827  1.00  0.00           H
ATOM   1802 HG22 ILE   114      30.446  38.963  34.811  1.00  0.00           H
ATOM   1803 HG23 ILE   114      29.623  40.413  35.552  1.00  0.00           H
ATOM   1804  CG1 ILE   114      27.997  38.401  36.045  1.00  0.00           C
ATOM   1805 HG12 ILE   114      27.853  39.181  36.795  1.00  0.00           H
ATOM   1806 HG13 ILE   114      27.047  37.888  35.894  1.00  0.00           H
ATOM   1807  CD1 ILE   114      29.041  37.331  36.577  1.00  0.00           C
ATOM   1808 HD11 ILE   114      29.536  36.861  35.726  1.00  0.00           H
ATOM   1809 HD12 ILE   114      28.531  36.638  37.245  1.00  0.00           H
ATOM   1810 HD13 ILE   114      29.838  37.743  37.197  1.00  0.00           H
ATOM   1811  C   ILE   114      27.390  40.551  32.764  1.00  0.00           C
ATOM   1812  O   ILE   114      27.876  41.676  32.700  1.00  0.00           O
ATOM   1813  N   ALA   115      27.138  39.922  31.662  1.00  0.00           N
ATOM   1814  H   ALA   115      26.770  38.983  31.701  1.00  0.00           H
ATOM   1815  CA  ALA   115      27.358  40.403  30.304  1.00  0.00           C
ATOM   1816  HA  ALA   115      28.394  40.737  30.333  1.00  0.00           H
ATOM   1817  CB  ALA   115      27.170  39.136  29.460  1.00  0.00           C
ATOM   1818  HB1 ALA   115      26.183  38.682  29.540  1.00  0.00           H
ATOM   1819  HB2 ALA   115      27.865  38.343  29.735  1.00  0.00           H
ATOM   1820  HB3 ALA   115      27.338  39.451  28.431  1.00  0.00           H
ATOM   1821  C   ALA   115      26.473  41.591  29.972  1.00  0.00           C
ATOM   1822  O   ALA   115      26.956  42.558  29.416  1.00  0.00           O
ATOM   1823  N   ASP   116      25.143  41.603  30.270  1.00  0.00           N
ATOM   1824  H   ASP   116      24.756  40.705  30.521  1.00  0.00           H
ATOM   1825  CA  ASP   116      24.261  42.754  30.084  1.00  0.00           C
ATOM   1826  HA  ASP   116      24.106  43.034  29.042  1.00  0.00           H
ATOM   1827  CB  ASP   116      22.892  42.463  30.662  1.00  0.00           C
ATOM   1828  HB2 ASP   116      23.008  41.985  31.635  1.00  0.00           H
ATOM   1829  HB3 ASP   116      22.427  43.431  30.854  1.00  0.00           H
ATOM   1830  CG  ASP   116      21.989  41.564  29.741  1.00  0.00           C
ATOM   1831  OD1 ASP   116      22.208  41.720  28.505  1.00  0.00           O
ATOM   1832  OD2 ASP   116      21.040  40.863  30.131  1.00  0.00           O
ATOM   1833  C   ASP   116      24.748  43.991  30.837  1.00  0.00           C
ATOM   1834  O   ASP   116      24.719  45.151  30.332  1.00  0.00           O
ATOM   1835  N   SER   117      25.270  43.706  32.072  1.00  0.00           N
ATOM   1836  H   SER   117      25.426  42.767  32.411  1.00  0.00           H
ATOM   1837  CA  SER   117      25.869  44.791  32.911  1.00  0.00           C
ATOM   1838  HA  SER   117      25.162  45.618  32.962  1.00  0.00           H
ATOM   1839  CB  SER   117      26.161  44.258  34.316  1.00  0.00           C
ATOM   1840  HB2 SER   117      26.835  43.402  34.342  1.00  0.00           H
ATOM   1841  HB3 SER   117      26.623  44.995  34.972  1.00  0.00           H
ATOM   1842  OG  SER   117      24.983  43.774  34.868  1.00  0.00           O
ATOM   1843  HG  SER   117      24.932  42.831  34.691  1.00  0.00           H
ATOM   1844  C   SER   117      27.144  45.394  32.363  1.00  0.00           C
ATOM   1845  O   SER   117      27.414  46.566  32.378  1.00  0.00           O
ATOM   1846  N   LEU   118      27.910  44.496  31.663  1.00  0.00           N
ATOM   1847  H   LEU   118      27.534  43.560  31.690  1.00  0.00           H
ATOM   1848  CA  LEU   118      29.008  44.834  30.807  1.00  0.00           C
ATOM   1849  HA  LEU   118      29.484  45.640  31.366  1.00  0.00           H
ATOM   1850  CB  LEU   118      30.041  43.722  30.660  1.00  0.00           C
ATOM   1851  HB2 LEU   118      29.639  42.855  30.136  1.00  0.00           H
ATOM   1852  HB3 LEU   118      30.834  43.990  29.962  1.00  0.00           H
ATOM   1853  CG  LEU   118      30.742  43.128  31.947  1.00  0.00           C
ATOM   1854  HG  LEU   118      30.146  43.421  32.813  1.00  0.00           H
ATOM   1855  CD1 LEU   118      30.916  41.586  31.739  1.00  0.00           C
ATOM   1856 HD11 LEU   118      29.946  41.097  31.631  1.00  0.00           H
ATOM   1857 HD12 LEU   118      31.580  41.154  32.487  1.00  0.00           H
ATOM   1858 HD13 LEU   118      31.403  41.498  30.768  1.00  0.00           H
ATOM   1859  CD2 LEU   118      32.169  43.711  32.271  1.00  0.00           C
ATOM   1860 HD21 LEU   118      32.421  43.321  33.258  1.00  0.00           H
ATOM   1861 HD22 LEU   118      32.920  43.225  31.648  1.00  0.00           H
ATOM   1862 HD23 LEU   118      32.199  44.798  32.203  1.00  0.00           H
ATOM   1863  C   LEU   118      28.715  45.571  29.404  1.00  0.00           C
ATOM   1864  O   LEU   118      29.459  46.485  29.079  1.00  0.00           O
ATOM   1865  N   LYS   119      27.597  45.213  28.794  1.00  0.00           N
ATOM   1866  H   LYS   119      27.060  44.499  29.263  1.00  0.00           H
ATOM   1867  CA  LYS   119      27.041  45.905  27.610  1.00  0.00           C
ATOM   1868  HA  LYS   119      27.769  45.949  26.799  1.00  0.00           H
ATOM   1869  CB  LYS   119      25.775  45.101  27.091  1.00  0.00           C
ATOM   1870  HB2 LYS   119      25.811  44.014  27.163  1.00  0.00           H
ATOM   1871  HB3 LYS   119      24.944  45.378  27.739  1.00  0.00           H
ATOM   1872  CG  LYS   119      25.423  45.472  25.633  1.00  0.00           C
ATOM   1873  HG2 LYS   119      25.043  46.483  25.486  1.00  0.00           H
ATOM   1874  HG3 LYS   119      26.302  45.286  25.016  1.00  0.00           H
ATOM   1875  CD  LYS   119      24.237  44.504  25.177  1.00  0.00           C
ATOM   1876  HD2 LYS   119      24.515  43.451  25.204  1.00  0.00           H
ATOM   1877  HD3 LYS   119      23.466  44.665  25.931  1.00  0.00           H
ATOM   1878  CE  LYS   119      23.786  44.818  23.717  1.00  0.00           C
ATOM   1879  HE2 LYS   119      22.881  44.233  23.554  1.00  0.00           H
ATOM   1880  HE3 LYS   119      23.477  45.863  23.709  1.00  0.00           H
ATOM   1881  NZ  LYS   119      24.738  44.480  22.662  1.00  0.00           N
ATOM   1882  HZ1 LYS   119      25.003  43.509  22.583  1.00  0.00           H
ATOM   1883  HZ2 LYS   119      25.641  44.885  22.865  1.00  0.00           H
ATOM   1884  HZ3 LYS   119      24.492  44.798  21.735  1.00  0.00           H
ATOM   1885  C   LYS   119      26.619  47.347  27.891  1.00  0.00           C
ATOM   1886  O   LYS   119      26.959  48.199  27.104  1.00  0.00           O
ATOM   1887  N   ALA   120      26.011  47.572  29.060  1.00  0.00           N
ATOM   1888  H   ALA   120      25.845  46.778  29.664  1.00  0.00           H
ATOM   1889  CA  ALA   120      25.829  48.920  29.621  1.00  0.00           C
ATOM   1890  HA  ALA   120      25.266  49.475  28.870  1.00  0.00           H
ATOM   1891  CB  ALA   120      24.894  48.748  30.795  1.00  0.00           C
ATOM   1892  HB1 ALA   120      25.253  48.005  31.507  1.00  0.00           H
ATOM   1893  HB2 ALA   120      23.894  48.539  30.412  1.00  0.00           H
ATOM   1894  HB3 ALA   120      24.921  49.657  31.395  1.00  0.00           H
ATOM   1895  C   ALA   120      27.176  49.580  29.907  1.00  0.00           C
ATOM   1896  O   ALA   120      27.425  50.628  29.253  1.00  0.00           O
ATOM   1897  N   PHE   121      28.070  49.121  30.767  1.00  0.00           N
ATOM   1898  H   PHE   121      27.780  48.314  31.299  1.00  0.00           H
ATOM   1899  CA  PHE   121      29.256  49.750  31.174  1.00  0.00           C
ATOM   1900  HA  PHE   121      28.894  50.692  31.585  1.00  0.00           H
ATOM   1901  CB  PHE   121      29.807  48.984  32.431  1.00  0.00           C
ATOM   1902  HB2 PHE   121      29.014  49.005  33.180  1.00  0.00           H
ATOM   1903  HB3 PHE   121      30.089  47.982  32.109  1.00  0.00           H
ATOM   1904  CG  PHE   121      31.018  49.571  33.051  1.00  0.00           C
ATOM   1905  CD1 PHE   121      30.960  50.533  34.127  1.00  0.00           C
ATOM   1906  HD1 PHE   121      29.994  50.775  34.545  1.00  0.00           H
ATOM   1907  CE1 PHE   121      32.130  51.256  34.547  1.00  0.00           C
ATOM   1908  HE1 PHE   121      32.046  51.933  35.385  1.00  0.00           H
ATOM   1909  CZ  PHE   121      33.390  50.818  34.045  1.00  0.00           C
ATOM   1910  HZ  PHE   121      34.342  51.236  34.337  1.00  0.00           H
ATOM   1911  CE2 PHE   121      33.446  49.922  32.992  1.00  0.00           C
ATOM   1912  HE2 PHE   121      34.423  49.517  32.772  1.00  0.00           H
ATOM   1913  CD2 PHE   121      32.300  49.265  32.483  1.00  0.00           C
ATOM   1914  HD2 PHE   121      32.428  48.542  31.691  1.00  0.00           H
ATOM   1915  C   PHE   121      30.335  49.988  30.072  1.00  0.00           C
ATOM   1916  O   PHE   121      31.042  51.009  30.038  1.00  0.00           O
ATOM   1917  N   ILE   122      30.482  49.158  29.083  1.00  0.00           N
ATOM   1918  H   ILE   122      29.947  48.306  29.166  1.00  0.00           H
ATOM   1919  CA  ILE   122      31.491  49.320  27.999  1.00  0.00           C
ATOM   1920  HA  ILE   122      32.346  49.644  28.592  1.00  0.00           H
ATOM   1921  CB  ILE   122      31.833  47.991  27.224  1.00  0.00           C
ATOM   1922  HB  ILE   122      30.953  47.410  26.951  1.00  0.00           H
ATOM   1923  CG2 ILE   122      32.409  48.237  25.871  1.00  0.00           C
ATOM   1924 HG21 ILE   122      33.389  48.711  25.932  1.00  0.00           H
ATOM   1925 HG22 ILE   122      31.763  48.830  25.223  1.00  0.00           H
ATOM   1926 HG23 ILE   122      32.523  47.307  25.314  1.00  0.00           H
ATOM   1927  CG1 ILE   122      32.920  47.151  28.063  1.00  0.00           C
ATOM   1928 HG12 ILE   122      33.204  46.347  27.385  1.00  0.00           H
ATOM   1929 HG13 ILE   122      33.820  47.723  28.290  1.00  0.00           H
ATOM   1930  CD1 ILE   122      32.428  46.482  29.353  1.00  0.00           C
ATOM   1931 HD11 ILE   122      32.041  47.285  29.979  1.00  0.00           H
ATOM   1932 HD12 ILE   122      33.123  45.950  30.002  1.00  0.00           H
ATOM   1933 HD13 ILE   122      31.658  45.873  28.878  1.00  0.00           H
ATOM   1934  C   ILE   122      31.063  50.459  27.079  1.00  0.00           C
ATOM   1935  O   ILE   122      31.903  51.332  26.774  1.00  0.00           O
ATOM   1936  N   ASP   123      29.782  50.740  26.736  1.00  0.00           N
ATOM   1937  H   ASP   123      29.064  50.119  27.079  1.00  0.00           H
ATOM   1938  CA  ASP   123      29.354  51.925  25.928  1.00  0.00           C
ATOM   1939  HA  ASP   123      29.969  52.114  25.048  1.00  0.00           H
ATOM   1940  CB  ASP   123      27.922  51.780  25.476  1.00  0.00           C
ATOM   1941  HB2 ASP   123      27.303  51.351  26.263  1.00  0.00           H
ATOM   1942  HB3 ASP   123      27.431  52.741  25.323  1.00  0.00           H
ATOM   1943  CG  ASP   123      27.715  50.994  24.098  1.00  0.00           C
ATOM   1944  OD1 ASP   123      26.613  51.170  23.435  1.00  0.00           O
ATOM   1945  OD2 ASP   123      28.598  50.281  23.600  1.00  0.00           O
ATOM   1946  C   ASP   123      29.494  53.191  26.780  1.00  0.00           C
ATOM   1947  O   ASP   123      29.392  54.249  26.252  1.00  0.00           O
ATOM   1948  N   GLU   124      29.823  53.177  28.072  1.00  0.00           N
ATOM   1949  H   GLU   124      29.684  52.268  28.490  1.00  0.00           H
ATOM   1950  CA  GLU   124      30.093  54.404  28.879  1.00  0.00           C
ATOM   1951  HA  GLU   124      29.673  55.295  28.411  1.00  0.00           H
ATOM   1952  CB  GLU   124      29.543  54.341  30.289  1.00  0.00           C
ATOM   1953  HB2 GLU   124      29.931  53.488  30.847  1.00  0.00           H
ATOM   1954  HB3 GLU   124      29.822  55.277  30.773  1.00  0.00           H
ATOM   1955  CG  GLU   124      28.034  54.167  30.402  1.00  0.00           C
ATOM   1956  HG2 GLU   124      27.754  53.427  29.652  1.00  0.00           H
ATOM   1957  HG3 GLU   124      27.756  53.804  31.392  1.00  0.00           H
ATOM   1958  CD  GLU   124      27.212  55.425  30.013  1.00  0.00           C
ATOM   1959  OE1 GLU   124      26.439  55.371  29.053  1.00  0.00           O
ATOM   1960  OE2 GLU   124      27.367  56.508  30.577  1.00  0.00           O
ATOM   1961  C   GLU   124      31.592  54.747  28.934  1.00  0.00           C
ATOM   1962  O   GLU   124      32.054  55.916  28.993  1.00  0.00           O
ATOM   1963  N   GLN   125      32.540  53.714  28.824  1.00  0.00           N
ATOM   1964  H   GLN   125      32.158  52.787  28.697  1.00  0.00           H
ATOM   1965  CA  GLN   125      33.949  54.024  28.589  1.00  0.00           C
ATOM   1966  HA  GLN   125      34.162  54.928  29.159  1.00  0.00           H
ATOM   1967  CB  GLN   125      34.812  53.018  29.346  1.00  0.00           C
ATOM   1968  HB2 GLN   125      34.996  52.216  28.630  1.00  0.00           H
ATOM   1969  HB3 GLN   125      35.778  53.431  29.632  1.00  0.00           H
ATOM   1970  CG  GLN   125      34.174  52.455  30.632  1.00  0.00           C
ATOM   1971  HG2 GLN   125      33.458  51.699  30.311  1.00  0.00           H
ATOM   1972  HG3 GLN   125      34.903  51.953  31.270  1.00  0.00           H
ATOM   1973  CD  GLN   125      33.566  53.539  31.550  1.00  0.00           C
ATOM   1974  OE1 GLN   125      34.148  54.599  31.792  1.00  0.00           O
ATOM   1975  NE2 GLN   125      32.399  53.287  32.163  1.00  0.00           N
ATOM   1976 HE21 GLN   125      32.237  53.839  32.993  1.00  0.00           H
ATOM   1977 HE22 GLN   125      31.957  52.385  32.069  1.00  0.00           H
ATOM   1978  C   GLN   125      34.242  54.204  27.080  1.00  0.00           C
ATOM   1979  O   GLN   125      35.157  54.917  26.788  1.00  0.00           O
ATOM   1980  N   PHE   126      33.416  53.692  26.234  1.00  0.00           N
ATOM   1981  H   PHE   126      32.627  53.169  26.587  1.00  0.00           H
ATOM   1982  CA  PHE   126      33.607  53.774  24.777  1.00  0.00           C
ATOM   1983  HA  PHE   126      34.369  54.521  24.552  1.00  0.00           H
ATOM   1984  CB  PHE   126      34.043  52.353  24.393  1.00  0.00           C
ATOM   1985  HB2 PHE   126      33.146  51.765  24.586  1.00  0.00           H
ATOM   1986  HB3 PHE   126      34.123  52.431  23.308  1.00  0.00           H
ATOM   1987  CG  PHE   126      35.327  51.824  25.065  1.00  0.00           C
ATOM   1988  CD1 PHE   126      35.347  50.964  26.187  1.00  0.00           C
ATOM   1989  HD1 PHE   126      34.393  50.744  26.645  1.00  0.00           H
ATOM   1990  CE1 PHE   126      36.570  50.656  26.772  1.00  0.00           C
ATOM   1991  HE1 PHE   126      36.434  50.297  27.781  1.00  0.00           H
ATOM   1992  CZ  PHE   126      37.838  51.187  26.356  1.00  0.00           C
ATOM   1993  HZ  PHE   126      38.681  51.115  27.028  1.00  0.00           H
ATOM   1994  CE2 PHE   126      37.807  52.133  25.328  1.00  0.00           C
ATOM   1995  HE2 PHE   126      38.684  52.688  25.028  1.00  0.00           H
ATOM   1996  CD2 PHE   126      36.570  52.433  24.701  1.00  0.00           C
ATOM   1997  HD2 PHE   126      36.647  53.200  23.945  1.00  0.00           H
ATOM   1998  C   PHE   126      32.344  54.202  23.951  1.00  0.00           C
ATOM   1999  O   PHE   126      31.765  53.391  23.215  1.00  0.00           O
ATOM   2000  N   PRO   127      31.957  55.490  24.014  1.00  0.00           N
ATOM   2001  CD  PRO   127      32.589  56.544  24.803  1.00  0.00           C
ATOM   2002  HD2 PRO   127      33.653  56.315  24.873  1.00  0.00           H
ATOM   2003  HD3 PRO   127      32.135  56.528  25.793  1.00  0.00           H
ATOM   2004  CG  PRO   127      32.225  57.810  24.025  1.00  0.00           C
ATOM   2005  HG2 PRO   127      32.694  57.934  23.049  1.00  0.00           H
ATOM   2006  HG3 PRO   127      32.333  58.726  24.607  1.00  0.00           H
ATOM   2007  CB  PRO   127      30.769  57.498  23.629  1.00  0.00           C
ATOM   2008  HB2 PRO   127      30.434  58.238  22.902  1.00  0.00           H
ATOM   2009  HB3 PRO   127      30.112  57.494  24.499  1.00  0.00           H
ATOM   2010  CA  PRO   127      30.875  56.050  23.195  1.00  0.00           C
ATOM   2011  HA  PRO   127      29.982  55.492  23.476  1.00  0.00           H
ATOM   2012  C   PRO   127      31.126  56.020  21.656  1.00  0.00           C
ATOM   2013  O   PRO   127      30.209  55.906  20.907  1.00  0.00           O
ATOM   2014  N   GLN   128      32.400  56.182  21.148  1.00  0.00           N
ATOM   2015  H   GLN   128      33.152  56.397  21.786  1.00  0.00           H
ATOM   2016  CA  GLN   128      32.737  56.234  19.714  1.00  0.00           C
ATOM   2017  HA  GLN   128      31.843  56.652  19.251  1.00  0.00           H
ATOM   2018  CB  GLN   128      33.877  57.209  19.453  1.00  0.00           C
ATOM   2019  HB2 GLN   128      34.774  56.628  19.671  1.00  0.00           H
ATOM   2020  HB3 GLN   128      33.881  57.472  18.394  1.00  0.00           H
ATOM   2021  CG  GLN   128      33.957  58.495  20.247  1.00  0.00           C
ATOM   2022  HG2 GLN   128      32.968  58.883  20.490  1.00  0.00           H
ATOM   2023  HG3 GLN   128      34.596  58.346  21.118  1.00  0.00           H
ATOM   2024  CD  GLN   128      34.628  59.585  19.435  1.00  0.00           C
ATOM   2025  OE1 GLN   128      34.069  60.378  18.720  1.00  0.00           O
ATOM   2026  NE2 GLN   128      35.911  59.716  19.649  1.00  0.00           N
ATOM   2027 HE21 GLN   128      36.322  60.490  19.147  1.00  0.00           H
ATOM   2028 HE22 GLN   128      36.508  59.058  20.130  1.00  0.00           H
ATOM   2029  C   GLN   128      32.930  54.901  18.987  1.00  0.00           C
ATOM   2030  O   GLN   128      33.076  54.859  17.729  1.00  0.00           O
ATOM   2031  N   GLY   129      33.079  53.745  19.686  1.00  0.00           N
ATOM   2032  H   GLY   129      32.935  53.852  20.679  1.00  0.00           H
ATOM   2033  CA  GLY   129      33.349  52.395  19.186  1.00  0.00           C
ATOM   2034  HA2 GLY   129      32.754  51.689  19.765  1.00  0.00           H
ATOM   2035  HA3 GLY   129      32.776  52.342  18.261  1.00  0.00           H
ATOM   2036  C   GLY   129      34.835  52.042  19.027  1.00  0.00           C
ATOM   2037  O   GLY   129      35.633  52.995  18.849  1.00  0.00           O
ATOM   2038  N   ILE   130      35.244  50.743  19.063  1.00  0.00           N
ATOM   2039  H   ILE   130      34.532  50.026  19.094  1.00  0.00           H
ATOM   2040  CA  ILE   130      36.630  50.267  19.263  1.00  0.00           C
ATOM   2041  HA  ILE   130      37.212  51.075  18.820  1.00  0.00           H
ATOM   2042  CB  ILE   130      36.982  50.057  20.734  1.00  0.00           C
ATOM   2043  HB  ILE   130      38.055  49.869  20.710  1.00  0.00           H
ATOM   2044  CG2 ILE   130      36.827  51.417  21.507  1.00  0.00           C
ATOM   2045 HG21 ILE   130      35.777  51.701  21.453  1.00  0.00           H
ATOM   2046 HG22 ILE   130      37.575  52.047  21.023  1.00  0.00           H
ATOM   2047 HG23 ILE   130      37.235  51.301  22.511  1.00  0.00           H
ATOM   2048  CG1 ILE   130      36.108  48.955  21.419  1.00  0.00           C
ATOM   2049 HG12 ILE   130      35.096  49.340  21.294  1.00  0.00           H
ATOM   2050 HG13 ILE   130      36.130  48.053  20.808  1.00  0.00           H
ATOM   2051  CD1 ILE   130      36.415  48.484  22.921  1.00  0.00           C
ATOM   2052 HD11 ILE   130      37.498  48.360  22.948  1.00  0.00           H
ATOM   2053 HD12 ILE   130      35.920  47.515  22.982  1.00  0.00           H
ATOM   2054 HD13 ILE   130      36.067  49.283  23.576  1.00  0.00           H
ATOM   2055  C   ILE   130      36.935  49.004  18.419  1.00  0.00           C
ATOM   2056  O   ILE   130      35.988  48.210  18.243  1.00  0.00           O
ATOM   2057  N   SER   131      38.210  48.803  18.027  1.00  0.00           N
ATOM   2058  H   SER   131      38.903  49.414  18.435  1.00  0.00           H
ATOM   2059  CA  SER   131      38.605  47.832  17.007  1.00  0.00           C
ATOM   2060  HA  SER   131      37.820  47.726  16.258  1.00  0.00           H
ATOM   2061  CB  SER   131      39.789  48.337  16.210  1.00  0.00           C
ATOM   2062  HB2 SER   131      39.492  49.281  15.754  1.00  0.00           H
ATOM   2063  HB3 SER   131      40.615  48.584  16.876  1.00  0.00           H
ATOM   2064  OG  SER   131      40.246  47.576  15.122  1.00  0.00           O
ATOM   2065  HG  SER   131      40.734  46.807  15.426  1.00  0.00           H
ATOM   2066  C   SER   131      38.989  46.462  17.574  1.00  0.00           C
ATOM   2067  O   SER   131      38.659  45.439  17.024  1.00  0.00           O
ATOM   2068  N   GLU   132      39.670  46.482  18.722  1.00  0.00           N
ATOM   2069  H   GLU   132      39.651  47.383  19.180  1.00  0.00           H
ATOM   2070  CA  GLU   132      40.109  45.258  19.441  1.00  0.00           C
ATOM   2071  HA  GLU   132      39.886  44.345  18.890  1.00  0.00           H
ATOM   2072  CB  GLU   132      41.631  45.406  19.753  1.00  0.00           C
ATOM   2073  HB2 GLU   132      41.791  46.404  20.161  1.00  0.00           H
ATOM   2074  HB3 GLU   132      41.968  44.666  20.479  1.00  0.00           H
ATOM   2075  CG  GLU   132      42.489  45.233  18.486  1.00  0.00           C
ATOM   2076  HG2 GLU   132      43.553  45.316  18.709  1.00  0.00           H
ATOM   2077  HG3 GLU   132      42.178  44.244  18.150  1.00  0.00           H
ATOM   2078  CD  GLU   132      42.161  46.210  17.343  1.00  0.00           C
ATOM   2079  OE1 GLU   132      42.614  47.416  17.380  1.00  0.00           O
ATOM   2080  OE2 GLU   132      41.564  45.795  16.354  1.00  0.00           O
ATOM   2081  C   GLU   132      39.432  45.165  20.836  1.00  0.00           C
ATOM   2082  O   GLU   132      39.073  46.260  21.368  1.00  0.00           O
ATOM   2083  N   PRO   133      39.299  43.916  21.427  1.00  0.00           N
ATOM   2084  CD  PRO   133      39.762  42.675  20.899  1.00  0.00           C
ATOM   2085  HD2 PRO   133      40.846  42.610  20.800  1.00  0.00           H
ATOM   2086  HD3 PRO   133      39.375  42.558  19.886  1.00  0.00           H
ATOM   2087  CG  PRO   133      39.207  41.468  21.738  1.00  0.00           C
ATOM   2088  HG2 PRO   133      40.063  41.054  22.273  1.00  0.00           H
ATOM   2089  HG3 PRO   133      38.628  40.746  21.163  1.00  0.00           H
ATOM   2090  CB  PRO   133      38.214  42.185  22.597  1.00  0.00           C
ATOM   2091  HB2 PRO   133      38.236  41.713  23.579  1.00  0.00           H
ATOM   2092  HB3 PRO   133      37.266  42.140  22.061  1.00  0.00           H
ATOM   2093  CA  PRO   133      38.548  43.716  22.588  1.00  0.00           C
ATOM   2094  HA  PRO   133      37.653  44.337  22.570  1.00  0.00           H
ATOM   2095  C   PRO   133      39.406  44.023  23.815  1.00  0.00           C
ATOM   2096  O   PRO   133      40.608  44.109  23.867  1.00  0.00           O
ATOM   2097  N   ILE   134      38.729  44.316  24.932  1.00  0.00           N
ATOM   2098  H   ILE   134      37.725  44.393  24.856  1.00  0.00           H
ATOM   2099  CA  ILE   134      39.329  44.834  26.234  1.00  0.00           C
ATOM   2100  HA  ILE   134      40.270  45.309  25.956  1.00  0.00           H
ATOM   2101  CB  ILE   134      38.452  45.854  26.896  1.00  0.00           C
ATOM   2102  HB  ILE   134      37.660  45.190  27.239  1.00  0.00           H
ATOM   2103  CG2 ILE   134      39.235  46.429  28.051  1.00  0.00           C
ATOM   2104 HG21 ILE   134      38.533  46.911  28.730  1.00  0.00           H
ATOM   2105 HG22 ILE   134      39.995  47.078  27.613  1.00  0.00           H
ATOM   2106 HG23 ILE   134      39.679  45.645  28.663  1.00  0.00           H
ATOM   2107  CG1 ILE   134      37.859  47.003  26.009  1.00  0.00           C
ATOM   2108 HG12 ILE   134      38.366  47.935  26.255  1.00  0.00           H
ATOM   2109 HG13 ILE   134      38.059  46.742  24.969  1.00  0.00           H
ATOM   2110  CD1 ILE   134      36.333  47.196  26.193  1.00  0.00           C
ATOM   2111 HD11 ILE   134      36.040  47.515  27.192  1.00  0.00           H
ATOM   2112 HD12 ILE   134      35.645  46.378  25.973  1.00  0.00           H
ATOM   2113 HD13 ILE   134      36.124  47.940  25.424  1.00  0.00           H
ATOM   2114  C   ILE   134      39.656  43.633  27.058  1.00  0.00           C
ATOM   2115  O   ILE   134      38.760  42.811  27.224  1.00  0.00           O
ATOM   2116  N   PRO   135      40.921  43.483  27.635  1.00  0.00           N
ATOM   2117  CD  PRO   135      42.069  44.345  27.463  1.00  0.00           C
ATOM   2118  HD2 PRO   135      41.840  45.405  27.364  1.00  0.00           H
ATOM   2119  HD3 PRO   135      42.611  44.076  26.556  1.00  0.00           H
ATOM   2120  CG  PRO   135      42.915  44.102  28.679  1.00  0.00           C
ATOM   2121  HG2 PRO   135      42.557  44.710  29.510  1.00  0.00           H
ATOM   2122  HG3 PRO   135      43.929  44.285  28.323  1.00  0.00           H
ATOM   2123  CB  PRO   135      42.650  42.639  28.856  1.00  0.00           C
ATOM   2124  HB2 PRO   135      43.050  42.271  29.801  1.00  0.00           H
ATOM   2125  HB3 PRO   135      43.275  42.062  28.175  1.00  0.00           H
ATOM   2126  CA  PRO   135      41.121  42.466  28.611  1.00  0.00           C
ATOM   2127  HA  PRO   135      40.862  41.461  28.279  1.00  0.00           H
ATOM   2128  C   PRO   135      40.357  42.739  29.936  1.00  0.00           C
ATOM   2129  O   PRO   135      40.303  43.856  30.422  1.00  0.00           O
ATOM   2130  N   LEU   136      39.736  41.705  30.496  1.00  0.00           N
ATOM   2131  H   LEU   136      39.747  40.818  30.013  1.00  0.00           H
ATOM   2132  CA  LEU   136      38.916  41.682  31.710  1.00  0.00           C
ATOM   2133  HA  LEU   136      38.815  42.702  32.080  1.00  0.00           H
ATOM   2134  CB  LEU   136      37.489  41.312  31.326  1.00  0.00           C
ATOM   2135  HB2 LEU   136      37.045  42.185  30.849  1.00  0.00           H
ATOM   2136  HB3 LEU   136      37.390  40.562  30.541  1.00  0.00           H
ATOM   2137  CG  LEU   136      36.464  40.974  32.462  1.00  0.00           C
ATOM   2138  HG  LEU   136      36.870  40.134  33.027  1.00  0.00           H
ATOM   2139  CD1 LEU   136      36.206  42.172  33.330  1.00  0.00           C
ATOM   2140 HD11 LEU   136      37.046  42.380  33.992  1.00  0.00           H
ATOM   2141 HD12 LEU   136      35.365  41.908  33.971  1.00  0.00           H
ATOM   2142 HD13 LEU   136      35.987  42.980  32.632  1.00  0.00           H
ATOM   2143  CD2 LEU   136      35.149  40.467  31.833  1.00  0.00           C
ATOM   2144 HD21 LEU   136      34.507  40.092  32.631  1.00  0.00           H
ATOM   2145 HD22 LEU   136      34.523  41.263  31.433  1.00  0.00           H
ATOM   2146 HD23 LEU   136      35.288  39.703  31.068  1.00  0.00           H
ATOM   2147  C   LEU   136      39.625  40.843  32.760  1.00  0.00           C
ATOM   2148  O   LEU   136      39.804  39.633  32.521  1.00  0.00           O
ATOM   2149  N   GLY   137      39.883  41.343  33.981  1.00  0.00           N
ATOM   2150  H   GLY   137      39.749  42.329  34.154  1.00  0.00           H
ATOM   2151  CA  GLY   137      40.141  40.453  35.145  1.00  0.00           C
ATOM   2152  HA2 GLY   137      40.747  39.609  34.815  1.00  0.00           H
ATOM   2153  HA3 GLY   137      40.768  40.980  35.865  1.00  0.00           H
ATOM   2154  C   GLY   137      38.927  40.074  35.875  1.00  0.00           C
ATOM   2155  O   GLY   137      38.038  40.954  35.992  1.00  0.00           O
ATOM   2156  N   PHE   138      38.772  38.809  36.351  1.00  0.00           N
ATOM   2157  H   PHE   138      39.455  38.090  36.160  1.00  0.00           H
ATOM   2158  CA  PHE   138      37.639  38.373  37.139  1.00  0.00           C
ATOM   2159  HA  PHE   138      36.935  39.200  37.228  1.00  0.00           H
ATOM   2160  CB  PHE   138      36.751  37.349  36.399  1.00  0.00           C
ATOM   2161  HB2 PHE   138      36.561  37.752  35.404  1.00  0.00           H
ATOM   2162  HB3 PHE   138      37.404  36.480  36.329  1.00  0.00           H
ATOM   2163  CG  PHE   138      35.424  36.824  36.968  1.00  0.00           C
ATOM   2164  CD1 PHE   138      34.732  37.460  38.062  1.00  0.00           C
ATOM   2165  HD1 PHE   138      35.207  38.245  38.631  1.00  0.00           H
ATOM   2166  CE1 PHE   138      33.493  36.997  38.502  1.00  0.00           C
ATOM   2167  HE1 PHE   138      32.987  37.504  39.311  1.00  0.00           H
ATOM   2168  CZ  PHE   138      32.788  36.010  37.809  1.00  0.00           C
ATOM   2169  HZ  PHE   138      31.765  35.766  38.054  1.00  0.00           H
ATOM   2170  CE2 PHE   138      33.434  35.328  36.726  1.00  0.00           C
ATOM   2171  HE2 PHE   138      32.949  34.537  36.173  1.00  0.00           H
ATOM   2172  CD2 PHE   138      34.714  35.786  36.326  1.00  0.00           C
ATOM   2173  HD2 PHE   138      35.215  35.366  35.465  1.00  0.00           H
ATOM   2174  C   PHE   138      38.060  37.963  38.522  1.00  0.00           C
ATOM   2175  O   PHE   138      38.721  36.985  38.711  1.00  0.00           O
ATOM   2176  N   THR   139      37.643  38.719  39.513  1.00  0.00           N
ATOM   2177  H   THR   139      37.092  39.534  39.286  1.00  0.00           H
ATOM   2178  CA  THR   139      37.575  38.315  40.896  1.00  0.00           C
ATOM   2179  HA  THR   139      38.523  37.804  41.067  1.00  0.00           H
ATOM   2180  CB  THR   139      37.489  39.495  41.821  1.00  0.00           C
ATOM   2181  HB  THR   139      36.458  39.818  41.671  1.00  0.00           H
ATOM   2182  CG2 THR   139      37.488  39.027  43.247  1.00  0.00           C
ATOM   2183 HG21 THR   139      36.545  38.505  43.413  1.00  0.00           H
ATOM   2184 HG22 THR   139      37.526  39.923  43.865  1.00  0.00           H
ATOM   2185 HG23 THR   139      38.351  38.371  43.352  1.00  0.00           H
ATOM   2186  OG1 THR   139      38.433  40.525  41.635  1.00  0.00           O
ATOM   2187  HG1 THR   139      38.211  41.118  40.915  1.00  0.00           H
ATOM   2188  C   THR   139      36.429  37.393  41.047  1.00  0.00           C
ATOM   2189  O   THR   139      35.251  37.792  41.057  1.00  0.00           O
ATOM   2190  N   PHE   140      36.784  36.125  41.168  1.00  0.00           N
ATOM   2191  H   PHE   140      37.742  35.965  40.893  1.00  0.00           H
ATOM   2192  CA  PHE   140      35.847  35.066  41.518  1.00  0.00           C
ATOM   2193  HA  PHE   140      34.977  35.549  41.963  1.00  0.00           H
ATOM   2194  CB  PHE   140      35.545  34.143  40.348  1.00  0.00           C
ATOM   2195  HB2 PHE   140      35.420  34.768  39.464  1.00  0.00           H
ATOM   2196  HB3 PHE   140      36.461  33.622  40.068  1.00  0.00           H
ATOM   2197  CG  PHE   140      34.385  33.214  40.463  1.00  0.00           C
ATOM   2198  CD1 PHE   140      33.135  33.862  40.486  1.00  0.00           C
ATOM   2199  HD1 PHE   140      33.048  34.888  40.161  1.00  0.00           H
ATOM   2200  CE1 PHE   140      31.963  33.099  40.808  1.00  0.00           C
ATOM   2201  HE1 PHE   140      30.985  33.547  40.894  1.00  0.00           H
ATOM   2202  CZ  PHE   140      32.026  31.778  41.019  1.00  0.00           C
ATOM   2203  HZ  PHE   140      31.111  31.210  41.095  1.00  0.00           H
ATOM   2204  CE2 PHE   140      33.278  31.122  40.899  1.00  0.00           C
ATOM   2205  HE2 PHE   140      33.303  30.053  41.047  1.00  0.00           H
ATOM   2206  CD2 PHE   140      34.499  31.839  40.688  1.00  0.00           C
ATOM   2207  HD2 PHE   140      35.515  31.471  40.725  1.00  0.00           H
ATOM   2208  C   PHE   140      36.577  34.344  42.743  1.00  0.00           C
ATOM   2209  O   PHE   140      36.952  33.190  42.645  1.00  0.00           O
ATOM   2210  N   SER   141      36.693  35.046  43.899  1.00  0.00           N
ATOM   2211  H   SER   141      36.515  36.037  43.837  1.00  0.00           H
ATOM   2212  CA  SER   141      37.282  34.583  45.162  1.00  0.00           C
ATOM   2213  HA  SER   141      38.285  34.231  44.918  1.00  0.00           H
ATOM   2214  CB  SER   141      37.407  35.781  46.102  1.00  0.00           C
ATOM   2215  HB2 SER   141      36.396  36.164  46.237  1.00  0.00           H
ATOM   2216  HB3 SER   141      37.839  35.546  47.075  1.00  0.00           H
ATOM   2217  OG  SER   141      38.210  36.815  45.594  1.00  0.00           O
ATOM   2218  HG  SER   141      38.300  37.549  46.207  1.00  0.00           H
ATOM   2219  C   SER   141      36.430  33.381  45.851  1.00  0.00           C
ATOM   2220  O   SER   141      36.661  33.027  47.010  1.00  0.00           O
ATOM   2221  N   PHE   142      35.464  32.816  45.194  1.00  0.00           N
ATOM   2222  H   PHE   142      35.216  33.244  44.313  1.00  0.00           H
ATOM   2223  CA  PHE   142      34.779  31.622  45.661  1.00  0.00           C
ATOM   2224  HA  PHE   142      34.554  31.839  46.706  1.00  0.00           H
ATOM   2225  CB  PHE   142      33.575  31.313  44.745  1.00  0.00           C
ATOM   2226  HB2 PHE   142      33.855  31.435  43.697  1.00  0.00           H
ATOM   2227  HB3 PHE   142      33.369  30.250  44.869  1.00  0.00           H
ATOM   2228  CG  PHE   142      32.269  32.109  44.973  1.00  0.00           C
ATOM   2229  CD1 PHE   142      32.176  33.380  44.316  1.00  0.00           C
ATOM   2230  HD1 PHE   142      33.015  33.714  43.725  1.00  0.00           H
ATOM   2231  CE1 PHE   142      31.030  34.129  44.342  1.00  0.00           C
ATOM   2232  HE1 PHE   142      30.872  35.057  43.814  1.00  0.00           H
ATOM   2233  CZ  PHE   142      29.949  33.703  45.058  1.00  0.00           C
ATOM   2234  HZ  PHE   142      28.971  34.160  45.005  1.00  0.00           H
ATOM   2235  CE2 PHE   142      30.053  32.432  45.701  1.00  0.00           C
ATOM   2236  HE2 PHE   142      29.156  32.111  46.211  1.00  0.00           H
ATOM   2237  CD2 PHE   142      31.188  31.659  45.685  1.00  0.00           C
ATOM   2238  HD2 PHE   142      31.228  30.700  46.179  1.00  0.00           H
ATOM   2239  C   PHE   142      35.757  30.445  45.768  1.00  0.00           C
ATOM   2240  O   PHE   142      36.775  30.424  45.095  1.00  0.00           O
ATOM   2241  N   PRO   143      35.506  29.365  46.511  1.00  0.00           N
ATOM   2242  CD  PRO   143      34.323  29.189  47.218  1.00  0.00           C
ATOM   2243  HD2 PRO   143      33.511  28.943  46.534  1.00  0.00           H
ATOM   2244  HD3 PRO   143      34.049  30.001  47.890  1.00  0.00           H
ATOM   2245  CG  PRO   143      34.498  27.949  48.078  1.00  0.00           C
ATOM   2246  HG2 PRO   143      33.544  27.426  48.120  1.00  0.00           H
ATOM   2247  HG3 PRO   143      34.943  28.163  49.050  1.00  0.00           H
ATOM   2248  CB  PRO   143      35.523  27.143  47.315  1.00  0.00           C
ATOM   2249  HB2 PRO   143      34.944  26.391  46.778  1.00  0.00           H
ATOM   2250  HB3 PRO   143      36.283  26.682  47.947  1.00  0.00           H
ATOM   2251  CA  PRO   143      36.191  28.051  46.357  1.00  0.00           C
ATOM   2252  HA  PRO   143      37.210  28.222  46.704  1.00  0.00           H
ATOM   2253  C   PRO   143      36.289  27.600  44.905  1.00  0.00           C
ATOM   2254  O   PRO   143      35.257  27.291  44.323  1.00  0.00           O
ATOM   2255  N   ALA   144      37.476  27.585  44.318  1.00  0.00           N
ATOM   2256  H   ALA   144      38.351  27.745  44.796  1.00  0.00           H
ATOM   2257  CA  ALA   144      37.711  27.250  42.932  1.00  0.00           C
ATOM   2258  HA  ALA   144      37.025  26.440  42.681  1.00  0.00           H
ATOM   2259  CB  ALA   144      37.342  28.532  42.104  1.00  0.00           C
ATOM   2260  HB1 ALA   144      38.010  29.378  42.264  1.00  0.00           H
ATOM   2261  HB2 ALA   144      36.294  28.793  42.250  1.00  0.00           H
ATOM   2262  HB3 ALA   144      37.407  28.227  41.060  1.00  0.00           H
ATOM   2263  C   ALA   144      39.085  26.744  42.571  1.00  0.00           C
ATOM   2264  O   ALA   144      40.059  27.323  43.078  1.00  0.00           O
ATOM   2265  N   SER   145      39.177  25.613  41.876  1.00  0.00           N
ATOM   2266  H   SER   145      38.340  25.194  41.499  1.00  0.00           H
ATOM   2267  CA  SER   145      40.434  24.999  41.391  1.00  0.00           C
ATOM   2268  HA  SER   145      41.288  25.345  41.975  1.00  0.00           H
ATOM   2269  CB  SER   145      40.314  23.505  41.372  1.00  0.00           C
ATOM   2270  HB2 SER   145      39.397  23.118  40.927  1.00  0.00           H
ATOM   2271  HB3 SER   145      41.161  23.105  40.814  1.00  0.00           H
ATOM   2272  OG  SER   145      40.264  22.921  42.722  1.00  0.00           O
ATOM   2273  HG  SER   145      40.535  22.011  42.580  1.00  0.00           H
ATOM   2274  C   SER   145      40.746  25.475  39.952  1.00  0.00           C
ATOM   2275  O   SER   145      39.818  25.689  39.194  1.00  0.00           O
ATOM   2276  N   GLN   146      42.027  25.656  39.617  1.00  0.00           N
ATOM   2277  H   GLN   146      42.773  25.415  40.254  1.00  0.00           H
ATOM   2278  CA  GLN   146      42.412  26.139  38.312  1.00  0.00           C
ATOM   2279  HA  GLN   146      41.881  25.626  37.510  1.00  0.00           H
ATOM   2280  CB  GLN   146      42.174  27.622  38.363  1.00  0.00           C
ATOM   2281  HB2 GLN   146      42.483  27.961  37.374  1.00  0.00           H
ATOM   2282  HB3 GLN   146      41.125  27.919  38.376  1.00  0.00           H
ATOM   2283  CG  GLN   146      42.866  28.292  39.540  1.00  0.00           C
ATOM   2284  HG2 GLN   146      42.294  28.091  40.446  1.00  0.00           H
ATOM   2285  HG3 GLN   146      43.881  27.997  39.810  1.00  0.00           H
ATOM   2286  CD  GLN   146      42.850  29.748  39.479  1.00  0.00           C
ATOM   2287  OE1 GLN   146      43.330  30.342  40.421  1.00  0.00           O
ATOM   2288  NE2 GLN   146      42.340  30.449  38.474  1.00  0.00           N
ATOM   2289 HE21 GLN   146      42.443  31.452  38.410  1.00  0.00           H
ATOM   2290 HE22 GLN   146      41.850  29.911  37.774  1.00  0.00           H
ATOM   2291  C   GLN   146      43.887  25.872  38.045  1.00  0.00           C
ATOM   2292  O   GLN   146      44.721  25.811  38.923  1.00  0.00           O
ATOM   2293  N   ASN   147      44.182  25.721  36.756  1.00  0.00           N
ATOM   2294  H   ASN   147      43.363  25.598  36.179  1.00  0.00           H
ATOM   2295  CA  ASN   147      45.473  25.155  36.258  1.00  0.00           C
ATOM   2296  HA  ASN   147      46.115  24.969  37.118  1.00  0.00           H
ATOM   2297  CB  ASN   147      45.160  23.782  35.615  1.00  0.00           C
ATOM   2298  HB2 ASN   147      44.637  23.896  34.666  1.00  0.00           H
ATOM   2299  HB3 ASN   147      46.008  23.127  35.412  1.00  0.00           H
ATOM   2300  CG  ASN   147      44.216  22.788  36.370  1.00  0.00           C
ATOM   2301  OD1 ASN   147      44.614  21.937  37.136  1.00  0.00           O
ATOM   2302  ND2 ASN   147      42.935  22.899  36.294  1.00  0.00           N
ATOM   2303 HD21 ASN   147      42.518  23.445  35.554  1.00  0.00           H
ATOM   2304 HD22 ASN   147      42.381  22.358  36.943  1.00  0.00           H
ATOM   2305  C   ASN   147      46.389  26.058  35.373  1.00  0.00           C
ATOM   2306  O   ASN   147      47.503  25.730  35.116  1.00  0.00           O
ATOM   2307  N   LYS   148      45.894  27.221  35.053  1.00  0.00           N
ATOM   2308  H   LYS   148      44.993  27.414  35.467  1.00  0.00           H
ATOM   2309  CA  LYS   148      46.454  28.397  34.373  1.00  0.00           C
ATOM   2310  HA  LYS   148      47.509  28.582  34.574  1.00  0.00           H
ATOM   2311  CB  LYS   148      46.256  28.241  32.809  1.00  0.00           C
ATOM   2312  HB2 LYS   148      46.803  29.078  32.375  1.00  0.00           H
ATOM   2313  HB3 LYS   148      46.811  27.343  32.535  1.00  0.00           H
ATOM   2314  CG  LYS   148      44.808  28.068  32.312  1.00  0.00           C
ATOM   2315  HG2 LYS   148      44.274  27.201  32.703  1.00  0.00           H
ATOM   2316  HG3 LYS   148      44.246  28.969  32.557  1.00  0.00           H
ATOM   2317  CD  LYS   148      44.866  28.082  30.799  1.00  0.00           C
ATOM   2318  HD2 LYS   148      45.382  29.007  30.547  1.00  0.00           H
ATOM   2319  HD3 LYS   148      45.506  27.270  30.453  1.00  0.00           H
ATOM   2320  CE  LYS   148      43.453  28.110  30.116  1.00  0.00           C
ATOM   2321  HE2 LYS   148      42.942  28.939  30.605  1.00  0.00           H
ATOM   2322  HE3 LYS   148      43.604  28.369  29.068  1.00  0.00           H
ATOM   2323  NZ  LYS   148      42.763  26.854  30.336  1.00  0.00           N
ATOM   2324  HZ1 LYS   148      41.985  26.832  29.693  1.00  0.00           H
ATOM   2325  HZ2 LYS   148      42.421  26.706  31.276  1.00  0.00           H
ATOM   2326  HZ3 LYS   148      43.326  26.035  30.156  1.00  0.00           H
ATOM   2327  C   LYS   148      45.782  29.634  34.946  1.00  0.00           C
ATOM   2328  O   LYS   148      44.933  29.595  35.801  1.00  0.00           O
ATOM   2329  N   ILE   149      46.208  30.793  34.447  1.00  0.00           N
ATOM   2330  H   ILE   149      47.056  30.773  33.898  1.00  0.00           H
ATOM   2331  CA  ILE   149      45.607  32.090  34.873  1.00  0.00           C
ATOM   2332  HA  ILE   149      45.571  32.120  35.963  1.00  0.00           H
ATOM   2333  CB  ILE   149      46.580  33.158  34.225  1.00  0.00           C
ATOM   2334  HB  ILE   149      47.642  32.920  34.276  1.00  0.00           H
ATOM   2335  CG2 ILE   149      46.276  33.319  32.692  1.00  0.00           C
ATOM   2336 HG21 ILE   149      46.239  32.396  32.112  1.00  0.00           H
ATOM   2337 HG22 ILE   149      47.117  33.784  32.177  1.00  0.00           H
ATOM   2338 HG23 ILE   149      45.391  33.922  32.488  1.00  0.00           H
ATOM   2339  CG1 ILE   149      46.367  34.579  34.878  1.00  0.00           C
ATOM   2340 HG12 ILE   149      47.140  35.250  34.501  1.00  0.00           H
ATOM   2341 HG13 ILE   149      45.347  34.862  34.619  1.00  0.00           H
ATOM   2342  CD1 ILE   149      46.484  34.410  36.373  1.00  0.00           C
ATOM   2343 HD11 ILE   149      46.654  35.413  36.764  1.00  0.00           H
ATOM   2344 HD12 ILE   149      47.183  33.612  36.621  1.00  0.00           H
ATOM   2345 HD13 ILE   149      45.475  34.189  36.723  1.00  0.00           H
ATOM   2346  C   ILE   149      44.107  32.373  34.566  1.00  0.00           C
ATOM   2347  O   ILE   149      43.453  33.093  35.384  1.00  0.00           O
ATOM   2348  N   ASN   150      43.582  31.784  33.545  1.00  0.00           N
ATOM   2349  H   ASN   150      44.239  31.332  32.926  1.00  0.00           H
ATOM   2350  CA  ASN   150      42.330  32.142  32.779  1.00  0.00           C
ATOM   2351  HA  ASN   150      41.897  32.975  33.333  1.00  0.00           H
ATOM   2352  CB  ASN   150      42.541  32.723  31.352  1.00  0.00           C
ATOM   2353  HB2 ASN   150      41.597  33.178  31.052  1.00  0.00           H
ATOM   2354  HB3 ASN   150      43.269  33.532  31.383  1.00  0.00           H
ATOM   2355  CG  ASN   150      43.111  31.652  30.497  1.00  0.00           C
ATOM   2356  OD1 ASN   150      44.126  31.082  30.802  1.00  0.00           O
ATOM   2357  ND2 ASN   150      42.506  31.373  29.381  1.00  0.00           N
ATOM   2358 HD21 ASN   150      41.658  31.906  29.251  1.00  0.00           H
ATOM   2359 HD22 ASN   150      42.996  30.711  28.797  1.00  0.00           H
ATOM   2360  C   ASN   150      41.216  30.969  32.845  1.00  0.00           C
ATOM   2361  O   ASN   150      40.610  30.563  31.835  1.00  0.00           O
ATOM   2362  N   GLU   151      40.958  30.428  34.014  1.00  0.00           N
ATOM   2363  H   GLU   151      41.478  30.809  34.791  1.00  0.00           H
ATOM   2364  CA  GLU   151      39.907  29.427  34.359  1.00  0.00           C
ATOM   2365  HA  GLU   151      38.914  29.629  33.956  1.00  0.00           H
ATOM   2366  CB  GLU   151      40.263  28.073  33.773  1.00  0.00           C
ATOM   2367  HB2 GLU   151      39.408  27.403  33.872  1.00  0.00           H
ATOM   2368  HB3 GLU   151      40.537  28.121  32.719  1.00  0.00           H
ATOM   2369  CG  GLU   151      41.455  27.409  34.572  1.00  0.00           C
ATOM   2370  HG2 GLU   151      42.364  27.982  34.391  1.00  0.00           H
ATOM   2371  HG3 GLU   151      41.229  27.288  35.631  1.00  0.00           H
ATOM   2372  CD  GLU   151      41.861  26.043  33.936  1.00  0.00           C
ATOM   2373  OE1 GLU   151      41.848  25.932  32.693  1.00  0.00           O
ATOM   2374  OE2 GLU   151      42.055  25.072  34.680  1.00  0.00           O
ATOM   2375  C   GLU   151      39.715  29.260  35.790  1.00  0.00           C
ATOM   2376  O   GLU   151      40.511  29.705  36.644  1.00  0.00           O
ATOM   2377  N   GLY   152      38.593  28.624  36.091  1.00  0.00           N
ATOM   2378  H   GLY   152      37.858  28.324  35.466  1.00  0.00           H
ATOM   2379  CA  GLY   152      38.137  28.524  37.491  1.00  0.00           C
ATOM   2380  HA2 GLY   152      38.946  28.111  38.091  1.00  0.00           H
ATOM   2381  HA3 GLY   152      37.755  29.527  37.682  1.00  0.00           H
ATOM   2382  C   GLY   152      37.007  27.654  37.640  1.00  0.00           C
ATOM   2383  O   GLY   152      35.851  28.091  37.629  1.00  0.00           O
ATOM   2384  N   ILE   153      37.349  26.332  37.710  1.00  0.00           N
ATOM   2385  H   ILE   153      38.322  26.076  37.794  1.00  0.00           H
ATOM   2386  CA  ILE   153      36.456  25.323  38.232  1.00  0.00           C
ATOM   2387  HA  ILE   153      35.629  25.292  37.522  1.00  0.00           H
ATOM   2388  CB  ILE   153      37.116  23.872  38.193  1.00  0.00           C
ATOM   2389  HB  ILE   153      37.969  23.864  38.872  1.00  0.00           H
ATOM   2390  CG2 ILE   153      36.085  22.839  38.813  1.00  0.00           C
ATOM   2391 HG21 ILE   153      36.174  21.803  38.486  1.00  0.00           H
ATOM   2392 HG22 ILE   153      35.087  23.143  38.496  1.00  0.00           H
ATOM   2393 HG23 ILE   153      36.165  22.920  39.897  1.00  0.00           H
ATOM   2394  CG1 ILE   153      37.460  23.344  36.827  1.00  0.00           C
ATOM   2395 HG12 ILE   153      37.649  22.270  36.862  1.00  0.00           H
ATOM   2396 HG13 ILE   153      36.611  23.646  36.212  1.00  0.00           H
ATOM   2397  CD1 ILE   153      38.780  23.848  36.291  1.00  0.00           C
ATOM   2398 HD11 ILE   153      38.779  23.319  35.340  1.00  0.00           H
ATOM   2399 HD12 ILE   153      39.668  23.418  36.756  1.00  0.00           H
ATOM   2400 HD13 ILE   153      38.874  24.934  36.297  1.00  0.00           H
ATOM   2401  C   ILE   153      35.890  25.671  39.617  1.00  0.00           C
ATOM   2402  O   ILE   153      36.544  25.553  40.612  1.00  0.00           O
ATOM   2403  N   LEU   154      34.588  25.900  39.707  1.00  0.00           N
ATOM   2404  H   LEU   154      34.084  26.058  38.846  1.00  0.00           H
ATOM   2405  CA  LEU   154      33.903  26.041  40.988  1.00  0.00           C
ATOM   2406  HA  LEU   154      34.384  26.825  41.573  1.00  0.00           H
ATOM   2407  CB  LEU   154      32.541  26.654  40.678  1.00  0.00           C
ATOM   2408  HB2 LEU   154      32.694  27.589  40.138  1.00  0.00           H
ATOM   2409  HB3 LEU   154      31.996  25.953  40.047  1.00  0.00           H
ATOM   2410  CG  LEU   154      31.517  26.869  41.855  1.00  0.00           C
ATOM   2411  HG  LEU   154      31.264  25.932  42.354  1.00  0.00           H
ATOM   2412  CD1 LEU   154      31.964  27.772  42.951  1.00  0.00           C
ATOM   2413 HD11 LEU   154      32.364  28.649  42.443  1.00  0.00           H
ATOM   2414 HD12 LEU   154      32.745  27.291  43.542  1.00  0.00           H
ATOM   2415 HD13 LEU   154      31.077  28.137  43.469  1.00  0.00           H
ATOM   2416  CD2 LEU   154      30.212  27.482  41.387  1.00  0.00           C
ATOM   2417 HD21 LEU   154      29.835  26.779  40.646  1.00  0.00           H
ATOM   2418 HD22 LEU   154      29.506  27.682  42.193  1.00  0.00           H
ATOM   2419 HD23 LEU   154      30.424  28.461  40.957  1.00  0.00           H
ATOM   2420  C   LEU   154      33.900  24.709  41.770  1.00  0.00           C
ATOM   2421  O   LEU   154      33.133  23.723  41.481  1.00  0.00           O
ATOM   2422  N   GLN   155      34.565  24.718  42.940  1.00  0.00           N
ATOM   2423  H   GLN   155      35.110  25.531  43.190  1.00  0.00           H
ATOM   2424  CA  GLN   155      34.567  23.626  43.926  1.00  0.00           C
ATOM   2425  HA  GLN   155      34.810  22.696  43.412  1.00  0.00           H
ATOM   2426  CB  GLN   155      35.560  23.844  45.046  1.00  0.00           C
ATOM   2427  HB2 GLN   155      35.362  24.835  45.455  1.00  0.00           H
ATOM   2428  HB3 GLN   155      35.354  23.113  45.828  1.00  0.00           H
ATOM   2429  CG  GLN   155      36.973  23.755  44.487  1.00  0.00           C
ATOM   2430  HG2 GLN   155      37.124  22.689  44.315  1.00  0.00           H
ATOM   2431  HG3 GLN   155      37.079  24.268  43.531  1.00  0.00           H
ATOM   2432  CD  GLN   155      38.073  24.267  45.361  1.00  0.00           C
ATOM   2433  OE1 GLN   155      37.912  24.494  46.547  1.00  0.00           O
ATOM   2434  NE2 GLN   155      39.273  24.358  44.916  1.00  0.00           N
ATOM   2435 HE21 GLN   155      39.959  24.848  45.471  1.00  0.00           H
ATOM   2436 HE22 GLN   155      39.606  23.840  44.116  1.00  0.00           H
ATOM   2437  C   GLN   155      33.144  23.465  44.566  1.00  0.00           C
ATOM   2438  O   GLN   155      32.632  22.389  44.879  1.00  0.00           O
ATOM   2439  N   ARG   156      32.550  24.602  44.997  1.00  0.00           N
ATOM   2440  H   ARG   156      32.993  25.455  44.685  1.00  0.00           H
ATOM   2441  CA  ARG   156      31.442  24.767  46.005  1.00  0.00           C
ATOM   2442  HA  ARG   156      30.511  24.231  45.822  1.00  0.00           H
ATOM   2443  CB  ARG   156      31.978  24.614  47.467  1.00  0.00           C
ATOM   2444  HB2 ARG   156      32.894  25.204  47.489  1.00  0.00           H
ATOM   2445  HB3 ARG   156      31.306  25.008  48.230  1.00  0.00           H
ATOM   2446  CG  ARG   156      32.361  23.134  47.796  1.00  0.00           C
ATOM   2447  HG2 ARG   156      31.555  22.428  47.602  1.00  0.00           H
ATOM   2448  HG3 ARG   156      33.193  22.707  47.237  1.00  0.00           H
ATOM   2449  CD  ARG   156      32.772  23.106  49.272  1.00  0.00           C
ATOM   2450  HD2 ARG   156      33.485  23.911  49.451  1.00  0.00           H
ATOM   2451  HD3 ARG   156      31.890  23.388  49.846  1.00  0.00           H
ATOM   2452  NE  ARG   156      33.314  21.847  49.680  1.00  0.00           N
ATOM   2453  HE  ARG   156      33.236  21.072  49.037  1.00  0.00           H
ATOM   2454  CZ  ARG   156      33.924  21.638  50.863  1.00  0.00           C
ATOM   2455  NH1 ARG   156      34.250  22.512  51.706  1.00  0.00           N
ATOM   2456 HH11 ARG   156      33.937  23.454  51.517  1.00  0.00           H
ATOM   2457 HH12 ARG   156      34.540  22.089  52.578  1.00  0.00           H
ATOM   2458  NH2 ARG   156      34.241  20.445  51.247  1.00  0.00           N
ATOM   2459 HH21 ARG   156      34.017  19.702  50.601  1.00  0.00           H
ATOM   2460 HH22 ARG   156      34.679  20.289  52.143  1.00  0.00           H
ATOM   2461  C   ARG   156      30.956  26.197  45.923  1.00  0.00           C
ATOM   2462  O   ARG   156      31.718  27.134  45.914  1.00  0.00           O
ATOM   2463  N   TRP   157      29.604  26.383  45.840  1.00  0.00           N
ATOM   2464  H   TRP   157      29.092  25.522  45.712  1.00  0.00           H
ATOM   2465  CA  TRP   157      29.009  27.666  46.156  1.00  0.00           C
ATOM   2466  HA  TRP   157      29.488  28.456  45.578  1.00  0.00           H
ATOM   2467  CB  TRP   157      27.548  27.736  45.821  1.00  0.00           C
ATOM   2468  HB2 TRP   157      26.998  26.884  46.220  1.00  0.00           H
ATOM   2469  HB3 TRP   157      27.106  28.522  46.434  1.00  0.00           H
ATOM   2470  CG  TRP   157      27.154  27.978  44.421  1.00  0.00           C
ATOM   2471  CD1 TRP   157      26.304  27.135  43.738  1.00  0.00           C
ATOM   2472  HD1 TRP   157      25.903  26.223  44.154  1.00  0.00           H
ATOM   2473  NE1 TRP   157      26.161  27.620  42.430  1.00  0.00           N
ATOM   2474  HE1 TRP   157      25.581  27.234  41.699  1.00  0.00           H
ATOM   2475  CE2 TRP   157      26.816  28.844  42.263  1.00  0.00           C
ATOM   2476  CZ2 TRP   157      26.846  29.789  41.200  1.00  0.00           C
ATOM   2477  HZ2 TRP   157      26.190  29.656  40.353  1.00  0.00           H
ATOM   2478  CH2 TRP   157      27.681  30.918  41.282  1.00  0.00           C
ATOM   2479  HH2 TRP   157      27.610  31.665  40.505  1.00  0.00           H
ATOM   2480  CZ3 TRP   157      28.405  31.110  42.411  1.00  0.00           C
ATOM   2481  HZ3 TRP   157      28.836  32.092  42.545  1.00  0.00           H
ATOM   2482  CE3 TRP   157      28.388  30.190  43.534  1.00  0.00           C
ATOM   2483  HE3 TRP   157      28.935  30.373  44.446  1.00  0.00           H
ATOM   2484  CD2 TRP   157      27.570  29.033  43.486  1.00  0.00           C
ATOM   2485  C   TRP   157      29.292  28.001  47.633  1.00  0.00           C
ATOM   2486  O   TRP   157      29.517  27.068  48.450  1.00  0.00           O
ATOM   2487  N   THR   158      29.409  29.338  47.942  1.00  0.00           N
ATOM   2488  H   THR   158      29.108  29.848  47.124  1.00  0.00           H
ATOM   2489  CA  THR   158      29.274  30.059  49.281  1.00  0.00           C
ATOM   2490  HA  THR   158      28.837  29.294  49.923  1.00  0.00           H
ATOM   2491  CB  THR   158      30.680  30.468  49.804  1.00  0.00           C
ATOM   2492  HB  THR   158      30.510  30.871  50.801  1.00  0.00           H
ATOM   2493  CG2 THR   158      31.718  29.310  50.034  1.00  0.00           C
ATOM   2494 HG21 THR   158      32.629  29.734  50.454  1.00  0.00           H
ATOM   2495 HG22 THR   158      31.998  28.847  49.087  1.00  0.00           H
ATOM   2496 HG23 THR   158      31.290  28.631  50.771  1.00  0.00           H
ATOM   2497  OG1 THR   158      31.201  31.484  48.923  1.00  0.00           O
ATOM   2498  HG1 THR   158      32.039  31.766  49.299  1.00  0.00           H
ATOM   2499  C   THR   158      28.276  31.195  49.203  1.00  0.00           C
ATOM   2500  O   THR   158      27.564  31.329  48.249  1.00  0.00           O
ATOM   2501  N   LYS   159      28.141  32.146  50.152  1.00  0.00           N
ATOM   2502  H   LYS   159      28.723  32.115  50.977  1.00  0.00           H
ATOM   2503  CA  LYS   159      27.375  33.444  49.977  1.00  0.00           C
ATOM   2504  HA  LYS   159      27.440  33.923  50.955  1.00  0.00           H
ATOM   2505  CB  LYS   159      28.183  34.366  49.049  1.00  0.00           C
ATOM   2506  HB2 LYS   159      28.435  33.869  48.112  1.00  0.00           H
ATOM   2507  HB3 LYS   159      27.610  35.288  48.959  1.00  0.00           H
ATOM   2508  CG  LYS   159      29.513  34.865  49.703  1.00  0.00           C
ATOM   2509  HG2 LYS   159      29.169  35.131  50.703  1.00  0.00           H
ATOM   2510  HG3 LYS   159      30.179  34.012  49.575  1.00  0.00           H
ATOM   2511  CD  LYS   159      29.999  36.062  48.866  1.00  0.00           C
ATOM   2512  HD2 LYS   159      30.675  35.801  48.052  1.00  0.00           H
ATOM   2513  HD3 LYS   159      29.107  36.496  48.412  1.00  0.00           H
ATOM   2514  CE  LYS   159      30.774  36.931  49.780  1.00  0.00           C
ATOM   2515  HE2 LYS   159      30.132  37.063  50.651  1.00  0.00           H
ATOM   2516  HE3 LYS   159      31.592  36.298  50.123  1.00  0.00           H
ATOM   2517  NZ  LYS   159      31.189  38.244  49.398  1.00  0.00           N
ATOM   2518  HZ1 LYS   159      31.645  38.241  48.498  1.00  0.00           H
ATOM   2519  HZ2 LYS   159      31.738  38.678  50.126  1.00  0.00           H
ATOM   2520  HZ3 LYS   159      30.393  38.863  49.342  1.00  0.00           H
ATOM   2521  C   LYS   159      25.836  33.366  49.632  1.00  0.00           C
ATOM   2522  O   LYS   159      25.239  34.230  48.971  1.00  0.00           O
ATOM   2523  N   GLY   160      25.144  32.242  49.992  1.00  0.00           N
ATOM   2524  H   GLY   160      25.652  31.520  50.482  1.00  0.00           H
ATOM   2525  CA  GLY   160      23.791  31.948  49.599  1.00  0.00           C
ATOM   2526  HA2 GLY   160      23.329  31.274  50.318  1.00  0.00           H
ATOM   2527  HA3 GLY   160      23.149  32.818  49.727  1.00  0.00           H
ATOM   2528  C   GLY   160      23.585  31.382  48.124  1.00  0.00           C
ATOM   2529  O   GLY   160      22.441  31.288  47.823  1.00  0.00           O
ATOM   2530  N   PHE   161      24.548  31.194  47.302  1.00  0.00           N
ATOM   2531  H   PHE   161      25.523  31.256  47.557  1.00  0.00           H
ATOM   2532  CA  PHE   161      24.358  30.527  45.995  1.00  0.00           C
ATOM   2533  HA  PHE   161      23.591  31.063  45.434  1.00  0.00           H
ATOM   2534  CB  PHE   161      25.559  30.780  45.091  1.00  0.00           C
ATOM   2535  HB2 PHE   161      26.455  30.380  45.564  1.00  0.00           H
ATOM   2536  HB3 PHE   161      25.415  30.238  44.155  1.00  0.00           H
ATOM   2537  CG  PHE   161      25.717  32.260  44.753  1.00  0.00           C
ATOM   2538  CD1 PHE   161      26.279  33.121  45.682  1.00  0.00           C
ATOM   2539  HD1 PHE   161      26.497  32.705  46.655  1.00  0.00           H
ATOM   2540  CE1 PHE   161      26.365  34.484  45.345  1.00  0.00           C
ATOM   2541  HE1 PHE   161      26.716  35.139  46.128  1.00  0.00           H
ATOM   2542  CZ  PHE   161      26.208  34.979  44.046  1.00  0.00           C
ATOM   2543  HZ  PHE   161      26.379  36.028  43.851  1.00  0.00           H
ATOM   2544  CE2 PHE   161      25.705  34.077  43.085  1.00  0.00           C
ATOM   2545  HE2 PHE   161      25.413  34.395  42.096  1.00  0.00           H
ATOM   2546  CD2 PHE   161      25.438  32.719  43.411  1.00  0.00           C
ATOM   2547  HD2 PHE   161      25.023  32.052  42.670  1.00  0.00           H
ATOM   2548  C   PHE   161      24.061  29.016  45.972  1.00  0.00           C
ATOM   2549  O   PHE   161      24.666  28.208  46.638  1.00  0.00           O
ATOM   2550  N   ASP   162      23.130  28.699  45.135  1.00  0.00           N
ATOM   2551  H   ASP   162      22.725  29.506  44.683  1.00  0.00           H
ATOM   2552  CA  ASP   162      22.516  27.383  44.886  1.00  0.00           C
ATOM   2553  HA  ASP   162      23.242  26.584  45.039  1.00  0.00           H
ATOM   2554  CB  ASP   162      21.298  27.222  45.821  1.00  0.00           C
ATOM   2555  HB2 ASP   162      21.414  27.710  46.789  1.00  0.00           H
ATOM   2556  HB3 ASP   162      20.428  27.765  45.452  1.00  0.00           H
ATOM   2557  CG  ASP   162      20.847  25.811  46.125  1.00  0.00           C
ATOM   2558  OD1 ASP   162      19.695  25.582  46.584  1.00  0.00           O
ATOM   2559  OD2 ASP   162      21.634  24.869  45.834  1.00  0.00           O
ATOM   2560  C   ASP   162      21.984  27.229  43.393  1.00  0.00           C
ATOM   2561  O   ASP   162      21.013  26.523  43.074  1.00  0.00           O
ATOM   2562  N   ILE   163      22.631  27.875  42.413  1.00  0.00           N
ATOM   2563  H   ILE   163      23.353  28.493  42.754  1.00  0.00           H
ATOM   2564  CA  ILE   163      22.316  27.789  40.951  1.00  0.00           C
ATOM   2565  HA  ILE   163      21.241  27.834  40.781  1.00  0.00           H
ATOM   2566  CB  ILE   163      22.988  28.987  40.159  1.00  0.00           C
ATOM   2567  HB  ILE   163      24.036  29.086  40.447  1.00  0.00           H
ATOM   2568  CG2 ILE   163      22.812  28.811  38.679  1.00  0.00           C
ATOM   2569 HG21 ILE   163      23.194  29.672  38.130  1.00  0.00           H
ATOM   2570 HG22 ILE   163      21.759  28.818  38.397  1.00  0.00           H
ATOM   2571 HG23 ILE   163      23.174  27.828  38.379  1.00  0.00           H
ATOM   2572  CG1 ILE   163      22.348  30.285  40.656  1.00  0.00           C
ATOM   2573 HG12 ILE   163      21.350  30.456  40.253  1.00  0.00           H
ATOM   2574 HG13 ILE   163      22.368  30.315  41.746  1.00  0.00           H
ATOM   2575  CD1 ILE   163      23.335  31.486  40.363  1.00  0.00           C
ATOM   2576 HD11 ILE   163      24.335  31.332  40.772  1.00  0.00           H
ATOM   2577 HD12 ILE   163      23.042  32.424  40.832  1.00  0.00           H
ATOM   2578 HD13 ILE   163      23.458  31.733  39.308  1.00  0.00           H
ATOM   2579  C   ILE   163      22.977  26.483  40.472  1.00  0.00           C
ATOM   2580  O   ILE   163      24.159  26.259  40.650  1.00  0.00           O
ATOM   2581  N   PRO   164      22.148  25.627  39.899  1.00  0.00           N
ATOM   2582  CD  PRO   164      20.729  25.808  39.535  1.00  0.00           C
ATOM   2583  HD2 PRO   164      20.632  26.775  39.044  1.00  0.00           H
ATOM   2584  HD3 PRO   164      20.133  25.581  40.419  1.00  0.00           H
ATOM   2585  CG  PRO   164      20.359  24.726  38.487  1.00  0.00           C
ATOM   2586  HG2 PRO   164      20.741  25.076  37.528  1.00  0.00           H
ATOM   2587  HG3 PRO   164      19.330  24.390  38.619  1.00  0.00           H
ATOM   2588  CB  PRO   164      21.269  23.558  38.971  1.00  0.00           C
ATOM   2589  HB2 PRO   164      21.427  22.860  38.147  1.00  0.00           H
ATOM   2590  HB3 PRO   164      20.818  23.093  39.847  1.00  0.00           H
ATOM   2591  CA  PRO   164      22.523  24.273  39.484  1.00  0.00           C
ATOM   2592  HA  PRO   164      22.973  23.766  40.338  1.00  0.00           H
ATOM   2593  C   PRO   164      23.550  24.291  38.354  1.00  0.00           C
ATOM   2594  O   PRO   164      23.600  25.265  37.652  1.00  0.00           O
ATOM   2595  N   ASN   165      24.070  23.096  38.202  1.00  0.00           N
ATOM   2596  H   ASN   165      23.735  22.363  38.813  1.00  0.00           H
ATOM   2597  CA  ASN   165      24.930  22.671  37.052  1.00  0.00           C
ATOM   2598  HA  ASN   165      25.287  21.677  37.318  1.00  0.00           H
ATOM   2599  CB  ASN   165      24.122  22.596  35.779  1.00  0.00           C
ATOM   2600  HB2 ASN   165      23.816  23.595  35.466  1.00  0.00           H
ATOM   2601  HB3 ASN   165      24.880  22.124  35.154  1.00  0.00           H
ATOM   2602  CG  ASN   165      22.905  21.767  35.894  1.00  0.00           C
ATOM   2603  OD1 ASN   165      21.767  22.139  35.604  1.00  0.00           O
ATOM   2604  ND2 ASN   165      22.967  20.496  36.371  1.00  0.00           N
ATOM   2605 HD21 ASN   165      23.840  20.004  36.489  1.00  0.00           H
ATOM   2606 HD22 ASN   165      22.066  20.038  36.372  1.00  0.00           H
ATOM   2607  C   ASN   165      26.243  23.488  36.911  1.00  0.00           C
ATOM   2608  O   ASN   165      27.001  23.255  36.039  1.00  0.00           O
ATOM   2609  N   ILE   166      26.598  24.476  37.786  1.00  0.00           N
ATOM   2610  H   ILE   166      25.865  24.704  38.443  1.00  0.00           H
ATOM   2611  CA  ILE   166      27.800  25.270  37.739  1.00  0.00           C
ATOM   2612  HA  ILE   166      28.094  25.345  36.692  1.00  0.00           H
ATOM   2613  CB  ILE   166      27.634  26.670  38.312  1.00  0.00           C
ATOM   2614  HB  ILE   166      27.664  26.622  39.400  1.00  0.00           H
ATOM   2615  CG2 ILE   166      28.831  27.567  37.991  1.00  0.00           C
ATOM   2616 HG21 ILE   166      28.631  28.547  38.424  1.00  0.00           H
ATOM   2617 HG22 ILE   166      28.996  27.572  36.913  1.00  0.00           H
ATOM   2618 HG23 ILE   166      29.775  27.176  38.369  1.00  0.00           H
ATOM   2619  CG1 ILE   166      26.378  27.515  37.851  1.00  0.00           C
ATOM   2620 HG12 ILE   166      25.560  27.024  38.378  1.00  0.00           H
ATOM   2621 HG13 ILE   166      26.487  28.533  38.227  1.00  0.00           H
ATOM   2622  CD1 ILE   166      26.201  27.619  36.307  1.00  0.00           C
ATOM   2623 HD11 ILE   166      27.028  28.211  35.911  1.00  0.00           H
ATOM   2624 HD12 ILE   166      25.242  28.122  36.183  1.00  0.00           H
ATOM   2625 HD13 ILE   166      26.053  26.608  35.927  1.00  0.00           H
ATOM   2626  C   ILE   166      28.977  24.445  38.401  1.00  0.00           C
ATOM   2627  O   ILE   166      30.124  24.348  37.877  1.00  0.00           O
ATOM   2628  N   GLU   167      28.769  23.918  39.631  1.00  0.00           N
ATOM   2629  H   GLU   167      27.904  24.077  40.126  1.00  0.00           H
ATOM   2630  CA  GLU   167      29.759  23.244  40.461  1.00  0.00           C
ATOM   2631  HA  GLU   167      30.558  23.938  40.722  1.00  0.00           H
ATOM   2632  CB  GLU   167      29.166  22.776  41.875  1.00  0.00           C
ATOM   2633  HB2 GLU   167      28.215  22.279  41.689  1.00  0.00           H
ATOM   2634  HB3 GLU   167      29.846  22.078  42.364  1.00  0.00           H
ATOM   2635  CG  GLU   167      28.983  24.005  42.807  1.00  0.00           C
ATOM   2636  HG2 GLU   167      29.990  24.193  43.181  1.00  0.00           H
ATOM   2637  HG3 GLU   167      28.645  24.851  42.208  1.00  0.00           H
ATOM   2638  CD  GLU   167      27.980  23.741  43.960  1.00  0.00           C
ATOM   2639  OE1 GLU   167      28.364  23.779  45.189  1.00  0.00           O
ATOM   2640  OE2 GLU   167      26.850  23.443  43.623  1.00  0.00           O
ATOM   2641  C   GLU   167      30.505  22.116  39.689  1.00  0.00           C
ATOM   2642  O   GLU   167      29.872  21.330  38.994  1.00  0.00           O
ATOM   2643  N   ASN   168      31.804  22.064  39.792  1.00  0.00           N
ATOM   2644  H   ASN   168      32.118  22.679  40.528  1.00  0.00           H
ATOM   2645  CA  ASN   168      32.748  21.215  39.078  1.00  0.00           C
ATOM   2646  HA  ASN   168      33.732  21.490  39.458  1.00  0.00           H
ATOM   2647  CB  ASN   168      32.416  19.765  39.484  1.00  0.00           C
ATOM   2648  HB2 ASN   168      31.489  19.418  39.026  1.00  0.00           H
ATOM   2649  HB3 ASN   168      33.114  19.014  39.111  1.00  0.00           H
ATOM   2650  CG  ASN   168      32.332  19.560  40.940  1.00  0.00           C
ATOM   2651  OD1 ASN   168      33.328  19.518  41.646  1.00  0.00           O
ATOM   2652  ND2 ASN   168      31.227  19.271  41.459  1.00  0.00           N
ATOM   2653 HD21 ASN   168      30.376  19.287  40.915  1.00  0.00           H
ATOM   2654 HD22 ASN   168      31.356  18.947  42.407  1.00  0.00           H
ATOM   2655  C   ASN   168      32.881  21.551  37.602  1.00  0.00           C
ATOM   2656  O   ASN   168      33.460  20.776  36.849  1.00  0.00           O
ATOM   2657  N   HID   169      32.516  22.778  37.273  1.00  0.00           N
ATOM   2658  H   HID   169      32.216  23.437  37.978  1.00  0.00           H
ATOM   2659  CA  HID   169      32.889  23.306  35.948  1.00  0.00           C
ATOM   2660  HA  HID   169      33.528  22.600  35.418  1.00  0.00           H
ATOM   2661  CB  HID   169      31.665  23.375  35.105  1.00  0.00           C
ATOM   2662  HB2 HID   169      30.996  24.043  35.650  1.00  0.00           H
ATOM   2663  HB3 HID   169      31.976  23.812  34.156  1.00  0.00           H
ATOM   2664  CG  HID   169      30.967  22.086  34.909  1.00  0.00           C
ATOM   2665  ND1 HID   169      30.177  21.448  35.829  1.00  0.00           N
ATOM   2666  HD1 HID   169      30.044  21.809  36.763  1.00  0.00           H
ATOM   2667  CE1 HID   169      29.757  20.218  35.351  1.00  0.00           C
ATOM   2668  HE1 HID   169      29.049  19.619  35.905  1.00  0.00           H
ATOM   2669  NE2 HID   169      30.215  20.158  34.086  1.00  0.00           N
ATOM   2670  CD2 HID   169      31.052  21.280  33.791  1.00  0.00           C
ATOM   2671  HD2 HID   169      31.666  21.405  32.912  1.00  0.00           H
ATOM   2672  C   HID   169      33.547  24.619  36.075  1.00  0.00           C
ATOM   2673  O   HID   169      33.302  25.369  37.006  1.00  0.00           O
ATOM   2674  N   ASP   170      34.375  24.983  35.141  1.00  0.00           N
ATOM   2675  H   ASP   170      34.467  24.351  34.359  1.00  0.00           H
ATOM   2676  CA  ASP   170      35.002  26.321  34.925  1.00  0.00           C
ATOM   2677  HA  ASP   170      35.465  26.726  35.825  1.00  0.00           H
ATOM   2678  CB  ASP   170      36.105  26.069  33.930  1.00  0.00           C
ATOM   2679  HB2 ASP   170      36.870  25.563  34.517  1.00  0.00           H
ATOM   2680  HB3 ASP   170      35.723  25.459  33.111  1.00  0.00           H
ATOM   2681  CG  ASP   170      36.785  27.317  33.378  1.00  0.00           C
ATOM   2682  OD1 ASP   170      36.780  28.365  34.063  1.00  0.00           O
ATOM   2683  OD2 ASP   170      37.422  27.307  32.264  1.00  0.00           O
ATOM   2684  C   ASP   170      34.055  27.466  34.505  1.00  0.00           C
ATOM   2685  O   ASP   170      33.298  27.401  33.597  1.00  0.00           O
ATOM   2686  N   VAL   171      34.039  28.555  35.302  1.00  0.00           N
ATOM   2687  H   VAL   171      34.680  28.698  36.068  1.00  0.00           H
ATOM   2688  CA  VAL   171      33.103  29.755  35.178  1.00  0.00           C
ATOM   2689  HA  VAL   171      32.109  29.412  34.889  1.00  0.00           H
ATOM   2690  CB  VAL   171      32.895  30.396  36.576  1.00  0.00           C
ATOM   2691  HB  VAL   171      32.097  31.121  36.422  1.00  0.00           H
ATOM   2692  CG1 VAL   171      32.220  29.379  37.405  1.00  0.00           C
ATOM   2693 HG11 VAL   171      31.133  29.405  37.332  1.00  0.00           H
ATOM   2694 HG12 VAL   171      32.618  28.375  37.263  1.00  0.00           H
ATOM   2695 HG13 VAL   171      32.337  29.604  38.466  1.00  0.00           H
ATOM   2696  CG2 VAL   171      34.126  31.136  37.120  1.00  0.00           C
ATOM   2697 HG21 VAL   171      35.010  30.499  37.152  1.00  0.00           H
ATOM   2698 HG22 VAL   171      33.876  31.558  38.094  1.00  0.00           H
ATOM   2699 HG23 VAL   171      34.405  31.992  36.505  1.00  0.00           H
ATOM   2700  C   VAL   171      33.590  30.832  34.162  1.00  0.00           C
ATOM   2701  O   VAL   171      32.835  31.745  33.838  1.00  0.00           O
ATOM   2702  N   VAL   172      34.855  30.749  33.719  1.00  0.00           N
ATOM   2703  H   VAL   172      35.429  29.976  34.024  1.00  0.00           H
ATOM   2704  CA  VAL   172      35.319  31.601  32.635  1.00  0.00           C
ATOM   2705  HA  VAL   172      35.043  32.572  33.045  1.00  0.00           H
ATOM   2706  CB  VAL   172      36.911  31.562  32.553  1.00  0.00           C
ATOM   2707  HB  VAL   172      37.268  30.532  32.551  1.00  0.00           H
ATOM   2708  CG1 VAL   172      37.575  32.273  31.335  1.00  0.00           C
ATOM   2709 HG11 VAL   172      37.343  31.729  30.420  1.00  0.00           H
ATOM   2710 HG12 VAL   172      37.034  33.186  31.093  1.00  0.00           H
ATOM   2711 HG13 VAL   172      38.655  32.343  31.462  1.00  0.00           H
ATOM   2712  CG2 VAL   172      37.593  32.194  33.751  1.00  0.00           C
ATOM   2713 HG21 VAL   172      37.104  31.783  34.633  1.00  0.00           H
ATOM   2714 HG22 VAL   172      37.400  33.266  33.794  1.00  0.00           H
ATOM   2715 HG23 VAL   172      38.658  31.978  33.669  1.00  0.00           H
ATOM   2716  C   VAL   172      34.593  31.488  31.280  1.00  0.00           C
ATOM   2717  O   VAL   172      33.975  32.451  30.861  1.00  0.00           O
ATOM   2718  N   PRO   173      34.426  30.302  30.692  1.00  0.00           N
ATOM   2719  CD  PRO   173      34.811  28.973  31.188  1.00  0.00           C
ATOM   2720  HD2 PRO   173      33.993  28.543  31.765  1.00  0.00           H
ATOM   2721  HD3 PRO   173      35.774  28.973  31.701  1.00  0.00           H
ATOM   2722  CG  PRO   173      35.164  28.209  29.897  1.00  0.00           C
ATOM   2723  HG2 PRO   173      35.038  27.136  30.043  1.00  0.00           H
ATOM   2724  HG3 PRO   173      36.198  28.392  29.608  1.00  0.00           H
ATOM   2725  CB  PRO   173      34.156  28.733  28.852  1.00  0.00           C
ATOM   2726  HB2 PRO   173      33.308  28.048  28.820  1.00  0.00           H
ATOM   2727  HB3 PRO   173      34.561  28.888  27.851  1.00  0.00           H
ATOM   2728  CA  PRO   173      33.703  30.155  29.384  1.00  0.00           C
ATOM   2729  HA  PRO   173      34.140  30.865  28.681  1.00  0.00           H
ATOM   2730  C   PRO   173      32.297  30.490  29.455  1.00  0.00           C
ATOM   2731  O   PRO   173      31.829  31.152  28.490  1.00  0.00           O
ATOM   2732  N   MET   174      31.556  30.115  30.482  1.00  0.00           N
ATOM   2733  H   MET   174      31.977  29.664  31.281  1.00  0.00           H
ATOM   2734  CA  MET   174      30.139  30.607  30.631  1.00  0.00           C
ATOM   2735  HA  MET   174      29.600  30.114  29.822  1.00  0.00           H
ATOM   2736  CB  MET   174      29.601  30.075  32.021  1.00  0.00           C
ATOM   2737  HB2 MET   174      30.290  30.472  32.766  1.00  0.00           H
ATOM   2738  HB3 MET   174      28.616  30.502  32.218  1.00  0.00           H
ATOM   2739  CG  MET   174      29.694  28.558  32.153  1.00  0.00           C
ATOM   2740  HG2 MET   174      29.172  28.076  31.328  1.00  0.00           H
ATOM   2741  HG3 MET   174      30.741  28.267  32.057  1.00  0.00           H
ATOM   2742  SD  MET   174      28.898  27.823  33.546  1.00  0.00           S
ATOM   2743  CE  MET   174      30.110  26.622  33.979  1.00  0.00           C
ATOM   2744  HE1 MET   174      30.309  25.868  33.218  1.00  0.00           H
ATOM   2745  HE2 MET   174      30.977  27.079  34.456  1.00  0.00           H
ATOM   2746  HE3 MET   174      29.758  26.025  34.820  1.00  0.00           H
ATOM   2747  C   MET   174      29.916  32.075  30.568  1.00  0.00           C
ATOM   2748  O   MET   174      29.000  32.618  29.878  1.00  0.00           O
ATOM   2749  N   LEU   175      30.827  32.839  31.217  1.00  0.00           N
ATOM   2750  H   LEU   175      31.580  32.369  31.697  1.00  0.00           H
ATOM   2751  CA  LEU   175      30.858  34.249  31.142  1.00  0.00           C
ATOM   2752  HA  LEU   175      29.856  34.652  31.287  1.00  0.00           H
ATOM   2753  CB  LEU   175      31.825  34.782  32.237  1.00  0.00           C
ATOM   2754  HB2 LEU   175      31.414  34.590  33.228  1.00  0.00           H
ATOM   2755  HB3 LEU   175      32.856  34.444  32.137  1.00  0.00           H
ATOM   2756  CG  LEU   175      32.041  36.273  32.167  1.00  0.00           C
ATOM   2757  HG  LEU   175      32.566  36.415  31.222  1.00  0.00           H
ATOM   2758  CD1 LEU   175      30.653  37.003  32.212  1.00  0.00           C
ATOM   2759 HD11 LEU   175      30.824  38.045  32.483  1.00  0.00           H
ATOM   2760 HD12 LEU   175      30.081  36.497  32.990  1.00  0.00           H
ATOM   2761 HD13 LEU   175      30.202  36.976  31.220  1.00  0.00           H
ATOM   2762  CD2 LEU   175      32.864  36.884  33.359  1.00  0.00           C
ATOM   2763 HD21 LEU   175      33.689  36.255  33.696  1.00  0.00           H
ATOM   2764 HD22 LEU   175      33.332  37.789  32.972  1.00  0.00           H
ATOM   2765 HD23 LEU   175      32.321  37.186  34.255  1.00  0.00           H
ATOM   2766  C   LEU   175      31.320  34.671  29.722  1.00  0.00           C
ATOM   2767  O   LEU   175      30.624  35.448  29.143  1.00  0.00           O
ATOM   2768  N   GLN   176      32.375  34.090  29.194  1.00  0.00           N
ATOM   2769  H   GLN   176      32.818  33.354  29.725  1.00  0.00           H
ATOM   2770  CA  GLN   176      32.884  34.514  27.897  1.00  0.00           C
ATOM   2771  HA  GLN   176      32.920  35.602  27.886  1.00  0.00           H
ATOM   2772  CB  GLN   176      34.258  33.885  27.646  1.00  0.00           C
ATOM   2773  HB2 GLN   176      34.939  34.182  28.444  1.00  0.00           H
ATOM   2774  HB3 GLN   176      34.176  32.799  27.637  1.00  0.00           H
ATOM   2775  CG  GLN   176      34.961  34.400  26.400  1.00  0.00           C
ATOM   2776  HG2 GLN   176      35.969  33.990  26.464  1.00  0.00           H
ATOM   2777  HG3 GLN   176      34.517  34.086  25.455  1.00  0.00           H
ATOM   2778  CD  GLN   176      35.119  35.931  26.402  1.00  0.00           C
ATOM   2779  OE1 GLN   176      35.772  36.443  27.213  1.00  0.00           O
ATOM   2780  NE2 GLN   176      34.489  36.752  25.571  1.00  0.00           N
ATOM   2781 HE21 GLN   176      34.744  37.727  25.498  1.00  0.00           H
ATOM   2782 HE22 GLN   176      33.900  36.228  24.940  1.00  0.00           H
ATOM   2783  C   GLN   176      31.764  34.278  26.833  1.00  0.00           C
ATOM   2784  O   GLN   176      31.611  35.116  25.948  1.00  0.00           O
ATOM   2785  N   LYS   177      31.057  33.143  26.903  1.00  0.00           N
ATOM   2786  H   LYS   177      31.269  32.495  27.647  1.00  0.00           H
ATOM   2787  CA  LYS   177      29.900  32.787  26.049  1.00  0.00           C
ATOM   2788  HA  LYS   177      30.305  32.634  25.048  1.00  0.00           H
ATOM   2789  CB  LYS   177      29.402  31.326  26.412  1.00  0.00           C
ATOM   2790  HB2 LYS   177      30.278  30.676  26.404  1.00  0.00           H
ATOM   2791  HB3 LYS   177      28.988  31.349  27.420  1.00  0.00           H
ATOM   2792  CG  LYS   177      28.340  30.743  25.459  1.00  0.00           C
ATOM   2793  HG2 LYS   177      27.484  31.417  25.449  1.00  0.00           H
ATOM   2794  HG3 LYS   177      28.827  30.773  24.484  1.00  0.00           H
ATOM   2795  CD  LYS   177      27.874  29.294  25.757  1.00  0.00           C
ATOM   2796  HD2 LYS   177      28.599  28.619  25.301  1.00  0.00           H
ATOM   2797  HD3 LYS   177      27.742  29.080  26.817  1.00  0.00           H
ATOM   2798  CE  LYS   177      26.442  29.081  25.159  1.00  0.00           C
ATOM   2799  HE2 LYS   177      25.666  29.572  25.746  1.00  0.00           H
ATOM   2800  HE3 LYS   177      26.513  29.528  24.168  1.00  0.00           H
ATOM   2801  NZ  LYS   177      26.114  27.665  25.132  1.00  0.00           N
ATOM   2802  HZ1 LYS   177      25.258  27.585  24.602  1.00  0.00           H
ATOM   2803  HZ2 LYS   177      25.922  27.285  26.047  1.00  0.00           H
ATOM   2804  HZ3 LYS   177      26.913  27.205  24.719  1.00  0.00           H
ATOM   2805  C   LYS   177      28.905  33.910  26.113  1.00  0.00           C
ATOM   2806  O   LYS   177      28.574  34.515  25.107  1.00  0.00           O
ATOM   2807  N   GLN   178      28.277  34.189  27.224  1.00  0.00           N
ATOM   2808  H   GLN   178      28.467  33.620  28.038  1.00  0.00           H
ATOM   2809  CA  GLN   178      27.143  35.089  27.209  1.00  0.00           C
ATOM   2810  HA  GLN   178      26.495  34.867  26.360  1.00  0.00           H
ATOM   2811  CB  GLN   178      26.197  34.910  28.447  1.00  0.00           C
ATOM   2812  HB2 GLN   178      26.704  35.341  29.311  1.00  0.00           H
ATOM   2813  HB3 GLN   178      25.293  35.460  28.187  1.00  0.00           H
ATOM   2814  CG  GLN   178      25.825  33.502  28.868  1.00  0.00           C
ATOM   2815  HG2 GLN   178      26.729  32.925  29.057  1.00  0.00           H
ATOM   2816  HG3 GLN   178      25.162  33.621  29.725  1.00  0.00           H
ATOM   2817  CD  GLN   178      25.075  32.823  27.686  1.00  0.00           C
ATOM   2818  OE1 GLN   178      24.320  33.367  26.896  1.00  0.00           O
ATOM   2819  NE2 GLN   178      25.215  31.547  27.477  1.00  0.00           N
ATOM   2820 HE21 GLN   178      24.474  31.101  26.955  1.00  0.00           H
ATOM   2821 HE22 GLN   178      25.724  30.992  28.150  1.00  0.00           H
ATOM   2822  C   GLN   178      27.475  36.556  26.990  1.00  0.00           C
ATOM   2823  O   GLN   178      26.604  37.276  26.574  1.00  0.00           O
ATOM   2824  N   ILE   179      28.779  36.931  27.149  1.00  0.00           N
ATOM   2825  H   ILE   179      29.383  36.350  27.711  1.00  0.00           H
ATOM   2826  CA  ILE   179      29.378  38.151  26.627  1.00  0.00           C
ATOM   2827  HA  ILE   179      28.831  39.068  26.849  1.00  0.00           H
ATOM   2828  CB  ILE   179      30.840  38.329  27.299  1.00  0.00           C
ATOM   2829  HB  ILE   179      31.254  37.322  27.340  1.00  0.00           H
ATOM   2830  CG2 ILE   179      31.668  39.255  26.348  1.00  0.00           C
ATOM   2831 HG21 ILE   179      31.996  38.652  25.502  1.00  0.00           H
ATOM   2832 HG22 ILE   179      32.562  39.634  26.844  1.00  0.00           H
ATOM   2833 HG23 ILE   179      31.143  40.125  25.952  1.00  0.00           H
ATOM   2834  CG1 ILE   179      30.721  38.822  28.714  1.00  0.00           C
ATOM   2835 HG12 ILE   179      29.990  39.631  28.734  1.00  0.00           H
ATOM   2836 HG13 ILE   179      30.263  38.012  29.283  1.00  0.00           H
ATOM   2837  CD1 ILE   179      32.094  39.240  29.278  1.00  0.00           C
ATOM   2838 HD11 ILE   179      32.618  40.064  28.795  1.00  0.00           H
ATOM   2839 HD12 ILE   179      32.652  38.306  29.210  1.00  0.00           H
ATOM   2840 HD13 ILE   179      32.063  39.404  30.356  1.00  0.00           H
ATOM   2841  C   ILE   179      29.414  38.035  25.094  1.00  0.00           C
ATOM   2842  O   ILE   179      29.036  39.001  24.486  1.00  0.00           O
ATOM   2843  N   THR   180      29.826  36.904  24.556  1.00  0.00           N
ATOM   2844  H   THR   180      30.166  36.152  25.140  1.00  0.00           H
ATOM   2845  CA  THR   180      29.989  36.712  23.119  1.00  0.00           C
ATOM   2846  HA  THR   180      30.448  37.626  22.745  1.00  0.00           H
ATOM   2847  CB  THR   180      30.833  35.508  22.595  1.00  0.00           C
ATOM   2848  HB  THR   180      30.295  34.630  22.956  1.00  0.00           H
ATOM   2849  CG2 THR   180      31.178  35.338  21.132  1.00  0.00           C
ATOM   2850 HG21 THR   180      30.311  35.270  20.474  1.00  0.00           H
ATOM   2851 HG22 THR   180      31.918  34.553  20.971  1.00  0.00           H
ATOM   2852 HG23 THR   180      31.657  36.273  20.843  1.00  0.00           H
ATOM   2853  OG1 THR   180      32.072  35.465  23.342  1.00  0.00           O
ATOM   2854  HG1 THR   180      31.862  35.731  24.240  1.00  0.00           H
ATOM   2855  C   THR   180      28.616  36.659  22.429  1.00  0.00           C
ATOM   2856  O   THR   180      28.463  37.046  21.306  1.00  0.00           O
ATOM   2857  N   LYS   181      27.524  36.323  23.131  1.00  0.00           N
ATOM   2858  H   LYS   181      27.775  35.835  23.978  1.00  0.00           H
ATOM   2859  CA  LYS   181      26.128  36.458  22.710  1.00  0.00           C
ATOM   2860  HA  LYS   181      26.103  36.278  21.635  1.00  0.00           H
ATOM   2861  CB  LYS   181      25.285  35.398  23.417  1.00  0.00           C
ATOM   2862  HB2 LYS   181      25.266  35.498  24.503  1.00  0.00           H
ATOM   2863  HB3 LYS   181      24.246  35.495  23.103  1.00  0.00           H
ATOM   2864  CG  LYS   181      25.852  33.986  23.076  1.00  0.00           C
ATOM   2865  HG2 LYS   181      26.037  33.820  22.016  1.00  0.00           H
ATOM   2866  HG3 LYS   181      26.793  33.886  23.616  1.00  0.00           H
ATOM   2867  CD  LYS   181      25.098  32.737  23.559  1.00  0.00           C
ATOM   2868  HD2 LYS   181      25.488  31.882  23.007  1.00  0.00           H
ATOM   2869  HD3 LYS   181      25.428  32.653  24.593  1.00  0.00           H
ATOM   2870  CE  LYS   181      23.605  32.784  23.649  1.00  0.00           C
ATOM   2871  HE2 LYS   181      23.273  31.866  24.134  1.00  0.00           H
ATOM   2872  HE3 LYS   181      23.271  33.642  24.234  1.00  0.00           H
ATOM   2873  NZ  LYS   181      22.888  32.861  22.330  1.00  0.00           N
ATOM   2874  HZ1 LYS   181      22.050  33.412  22.443  1.00  0.00           H
ATOM   2875  HZ2 LYS   181      22.655  31.928  22.023  1.00  0.00           H
ATOM   2876  HZ3 LYS   181      23.459  33.284  21.612  1.00  0.00           H
ATOM   2877  C   LYS   181      25.543  37.858  22.918  1.00  0.00           C
ATOM   2878  O   LYS   181      24.549  38.126  22.230  1.00  0.00           O
ATOM   2879  N   ARG   182      26.038  38.749  23.823  1.00  0.00           N
ATOM   2880  H   ARG   182      26.837  38.478  24.377  1.00  0.00           H
ATOM   2881  CA  ARG   182      25.585  40.146  23.920  1.00  0.00           C
ATOM   2882  HA  ARG   182      24.533  40.328  23.698  1.00  0.00           H
ATOM   2883  CB  ARG   182      25.747  40.495  25.396  1.00  0.00           C
ATOM   2884  HB2 ARG   182      26.703  40.091  25.725  1.00  0.00           H
ATOM   2885  HB3 ARG   182      25.744  41.576  25.529  1.00  0.00           H
ATOM   2886  CG  ARG   182      24.669  40.093  26.441  1.00  0.00           C
ATOM   2887  HG2 ARG   182      24.908  39.193  27.007  1.00  0.00           H
ATOM   2888  HG3 ARG   182      24.580  40.855  27.215  1.00  0.00           H
ATOM   2889  CD  ARG   182      23.307  39.761  25.876  1.00  0.00           C
ATOM   2890  HD2 ARG   182      23.024  40.682  25.367  1.00  0.00           H
ATOM   2891  HD3 ARG   182      23.408  38.927  25.180  1.00  0.00           H
ATOM   2892  NE  ARG   182      22.402  39.588  27.032  1.00  0.00           N
ATOM   2893  HE  ARG   182      22.596  40.250  27.769  1.00  0.00           H
ATOM   2894  CZ  ARG   182      21.480  38.713  27.285  1.00  0.00           C
ATOM   2895  NH1 ARG   182      20.852  38.686  28.418  1.00  0.00           N
ATOM   2896 HH11 ARG   182      20.981  39.460  29.056  1.00  0.00           H
ATOM   2897 HH12 ARG   182      20.325  37.853  28.636  1.00  0.00           H
ATOM   2898  NH2 ARG   182      21.142  37.772  26.459  1.00  0.00           N
ATOM   2899 HH21 ARG   182      21.352  37.895  25.480  1.00  0.00           H
ATOM   2900 HH22 ARG   182      20.625  36.994  26.846  1.00  0.00           H
ATOM   2901  C   ARG   182      26.510  41.078  22.991  1.00  0.00           C
ATOM   2902  O   ARG   182      26.317  42.316  23.013  1.00  0.00           O
ATOM   2903  N   ASN   183      27.480  40.613  22.219  1.00  0.00           N
ATOM   2904  H   ASN   183      27.559  39.606  22.259  1.00  0.00           H
ATOM   2905  CA  ASN   183      28.241  41.196  21.104  1.00  0.00           C
ATOM   2906  HA  ASN   183      28.916  40.442  20.698  1.00  0.00           H
ATOM   2907  CB  ASN   183      27.251  41.479  19.846  1.00  0.00           C
ATOM   2908  HB2 ASN   183      26.477  42.185  20.149  1.00  0.00           H
ATOM   2909  HB3 ASN   183      27.818  42.003  19.076  1.00  0.00           H
ATOM   2910  CG  ASN   183      26.472  40.373  19.312  1.00  0.00           C
ATOM   2911  OD1 ASN   183      26.376  39.215  19.830  1.00  0.00           O
ATOM   2912  ND2 ASN   183      26.000  40.551  18.117  1.00  0.00           N
ATOM   2913 HD21 ASN   183      26.230  41.384  17.594  1.00  0.00           H
ATOM   2914 HD22 ASN   183      25.653  39.726  17.650  1.00  0.00           H
ATOM   2915  C   ASN   183      29.156  42.365  21.564  1.00  0.00           C
ATOM   2916  O   ASN   183      29.626  43.144  20.735  1.00  0.00           O
ATOM   2917  N   ILE   184      29.480  42.407  22.832  1.00  0.00           N
ATOM   2918  H   ILE   184      29.133  41.637  23.386  1.00  0.00           H
ATOM   2919  CA  ILE   184      30.463  43.251  23.509  1.00  0.00           C
ATOM   2920  HA  ILE   184      30.404  44.259  23.098  1.00  0.00           H
ATOM   2921  CB  ILE   184      30.167  43.343  24.997  1.00  0.00           C
ATOM   2922  HB  ILE   184      30.648  42.471  25.441  1.00  0.00           H
ATOM   2923  CG2 ILE   184      30.950  44.428  25.795  1.00  0.00           C
ATOM   2924 HG21 ILE   184      30.711  45.434  25.449  1.00  0.00           H
ATOM   2925 HG22 ILE   184      32.011  44.177  25.778  1.00  0.00           H
ATOM   2926 HG23 ILE   184      30.739  44.512  26.861  1.00  0.00           H
ATOM   2927  CG1 ILE   184      28.705  43.365  25.508  1.00  0.00           C
ATOM   2928 HG12 ILE   184      28.326  44.376  25.657  1.00  0.00           H
ATOM   2929 HG13 ILE   184      28.093  42.889  24.743  1.00  0.00           H
ATOM   2930  CD1 ILE   184      28.476  42.635  26.849  1.00  0.00           C
ATOM   2931 HD11 ILE   184      28.867  43.231  27.673  1.00  0.00           H
ATOM   2932 HD12 ILE   184      29.089  41.740  26.745  1.00  0.00           H
ATOM   2933 HD13 ILE   184      27.419  42.480  27.065  1.00  0.00           H
ATOM   2934  C   ILE   184      31.853  42.683  23.250  1.00  0.00           C
ATOM   2935  O   ILE   184      32.051  41.484  23.393  1.00  0.00           O
ATOM   2936  N   PRO   185      32.863  43.547  22.909  1.00  0.00           N
ATOM   2937  CD  PRO   185      32.718  44.927  22.538  1.00  0.00           C
ATOM   2938  HD2 PRO   185      32.550  45.680  23.308  1.00  0.00           H
ATOM   2939  HD3 PRO   185      32.001  45.043  21.725  1.00  0.00           H
ATOM   2940  CG  PRO   185      34.083  45.238  21.949  1.00  0.00           C
ATOM   2941  HG2 PRO   185      34.616  45.794  22.719  1.00  0.00           H
ATOM   2942  HG3 PRO   185      33.971  45.963  21.142  1.00  0.00           H
ATOM   2943  CB  PRO   185      34.659  43.885  21.534  1.00  0.00           C
ATOM   2944  HB2 PRO   185      35.739  43.899  21.396  1.00  0.00           H
ATOM   2945  HB3 PRO   185      34.297  43.615  20.543  1.00  0.00           H
ATOM   2946  CA  PRO   185      34.211  42.993  22.617  1.00  0.00           C
ATOM   2947  HA  PRO   185      34.140  41.976  22.231  1.00  0.00           H
ATOM   2948  C   PRO   185      35.155  42.922  23.869  1.00  0.00           C
ATOM   2949  O   PRO   185      35.822  43.866  24.209  1.00  0.00           O
ATOM   2950  N   ILE   186      35.199  41.788  24.622  1.00  0.00           N
ATOM   2951  H   ILE   186      34.704  40.958  24.326  1.00  0.00           H
ATOM   2952  CA  ILE   186      36.075  41.510  25.826  1.00  0.00           C
ATOM   2953  HA  ILE   186      36.816  42.301  25.946  1.00  0.00           H
ATOM   2954  CB  ILE   186      35.173  41.428  27.108  1.00  0.00           C
ATOM   2955  HB  ILE   186      34.452  40.647  26.867  1.00  0.00           H
ATOM   2956  CG2 ILE   186      35.915  40.877  28.353  1.00  0.00           C
ATOM   2957 HG21 ILE   186      36.825  41.354  28.715  1.00  0.00           H
ATOM   2958 HG22 ILE   186      36.038  39.794  28.324  1.00  0.00           H
ATOM   2959 HG23 ILE   186      35.181  41.101  29.127  1.00  0.00           H
ATOM   2960  CG1 ILE   186      34.647  42.842  27.563  1.00  0.00           C
ATOM   2961 HG12 ILE   186      35.466  43.377  28.043  1.00  0.00           H
ATOM   2962 HG13 ILE   186      34.407  43.494  26.723  1.00  0.00           H
ATOM   2963  CD1 ILE   186      33.307  42.759  28.375  1.00  0.00           C
ATOM   2964 HD11 ILE   186      33.418  42.476  29.423  1.00  0.00           H
ATOM   2965 HD12 ILE   186      32.643  42.084  27.834  1.00  0.00           H
ATOM   2966 HD13 ILE   186      32.881  43.762  28.402  1.00  0.00           H
ATOM   2967  C   ILE   186      36.757  40.179  25.644  1.00  0.00           C
ATOM   2968  O   ILE   186      36.210  39.342  24.903  1.00  0.00           O
ATOM   2969  N   GLU   187      37.782  39.873  26.389  1.00  0.00           N
ATOM   2970  H   GLU   187      38.061  40.703  26.892  1.00  0.00           H
ATOM   2971  CA  GLU   187      38.506  38.583  26.561  1.00  0.00           C
ATOM   2972  HA  GLU   187      37.906  37.751  26.189  1.00  0.00           H
ATOM   2973  CB  GLU   187      39.896  38.661  25.779  1.00  0.00           C
ATOM   2974  HB2 GLU   187      39.797  38.534  24.702  1.00  0.00           H
ATOM   2975  HB3 GLU   187      40.263  39.658  26.024  1.00  0.00           H
ATOM   2976  CG  GLU   187      41.057  37.630  26.170  1.00  0.00           C
ATOM   2977  HG2 GLU   187      41.910  37.968  25.582  1.00  0.00           H
ATOM   2978  HG3 GLU   187      41.263  37.796  27.228  1.00  0.00           H
ATOM   2979  CD  GLU   187      40.665  36.143  25.850  1.00  0.00           C
ATOM   2980  OE1 GLU   187      40.275  35.841  24.711  1.00  0.00           O
ATOM   2981  OE2 GLU   187      40.745  35.210  26.712  1.00  0.00           O
ATOM   2982  C   GLU   187      38.694  38.538  28.101  1.00  0.00           C
ATOM   2983  O   GLU   187      39.527  39.251  28.665  1.00  0.00           O
ATOM   2984  N   VAL   188      37.974  37.708  28.803  1.00  0.00           N
ATOM   2985  H   VAL   188      37.466  37.117  28.161  1.00  0.00           H
ATOM   2986  CA  VAL   188      38.155  37.233  30.225  1.00  0.00           C
ATOM   2987  HA  VAL   188      38.111  38.186  30.752  1.00  0.00           H
ATOM   2988  CB  VAL   188      37.026  36.352  30.666  1.00  0.00           C
ATOM   2989  HB  VAL   188      36.885  35.466  30.048  1.00  0.00           H
ATOM   2990  CG1 VAL   188      37.160  35.807  32.123  1.00  0.00           C
ATOM   2991 HG11 VAL   188      37.378  36.557  32.882  1.00  0.00           H
ATOM   2992 HG12 VAL   188      36.244  35.313  32.450  1.00  0.00           H
ATOM   2993 HG13 VAL   188      37.858  34.970  32.108  1.00  0.00           H
ATOM   2994  CG2 VAL   188      35.612  37.014  30.680  1.00  0.00           C
ATOM   2995 HG21 VAL   188      34.813  36.273  30.677  1.00  0.00           H
ATOM   2996 HG22 VAL   188      35.472  37.583  29.761  1.00  0.00           H
ATOM   2997 HG23 VAL   188      35.583  37.667  31.552  1.00  0.00           H
ATOM   2998  C   VAL   188      39.548  36.597  30.363  1.00  0.00           C
ATOM   2999  O   VAL   188      39.720  35.384  30.300  1.00  0.00           O
ATOM   3000  N   VAL   189      40.576  37.453  30.575  1.00  0.00           N
ATOM   3001  H   VAL   189      40.316  38.429  30.578  1.00  0.00           H
ATOM   3002  CA  VAL   189      41.974  37.085  30.353  1.00  0.00           C
ATOM   3003  HA  VAL   189      42.036  36.234  29.675  1.00  0.00           H
ATOM   3004  CB  VAL   189      42.721  38.308  29.748  1.00  0.00           C
ATOM   3005  HB  VAL   189      42.021  38.723  29.023  1.00  0.00           H
ATOM   3006  CG1 VAL   189      43.172  39.415  30.590  1.00  0.00           C
ATOM   3007 HG11 VAL   189      43.922  40.023  30.085  1.00  0.00           H
ATOM   3008 HG12 VAL   189      42.291  40.012  30.833  1.00  0.00           H
ATOM   3009 HG13 VAL   189      43.566  39.046  31.537  1.00  0.00           H
ATOM   3010  CG2 VAL   189      43.863  37.753  28.842  1.00  0.00           C
ATOM   3011 HG21 VAL   189      44.655  37.445  29.524  1.00  0.00           H
ATOM   3012 HG22 VAL   189      44.233  38.661  28.365  1.00  0.00           H
ATOM   3013 HG23 VAL   189      43.420  37.013  28.175  1.00  0.00           H
ATOM   3014  C   VAL   189      42.607  36.569  31.707  1.00  0.00           C
ATOM   3015  O   VAL   189      43.640  35.931  31.571  1.00  0.00           O
ATOM   3016  N   ALA   190      42.059  36.736  32.922  1.00  0.00           N
ATOM   3017  H   ALA   190      41.117  37.097  32.886  1.00  0.00           H
ATOM   3018  CA  ALA   190      42.550  36.244  34.273  1.00  0.00           C
ATOM   3019  HA  ALA   190      43.055  35.281  34.182  1.00  0.00           H
ATOM   3020  CB  ALA   190      43.517  37.253  34.960  1.00  0.00           C
ATOM   3021  HB1 ALA   190      42.926  38.148  35.153  1.00  0.00           H
ATOM   3022  HB2 ALA   190      44.246  37.442  34.173  1.00  0.00           H
ATOM   3023  HB3 ALA   190      44.001  36.822  35.837  1.00  0.00           H
ATOM   3024  C   ALA   190      41.442  35.973  35.258  1.00  0.00           C
ATOM   3025  O   ALA   190      40.394  36.584  35.205  1.00  0.00           O
ATOM   3026  N   LEU   191      41.704  35.126  36.233  1.00  0.00           N
ATOM   3027  H   LEU   191      42.557  34.586  36.242  1.00  0.00           H
ATOM   3028  CA  LEU   191      40.694  34.491  37.099  1.00  0.00           C
ATOM   3029  HA  LEU   191      39.836  35.152  37.223  1.00  0.00           H
ATOM   3030  CB  LEU   191      40.086  33.195  36.457  1.00  0.00           C
ATOM   3031  HB2 LEU   191      39.816  33.395  35.420  1.00  0.00           H
ATOM   3032  HB3 LEU   191      40.800  32.374  36.408  1.00  0.00           H
ATOM   3033  CG  LEU   191      38.817  32.724  37.185  1.00  0.00           C
ATOM   3034  HG  LEU   191      38.481  31.797  36.718  1.00  0.00           H
ATOM   3035  CD1 LEU   191      38.977  32.383  38.672  1.00  0.00           C
ATOM   3036 HD11 LEU   191      39.858  31.742  38.723  1.00  0.00           H
ATOM   3037 HD12 LEU   191      38.116  31.804  39.007  1.00  0.00           H
ATOM   3038 HD13 LEU   191      39.167  33.297  39.234  1.00  0.00           H
ATOM   3039  CD2 LEU   191      37.669  33.772  37.119  1.00  0.00           C
ATOM   3040 HD21 LEU   191      37.789  34.627  37.783  1.00  0.00           H
ATOM   3041 HD22 LEU   191      37.672  34.159  36.100  1.00  0.00           H
ATOM   3042 HD23 LEU   191      36.739  33.252  37.349  1.00  0.00           H
ATOM   3043  C   LEU   191      41.266  34.320  38.499  1.00  0.00           C
ATOM   3044  O   LEU   191      41.912  33.293  38.759  1.00  0.00           O
ATOM   3045  N   ILE   192      40.971  35.241  39.393  1.00  0.00           N
ATOM   3046  H   ILE   192      40.211  35.860  39.150  1.00  0.00           H
ATOM   3047  CA  ILE   192      41.790  35.478  40.528  1.00  0.00           C
ATOM   3048  HA  ILE   192      42.546  34.692  40.560  1.00  0.00           H
ATOM   3049  CB  ILE   192      42.539  36.808  40.384  1.00  0.00           C
ATOM   3050  HB  ILE   192      43.327  36.587  41.103  1.00  0.00           H
ATOM   3051  CG2 ILE   192      43.209  36.978  38.937  1.00  0.00           C
ATOM   3052 HG21 ILE   192      43.825  36.125  38.651  1.00  0.00           H
ATOM   3053 HG22 ILE   192      43.877  37.838  38.977  1.00  0.00           H
ATOM   3054 HG23 ILE   192      42.354  37.171  38.288  1.00  0.00           H
ATOM   3055  CG1 ILE   192      41.740  38.044  40.811  1.00  0.00           C
ATOM   3056 HG12 ILE   192      41.043  38.325  40.022  1.00  0.00           H
ATOM   3057 HG13 ILE   192      41.082  37.820  41.649  1.00  0.00           H
ATOM   3058  CD1 ILE   192      42.563  39.301  41.048  1.00  0.00           C
ATOM   3059 HD11 ILE   192      41.905  40.145  41.253  1.00  0.00           H
ATOM   3060 HD12 ILE   192      43.095  39.541  40.126  1.00  0.00           H
ATOM   3061 HD13 ILE   192      43.180  39.048  41.910  1.00  0.00           H
ATOM   3062  C   ILE   192      41.024  35.370  41.773  1.00  0.00           C
ATOM   3063  O   ILE   192      39.771  35.524  41.831  1.00  0.00           O
ATOM   3064  N   ASN   193      41.844  34.959  42.769  1.00  0.00           N
ATOM   3065  H   ASN   193      42.799  34.889  42.447  1.00  0.00           H
ATOM   3066  CA  ASN   193      41.550  35.347  44.170  1.00  0.00           C
ATOM   3067  HA  ASN   193      40.471  35.327  44.321  1.00  0.00           H
ATOM   3068  CB  ASN   193      42.172  34.408  45.135  1.00  0.00           C
ATOM   3069  HB2 ASN   193      41.916  33.411  44.775  1.00  0.00           H
ATOM   3070  HB3 ASN   193      43.249  34.559  45.207  1.00  0.00           H
ATOM   3071  CG  ASN   193      41.552  34.675  46.490  1.00  0.00           C
ATOM   3072  OD1 ASN   193      41.781  35.711  47.028  1.00  0.00           O
ATOM   3073  ND2 ASN   193      40.743  33.825  47.004  1.00  0.00           N
ATOM   3074 HD21 ASN   193      40.476  32.987  46.509  1.00  0.00           H
ATOM   3075 HD22 ASN   193      40.371  34.163  47.880  1.00  0.00           H
ATOM   3076  C   ASN   193      41.912  36.871  44.338  1.00  0.00           C
ATOM   3077  O   ASN   193      43.004  37.147  43.865  1.00  0.00           O
ATOM   3078  N   ASP   194      41.056  37.745  44.823  1.00  0.00           N
ATOM   3079  H   ASP   194      40.130  37.465  45.115  1.00  0.00           H
ATOM   3080  CA  ASP   194      41.487  39.114  45.111  1.00  0.00           C
ATOM   3081  HA  ASP   194      42.051  39.463  44.245  1.00  0.00           H
ATOM   3082  CB  ASP   194      40.429  40.149  45.246  1.00  0.00           C
ATOM   3083  HB2 ASP   194      40.957  41.101  45.295  1.00  0.00           H
ATOM   3084  HB3 ASP   194      39.752  40.206  44.393  1.00  0.00           H
ATOM   3085  CG  ASP   194      39.564  39.954  46.543  1.00  0.00           C
ATOM   3086  OD1 ASP   194      39.441  38.839  47.097  1.00  0.00           O
ATOM   3087  OD2 ASP   194      39.207  41.039  47.106  1.00  0.00           O
ATOM   3088  C   ASP   194      42.557  39.263  46.189  1.00  0.00           C
ATOM   3089  O   ASP   194      43.325  40.298  46.136  1.00  0.00           O
ATOM   3090  N   THR   195      42.698  38.296  47.068  1.00  0.00           N
ATOM   3091  H   THR   195      42.080  37.498  47.085  1.00  0.00           H
ATOM   3092  CA  THR   195      43.942  38.160  47.869  1.00  0.00           C
ATOM   3093  HA  THR   195      44.154  39.023  48.499  1.00  0.00           H
ATOM   3094  CB  THR   195      43.864  37.007  48.937  1.00  0.00           C
ATOM   3095  HB  THR   195      43.669  36.099  48.364  1.00  0.00           H
ATOM   3096  CG2 THR   195      45.108  36.905  49.819  1.00  0.00           C
ATOM   3097 HG21 THR   195      45.518  37.857  50.154  1.00  0.00           H
ATOM   3098 HG22 THR   195      45.918  36.388  49.303  1.00  0.00           H
ATOM   3099 HG23 THR   195      44.977  36.360  50.753  1.00  0.00           H
ATOM   3100  OG1 THR   195      42.735  37.164  49.820  1.00  0.00           O
ATOM   3101  HG1 THR   195      42.296  37.973  49.547  1.00  0.00           H
ATOM   3102  C   THR   195      45.299  37.979  47.074  1.00  0.00           C
ATOM   3103  O   THR   195      46.341  38.380  47.500  1.00  0.00           O
ATOM   3104  N   THR   196      45.257  37.439  45.800  1.00  0.00           N
ATOM   3105  H   THR   196      44.349  37.147  45.468  1.00  0.00           H
ATOM   3106  CA  THR   196      46.448  37.373  44.924  1.00  0.00           C
ATOM   3107  HA  THR   196      47.282  37.126  45.582  1.00  0.00           H
ATOM   3108  CB  THR   196      46.251  36.368  43.816  1.00  0.00           C
ATOM   3109  HB  THR   196      45.314  36.517  43.278  1.00  0.00           H
ATOM   3110  CG2 THR   196      47.385  36.467  42.840  1.00  0.00           C
ATOM   3111 HG21 THR   196      48.382  36.639  43.248  1.00  0.00           H
ATOM   3112 HG22 THR   196      47.265  37.337  42.195  1.00  0.00           H
ATOM   3113 HG23 THR   196      47.365  35.677  42.090  1.00  0.00           H
ATOM   3114  OG1 THR   196      46.274  35.040  44.242  1.00  0.00           O
ATOM   3115  HG1 THR   196      45.864  35.032  45.110  1.00  0.00           H
ATOM   3116  C   THR   196      46.636  38.820  44.323  1.00  0.00           C
ATOM   3117  O   THR   196      47.741  39.368  44.423  1.00  0.00           O
ATOM   3118  N   GLY   197      45.573  39.507  43.862  1.00  0.00           N
ATOM   3119  H   GLY   197      44.750  38.965  43.641  1.00  0.00           H
ATOM   3120  CA  GLY   197      45.596  40.921  43.433  1.00  0.00           C
ATOM   3121  HA2 GLY   197      46.227  41.001  42.548  1.00  0.00           H
ATOM   3122  HA3 GLY   197      44.591  41.203  43.121  1.00  0.00           H
ATOM   3123  C   GLY   197      45.990  41.935  44.447  1.00  0.00           C
ATOM   3124  O   GLY   197      46.679  42.910  44.113  1.00  0.00           O
ATOM   3125  N   THR   198      45.811  41.620  45.751  1.00  0.00           N
ATOM   3126  H   THR   198      45.244  40.810  45.957  1.00  0.00           H
ATOM   3127  CA  THR   198      46.145  42.499  46.867  1.00  0.00           C
ATOM   3128  HA  THR   198      45.657  43.446  46.639  1.00  0.00           H
ATOM   3129  CB  THR   198      45.482  41.892  48.176  1.00  0.00           C
ATOM   3130  HB  THR   198      45.832  40.866  48.294  1.00  0.00           H
ATOM   3131  CG2 THR   198      45.961  42.569  49.504  1.00  0.00           C
ATOM   3132 HG21 THR   198      45.622  41.998  50.368  1.00  0.00           H
ATOM   3133 HG22 THR   198      45.673  43.614  49.627  1.00  0.00           H
ATOM   3134 HG23 THR   198      47.047  42.621  49.422  1.00  0.00           H
ATOM   3135  OG1 THR   198      44.048  41.950  48.106  1.00  0.00           O
ATOM   3136  HG1 THR   198      43.776  41.429  47.348  1.00  0.00           H
ATOM   3137  C   THR   198      47.659  42.714  46.868  1.00  0.00           C
ATOM   3138  O   THR   198      48.164  43.820  46.942  1.00  0.00           O
ATOM   3139  N   LEU   199      48.432  41.640  46.731  1.00  0.00           N
ATOM   3140  H   LEU   199      48.078  40.714  46.543  1.00  0.00           H
ATOM   3141  CA  LEU   199      49.823  41.706  46.412  1.00  0.00           C
ATOM   3142  HA  LEU   199      50.360  42.204  47.220  1.00  0.00           H
ATOM   3143  CB  LEU   199      50.550  40.305  46.316  1.00  0.00           C
ATOM   3144  HB2 LEU   199      50.659  39.886  47.316  1.00  0.00           H
ATOM   3145  HB3 LEU   199      49.837  39.701  45.755  1.00  0.00           H
ATOM   3146  CG  LEU   199      51.904  40.189  45.671  1.00  0.00           C
ATOM   3147  HG  LEU   199      51.892  40.599  44.661  1.00  0.00           H
ATOM   3148  CD1 LEU   199      53.026  40.967  46.303  1.00  0.00           C
ATOM   3149 HD11 LEU   199      53.803  41.100  45.550  1.00  0.00           H
ATOM   3150 HD12 LEU   199      53.454  40.391  47.124  1.00  0.00           H
ATOM   3151 HD13 LEU   199      52.753  41.959  46.662  1.00  0.00           H
ATOM   3152  CD2 LEU   199      52.232  38.651  45.577  1.00  0.00           C
ATOM   3153 HD21 LEU   199      52.096  38.133  46.527  1.00  0.00           H
ATOM   3154 HD22 LEU   199      51.557  38.120  44.905  1.00  0.00           H
ATOM   3155 HD23 LEU   199      53.268  38.629  45.238  1.00  0.00           H
ATOM   3156  C   LEU   199      50.189  42.593  45.083  1.00  0.00           C
ATOM   3157  O   LEU   199      50.968  43.547  45.136  1.00  0.00           O
ATOM   3158  N   VAL   200      49.523  42.245  43.944  1.00  0.00           N
ATOM   3159  H   VAL   200      48.758  41.585  43.985  1.00  0.00           H
ATOM   3160  CA  VAL   200      49.971  42.916  42.672  1.00  0.00           C
ATOM   3161  HA  VAL   200      51.043  42.731  42.729  1.00  0.00           H
ATOM   3162  CB  VAL   200      49.420  42.158  41.473  1.00  0.00           C
ATOM   3163  HB  VAL   200      48.346  42.240  41.307  1.00  0.00           H
ATOM   3164  CG1 VAL   200      50.179  42.650  40.177  1.00  0.00           C
ATOM   3165 HG11 VAL   200      49.586  42.314  39.326  1.00  0.00           H
ATOM   3166 HG12 VAL   200      50.390  43.719  40.134  1.00  0.00           H
ATOM   3167 HG13 VAL   200      51.199  42.266  40.162  1.00  0.00           H
ATOM   3168  CG2 VAL   200      49.761  40.665  41.590  1.00  0.00           C
ATOM   3169 HG21 VAL   200      49.593  40.228  40.605  1.00  0.00           H
ATOM   3170 HG22 VAL   200      49.089  40.110  42.243  1.00  0.00           H
ATOM   3171 HG23 VAL   200      50.813  40.516  41.835  1.00  0.00           H
ATOM   3172  C   VAL   200      49.746  44.463  42.641  1.00  0.00           C
ATOM   3173  O   VAL   200      50.709  45.223  42.483  1.00  0.00           O
ATOM   3174  N   ALA   201      48.522  44.893  42.763  1.00  0.00           N
ATOM   3175  H   ALA   201      47.692  44.336  42.914  1.00  0.00           H
ATOM   3176  CA  ALA   201      48.182  46.332  42.895  1.00  0.00           C
ATOM   3177  HA  ALA   201      48.224  46.763  41.895  1.00  0.00           H
ATOM   3178  CB  ALA   201      46.691  46.385  43.451  1.00  0.00           C
ATOM   3179  HB1 ALA   201      46.247  47.379  43.394  1.00  0.00           H
ATOM   3180  HB2 ALA   201      46.675  46.031  44.481  1.00  0.00           H
ATOM   3181  HB3 ALA   201      46.182  45.644  42.833  1.00  0.00           H
ATOM   3182  C   ALA   201      49.097  47.163  43.871  1.00  0.00           C
ATOM   3183  O   ALA   201      49.591  48.251  43.559  1.00  0.00           O
ATOM   3184  N   SER   202      49.439  46.571  45.021  1.00  0.00           N
ATOM   3185  H   SER   202      48.967  45.744  45.359  1.00  0.00           H
ATOM   3186  CA  SER   202      50.387  47.172  46.007  1.00  0.00           C
ATOM   3187  HA  SER   202      50.071  48.209  46.130  1.00  0.00           H
ATOM   3188  CB  SER   202      50.258  46.485  47.315  1.00  0.00           C
ATOM   3189  HB2 SER   202      50.568  45.447  47.192  1.00  0.00           H
ATOM   3190  HB3 SER   202      50.974  46.807  48.069  1.00  0.00           H
ATOM   3191  OG  SER   202      48.922  46.480  47.746  1.00  0.00           O
ATOM   3192  HG  SER   202      48.699  45.549  47.678  1.00  0.00           H
ATOM   3193  C   SER   202      51.864  47.203  45.570  1.00  0.00           C
ATOM   3194  O   SER   202      52.631  48.143  45.917  1.00  0.00           O
ATOM   3195  N   TYR   203      52.210  46.220  44.729  1.00  0.00           N
ATOM   3196  H   TYR   203      51.559  45.489  44.482  1.00  0.00           H
ATOM   3197  CA  TYR   203      53.565  46.027  44.213  1.00  0.00           C
ATOM   3198  HA  TYR   203      54.341  46.499  44.815  1.00  0.00           H
ATOM   3199  CB  TYR   203      53.869  44.499  44.269  1.00  0.00           C
ATOM   3200  HB2 TYR   203      53.818  44.157  45.303  1.00  0.00           H
ATOM   3201  HB3 TYR   203      53.128  44.019  43.630  1.00  0.00           H
ATOM   3202  CG  TYR   203      55.194  43.963  43.814  1.00  0.00           C
ATOM   3203  CD1 TYR   203      56.388  44.715  44.041  1.00  0.00           C
ATOM   3204  HD1 TYR   203      56.336  45.626  44.619  1.00  0.00           H
ATOM   3205  CE1 TYR   203      57.607  44.238  43.578  1.00  0.00           C
ATOM   3206  HE1 TYR   203      58.456  44.883  43.751  1.00  0.00           H
ATOM   3207  CZ  TYR   203      57.723  42.943  43.013  1.00  0.00           C
ATOM   3208  OH  TYR   203      58.981  42.457  42.714  1.00  0.00           O
ATOM   3209  HH  TYR   203      59.554  43.111  42.310  1.00  0.00           H
ATOM   3210  CE2 TYR   203      56.611  42.253  42.720  1.00  0.00           C
ATOM   3211  HE2 TYR   203      56.685  41.229  42.387  1.00  0.00           H
ATOM   3212  CD2 TYR   203      55.360  42.759  43.043  1.00  0.00           C
ATOM   3213  HD2 TYR   203      54.483  42.159  42.856  1.00  0.00           H
ATOM   3214  C   TYR   203      53.778  46.626  42.843  1.00  0.00           C
ATOM   3215  O   TYR   203      54.867  46.789  42.322  1.00  0.00           O
ATOM   3216  N   TYR   204      52.690  47.140  42.243  1.00  0.00           N
ATOM   3217  H   TYR   204      51.814  46.806  42.619  1.00  0.00           H
ATOM   3218  CA  TYR   204      52.652  48.070  41.114  1.00  0.00           C
ATOM   3219  HA  TYR   204      53.425  47.880  40.368  1.00  0.00           H
ATOM   3220  CB  TYR   204      51.307  47.869  40.421  1.00  0.00           C
ATOM   3221  HB2 TYR   204      51.354  46.843  40.056  1.00  0.00           H
ATOM   3222  HB3 TYR   204      50.511  47.949  41.162  1.00  0.00           H
ATOM   3223  CG  TYR   204      51.084  48.845  39.324  1.00  0.00           C
ATOM   3224  CD1 TYR   204      51.789  48.780  38.134  1.00  0.00           C
ATOM   3225  HD1 TYR   204      52.427  47.920  37.990  1.00  0.00           H
ATOM   3226  CE1 TYR   204      51.500  49.656  37.079  1.00  0.00           C
ATOM   3227  HE1 TYR   204      51.994  49.388  36.157  1.00  0.00           H
ATOM   3228  CZ  TYR   204      50.607  50.740  37.204  1.00  0.00           C
ATOM   3229  OH  TYR   204      50.283  51.583  36.202  1.00  0.00           O
ATOM   3230  HH  TYR   204      50.750  51.251  35.433  1.00  0.00           H
ATOM   3231  CE2 TYR   204      50.023  50.885  38.509  1.00  0.00           C
ATOM   3232  HE2 TYR   204      49.418  51.745  38.758  1.00  0.00           H
ATOM   3233  CD2 TYR   204      50.179  49.914  39.476  1.00  0.00           C
ATOM   3234  HD2 TYR   204      49.595  49.986  40.381  1.00  0.00           H
ATOM   3235  C   TYR   204      52.724  49.493  41.637  1.00  0.00           C
ATOM   3236  O   TYR   204      53.577  50.229  41.166  1.00  0.00           O
ATOM   3237  N   THR   205      51.818  49.889  42.530  1.00  0.00           N
ATOM   3238  H   THR   205      51.082  49.241  42.771  1.00  0.00           H
ATOM   3239  CA  THR   205      51.856  51.181  43.181  1.00  0.00           C
ATOM   3240  HA  THR   205      51.759  52.009  42.480  1.00  0.00           H
ATOM   3241  CB  THR   205      50.615  51.428  44.089  1.00  0.00           C
ATOM   3242  HB  THR   205      50.737  52.402  44.563  1.00  0.00           H
ATOM   3243  CG2 THR   205      49.354  51.443  43.135  1.00  0.00           C
ATOM   3244 HG21 THR   205      49.311  52.161  42.318  1.00  0.00           H
ATOM   3245 HG22 THR   205      48.490  51.572  43.786  1.00  0.00           H
ATOM   3246 HG23 THR   205      49.205  50.483  42.641  1.00  0.00           H
ATOM   3247  OG1 THR   205      50.555  50.362  45.070  1.00  0.00           O
ATOM   3248  HG1 THR   205      50.186  49.582  44.650  1.00  0.00           H
ATOM   3249  C   THR   205      53.071  51.448  44.079  1.00  0.00           C
ATOM   3250  O   THR   205      53.431  52.624  44.235  1.00  0.00           O
ATOM   3251  N   ASP   206      53.746  50.440  44.759  1.00  0.00           N
ATOM   3252  H   ASP   206      53.343  49.518  44.849  1.00  0.00           H
ATOM   3253  CA  ASP   206      54.892  50.586  45.695  1.00  0.00           C
ATOM   3254  HA  ASP   206      55.316  51.575  45.522  1.00  0.00           H
ATOM   3255  CB  ASP   206      54.414  50.628  47.156  1.00  0.00           C
ATOM   3256  HB2 ASP   206      53.684  51.409  47.368  1.00  0.00           H
ATOM   3257  HB3 ASP   206      53.882  49.712  47.416  1.00  0.00           H
ATOM   3258  CG  ASP   206      55.534  50.727  48.243  1.00  0.00           C
ATOM   3259  OD1 ASP   206      56.695  51.025  47.839  1.00  0.00           O
ATOM   3260  OD2 ASP   206      55.265  50.494  49.392  1.00  0.00           O
ATOM   3261  C   ASP   206      55.869  49.436  45.500  1.00  0.00           C
ATOM   3262  O   ASP   206      55.769  48.300  45.961  1.00  0.00           O
ATOM   3263  N   PRO   207      57.067  49.695  44.839  1.00  0.00           N
ATOM   3264  CD  PRO   207      57.504  51.015  44.377  1.00  0.00           C
ATOM   3265  HD2 PRO   207      57.243  51.802  45.084  1.00  0.00           H
ATOM   3266  HD3 PRO   207      57.077  51.252  43.402  1.00  0.00           H
ATOM   3267  CG  PRO   207      58.995  50.832  44.175  1.00  0.00           C
ATOM   3268  HG2 PRO   207      59.554  51.083  45.076  1.00  0.00           H
ATOM   3269  HG3 PRO   207      59.198  51.531  43.365  1.00  0.00           H
ATOM   3270  CB  PRO   207      59.103  49.303  43.772  1.00  0.00           C
ATOM   3271  HB2 PRO   207      60.110  48.922  43.944  1.00  0.00           H
ATOM   3272  HB3 PRO   207      58.682  49.084  42.791  1.00  0.00           H
ATOM   3273  CA  PRO   207      58.136  48.688  44.702  1.00  0.00           C
ATOM   3274  HA  PRO   207      57.677  47.867  44.150  1.00  0.00           H
ATOM   3275  C   PRO   207      58.746  48.102  46.008  1.00  0.00           C
ATOM   3276  O   PRO   207      59.284  47.036  45.883  1.00  0.00           O
ATOM   3277  N   GLU   208      58.551  48.572  47.178  1.00  0.00           N
ATOM   3278  H   GLU   208      57.851  49.296  47.238  1.00  0.00           H
ATOM   3279  CA  GLU   208      59.022  47.872  48.388  1.00  0.00           C
ATOM   3280  HA  GLU   208      60.022  47.440  48.329  1.00  0.00           H
ATOM   3281  CB  GLU   208      59.254  49.010  49.379  1.00  0.00           C
ATOM   3282  HB2 GLU   208      58.309  49.416  49.737  1.00  0.00           H
ATOM   3283  HB3 GLU   208      59.631  48.429  50.221  1.00  0.00           H
ATOM   3284  CG  GLU   208      60.116  50.234  48.990  1.00  0.00           C
ATOM   3285  HG2 GLU   208      59.487  50.822  48.322  1.00  0.00           H
ATOM   3286  HG3 GLU   208      60.276  50.775  49.922  1.00  0.00           H
ATOM   3287  CD  GLU   208      61.378  49.811  48.273  1.00  0.00           C
ATOM   3288  OE1 GLU   208      61.989  48.782  48.699  1.00  0.00           O
ATOM   3289  OE2 GLU   208      61.857  50.469  47.292  1.00  0.00           O
ATOM   3290  C   GLU   208      58.025  46.835  49.002  1.00  0.00           C
ATOM   3291  O   GLU   208      58.351  46.147  50.002  1.00  0.00           O
ATOM   3292  N   THR   209      56.772  46.716  48.462  1.00  0.00           N
ATOM   3293  H   THR   209      56.568  47.110  47.555  1.00  0.00           H
ATOM   3294  CA  THR   209      55.850  45.636  48.899  1.00  0.00           C
ATOM   3295  HA  THR   209      55.550  45.839  49.927  1.00  0.00           H
ATOM   3296  CB  THR   209      54.575  45.622  47.985  1.00  0.00           C
ATOM   3297  HB  THR   209      54.935  45.492  46.964  1.00  0.00           H
ATOM   3298  CG2 THR   209      53.471  44.609  48.398  1.00  0.00           C
ATOM   3299 HG21 THR   209      53.394  44.613  49.485  1.00  0.00           H
ATOM   3300 HG22 THR   209      53.806  43.627  48.064  1.00  0.00           H
ATOM   3301 HG23 THR   209      52.523  44.772  47.884  1.00  0.00           H
ATOM   3302  OG1 THR   209      53.980  46.847  48.042  1.00  0.00           O
ATOM   3303  HG1 THR   209      54.245  47.474  47.365  1.00  0.00           H
ATOM   3304  C   THR   209      56.524  44.242  48.695  1.00  0.00           C
ATOM   3305  O   THR   209      57.030  44.023  47.606  1.00  0.00           O
ATOM   3306  N   LYS   210      56.446  43.297  49.615  1.00  0.00           N
ATOM   3307  H   LYS   210      56.145  43.740  50.471  1.00  0.00           H
ATOM   3308  CA  LYS   210      57.026  41.962  49.599  1.00  0.00           C
ATOM   3309  HA  LYS   210      57.483  41.786  48.624  1.00  0.00           H
ATOM   3310  CB  LYS   210      57.936  41.743  50.827  1.00  0.00           C
ATOM   3311  HB2 LYS   210      57.347  41.888  51.733  1.00  0.00           H
ATOM   3312  HB3 LYS   210      58.346  40.738  50.738  1.00  0.00           H
ATOM   3313  CG  LYS   210      59.080  42.681  50.822  1.00  0.00           C
ATOM   3314  HG2 LYS   210      58.661  43.675  50.674  1.00  0.00           H
ATOM   3315  HG3 LYS   210      59.548  42.647  51.807  1.00  0.00           H
ATOM   3316  CD  LYS   210      60.141  42.454  49.767  1.00  0.00           C
ATOM   3317  HD2 LYS   210      60.686  41.579  50.119  1.00  0.00           H
ATOM   3318  HD3 LYS   210      59.689  42.319  48.784  1.00  0.00           H
ATOM   3319  CE  LYS   210      61.173  43.536  49.575  1.00  0.00           C
ATOM   3320  HE2 LYS   210      60.736  44.525  49.439  1.00  0.00           H
ATOM   3321  HE3 LYS   210      61.662  43.546  50.549  1.00  0.00           H
ATOM   3322  NZ  LYS   210      62.029  43.329  48.424  1.00  0.00           N
ATOM   3323  HZ1 LYS   210      62.689  42.576  48.561  1.00  0.00           H
ATOM   3324  HZ2 LYS   210      62.632  44.131  48.311  1.00  0.00           H
ATOM   3325  HZ3 LYS   210      61.576  43.142  47.541  1.00  0.00           H
ATOM   3326  C   LYS   210      55.950  40.832  49.682  1.00  0.00           C
ATOM   3327  O   LYS   210      56.118  39.827  49.043  1.00  0.00           O
ATOM   3328  N   MET   211      54.890  40.967  50.376  1.00  0.00           N
ATOM   3329  H   MET   211      54.788  41.831  50.887  1.00  0.00           H
ATOM   3330  CA  MET   211      53.809  39.988  50.534  1.00  0.00           C
ATOM   3331  HA  MET   211      53.759  39.240  49.743  1.00  0.00           H
ATOM   3332  CB  MET   211      54.167  39.172  51.818  1.00  0.00           C
ATOM   3333  HB2 MET   211      55.126  38.701  51.604  1.00  0.00           H
ATOM   3334  HB3 MET   211      54.512  39.889  52.562  1.00  0.00           H
ATOM   3335  CG  MET   211      53.167  38.203  52.390  1.00  0.00           C
ATOM   3336  HG2 MET   211      52.306  38.773  52.740  1.00  0.00           H
ATOM   3337  HG3 MET   211      52.904  37.645  51.491  1.00  0.00           H
ATOM   3338  SD  MET   211      53.787  36.957  53.572  1.00  0.00           S
ATOM   3339  CE  MET   211      52.267  36.034  53.899  1.00  0.00           C
ATOM   3340  HE1 MET   211      52.117  35.255  53.152  1.00  0.00           H
ATOM   3341  HE2 MET   211      52.361  35.670  54.921  1.00  0.00           H
ATOM   3342  HE3 MET   211      51.430  36.707  53.718  1.00  0.00           H
ATOM   3343  C   MET   211      52.472  40.786  50.628  1.00  0.00           C
ATOM   3344  O   MET   211      52.349  41.844  51.288  1.00  0.00           O
ATOM   3345  N   GLY   212      51.394  40.242  50.080  1.00  0.00           N
ATOM   3346  H   GLY   212      51.528  39.329  49.667  1.00  0.00           H
ATOM   3347  CA  GLY   212      49.973  40.517  50.453  1.00  0.00           C
ATOM   3348  HA2 GLY   212      49.762  41.552  50.723  1.00  0.00           H
ATOM   3349  HA3 GLY   212      49.351  40.216  49.610  1.00  0.00           H
ATOM   3350  C   GLY   212      49.447  39.564  51.597  1.00  0.00           C
ATOM   3351  O   GLY   212      49.874  38.399  51.691  1.00  0.00           O
ATOM   3352  N   VAL   213      48.636  40.065  52.559  1.00  0.00           N
ATOM   3353  H   VAL   213      48.407  41.047  52.523  1.00  0.00           H
ATOM   3354  CA  VAL   213      48.214  39.304  53.787  1.00  0.00           C
ATOM   3355  HA  VAL   213      48.189  38.305  53.352  1.00  0.00           H
ATOM   3356  CB  VAL   213      49.318  39.401  54.808  1.00  0.00           C
ATOM   3357  HB  VAL   213      50.278  39.324  54.296  1.00  0.00           H
ATOM   3358  CG1 VAL   213      49.405  40.777  55.610  1.00  0.00           C
ATOM   3359 HG11 VAL   213      49.374  41.623  54.922  1.00  0.00           H
ATOM   3360 HG12 VAL   213      48.519  40.866  56.237  1.00  0.00           H
ATOM   3361 HG13 VAL   213      50.388  40.849  56.075  1.00  0.00           H
ATOM   3362  CG2 VAL   213      49.291  38.344  56.014  1.00  0.00           C
ATOM   3363 HG21 VAL   213      50.115  38.477  56.716  1.00  0.00           H
ATOM   3364 HG22 VAL   213      49.435  37.355  55.580  1.00  0.00           H
ATOM   3365 HG23 VAL   213      48.323  38.479  56.496  1.00  0.00           H
ATOM   3366  C   VAL   213      46.893  39.777  54.389  1.00  0.00           C
ATOM   3367  O   VAL   213      46.508  40.874  54.243  1.00  0.00           O
ATOM   3368  N   ILE   214      46.195  38.857  55.100  1.00  0.00           N
ATOM   3369  H   ILE   214      46.661  37.966  55.194  1.00  0.00           H
ATOM   3370  CA  ILE   214      44.871  39.043  55.721  1.00  0.00           C
ATOM   3371  HA  ILE   214      44.631  40.085  55.511  1.00  0.00           H
ATOM   3372  CB  ILE   214      43.799  38.280  54.909  1.00  0.00           C
ATOM   3373  HB  ILE   214      44.018  37.219  55.029  1.00  0.00           H
ATOM   3374  CG2 ILE   214      42.389  38.507  55.331  1.00  0.00           C
ATOM   3375 HG21 ILE   214      42.263  38.319  56.397  1.00  0.00           H
ATOM   3376 HG22 ILE   214      41.781  37.782  54.788  1.00  0.00           H
ATOM   3377 HG23 ILE   214      42.074  39.542  55.196  1.00  0.00           H
ATOM   3378  CG1 ILE   214      43.881  38.609  53.384  1.00  0.00           C
ATOM   3379 HG12 ILE   214      44.894  38.529  52.990  1.00  0.00           H
ATOM   3380 HG13 ILE   214      43.232  37.984  52.771  1.00  0.00           H
ATOM   3381  CD1 ILE   214      43.372  40.043  53.013  1.00  0.00           C
ATOM   3382 HD11 ILE   214      43.805  40.834  53.625  1.00  0.00           H
ATOM   3383 HD12 ILE   214      42.309  40.201  53.201  1.00  0.00           H
ATOM   3384 HD13 ILE   214      43.682  40.264  51.991  1.00  0.00           H
ATOM   3385  C   ILE   214      44.940  38.632  57.209  1.00  0.00           C
ATOM   3386  O   ILE   214      45.473  37.543  57.524  1.00  0.00           O
ATOM   3387  N   PHE   215      44.342  39.512  57.994  1.00  0.00           N
ATOM   3388  H   PHE   215      43.955  40.323  57.534  1.00  0.00           H
ATOM   3389  CA  PHE   215      43.971  39.221  59.340  1.00  0.00           C
ATOM   3390  HA  PHE   215      44.045  38.135  59.414  1.00  0.00           H
ATOM   3391  CB  PHE   215      44.980  39.983  60.333  1.00  0.00           C
ATOM   3392  HB2 PHE   215      44.575  40.976  60.526  1.00  0.00           H
ATOM   3393  HB3 PHE   215      45.093  39.495  61.300  1.00  0.00           H
ATOM   3394  CG  PHE   215      46.397  40.126  59.858  1.00  0.00           C
ATOM   3395  CD1 PHE   215      47.321  39.145  60.196  1.00  0.00           C
ATOM   3396  HD1 PHE   215      47.089  38.382  60.923  1.00  0.00           H
ATOM   3397  CE1 PHE   215      48.688  39.423  59.957  1.00  0.00           C
ATOM   3398  HE1 PHE   215      49.420  38.702  60.289  1.00  0.00           H
ATOM   3399  CZ  PHE   215      49.082  40.676  59.363  1.00  0.00           C
ATOM   3400  HZ  PHE   215      50.129  40.884  59.196  1.00  0.00           H
ATOM   3401  CE2 PHE   215      48.165  41.554  58.931  1.00  0.00           C
ATOM   3402  HE2 PHE   215      48.358  42.533  58.517  1.00  0.00           H
ATOM   3403  CD2 PHE   215      46.848  41.282  59.251  1.00  0.00           C
ATOM   3404  HD2 PHE   215      46.127  42.070  59.095  1.00  0.00           H
ATOM   3405  C   PHE   215      42.557  39.601  59.559  1.00  0.00           C
ATOM   3406  O   PHE   215      42.251  40.742  59.280  1.00  0.00           O
ATOM   3407  N   GLY   216      41.720  38.677  60.035  1.00  0.00           N
ATOM   3408  H   GLY   216      42.147  37.798  60.289  1.00  0.00           H
ATOM   3409  CA  GLY   216      40.303  38.936  60.286  1.00  0.00           C
ATOM   3410  HA2 GLY   216      40.222  39.891  60.804  1.00  0.00           H
ATOM   3411  HA3 GLY   216      39.825  39.089  59.318  1.00  0.00           H
ATOM   3412  C   GLY   216      39.603  37.811  61.010  1.00  0.00           C
ATOM   3413  O   GLY   216      40.058  37.263  61.974  1.00  0.00           O
ATOM   3414  N   THR   217      38.511  37.362  60.369  1.00  0.00           N
ATOM   3415  H   THR   217      38.200  37.831  59.530  1.00  0.00           H
ATOM   3416  CA  THR   217      37.860  36.075  60.588  1.00  0.00           C
ATOM   3417  HA  THR   217      37.984  35.706  61.606  1.00  0.00           H
ATOM   3418  CB  THR   217      36.329  36.251  60.393  1.00  0.00           C
ATOM   3419  HB  THR   217      36.252  36.733  59.419  1.00  0.00           H
ATOM   3420  CG2 THR   217      35.584  34.864  60.356  1.00  0.00           C
ATOM   3421 HG21 THR   217      36.152  34.051  60.808  1.00  0.00           H
ATOM   3422 HG22 THR   217      35.213  34.597  59.367  1.00  0.00           H
ATOM   3423 HG23 THR   217      34.721  34.950  61.016  1.00  0.00           H
ATOM   3424  OG1 THR   217      35.808  36.984  61.471  1.00  0.00           O
ATOM   3425  HG1 THR   217      35.063  37.478  61.121  1.00  0.00           H
ATOM   3426  C   THR   217      38.489  35.038  59.669  1.00  0.00           C
ATOM   3427  O   THR   217      37.960  34.506  58.611  1.00  0.00           O
ATOM   3428  N   GLY   218      39.804  34.820  59.874  1.00  0.00           N
ATOM   3429  H   GLY   218      40.295  35.444  60.499  1.00  0.00           H
ATOM   3430  CA  GLY   218      40.723  34.136  58.940  1.00  0.00           C
ATOM   3431  HA2 GLY   218      40.804  33.081  59.199  1.00  0.00           H
ATOM   3432  HA3 GLY   218      40.380  34.182  57.907  1.00  0.00           H
ATOM   3433  C   GLY   218      42.175  34.655  59.031  1.00  0.00           C
ATOM   3434  O   GLY   218      42.449  35.708  59.613  1.00  0.00           O
ATOM   3435  N   VAL   219      43.020  33.889  58.291  1.00  0.00           N
ATOM   3436  H   VAL   219      42.722  32.963  58.018  1.00  0.00           H
ATOM   3437  CA  VAL   219      44.428  34.233  58.204  1.00  0.00           C
ATOM   3438  HA  VAL   219      44.413  35.324  58.204  1.00  0.00           H
ATOM   3439  CB  VAL   219      45.242  33.721  59.416  1.00  0.00           C
ATOM   3440  HB  VAL   219      46.272  33.538  59.111  1.00  0.00           H
ATOM   3441  CG1 VAL   219      45.417  34.849  60.411  1.00  0.00           C
ATOM   3442 HG11 VAL   219      46.195  34.524  61.102  1.00  0.00           H
ATOM   3443 HG12 VAL   219      45.745  35.763  59.915  1.00  0.00           H
ATOM   3444 HG13 VAL   219      44.485  34.939  60.968  1.00  0.00           H
ATOM   3445  CG2 VAL   219      44.646  32.584  60.239  1.00  0.00           C
ATOM   3446 HG21 VAL   219      43.771  32.994  60.743  1.00  0.00           H
ATOM   3447 HG22 VAL   219      45.296  32.295  61.066  1.00  0.00           H
ATOM   3448 HG23 VAL   219      44.289  31.690  59.727  1.00  0.00           H
ATOM   3449  C   VAL   219      45.020  33.647  56.919  1.00  0.00           C
ATOM   3450  O   VAL   219      44.940  32.437  56.670  1.00  0.00           O
ATOM   3451  N   ASN   220      45.441  34.556  56.020  1.00  0.00           N
ATOM   3452  H   ASN   220      45.304  35.540  56.203  1.00  0.00           H
ATOM   3453  CA  ASN   220      46.026  34.249  54.650  1.00  0.00           C
ATOM   3454  HA  ASN   220      46.658  33.362  54.671  1.00  0.00           H
ATOM   3455  CB  ASN   220      44.842  33.926  53.715  1.00  0.00           C
ATOM   3456  HB2 ASN   220      43.973  33.824  54.367  1.00  0.00           H
ATOM   3457  HB3 ASN   220      44.772  34.805  53.074  1.00  0.00           H
ATOM   3458  CG  ASN   220      44.902  32.657  52.832  1.00  0.00           C
ATOM   3459  OD1 ASN   220      45.991  32.289  52.433  1.00  0.00           O
ATOM   3460  ND2 ASN   220      43.800  32.078  52.440  1.00  0.00           N
ATOM   3461 HD21 ASN   220      42.908  32.374  52.810  1.00  0.00           H
ATOM   3462 HD22 ASN   220      43.709  31.251  51.870  1.00  0.00           H
ATOM   3463  C   ASN   220      47.002  35.256  53.992  1.00  0.00           C
ATOM   3464  O   ASN   220      47.366  36.330  54.524  1.00  0.00           O
ATOM   3465  N   GLY   221      47.398  34.938  52.746  1.00  0.00           N
ATOM   3466  H   GLY   221      46.994  34.151  52.258  1.00  0.00           H
ATOM   3467  CA  GLY   221      48.262  35.830  51.988  1.00  0.00           C
ATOM   3468  HA2 GLY   221      47.856  36.842  51.938  1.00  0.00           H
ATOM   3469  HA3 GLY   221      49.195  35.940  52.542  1.00  0.00           H
ATOM   3470  C   GLY   221      48.622  35.290  50.602  1.00  0.00           C
ATOM   3471  O   GLY   221      48.213  34.138  50.244  1.00  0.00           O
ATOM   3472  N   ALA   222      49.432  36.109  49.890  1.00  0.00           N
ATOM   3473  H   ALA   222      49.699  36.998  50.289  1.00  0.00           H
ATOM   3474  CA  ALA   222      50.047  35.773  48.605  1.00  0.00           C
ATOM   3475  HA  ALA   222      50.100  34.688  48.503  1.00  0.00           H
ATOM   3476  CB  ALA   222      49.175  36.400  47.512  1.00  0.00           C
ATOM   3477  HB1 ALA   222      49.170  37.482  47.642  1.00  0.00           H
ATOM   3478  HB2 ALA   222      48.150  36.031  47.483  1.00  0.00           H
ATOM   3479  HB3 ALA   222      49.601  36.160  46.538  1.00  0.00           H
ATOM   3480  C   ALA   222      51.490  36.414  48.537  1.00  0.00           C
ATOM   3481  O   ALA   222      51.693  37.557  48.889  1.00  0.00           O
ATOM   3482  N   TYR   223      52.426  35.656  47.945  1.00  0.00           N
ATOM   3483  H   TYR   223      52.129  34.740  47.640  1.00  0.00           H
ATOM   3484  CA  TYR   223      53.819  36.071  47.618  1.00  0.00           C
ATOM   3485  HA  TYR   223      53.771  37.160  47.579  1.00  0.00           H
ATOM   3486  CB  TYR   223      54.698  35.824  48.862  1.00  0.00           C
ATOM   3487  HB2 TYR   223      55.553  36.498  48.800  1.00  0.00           H
ATOM   3488  HB3 TYR   223      54.289  36.263  49.771  1.00  0.00           H
ATOM   3489  CG  TYR   223      55.221  34.449  49.054  1.00  0.00           C
ATOM   3490  CD1 TYR   223      54.331  33.388  49.245  1.00  0.00           C
ATOM   3491  HD1 TYR   223      53.278  33.619  49.313  1.00  0.00           H
ATOM   3492  CE1 TYR   223      54.891  32.066  49.334  1.00  0.00           C
ATOM   3493  HE1 TYR   223      54.264  31.214  49.555  1.00  0.00           H
ATOM   3494  CZ  TYR   223      56.221  31.816  49.240  1.00  0.00           C
ATOM   3495  OH  TYR   223      56.831  30.633  49.394  1.00  0.00           O
ATOM   3496  HH  TYR   223      57.512  30.442  48.744  1.00  0.00           H
ATOM   3497  CE2 TYR   223      57.097  32.931  49.037  1.00  0.00           C
ATOM   3498  HE2 TYR   223      58.167  32.785  48.986  1.00  0.00           H
ATOM   3499  CD2 TYR   223      56.600  34.205  48.912  1.00  0.00           C
ATOM   3500  HD2 TYR   223      57.348  34.968  48.758  1.00  0.00           H
ATOM   3501  C   TYR   223      54.433  35.368  46.387  1.00  0.00           C
ATOM   3502  O   TYR   223      53.947  34.269  46.042  1.00  0.00           O
ATOM   3503  N   TYR   224      55.520  35.959  45.832  1.00  0.00           N
ATOM   3504  H   TYR   224      55.770  36.866  46.202  1.00  0.00           H
ATOM   3505  CA  TYR   224      56.397  35.320  44.804  1.00  0.00           C
ATOM   3506  HA  TYR   224      55.722  34.657  44.263  1.00  0.00           H
ATOM   3507  CB  TYR   224      56.918  36.386  43.807  1.00  0.00           C
ATOM   3508  HB2 TYR   224      57.418  37.152  44.401  1.00  0.00           H
ATOM   3509  HB3 TYR   224      57.664  36.047  43.088  1.00  0.00           H
ATOM   3510  CG  TYR   224      55.805  37.038  42.965  1.00  0.00           C
ATOM   3511  CD1 TYR   224      55.540  36.638  41.623  1.00  0.00           C
ATOM   3512  HD1 TYR   224      56.137  35.822  41.242  1.00  0.00           H
ATOM   3513  CE1 TYR   224      54.571  37.306  40.825  1.00  0.00           C
ATOM   3514  HE1 TYR   224      54.440  36.931  39.820  1.00  0.00           H
ATOM   3515  CZ  TYR   224      53.999  38.541  41.270  1.00  0.00           C
ATOM   3516  OH  TYR   224      53.097  39.153  40.448  1.00  0.00           O
ATOM   3517  HH  TYR   224      53.457  39.082  39.561  1.00  0.00           H
ATOM   3518  CE2 TYR   224      54.326  38.933  42.572  1.00  0.00           C
ATOM   3519  HE2 TYR   224      53.946  39.846  43.006  1.00  0.00           H
ATOM   3520  CD2 TYR   224      55.192  38.214  43.399  1.00  0.00           C
ATOM   3521  HD2 TYR   224      55.491  38.600  44.362  1.00  0.00           H
ATOM   3522  C   TYR   224      57.514  34.458  45.326  1.00  0.00           C
ATOM   3523  O   TYR   224      58.257  34.824  46.247  1.00  0.00           O
ATOM   3524  N   ASP   225      57.693  33.287  44.752  1.00  0.00           N
ATOM   3525  H   ASP   225      57.068  32.995  44.014  1.00  0.00           H
ATOM   3526  CA  ASP   225      58.710  32.217  44.935  1.00  0.00           C
ATOM   3527  HA  ASP   225      59.561  32.642  45.468  1.00  0.00           H
ATOM   3528  CB  ASP   225      58.076  31.202  45.872  1.00  0.00           C
ATOM   3529  HB2 ASP   225      57.392  31.745  46.523  1.00  0.00           H
ATOM   3530  HB3 ASP   225      57.424  30.571  45.267  1.00  0.00           H
ATOM   3531  CG  ASP   225      59.074  30.254  46.617  1.00  0.00           C
ATOM   3532  OD1 ASP   225      60.148  29.981  46.081  1.00  0.00           O
ATOM   3533  OD2 ASP   225      58.889  30.126  47.820  1.00  0.00           O
ATOM   3534  C   ASP   225      59.176  31.730  43.553  1.00  0.00           C
ATOM   3535  O   ASP   225      58.952  32.408  42.514  1.00  0.00           O
ATOM   3536  N   VAL   226      59.941  30.638  43.481  1.00  0.00           N
ATOM   3537  H   VAL   226      60.151  30.040  44.268  1.00  0.00           H
ATOM   3538  CA  VAL   226      60.826  30.295  42.352  1.00  0.00           C
ATOM   3539  HA  VAL   226      60.824  31.087  41.603  1.00  0.00           H
ATOM   3540  CB  VAL   226      62.271  30.201  42.882  1.00  0.00           C
ATOM   3541  HB  VAL   226      62.333  29.364  43.577  1.00  0.00           H
ATOM   3542  CG1 VAL   226      63.308  29.910  41.764  1.00  0.00           C
ATOM   3543 HG11 VAL   226      64.280  29.632  42.171  1.00  0.00           H
ATOM   3544 HG12 VAL   226      62.946  29.079  41.160  1.00  0.00           H
ATOM   3545 HG13 VAL   226      63.349  30.845  41.204  1.00  0.00           H
ATOM   3546  CG2 VAL   226      62.724  31.472  43.578  1.00  0.00           C
ATOM   3547 HG21 VAL   226      62.051  31.711  44.401  1.00  0.00           H
ATOM   3548 HG22 VAL   226      62.597  32.349  42.943  1.00  0.00           H
ATOM   3549 HG23 VAL   226      63.709  31.363  44.031  1.00  0.00           H
ATOM   3550  C   VAL   226      60.345  28.999  41.684  1.00  0.00           C
ATOM   3551  O   VAL   226      60.150  28.009  42.358  1.00  0.00           O
ATOM   3552  N   CYS   227      60.135  28.985  40.376  1.00  0.00           N
ATOM   3553  H   CYS   227      60.218  29.820  39.812  1.00  0.00           H
ATOM   3554  CA  CYS   227      59.521  27.856  39.649  1.00  0.00           C
ATOM   3555  HA  CYS   227      58.516  27.840  40.073  1.00  0.00           H
ATOM   3556  CB  CYS   227      59.578  28.130  38.127  1.00  0.00           C
ATOM   3557  HB2 CYS   227      60.620  28.407  37.964  1.00  0.00           H
ATOM   3558  HB3 CYS   227      59.210  27.336  37.478  1.00  0.00           H
ATOM   3559  SG  CYS   227      58.445  29.551  37.830  1.00  0.00           S
ATOM   3560  HG  CYS   227      59.293  30.444  38.347  1.00  0.00           H
ATOM   3561  C   CYS   227      60.073  26.458  39.905  1.00  0.00           C
ATOM   3562  O   CYS   227      59.248  25.547  40.129  1.00  0.00           O
ATOM   3563  N   SER   228      61.396  26.269  39.982  1.00  0.00           N
ATOM   3564  H   SER   228      62.048  27.021  39.810  1.00  0.00           H
ATOM   3565  CA  SER   228      62.047  25.073  40.526  1.00  0.00           C
ATOM   3566  HA  SER   228      61.846  24.264  39.824  1.00  0.00           H
ATOM   3567  CB  SER   228      63.597  25.274  40.569  1.00  0.00           C
ATOM   3568  HB2 SER   228      64.106  24.444  41.059  1.00  0.00           H
ATOM   3569  HB3 SER   228      63.886  25.383  39.523  1.00  0.00           H
ATOM   3570  OG  SER   228      63.930  26.545  41.195  1.00  0.00           O
ATOM   3571  HG  SER   228      63.867  26.576  42.153  1.00  0.00           H
ATOM   3572  C   SER   228      61.732  24.681  41.974  1.00  0.00           C
ATOM   3573  O   SER   228      61.695  23.466  42.212  1.00  0.00           O
ATOM   3574  N   ASP   229      61.588  25.636  42.855  1.00  0.00           N
ATOM   3575  H   ASP   229      61.468  26.565  42.478  1.00  0.00           H
ATOM   3576  CA  ASP   229      61.464  25.336  44.284  1.00  0.00           C
ATOM   3577  HA  ASP   229      62.140  24.495  44.439  1.00  0.00           H
ATOM   3578  CB  ASP   229      62.031  26.467  45.164  1.00  0.00           C
ATOM   3579  HB2 ASP   229      61.481  27.358  44.862  1.00  0.00           H
ATOM   3580  HB3 ASP   229      61.788  26.178  46.187  1.00  0.00           H
ATOM   3581  CG  ASP   229      63.479  26.838  44.985  1.00  0.00           C
ATOM   3582  OD1 ASP   229      63.995  27.216  46.044  1.00  0.00           O
ATOM   3583  OD2 ASP   229      64.140  26.698  43.922  1.00  0.00           O
ATOM   3584  C   ASP   229      60.100  24.797  44.743  1.00  0.00           C
ATOM   3585  O   ASP   229      59.922  24.062  45.691  1.00  0.00           O
ATOM   3586  N   ILE   230      59.040  25.105  43.955  1.00  0.00           N
ATOM   3587  H   ILE   230      59.320  25.665  43.162  1.00  0.00           H
ATOM   3588  CA  ILE   230      57.744  24.503  43.739  1.00  0.00           C
ATOM   3589  HA  ILE   230      57.222  24.354  44.684  1.00  0.00           H
ATOM   3590  CB  ILE   230      56.776  25.348  42.910  1.00  0.00           C
ATOM   3591  HB  ILE   230      56.919  25.203  41.840  1.00  0.00           H
ATOM   3592  CG2 ILE   230      55.340  24.835  43.068  1.00  0.00           C
ATOM   3593 HG21 ILE   230      54.653  25.424  42.461  1.00  0.00           H
ATOM   3594 HG22 ILE   230      54.987  25.018  44.083  1.00  0.00           H
ATOM   3595 HG23 ILE   230      55.113  23.797  42.829  1.00  0.00           H
ATOM   3596  CG1 ILE   230      56.870  26.821  43.319  1.00  0.00           C
ATOM   3597 HG12 ILE   230      56.280  27.002  44.217  1.00  0.00           H
ATOM   3598 HG13 ILE   230      57.918  27.095  43.446  1.00  0.00           H
ATOM   3599  CD1 ILE   230      56.261  27.746  42.253  1.00  0.00           C
ATOM   3600 HD11 ILE   230      56.429  27.339  41.255  1.00  0.00           H
ATOM   3601 HD12 ILE   230      56.682  28.748  42.341  1.00  0.00           H
ATOM   3602 HD13 ILE   230      55.199  27.785  42.492  1.00  0.00           H
ATOM   3603  C   ILE   230      57.872  23.113  43.115  1.00  0.00           C
ATOM   3604  O   ILE   230      57.380  22.878  42.031  1.00  0.00           O
ATOM   3605  N   GLU   231      58.517  22.222  43.844  1.00  0.00           N
ATOM   3606  H   GLU   231      58.844  22.512  44.754  1.00  0.00           H
ATOM   3607  CA  GLU   231      58.866  20.866  43.379  1.00  0.00           C
ATOM   3608  HA  GLU   231      59.605  20.895  42.578  1.00  0.00           H
ATOM   3609  CB  GLU   231      59.493  20.094  44.544  1.00  0.00           C
ATOM   3610  HB2 GLU   231      60.112  20.776  45.127  1.00  0.00           H
ATOM   3611  HB3 GLU   231      58.641  19.979  45.213  1.00  0.00           H
ATOM   3612  CG  GLU   231      60.072  18.687  44.233  1.00  0.00           C
ATOM   3613  HG2 GLU   231      59.287  18.160  43.690  1.00  0.00           H
ATOM   3614  HG3 GLU   231      60.955  18.780  43.601  1.00  0.00           H
ATOM   3615  CD  GLU   231      60.396  17.968  45.487  1.00  0.00           C
ATOM   3616  OE1 GLU   231      59.692  18.245  46.575  1.00  0.00           O
ATOM   3617  OE2 GLU   231      61.293  17.075  45.543  1.00  0.00           O
ATOM   3618  C   GLU   231      57.688  20.105  42.842  1.00  0.00           C
ATOM   3619  O   GLU   231      57.818  19.366  41.849  1.00  0.00           O
ATOM   3620  N   LYS   232      56.465  20.276  43.474  1.00  0.00           N
ATOM   3621  H   LYS   232      56.433  20.760  44.360  1.00  0.00           H
ATOM   3622  CA  LYS   232      55.202  19.689  42.903  1.00  0.00           C
ATOM   3623  HA  LYS   232      55.399  18.618  42.848  1.00  0.00           H
ATOM   3624  CB  LYS   232      54.010  19.705  43.956  1.00  0.00           C
ATOM   3625  HB2 LYS   232      53.099  19.226  43.597  1.00  0.00           H
ATOM   3626  HB3 LYS   232      54.339  19.140  44.829  1.00  0.00           H
ATOM   3627  CG  LYS   232      53.684  21.090  44.424  1.00  0.00           C
ATOM   3628  HG2 LYS   232      54.612  21.431  44.884  1.00  0.00           H
ATOM   3629  HG3 LYS   232      53.454  21.680  43.537  1.00  0.00           H
ATOM   3630  CD  LYS   232      52.473  21.121  45.359  1.00  0.00           C
ATOM   3631  HD2 LYS   232      51.581  20.832  44.805  1.00  0.00           H
ATOM   3632  HD3 LYS   232      52.484  20.402  46.178  1.00  0.00           H
ATOM   3633  CE  LYS   232      52.350  22.602  45.878  1.00  0.00           C
ATOM   3634  HE2 LYS   232      53.186  22.650  46.577  1.00  0.00           H
ATOM   3635  HE3 LYS   232      52.463  23.293  45.042  1.00  0.00           H
ATOM   3636  NZ  LYS   232      51.070  22.773  46.553  1.00  0.00           N
ATOM   3637  HZ1 LYS   232      50.849  23.741  46.740  1.00  0.00           H
ATOM   3638  HZ2 LYS   232      50.999  22.312  47.449  1.00  0.00           H
ATOM   3639  HZ3 LYS   232      50.344  22.368  45.981  1.00  0.00           H
ATOM   3640  C   LYS   232      54.720  20.189  41.572  1.00  0.00           C
ATOM   3641  O   LYS   232      53.823  19.538  40.992  1.00  0.00           O
ATOM   3642  N   LEU   233      55.253  21.209  40.964  1.00  0.00           N
ATOM   3643  H   LEU   233      55.976  21.767  41.396  1.00  0.00           H
ATOM   3644  CA  LEU   233      55.017  21.495  39.508  1.00  0.00           C
ATOM   3645  HA  LEU   233      54.166  20.905  39.168  1.00  0.00           H
ATOM   3646  CB  LEU   233      54.563  22.955  39.246  1.00  0.00           C
ATOM   3647  HB2 LEU   233      55.397  23.598  39.528  1.00  0.00           H
ATOM   3648  HB3 LEU   233      54.450  23.028  38.164  1.00  0.00           H
ATOM   3649  CG  LEU   233      53.240  23.399  39.881  1.00  0.00           C
ATOM   3650  HG  LEU   233      53.480  23.469  40.941  1.00  0.00           H
ATOM   3651  CD1 LEU   233      52.624  24.739  39.392  1.00  0.00           C
ATOM   3652 HD11 LEU   233      52.398  24.611  38.333  1.00  0.00           H
ATOM   3653 HD12 LEU   233      53.294  25.547  39.686  1.00  0.00           H
ATOM   3654 HD13 LEU   233      51.655  24.877  39.872  1.00  0.00           H
ATOM   3655  CD2 LEU   233      52.088  22.337  39.782  1.00  0.00           C
ATOM   3656 HD21 LEU   233      51.942  21.961  38.770  1.00  0.00           H
ATOM   3657 HD22 LEU   233      52.275  21.589  40.552  1.00  0.00           H
ATOM   3658 HD23 LEU   233      51.077  22.660  40.032  1.00  0.00           H
ATOM   3659  C   LEU   233      56.181  21.070  38.614  1.00  0.00           C
ATOM   3660  O   LEU   233      55.956  21.010  37.396  1.00  0.00           O
ATOM   3661  N   GLN   234      57.412  20.762  39.181  1.00  0.00           N
ATOM   3662  H   GLN   234      57.572  20.661  40.174  1.00  0.00           H
ATOM   3663  CA  GLN   234      58.352  20.223  38.207  1.00  0.00           C
ATOM   3664  HA  GLN   234      58.489  20.942  37.400  1.00  0.00           H
ATOM   3665  CB  GLN   234      59.650  20.076  38.929  1.00  0.00           C
ATOM   3666  HB2 GLN   234      59.431  19.518  39.840  1.00  0.00           H
ATOM   3667  HB3 GLN   234      60.400  19.562  38.328  1.00  0.00           H
ATOM   3668  CG  GLN   234      60.149  21.503  39.310  1.00  0.00           C
ATOM   3669  HG2 GLN   234      59.400  22.069  39.865  1.00  0.00           H
ATOM   3670  HG3 GLN   234      60.980  21.526  40.016  1.00  0.00           H
ATOM   3671  CD  GLN   234      60.625  22.213  38.032  1.00  0.00           C
ATOM   3672  OE1 GLN   234      61.006  21.629  37.051  1.00  0.00           O
ATOM   3673  NE2 GLN   234      60.387  23.532  37.966  1.00  0.00           N
ATOM   3674 HE21 GLN   234      60.594  24.103  37.158  1.00  0.00           H
ATOM   3675 HE22 GLN   234      59.955  24.008  38.746  1.00  0.00           H
ATOM   3676  C   GLN   234      57.917  18.982  37.594  1.00  0.00           C
ATOM   3677  O   GLN   234      57.656  17.999  38.317  1.00  0.00           O
ATOM   3678  N   GLY   235      58.129  18.861  36.293  1.00  0.00           N
ATOM   3679  H   GLY   235      58.212  19.754  35.829  1.00  0.00           H
ATOM   3680  CA  GLY   235      57.476  17.769  35.488  1.00  0.00           C
ATOM   3681  HA2 GLY   235      58.011  17.700  34.540  1.00  0.00           H
ATOM   3682  HA3 GLY   235      57.544  16.830  36.037  1.00  0.00           H
ATOM   3683  C   GLY   235      56.024  18.047  35.006  1.00  0.00           C
ATOM   3684  O   GLY   235      55.657  17.266  34.146  1.00  0.00           O
ATOM   3685  N   LYS   236      55.332  19.154  35.302  1.00  0.00           N
ATOM   3686  H   LYS   236      55.765  19.840  35.903  1.00  0.00           H
ATOM   3687  CA  LYS   236      54.110  19.554  34.587  1.00  0.00           C
ATOM   3688  HA  LYS   236      53.815  18.754  33.908  1.00  0.00           H
ATOM   3689  CB  LYS   236      52.947  19.788  35.647  1.00  0.00           C
ATOM   3690  HB2 LYS   236      53.189  20.661  36.253  1.00  0.00           H
ATOM   3691  HB3 LYS   236      52.038  20.076  35.119  1.00  0.00           H
ATOM   3692  CG  LYS   236      52.609  18.592  36.557  1.00  0.00           C
ATOM   3693  HG2 LYS   236      52.193  17.744  36.014  1.00  0.00           H
ATOM   3694  HG3 LYS   236      53.480  18.185  37.069  1.00  0.00           H
ATOM   3695  CD  LYS   236      51.590  19.001  37.685  1.00  0.00           C
ATOM   3696  HD2 LYS   236      51.947  19.816  38.314  1.00  0.00           H
ATOM   3697  HD3 LYS   236      50.650  19.308  37.227  1.00  0.00           H
ATOM   3698  CE  LYS   236      51.361  17.884  38.662  1.00  0.00           C
ATOM   3699  HE2 LYS   236      50.635  18.301  39.362  1.00  0.00           H
ATOM   3700  HE3 LYS   236      50.938  17.063  38.083  1.00  0.00           H
ATOM   3701  NZ  LYS   236      52.579  17.476  39.483  1.00  0.00           N
ATOM   3702  HZ1 LYS   236      52.811  18.200  40.147  1.00  0.00           H
ATOM   3703  HZ2 LYS   236      53.413  17.204  38.984  1.00  0.00           H
ATOM   3704  HZ3 LYS   236      52.344  16.644  40.006  1.00  0.00           H
ATOM   3705  C   LYS   236      54.352  20.827  33.768  1.00  0.00           C
ATOM   3706  O   LYS   236      53.564  21.051  32.867  1.00  0.00           O
ATOM   3707  N   LEU   237      55.385  21.635  34.125  1.00  0.00           N
ATOM   3708  H   LEU   237      56.002  21.454  34.904  1.00  0.00           H
ATOM   3709  CA  LEU   237      55.659  22.807  33.360  1.00  0.00           C
ATOM   3710  HA  LEU   237      54.748  23.378  33.176  1.00  0.00           H
ATOM   3711  CB  LEU   237      56.501  23.728  34.204  1.00  0.00           C
ATOM   3712  HB2 LEU   237      57.330  23.083  34.497  1.00  0.00           H
ATOM   3713  HB3 LEU   237      56.922  24.591  33.687  1.00  0.00           H
ATOM   3714  CG  LEU   237      55.823  24.286  35.493  1.00  0.00           C
ATOM   3715  HG  LEU   237      55.360  23.471  36.051  1.00  0.00           H
ATOM   3716  CD1 LEU   237      56.890  24.932  36.377  1.00  0.00           C
ATOM   3717 HD11 LEU   237      57.393  25.726  35.824  1.00  0.00           H
ATOM   3718 HD12 LEU   237      57.652  24.179  36.579  1.00  0.00           H
ATOM   3719 HD13 LEU   237      56.475  25.320  37.307  1.00  0.00           H
ATOM   3720  CD2 LEU   237      54.841  25.445  35.350  1.00  0.00           C
ATOM   3721 HD21 LEU   237      55.291  26.390  35.043  1.00  0.00           H
ATOM   3722 HD22 LEU   237      54.131  25.230  34.552  1.00  0.00           H
ATOM   3723 HD23 LEU   237      54.208  25.551  36.231  1.00  0.00           H
ATOM   3724  C   LEU   237      56.342  22.641  31.959  1.00  0.00           C
ATOM   3725  O   LEU   237      57.172  21.768  31.716  1.00  0.00           O
ATOM   3726  N   SER   238      55.907  23.465  31.018  1.00  0.00           N
ATOM   3727  H   SER   238      55.240  24.128  31.386  1.00  0.00           H
ATOM   3728  CA  SER   238      56.359  23.564  29.701  1.00  0.00           C
ATOM   3729  HA  SER   238      56.267  22.576  29.249  1.00  0.00           H
ATOM   3730  CB  SER   238      55.259  24.346  28.923  1.00  0.00           C
ATOM   3731  HB2 SER   238      54.361  23.732  28.854  1.00  0.00           H
ATOM   3732  HB3 SER   238      55.065  25.296  29.422  1.00  0.00           H
ATOM   3733  OG  SER   238      55.668  24.457  27.577  1.00  0.00           O
ATOM   3734  HG  SER   238      56.184  25.262  27.495  1.00  0.00           H
ATOM   3735  C   SER   238      57.798  24.055  29.538  1.00  0.00           C
ATOM   3736  O   SER   238      58.156  24.995  30.240  1.00  0.00           O
ATOM   3737  N   ASP   239      58.618  23.390  28.715  1.00  0.00           N
ATOM   3738  H   ASP   239      58.255  22.574  28.243  1.00  0.00           H
ATOM   3739  CA  ASP   239      60.123  23.514  28.848  1.00  0.00           C
ATOM   3740  HA  ASP   239      60.349  23.571  29.913  1.00  0.00           H
ATOM   3741  CB  ASP   239      60.795  22.450  28.012  1.00  0.00           C
ATOM   3742  HB2 ASP   239      61.814  22.234  28.332  1.00  0.00           H
ATOM   3743  HB3 ASP   239      60.074  21.639  28.123  1.00  0.00           H
ATOM   3744  CG  ASP   239      60.823  22.583  26.466  1.00  0.00           C
ATOM   3745  OD1 ASP   239      59.936  22.018  25.801  1.00  0.00           O
ATOM   3746  OD2 ASP   239      61.753  23.233  25.869  1.00  0.00           O
ATOM   3747  C   ASP   239      60.591  24.934  28.353  1.00  0.00           C
ATOM   3748  O   ASP   239      61.717  25.382  28.644  1.00  0.00           O
ATOM   3749  N   ASP   240      59.695  25.760  27.783  1.00  0.00           N
ATOM   3750  H   ASP   240      58.690  25.658  27.787  1.00  0.00           H
ATOM   3751  CA  ASP   240      59.962  27.219  27.686  1.00  0.00           C
ATOM   3752  HA  ASP   240      60.953  27.348  27.252  1.00  0.00           H
ATOM   3753  CB  ASP   240      58.968  28.033  26.717  1.00  0.00           C
ATOM   3754  HB2 ASP   240      59.069  29.115  26.650  1.00  0.00           H
ATOM   3755  HB3 ASP   240      59.220  27.657  25.725  1.00  0.00           H
ATOM   3756  CG  ASP   240      57.465  27.802  27.150  1.00  0.00           C
ATOM   3757  OD1 ASP   240      57.020  28.729  27.882  1.00  0.00           O
ATOM   3758  OD2 ASP   240      56.901  26.749  26.783  1.00  0.00           O
ATOM   3759  C   ASP   240      60.083  27.942  29.035  1.00  0.00           C
ATOM   3760  O   ASP   240      60.605  29.086  29.075  1.00  0.00           O
ATOM   3761  N   ILE   241      59.570  27.382  30.108  1.00  0.00           N
ATOM   3762  H   ILE   241      59.187  26.452  30.023  1.00  0.00           H
ATOM   3763  CA  ILE   241      59.653  28.063  31.465  1.00  0.00           C
ATOM   3764  HA  ILE   241      59.579  29.106  31.160  1.00  0.00           H
ATOM   3765  CB  ILE   241      58.366  27.683  32.317  1.00  0.00           C
ATOM   3766  HB  ILE   241      58.357  26.598  32.425  1.00  0.00           H
ATOM   3767  CG2 ILE   241      58.300  28.275  33.746  1.00  0.00           C
ATOM   3768 HG21 ILE   241      58.044  29.318  33.557  1.00  0.00           H
ATOM   3769 HG22 ILE   241      59.254  28.216  34.269  1.00  0.00           H
ATOM   3770 HG23 ILE   241      57.561  27.828  34.413  1.00  0.00           H
ATOM   3771  CG1 ILE   241      56.985  28.026  31.709  1.00  0.00           C
ATOM   3772 HG12 ILE   241      56.778  29.096  31.711  1.00  0.00           H
ATOM   3773 HG13 ILE   241      57.027  27.830  30.637  1.00  0.00           H
ATOM   3774  CD1 ILE   241      55.816  27.236  32.266  1.00  0.00           C
ATOM   3775 HD11 ILE   241      54.975  27.269  31.574  1.00  0.00           H
ATOM   3776 HD12 ILE   241      55.409  27.608  33.205  1.00  0.00           H
ATOM   3777 HD13 ILE   241      56.037  26.168  32.287  1.00  0.00           H
ATOM   3778  C   ILE   241      61.062  27.767  32.055  1.00  0.00           C
ATOM   3779  O   ILE   241      61.402  26.648  32.148  1.00  0.00           O
ATOM   3780  N   PRO   242      61.730  28.786  32.578  1.00  0.00           N
ATOM   3781  CD  PRO   242      61.639  30.221  32.258  1.00  0.00           C
ATOM   3782  HD2 PRO   242      60.886  30.575  32.963  1.00  0.00           H
ATOM   3783  HD3 PRO   242      61.435  30.352  31.195  1.00  0.00           H
ATOM   3784  CG  PRO   242      63.066  30.756  32.575  1.00  0.00           C
ATOM   3785  HG2 PRO   242      63.046  31.745  33.033  1.00  0.00           H
ATOM   3786  HG3 PRO   242      63.749  30.779  31.726  1.00  0.00           H
ATOM   3787  CB  PRO   242      63.704  29.770  33.563  1.00  0.00           C
ATOM   3788  HB2 PRO   242      63.641  30.230  34.548  1.00  0.00           H
ATOM   3789  HB3 PRO   242      64.770  29.763  33.335  1.00  0.00           H
ATOM   3790  CA  PRO   242      62.977  28.471  33.304  1.00  0.00           C
ATOM   3791  HA  PRO   242      63.564  27.800  32.678  1.00  0.00           H
ATOM   3792  C   PRO   242      62.844  27.855  34.725  1.00  0.00           C
ATOM   3793  O   PRO   242      61.780  28.081  35.316  1.00  0.00           O
ATOM   3794  N   PRO   243      63.784  27.126  35.379  1.00  0.00           N
ATOM   3795  CD  PRO   243      65.081  26.743  34.776  1.00  0.00           C
ATOM   3796  HD2 PRO   243      65.833  27.448  35.129  1.00  0.00           H
ATOM   3797  HD3 PRO   243      65.034  26.438  33.730  1.00  0.00           H
ATOM   3798  CG  PRO   243      65.445  25.483  35.539  1.00  0.00           C
ATOM   3799  HG2 PRO   243      66.527  25.348  35.518  1.00  0.00           H
ATOM   3800  HG3 PRO   243      64.797  24.667  35.222  1.00  0.00           H
ATOM   3801  CB  PRO   243      64.982  25.804  36.973  1.00  0.00           C
ATOM   3802  HB2 PRO   243      65.745  26.439  37.424  1.00  0.00           H
ATOM   3803  HB3 PRO   243      64.704  24.910  37.532  1.00  0.00           H
ATOM   3804  CA  PRO   243      63.712  26.711  36.806  1.00  0.00           C
ATOM   3805  HA  PRO   243      62.787  26.182  37.034  1.00  0.00           H
ATOM   3806  C   PRO   243      63.852  27.988  37.656  1.00  0.00           C
ATOM   3807  O   PRO   243      63.349  27.975  38.758  1.00  0.00           O
ATOM   3808  N   SER   244      64.615  28.974  37.252  1.00  0.00           N
ATOM   3809  H   SER   244      65.126  28.796  36.399  1.00  0.00           H
ATOM   3810  CA  SER   244      64.947  30.191  37.997  1.00  0.00           C
ATOM   3811  HA  SER   244      65.095  29.910  39.040  1.00  0.00           H
ATOM   3812  CB  SER   244      66.235  30.811  37.465  1.00  0.00           C
ATOM   3813  HB2 SER   244      66.173  31.876  37.689  1.00  0.00           H
ATOM   3814  HB3 SER   244      67.022  30.266  37.986  1.00  0.00           H
ATOM   3815  OG  SER   244      66.545  30.637  36.040  1.00  0.00           O
ATOM   3816  HG  SER   244      66.553  31.487  35.595  1.00  0.00           H
ATOM   3817  C   SER   244      63.846  31.282  38.059  1.00  0.00           C
ATOM   3818  O   SER   244      63.961  32.142  38.915  1.00  0.00           O
ATOM   3819  N   ALA   245      62.879  31.247  37.146  1.00  0.00           N
ATOM   3820  H   ALA   245      62.777  30.465  36.516  1.00  0.00           H
ATOM   3821  CA  ALA   245      61.926  32.337  36.934  1.00  0.00           C
ATOM   3822  HA  ALA   245      62.435  33.299  36.996  1.00  0.00           H
ATOM   3823  CB  ALA   245      61.211  32.137  35.575  1.00  0.00           C
ATOM   3824  HB1 ALA   245      60.341  32.794  35.544  1.00  0.00           H
ATOM   3825  HB2 ALA   245      60.783  31.148  35.414  1.00  0.00           H
ATOM   3826  HB3 ALA   245      61.821  32.469  34.735  1.00  0.00           H
ATOM   3827  C   ALA   245      60.838  32.435  38.133  1.00  0.00           C
ATOM   3828  O   ALA   245      60.649  31.424  38.844  1.00  0.00           O
ATOM   3829  N   PRO   246      60.176  33.565  38.374  1.00  0.00           N
ATOM   3830  CD  PRO   246      60.364  34.846  37.792  1.00  0.00           C
ATOM   3831  HD2 PRO   246      60.377  34.692  36.713  1.00  0.00           H
ATOM   3832  HD3 PRO   246      61.288  35.256  38.200  1.00  0.00           H
ATOM   3833  CG  PRO   246      59.194  35.696  38.236  1.00  0.00           C
ATOM   3834  HG2 PRO   246      58.419  35.492  37.496  1.00  0.00           H
ATOM   3835  HG3 PRO   246      59.458  36.753  38.209  1.00  0.00           H
ATOM   3836  CB  PRO   246      58.926  35.121  39.606  1.00  0.00           C
ATOM   3837  HB2 PRO   246      57.953  35.391  40.016  1.00  0.00           H
ATOM   3838  HB3 PRO   246      59.736  35.520  40.217  1.00  0.00           H
ATOM   3839  CA  PRO   246      59.215  33.702  39.406  1.00  0.00           C
ATOM   3840  HA  PRO   246      59.681  33.333  40.320  1.00  0.00           H
ATOM   3841  C   PRO   246      57.845  32.985  39.135  1.00  0.00           C
ATOM   3842  O   PRO   246      57.416  32.928  37.944  1.00  0.00           O
ATOM   3843  N   MET   247      57.147  32.515  40.182  1.00  0.00           N
ATOM   3844  H   MET   247      57.652  32.549  41.056  1.00  0.00           H
ATOM   3845  CA  MET   247      55.675  32.347  40.272  1.00  0.00           C
ATOM   3846  HA  MET   247      55.190  32.905  39.471  1.00  0.00           H
ATOM   3847  CB  MET   247      55.388  30.876  40.068  1.00  0.00           C
ATOM   3848  HB2 MET   247      56.085  30.390  39.385  1.00  0.00           H
ATOM   3849  HB3 MET   247      55.509  30.477  41.075  1.00  0.00           H
ATOM   3850  CG  MET   247      53.977  30.677  39.438  1.00  0.00           C
ATOM   3851  HG2 MET   247      53.274  31.337  39.946  1.00  0.00           H
ATOM   3852  HG3 MET   247      54.019  30.966  38.388  1.00  0.00           H
ATOM   3853  SD  MET   247      53.486  28.921  39.395  1.00  0.00           S
ATOM   3854  CE  MET   247      54.746  28.238  38.190  1.00  0.00           C
ATOM   3855  HE1 MET   247      55.701  28.140  38.706  1.00  0.00           H
ATOM   3856  HE2 MET   247      54.385  27.231  37.982  1.00  0.00           H
ATOM   3857  HE3 MET   247      54.849  28.818  37.274  1.00  0.00           H
ATOM   3858  C   MET   247      55.067  32.850  41.584  1.00  0.00           C
ATOM   3859  O   MET   247      55.677  32.848  42.682  1.00  0.00           O
ATOM   3860  N   ALA   248      53.825  33.419  41.556  1.00  0.00           N
ATOM   3861  H   ALA   248      53.395  33.645  40.670  1.00  0.00           H
ATOM   3862  CA  ALA   248      53.055  33.723  42.799  1.00  0.00           C
ATOM   3863  HA  ALA   248      53.712  34.298  43.450  1.00  0.00           H
ATOM   3864  CB  ALA   248      51.976  34.706  42.344  1.00  0.00           C
ATOM   3865  HB1 ALA   248      51.419  35.033  43.223  1.00  0.00           H
ATOM   3866  HB2 ALA   248      51.219  34.270  41.691  1.00  0.00           H
ATOM   3867  HB3 ALA   248      52.503  35.534  41.870  1.00  0.00           H
ATOM   3868  C   ALA   248      52.365  32.527  43.445  1.00  0.00           C
ATOM   3869  O   ALA   248      51.755  31.746  42.650  1.00  0.00           O
ATOM   3870  N   ILE   249      52.320  32.437  44.792  1.00  0.00           N
ATOM   3871  H   ILE   249      52.748  33.146  45.370  1.00  0.00           H
ATOM   3872  CA  ILE   249      51.721  31.388  45.624  1.00  0.00           C
ATOM   3873  HA  ILE   249      51.222  30.707  44.935  1.00  0.00           H
ATOM   3874  CB  ILE   249      52.909  30.624  46.356  1.00  0.00           C
ATOM   3875  HB  ILE   249      53.133  31.214  47.245  1.00  0.00           H
ATOM   3876  CG2 ILE   249      52.440  29.236  46.810  1.00  0.00           C
ATOM   3877 HG21 ILE   249      51.742  29.325  47.643  1.00  0.00           H
ATOM   3878 HG22 ILE   249      53.342  28.758  47.190  1.00  0.00           H
ATOM   3879 HG23 ILE   249      51.993  28.691  45.978  1.00  0.00           H
ATOM   3880  CG1 ILE   249      54.243  30.392  45.623  1.00  0.00           C
ATOM   3881 HG12 ILE   249      54.652  31.355  45.314  1.00  0.00           H
ATOM   3882 HG13 ILE   249      54.932  29.954  46.345  1.00  0.00           H
ATOM   3883  CD1 ILE   249      54.227  29.551  44.310  1.00  0.00           C
ATOM   3884 HD11 ILE   249      54.419  28.518  44.602  1.00  0.00           H
ATOM   3885 HD12 ILE   249      54.978  30.000  43.660  1.00  0.00           H
ATOM   3886 HD13 ILE   249      53.314  29.649  43.724  1.00  0.00           H
ATOM   3887  C   ILE   249      50.732  31.867  46.658  1.00  0.00           C
ATOM   3888  O   ILE   249      51.102  32.672  47.495  1.00  0.00           O
ATOM   3889  N   ASN   250      49.526  31.167  46.707  1.00  0.00           N
ATOM   3890  H   ASN   250      49.542  30.460  45.987  1.00  0.00           H
ATOM   3891  CA  ASN   250      48.571  31.213  47.856  1.00  0.00           C
ATOM   3892  HA  ASN   250      48.440  32.238  48.205  1.00  0.00           H
ATOM   3893  CB  ASN   250      47.210  30.661  47.347  1.00  0.00           C
ATOM   3894  HB2 ASN   250      47.249  29.574  47.284  1.00  0.00           H
ATOM   3895  HB3 ASN   250      46.368  30.964  47.969  1.00  0.00           H
ATOM   3896  CG  ASN   250      46.911  31.282  45.912  1.00  0.00           C
ATOM   3897  OD1 ASN   250      46.682  32.449  45.807  1.00  0.00           O
ATOM   3898  ND2 ASN   250      47.012  30.536  44.803  1.00  0.00           N
ATOM   3899 HD21 ASN   250      47.549  29.683  44.856  1.00  0.00           H
ATOM   3900 HD22 ASN   250      46.682  30.963  43.948  1.00  0.00           H
ATOM   3901  C   ASN   250      49.033  30.393  48.996  1.00  0.00           C
ATOM   3902  O   ASN   250      49.281  29.180  48.831  1.00  0.00           O
ATOM   3903  N   CYS   251      49.389  31.050  50.099  1.00  0.00           N
ATOM   3904  H   CYS   251      49.319  32.057  50.096  1.00  0.00           H
ATOM   3905  CA  CYS   251      49.903  30.351  51.256  1.00  0.00           C
ATOM   3906  HA  CYS   251      50.788  29.802  50.934  1.00  0.00           H
ATOM   3907  CB  CYS   251      50.165  31.344  52.378  1.00  0.00           C
ATOM   3908  HB2 CYS   251      49.267  31.781  52.813  1.00  0.00           H
ATOM   3909  HB3 CYS   251      50.801  30.878  53.130  1.00  0.00           H
ATOM   3910  SG  CYS   251      51.154  32.688  51.599  1.00  0.00           S
ATOM   3911  HG  CYS   251      52.212  32.326  52.331  1.00  0.00           H
ATOM   3912  C   CYS   251      48.879  29.369  51.783  1.00  0.00           C
ATOM   3913  O   CYS   251      49.225  28.242  52.110  1.00  0.00           O
ATOM   3914  N   GLU   252      47.601  29.814  51.938  1.00  0.00           N
ATOM   3915  H   GLU   252      47.391  30.764  51.667  1.00  0.00           H
ATOM   3916  CA  GLU   252      46.499  29.067  52.601  1.00  0.00           C
ATOM   3917  HA  GLU   252      45.725  29.798  52.835  1.00  0.00           H
ATOM   3918  CB  GLU   252      46.125  28.025  51.490  1.00  0.00           C
ATOM   3919  HB2 GLU   252      46.944  27.314  51.382  1.00  0.00           H
ATOM   3920  HB3 GLU   252      45.268  27.502  51.916  1.00  0.00           H
ATOM   3921  CG  GLU   252      45.751  28.566  50.139  1.00  0.00           C
ATOM   3922  HG2 GLU   252      46.551  29.026  49.559  1.00  0.00           H
ATOM   3923  HG3 GLU   252      45.651  27.692  49.495  1.00  0.00           H
ATOM   3924  CD  GLU   252      44.548  29.388  50.198  1.00  0.00           C
ATOM   3925  OE1 GLU   252      44.305  29.958  49.124  1.00  0.00           O
ATOM   3926  OE2 GLU   252      43.773  29.515  51.202  1.00  0.00           O
ATOM   3927  C   GLU   252      46.866  28.459  54.003  1.00  0.00           C
ATOM   3928  O   GLU   252      46.510  27.356  54.349  1.00  0.00           O
ATOM   3929  N   TYR   253      47.639  29.243  54.844  1.00  0.00           N
ATOM   3930  H   TYR   253      47.778  30.232  54.689  1.00  0.00           H
ATOM   3931  CA  TYR   253      48.459  28.733  55.933  1.00  0.00           C
ATOM   3932  HA  TYR   253      48.806  27.734  55.665  1.00  0.00           H
ATOM   3933  CB  TYR   253      49.741  29.593  56.030  1.00  0.00           C
ATOM   3934  HB2 TYR   253      50.517  29.087  56.604  1.00  0.00           H
ATOM   3935  HB3 TYR   253      50.213  29.509  55.052  1.00  0.00           H
ATOM   3936  CG  TYR   253      49.698  31.081  56.290  1.00  0.00           C
ATOM   3937  CD1 TYR   253      48.583  31.870  56.641  1.00  0.00           C
ATOM   3938  HD1 TYR   253      47.644  31.345  56.732  1.00  0.00           H
ATOM   3939  CE1 TYR   253      48.695  33.250  56.780  1.00  0.00           C
ATOM   3940  HE1 TYR   253      47.837  33.854  57.033  1.00  0.00           H
ATOM   3941  CZ  TYR   253      49.951  33.899  56.690  1.00  0.00           C
ATOM   3942  OH  TYR   253      49.974  35.170  57.129  1.00  0.00           O
ATOM   3943  HH  TYR   253      49.072  35.430  57.328  1.00  0.00           H
ATOM   3944  CE2 TYR   253      51.060  33.106  56.410  1.00  0.00           C
ATOM   3945  HE2 TYR   253      52.068  33.481  56.323  1.00  0.00           H
ATOM   3946  CD2 TYR   253      50.936  31.738  56.214  1.00  0.00           C
ATOM   3947  HD2 TYR   253      51.791  31.104  56.031  1.00  0.00           H
ATOM   3948  C   TYR   253      47.741  28.496  57.277  1.00  0.00           C
ATOM   3949  O   TYR   253      48.366  28.172  58.285  1.00  0.00           O
ATOM   3950  N   GLY   254      46.377  28.424  57.254  1.00  0.00           N
ATOM   3951  H   GLY   254      45.904  28.815  56.452  1.00  0.00           H
ATOM   3952  CA  GLY   254      45.540  28.185  58.459  1.00  0.00           C
ATOM   3953  HA2 GLY   254      45.710  28.957  59.209  1.00  0.00           H
ATOM   3954  HA3 GLY   254      44.514  28.332  58.121  1.00  0.00           H
ATOM   3955  C   GLY   254      45.691  26.726  59.060  1.00  0.00           C
ATOM   3956  O   GLY   254      45.546  26.461  60.213  1.00  0.00           O
ATOM   3957  N   SER   255      46.212  25.753  58.275  1.00  0.00           N
ATOM   3958  H   SER   255      46.552  25.986  57.352  1.00  0.00           H
ATOM   3959  CA  SER   255      46.486  24.411  58.750  1.00  0.00           C
ATOM   3960  HA  SER   255      45.790  24.169  59.553  1.00  0.00           H
ATOM   3961  CB  SER   255      46.115  23.428  57.625  1.00  0.00           C
ATOM   3962  HB2 SER   255      46.335  22.390  57.873  1.00  0.00           H
ATOM   3963  HB3 SER   255      45.067  23.594  57.378  1.00  0.00           H
ATOM   3964  OG  SER   255      46.845  23.793  56.425  1.00  0.00           O
ATOM   3965  HG  SER   255      47.071  22.975  55.976  1.00  0.00           H
ATOM   3966  C   SER   255      47.937  24.223  59.335  1.00  0.00           C
ATOM   3967  O   SER   255      48.421  23.106  59.633  1.00  0.00           O
ATOM   3968  N   PHE   256      48.672  25.358  59.487  1.00  0.00           N
ATOM   3969  H   PHE   256      48.244  26.228  59.206  1.00  0.00           H
ATOM   3970  CA  PHE   256      49.966  25.246  60.085  1.00  0.00           C
ATOM   3971  HA  PHE   256      50.565  24.649  59.396  1.00  0.00           H
ATOM   3972  CB  PHE   256      50.679  26.577  60.039  1.00  0.00           C
ATOM   3973  HB2 PHE   256      50.867  26.942  59.030  1.00  0.00           H
ATOM   3974  HB3 PHE   256      49.978  27.276  60.498  1.00  0.00           H
ATOM   3975  CG  PHE   256      52.003  26.594  60.895  1.00  0.00           C
ATOM   3976  CD1 PHE   256      53.070  25.849  60.468  1.00  0.00           C
ATOM   3977  HD1 PHE   256      52.973  25.207  59.604  1.00  0.00           H
ATOM   3978  CE1 PHE   256      54.267  25.909  61.160  1.00  0.00           C
ATOM   3979  HE1 PHE   256      55.188  25.462  60.816  1.00  0.00           H
ATOM   3980  CZ  PHE   256      54.416  26.836  62.259  1.00  0.00           C
ATOM   3981  HZ  PHE   256      55.359  26.950  62.774  1.00  0.00           H
ATOM   3982  CE2 PHE   256      53.300  27.536  62.678  1.00  0.00           C
ATOM   3983  HE2 PHE   256      53.559  28.388  63.290  1.00  0.00           H
ATOM   3984  CD2 PHE   256      52.133  27.460  61.972  1.00  0.00           C
ATOM   3985  HD2 PHE   256      51.354  28.192  62.127  1.00  0.00           H
ATOM   3986  C   PHE   256      50.016  24.695  61.531  1.00  0.00           C
ATOM   3987  O   PHE   256      49.135  25.001  62.343  1.00  0.00           O
ATOM   3988  N   ASP   257      50.937  23.845  61.791  1.00  0.00           N
ATOM   3989  H   ASP   257      51.509  23.573  61.004  1.00  0.00           H
ATOM   3990  CA  ASP   257      51.066  23.073  63.034  1.00  0.00           C
ATOM   3991  HA  ASP   257      51.910  22.403  62.876  1.00  0.00           H
ATOM   3992  CB  ASP   257      51.457  23.991  64.220  1.00  0.00           C
ATOM   3993  HB2 ASP   257      52.162  24.778  63.952  1.00  0.00           H
ATOM   3994  HB3 ASP   257      50.559  24.417  64.669  1.00  0.00           H
ATOM   3995  CG  ASP   257      52.230  23.196  65.304  1.00  0.00           C
ATOM   3996  OD1 ASP   257      53.045  22.318  64.977  1.00  0.00           O
ATOM   3997  OD2 ASP   257      52.059  23.479  66.498  1.00  0.00           O
ATOM   3998  C   ASP   257      49.778  22.250  63.396  1.00  0.00           C
ATOM   3999  O   ASP   257      49.559  22.048  64.528  1.00  0.00           O
ATOM   4000  N   ASN   258      48.989  21.668  62.469  1.00  0.00           N
ATOM   4001  H   ASN   258      49.243  21.944  61.531  1.00  0.00           H
ATOM   4002  CA  ASN   258      48.101  20.504  62.675  1.00  0.00           C
ATOM   4003  HA  ASN   258      47.365  20.732  63.445  1.00  0.00           H
ATOM   4004  CB  ASN   258      47.434  20.056  61.311  1.00  0.00           C
ATOM   4005  HB2 ASN   258      48.194  19.956  60.535  1.00  0.00           H
ATOM   4006  HB3 ASN   258      46.986  19.089  61.542  1.00  0.00           H
ATOM   4007  CG  ASN   258      46.266  20.908  60.761  1.00  0.00           C
ATOM   4008  OD1 ASN   258      45.811  21.905  61.321  1.00  0.00           O
ATOM   4009  ND2 ASN   258      45.702  20.567  59.618  1.00  0.00           N
ATOM   4010 HD21 ASN   258      46.236  19.987  58.988  1.00  0.00           H
ATOM   4011 HD22 ASN   258      44.802  20.939  59.347  1.00  0.00           H
ATOM   4012  C   ASN   258      48.839  19.297  63.317  1.00  0.00           C
ATOM   4013  O   ASN   258      48.241  18.268  63.631  1.00  0.00           O
ATOM   4014  N   GLU   259      50.149  19.310  63.572  1.00  0.00           N
ATOM   4015  H   GLU   259      50.646  20.131  63.257  1.00  0.00           H
ATOM   4016  CA  GLU   259      50.931  18.370  64.388  1.00  0.00           C
ATOM   4017  HA  GLU   259      50.375  17.464  64.627  1.00  0.00           H
ATOM   4018  CB  GLU   259      52.287  18.165  63.651  1.00  0.00           C
ATOM   4019  HB2 GLU   259      52.834  19.107  63.622  1.00  0.00           H
ATOM   4020  HB3 GLU   259      52.966  17.409  64.046  1.00  0.00           H
ATOM   4021  CG  GLU   259      52.087  17.707  62.206  1.00  0.00           C
ATOM   4022  HG2 GLU   259      52.003  18.581  61.561  1.00  0.00           H
ATOM   4023  HG3 GLU   259      53.054  17.263  61.966  1.00  0.00           H
ATOM   4024  CD  GLU   259      51.089  16.600  61.856  1.00  0.00           C
ATOM   4025  OE1 GLU   259      50.719  15.772  62.697  1.00  0.00           O
ATOM   4026  OE2 GLU   259      50.605  16.593  60.723  1.00  0.00           O
ATOM   4027  C   GLU   259      51.347  18.866  65.821  1.00  0.00           C
ATOM   4028  O   GLU   259      51.908  18.084  66.587  1.00  0.00           O
ATOM   4029  N   HID   260      50.976  20.062  66.200  1.00  0.00           N
ATOM   4030  H   HID   260      50.566  20.734  65.567  1.00  0.00           H
ATOM   4031  CA  HID   260      51.189  20.586  67.519  1.00  0.00           C
ATOM   4032  HA  HID   260      51.084  21.660  67.364  1.00  0.00           H
ATOM   4033  CB  HID   260      50.156  20.123  68.597  1.00  0.00           C
ATOM   4034  HB2 HID   260      50.509  19.152  68.942  1.00  0.00           H
ATOM   4035  HB3 HID   260      50.369  20.783  69.438  1.00  0.00           H
ATOM   4036  CG  HID   260      48.719  20.028  68.121  1.00  0.00           C
ATOM   4037  ND1 HID   260      48.080  20.989  67.416  1.00  0.00           N
ATOM   4038  HD1 HID   260      48.516  21.885  67.248  1.00  0.00           H
ATOM   4039  CE1 HID   260      46.819  20.605  67.143  1.00  0.00           C
ATOM   4040  HE1 HID   260      46.070  21.223  66.669  1.00  0.00           H
ATOM   4041  NE2 HID   260      46.654  19.376  67.670  1.00  0.00           N
ATOM   4042  CD2 HID   260      47.857  19.023  68.326  1.00  0.00           C
ATOM   4043  HD2 HID   260      47.921  18.110  68.901  1.00  0.00           H
ATOM   4044  C   HID   260      52.597  20.519  68.089  1.00  0.00           C
ATOM   4045  O   HID   260      52.874  20.169  69.240  1.00  0.00           O
ATOM   4046  N   VAL   261      53.591  20.662  67.223  1.00  0.00           N
ATOM   4047  H   VAL   261      53.332  20.869  66.269  1.00  0.00           H
ATOM   4048  CA  VAL   261      55.080  20.712  67.471  1.00  0.00           C
ATOM   4049  HA  VAL   261      55.358  19.941  68.191  1.00  0.00           H
ATOM   4050  CB  VAL   261      55.880  20.205  66.220  1.00  0.00           C
ATOM   4051  HB  VAL   261      55.681  20.902  65.405  1.00  0.00           H
ATOM   4052  CG1 VAL   261      57.419  20.296  66.375  1.00  0.00           C
ATOM   4053 HG11 VAL   261      57.755  19.569  67.115  1.00  0.00           H
ATOM   4054 HG12 VAL   261      57.933  20.205  65.419  1.00  0.00           H
ATOM   4055 HG13 VAL   261      57.734  21.209  66.880  1.00  0.00           H
ATOM   4056  CG2 VAL   261      55.516  18.772  65.796  1.00  0.00           C
ATOM   4057 HG21 VAL   261      54.584  18.724  65.233  1.00  0.00           H
ATOM   4058 HG22 VAL   261      55.631  18.140  66.677  1.00  0.00           H
ATOM   4059 HG23 VAL   261      56.275  18.517  65.058  1.00  0.00           H
ATOM   4060  C   VAL   261      55.616  22.048  68.036  1.00  0.00           C
ATOM   4061  O   VAL   261      56.581  22.033  68.821  1.00  0.00           O
ATOM   4062  N   VAL   262      54.931  23.167  67.702  1.00  0.00           N
ATOM   4063  H   VAL   262      54.137  23.048  67.089  1.00  0.00           H
ATOM   4064  CA  VAL   262      55.434  24.526  68.026  1.00  0.00           C
ATOM   4065  HA  VAL   262      56.229  24.265  68.725  1.00  0.00           H
ATOM   4066  CB  VAL   262      56.073  25.242  66.779  1.00  0.00           C
ATOM   4067  HB  VAL   262      56.229  26.307  66.960  1.00  0.00           H
ATOM   4068  CG1 VAL   262      57.503  24.820  66.519  1.00  0.00           C
ATOM   4069 HG11 VAL   262      57.952  25.366  65.690  1.00  0.00           H
ATOM   4070 HG12 VAL   262      58.000  25.003  67.473  1.00  0.00           H
ATOM   4071 HG13 VAL   262      57.605  23.770  66.247  1.00  0.00           H
ATOM   4072  CG2 VAL   262      55.214  25.318  65.457  1.00  0.00           C
ATOM   4073 HG21 VAL   262      54.173  25.453  65.751  1.00  0.00           H
ATOM   4074 HG22 VAL   262      55.417  24.416  64.879  1.00  0.00           H
ATOM   4075 HG23 VAL   262      55.486  26.190  64.863  1.00  0.00           H
ATOM   4076  C   VAL   262      54.392  25.367  68.754  1.00  0.00           C
ATOM   4077  O   VAL   262      54.719  25.866  69.828  1.00  0.00           O
ATOM   4078  N   LEU   263      53.224  25.452  68.170  1.00  0.00           N
ATOM   4079  H   LEU   263      52.950  24.969  67.326  1.00  0.00           H
ATOM   4080  CA  LEU   263      52.372  26.609  68.529  1.00  0.00           C
ATOM   4081  HA  LEU   263      52.877  27.570  68.639  1.00  0.00           H
ATOM   4082  CB  LEU   263      51.294  26.734  67.440  1.00  0.00           C
ATOM   4083  HB2 LEU   263      51.050  25.746  67.050  1.00  0.00           H
ATOM   4084  HB3 LEU   263      50.312  26.991  67.836  1.00  0.00           H
ATOM   4085  CG  LEU   263      51.568  27.719  66.296  1.00  0.00           C
ATOM   4086  HG  LEU   263      52.587  27.539  65.955  1.00  0.00           H
ATOM   4087  CD1 LEU   263      50.480  27.565  65.310  1.00  0.00           C
ATOM   4088 HD11 LEU   263      50.370  26.555  64.914  1.00  0.00           H
ATOM   4089 HD12 LEU   263      50.784  28.156  64.446  1.00  0.00           H
ATOM   4090 HD13 LEU   263      49.550  27.933  65.744  1.00  0.00           H
ATOM   4091  CD2 LEU   263      51.476  29.241  66.588  1.00  0.00           C
ATOM   4092 HD21 LEU   263      50.483  29.629  66.816  1.00  0.00           H
ATOM   4093 HD22 LEU   263      52.170  29.415  67.409  1.00  0.00           H
ATOM   4094 HD23 LEU   263      51.841  29.873  65.778  1.00  0.00           H
ATOM   4095  C   LEU   263      51.778  26.453  69.920  1.00  0.00           C
ATOM   4096  O   LEU   263      51.418  25.346  70.304  1.00  0.00           O
ATOM   4097  N   PRO   264      51.759  27.482  70.817  1.00  0.00           N
ATOM   4098  CD  PRO   264      52.200  28.828  70.492  1.00  0.00           C
ATOM   4099  HD2 PRO   264      51.629  29.374  69.741  1.00  0.00           H
ATOM   4100  HD3 PRO   264      53.220  28.762  70.115  1.00  0.00           H
ATOM   4101  CG  PRO   264      52.135  29.660  71.778  1.00  0.00           C
ATOM   4102  HG2 PRO   264      51.161  30.148  71.814  1.00  0.00           H
ATOM   4103  HG3 PRO   264      52.927  30.403  71.871  1.00  0.00           H
ATOM   4104  CB  PRO   264      52.182  28.570  72.892  1.00  0.00           C
ATOM   4105  HB2 PRO   264      51.712  28.809  73.845  1.00  0.00           H
ATOM   4106  HB3 PRO   264      53.232  28.348  73.077  1.00  0.00           H
ATOM   4107  CA  PRO   264      51.514  27.385  72.219  1.00  0.00           C
ATOM   4108  HA  PRO   264      52.020  26.493  72.586  1.00  0.00           H
ATOM   4109  C   PRO   264      49.959  27.255  72.460  1.00  0.00           C
ATOM   4110  O   PRO   264      49.304  28.255  72.680  1.00  0.00           O
ATOM   4111  N   ARG   265      49.472  26.048  72.469  1.00  0.00           N
ATOM   4112  H   ARG   265      50.175  25.325  72.402  1.00  0.00           H
ATOM   4113  CA  ARG   265      48.002  25.756  72.886  1.00  0.00           C
ATOM   4114  HA  ARG   265      47.387  26.624  72.650  1.00  0.00           H
ATOM   4115  CB  ARG   265      47.522  24.544  72.182  1.00  0.00           C
ATOM   4116  HB2 ARG   265      48.108  23.762  72.663  1.00  0.00           H
ATOM   4117  HB3 ARG   265      46.447  24.441  72.342  1.00  0.00           H
ATOM   4118  CG  ARG   265      47.746  24.579  70.665  1.00  0.00           C
ATOM   4119  HG2 ARG   265      47.558  25.593  70.310  1.00  0.00           H
ATOM   4120  HG3 ARG   265      48.783  24.364  70.405  1.00  0.00           H
ATOM   4121  CD  ARG   265      46.716  23.622  69.950  1.00  0.00           C
ATOM   4122  HD2 ARG   265      45.788  24.098  70.264  1.00  0.00           H
ATOM   4123  HD3 ARG   265      46.958  23.713  68.891  1.00  0.00           H
ATOM   4124  NE  ARG   265      46.811  22.243  70.368  1.00  0.00           N
ATOM   4125  HE  ARG   265      47.658  22.008  70.867  1.00  0.00           H
ATOM   4126  CZ  ARG   265      45.833  21.391  70.456  1.00  0.00           C
ATOM   4127  NH1 ARG   265      44.672  21.595  70.002  1.00  0.00           N
ATOM   4128 HH11 ARG   265      44.555  22.466  69.506  1.00  0.00           H
ATOM   4129 HH12 ARG   265      44.038  20.811  69.935  1.00  0.00           H
ATOM   4130  NH2 ARG   265      46.242  20.228  71.024  1.00  0.00           N
ATOM   4131 HH21 ARG   265      47.221  20.163  71.267  1.00  0.00           H
ATOM   4132 HH22 ARG   265      45.617  19.457  71.215  1.00  0.00           H
ATOM   4133  C   ARG   265      47.981  25.797  74.401  1.00  0.00           C
ATOM   4134  O   ARG   265      48.582  24.949  75.034  1.00  0.00           O
ATOM   4135  N   THR   266      47.176  26.690  75.057  1.00  0.00           N
ATOM   4136  H   THR   266      46.847  27.437  74.463  1.00  0.00           H
ATOM   4137  CA  THR   266      46.563  26.572  76.442  1.00  0.00           C
ATOM   4138  HA  THR   266      47.364  26.261  77.113  1.00  0.00           H
ATOM   4139  CB  THR   266      45.872  27.875  76.899  1.00  0.00           C
ATOM   4140  HB  THR   266      45.585  27.792  77.948  1.00  0.00           H
ATOM   4141  CG2 THR   266      46.758  29.091  76.908  1.00  0.00           C
ATOM   4142 HG21 THR   266      46.329  29.965  77.400  1.00  0.00           H
ATOM   4143 HG22 THR   266      46.868  29.362  75.859  1.00  0.00           H
ATOM   4144 HG23 THR   266      47.738  28.781  77.272  1.00  0.00           H
ATOM   4145  OG1 THR   266      44.753  28.104  76.143  1.00  0.00           O
ATOM   4146  HG1 THR   266      45.055  28.290  75.251  1.00  0.00           H
ATOM   4147  C   THR   266      45.522  25.423  76.326  1.00  0.00           C
ATOM   4148  O   THR   266      44.996  25.160  75.223  1.00  0.00           O
ATOM   4149  N   LYS   267      45.053  24.940  77.522  1.00  0.00           N
ATOM   4150  H   LYS   267      45.514  25.228  78.374  1.00  0.00           H
ATOM   4151  CA  LYS   267      43.857  24.139  77.633  1.00  0.00           C
ATOM   4152  HA  LYS   267      44.148  23.186  77.191  1.00  0.00           H
ATOM   4153  CB  LYS   267      43.505  23.940  79.154  1.00  0.00           C
ATOM   4154  HB2 LYS   267      42.746  23.157  79.159  1.00  0.00           H
ATOM   4155  HB3 LYS   267      44.384  23.482  79.606  1.00  0.00           H
ATOM   4156  CG  LYS   267      42.902  25.105  80.038  1.00  0.00           C
ATOM   4157  HG2 LYS   267      43.506  26.010  80.086  1.00  0.00           H
ATOM   4158  HG3 LYS   267      41.918  25.375  79.657  1.00  0.00           H
ATOM   4159  CD  LYS   267      42.766  24.578  81.406  1.00  0.00           C
ATOM   4160  HD2 LYS   267      41.917  23.896  81.437  1.00  0.00           H
ATOM   4161  HD3 LYS   267      43.596  23.920  81.662  1.00  0.00           H
ATOM   4162  CE  LYS   267      42.635  25.646  82.498  1.00  0.00           C
ATOM   4163  HE2 LYS   267      43.562  25.984  82.961  1.00  0.00           H
ATOM   4164  HE3 LYS   267      42.151  26.482  81.994  1.00  0.00           H
ATOM   4165  NZ  LYS   267      41.703  25.289  83.507  1.00  0.00           N
ATOM   4166  HZ1 LYS   267      40.775  25.270  83.109  1.00  0.00           H
ATOM   4167  HZ2 LYS   267      41.638  25.915  84.297  1.00  0.00           H
ATOM   4168  HZ3 LYS   267      42.029  24.405  83.867  1.00  0.00           H
ATOM   4169  C   LYS   267      42.561  24.744  77.049  1.00  0.00           C
ATOM   4170  O   LYS   267      41.740  23.960  76.547  1.00  0.00           O
ATOM   4171  N   TYR   268      42.301  26.050  76.922  1.00  0.00           N
ATOM   4172  H   TYR   268      42.957  26.613  77.444  1.00  0.00           H
ATOM   4173  CA  TYR   268      41.213  26.718  76.155  1.00  0.00           C
ATOM   4174  HA  TYR   268      40.176  26.512  76.424  1.00  0.00           H
ATOM   4175  CB  TYR   268      41.272  28.183  76.600  1.00  0.00           C
ATOM   4176  HB2 TYR   268      42.202  28.584  76.196  1.00  0.00           H
ATOM   4177  HB3 TYR   268      40.367  28.719  76.311  1.00  0.00           H
ATOM   4178  CG  TYR   268      41.430  28.439  78.094  1.00  0.00           C
ATOM   4179  CD1 TYR   268      40.370  28.175  78.974  1.00  0.00           C
ATOM   4180  HD1 TYR   268      39.461  27.752  78.574  1.00  0.00           H
ATOM   4181  CE1 TYR   268      40.660  28.210  80.362  1.00  0.00           C
ATOM   4182  HE1 TYR   268      39.994  27.751  81.077  1.00  0.00           H
ATOM   4183  CZ  TYR   268      41.850  28.841  80.830  1.00  0.00           C
ATOM   4184  OH  TYR   268      42.059  28.920  82.121  1.00  0.00           O
ATOM   4185  HH  TYR   268      41.400  28.632  82.755  1.00  0.00           H
ATOM   4186  CE2 TYR   268      42.773  29.317  79.906  1.00  0.00           C
ATOM   4187  HE2 TYR   268      43.630  29.839  80.306  1.00  0.00           H
ATOM   4188  CD2 TYR   268      42.596  29.003  78.557  1.00  0.00           C
ATOM   4189  HD2 TYR   268      43.394  29.239  77.869  1.00  0.00           H
ATOM   4190  C   TYR   268      41.370  26.522  74.614  1.00  0.00           C
ATOM   4191  O   TYR   268      40.430  26.244  73.976  1.00  0.00           O
ATOM   4192  N   ASP   269      42.602  26.722  74.144  1.00  0.00           N
ATOM   4193  H   ASP   269      43.258  27.039  74.844  1.00  0.00           H
ATOM   4194  CA  ASP   269      42.868  26.365  72.736  1.00  0.00           C
ATOM   4195  HA  ASP   269      42.175  26.970  72.151  1.00  0.00           H
ATOM   4196  CB  ASP   269      44.279  26.730  72.351  1.00  0.00           C
ATOM   4197  HB2 ASP   269      44.997  26.074  72.844  1.00  0.00           H
ATOM   4198  HB3 ASP   269      44.337  26.509  71.286  1.00  0.00           H
ATOM   4199  CG  ASP   269      44.705  28.148  72.689  1.00  0.00           C
ATOM   4200  OD1 ASP   269      44.109  29.103  72.112  1.00  0.00           O
ATOM   4201  OD2 ASP   269      45.545  28.343  73.589  1.00  0.00           O
ATOM   4202  C   ASP   269      42.546  24.892  72.478  1.00  0.00           C
ATOM   4203  O   ASP   269      41.877  24.473  71.526  1.00  0.00           O
ATOM   4204  N   ILE   270      42.941  23.985  73.365  1.00  0.00           N
ATOM   4205  H   ILE   270      43.524  24.327  74.116  1.00  0.00           H
ATOM   4206  CA  ILE   270      42.751  22.579  73.402  1.00  0.00           C
ATOM   4207  HA  ILE   270      42.987  22.177  72.417  1.00  0.00           H
ATOM   4208  CB  ILE   270      43.704  21.900  74.375  1.00  0.00           C
ATOM   4209  HB  ILE   270      43.506  22.294  75.372  1.00  0.00           H
ATOM   4210  CG2 ILE   270      43.532  20.318  74.453  1.00  0.00           C
ATOM   4211 HG21 ILE   270      44.430  19.968  74.961  1.00  0.00           H
ATOM   4212 HG22 ILE   270      43.428  19.858  73.471  1.00  0.00           H
ATOM   4213 HG23 ILE   270      42.663  20.114  75.080  1.00  0.00           H
ATOM   4214  CG1 ILE   270      45.144  22.245  73.946  1.00  0.00           C
ATOM   4215 HG12 ILE   270      45.307  21.885  72.929  1.00  0.00           H
ATOM   4216 HG13 ILE   270      45.330  23.316  73.875  1.00  0.00           H
ATOM   4217  CD1 ILE   270      46.280  21.718  74.720  1.00  0.00           C
ATOM   4218 HD11 ILE   270      47.200  22.179  74.362  1.00  0.00           H
ATOM   4219 HD12 ILE   270      46.305  20.628  74.679  1.00  0.00           H
ATOM   4220 HD13 ILE   270      46.204  22.046  75.756  1.00  0.00           H
ATOM   4221  C   ILE   270      41.243  22.196  73.568  1.00  0.00           C
ATOM   4222  O   ILE   270      40.760  21.187  73.035  1.00  0.00           O
ATOM   4223  N   THR   271      40.421  23.066  74.257  1.00  0.00           N
ATOM   4224  H   THR   271      40.990  23.702  74.798  1.00  0.00           H
ATOM   4225  CA  THR   271      38.917  23.046  74.374  1.00  0.00           C
ATOM   4226  HA  THR   271      38.671  21.985  74.417  1.00  0.00           H
ATOM   4227  CB  THR   271      38.404  23.872  75.595  1.00  0.00           C
ATOM   4228  HB  THR   271      38.742  24.896  75.443  1.00  0.00           H
ATOM   4229  CG2 THR   271      36.919  24.044  75.884  1.00  0.00           C
ATOM   4230 HG21 THR   271      36.339  24.540  75.106  1.00  0.00           H
ATOM   4231 HG22 THR   271      36.725  24.561  76.823  1.00  0.00           H
ATOM   4232 HG23 THR   271      36.454  23.070  76.027  1.00  0.00           H
ATOM   4233  OG1 THR   271      38.941  23.089  76.623  1.00  0.00           O
ATOM   4234  HG1 THR   271      39.884  23.060  76.443  1.00  0.00           H
ATOM   4235  C   THR   271      38.170  23.662  73.153  1.00  0.00           C
ATOM   4236  O   THR   271      37.075  23.269  72.702  1.00  0.00           O
ATOM   4237  N   ILE   272      38.765  24.610  72.377  1.00  0.00           N
ATOM   4238  H   ILE   272      39.544  25.153  72.718  1.00  0.00           H
ATOM   4239  CA  ILE   272      38.248  24.990  71.012  1.00  0.00           C
ATOM   4240  HA  ILE   272      37.162  25.069  71.055  1.00  0.00           H
ATOM   4241  CB  ILE   272      38.831  26.374  70.622  1.00  0.00           C
ATOM   4242  HB  ILE   272      39.908  26.430  70.777  1.00  0.00           H
ATOM   4243  CG2 ILE   272      38.629  26.654  69.126  1.00  0.00           C
ATOM   4244 HG21 ILE   272      38.935  25.832  68.480  1.00  0.00           H
ATOM   4245 HG22 ILE   272      39.229  27.549  68.957  1.00  0.00           H
ATOM   4246 HG23 ILE   272      37.585  26.875  68.907  1.00  0.00           H
ATOM   4247  CG1 ILE   272      38.051  27.482  71.398  1.00  0.00           C
ATOM   4248 HG12 ILE   272      37.038  27.611  71.013  1.00  0.00           H
ATOM   4249 HG13 ILE   272      38.074  27.270  72.467  1.00  0.00           H
ATOM   4250  CD1 ILE   272      38.696  28.913  71.347  1.00  0.00           C
ATOM   4251 HD11 ILE   272      38.330  29.492  72.195  1.00  0.00           H
ATOM   4252 HD12 ILE   272      38.582  29.463  70.412  1.00  0.00           H
ATOM   4253 HD13 ILE   272      39.779  28.791  71.338  1.00  0.00           H
ATOM   4254  C   ILE   272      38.492  23.842  69.993  1.00  0.00           C
ATOM   4255  O   ILE   272      37.617  23.589  69.181  1.00  0.00           O
ATOM   4256  N   ASP   273      39.573  23.117  70.200  1.00  0.00           N
ATOM   4257  H   ASP   273      40.211  23.397  70.931  1.00  0.00           H
ATOM   4258  CA  ASP   273      39.889  21.949  69.418  1.00  0.00           C
ATOM   4259  HA  ASP   273      39.845  22.228  68.364  1.00  0.00           H
ATOM   4260  CB  ASP   273      41.318  21.612  69.676  1.00  0.00           C
ATOM   4261  HB2 ASP   273      41.916  22.523  69.705  1.00  0.00           H
ATOM   4262  HB3 ASP   273      41.464  21.267  70.700  1.00  0.00           H
ATOM   4263  CG  ASP   273      41.932  20.555  68.727  1.00  0.00           C
ATOM   4264  OD1 ASP   273      42.030  20.779  67.504  1.00  0.00           O
ATOM   4265  OD2 ASP   273      42.514  19.662  69.340  1.00  0.00           O
ATOM   4266  C   ASP   273      38.917  20.763  69.800  1.00  0.00           C
ATOM   4267  O   ASP   273      38.392  20.115  68.915  1.00  0.00           O
ATOM   4268  N   GLU   274      38.581  20.636  71.059  1.00  0.00           N
ATOM   4269  H   GLU   274      39.110  21.222  71.690  1.00  0.00           H
ATOM   4270  CA  GLU   274      37.504  19.691  71.501  1.00  0.00           C
ATOM   4271  HA  GLU   274      37.685  18.701  71.085  1.00  0.00           H
ATOM   4272  CB  GLU   274      37.463  19.420  73.027  1.00  0.00           C
ATOM   4273  HB2 GLU   274      38.433  19.061  73.373  1.00  0.00           H
ATOM   4274  HB3 GLU   274      37.194  20.349  73.529  1.00  0.00           H
ATOM   4275  CG  GLU   274      36.348  18.433  73.401  1.00  0.00           C
ATOM   4276  HG2 GLU   274      36.644  18.222  74.428  1.00  0.00           H
ATOM   4277  HG3 GLU   274      35.415  18.982  73.282  1.00  0.00           H
ATOM   4278  CD  GLU   274      36.182  17.119  72.614  1.00  0.00           C
ATOM   4279  OE1 GLU   274      35.108  16.585  72.235  1.00  0.00           O
ATOM   4280  OE2 GLU   274      37.316  16.645  72.288  1.00  0.00           O
ATOM   4281  C   GLU   274      36.087  20.063  70.945  1.00  0.00           C
ATOM   4282  O   GLU   274      35.366  19.196  70.407  1.00  0.00           O
ATOM   4283  N   GLU   275      35.766  21.343  70.874  1.00  0.00           N
ATOM   4284  H   GLU   275      36.366  22.023  71.318  1.00  0.00           H
ATOM   4285  CA  GLU   275      34.394  21.735  70.481  1.00  0.00           C
ATOM   4286  HA  GLU   275      33.706  20.931  70.744  1.00  0.00           H
ATOM   4287  CB  GLU   275      33.970  23.047  71.129  1.00  0.00           C
ATOM   4288  HB2 GLU   275      34.737  23.818  71.055  1.00  0.00           H
ATOM   4289  HB3 GLU   275      33.130  23.414  70.541  1.00  0.00           H
ATOM   4290  CG  GLU   275      33.659  22.809  72.571  1.00  0.00           C
ATOM   4291  HG2 GLU   275      34.551  22.679  73.185  1.00  0.00           H
ATOM   4292  HG3 GLU   275      33.353  23.732  73.062  1.00  0.00           H
ATOM   4293  CD  GLU   275      32.583  21.757  72.856  1.00  0.00           C
ATOM   4294  OE1 GLU   275      31.855  21.445  71.880  1.00  0.00           O
ATOM   4295  OE2 GLU   275      32.494  21.277  73.999  1.00  0.00           O
ATOM   4296  C   GLU   275      34.241  21.854  68.967  1.00  0.00           C
ATOM   4297  O   GLU   275      33.163  22.188  68.491  1.00  0.00           O
ATOM   4298  N   SER   276      35.294  21.705  68.247  1.00  0.00           N
ATOM   4299  H   SER   276      36.143  21.482  68.747  1.00  0.00           H
ATOM   4300  CA  SER   276      35.301  21.458  66.820  1.00  0.00           C
ATOM   4301  HA  SER   276      34.707  22.290  66.443  1.00  0.00           H
ATOM   4302  CB  SER   276      36.720  21.664  66.299  1.00  0.00           C
ATOM   4303  HB2 SER   276      37.400  21.066  66.905  1.00  0.00           H
ATOM   4304  HB3 SER   276      36.767  21.402  65.241  1.00  0.00           H
ATOM   4305  OG  SER   276      37.085  22.976  66.515  1.00  0.00           O
ATOM   4306  HG  SER   276      37.065  23.040  67.473  1.00  0.00           H
ATOM   4307  C   SER   276      34.857  20.100  66.313  1.00  0.00           C
ATOM   4308  O   SER   276      34.964  19.140  67.030  1.00  0.00           O
ATOM   4309  N   PRO   277      34.448  20.040  65.059  1.00  0.00           N
ATOM   4310  CD  PRO   277      34.181  21.174  64.186  1.00  0.00           C
ATOM   4311  HD2 PRO   277      35.158  21.512  63.842  1.00  0.00           H
ATOM   4312  HD3 PRO   277      33.632  21.902  64.782  1.00  0.00           H
ATOM   4313  CG  PRO   277      33.290  20.625  63.032  1.00  0.00           C
ATOM   4314  HG2 PRO   277      33.306  21.228  62.124  1.00  0.00           H
ATOM   4315  HG3 PRO   277      32.276  20.470  63.397  1.00  0.00           H
ATOM   4316  CB  PRO   277      33.821  19.224  62.884  1.00  0.00           C
ATOM   4317  HB2 PRO   277      34.757  19.224  62.325  1.00  0.00           H
ATOM   4318  HB3 PRO   277      33.076  18.540  62.475  1.00  0.00           H
ATOM   4319  CA  PRO   277      34.088  18.848  64.342  1.00  0.00           C
ATOM   4320  HA  PRO   277      33.131  18.506  64.739  1.00  0.00           H
ATOM   4321  C   PRO   277      35.105  17.723  64.579  1.00  0.00           C
ATOM   4322  O   PRO   277      34.639  16.681  64.940  1.00  0.00           O
ATOM   4323  N   ARG   278      36.423  17.927  64.405  1.00  0.00           N
ATOM   4324  H   ARG   278      36.674  18.903  64.479  1.00  0.00           H
ATOM   4325  CA  ARG   278      37.535  16.987  64.697  1.00  0.00           C
ATOM   4326  HA  ARG   278      37.295  16.251  65.464  1.00  0.00           H
ATOM   4327  CB  ARG   278      37.908  16.226  63.422  1.00  0.00           C
ATOM   4328  HB2 ARG   278      38.422  16.839  62.681  1.00  0.00           H
ATOM   4329  HB3 ARG   278      38.641  15.484  63.739  1.00  0.00           H
ATOM   4330  CG  ARG   278      36.818  15.402  62.711  1.00  0.00           C
ATOM   4331  HG2 ARG   278      36.054  16.016  62.236  1.00  0.00           H
ATOM   4332  HG3 ARG   278      37.280  14.956  61.830  1.00  0.00           H
ATOM   4333  CD  ARG   278      36.187  14.278  63.541  1.00  0.00           C
ATOM   4334  HD2 ARG   278      35.610  14.655  64.384  1.00  0.00           H
ATOM   4335  HD3 ARG   278      35.590  13.754  62.794  1.00  0.00           H
ATOM   4336  NE  ARG   278      37.211  13.273  63.986  1.00  0.00           N
ATOM   4337  HE  ARG   278      37.660  12.770  63.235  1.00  0.00           H
ATOM   4338  CZ  ARG   278      37.680  12.949  65.139  1.00  0.00           C
ATOM   4339  NH1 ARG   278      37.160  13.344  66.275  1.00  0.00           N
ATOM   4340 HH11 ARG   278      36.313  13.894  66.253  1.00  0.00           H
ATOM   4341 HH12 ARG   278      37.440  12.905  67.140  1.00  0.00           H
ATOM   4342  NH2 ARG   278      38.767  12.233  65.230  1.00  0.00           N
ATOM   4343 HH21 ARG   278      39.115  11.714  64.437  1.00  0.00           H
ATOM   4344 HH22 ARG   278      39.214  12.085  66.122  1.00  0.00           H
ATOM   4345  C   ARG   278      38.674  17.660  65.299  1.00  0.00           C
ATOM   4346  O   ARG   278      38.762  18.889  65.107  1.00  0.00           O
ATOM   4347  N   PRO   279      39.616  17.028  66.033  1.00  0.00           N
ATOM   4348  CD  PRO   279      39.546  15.696  66.680  1.00  0.00           C
ATOM   4349  HD2 PRO   279      39.815  15.004  65.882  1.00  0.00           H
ATOM   4350  HD3 PRO   279      38.537  15.412  66.978  1.00  0.00           H
ATOM   4351  CG  PRO   279      40.663  15.706  67.695  1.00  0.00           C
ATOM   4352  HG2 PRO   279      41.559  15.184  67.357  1.00  0.00           H
ATOM   4353  HG3 PRO   279      40.233  15.286  68.604  1.00  0.00           H
ATOM   4354  CB  PRO   279      40.969  17.169  68.049  1.00  0.00           C
ATOM   4355  HB2 PRO   279      41.912  17.330  68.571  1.00  0.00           H
ATOM   4356  HB3 PRO   279      40.181  17.544  68.704  1.00  0.00           H
ATOM   4357  CA  PRO   279      40.791  17.762  66.649  1.00  0.00           C
ATOM   4358  HA  PRO   279      40.561  18.800  66.889  1.00  0.00           H
ATOM   4359  C   PRO   279      42.025  17.742  65.736  1.00  0.00           C
ATOM   4360  O   PRO   279      42.214  16.874  64.864  1.00  0.00           O
ATOM   4361  N   GLY   280      42.956  18.696  66.028  1.00  0.00           N
ATOM   4362  H   GLY   280      42.824  19.249  66.863  1.00  0.00           H
ATOM   4363  CA  GLY   280      44.154  18.810  65.212  1.00  0.00           C
ATOM   4364  HA2 GLY   280      44.871  19.407  65.775  1.00  0.00           H
ATOM   4365  HA3 GLY   280      44.632  17.837  65.093  1.00  0.00           H
ATOM   4366  C   GLY   280      43.940  19.390  63.707  1.00  0.00           C
ATOM   4367  O   GLY   280      44.784  19.196  62.805  1.00  0.00           O
ATOM   4368  N   GLN   281      42.803  20.017  63.467  1.00  0.00           N
ATOM   4369  H   GLN   281      42.141  20.046  64.230  1.00  0.00           H
ATOM   4370  CA  GLN   281      42.371  20.696  62.222  1.00  0.00           C
ATOM   4371  HA  GLN   281      43.070  20.437  61.427  1.00  0.00           H
ATOM   4372  CB  GLN   281      40.960  20.163  61.807  1.00  0.00           C
ATOM   4373  HB2 GLN   281      40.178  20.612  62.419  1.00  0.00           H
ATOM   4374  HB3 GLN   281      40.757  20.687  60.873  1.00  0.00           H
ATOM   4375  CG  GLN   281      40.630  18.679  61.774  1.00  0.00           C
ATOM   4376  HG2 GLN   281      41.535  18.070  61.767  1.00  0.00           H
ATOM   4377  HG3 GLN   281      40.008  18.353  62.607  1.00  0.00           H
ATOM   4378  CD  GLN   281      39.945  18.219  60.513  1.00  0.00           C
ATOM   4379  OE1 GLN   281      39.189  18.897  59.853  1.00  0.00           O
ATOM   4380  NE2 GLN   281      40.097  16.932  60.203  1.00  0.00           N
ATOM   4381 HE21 GLN   281      39.614  16.651  59.362  1.00  0.00           H
ATOM   4382 HE22 GLN   281      40.600  16.357  60.863  1.00  0.00           H
ATOM   4383  C   GLN   281      42.406  22.194  62.378  1.00  0.00           C
ATOM   4384  O   GLN   281      42.123  22.803  63.393  1.00  0.00           O
ATOM   4385  N   GLN   282      42.824  22.902  61.324  1.00  0.00           N
ATOM   4386  H   GLN   282      42.972  22.363  60.483  1.00  0.00           H
ATOM   4387  CA  GLN   282      43.056  24.377  61.298  1.00  0.00           C
ATOM   4388  HA  GLN   282      43.798  24.465  60.505  1.00  0.00           H
ATOM   4389  CB  GLN   282      41.878  25.080  60.713  1.00  0.00           C
ATOM   4390  HB2 GLN   282      41.120  25.223  61.484  1.00  0.00           H
ATOM   4391  HB3 GLN   282      42.112  26.101  60.413  1.00  0.00           H
ATOM   4392  CG  GLN   282      41.171  24.416  59.504  1.00  0.00           C
ATOM   4393  HG2 GLN   282      40.665  25.124  58.848  1.00  0.00           H
ATOM   4394  HG3 GLN   282      41.935  23.977  58.863  1.00  0.00           H
ATOM   4395  CD  GLN   282      40.095  23.403  59.918  1.00  0.00           C
ATOM   4396  OE1 GLN   282      39.808  23.126  61.062  1.00  0.00           O
ATOM   4397  NE2 GLN   282      39.410  22.873  58.944  1.00  0.00           N
ATOM   4398 HE21 GLN   282      38.612  22.318  59.218  1.00  0.00           H
ATOM   4399 HE22 GLN   282      39.665  23.097  57.992  1.00  0.00           H
ATOM   4400  C   GLN   282      43.681  25.079  62.492  1.00  0.00           C
ATOM   4401  O   GLN   282      43.192  26.137  62.846  1.00  0.00           O
ATOM   4402  N   THR   283      44.719  24.432  63.062  1.00  0.00           N
ATOM   4403  H   THR   283      44.875  23.498  62.708  1.00  0.00           H
ATOM   4404  CA  THR   283      45.323  24.833  64.346  1.00  0.00           C
ATOM   4405  HA  THR   283      44.589  24.806  65.151  1.00  0.00           H
ATOM   4406  CB  THR   283      46.530  23.922  64.665  1.00  0.00           C
ATOM   4407  HB  THR   283      47.220  24.049  63.831  1.00  0.00           H
ATOM   4408  CG2 THR   283      47.231  24.331  65.962  1.00  0.00           C
ATOM   4409 HG21 THR   283      46.610  24.169  66.843  1.00  0.00           H
ATOM   4410 HG22 THR   283      47.511  25.371  65.797  1.00  0.00           H
ATOM   4411 HG23 THR   283      48.226  23.888  65.922  1.00  0.00           H
ATOM   4412  OG1 THR   283      46.176  22.518  64.665  1.00  0.00           O
ATOM   4413  HG1 THR   283      45.860  22.255  63.798  1.00  0.00           H
ATOM   4414  C   THR   283      45.736  26.336  64.251  1.00  0.00           C
ATOM   4415  O   THR   283      45.452  27.080  65.202  1.00  0.00           O
ATOM   4416  N   PHE   284      46.399  26.824  63.193  1.00  0.00           N
ATOM   4417  H   PHE   284      46.788  26.223  62.480  1.00  0.00           H
ATOM   4418  CA  PHE   284      46.876  28.203  63.171  1.00  0.00           C
ATOM   4419  HA  PHE   284      47.183  28.345  64.207  1.00  0.00           H
ATOM   4420  CB  PHE   284      48.060  28.363  62.158  1.00  0.00           C
ATOM   4421  HB2 PHE   284      48.909  27.747  62.454  1.00  0.00           H
ATOM   4422  HB3 PHE   284      47.755  28.140  61.136  1.00  0.00           H
ATOM   4423  CG  PHE   284      48.711  29.702  61.984  1.00  0.00           C
ATOM   4424  CD1 PHE   284      49.470  30.348  62.949  1.00  0.00           C
ATOM   4425  HD1 PHE   284      49.475  29.989  63.968  1.00  0.00           H
ATOM   4426  CE1 PHE   284      50.119  31.566  62.711  1.00  0.00           C
ATOM   4427  HE1 PHE   284      50.609  32.115  63.502  1.00  0.00           H
ATOM   4428  CZ  PHE   284      49.927  32.145  61.458  1.00  0.00           C
ATOM   4429  HZ  PHE   284      50.374  33.097  61.211  1.00  0.00           H
ATOM   4430  CE2 PHE   284      49.188  31.526  60.488  1.00  0.00           C
ATOM   4431  HE2 PHE   284      48.967  32.006  59.546  1.00  0.00           H
ATOM   4432  CD2 PHE   284      48.532  30.333  60.754  1.00  0.00           C
ATOM   4433  HD2 PHE   284      47.993  29.878  59.936  1.00  0.00           H
ATOM   4434  C   PHE   284      45.718  29.240  63.027  1.00  0.00           C
ATOM   4435  O   PHE   284      45.778  30.314  63.633  1.00  0.00           O
ATOM   4436  N   GLU   285      44.606  28.794  62.376  1.00  0.00           N
ATOM   4437  H   GLU   285      44.516  27.823  62.116  1.00  0.00           H
ATOM   4438  CA  GLU   285      43.342  29.522  62.392  1.00  0.00           C
ATOM   4439  HA  GLU   285      43.618  30.498  61.994  1.00  0.00           H
ATOM   4440  CB  GLU   285      42.345  28.950  61.253  1.00  0.00           C
ATOM   4441  HB2 GLU   285      42.882  28.424  60.463  1.00  0.00           H
ATOM   4442  HB3 GLU   285      41.849  28.120  61.757  1.00  0.00           H
ATOM   4443  CG  GLU   285      41.429  30.159  60.774  1.00  0.00           C
ATOM   4444  HG2 GLU   285      40.922  30.602  61.630  1.00  0.00           H
ATOM   4445  HG3 GLU   285      41.988  30.982  60.329  1.00  0.00           H
ATOM   4446  CD  GLU   285      40.376  29.553  59.877  1.00  0.00           C
ATOM   4447  OE1 GLU   285      40.395  29.729  58.634  1.00  0.00           O
ATOM   4448  OE2 GLU   285      39.463  28.900  60.353  1.00  0.00           O
ATOM   4449  C   GLU   285      42.692  29.604  63.736  1.00  0.00           C
ATOM   4450  O   GLU   285      42.425  30.642  64.186  1.00  0.00           O
ATOM   4451  N   LYS   286      42.459  28.523  64.495  1.00  0.00           N
ATOM   4452  H   LYS   286      42.745  27.654  64.066  1.00  0.00           H
ATOM   4453  CA  LYS   286      41.975  28.496  65.911  1.00  0.00           C
ATOM   4454  HA  LYS   286      41.051  29.068  66.000  1.00  0.00           H
ATOM   4455  CB  LYS   286      41.730  27.010  66.367  1.00  0.00           C
ATOM   4456  HB2 LYS   286      42.679  26.521  66.151  1.00  0.00           H
ATOM   4457  HB3 LYS   286      41.463  26.955  67.422  1.00  0.00           H
ATOM   4458  CG  LYS   286      40.519  26.506  65.585  1.00  0.00           C
ATOM   4459  HG2 LYS   286      39.590  26.832  66.053  1.00  0.00           H
ATOM   4460  HG3 LYS   286      40.552  26.890  64.565  1.00  0.00           H
ATOM   4461  CD  LYS   286      40.590  24.965  65.495  1.00  0.00           C
ATOM   4462  HD2 LYS   286      41.423  24.842  64.802  1.00  0.00           H
ATOM   4463  HD3 LYS   286      40.798  24.484  66.450  1.00  0.00           H
ATOM   4464  CE  LYS   286      39.313  24.496  64.810  1.00  0.00           C
ATOM   4465  HE2 LYS   286      38.469  24.381  65.489  1.00  0.00           H
ATOM   4466  HE3 LYS   286      39.013  25.263  64.096  1.00  0.00           H
ATOM   4467  NZ  LYS   286      39.455  23.212  64.054  1.00  0.00           N
ATOM   4468  HZ1 LYS   286      39.595  22.424  64.671  1.00  0.00           H
ATOM   4469  HZ2 LYS   286      40.241  23.245  63.420  1.00  0.00           H
ATOM   4470  HZ3 LYS   286      38.610  23.049  63.526  1.00  0.00           H
ATOM   4471  C   LYS   286      42.922  29.308  66.825  1.00  0.00           C
ATOM   4472  O   LYS   286      42.464  29.982  67.755  1.00  0.00           O
ATOM   4473  N   MET   287      44.179  29.448  66.499  1.00  0.00           N
ATOM   4474  H   MET   287      44.494  28.743  65.847  1.00  0.00           H
ATOM   4475  CA  MET   287      45.220  30.172  67.326  1.00  0.00           C
ATOM   4476  HA  MET   287      45.125  30.015  68.401  1.00  0.00           H
ATOM   4477  CB  MET   287      46.579  29.649  66.823  1.00  0.00           C
ATOM   4478  HB2 MET   287      46.608  29.668  65.733  1.00  0.00           H
ATOM   4479  HB3 MET   287      47.400  30.293  67.139  1.00  0.00           H
ATOM   4480  CG  MET   287      46.799  28.238  67.410  1.00  0.00           C
ATOM   4481  HG2 MET   287      45.839  27.762  67.616  1.00  0.00           H
ATOM   4482  HG3 MET   287      47.246  27.638  66.617  1.00  0.00           H
ATOM   4483  SD  MET   287      47.830  28.089  68.892  1.00  0.00           S
ATOM   4484  CE  MET   287      46.969  29.073  70.113  1.00  0.00           C
ATOM   4485  HE1 MET   287      45.901  28.851  70.130  1.00  0.00           H
ATOM   4486  HE2 MET   287      47.464  28.867  71.061  1.00  0.00           H
ATOM   4487  HE3 MET   287      47.085  30.086  69.728  1.00  0.00           H
ATOM   4488  C   MET   287      45.263  31.674  67.158  1.00  0.00           C
ATOM   4489  O   MET   287      45.830  32.420  68.017  1.00  0.00           O
ATOM   4490  N   SER   288      44.635  32.243  66.100  1.00  0.00           N
ATOM   4491  H   SER   288      44.183  31.627  65.440  1.00  0.00           H
ATOM   4492  CA  SER   288      44.878  33.698  65.749  1.00  0.00           C
ATOM   4493  HA  SER   288      45.098  34.345  66.597  1.00  0.00           H
ATOM   4494  CB  SER   288      46.103  33.808  64.805  1.00  0.00           C
ATOM   4495  HB2 SER   288      46.445  34.843  64.807  1.00  0.00           H
ATOM   4496  HB3 SER   288      46.992  33.381  65.267  1.00  0.00           H
ATOM   4497  OG  SER   288      45.846  33.216  63.558  1.00  0.00           O
ATOM   4498  HG  SER   288      45.950  32.270  63.685  1.00  0.00           H
ATOM   4499  C   SER   288      43.663  34.396  65.131  1.00  0.00           C
ATOM   4500  O   SER   288      43.490  35.598  65.339  1.00  0.00           O
ATOM   4501  N   SER   289      42.725  33.650  64.516  1.00  0.00           N
ATOM   4502  H   SER   289      42.756  32.644  64.434  1.00  0.00           H
ATOM   4503  CA  SER   289      41.556  34.247  63.861  1.00  0.00           C
ATOM   4504  HA  SER   289      41.922  35.008  63.172  1.00  0.00           H
ATOM   4505  CB  SER   289      40.744  33.192  63.092  1.00  0.00           C
ATOM   4506  HB2 SER   289      41.297  32.938  62.187  1.00  0.00           H
ATOM   4507  HB3 SER   289      40.542  32.410  63.824  1.00  0.00           H
ATOM   4508  OG  SER   289      39.492  33.821  62.769  1.00  0.00           O
ATOM   4509  HG  SER   289      38.834  33.152  62.572  1.00  0.00           H
ATOM   4510  C   SER   289      40.685  34.872  64.938  1.00  0.00           C
ATOM   4511  O   SER   289      40.235  34.151  65.851  1.00  0.00           O
ATOM   4512  N   GLY   290      40.269  36.121  64.710  1.00  0.00           N
ATOM   4513  H   GLY   290      40.576  36.669  63.919  1.00  0.00           H
ATOM   4514  CA  GLY   290      39.333  36.973  65.544  1.00  0.00           C
ATOM   4515  HA2 GLY   290      39.907  37.378  66.377  1.00  0.00           H
ATOM   4516  HA3 GLY   290      39.022  37.721  64.815  1.00  0.00           H
ATOM   4517  C   GLY   290      38.033  36.402  66.097  1.00  0.00           C
ATOM   4518  O   GLY   290      37.635  36.618  67.281  1.00  0.00           O
ATOM   4519  N   TYR   291      37.326  35.638  65.234  1.00  0.00           N
ATOM   4520  H   TYR   291      37.675  35.364  64.327  1.00  0.00           H
ATOM   4521  CA  TYR   291      36.144  34.965  65.627  1.00  0.00           C
ATOM   4522  HA  TYR   291      35.374  35.692  65.889  1.00  0.00           H
ATOM   4523  CB  TYR   291      35.600  34.218  64.430  1.00  0.00           C
ATOM   4524  HB2 TYR   291      35.179  34.985  63.779  1.00  0.00           H
ATOM   4525  HB3 TYR   291      36.478  33.831  63.913  1.00  0.00           H
ATOM   4526  CG  TYR   291      34.602  33.104  64.650  1.00  0.00           C
ATOM   4527  CD1 TYR   291      33.169  33.331  64.786  1.00  0.00           C
ATOM   4528  HD1 TYR   291      32.858  34.354  64.641  1.00  0.00           H
ATOM   4529  CE1 TYR   291      32.286  32.253  64.961  1.00  0.00           C
ATOM   4530  HE1 TYR   291      31.209  32.334  64.976  1.00  0.00           H
ATOM   4531  CZ  TYR   291      32.780  30.938  65.150  1.00  0.00           C
ATOM   4532  OH  TYR   291      32.041  29.845  65.342  1.00  0.00           O
ATOM   4533  HH  TYR   291      32.618  29.080  65.365  1.00  0.00           H
ATOM   4534  CE2 TYR   291      34.176  30.746  65.011  1.00  0.00           C
ATOM   4535  HE2 TYR   291      34.531  29.727  65.009  1.00  0.00           H
ATOM   4536  CD2 TYR   291      35.068  31.806  64.749  1.00  0.00           C
ATOM   4537  HD2 TYR   291      36.105  31.572  64.557  1.00  0.00           H
ATOM   4538  C   TYR   291      36.212  34.093  66.898  1.00  0.00           C
ATOM   4539  O   TYR   291      35.247  34.156  67.684  1.00  0.00           O
ATOM   4540  N   TYR   292      37.372  33.582  67.172  1.00  0.00           N
ATOM   4541  H   TYR   292      38.165  33.743  66.569  1.00  0.00           H
ATOM   4542  CA  TYR   292      37.691  32.748  68.346  1.00  0.00           C
ATOM   4543  HA  TYR   292      36.876  32.088  68.644  1.00  0.00           H
ATOM   4544  CB  TYR   292      38.758  31.696  67.976  1.00  0.00           C
ATOM   4545  HB2 TYR   292      39.635  32.190  67.557  1.00  0.00           H
ATOM   4546  HB3 TYR   292      39.118  31.231  68.894  1.00  0.00           H
ATOM   4547  CG  TYR   292      38.330  30.680  66.946  1.00  0.00           C
ATOM   4548  CD1 TYR   292      37.481  29.689  67.298  1.00  0.00           C
ATOM   4549  HD1 TYR   292      37.001  29.654  68.265  1.00  0.00           H
ATOM   4550  CE1 TYR   292      37.208  28.644  66.351  1.00  0.00           C
ATOM   4551  HE1 TYR   292      36.495  27.860  66.562  1.00  0.00           H
ATOM   4552  CZ  TYR   292      37.653  28.736  65.058  1.00  0.00           C
ATOM   4553  OH  TYR   292      37.339  27.766  64.209  1.00  0.00           O
ATOM   4554  HH  TYR   292      36.843  27.094  64.681  1.00  0.00           H
ATOM   4555  CE2 TYR   292      38.353  29.888  64.688  1.00  0.00           C
ATOM   4556  HE2 TYR   292      38.541  30.044  63.637  1.00  0.00           H
ATOM   4557  CD2 TYR   292      38.753  30.851  65.662  1.00  0.00           C
ATOM   4558  HD2 TYR   292      39.198  31.732  65.222  1.00  0.00           H
ATOM   4559  C   TYR   292      37.999  33.504  69.593  1.00  0.00           C
ATOM   4560  O   TYR   292      37.967  32.920  70.664  1.00  0.00           O
ATOM   4561  N   LEU   293      38.334  34.797  69.435  1.00  0.00           N
ATOM   4562  H   LEU   293      38.290  35.232  68.525  1.00  0.00           H
ATOM   4563  CA  LEU   293      38.781  35.650  70.622  1.00  0.00           C
ATOM   4564  HA  LEU   293      39.594  35.140  71.139  1.00  0.00           H
ATOM   4565  CB  LEU   293      39.318  36.948  70.078  1.00  0.00           C
ATOM   4566  HB2 LEU   293      38.477  37.416  69.567  1.00  0.00           H
ATOM   4567  HB3 LEU   293      39.470  37.554  70.971  1.00  0.00           H
ATOM   4568  CG  LEU   293      40.589  36.828  69.323  1.00  0.00           C
ATOM   4569  HG  LEU   293      40.454  36.298  68.380  1.00  0.00           H
ATOM   4570  CD1 LEU   293      41.169  38.275  69.059  1.00  0.00           C
ATOM   4571 HD11 LEU   293      42.013  38.231  68.370  1.00  0.00           H
ATOM   4572 HD12 LEU   293      41.534  38.762  69.963  1.00  0.00           H
ATOM   4573 HD13 LEU   293      40.346  38.833  68.614  1.00  0.00           H
ATOM   4574  CD2 LEU   293      41.685  36.209  70.238  1.00  0.00           C
ATOM   4575 HD21 LEU   293      42.095  36.905  70.968  1.00  0.00           H
ATOM   4576 HD22 LEU   293      41.322  35.307  70.730  1.00  0.00           H
ATOM   4577 HD23 LEU   293      42.525  35.906  69.611  1.00  0.00           H
ATOM   4578  C   LEU   293      37.621  35.668  71.667  1.00  0.00           C
ATOM   4579  O   LEU   293      37.886  35.532  72.910  1.00  0.00           O
ATOM   4580  N   GLY   294      36.385  35.813  71.220  1.00  0.00           N
ATOM   4581  H   GLY   294      36.337  35.846  70.212  1.00  0.00           H
ATOM   4582  CA  GLY   294      35.177  35.808  72.097  1.00  0.00           C
ATOM   4583  HA2 GLY   294      35.115  36.688  72.738  1.00  0.00           H
ATOM   4584  HA3 GLY   294      34.232  35.937  71.568  1.00  0.00           H
ATOM   4585  C   GLY   294      35.022  34.537  72.984  1.00  0.00           C
ATOM   4586  O   GLY   294      34.643  34.546  74.121  1.00  0.00           O
ATOM   4587  N   GLU   295      35.611  33.457  72.502  1.00  0.00           N
ATOM   4588  H   GLU   295      36.143  33.536  71.647  1.00  0.00           H
ATOM   4589  CA  GLU   295      35.530  32.109  73.193  1.00  0.00           C
ATOM   4590  HA  GLU   295      34.620  32.060  73.792  1.00  0.00           H
ATOM   4591  CB  GLU   295      35.552  31.009  72.126  1.00  0.00           C
ATOM   4592  HB2 GLU   295      34.723  31.253  71.462  1.00  0.00           H
ATOM   4593  HB3 GLU   295      36.494  30.977  71.578  1.00  0.00           H
ATOM   4594  CG  GLU   295      35.223  29.563  72.589  1.00  0.00           C
ATOM   4595  HG2 GLU   295      35.133  28.950  71.693  1.00  0.00           H
ATOM   4596  HG3 GLU   295      35.934  29.068  73.251  1.00  0.00           H
ATOM   4597  CD  GLU   295      33.881  29.364  73.349  1.00  0.00           C
ATOM   4598  OE1 GLU   295      32.989  30.230  73.225  1.00  0.00           O
ATOM   4599  OE2 GLU   295      33.704  28.353  74.051  1.00  0.00           O
ATOM   4600  C   GLU   295      36.732  31.828  74.155  1.00  0.00           C
ATOM   4601  O   GLU   295      36.480  31.295  75.247  1.00  0.00           O
ATOM   4602  N   ILE   296      37.965  32.290  73.854  1.00  0.00           N
ATOM   4603  H   ILE   296      38.076  32.655  72.919  1.00  0.00           H
ATOM   4604  CA  ILE   296      39.096  32.356  74.765  1.00  0.00           C
ATOM   4605  HA  ILE   296      39.162  31.336  75.145  1.00  0.00           H
ATOM   4606  CB  ILE   296      40.344  32.705  73.841  1.00  0.00           C
ATOM   4607  HB  ILE   296      40.081  33.686  73.445  1.00  0.00           H
ATOM   4608  CG2 ILE   296      41.537  32.893  74.796  1.00  0.00           C
ATOM   4609 HG21 ILE   296      41.788  31.966  75.310  1.00  0.00           H
ATOM   4610 HG22 ILE   296      41.445  33.690  75.536  1.00  0.00           H
ATOM   4611 HG23 ILE   296      42.479  33.181  74.328  1.00  0.00           H
ATOM   4612  CG1 ILE   296      40.587  31.782  72.660  1.00  0.00           C
ATOM   4613 HG12 ILE   296      40.845  30.797  73.047  1.00  0.00           H
ATOM   4614 HG13 ILE   296      39.755  31.687  71.962  1.00  0.00           H
ATOM   4615  CD1 ILE   296      41.716  32.205  71.755  1.00  0.00           C
ATOM   4616 HD11 ILE   296      41.728  31.407  71.012  1.00  0.00           H
ATOM   4617 HD12 ILE   296      42.650  32.121  72.310  1.00  0.00           H
ATOM   4618 HD13 ILE   296      41.499  33.183  71.327  1.00  0.00           H
ATOM   4619  C   ILE   296      38.868  33.250  75.966  1.00  0.00           C
ATOM   4620  O   ILE   296      39.372  32.918  77.024  1.00  0.00           O
ATOM   4621  N   LEU   297      38.156  34.383  75.814  1.00  0.00           N
ATOM   4622  H   LEU   297      37.918  34.536  74.844  1.00  0.00           H
ATOM   4623  CA  LEU   297      37.569  35.105  76.911  1.00  0.00           C
ATOM   4624  HA  LEU   297      38.318  35.564  77.556  1.00  0.00           H
ATOM   4625  CB  LEU   297      36.974  36.385  76.305  1.00  0.00           C
ATOM   4626  HB2 LEU   297      37.719  36.970  75.766  1.00  0.00           H
ATOM   4627  HB3 LEU   297      36.119  36.266  75.639  1.00  0.00           H
ATOM   4628  CG  LEU   297      36.487  37.312  77.425  1.00  0.00           C
ATOM   4629  HG  LEU   297      35.595  36.876  77.872  1.00  0.00           H
ATOM   4630  CD1 LEU   297      37.580  37.768  78.474  1.00  0.00           C
ATOM   4631 HD11 LEU   297      37.744  36.910  79.125  1.00  0.00           H
ATOM   4632 HD12 LEU   297      37.148  38.564  79.079  1.00  0.00           H
ATOM   4633 HD13 LEU   297      38.531  37.999  77.993  1.00  0.00           H
ATOM   4634  CD2 LEU   297      36.132  38.623  76.773  1.00  0.00           C
ATOM   4635 HD21 LEU   297      37.048  39.137  76.481  1.00  0.00           H
ATOM   4636 HD22 LEU   297      35.460  38.462  75.930  1.00  0.00           H
ATOM   4637 HD23 LEU   297      35.474  39.153  77.462  1.00  0.00           H
ATOM   4638  C   LEU   297      36.526  34.257  77.745  1.00  0.00           C
ATOM   4639  O   LEU   297      36.636  34.065  78.946  1.00  0.00           O
ATOM   4640  N   ARG   298      35.527  33.744  77.066  1.00  0.00           N
ATOM   4641  H   ARG   298      35.504  33.992  76.088  1.00  0.00           H
ATOM   4642  CA  ARG   298      34.400  32.889  77.600  1.00  0.00           C
ATOM   4643  HA  ARG   298      33.838  33.593  78.214  1.00  0.00           H
ATOM   4644  CB  ARG   298      33.357  32.483  76.491  1.00  0.00           C
ATOM   4645  HB2 ARG   298      33.098  33.341  75.871  1.00  0.00           H
ATOM   4646  HB3 ARG   298      33.918  31.863  75.791  1.00  0.00           H
ATOM   4647  CG  ARG   298      32.065  31.970  76.962  1.00  0.00           C
ATOM   4648  HG2 ARG   298      32.160  31.352  77.855  1.00  0.00           H
ATOM   4649  HG3 ARG   298      31.421  32.780  77.304  1.00  0.00           H
ATOM   4650  CD  ARG   298      31.212  31.182  75.968  1.00  0.00           C
ATOM   4651  HD2 ARG   298      30.191  31.230  76.344  1.00  0.00           H
ATOM   4652  HD3 ARG   298      31.103  31.708  75.020  1.00  0.00           H
ATOM   4653  NE  ARG   298      31.702  29.801  75.771  1.00  0.00           N
ATOM   4654  HE  ARG   298      32.448  29.732  75.093  1.00  0.00           H
ATOM   4655  CZ  ARG   298      31.374  28.650  76.258  1.00  0.00           C
ATOM   4656  NH1 ARG   298      30.500  28.557  77.186  1.00  0.00           N
ATOM   4657 HH11 ARG   298      29.944  29.379  77.372  1.00  0.00           H
ATOM   4658 HH12 ARG   298      30.161  27.613  77.310  1.00  0.00           H
ATOM   4659  NH2 ARG   298      31.890  27.580  75.831  1.00  0.00           N
ATOM   4660 HH21 ARG   298      32.718  27.604  75.253  1.00  0.00           H
ATOM   4661 HH22 ARG   298      31.582  26.703  76.225  1.00  0.00           H
ATOM   4662  C   ARG   298      34.873  31.844  78.549  1.00  0.00           C
ATOM   4663  O   ARG   298      34.509  31.906  79.741  1.00  0.00           O
ATOM   4664  N   LEU   299      35.504  30.838  77.975  1.00  0.00           N
ATOM   4665  H   LEU   299      35.734  30.996  77.004  1.00  0.00           H
ATOM   4666  CA  LEU   299      36.153  29.682  78.654  1.00  0.00           C
ATOM   4667  HA  LEU   299      35.342  29.078  79.060  1.00  0.00           H
ATOM   4668  CB  LEU   299      36.938  28.829  77.615  1.00  0.00           C
ATOM   4669  HB2 LEU   299      37.650  29.502  77.140  1.00  0.00           H
ATOM   4670  HB3 LEU   299      37.443  28.046  78.182  1.00  0.00           H
ATOM   4671  CG  LEU   299      36.127  28.051  76.590  1.00  0.00           C
ATOM   4672  HG  LEU   299      35.508  28.858  76.199  1.00  0.00           H
ATOM   4673  CD1 LEU   299      37.038  27.636  75.494  1.00  0.00           C
ATOM   4674 HD11 LEU   299      36.492  27.167  74.675  1.00  0.00           H
ATOM   4675 HD12 LEU   299      37.846  26.996  75.847  1.00  0.00           H
ATOM   4676 HD13 LEU   299      37.521  28.498  75.034  1.00  0.00           H
ATOM   4677  CD2 LEU   299      35.246  26.959  77.125  1.00  0.00           C
ATOM   4678 HD21 LEU   299      34.378  27.308  77.683  1.00  0.00           H
ATOM   4679 HD22 LEU   299      34.893  26.359  76.287  1.00  0.00           H
ATOM   4680 HD23 LEU   299      35.858  26.246  77.677  1.00  0.00           H
ATOM   4681  C   LEU   299      37.075  30.015  79.885  1.00  0.00           C
ATOM   4682  O   LEU   299      36.930  29.392  80.985  1.00  0.00           O
ATOM   4683  N   ALA   300      37.987  30.982  79.785  1.00  0.00           N
ATOM   4684  H   ALA   300      38.060  31.460  78.898  1.00  0.00           H
ATOM   4685  CA  ALA   300      38.667  31.554  80.951  1.00  0.00           C
ATOM   4686  HA  ALA   300      39.253  30.801  81.475  1.00  0.00           H
ATOM   4687  CB  ALA   300      39.746  32.565  80.650  1.00  0.00           C
ATOM   4688  HB1 ALA   300      40.173  33.066  81.519  1.00  0.00           H
ATOM   4689  HB2 ALA   300      39.281  33.337  80.036  1.00  0.00           H
ATOM   4690  HB3 ALA   300      40.535  32.077  80.078  1.00  0.00           H
ATOM   4691  C   ALA   300      37.679  32.178  82.002  1.00  0.00           C
ATOM   4692  O   ALA   300      37.895  31.943  83.196  1.00  0.00           O
ATOM   4693  N   LEU   301      36.587  32.934  81.645  1.00  0.00           N
ATOM   4694  H   LEU   301      36.365  33.242  80.709  1.00  0.00           H
ATOM   4695  CA  LEU   301      35.633  33.457  82.691  1.00  0.00           C
ATOM   4696  HA  LEU   301      36.248  33.897  83.475  1.00  0.00           H
ATOM   4697  CB  LEU   301      34.713  34.596  82.140  1.00  0.00           C
ATOM   4698  HB2 LEU   301      34.203  34.191  81.265  1.00  0.00           H
ATOM   4699  HB3 LEU   301      33.977  34.937  82.869  1.00  0.00           H
ATOM   4700  CG  LEU   301      35.485  35.858  81.761  1.00  0.00           C
ATOM   4701  HG  LEU   301      36.097  35.450  80.957  1.00  0.00           H
ATOM   4702  CD1 LEU   301      34.569  36.962  81.127  1.00  0.00           C
ATOM   4703 HD11 LEU   301      33.912  36.591  80.341  1.00  0.00           H
ATOM   4704 HD12 LEU   301      35.214  37.816  80.921  1.00  0.00           H
ATOM   4705 HD13 LEU   301      33.979  37.330  81.966  1.00  0.00           H
ATOM   4706  CD2 LEU   301      36.330  36.370  82.995  1.00  0.00           C
ATOM   4707 HD21 LEU   301      37.161  35.667  83.060  1.00  0.00           H
ATOM   4708 HD22 LEU   301      36.778  37.347  82.813  1.00  0.00           H
ATOM   4709 HD23 LEU   301      35.797  36.373  83.946  1.00  0.00           H
ATOM   4710  C   LEU   301      34.886  32.295  83.384  1.00  0.00           C
ATOM   4711  O   LEU   301      34.786  32.298  84.562  1.00  0.00           O
ATOM   4712  N   MET   302      34.430  31.317  82.589  1.00  0.00           N
ATOM   4713  H   MET   302      34.448  31.319  81.579  1.00  0.00           H
ATOM   4714  CA  MET   302      33.846  30.110  83.198  1.00  0.00           C
ATOM   4715  HA  MET   302      32.887  30.348  83.660  1.00  0.00           H
ATOM   4716  CB  MET   302      33.415  29.225  82.067  1.00  0.00           C
ATOM   4717  HB2 MET   302      32.922  29.773  81.263  1.00  0.00           H
ATOM   4718  HB3 MET   302      34.340  28.830  81.647  1.00  0.00           H
ATOM   4719  CG  MET   302      32.535  28.027  82.387  1.00  0.00           C
ATOM   4720  HG2 MET   302      32.464  27.420  81.484  1.00  0.00           H
ATOM   4721  HG3 MET   302      33.045  27.427  83.140  1.00  0.00           H
ATOM   4722  SD  MET   302      30.824  28.481  82.810  1.00  0.00           S
ATOM   4723  CE  MET   302      29.988  28.799  81.226  1.00  0.00           C
ATOM   4724  HE1 MET   302      29.786  27.835  80.758  1.00  0.00           H
ATOM   4725  HE2 MET   302      29.056  29.354  81.322  1.00  0.00           H
ATOM   4726  HE3 MET   302      30.660  29.436  80.652  1.00  0.00           H
ATOM   4727  C   MET   302      34.811  29.446  84.206  1.00  0.00           C
ATOM   4728  O   MET   302      34.364  28.967  85.242  1.00  0.00           O
ATOM   4729  N   ASP   303      36.108  29.440  84.031  1.00  0.00           N
ATOM   4730  H   ASP   303      36.529  29.901  83.238  1.00  0.00           H
ATOM   4731  CA  ASP   303      37.045  28.849  84.969  1.00  0.00           C
ATOM   4732  HA  ASP   303      36.786  27.831  85.262  1.00  0.00           H
ATOM   4733  CB  ASP   303      38.431  28.775  84.265  1.00  0.00           C
ATOM   4734  HB2 ASP   303      38.268  28.517  83.218  1.00  0.00           H
ATOM   4735  HB3 ASP   303      38.806  29.794  84.166  1.00  0.00           H
ATOM   4736  CG  ASP   303      39.497  27.800  84.714  1.00  0.00           C
ATOM   4737  OD1 ASP   303      39.260  27.063  85.704  1.00  0.00           O
ATOM   4738  OD2 ASP   303      40.628  27.805  84.164  1.00  0.00           O
ATOM   4739  C   ASP   303      37.204  29.656  86.290  1.00  0.00           C
ATOM   4740  O   ASP   303      37.444  29.087  87.378  1.00  0.00           O
ATOM   4741  N   MET   304      37.067  30.970  86.220  1.00  0.00           N
ATOM   4742  H   MET   304      36.921  31.345  85.294  1.00  0.00           H
ATOM   4743  CA  MET   304      36.833  31.812  87.442  1.00  0.00           C
ATOM   4744  HA  MET   304      37.439  31.503  88.295  1.00  0.00           H
ATOM   4745  CB  MET   304      37.092  33.253  87.063  1.00  0.00           C
ATOM   4746  HB2 MET   304      36.499  33.500  86.182  1.00  0.00           H
ATOM   4747  HB3 MET   304      36.829  33.896  87.902  1.00  0.00           H
ATOM   4748  CG  MET   304      38.594  33.743  86.781  1.00  0.00           C
ATOM   4749  HG2 MET   304      39.150  33.101  86.098  1.00  0.00           H
ATOM   4750  HG3 MET   304      38.468  34.689  86.254  1.00  0.00           H
ATOM   4751  SD  MET   304      39.565  33.962  88.272  1.00  0.00           S
ATOM   4752  CE  MET   304      40.487  32.435  88.291  1.00  0.00           C
ATOM   4753  HE1 MET   304      39.846  31.554  88.329  1.00  0.00           H
ATOM   4754  HE2 MET   304      41.183  32.268  87.469  1.00  0.00           H
ATOM   4755  HE3 MET   304      41.064  32.484  89.214  1.00  0.00           H
ATOM   4756  C   MET   304      35.352  31.737  88.020  1.00  0.00           C
ATOM   4757  O   MET   304      35.164  31.850  89.218  1.00  0.00           O
ATOM   4758  N   TYR   305      34.291  31.557  87.194  1.00  0.00           N
ATOM   4759  H   TYR   305      34.452  31.419  86.207  1.00  0.00           H
ATOM   4760  CA  TYR   305      32.997  31.165  87.685  1.00  0.00           C
ATOM   4761  HA  TYR   305      32.688  31.846  88.478  1.00  0.00           H
ATOM   4762  CB  TYR   305      31.924  31.210  86.564  1.00  0.00           C
ATOM   4763  HB2 TYR   305      31.603  32.232  86.360  1.00  0.00           H
ATOM   4764  HB3 TYR   305      32.208  30.863  85.571  1.00  0.00           H
ATOM   4765  CG  TYR   305      30.785  30.281  86.789  1.00  0.00           C
ATOM   4766  CD1 TYR   305      29.820  30.653  87.721  1.00  0.00           C
ATOM   4767  HD1 TYR   305      29.807  31.603  88.234  1.00  0.00           H
ATOM   4768  CE1 TYR   305      28.801  29.734  88.008  1.00  0.00           C
ATOM   4769  HE1 TYR   305      28.026  30.120  88.652  1.00  0.00           H
ATOM   4770  CZ  TYR   305      28.780  28.453  87.404  1.00  0.00           C
ATOM   4771  OH  TYR   305      27.955  27.463  87.945  1.00  0.00           O
ATOM   4772  HH  TYR   305      27.973  27.471  88.905  1.00  0.00           H
ATOM   4773  CE2 TYR   305      29.806  28.107  86.531  1.00  0.00           C
ATOM   4774  HE2 TYR   305      29.618  27.185  86.001  1.00  0.00           H
ATOM   4775  CD2 TYR   305      30.793  29.020  86.141  1.00  0.00           C
ATOM   4776  HD2 TYR   305      31.533  28.836  85.378  1.00  0.00           H
ATOM   4777  C   TYR   305      33.048  29.817  88.495  1.00  0.00           C
ATOM   4778  O   TYR   305      32.415  29.631  89.521  1.00  0.00           O
ATOM   4779  N   LYS   306      33.809  28.858  88.034  1.00  0.00           N
ATOM   4780  H   LYS   306      34.269  28.989  87.144  1.00  0.00           H
ATOM   4781  CA  LYS   306      33.999  27.593  88.806  1.00  0.00           C
ATOM   4782  HA  LYS   306      33.074  27.199  89.227  1.00  0.00           H
ATOM   4783  CB  LYS   306      34.394  26.639  87.628  1.00  0.00           C
ATOM   4784  HB2 LYS   306      35.145  27.074  86.969  1.00  0.00           H
ATOM   4785  HB3 LYS   306      34.917  25.746  87.973  1.00  0.00           H
ATOM   4786  CG  LYS   306      33.276  26.208  86.665  1.00  0.00           C
ATOM   4787  HG2 LYS   306      33.028  27.088  86.072  1.00  0.00           H
ATOM   4788  HG3 LYS   306      33.751  25.559  85.930  1.00  0.00           H
ATOM   4789  CD  LYS   306      32.011  25.634  87.273  1.00  0.00           C
ATOM   4790  HD2 LYS   306      31.612  26.321  88.020  1.00  0.00           H
ATOM   4791  HD3 LYS   306      31.373  25.357  86.433  1.00  0.00           H
ATOM   4792  CE  LYS   306      32.273  24.288  87.946  1.00  0.00           C
ATOM   4793  HE2 LYS   306      32.701  23.709  87.128  1.00  0.00           H
ATOM   4794  HE3 LYS   306      32.984  24.265  88.773  1.00  0.00           H
ATOM   4795  NZ  LYS   306      31.076  23.746  88.514  1.00  0.00           N
ATOM   4796  HZ1 LYS   306      30.282  23.716  87.890  1.00  0.00           H
ATOM   4797  HZ2 LYS   306      30.849  24.153  89.410  1.00  0.00           H
ATOM   4798  HZ3 LYS   306      31.222  22.766  88.712  1.00  0.00           H
ATOM   4799  C   LYS   306      34.990  27.700  89.917  1.00  0.00           C
ATOM   4800  O   LYS   306      34.667  27.117  90.989  1.00  0.00           O
ATOM   4801  N   GLN   307      36.016  28.526  89.874  1.00  0.00           N
ATOM   4802  H   GLN   307      36.161  28.993  88.989  1.00  0.00           H
ATOM   4803  CA  GLN   307      36.870  28.853  91.059  1.00  0.00           C
ATOM   4804  HA  GLN   307      37.115  27.913  91.556  1.00  0.00           H
ATOM   4805  CB  GLN   307      38.238  29.266  90.529  1.00  0.00           C
ATOM   4806  HB2 GLN   307      37.938  30.041  89.823  1.00  0.00           H
ATOM   4807  HB3 GLN   307      38.775  29.647  91.398  1.00  0.00           H
ATOM   4808  CG  GLN   307      39.134  28.236  89.842  1.00  0.00           C
ATOM   4809  HG2 GLN   307      39.544  27.640  90.657  1.00  0.00           H
ATOM   4810  HG3 GLN   307      38.543  27.569  89.214  1.00  0.00           H
ATOM   4811  CD  GLN   307      40.235  28.965  89.054  1.00  0.00           C
ATOM   4812  OE1 GLN   307      41.300  29.349  89.527  1.00  0.00           O
ATOM   4813  NE2 GLN   307      40.200  28.875  87.751  1.00  0.00           N
ATOM   4814 HE21 GLN   307      40.996  29.233  87.242  1.00  0.00           H
ATOM   4815 HE22 GLN   307      39.317  28.610  87.338  1.00  0.00           H
ATOM   4816  C   GLN   307      36.257  29.861  92.009  1.00  0.00           C
ATOM   4817  O   GLN   307      36.898  30.355  92.996  1.00  0.00           O
ATOM   4818  N   GLY   308      34.976  30.150  91.839  1.00  0.00           N
ATOM   4819  H   GLY   308      34.454  29.768  91.063  1.00  0.00           H
ATOM   4820  CA  GLY   308      34.152  30.901  92.756  1.00  0.00           C
ATOM   4821  HA2 GLY   308      33.118  30.822  92.423  1.00  0.00           H
ATOM   4822  HA3 GLY   308      34.173  30.479  93.761  1.00  0.00           H
ATOM   4823  C   GLY   308      34.364  32.384  92.841  1.00  0.00           C
ATOM   4824  O   GLY   308      33.707  33.002  93.613  1.00  0.00           O
ATOM   4825  N   PHE   309      35.323  33.025  92.063  1.00  0.00           N
ATOM   4826  H   PHE   309      35.595  32.579  91.197  1.00  0.00           H
ATOM   4827  CA  PHE   309      35.519  34.479  92.248  1.00  0.00           C
ATOM   4828  HA  PHE   309      35.261  34.607  93.298  1.00  0.00           H
ATOM   4829  CB  PHE   309      37.011  34.846  91.935  1.00  0.00           C
ATOM   4830  HB2 PHE   309      37.189  34.713  90.869  1.00  0.00           H
ATOM   4831  HB3 PHE   309      37.194  35.912  92.081  1.00  0.00           H
ATOM   4832  CG  PHE   309      38.086  34.096  92.719  1.00  0.00           C
ATOM   4833  CD1 PHE   309      38.238  34.363  94.081  1.00  0.00           C
ATOM   4834  HD1 PHE   309      37.618  35.126  94.528  1.00  0.00           H
ATOM   4835  CE1 PHE   309      39.195  33.654  94.784  1.00  0.00           C
ATOM   4836  HE1 PHE   309      39.285  33.890  95.835  1.00  0.00           H
ATOM   4837  CZ  PHE   309      39.967  32.634  94.244  1.00  0.00           C
ATOM   4838  HZ  PHE   309      40.628  32.092  94.903  1.00  0.00           H
ATOM   4839  CE2 PHE   309      39.902  32.391  92.828  1.00  0.00           C
ATOM   4840  HE2 PHE   309      40.413  31.527  92.432  1.00  0.00           H
ATOM   4841  CD2 PHE   309      38.945  33.169  92.101  1.00  0.00           C
ATOM   4842  HD2 PHE   309      38.902  32.968  91.041  1.00  0.00           H
ATOM   4843  C   PHE   309      34.474  35.450  91.568  1.00  0.00           C
ATOM   4844  O   PHE   309      34.272  36.536  92.076  1.00  0.00           O
ATOM   4845  N   ILE   310      33.857  35.030  90.445  1.00  0.00           N
ATOM   4846  H   ILE   310      33.950  34.049  90.225  1.00  0.00           H
ATOM   4847  CA  ILE   310      33.027  35.872  89.501  1.00  0.00           C
ATOM   4848  HA  ILE   310      32.860  36.784  90.077  1.00  0.00           H
ATOM   4849  CB  ILE   310      33.735  36.331  88.211  1.00  0.00           C
ATOM   4850  HB  ILE   310      33.145  37.141  87.782  1.00  0.00           H
ATOM   4851  CG2 ILE   310      35.297  36.715  88.523  1.00  0.00           C
ATOM   4852 HG21 ILE   310      35.330  37.467  89.311  1.00  0.00           H
ATOM   4853 HG22 ILE   310      35.865  36.973  87.628  1.00  0.00           H
ATOM   4854 HG23 ILE   310      35.773  35.853  88.988  1.00  0.00           H
ATOM   4855  CG1 ILE   310      33.687  35.221  87.135  1.00  0.00           C
ATOM   4856 HG12 ILE   310      34.075  34.342  87.650  1.00  0.00           H
ATOM   4857 HG13 ILE   310      32.675  35.111  86.745  1.00  0.00           H
ATOM   4858  CD1 ILE   310      34.487  35.446  85.903  1.00  0.00           C
ATOM   4859 HD11 ILE   310      34.270  36.419  85.462  1.00  0.00           H
ATOM   4860 HD12 ILE   310      34.335  34.646  85.178  1.00  0.00           H
ATOM   4861 HD13 ILE   310      35.554  35.507  86.114  1.00  0.00           H
ATOM   4862  C   ILE   310      31.633  35.208  89.117  1.00  0.00           C
ATOM   4863  O   ILE   310      31.328  34.010  89.189  1.00  0.00           O
ATOM   4864  N   PHE   311      30.672  36.103  88.783  1.00  0.00           N
ATOM   4865  H   PHE   311      30.943  37.074  88.723  1.00  0.00           H
ATOM   4866  CA  PHE   311      29.301  35.756  88.381  1.00  0.00           C
ATOM   4867  HA  PHE   311      28.843  36.743  88.301  1.00  0.00           H
ATOM   4868  CB  PHE   311      29.277  35.115  86.967  1.00  0.00           C
ATOM   4869  HB2 PHE   311      29.548  34.061  86.979  1.00  0.00           H
ATOM   4870  HB3 PHE   311      28.256  35.241  86.607  1.00  0.00           H
ATOM   4871  CG  PHE   311      30.093  35.850  85.870  1.00  0.00           C
ATOM   4872  CD1 PHE   311      30.519  37.158  85.953  1.00  0.00           C
ATOM   4873  HD1 PHE   311      30.313  37.694  86.867  1.00  0.00           H
ATOM   4874  CE1 PHE   311      31.210  37.795  84.920  1.00  0.00           C
ATOM   4875  HE1 PHE   311      31.553  38.786  85.177  1.00  0.00           H
ATOM   4876  CZ  PHE   311      31.551  37.071  83.799  1.00  0.00           C
ATOM   4877  HZ  PHE   311      32.062  37.535  82.968  1.00  0.00           H
ATOM   4878  CE2 PHE   311      31.155  35.747  83.614  1.00  0.00           C
ATOM   4879  HE2 PHE   311      31.446  35.184  82.739  1.00  0.00           H
ATOM   4880  CD2 PHE   311      30.462  35.122  84.666  1.00  0.00           C
ATOM   4881  HD2 PHE   311      30.246  34.068  84.578  1.00  0.00           H
ATOM   4882  C   PHE   311      28.473  34.866  89.327  1.00  0.00           C
ATOM   4883  O   PHE   311      27.499  34.155  88.906  1.00  0.00           O
ATOM   4884  N   LYS   312      28.572  34.962  90.680  1.00  0.00           N
ATOM   4885  H   LYS   312      29.353  35.479  91.057  1.00  0.00           H
ATOM   4886  CA  LYS   312      27.640  34.226  91.622  1.00  0.00           C
ATOM   4887  HA  LYS   312      27.711  33.206  91.244  1.00  0.00           H
ATOM   4888  CB  LYS   312      28.145  34.128  93.138  1.00  0.00           C
ATOM   4889  HB2 LYS   312      27.547  33.349  93.609  1.00  0.00           H
ATOM   4890  HB3 LYS   312      29.165  33.749  93.079  1.00  0.00           H
ATOM   4891  CG  LYS   312      28.189  35.528  93.820  1.00  0.00           C
ATOM   4892  HG2 LYS   312      28.773  36.228  93.224  1.00  0.00           H
ATOM   4893  HG3 LYS   312      27.190  35.963  93.842  1.00  0.00           H
ATOM   4894  CD  LYS   312      28.728  35.464  95.277  1.00  0.00           C
ATOM   4895  HD2 LYS   312      27.990  34.939  95.885  1.00  0.00           H
ATOM   4896  HD3 LYS   312      29.692  34.954  95.291  1.00  0.00           H
ATOM   4897  CE  LYS   312      28.944  36.911  95.681  1.00  0.00           C
ATOM   4898  HE2 LYS   312      29.594  37.416  94.965  1.00  0.00           H
ATOM   4899  HE3 LYS   312      27.981  37.422  95.685  1.00  0.00           H
ATOM   4900  NZ  LYS   312      29.582  36.899  97.106  1.00  0.00           N
ATOM   4901  HZ1 LYS   312      29.712  37.797  97.548  1.00  0.00           H
ATOM   4902  HZ2 LYS   312      30.453  36.390  97.099  1.00  0.00           H
ATOM   4903  HZ3 LYS   312      28.925  36.333  97.624  1.00  0.00           H
ATOM   4904  C   LYS   312      26.139  34.648  91.577  1.00  0.00           C
ATOM   4905  O   LYS   312      25.816  35.797  91.572  1.00  0.00           O
ATOM   4906  N   ASN   313      25.188  33.692  91.548  1.00  0.00           N
ATOM   4907  H   ASN   313      25.520  32.746  91.665  1.00  0.00           H
ATOM   4908  CA  ASN   313      23.735  33.913  91.350  1.00  0.00           C
ATOM   4909  HA  ASN   313      23.362  32.903  91.185  1.00  0.00           H
ATOM   4910  CB  ASN   313      23.126  34.347  92.708  1.00  0.00           C
ATOM   4911  HB2 ASN   313      23.695  35.087  93.270  1.00  0.00           H
ATOM   4912  HB3 ASN   313      22.107  34.680  92.518  1.00  0.00           H
ATOM   4913  CG  ASN   313      23.110  33.201  93.708  1.00  0.00           C
ATOM   4914  OD1 ASN   313      23.803  32.200  93.544  1.00  0.00           O
ATOM   4915  ND2 ASN   313      22.247  33.341  94.675  1.00  0.00           N
ATOM   4916 HD21 ASN   313      21.809  34.243  94.791  1.00  0.00           H
ATOM   4917 HD22 ASN   313      22.330  32.584  95.338  1.00  0.00           H
ATOM   4918  C   ASN   313      23.326  34.733  90.124  1.00  0.00           C
ATOM   4919  O   ASN   313      22.129  35.057  89.997  1.00  0.00           O
ATOM   4920  N   GLN   314      24.286  35.042  89.248  1.00  0.00           N
ATOM   4921  H   GLN   314      25.221  34.665  89.289  1.00  0.00           H
ATOM   4922  CA  GLN   314      24.067  35.663  87.964  1.00  0.00           C
ATOM   4923  HA  GLN   314      23.337  36.467  88.055  1.00  0.00           H
ATOM   4924  CB  GLN   314      25.386  36.337  87.404  1.00  0.00           C
ATOM   4925  HB2 GLN   314      26.120  35.532  87.399  1.00  0.00           H
ATOM   4926  HB3 GLN   314      25.168  36.815  86.449  1.00  0.00           H
ATOM   4927  CG  GLN   314      26.052  37.267  88.353  1.00  0.00           C
ATOM   4928  HG2 GLN   314      26.319  36.724  89.259  1.00  0.00           H
ATOM   4929  HG3 GLN   314      26.962  37.548  87.823  1.00  0.00           H
ATOM   4930  CD  GLN   314      25.221  38.464  88.695  1.00  0.00           C
ATOM   4931  OE1 GLN   314      24.193  38.873  88.136  1.00  0.00           O
ATOM   4932  NE2 GLN   314      25.637  39.192  89.700  1.00  0.00           N
ATOM   4933 HE21 GLN   314      25.004  39.898  90.046  1.00  0.00           H
ATOM   4934 HE22 GLN   314      26.584  39.072  90.031  1.00  0.00           H
ATOM   4935  C   GLN   314      23.498  34.633  86.943  1.00  0.00           C
ATOM   4936  O   GLN   314      23.971  33.528  86.986  1.00  0.00           O
ATOM   4937  N   ASP   315      22.604  34.958  86.002  1.00  0.00           N
ATOM   4938  H   ASP   315      22.169  35.869  86.032  1.00  0.00           H
ATOM   4939  CA  ASP   315      22.308  34.084  84.857  1.00  0.00           C
ATOM   4940  HA  ASP   315      22.000  33.162  85.350  1.00  0.00           H
ATOM   4941  CB  ASP   315      21.121  34.659  84.153  1.00  0.00           C
ATOM   4942  HB2 ASP   315      20.292  34.518  84.846  1.00  0.00           H
ATOM   4943  HB3 ASP   315      21.280  35.728  84.013  1.00  0.00           H
ATOM   4944  CG  ASP   315      20.709  33.983  82.854  1.00  0.00           C
ATOM   4945  OD1 ASP   315      20.185  34.653  81.904  1.00  0.00           O
ATOM   4946  OD2 ASP   315      20.816  32.737  82.781  1.00  0.00           O
ATOM   4947  C   ASP   315      23.537  33.784  84.036  1.00  0.00           C
ATOM   4948  O   ASP   315      24.186  34.684  83.516  1.00  0.00           O
ATOM   4949  N   LEU   316      23.729  32.500  83.684  1.00  0.00           N
ATOM   4950  H   LEU   316      23.123  31.846  84.158  1.00  0.00           H
ATOM   4951  CA  LEU   316      24.725  31.965  82.784  1.00  0.00           C
ATOM   4952  HA  LEU   316      25.220  32.832  82.346  1.00  0.00           H
ATOM   4953  CB  LEU   316      25.864  31.265  83.528  1.00  0.00           C
ATOM   4954  HB2 LEU   316      25.512  30.393  84.079  1.00  0.00           H
ATOM   4955  HB3 LEU   316      26.639  30.895  82.856  1.00  0.00           H
ATOM   4956  CG  LEU   316      26.508  32.205  84.572  1.00  0.00           C
ATOM   4957  HG  LEU   316      25.747  32.554  85.270  1.00  0.00           H
ATOM   4958  CD1 LEU   316      27.417  31.357  85.474  1.00  0.00           C
ATOM   4959 HD11 LEU   316      28.189  30.773  84.972  1.00  0.00           H
ATOM   4960 HD12 LEU   316      26.840  30.676  86.099  1.00  0.00           H
ATOM   4961 HD13 LEU   316      27.976  31.937  86.209  1.00  0.00           H
ATOM   4962  CD2 LEU   316      27.335  33.359  84.037  1.00  0.00           C
ATOM   4963 HD21 LEU   316      28.361  33.018  83.908  1.00  0.00           H
ATOM   4964 HD22 LEU   316      26.934  33.743  83.099  1.00  0.00           H
ATOM   4965 HD23 LEU   316      27.204  34.267  84.624  1.00  0.00           H
ATOM   4966  C   LEU   316      24.149  31.262  81.605  1.00  0.00           C
ATOM   4967  O   LEU   316      24.933  30.602  80.956  1.00  0.00           O
ATOM   4968  N   SER   317      22.852  31.409  81.325  1.00  0.00           N
ATOM   4969  H   SER   317      22.315  32.058  81.882  1.00  0.00           H
ATOM   4970  CA  SER   317      22.310  30.485  80.324  1.00  0.00           C
ATOM   4971  HA  SER   317      22.471  29.438  80.581  1.00  0.00           H
ATOM   4972  CB  SER   317      20.738  30.709  80.242  1.00  0.00           C
ATOM   4973  HB2 SER   317      20.301  30.186  79.391  1.00  0.00           H
ATOM   4974  HB3 SER   317      20.431  30.275  81.195  1.00  0.00           H
ATOM   4975  OG  SER   317      20.358  32.089  80.196  1.00  0.00           O
ATOM   4976  HG  SER   317      20.495  32.387  81.098  1.00  0.00           H
ATOM   4977  C   SER   317      22.927  30.729  78.919  1.00  0.00           C
ATOM   4978  O   SER   317      23.347  29.788  78.255  1.00  0.00           O
ATOM   4979  N   LYS   318      22.938  32.051  78.535  1.00  0.00           N
ATOM   4980  H   LYS   318      22.429  32.693  79.126  1.00  0.00           H
ATOM   4981  CA  LYS   318      23.415  32.441  77.145  1.00  0.00           C
ATOM   4982  HA  LYS   318      22.996  31.711  76.453  1.00  0.00           H
ATOM   4983  CB  LYS   318      22.821  33.880  76.823  1.00  0.00           C
ATOM   4984  HB2 LYS   318      23.092  34.543  77.645  1.00  0.00           H
ATOM   4985  HB3 LYS   318      23.273  34.286  75.917  1.00  0.00           H
ATOM   4986  CG  LYS   318      21.284  33.764  76.641  1.00  0.00           C
ATOM   4987  HG2 LYS   318      21.068  33.057  75.840  1.00  0.00           H
ATOM   4988  HG3 LYS   318      20.813  33.360  77.536  1.00  0.00           H
ATOM   4989  CD  LYS   318      20.635  35.059  76.158  1.00  0.00           C
ATOM   4990  HD2 LYS   318      21.281  35.519  75.409  1.00  0.00           H
ATOM   4991  HD3 LYS   318      19.736  34.640  75.707  1.00  0.00           H
ATOM   4992  CE  LYS   318      20.351  36.113  77.308  1.00  0.00           C
ATOM   4993  HE2 LYS   318      19.600  35.731  77.999  1.00  0.00           H
ATOM   4994  HE3 LYS   318      21.303  36.236  77.825  1.00  0.00           H
ATOM   4995  NZ  LYS   318      19.859  37.374  76.791  1.00  0.00           N
ATOM   4996  HZ1 LYS   318      18.911  37.361  76.441  1.00  0.00           H
ATOM   4997  HZ2 LYS   318      20.556  37.814  76.207  1.00  0.00           H
ATOM   4998  HZ3 LYS   318      19.680  38.007  77.558  1.00  0.00           H
ATOM   4999  C   LYS   318      25.011  32.317  77.194  1.00  0.00           C
ATOM   5000  O   LYS   318      25.564  32.045  76.173  1.00  0.00           O
ATOM   5001  N   PHE   319      25.648  32.431  78.333  1.00  0.00           N
ATOM   5002  H   PHE   319      25.033  32.570  79.123  1.00  0.00           H
ATOM   5003  CA  PHE   319      27.119  32.368  78.493  1.00  0.00           C
ATOM   5004  HA  PHE   319      27.616  32.694  77.580  1.00  0.00           H
ATOM   5005  CB  PHE   319      27.643  33.120  79.731  1.00  0.00           C
ATOM   5006  HB2 PHE   319      27.101  34.062  79.814  1.00  0.00           H
ATOM   5007  HB3 PHE   319      27.431  32.626  80.679  1.00  0.00           H
ATOM   5008  CG  PHE   319      29.080  33.581  79.775  1.00  0.00           C
ATOM   5009  CD1 PHE   319      29.449  34.774  79.122  1.00  0.00           C
ATOM   5010  HD1 PHE   319      28.655  35.372  78.701  1.00  0.00           H
ATOM   5011  CE1 PHE   319      30.717  35.284  79.317  1.00  0.00           C
ATOM   5012  HE1 PHE   319      31.008  36.232  78.887  1.00  0.00           H
ATOM   5013  CZ  PHE   319      31.700  34.536  80.025  1.00  0.00           C
ATOM   5014  HZ  PHE   319      32.722  34.885  80.004  1.00  0.00           H
ATOM   5015  CE2 PHE   319      31.389  33.316  80.610  1.00  0.00           C
ATOM   5016  HE2 PHE   319      32.147  32.721  81.100  1.00  0.00           H
ATOM   5017  CD2 PHE   319      30.063  32.777  80.453  1.00  0.00           C
ATOM   5018  HD2 PHE   319      29.713  31.835  80.848  1.00  0.00           H
ATOM   5019  C   PHE   319      27.595  30.934  78.535  1.00  0.00           C
ATOM   5020  O   PHE   319      28.698  30.663  78.035  1.00  0.00           O
ATOM   5021  N   ASP   320      26.854  29.934  79.024  1.00  0.00           N
ATOM   5022  H   ASP   320      25.952  30.216  79.377  1.00  0.00           H
ATOM   5023  CA  ASP   320      26.953  28.482  78.787  1.00  0.00           C
ATOM   5024  HA  ASP   320      28.032  28.342  78.858  1.00  0.00           H
ATOM   5025  CB  ASP   320      26.239  27.759  79.962  1.00  0.00           C
ATOM   5026  HB2 ASP   320      26.625  28.266  80.847  1.00  0.00           H
ATOM   5027  HB3 ASP   320      25.181  27.986  79.819  1.00  0.00           H
ATOM   5028  CG  ASP   320      26.501  26.260  80.069  1.00  0.00           C
ATOM   5029  OD1 ASP   320      25.497  25.572  80.425  1.00  0.00           O
ATOM   5030  OD2 ASP   320      27.685  25.910  80.173  1.00  0.00           O
ATOM   5031  C   ASP   320      26.520  28.028  77.425  1.00  0.00           C
ATOM   5032  O   ASP   320      26.063  26.898  77.287  1.00  0.00           O
ATOM   5033  N   LYS   321      26.758  28.858  76.392  1.00  0.00           N
ATOM   5034  H   LYS   321      27.073  29.811  76.513  1.00  0.00           H
ATOM   5035  CA  LYS   321      26.670  28.470  75.004  1.00  0.00           C
ATOM   5036  HA  LYS   321      26.477  27.404  74.883  1.00  0.00           H
ATOM   5037  CB  LYS   321      25.419  29.214  74.390  1.00  0.00           C
ATOM   5038  HB2 LYS   321      24.517  28.730  74.762  1.00  0.00           H
ATOM   5039  HB3 LYS   321      25.436  30.287  74.578  1.00  0.00           H
ATOM   5040  CG  LYS   321      25.379  28.897  72.841  1.00  0.00           C
[truncated: 179,019 more chars]
