# Supplementary material for: Worth the Weight: Sub-Pocket EXplorer (SubPEx), a Weighted Ensemble Method to Enhance Binding-Pocket Conformational Sampling
Source: J Chem Theory Comput. 2023 Aug 16;19(17):5677–89. doi: 10.1021/acs.jctc.3c00478 (PMC10500992; doi:10.1021/acs.jctc.3c00478)
Supplement: Supplementary file 2 — ct3c00478_si_002.zip [file ct3c00478_si_002.zip › clustered_structures/HXK2/subpex/rep.c5.aligned.pdb]

HELIX    1   1 LYS      4  PHE     17  1                                  14
HELIX    2   2 THR     21  GLY     38  1                                  18
HELIX    3   3 GLU    109  GLN    125  1                                  17
HELIX    4   4 VAL    171  ARG    182  1                                  12
HELIX    5   5 ASP    194  THR    205  1                                  12
HELIX    6   6 GLU    231  LEU    233  1                                   3
HELIX    7   7 TYR    253  SER    255  1                                   3
HELIX    8   8 LYS    267  GLU    274  1                                   8
HELIX    9   9 THR    283  LYS    286  1                                   4
HELIX   10  10 TYR    291  LYS    306  1                                  16
HELIX   11  11 SER    328  GLU    334  1                                   7
HELIX   12  12 GLU    342  ASN    350  1                                   9
HELIX   13  13 VAL    358  SER    379  1                                  22
HELIX   14  14 CYS    381  LYS    389  1                                   9
HELIX   15  15 SER    402  ARG    406  1                                   5
HELIX   16  16 PHE    410  ILE    421  1                                  12
HELIX   17  17 GLY    442  ILE    458  1                                  17
SHEET    1   1 1 SER    62  LEU    70  0
SHEET    2   2 1 LEU    75  GLY    83  0
SHEET    3   3 1 PHE    88  TYR    95  0
SHEET    4   4 1 ILE   134  THR   139  0
SHEET    5   5 1 ILE   186  ILE   192  0
SHEET    6   6 1 THR   209  PHE   215  0
SHEET    7   7 1 VAL   219  VAL   226  0
SHEET    8   8 1 PRO   246  ASN   250  0
SHEET    9   9 1 GLY   395  ASP   400  0
SHEET   10  10 1 ILE   434  PRO   438  0
CRYST1   79.793   70.776  109.640  90.00  90.00  90.00               1
ATOM      1  N   ASP     1      43.185  49.263  95.674  1.00  0.00           N
ATOM      2  H1  ASP     1      43.050  48.956  96.627  1.00  0.00           H
ATOM      3  H2  ASP     1      43.850  50.013  95.550  1.00  0.00           H
ATOM      4  H3  ASP     1      42.293  49.620  95.363  1.00  0.00           H
ATOM      5  CA  ASP     1      43.585  48.143  94.789  1.00  0.00           C
ATOM      6  HA  ASP     1      43.751  48.518  93.779  1.00  0.00           H
ATOM      7  CB  ASP     1      44.861  47.518  95.240  1.00  0.00           C
ATOM      8  HB2 ASP     1      44.615  47.195  96.252  1.00  0.00           H
ATOM      9  HB3 ASP     1      45.087  46.597  94.700  1.00  0.00           H
ATOM     10  CG  ASP     1      46.070  48.440  95.329  1.00  0.00           C
ATOM     11  OD1 ASP     1      47.122  47.857  95.716  1.00  0.00           O
ATOM     12  OD2 ASP     1      45.960  49.617  95.276  1.00  0.00           O
ATOM     13  C   ASP     1      42.556  47.038  94.659  1.00  0.00           C
ATOM     14  O   ASP     1      41.652  47.024  95.502  1.00  0.00           O
ATOM     15  N   VAL     2      42.743  46.197  93.641  1.00  0.00           N
ATOM     16  H   VAL     2      43.416  46.478  92.943  1.00  0.00           H
ATOM     17  CA  VAL     2      42.020  44.891  93.382  1.00  0.00           C
ATOM     18  HA  VAL     2      40.962  45.154  93.376  1.00  0.00           H
ATOM     19  CB  VAL     2      42.280  44.366  91.940  1.00  0.00           C
ATOM     20  HB  VAL     2      43.351  44.255  91.769  1.00  0.00           H
ATOM     21  CG1 VAL     2      41.515  43.109  91.655  1.00  0.00           C
ATOM     22 HG11 VAL     2      41.528  42.742  90.629  1.00  0.00           H
ATOM     23 HG12 VAL     2      41.956  42.368  92.322  1.00  0.00           H
ATOM     24 HG13 VAL     2      40.492  43.176  92.027  1.00  0.00           H
ATOM     25  CG2 VAL     2      41.739  45.442  90.922  1.00  0.00           C
ATOM     26 HG21 VAL     2      41.645  45.033  89.916  1.00  0.00           H
ATOM     27 HG22 VAL     2      42.408  46.299  90.981  1.00  0.00           H
ATOM     28 HG23 VAL     2      40.735  45.789  91.168  1.00  0.00           H
ATOM     29  C   VAL     2      42.260  43.878  94.492  1.00  0.00           C
ATOM     30  O   VAL     2      43.380  43.693  94.883  1.00  0.00           O
ATOM     31  N   PRO     3      41.332  43.141  95.047  1.00  0.00           N
ATOM     32  CD  PRO     3      39.947  43.599  95.092  1.00  0.00           C
ATOM     33  HD2 PRO     3      39.513  43.354  94.123  1.00  0.00           H
ATOM     34  HD3 PRO     3      39.842  44.648  95.367  1.00  0.00           H
ATOM     35  CG  PRO     3      39.216  42.737  96.173  1.00  0.00           C
ATOM     36  HG2 PRO     3      38.190  42.479  95.913  1.00  0.00           H
ATOM     37  HG3 PRO     3      39.183  43.242  97.138  1.00  0.00           H
ATOM     38  CB  PRO     3      40.076  41.547  96.342  1.00  0.00           C
ATOM     39  HB2 PRO     3      39.861  40.732  95.650  1.00  0.00           H
ATOM     40  HB3 PRO     3      40.136  41.194  97.373  1.00  0.00           H
ATOM     41  CA  PRO     3      41.538  42.081  96.085  1.00  0.00           C
ATOM     42  HA  PRO     3      41.957  42.556  96.973  1.00  0.00           H
ATOM     43  C   PRO     3      42.540  41.038  95.599  1.00  0.00           C
ATOM     44  O   PRO     3      42.512  40.587  94.438  1.00  0.00           O
ATOM     45  N   LYS     4      43.540  40.725  96.512  1.00  0.00           N
ATOM     46  H   LYS     4      43.528  41.202  97.402  1.00  0.00           H
ATOM     47  CA  LYS     4      44.725  39.846  96.289  1.00  0.00           C
ATOM     48  HA  LYS     4      45.295  40.321  95.490  1.00  0.00           H
ATOM     49  CB  LYS     4      45.609  39.684  97.626  1.00  0.00           C
ATOM     50  HB2 LYS     4      45.847  40.663  98.042  1.00  0.00           H
ATOM     51  HB3 LYS     4      45.146  39.015  98.352  1.00  0.00           H
ATOM     52  CG  LYS     4      46.937  39.077  97.342  1.00  0.00           C
ATOM     53  HG2 LYS     4      47.287  39.653  96.486  1.00  0.00           H
ATOM     54  HG3 LYS     4      47.552  39.237  98.228  1.00  0.00           H
ATOM     55  CD  LYS     4      46.932  37.500  97.127  1.00  0.00           C
ATOM     56  HD2 LYS     4      46.289  36.924  97.792  1.00  0.00           H
ATOM     57  HD3 LYS     4      46.611  37.323  96.099  1.00  0.00           H
ATOM     58  CE  LYS     4      48.346  36.991  97.171  1.00  0.00           C
ATOM     59  HE2 LYS     4      49.004  37.564  96.517  1.00  0.00           H
ATOM     60  HE3 LYS     4      48.837  36.950  98.144  1.00  0.00           H
ATOM     61  NZ  LYS     4      48.343  35.583  96.670  1.00  0.00           N
ATOM     62  HZ1 LYS     4      47.845  34.908  97.232  1.00  0.00           H
ATOM     63  HZ2 LYS     4      49.235  35.151  96.479  1.00  0.00           H
ATOM     64  HZ3 LYS     4      47.759  35.499  95.850  1.00  0.00           H
ATOM     65  C   LYS     4      44.375  38.557  95.582  1.00  0.00           C
ATOM     66  O   LYS     4      44.966  38.083  94.607  1.00  0.00           O
ATOM     67  N   GLU     5      43.336  37.900  96.128  1.00  0.00           N
ATOM     68  H   GLU     5      42.985  38.351  96.961  1.00  0.00           H
ATOM     69  CA  GLU     5      42.742  36.725  95.567  1.00  0.00           C
ATOM     70  HA  GLU     5      43.448  35.899  95.480  1.00  0.00           H
ATOM     71  CB  GLU     5      41.668  36.244  96.531  1.00  0.00           C
ATOM     72  HB2 GLU     5      41.241  35.406  95.982  1.00  0.00           H
ATOM     73  HB3 GLU     5      42.130  35.868  97.443  1.00  0.00           H
ATOM     74  CG  GLU     5      40.513  37.308  96.813  1.00  0.00           C
ATOM     75  HG2 GLU     5      40.551  38.084  96.050  1.00  0.00           H
ATOM     76  HG3 GLU     5      39.526  36.848  96.861  1.00  0.00           H
ATOM     77  CD  GLU     5      40.755  37.930  98.124  1.00  0.00           C
ATOM     78  OE1 GLU     5      40.306  37.301  99.142  1.00  0.00           O
ATOM     79  OE2 GLU     5      41.447  38.987  98.155  1.00  0.00           O
ATOM     80  C   GLU     5      42.163  36.890  94.110  1.00  0.00           C
ATOM     81  O   GLU     5      42.042  35.944  93.417  1.00  0.00           O
ATOM     82  N   LEU     6      41.681  38.058  93.746  1.00  0.00           N
ATOM     83  H   LEU     6      41.744  38.822  94.403  1.00  0.00           H
ATOM     84  CA  LEU     6      41.279  38.354  92.332  1.00  0.00           C
ATOM     85  HA  LEU     6      40.768  37.488  91.910  1.00  0.00           H
ATOM     86  CB  LEU     6      40.250  39.478  92.303  1.00  0.00           C
ATOM     87  HB2 LEU     6      40.370  40.239  93.075  1.00  0.00           H
ATOM     88  HB3 LEU     6      40.382  39.999  91.356  1.00  0.00           H
ATOM     89  CG  LEU     6      38.792  39.037  92.266  1.00  0.00           C
ATOM     90  HG  LEU     6      38.242  39.972  92.374  1.00  0.00           H
ATOM     91  CD1 LEU     6      38.483  38.299  90.996  1.00  0.00           C
ATOM     92 HD11 LEU     6      37.440  37.989  90.940  1.00  0.00           H
ATOM     93 HD12 LEU     6      39.168  37.460  90.869  1.00  0.00           H
ATOM     94 HD13 LEU     6      38.639  39.012  90.187  1.00  0.00           H
ATOM     95  CD2 LEU     6      38.408  38.128  93.497  1.00  0.00           C
ATOM     96 HD21 LEU     6      37.319  38.145  93.520  1.00  0.00           H
ATOM     97 HD22 LEU     6      38.736  37.118  93.251  1.00  0.00           H
ATOM     98 HD23 LEU     6      38.830  38.561  94.404  1.00  0.00           H
ATOM     99  C   LEU     6      42.483  38.669  91.439  1.00  0.00           C
ATOM    100  O   LEU     6      42.624  38.264  90.310  1.00  0.00           O
ATOM    101  N   MET     7      43.374  39.537  91.944  1.00  0.00           N
ATOM    102  H   MET     7      43.209  39.809  92.903  1.00  0.00           H
ATOM    103  CA  MET     7      44.491  40.125  91.172  1.00  0.00           C
ATOM    104  HA  MET     7      44.111  40.482  90.214  1.00  0.00           H
ATOM    105  CB  MET     7      44.991  41.303  91.913  1.00  0.00           C
ATOM    106  HB2 MET     7      44.208  41.971  92.271  1.00  0.00           H
ATOM    107  HB3 MET     7      45.384  40.892  92.843  1.00  0.00           H
ATOM    108  CG  MET     7      45.960  42.051  91.006  1.00  0.00           C
ATOM    109  HG2 MET     7      46.532  41.270  90.505  1.00  0.00           H
ATOM    110  HG3 MET     7      45.386  42.674  90.321  1.00  0.00           H
ATOM    111  SD  MET     7      47.186  43.165  91.724  1.00  0.00           S
ATOM    112  CE  MET     7      45.972  44.250  92.524  1.00  0.00           C
ATOM    113  HE1 MET     7      46.487  45.015  93.106  1.00  0.00           H
ATOM    114  HE2 MET     7      45.408  44.823  91.789  1.00  0.00           H
ATOM    115  HE3 MET     7      45.233  43.717  93.122  1.00  0.00           H
ATOM    116  C   MET     7      45.482  39.024  90.926  1.00  0.00           C
ATOM    117  O   MET     7      45.948  38.870  89.799  1.00  0.00           O
ATOM    118  N   GLN     8      45.718  38.047  91.820  1.00  0.00           N
ATOM    119  H   GLN     8      45.369  38.268  92.741  1.00  0.00           H
ATOM    120  CA  GLN     8      46.425  36.827  91.658  1.00  0.00           C
ATOM    121  HA  GLN     8      47.474  37.121  91.617  1.00  0.00           H
ATOM    122  CB  GLN     8      46.282  35.937  92.955  1.00  0.00           C
ATOM    123  HB2 GLN     8      46.783  36.400  93.805  1.00  0.00           H
ATOM    124  HB3 GLN     8      45.218  36.021  93.179  1.00  0.00           H
ATOM    125  CG  GLN     8      46.538  34.399  92.763  1.00  0.00           C
ATOM    126  HG2 GLN     8      45.763  34.053  92.078  1.00  0.00           H
ATOM    127  HG3 GLN     8      47.555  34.231  92.409  1.00  0.00           H
ATOM    128  CD  GLN     8      46.334  33.742  94.104  1.00  0.00           C
ATOM    129  OE1 GLN     8      46.408  34.336  95.164  1.00  0.00           O
ATOM    130  NE2 GLN     8      45.943  32.466  94.185  1.00  0.00           N
ATOM    131 HE21 GLN     8      45.864  31.994  95.075  1.00  0.00           H
ATOM    132 HE22 GLN     8      45.748  31.969  93.328  1.00  0.00           H
ATOM    133  C   GLN     8      45.948  36.060  90.458  1.00  0.00           C
ATOM    134  O   GLN     8      46.764  35.708  89.623  1.00  0.00           O
ATOM    135  N   GLN     9      44.610  35.910  90.233  1.00  0.00           N
ATOM    136  H   GLN     9      44.014  36.391  90.891  1.00  0.00           H
ATOM    137  CA  GLN     9      44.100  35.268  89.019  1.00  0.00           C
ATOM    138  HA  GLN     9      44.539  34.271  89.001  1.00  0.00           H
ATOM    139  CB  GLN     9      42.578  35.029  89.013  1.00  0.00           C
ATOM    140  HB2 GLN     9      42.057  35.987  89.010  1.00  0.00           H
ATOM    141  HB3 GLN     9      42.287  34.470  88.125  1.00  0.00           H
ATOM    142  CG  GLN     9      42.131  34.229  90.291  1.00  0.00           C
ATOM    143  HG2 GLN     9      42.134  34.963  91.096  1.00  0.00           H
ATOM    144  HG3 GLN     9      41.046  34.132  90.353  1.00  0.00           H
ATOM    145  CD  GLN     9      42.881  32.934  90.610  1.00  0.00           C
ATOM    146  OE1 GLN     9      43.324  32.319  89.665  1.00  0.00           O
ATOM    147  NE2 GLN     9      43.020  32.574  91.876  1.00  0.00           N
ATOM    148 HE21 GLN     9      43.399  31.654  92.047  1.00  0.00           H
ATOM    149 HE22 GLN     9      42.616  33.214  92.544  1.00  0.00           H
ATOM    150  C   GLN     9      44.534  35.951  87.756  1.00  0.00           C
ATOM    151  O   GLN     9      44.936  35.288  86.859  1.00  0.00           O
ATOM    152  N   ILE    10      44.458  37.324  87.654  1.00  0.00           N
ATOM    153  H   ILE    10      44.104  37.807  88.467  1.00  0.00           H
ATOM    154  CA  ILE    10      44.955  38.147  86.586  1.00  0.00           C
ATOM    155  HA  ILE    10      44.300  37.962  85.735  1.00  0.00           H
ATOM    156  CB  ILE    10      44.751  39.720  86.833  1.00  0.00           C
ATOM    157  HB  ILE    10      45.062  40.069  87.817  1.00  0.00           H
ATOM    158  CG2 ILE    10      45.532  40.434  85.708  1.00  0.00           C
ATOM    159 HG21 ILE    10      46.598  40.298  85.886  1.00  0.00           H
ATOM    160 HG22 ILE    10      45.292  41.494  85.774  1.00  0.00           H
ATOM    161 HG23 ILE    10      45.226  39.940  84.785  1.00  0.00           H
ATOM    162  CG1 ILE    10      43.244  40.052  86.695  1.00  0.00           C
ATOM    163 HG12 ILE    10      42.952  39.988  85.648  1.00  0.00           H
ATOM    164 HG13 ILE    10      42.677  39.272  87.206  1.00  0.00           H
ATOM    165  CD1 ILE    10      42.979  41.467  87.249  1.00  0.00           C
ATOM    166 HD11 ILE    10      41.952  41.500  87.613  1.00  0.00           H
ATOM    167 HD12 ILE    10      43.187  42.100  86.386  1.00  0.00           H
ATOM    168 HD13 ILE    10      43.720  41.827  87.964  1.00  0.00           H
ATOM    169  C   ILE    10      46.433  37.775  86.246  1.00  0.00           C
ATOM    170  O   ILE    10      46.792  37.453  85.123  1.00  0.00           O
ATOM    171  N   GLU    11      47.251  37.725  87.312  1.00  0.00           N
ATOM    172  H   GLU    11      46.789  37.991  88.171  1.00  0.00           H
ATOM    173  CA  GLU    11      48.621  37.378  87.184  1.00  0.00           C
ATOM    174  HA  GLU    11      48.851  37.999  86.318  1.00  0.00           H
ATOM    175  CB  GLU    11      49.149  37.739  88.543  1.00  0.00           C
ATOM    176  HB2 GLU    11      48.617  37.281  89.376  1.00  0.00           H
ATOM    177  HB3 GLU    11      50.201  37.465  88.639  1.00  0.00           H
ATOM    178  CG  GLU    11      49.235  39.236  88.800  1.00  0.00           C
ATOM    179  HG2 GLU    11      48.282  39.700  88.550  1.00  0.00           H
ATOM    180  HG3 GLU    11      49.474  39.512  89.827  1.00  0.00           H
ATOM    181  CD  GLU    11      50.186  39.939  87.784  1.00  0.00           C
ATOM    182  OE1 GLU    11      51.199  39.390  87.349  1.00  0.00           O
ATOM    183  OE2 GLU    11      49.844  41.027  87.313  1.00  0.00           O
ATOM    184  C   GLU    11      48.946  35.924  86.821  1.00  0.00           C
ATOM    185  O   GLU    11      49.910  35.768  86.112  1.00  0.00           O
ATOM    186  N   ASN    12      48.078  34.974  87.158  1.00  0.00           N
ATOM    187  H   ASN    12      47.344  35.288  87.776  1.00  0.00           H
ATOM    188  CA  ASN    12      48.034  33.635  86.789  1.00  0.00           C
ATOM    189  HA  ASN    12      48.995  33.142  86.936  1.00  0.00           H
ATOM    190  CB  ASN    12      47.148  32.786  87.691  1.00  0.00           C
ATOM    191  HB2 ASN    12      47.500  33.075  88.681  1.00  0.00           H
ATOM    192  HB3 ASN    12      46.112  33.082  87.528  1.00  0.00           H
ATOM    193  CG  ASN    12      47.274  31.317  87.339  1.00  0.00           C
ATOM    194  OD1 ASN    12      48.157  30.648  87.749  1.00  0.00           O
ATOM    195  ND2 ASN    12      46.422  30.782  86.541  1.00  0.00           N
ATOM    196 HD21 ASN    12      45.638  31.298  86.168  1.00  0.00           H
ATOM    197 HD22 ASN    12      46.632  29.841  86.242  1.00  0.00           H
ATOM    198  C   ASN    12      47.668  33.524  85.309  1.00  0.00           C
ATOM    199  O   ASN    12      48.387  32.885  84.519  1.00  0.00           O
ATOM    200  N   PHE    13      46.684  34.232  84.846  1.00  0.00           N
ATOM    201  H   PHE    13      46.229  34.821  85.529  1.00  0.00           H
ATOM    202  CA  PHE    13      46.312  34.295  83.488  1.00  0.00           C
ATOM    203  HA  PHE    13      46.315  33.276  83.101  1.00  0.00           H
ATOM    204  CB  PHE    13      44.943  34.997  83.165  1.00  0.00           C
ATOM    205  HB2 PHE    13      44.906  35.877  83.808  1.00  0.00           H
ATOM    206  HB3 PHE    13      44.863  35.177  82.093  1.00  0.00           H
ATOM    207  CG  PHE    13      43.796  34.097  83.482  1.00  0.00           C
ATOM    208  CD1 PHE    13      43.463  33.043  82.626  1.00  0.00           C
ATOM    209  HD1 PHE    13      44.125  32.799  81.807  1.00  0.00           H
ATOM    210  CE1 PHE    13      42.247  32.335  82.877  1.00  0.00           C
ATOM    211  HE1 PHE    13      41.903  31.598  82.167  1.00  0.00           H
ATOM    212  CZ  PHE    13      41.403  32.698  83.889  1.00  0.00           C
ATOM    213  HZ  PHE    13      40.482  32.161  84.063  1.00  0.00           H
ATOM    214  CE2 PHE    13      41.710  33.795  84.685  1.00  0.00           C
ATOM    215  HE2 PHE    13      41.096  34.013  85.548  1.00  0.00           H
ATOM    216  CD2 PHE    13      42.827  34.527  84.421  1.00  0.00           C
ATOM    217  HD2 PHE    13      43.090  35.414  84.977  1.00  0.00           H
ATOM    218  C   PHE    13      47.364  34.974  82.609  1.00  0.00           C
ATOM    219  O   PHE    13      47.657  34.514  81.454  1.00  0.00           O
ATOM    220  N   GLU    14      48.047  35.958  83.166  1.00  0.00           N
ATOM    221  H   GLU    14      47.844  36.193  84.127  1.00  0.00           H
ATOM    222  CA  GLU    14      49.020  36.679  82.394  1.00  0.00           C
ATOM    223  HA  GLU    14      48.552  36.973  81.454  1.00  0.00           H
ATOM    224  CB  GLU    14      49.501  37.911  83.177  1.00  0.00           C
ATOM    225  HB2 GLU    14      48.684  38.631  83.125  1.00  0.00           H
ATOM    226  HB3 GLU    14      49.708  37.715  84.231  1.00  0.00           H
ATOM    227  CG  GLU    14      50.577  38.662  82.371  1.00  0.00           C
ATOM    228  HG2 GLU    14      51.473  38.133  82.699  1.00  0.00           H
ATOM    229  HG3 GLU    14      50.420  38.686  81.293  1.00  0.00           H
ATOM    230  CD  GLU    14      50.626  40.126  82.807  1.00  0.00           C
ATOM    231  OE1 GLU    14      50.452  40.977  81.903  1.00  0.00           O
ATOM    232  OE2 GLU    14      50.565  40.449  83.974  1.00  0.00           O
ATOM    233  C   GLU    14      50.200  35.811  81.947  1.00  0.00           C
ATOM    234  O   GLU    14      50.550  35.794  80.820  1.00  0.00           O
ATOM    235  N   LYS    15      50.783  35.032  82.835  1.00  0.00           N
ATOM    236  H   LYS    15      50.380  35.090  83.760  1.00  0.00           H
ATOM    237  CA  LYS    15      51.764  34.102  82.603  1.00  0.00           C
ATOM    238  HA  LYS    15      52.582  34.625  82.108  1.00  0.00           H
ATOM    239  CB  LYS    15      52.198  33.495  83.892  1.00  0.00           C
ATOM    240  HB2 LYS    15      52.266  34.311  84.612  1.00  0.00           H
ATOM    241  HB3 LYS    15      51.381  32.829  84.171  1.00  0.00           H
ATOM    242  CG  LYS    15      53.579  32.814  83.839  1.00  0.00           C
ATOM    243  HG2 LYS    15      53.635  32.159  84.709  1.00  0.00           H
ATOM    244  HG3 LYS    15      53.650  32.097  83.020  1.00  0.00           H
ATOM    245  CD  LYS    15      54.742  33.678  83.627  1.00  0.00           C
ATOM    246  HD2 LYS    15      55.626  33.068  83.435  1.00  0.00           H
ATOM    247  HD3 LYS    15      54.606  34.281  82.729  1.00  0.00           H
ATOM    248  CE  LYS    15      55.069  34.561  84.832  1.00  0.00           C
ATOM    249  HE2 LYS    15      54.102  35.019  85.043  1.00  0.00           H
ATOM    250  HE3 LYS    15      55.458  33.916  85.620  1.00  0.00           H
ATOM    251  NZ  LYS    15      56.044  35.628  84.464  1.00  0.00           N
ATOM    252  HZ1 LYS    15      55.649  36.443  84.021  1.00  0.00           H
ATOM    253  HZ2 LYS    15      56.880  35.406  83.942  1.00  0.00           H
ATOM    254  HZ3 LYS    15      56.447  35.964  85.328  1.00  0.00           H
ATOM    255  C   LYS    15      51.373  32.950  81.679  1.00  0.00           C
ATOM    256  O   LYS    15      52.259  32.591  80.904  1.00  0.00           O
ATOM    257  N   ILE    16      50.123  32.520  81.655  1.00  0.00           N
ATOM    258  H   ILE    16      49.444  33.061  82.171  1.00  0.00           H
ATOM    259  CA  ILE    16      49.631  31.528  80.622  1.00  0.00           C
ATOM    260  HA  ILE    16      50.302  30.675  80.527  1.00  0.00           H
ATOM    261  CB  ILE    16      48.287  30.901  80.946  1.00  0.00           C
ATOM    262  HB  ILE    16      47.607  31.737  81.107  1.00  0.00           H
ATOM    263  CG2 ILE    16      47.778  30.050  79.832  1.00  0.00           C
ATOM    264 HG21 ILE    16      48.604  29.496  79.384  1.00  0.00           H
ATOM    265 HG22 ILE    16      47.395  30.514  78.922  1.00  0.00           H
ATOM    266 HG23 ILE    16      46.996  29.384  80.194  1.00  0.00           H
ATOM    267  CG1 ILE    16      48.335  30.029  82.227  1.00  0.00           C
ATOM    268 HG12 ILE    16      48.895  30.584  82.980  1.00  0.00           H
ATOM    269 HG13 ILE    16      47.314  29.805  82.533  1.00  0.00           H
ATOM    270  CD1 ILE    16      49.153  28.732  82.107  1.00  0.00           C
ATOM    271 HD11 ILE    16      48.853  28.232  81.185  1.00  0.00           H
ATOM    272 HD12 ILE    16      48.978  28.042  82.932  1.00  0.00           H
ATOM    273 HD13 ILE    16      50.150  29.168  82.035  1.00  0.00           H
ATOM    274  C   ILE    16      49.639  32.182  79.293  1.00  0.00           C
ATOM    275  O   ILE    16      50.047  31.618  78.298  1.00  0.00           O
ATOM    276  N   PHE    17      49.226  33.431  79.144  1.00  0.00           N
ATOM    277  H   PHE    17      49.041  33.905  80.018  1.00  0.00           H
ATOM    278  CA  PHE    17      49.079  34.187  77.939  1.00  0.00           C
ATOM    279  HA  PHE    17      48.851  33.478  77.143  1.00  0.00           H
ATOM    280  CB  PHE    17      47.886  35.143  78.074  1.00  0.00           C
ATOM    281  HB2 PHE    17      47.686  35.652  79.018  1.00  0.00           H
ATOM    282  HB3 PHE    17      47.999  35.953  77.354  1.00  0.00           H
ATOM    283  CG  PHE    17      46.545  34.509  77.719  1.00  0.00           C
ATOM    284  CD1 PHE    17      45.884  34.708  76.445  1.00  0.00           C
ATOM    285  HD1 PHE    17      46.401  35.308  75.711  1.00  0.00           H
ATOM    286  CE1 PHE    17      44.674  34.100  76.154  1.00  0.00           C
ATOM    287  HE1 PHE    17      44.236  34.150  75.168  1.00  0.00           H
ATOM    288  CZ  PHE    17      44.070  33.265  77.055  1.00  0.00           C
ATOM    289  HZ  PHE    17      43.190  32.700  76.787  1.00  0.00           H
ATOM    290  CE2 PHE    17      44.675  32.983  78.332  1.00  0.00           C
ATOM    291  HE2 PHE    17      44.343  32.193  78.989  1.00  0.00           H
ATOM    292  CD2 PHE    17      45.931  33.640  78.691  1.00  0.00           C
ATOM    293  HD2 PHE    17      46.443  33.300  79.578  1.00  0.00           H
ATOM    294  C   PHE    17      50.343  34.834  77.374  1.00  0.00           C
ATOM    295  O   PHE    17      50.359  35.014  76.148  1.00  0.00           O
ATOM    296  N   THR    18      51.377  35.149  78.188  1.00  0.00           N
ATOM    297  H   THR    18      51.214  34.939  79.163  1.00  0.00           H
ATOM    298  CA  THR    18      52.584  35.859  77.760  1.00  0.00           C
ATOM    299  HA  THR    18      52.421  36.655  77.034  1.00  0.00           H
ATOM    300  CB  THR    18      53.245  36.650  78.956  1.00  0.00           C
ATOM    301  HB  THR    18      53.504  35.939  79.740  1.00  0.00           H
ATOM    302  CG2 THR    18      54.398  37.464  78.500  1.00  0.00           C
ATOM    303 HG21 THR    18      55.138  36.795  78.061  1.00  0.00           H
ATOM    304 HG22 THR    18      54.904  37.737  79.427  1.00  0.00           H
ATOM    305 HG23 THR    18      54.136  38.298  77.849  1.00  0.00           H
ATOM    306  OG1 THR    18      52.409  37.609  79.444  1.00  0.00           O
ATOM    307  HG1 THR    18      51.696  37.090  79.825  1.00  0.00           H
ATOM    308  C   THR    18      53.543  34.740  77.215  1.00  0.00           C
ATOM    309  O   THR    18      54.308  34.156  77.973  1.00  0.00           O
ATOM    310  N   VAL    19      53.430  34.427  75.928  1.00  0.00           N
ATOM    311  H   VAL    19      52.611  34.788  75.460  1.00  0.00           H
ATOM    312  CA  VAL    19      54.198  33.474  75.092  1.00  0.00           C
ATOM    313  HA  VAL    19      54.203  32.506  75.593  1.00  0.00           H
ATOM    314  CB  VAL    19      53.539  33.262  73.704  1.00  0.00           C
ATOM    315  HB  VAL    19      53.452  34.197  73.150  1.00  0.00           H
ATOM    316  CG1 VAL    19      54.293  32.197  72.889  1.00  0.00           C
ATOM    317 HG11 VAL    19      53.782  32.136  71.927  1.00  0.00           H
ATOM    318 HG12 VAL    19      55.332  32.466  72.703  1.00  0.00           H
ATOM    319 HG13 VAL    19      54.138  31.265  73.434  1.00  0.00           H
ATOM    320  CG2 VAL    19      52.073  32.834  73.823  1.00  0.00           C
ATOM    321 HG21 VAL    19      51.702  32.580  72.831  1.00  0.00           H
ATOM    322 HG22 VAL    19      51.394  33.596  74.207  1.00  0.00           H
ATOM    323 HG23 VAL    19      51.957  31.933  74.425  1.00  0.00           H
ATOM    324  C   VAL    19      55.626  34.067  75.050  1.00  0.00           C
ATOM    325  O   VAL    19      55.778  35.251  74.761  1.00  0.00           O
ATOM    326  N   PRO    20      56.720  33.308  75.276  1.00  0.00           N
ATOM    327  CD  PRO    20      56.647  31.959  75.784  1.00  0.00           C
ATOM    328  HD2 PRO    20      56.543  31.219  74.991  1.00  0.00           H
ATOM    329  HD3 PRO    20      55.778  31.868  76.438  1.00  0.00           H
ATOM    330  CG  PRO    20      58.010  31.854  76.545  1.00  0.00           C
ATOM    331  HG2 PRO    20      58.357  30.824  76.611  1.00  0.00           H
ATOM    332  HG3 PRO    20      58.009  32.234  77.568  1.00  0.00           H
ATOM    333  CB  PRO    20      58.959  32.639  75.709  1.00  0.00           C
ATOM    334  HB2 PRO    20      59.338  31.993  74.918  1.00  0.00           H
ATOM    335  HB3 PRO    20      59.652  33.012  76.463  1.00  0.00           H
ATOM    336  CA  PRO    20      58.107  33.759  75.118  1.00  0.00           C
ATOM    337  HA  PRO    20      58.298  34.700  75.633  1.00  0.00           H
ATOM    338  C   PRO    20      58.578  33.998  73.728  1.00  0.00           C
ATOM    339  O   PRO    20      58.142  33.297  72.825  1.00  0.00           O
ATOM    340  N   THR    21      59.465  34.935  73.565  1.00  0.00           N
ATOM    341  H   THR    21      59.811  35.499  74.328  1.00  0.00           H
ATOM    342  CA  THR    21      60.068  35.271  72.272  1.00  0.00           C
ATOM    343  HA  THR    21      59.286  35.595  71.585  1.00  0.00           H
ATOM    344  CB  THR    21      61.030  36.459  72.418  1.00  0.00           C
ATOM    345  HB  THR    21      61.591  36.242  73.328  1.00  0.00           H
ATOM    346  CG2 THR    21      62.042  36.700  71.291  1.00  0.00           C
ATOM    347 HG21 THR    21      61.604  36.616  70.296  1.00  0.00           H
ATOM    348 HG22 THR    21      62.841  35.972  71.429  1.00  0.00           H
ATOM    349 HG23 THR    21      62.501  37.671  71.478  1.00  0.00           H
ATOM    350  OG1 THR    21      60.385  37.705  72.678  1.00  0.00           O
ATOM    351  HG1 THR    21      59.702  37.576  73.340  1.00  0.00           H
ATOM    352  C   THR    21      60.791  34.053  71.604  1.00  0.00           C
ATOM    353  O   THR    21      60.554  33.747  70.439  1.00  0.00           O
ATOM    354  N   GLU    22      61.514  33.286  72.396  1.00  0.00           N
ATOM    355  H   GLU    22      61.816  33.580  73.314  1.00  0.00           H
ATOM    356  CA  GLU    22      62.089  32.028  71.964  1.00  0.00           C
ATOM    357  HA  GLU    22      62.824  32.249  71.190  1.00  0.00           H
ATOM    358  CB  GLU    22      62.914  31.347  73.131  1.00  0.00           C
ATOM    359  HB2 GLU    22      63.385  30.476  72.677  1.00  0.00           H
ATOM    360  HB3 GLU    22      63.578  32.151  73.448  1.00  0.00           H
ATOM    361  CG  GLU    22      62.030  30.850  74.320  1.00  0.00           C
ATOM    362  HG2 GLU    22      61.232  31.573  74.487  1.00  0.00           H
ATOM    363  HG3 GLU    22      61.474  30.000  73.924  1.00  0.00           H
ATOM    364  CD  GLU    22      62.840  30.488  75.580  1.00  0.00           C
ATOM    365  OE1 GLU    22      63.947  29.860  75.432  1.00  0.00           O
ATOM    366  OE2 GLU    22      62.400  30.712  76.738  1.00  0.00           O
ATOM    367  C   GLU    22      61.063  31.058  71.402  1.00  0.00           C
ATOM    368  O   GLU    22      61.224  30.483  70.300  1.00  0.00           O
ATOM    369  N   THR    23      59.868  30.916  71.983  1.00  0.00           N
ATOM    370  H   THR    23      59.678  31.479  72.799  1.00  0.00           H
ATOM    371  CA  THR    23      58.737  30.103  71.378  1.00  0.00           C
ATOM    372  HA  THR    23      59.020  29.062  71.219  1.00  0.00           H
ATOM    373  CB  THR    23      57.626  29.967  72.500  1.00  0.00           C
ATOM    374  HB  THR    23      57.231  30.964  72.693  1.00  0.00           H
ATOM    375  CG2 THR    23      56.443  29.163  72.070  1.00  0.00           C
ATOM    376 HG21 THR    23      55.807  29.564  71.280  1.00  0.00           H
ATOM    377 HG22 THR    23      55.746  29.103  72.906  1.00  0.00           H
ATOM    378 HG23 THR    23      56.796  28.162  71.822  1.00  0.00           H
ATOM    379  OG1 THR    23      58.183  29.466  73.694  1.00  0.00           O
ATOM    380  HG1 THR    23      58.853  28.800  73.518  1.00  0.00           H
ATOM    381  C   THR    23      58.167  30.662  70.119  1.00  0.00           C
ATOM    382  O   THR    23      57.902  29.852  69.210  1.00  0.00           O
ATOM    383  N   LEU    24      58.012  32.009  69.983  1.00  0.00           N
ATOM    384  H   LEU    24      58.125  32.677  70.732  1.00  0.00           H
ATOM    385  CA  LEU    24      57.600  32.613  68.673  1.00  0.00           C
ATOM    386  HA  LEU    24      56.725  32.039  68.368  1.00  0.00           H
ATOM    387  CB  LEU    24      57.340  34.138  68.730  1.00  0.00           C
ATOM    388  HB2 LEU    24      58.236  34.732  68.914  1.00  0.00           H
ATOM    389  HB3 LEU    24      57.017  34.472  67.744  1.00  0.00           H
ATOM    390  CG  LEU    24      56.317  34.660  69.825  1.00  0.00           C
ATOM    391  HG  LEU    24      56.602  34.398  70.844  1.00  0.00           H
ATOM    392  CD1 LEU    24      56.334  36.206  69.732  1.00  0.00           C
ATOM    393 HD11 LEU    24      55.643  36.558  70.498  1.00  0.00           H
ATOM    394 HD12 LEU    24      56.003  36.542  68.749  1.00  0.00           H
ATOM    395 HD13 LEU    24      57.354  36.477  70.003  1.00  0.00           H
ATOM    396  CD2 LEU    24      54.879  34.208  69.496  1.00  0.00           C
ATOM    397 HD21 LEU    24      54.928  33.118  69.490  1.00  0.00           H
ATOM    398 HD22 LEU    24      54.444  34.371  70.483  1.00  0.00           H
ATOM    399 HD23 LEU    24      54.457  34.585  68.565  1.00  0.00           H
ATOM    400  C   LEU    24      58.612  32.273  67.605  1.00  0.00           C
ATOM    401  O   LEU    24      58.250  31.911  66.487  1.00  0.00           O
ATOM    402  N   GLN    25      59.902  32.432  67.966  1.00  0.00           N
ATOM    403  H   GLN    25      60.139  32.615  68.931  1.00  0.00           H
ATOM    404  CA  GLN    25      61.000  32.007  67.084  1.00  0.00           C
ATOM    405  HA  GLN    25      61.003  32.458  66.091  1.00  0.00           H
ATOM    406  CB  GLN    25      62.329  32.491  67.732  1.00  0.00           C
ATOM    407  HB2 GLN    25      62.591  32.055  68.696  1.00  0.00           H
ATOM    408  HB3 GLN    25      63.171  32.154  67.127  1.00  0.00           H
ATOM    409  CG  GLN    25      62.522  34.013  67.918  1.00  0.00           C
ATOM    410  HG2 GLN    25      62.364  34.366  66.898  1.00  0.00           H
ATOM    411  HG3 GLN    25      61.747  34.526  68.488  1.00  0.00           H
ATOM    412  CD  GLN    25      63.948  34.244  68.406  1.00  0.00           C
ATOM    413  OE1 GLN    25      64.626  33.486  69.036  1.00  0.00           O
ATOM    414  NE2 GLN    25      64.533  35.368  68.081  1.00  0.00           N
ATOM    415 HE21 GLN    25      65.525  35.417  68.264  1.00  0.00           H
ATOM    416 HE22 GLN    25      63.951  36.041  67.604  1.00  0.00           H
ATOM    417  C   GLN    25      60.944  30.526  66.797  1.00  0.00           C
ATOM    418  O   GLN    25      61.039  30.102  65.638  1.00  0.00           O
ATOM    419  N   ALA    26      60.739  29.685  67.833  1.00  0.00           N
ATOM    420  H   ALA    26      60.640  30.097  68.750  1.00  0.00           H
ATOM    421  CA  ALA    26      60.555  28.199  67.667  1.00  0.00           C
ATOM    422  HA  ALA    26      61.491  27.734  67.356  1.00  0.00           H
ATOM    423  CB  ALA    26      60.224  27.549  69.033  1.00  0.00           C
ATOM    424  HB1 ALA    26      59.274  27.976  69.355  1.00  0.00           H
ATOM    425  HB2 ALA    26      60.987  27.832  69.758  1.00  0.00           H
ATOM    426  HB3 ALA    26      60.178  26.472  68.876  1.00  0.00           H
ATOM    427  C   ALA    26      59.492  27.841  66.642  1.00  0.00           C
ATOM    428  O   ALA    26      59.816  27.164  65.686  1.00  0.00           O
ATOM    429  N   VAL    27      58.347  28.399  66.802  1.00  0.00           N
ATOM    430  H   VAL    27      58.302  29.026  67.592  1.00  0.00           H
ATOM    431  CA  VAL    27      57.277  28.417  65.750  1.00  0.00           C
ATOM    432  HA  VAL    27      56.921  27.387  65.708  1.00  0.00           H
ATOM    433  CB  VAL    27      56.104  29.232  66.187  1.00  0.00           C
ATOM    434  HB  VAL    27      56.399  30.280  66.201  1.00  0.00           H
ATOM    435  CG1 VAL    27      54.893  28.986  65.253  1.00  0.00           C
ATOM    436 HG11 VAL    27      54.562  27.952  65.353  1.00  0.00           H
ATOM    437 HG12 VAL    27      54.081  29.646  65.561  1.00  0.00           H
ATOM    438 HG13 VAL    27      55.151  29.270  64.233  1.00  0.00           H
ATOM    439  CG2 VAL    27      55.560  28.804  67.513  1.00  0.00           C
ATOM    440 HG21 VAL    27      54.700  28.136  67.460  1.00  0.00           H
ATOM    441 HG22 VAL    27      55.289  29.700  68.071  1.00  0.00           H
ATOM    442 HG23 VAL    27      56.331  28.258  68.057  1.00  0.00           H
ATOM    443  C   VAL    27      57.827  28.860  64.440  1.00  0.00           C
ATOM    444  O   VAL    27      57.954  28.094  63.496  1.00  0.00           O
ATOM    445  N   THR    28      58.374  30.048  64.371  1.00  0.00           N
ATOM    446  H   THR    28      58.449  30.631  65.192  1.00  0.00           H
ATOM    447  CA  THR    28      58.894  30.627  63.049  1.00  0.00           C
ATOM    448  HA  THR    28      58.112  30.879  62.334  1.00  0.00           H
ATOM    449  CB  THR    28      59.583  32.050  63.339  1.00  0.00           C
ATOM    450  HB  THR    28      60.499  31.819  63.885  1.00  0.00           H
ATOM    451  CG2 THR    28      60.086  32.735  62.131  1.00  0.00           C
ATOM    452 HG21 THR    28      60.742  32.089  61.548  1.00  0.00           H
ATOM    453 HG22 THR    28      60.684  33.597  62.425  1.00  0.00           H
ATOM    454 HG23 THR    28      59.254  32.974  61.468  1.00  0.00           H
ATOM    455  OG1 THR    28      58.744  33.016  63.952  1.00  0.00           O
ATOM    456  HG1 THR    28      58.459  32.733  64.823  1.00  0.00           H
ATOM    457  C   THR    28      59.908  29.652  62.432  1.00  0.00           C
ATOM    458  O   THR    28      59.889  29.519  61.198  1.00  0.00           O
ATOM    459  N   LYS    29      60.742  28.976  63.138  1.00  0.00           N
ATOM    460  H   LYS    29      60.853  29.162  64.124  1.00  0.00           H
ATOM    461  CA  LYS    29      61.636  28.018  62.478  1.00  0.00           C
ATOM    462  HA  LYS    29      62.076  28.547  61.632  1.00  0.00           H
ATOM    463  CB  LYS    29      62.882  27.747  63.358  1.00  0.00           C
ATOM    464  HB2 LYS    29      62.522  27.336  64.301  1.00  0.00           H
ATOM    465  HB3 LYS    29      63.536  27.008  62.895  1.00  0.00           H
ATOM    466  CG  LYS    29      63.635  28.999  63.882  1.00  0.00           C
ATOM    467  HG2 LYS    29      64.398  29.383  63.205  1.00  0.00           H
ATOM    468  HG3 LYS    29      62.952  29.827  64.071  1.00  0.00           H
ATOM    469  CD  LYS    29      64.230  28.787  65.257  1.00  0.00           C
ATOM    470  HD2 LYS    29      64.728  29.693  65.604  1.00  0.00           H
ATOM    471  HD3 LYS    29      63.492  28.803  66.059  1.00  0.00           H
ATOM    472  CE  LYS    29      65.053  27.520  65.361  1.00  0.00           C
ATOM    473  HE2 LYS    29      64.591  27.134  66.270  1.00  0.00           H
ATOM    474  HE3 LYS    29      64.936  26.948  64.440  1.00  0.00           H
ATOM    475  NZ  LYS    29      66.494  27.775  65.679  1.00  0.00           N
ATOM    476  HZ1 LYS    29      66.493  27.976  66.668  1.00  0.00           H
ATOM    477  HZ2 LYS    29      66.918  28.518  65.142  1.00  0.00           H
ATOM    478  HZ3 LYS    29      66.961  26.883  65.602  1.00  0.00           H
ATOM    479  C   LYS    29      61.018  26.806  61.929  1.00  0.00           C
ATOM    480  O   LYS    29      61.462  26.421  60.898  1.00  0.00           O
ATOM    481  N   HIE    30      59.936  26.305  62.533  1.00  0.00           N
ATOM    482  H   HIE    30      59.787  26.736  63.434  1.00  0.00           H
ATOM    483  CA  HIE    30      59.172  25.204  62.007  1.00  0.00           C
ATOM    484  HA  HIE    30      59.843  24.441  61.612  1.00  0.00           H
ATOM    485  CB  HIE    30      58.373  24.592  63.241  1.00  0.00           C
ATOM    486  HB2 HIE    30      59.142  24.273  63.944  1.00  0.00           H
ATOM    487  HB3 HIE    30      57.819  25.417  63.690  1.00  0.00           H
ATOM    488  CG  HIE    30      57.344  23.518  62.926  1.00  0.00           C
ATOM    489  ND1 HIE    30      57.587  22.190  62.516  1.00  0.00           N
ATOM    490  CE1 HIE    30      56.392  21.612  62.482  1.00  0.00           C
ATOM    491  HE1 HIE    30      56.165  20.582  62.247  1.00  0.00           H
ATOM    492  NE2 HIE    30      55.388  22.516  62.750  1.00  0.00           N
ATOM    493  HE2 HIE    30      54.406  22.315  62.866  1.00  0.00           H
ATOM    494  CD2 HIE    30      55.991  23.729  63.021  1.00  0.00           C
ATOM    495  HD2 HIE    30      55.464  24.655  63.196  1.00  0.00           H
ATOM    496  C   HIE    30      58.264  25.636  60.896  1.00  0.00           C
ATOM    497  O   HIE    30      58.398  25.041  59.849  1.00  0.00           O
ATOM    498  N   PHE    31      57.556  26.692  61.068  1.00  0.00           N
ATOM    499  H   PHE    31      57.651  27.178  61.948  1.00  0.00           H
ATOM    500  CA  PHE    31      57.105  27.454  59.934  1.00  0.00           C
ATOM    501  HA  PHE    31      56.195  26.948  59.610  1.00  0.00           H
ATOM    502  CB  PHE    31      56.537  28.821  60.362  1.00  0.00           C
ATOM    503  HB2 PHE    31      56.326  28.791  61.432  1.00  0.00           H
ATOM    504  HB3 PHE    31      57.376  29.508  60.257  1.00  0.00           H
ATOM    505  CG  PHE    31      55.219  29.282  59.765  1.00  0.00           C
ATOM    506  CD1 PHE    31      55.192  29.518  58.341  1.00  0.00           C
ATOM    507  HD1 PHE    31      56.101  29.383  57.774  1.00  0.00           H
ATOM    508  CE1 PHE    31      53.990  29.898  57.754  1.00  0.00           C
ATOM    509  HE1 PHE    31      54.028  30.023  56.682  1.00  0.00           H
ATOM    510  CZ  PHE    31      52.806  29.968  58.490  1.00  0.00           C
ATOM    511  HZ  PHE    31      51.838  30.075  58.023  1.00  0.00           H
ATOM    512  CE2 PHE    31      52.885  29.841  59.909  1.00  0.00           C
ATOM    513  HE2 PHE    31      51.988  29.935  60.504  1.00  0.00           H
ATOM    514  CD2 PHE    31      54.114  29.580  60.539  1.00  0.00           C
ATOM    515  HD2 PHE    31      54.200  29.422  61.604  1.00  0.00           H
ATOM    516  C   PHE    31      58.027  27.597  58.718  1.00  0.00           C
ATOM    517  O   PHE    31      57.521  27.299  57.617  1.00  0.00           O
ATOM    518  N   ILE    32      59.340  27.964  58.850  1.00  0.00           N
ATOM    519  H   ILE    32      59.698  28.295  59.735  1.00  0.00           H
ATOM    520  CA  ILE    32      60.118  28.058  57.568  1.00  0.00           C
ATOM    521  HA  ILE    32      59.551  28.689  56.884  1.00  0.00           H
ATOM    522  CB  ILE    32      61.434  28.800  57.937  1.00  0.00           C
ATOM    523  HB  ILE    32      61.895  28.426  58.852  1.00  0.00           H
ATOM    524  CG2 ILE    32      62.512  28.525  56.879  1.00  0.00           C
ATOM    525 HG21 ILE    32      62.322  28.623  55.810  1.00  0.00           H
ATOM    526 HG22 ILE    32      62.747  27.462  56.929  1.00  0.00           H
ATOM    527 HG23 ILE    32      63.404  29.085  57.163  1.00  0.00           H
ATOM    528  CG1 ILE    32      61.229  30.334  58.141  1.00  0.00           C
ATOM    529 HG12 ILE    32      61.087  30.733  57.136  1.00  0.00           H
ATOM    530 HG13 ILE    32      60.404  30.440  58.845  1.00  0.00           H
ATOM    531  CD1 ILE    32      62.332  31.015  58.808  1.00  0.00           C
ATOM    532 HD11 ILE    32      63.165  31.373  58.201  1.00  0.00           H
ATOM    533 HD12 ILE    32      62.663  30.452  59.680  1.00  0.00           H
ATOM    534 HD13 ILE    32      61.963  31.957  59.215  1.00  0.00           H
ATOM    535  C   ILE    32      60.348  26.720  56.827  1.00  0.00           C
ATOM    536  O   ILE    32      60.193  26.598  55.609  1.00  0.00           O
ATOM    537  N   SER    33      60.558  25.634  57.562  1.00  0.00           N
ATOM    538  H   SER    33      60.657  25.727  58.563  1.00  0.00           H
ATOM    539  CA  SER    33      60.488  24.225  57.036  1.00  0.00           C
ATOM    540  HA  SER    33      61.130  24.059  56.171  1.00  0.00           H
ATOM    541  CB  SER    33      60.895  23.177  58.073  1.00  0.00           C
ATOM    542  HB2 SER    33      60.868  22.224  57.545  1.00  0.00           H
ATOM    543  HB3 SER    33      61.890  23.329  58.492  1.00  0.00           H
ATOM    544  OG  SER    33      60.009  23.039  59.176  1.00  0.00           O
ATOM    545  HG  SER    33      59.606  23.903  59.295  1.00  0.00           H
ATOM    546  C   SER    33      59.106  23.917  56.442  1.00  0.00           C
ATOM    547  O   SER    33      59.043  23.168  55.419  1.00  0.00           O
ATOM    548  N   GLU    34      57.939  24.310  57.012  1.00  0.00           N
ATOM    549  H   GLU    34      58.104  24.752  57.905  1.00  0.00           H
ATOM    550  CA  GLU    34      56.616  23.942  56.656  1.00  0.00           C
ATOM    551  HA  GLU    34      56.536  22.899  56.346  1.00  0.00           H
ATOM    552  CB  GLU    34      55.733  24.243  57.857  1.00  0.00           C
ATOM    553  HB2 GLU    34      55.954  25.214  58.301  1.00  0.00           H
ATOM    554  HB3 GLU    34      54.661  24.324  57.676  1.00  0.00           H
ATOM    555  CG  GLU    34      55.987  23.130  58.863  1.00  0.00           C
ATOM    556  HG2 GLU    34      57.067  23.063  59.000  1.00  0.00           H
ATOM    557  HG3 GLU    34      55.458  23.496  59.743  1.00  0.00           H
ATOM    558  CD  GLU    34      55.469  21.745  58.485  1.00  0.00           C
ATOM    559  OE1 GLU    34      54.430  21.600  57.824  1.00  0.00           O
ATOM    560  OE2 GLU    34      56.239  20.738  58.674  1.00  0.00           O
ATOM    561  C   GLU    34      56.161  24.701  55.372  1.00  0.00           C
ATOM    562  O   GLU    34      55.377  24.208  54.622  1.00  0.00           O
ATOM    563  N   LEU    35      56.705  25.872  55.101  1.00  0.00           N
ATOM    564  H   LEU    35      57.283  26.303  55.808  1.00  0.00           H
ATOM    565  CA  LEU    35      56.608  26.588  53.877  1.00  0.00           C
ATOM    566  HA  LEU    35      55.571  26.841  53.656  1.00  0.00           H
ATOM    567  CB  LEU    35      57.368  27.931  53.905  1.00  0.00           C
ATOM    568  HB2 LEU    35      58.387  27.789  54.266  1.00  0.00           H
ATOM    569  HB3 LEU    35      57.499  28.317  52.893  1.00  0.00           H
ATOM    570  CG  LEU    35      56.753  29.033  54.689  1.00  0.00           C
ATOM    571  HG  LEU    35      56.333  28.748  55.653  1.00  0.00           H
ATOM    572  CD1 LEU    35      57.715  30.191  54.859  1.00  0.00           C
ATOM    573 HD11 LEU    35      58.714  29.813  55.080  1.00  0.00           H
ATOM    574 HD12 LEU    35      57.426  30.736  55.757  1.00  0.00           H
ATOM    575 HD13 LEU    35      57.808  30.905  54.041  1.00  0.00           H
ATOM    576  CD2 LEU    35      55.543  29.520  53.895  1.00  0.00           C
ATOM    577 HD21 LEU    35      55.013  30.293  54.450  1.00  0.00           H
ATOM    578 HD22 LEU    35      55.981  29.975  53.006  1.00  0.00           H
ATOM    579 HD23 LEU    35      54.881  28.685  53.669  1.00  0.00           H
ATOM    580  C   LEU    35      57.237  25.818  52.708  1.00  0.00           C
ATOM    581  O   LEU    35      56.562  25.569  51.666  1.00  0.00           O
ATOM    582  N   GLU    36      58.509  25.445  52.855  1.00  0.00           N
ATOM    583  H   GLU    36      58.807  25.716  53.781  1.00  0.00           H
ATOM    584  CA  GLU    36      59.189  24.609  51.938  1.00  0.00           C
ATOM    585  HA  GLU    36      59.127  25.083  50.958  1.00  0.00           H
ATOM    586  CB  GLU    36      60.698  24.471  52.377  1.00  0.00           C
ATOM    587  HB2 GLU    36      61.313  25.371  52.379  1.00  0.00           H
ATOM    588  HB3 GLU    36      60.669  24.139  53.414  1.00  0.00           H
ATOM    589  CG  GLU    36      61.476  23.447  51.503  1.00  0.00           C
ATOM    590  HG2 GLU    36      61.038  22.455  51.616  1.00  0.00           H
ATOM    591  HG3 GLU    36      61.324  23.698  50.453  1.00  0.00           H
ATOM    592  CD  GLU    36      62.930  23.507  51.768  1.00  0.00           C
ATOM    593  OE1 GLU    36      63.682  24.156  51.025  1.00  0.00           O
ATOM    594  OE2 GLU    36      63.477  22.859  52.707  1.00  0.00           O
ATOM    595  C   GLU    36      58.530  23.228  51.735  1.00  0.00           C
ATOM    596  O   GLU    36      58.510  22.835  50.556  1.00  0.00           O
ATOM    597  N   LYS    37      57.961  22.633  52.827  1.00  0.00           N
ATOM    598  H   LYS    37      58.097  23.175  53.668  1.00  0.00           H
ATOM    599  CA  LYS    37      57.187  21.394  52.769  1.00  0.00           C
ATOM    600  HA  LYS    37      57.873  20.625  52.413  1.00  0.00           H
ATOM    601  CB  LYS    37      56.804  21.010  54.225  1.00  0.00           C
ATOM    602  HB2 LYS    37      57.594  21.187  54.956  1.00  0.00           H
ATOM    603  HB3 LYS    37      55.991  21.665  54.537  1.00  0.00           H
ATOM    604  CG  LYS    37      56.298  19.587  54.257  1.00  0.00           C
ATOM    605  HG2 LYS    37      55.383  19.711  53.677  1.00  0.00           H
ATOM    606  HG3 LYS    37      56.929  19.029  53.565  1.00  0.00           H
ATOM    607  CD  LYS    37      56.044  18.977  55.603  1.00  0.00           C
ATOM    608  HD2 LYS    37      55.348  19.638  56.120  1.00  0.00           H
ATOM    609  HD3 LYS    37      55.531  18.032  55.428  1.00  0.00           H
ATOM    610  CE  LYS    37      57.277  18.800  56.435  1.00  0.00           C
ATOM    611  HE2 LYS    37      57.838  18.023  55.915  1.00  0.00           H
ATOM    612  HE3 LYS    37      57.752  19.775  56.533  1.00  0.00           H
ATOM    613  NZ  LYS    37      56.869  18.269  57.764  1.00  0.00           N
ATOM    614  HZ1 LYS    37      56.467  17.351  57.631  1.00  0.00           H
ATOM    615  HZ2 LYS    37      56.322  18.967  58.246  1.00  0.00           H
ATOM    616  HZ3 LYS    37      57.731  18.129  58.271  1.00  0.00           H
ATOM    617  C   LYS    37      55.967  21.444  51.846  1.00  0.00           C
ATOM    618  O   LYS    37      55.846  20.788  50.845  1.00  0.00           O
ATOM    619  N   GLY    38      55.226  22.548  52.051  1.00  0.00           N
ATOM    620  H   GLY    38      55.371  23.031  52.926  1.00  0.00           H
ATOM    621  CA  GLY    38      54.016  22.951  51.291  1.00  0.00           C
ATOM    622  HA2 GLY    38      53.316  22.118  51.352  1.00  0.00           H
ATOM    623  HA3 GLY    38      53.504  23.742  51.838  1.00  0.00           H
ATOM    624  C   GLY    38      54.230  23.204  49.855  1.00  0.00           C
ATOM    625  O   GLY    38      53.259  23.042  49.126  1.00  0.00           O
ATOM    626  N   LEU    39      55.370  23.708  49.502  1.00  0.00           N
ATOM    627  H   LEU    39      55.863  24.075  50.304  1.00  0.00           H
ATOM    628  CA  LEU    39      55.916  23.828  48.184  1.00  0.00           C
ATOM    629  HA  LEU    39      55.045  24.052  47.568  1.00  0.00           H
ATOM    630  CB  LEU    39      56.797  25.096  48.083  1.00  0.00           C
ATOM    631  HB2 LEU    39      57.569  25.035  48.850  1.00  0.00           H
ATOM    632  HB3 LEU    39      57.352  25.021  47.148  1.00  0.00           H
ATOM    633  CG  LEU    39      55.987  26.389  48.142  1.00  0.00           C
ATOM    634  HG  LEU    39      55.473  26.309  49.100  1.00  0.00           H
ATOM    635  CD1 LEU    39      57.002  27.547  48.242  1.00  0.00           C
ATOM    636 HD11 LEU    39      57.551  27.541  47.300  1.00  0.00           H
ATOM    637 HD12 LEU    39      57.605  27.376  49.134  1.00  0.00           H
ATOM    638 HD13 LEU    39      56.412  28.455  48.365  1.00  0.00           H
ATOM    639  CD2 LEU    39      55.047  26.646  46.936  1.00  0.00           C
ATOM    640 HD21 LEU    39      54.207  25.950  46.901  1.00  0.00           H
ATOM    641 HD22 LEU    39      54.713  27.684  46.953  1.00  0.00           H
ATOM    642 HD23 LEU    39      55.599  26.332  46.051  1.00  0.00           H
ATOM    643  C   LEU    39      56.664  22.658  47.559  1.00  0.00           C
ATOM    644  O   LEU    39      56.973  22.666  46.345  1.00  0.00           O
ATOM    645  N   SER    40      56.867  21.521  48.260  1.00  0.00           N
ATOM    646  H   SER    40      56.470  21.622  49.184  1.00  0.00           H
ATOM    647  CA  SER    40      57.440  20.254  47.761  1.00  0.00           C
ATOM    648  HA  SER    40      58.279  20.541  47.127  1.00  0.00           H
ATOM    649  CB  SER    40      58.178  19.474  48.885  1.00  0.00           C
ATOM    650  HB2 SER    40      58.752  18.680  48.407  1.00  0.00           H
ATOM    651  HB3 SER    40      58.907  20.131  49.358  1.00  0.00           H
ATOM    652  OG  SER    40      57.198  18.835  49.749  1.00  0.00           O
ATOM    653  HG  SER    40      56.612  19.411  50.246  1.00  0.00           H
ATOM    654  C   SER    40      56.626  19.323  46.832  1.00  0.00           C
ATOM    655  O   SER    40      55.384  19.475  46.788  1.00  0.00           O
ATOM    656  N   LYS    41      57.237  18.400  46.127  1.00  0.00           N
ATOM    657  H   LYS    41      58.244  18.340  46.088  1.00  0.00           H
ATOM    658  CA  LYS    41      56.448  17.380  45.338  1.00  0.00           C
ATOM    659  HA  LYS    41      55.595  17.916  44.924  1.00  0.00           H
ATOM    660  CB  LYS    41      57.332  16.676  44.272  1.00  0.00           C
ATOM    661  HB2 LYS    41      58.200  16.425  44.882  1.00  0.00           H
ATOM    662  HB3 LYS    41      56.850  15.783  43.875  1.00  0.00           H
ATOM    663  CG  LYS    41      57.631  17.449  43.022  1.00  0.00           C
ATOM    664  HG2 LYS    41      56.734  17.389  42.406  1.00  0.00           H
ATOM    665  HG3 LYS    41      57.637  18.525  43.199  1.00  0.00           H
ATOM    666  CD  LYS    41      58.779  16.803  42.304  1.00  0.00           C
ATOM    667  HD2 LYS    41      59.699  16.872  42.883  1.00  0.00           H
ATOM    668  HD3 LYS    41      58.458  15.771  42.159  1.00  0.00           H
ATOM    669  CE  LYS    41      58.957  17.587  41.000  1.00  0.00           C
ATOM    670  HE2 LYS    41      58.597  18.593  41.211  1.00  0.00           H
ATOM    671  HE3 LYS    41      60.008  17.653  40.713  1.00  0.00           H
ATOM    672  NZ  LYS    41      58.092  17.047  39.949  1.00  0.00           N
ATOM    673  HZ1 LYS    41      58.345  16.111  39.664  1.00  0.00           H
ATOM    674  HZ2 LYS    41      58.173  17.618  39.120  1.00  0.00           H
ATOM    675  HZ3 LYS    41      57.116  17.088  40.207  1.00  0.00           H
ATOM    676  C   LYS    41      55.781  16.263  46.242  1.00  0.00           C
ATOM    677  O   LYS    41      54.845  15.508  45.879  1.00  0.00           O
ATOM    678  N   LYS    42      56.227  16.264  47.531  1.00  0.00           N
ATOM    679  H   LYS    42      57.164  16.597  47.710  1.00  0.00           H
ATOM    680  CA  LYS    42      55.584  15.507  48.585  1.00  0.00           C
ATOM    681  HA  LYS    42      55.322  14.504  48.249  1.00  0.00           H
ATOM    682  CB  LYS    42      56.677  15.357  49.674  1.00  0.00           C
ATOM    683  HB2 LYS    42      57.042  16.352  49.931  1.00  0.00           H
ATOM    684  HB3 LYS    42      56.277  14.754  50.489  1.00  0.00           H
ATOM    685  CG  LYS    42      57.930  14.612  49.345  1.00  0.00           C
ATOM    686  HG2 LYS    42      57.607  13.639  48.974  1.00  0.00           H
ATOM    687  HG3 LYS    42      58.334  15.001  48.411  1.00  0.00           H
ATOM    688  CD  LYS    42      59.005  14.440  50.543  1.00  0.00           C
ATOM    689  HD2 LYS    42      59.131  15.410  51.024  1.00  0.00           H
ATOM    690  HD3 LYS    42      58.681  13.686  51.260  1.00  0.00           H
ATOM    691  CE  LYS    42      60.344  14.044  49.952  1.00  0.00           C
ATOM    692  HE2 LYS    42      61.005  13.791  50.781  1.00  0.00           H
ATOM    693  HE3 LYS    42      60.252  13.132  49.360  1.00  0.00           H
ATOM    694  NZ  LYS    42      61.064  15.106  49.246  1.00  0.00           N
ATOM    695  HZ1 LYS    42      61.025  15.981  49.750  1.00  0.00           H
ATOM    696  HZ2 LYS    42      60.834  15.268  48.277  1.00  0.00           H
ATOM    697  HZ3 LYS    42      62.016  14.778  49.179  1.00  0.00           H
ATOM    698  C   LYS    42      54.343  16.215  49.106  1.00  0.00           C
ATOM    699  O   LYS    42      53.376  15.495  49.391  1.00  0.00           O
ATOM    700  N   GLY    43      54.271  17.512  49.143  1.00  0.00           N
ATOM    701  H   GLY    43      55.080  18.027  48.828  1.00  0.00           H
ATOM    702  CA  GLY    43      53.268  18.380  49.805  1.00  0.00           C
ATOM    703  HA2 GLY    43      53.233  19.389  49.395  1.00  0.00           H
ATOM    704  HA3 GLY    43      52.357  17.892  49.458  1.00  0.00           H
ATOM    705  C   GLY    43      53.361  18.544  51.347  1.00  0.00           C
ATOM    706  O   GLY    43      54.216  17.908  51.953  1.00  0.00           O
ATOM    707  N   GLY    44      52.507  19.404  51.971  1.00  0.00           N
ATOM    708  H   GLY    44      51.984  19.953  51.305  1.00  0.00           H
ATOM    709  CA  GLY    44      52.432  19.624  53.416  1.00  0.00           C
ATOM    710  HA2 GLY    44      52.513  18.672  53.941  1.00  0.00           H
ATOM    711  HA3 GLY    44      53.192  20.368  53.655  1.00  0.00           H
ATOM    712  C   GLY    44      51.082  20.107  54.023  1.00  0.00           C
ATOM    713  O   GLY    44      50.085  20.387  53.378  1.00  0.00           O
ATOM    714  N   ASN    45      50.957  20.171  55.276  1.00  0.00           N
ATOM    715  H   ASN    45      51.747  19.946  55.864  1.00  0.00           H
ATOM    716  CA  ASN    45      49.737  20.672  55.906  1.00  0.00           C
ATOM    717  HA  ASN    45      48.887  20.081  55.563  1.00  0.00           H
ATOM    718  CB  ASN    45      49.810  20.520  57.470  1.00  0.00           C
ATOM    719  HB2 ASN    45      50.695  21.000  57.889  1.00  0.00           H
ATOM    720  HB3 ASN    45      48.957  20.994  57.957  1.00  0.00           H
ATOM    721  CG  ASN    45      49.719  19.068  57.884  1.00  0.00           C
ATOM    722  OD1 ASN    45      49.355  18.158  57.155  1.00  0.00           O
ATOM    723  ND2 ASN    45      49.891  18.817  59.160  1.00  0.00           N
ATOM    724 HD21 ASN    45      50.440  19.535  59.610  1.00  0.00           H
ATOM    725 HD22 ASN    45      49.892  17.843  59.426  1.00  0.00           H
ATOM    726  C   ASN    45      49.454  22.151  55.487  1.00  0.00           C
ATOM    727  O   ASN    45      48.280  22.500  55.345  1.00  0.00           O
ATOM    728  N   ILE    46      50.396  22.968  54.998  1.00  0.00           N
ATOM    729  H   ILE    46      51.360  22.698  55.135  1.00  0.00           H
ATOM    730  CA  ILE    46      50.212  24.263  54.425  1.00  0.00           C
ATOM    731  HA  ILE    46      49.406  24.687  55.024  1.00  0.00           H
ATOM    732  CB  ILE    46      51.423  25.126  54.775  1.00  0.00           C
ATOM    733  HB  ILE    46      52.294  24.814  54.200  1.00  0.00           H
ATOM    734  CG2 ILE    46      51.122  26.571  54.410  1.00  0.00           C
ATOM    735 HG21 ILE    46      50.614  26.758  53.465  1.00  0.00           H
ATOM    736 HG22 ILE    46      52.049  27.142  54.477  1.00  0.00           H
ATOM    737 HG23 ILE    46      50.390  26.961  55.118  1.00  0.00           H
ATOM    738  CG1 ILE    46      51.878  25.151  56.304  1.00  0.00           C
ATOM    739 HG12 ILE    46      51.028  25.230  56.983  1.00  0.00           H
ATOM    740 HG13 ILE    46      52.142  24.133  56.592  1.00  0.00           H
ATOM    741  CD1 ILE    46      52.986  26.176  56.687  1.00  0.00           C
ATOM    742 HD11 ILE    46      52.738  27.211  56.455  1.00  0.00           H
ATOM    743 HD12 ILE    46      53.797  26.034  55.970  1.00  0.00           H
ATOM    744 HD13 ILE    46      53.375  25.914  57.671  1.00  0.00           H
ATOM    745  C   ILE    46      50.035  24.171  52.935  1.00  0.00           C
ATOM    746  O   ILE    46      50.937  23.555  52.354  1.00  0.00           O
ATOM    747  N   PRO    47      48.963  24.656  52.325  1.00  0.00           N
ATOM    748  CD  PRO    47      47.717  25.066  53.024  1.00  0.00           C
ATOM    749  HD2 PRO    47      47.833  26.134  53.209  1.00  0.00           H
ATOM    750  HD3 PRO    47      47.467  24.571  53.962  1.00  0.00           H
ATOM    751  CG  PRO    47      46.537  24.888  51.998  1.00  0.00           C
ATOM    752  HG2 PRO    47      45.730  25.582  52.233  1.00  0.00           H
ATOM    753  HG3 PRO    47      46.201  23.853  51.924  1.00  0.00           H
ATOM    754  CB  PRO    47      47.295  25.218  50.706  1.00  0.00           C
ATOM    755  HB2 PRO    47      47.233  26.303  50.624  1.00  0.00           H
ATOM    756  HB3 PRO    47      46.767  24.700  49.905  1.00  0.00           H
ATOM    757  CA  PRO    47      48.695  24.642  50.851  1.00  0.00           C
ATOM    758  HA  PRO    47      48.703  23.581  50.603  1.00  0.00           H
ATOM    759  C   PRO    47      49.640  25.272  49.836  1.00  0.00           C
ATOM    760  O   PRO    47      50.244  24.564  49.024  1.00  0.00           O
ATOM    761  N   MET    48      49.953  26.567  49.901  1.00  0.00           N
ATOM    762  H   MET    48      49.584  27.133  50.652  1.00  0.00           H
ATOM    763  CA  MET    48      50.850  27.218  48.936  1.00  0.00           C
ATOM    764  HA  MET    48      50.733  28.273  49.184  1.00  0.00           H
ATOM    765  CB  MET    48      52.301  26.923  49.153  1.00  0.00           C
ATOM    766  HB2 MET    48      52.494  25.914  48.787  1.00  0.00           H
ATOM    767  HB3 MET    48      52.908  27.629  48.588  1.00  0.00           H
ATOM    768  CG  MET    48      52.667  26.961  50.617  1.00  0.00           C
ATOM    769  HG2 MET    48      52.032  26.372  51.279  1.00  0.00           H
ATOM    770  HG3 MET    48      53.630  26.466  50.743  1.00  0.00           H
ATOM    771  SD  MET    48      52.685  28.618  51.245  1.00  0.00           S
ATOM    772  CE  MET    48      54.379  29.091  50.827  1.00  0.00           C
ATOM    773  HE1 MET    48      54.451  29.099  49.741  1.00  0.00           H
ATOM    774  HE2 MET    48      54.456  30.097  51.238  1.00  0.00           H
ATOM    775  HE3 MET    48      55.181  28.493  51.261  1.00  0.00           H
ATOM    776  C   MET    48      50.443  27.064  47.416  1.00  0.00           C
ATOM    777  O   MET    48      51.184  26.463  46.625  1.00  0.00           O
ATOM    778  N   ILE    49      49.283  27.613  46.991  1.00  0.00           N
ATOM    779  H   ILE    49      48.785  28.220  47.625  1.00  0.00           H
ATOM    780  CA  ILE    49      48.670  27.298  45.718  1.00  0.00           C
ATOM    781  HA  ILE    49      48.970  26.316  45.354  1.00  0.00           H
ATOM    782  CB  ILE    49      47.168  27.342  45.944  1.00  0.00           C
ATOM    783  HB  ILE    49      46.935  28.321  46.363  1.00  0.00           H
ATOM    784  CG2 ILE    49      46.412  27.246  44.635  1.00  0.00           C
ATOM    785 HG21 ILE    49      46.728  27.967  43.881  1.00  0.00           H
ATOM    786 HG22 ILE    49      45.335  27.284  44.797  1.00  0.00           H
ATOM    787 HG23 ILE    49      46.581  26.340  44.054  1.00  0.00           H
ATOM    788  CG1 ILE    49      46.802  26.096  46.817  1.00  0.00           C
ATOM    789 HG12 ILE    49      46.701  25.229  46.163  1.00  0.00           H
ATOM    790 HG13 ILE    49      47.536  25.847  47.583  1.00  0.00           H
ATOM    791  CD1 ILE    49      45.495  26.470  47.553  1.00  0.00           C
ATOM    792 HD11 ILE    49      44.792  26.954  46.876  1.00  0.00           H
ATOM    793 HD12 ILE    49      45.771  27.169  48.342  1.00  0.00           H
ATOM    794 HD13 ILE    49      44.992  25.640  48.049  1.00  0.00           H
ATOM    795  C   ILE    49      49.213  28.470  44.765  1.00  0.00           C
ATOM    796  O   ILE    49      48.974  29.615  45.124  1.00  0.00           O
ATOM    797  N   PRO    50      49.812  28.176  43.566  1.00  0.00           N
ATOM    798  CD  PRO    50      50.186  26.835  43.160  1.00  0.00           C
ATOM    799  HD2 PRO    50      49.312  26.251  42.873  1.00  0.00           H
ATOM    800  HD3 PRO    50      50.749  26.359  43.962  1.00  0.00           H
ATOM    801  CG  PRO    50      51.094  26.983  41.996  1.00  0.00           C
ATOM    802  HG2 PRO    50      51.040  26.159  41.285  1.00  0.00           H
ATOM    803  HG3 PRO    50      52.111  26.912  42.382  1.00  0.00           H
ATOM    804  CB  PRO    50      50.840  28.391  41.434  1.00  0.00           C
ATOM    805  HB2 PRO    50      50.038  28.225  40.713  1.00  0.00           H
ATOM    806  HB3 PRO    50      51.726  28.891  41.047  1.00  0.00           H
ATOM    807  CA  PRO    50      50.229  29.258  42.571  1.00  0.00           C
ATOM    808  HA  PRO    50      50.905  29.924  43.107  1.00  0.00           H
ATOM    809  C   PRO    50      49.057  30.067  42.067  1.00  0.00           C
ATOM    810  O   PRO    50      47.924  29.555  41.851  1.00  0.00           O
ATOM    811  N   GLY    51      49.211  31.343  42.092  1.00  0.00           N
ATOM    812  H   GLY    51      50.087  31.695  42.453  1.00  0.00           H
ATOM    813  CA  GLY    51      48.371  32.402  41.536  1.00  0.00           C
ATOM    814  HA2 GLY    51      47.306  32.247  41.709  1.00  0.00           H
ATOM    815  HA3 GLY    51      48.627  33.345  42.022  1.00  0.00           H
ATOM    816  C   GLY    51      48.613  32.557  40.061  1.00  0.00           C
ATOM    817  O   GLY    51      47.893  33.314  39.402  1.00  0.00           O
ATOM    818  N   TRP    52      49.557  31.816  39.491  1.00  0.00           N
ATOM    819  H   TRP    52      50.099  31.206  40.085  1.00  0.00           H
ATOM    820  CA  TRP    52      49.835  31.795  38.009  1.00  0.00           C
ATOM    821  HA  TRP    52      50.792  31.298  37.853  1.00  0.00           H
ATOM    822  CB  TRP    52      48.765  30.877  37.256  1.00  0.00           C
ATOM    823  HB2 TRP    52      47.814  31.406  37.218  1.00  0.00           H
ATOM    824  HB3 TRP    52      48.943  30.691  36.197  1.00  0.00           H
ATOM    825  CG  TRP    52      48.612  29.557  37.871  1.00  0.00           C
ATOM    826  CD1 TRP    52      47.612  29.208  38.776  1.00  0.00           C
ATOM    827  HD1 TRP    52      46.874  29.867  39.211  1.00  0.00           H
ATOM    828  NE1 TRP    52      47.748  27.883  39.133  1.00  0.00           N
ATOM    829  HE1 TRP    52      47.409  27.437  39.974  1.00  0.00           H
ATOM    830  CE2 TRP    52      48.763  27.241  38.430  1.00  0.00           C
ATOM    831  CZ2 TRP    52      49.287  25.951  38.572  1.00  0.00           C
ATOM    832  HZ2 TRP    52      48.808  25.274  39.263  1.00  0.00           H
ATOM    833  CH2 TRP    52      50.451  25.668  37.924  1.00  0.00           C
ATOM    834  HH2 TRP    52      50.804  24.648  37.935  1.00  0.00           H
ATOM    835  CZ3 TRP    52      51.030  26.614  36.981  1.00  0.00           C
ATOM    836  HZ3 TRP    52      51.757  26.269  36.262  1.00  0.00           H
ATOM    837  CE3 TRP    52      50.426  27.906  36.800  1.00  0.00           C
ATOM    838  HE3 TRP    52      50.854  28.651  36.146  1.00  0.00           H
ATOM    839  CD2 TRP    52      49.357  28.299  37.576  1.00  0.00           C
ATOM    840  C   TRP    52      50.125  33.185  37.431  1.00  0.00           C
ATOM    841  O   TRP    52      50.127  33.342  36.205  1.00  0.00           O
ATOM    842  N   VAL    53      50.613  34.038  38.269  1.00  0.00           N
ATOM    843  H   VAL    53      50.362  33.880  39.235  1.00  0.00           H
ATOM    844  CA  VAL    53      51.187  35.362  37.860  1.00  0.00           C
ATOM    845  HA  VAL    53      50.845  35.557  36.844  1.00  0.00           H
ATOM    846  CB  VAL    53      50.931  36.590  38.747  1.00  0.00           C
ATOM    847  HB  VAL    53      51.423  36.474  39.712  1.00  0.00           H
ATOM    848  CG1 VAL    53      51.406  37.911  38.210  1.00  0.00           C
ATOM    849 HG11 VAL    53      52.488  37.827  38.306  1.00  0.00           H
ATOM    850 HG12 VAL    53      51.102  37.987  37.166  1.00  0.00           H
ATOM    851 HG13 VAL    53      51.030  38.760  38.779  1.00  0.00           H
ATOM    852  CG2 VAL    53      49.425  36.719  39.005  1.00  0.00           C
ATOM    853 HG21 VAL    53      49.108  35.793  39.485  1.00  0.00           H
ATOM    854 HG22 VAL    53      48.899  36.789  38.053  1.00  0.00           H
ATOM    855 HG23 VAL    53      49.146  37.534  39.673  1.00  0.00           H
ATOM    856  C   VAL    53      52.730  35.067  37.831  1.00  0.00           C
ATOM    857  O   VAL    53      53.262  34.723  38.846  1.00  0.00           O
ATOM    858  N   MET    54      53.346  35.306  36.691  1.00  0.00           N
ATOM    859  H   MET    54      52.784  35.686  35.943  1.00  0.00           H
ATOM    860  CA  MET    54      54.702  34.944  36.365  1.00  0.00           C
ATOM    861  HA  MET    54      55.189  34.499  37.232  1.00  0.00           H
ATOM    862  CB  MET    54      54.775  33.851  35.219  1.00  0.00           C
ATOM    863  HB2 MET    54      54.562  34.426  34.318  1.00  0.00           H
ATOM    864  HB3 MET    54      55.768  33.410  35.130  1.00  0.00           H
ATOM    865  CG  MET    54      53.953  32.578  35.502  1.00  0.00           C
ATOM    866  HG2 MET    54      54.447  31.949  36.243  1.00  0.00           H
ATOM    867  HG3 MET    54      53.003  32.901  35.928  1.00  0.00           H
ATOM    868  SD  MET    54      53.677  31.488  34.079  1.00  0.00           S
ATOM    869  CE  MET    54      55.226  30.551  34.047  1.00  0.00           C
ATOM    870  HE1 MET    54      55.282  29.886  34.909  1.00  0.00           H
ATOM    871  HE2 MET    54      55.288  29.873  33.195  1.00  0.00           H
ATOM    872  HE3 MET    54      56.096  31.206  34.105  1.00  0.00           H
ATOM    873  C   MET    54      55.542  36.171  36.042  1.00  0.00           C
ATOM    874  O   MET    54      56.744  36.042  35.645  1.00  0.00           O
ATOM    875  N   ASP    55      54.982  37.332  36.063  1.00  0.00           N
ATOM    876  H   ASP    55      54.003  37.377  36.307  1.00  0.00           H
ATOM    877  CA  ASP    55      55.693  38.645  35.888  1.00  0.00           C
ATOM    878  HA  ASP    55      56.775  38.543  35.963  1.00  0.00           H
ATOM    879  CB  ASP    55      55.381  39.255  34.582  1.00  0.00           C
ATOM    880  HB2 ASP    55      54.427  39.774  34.664  1.00  0.00           H
ATOM    881  HB3 ASP    55      56.038  40.090  34.341  1.00  0.00           H
ATOM    882  CG  ASP    55      55.389  38.370  33.324  1.00  0.00           C
ATOM    883  OD1 ASP    55      56.450  37.718  32.925  1.00  0.00           O
ATOM    884  OD2 ASP    55      54.204  38.197  32.907  1.00  0.00           O
ATOM    885  C   ASP    55      55.438  39.637  37.025  1.00  0.00           C
ATOM    886  O   ASP    55      54.399  39.616  37.655  1.00  0.00           O
ATOM    887  N   PHE    56      56.354  40.572  37.285  1.00  0.00           N
ATOM    888  H   PHE    56      57.277  40.633  36.880  1.00  0.00           H
ATOM    889  CA  PHE    56      56.048  41.733  38.172  1.00  0.00           C
ATOM    890  HA  PHE    56      55.340  41.406  38.934  1.00  0.00           H
ATOM    891  CB  PHE    56      57.374  42.315  38.755  1.00  0.00           C
ATOM    892  HB2 PHE    56      58.016  42.628  37.932  1.00  0.00           H
ATOM    893  HB3 PHE    56      57.126  43.141  39.422  1.00  0.00           H
ATOM    894  CG  PHE    56      58.274  41.287  39.505  1.00  0.00           C
ATOM    895  CD1 PHE    56      57.771  40.032  40.092  1.00  0.00           C
ATOM    896  HD1 PHE    56      56.753  39.691  39.980  1.00  0.00           H
ATOM    897  CE1 PHE    56      58.686  39.221  40.770  1.00  0.00           C
ATOM    898  HE1 PHE    56      58.323  38.301  41.203  1.00  0.00           H
ATOM    899  CZ  PHE    56      60.083  39.519  40.890  1.00  0.00           C
ATOM    900  HZ  PHE    56      60.720  38.840  41.437  1.00  0.00           H
ATOM    901  CE2 PHE    56      60.548  40.650  40.271  1.00  0.00           C
ATOM    902  HE2 PHE    56      61.600  40.883  40.323  1.00  0.00           H
ATOM    903  CD2 PHE    56      59.678  41.604  39.657  1.00  0.00           C
ATOM    904  HD2 PHE    56      59.913  42.573  39.242  1.00  0.00           H
ATOM    905  C   PHE    56      55.359  42.824  37.430  1.00  0.00           C
ATOM    906  O   PHE    56      55.429  42.873  36.212  1.00  0.00           O
ATOM    907  N   PRO    57      54.470  43.614  38.036  1.00  0.00           N
ATOM    908  CD  PRO    57      53.867  43.446  39.380  1.00  0.00           C
ATOM    909  HD2 PRO    57      54.673  43.154  40.053  1.00  0.00           H
ATOM    910  HD3 PRO    57      53.086  42.691  39.298  1.00  0.00           H
ATOM    911  CG  PRO    57      53.127  44.702  39.772  1.00  0.00           C
ATOM    912  HG2 PRO    57      53.789  45.349  40.347  1.00  0.00           H
ATOM    913  HG3 PRO    57      52.193  44.432  40.265  1.00  0.00           H
ATOM    914  CB  PRO    57      52.939  45.507  38.453  1.00  0.00           C
ATOM    915  HB2 PRO    57      53.068  46.587  38.522  1.00  0.00           H
ATOM    916  HB3 PRO    57      51.982  45.238  38.005  1.00  0.00           H
ATOM    917  CA  PRO    57      54.046  44.934  37.474  1.00  0.00           C
ATOM    918  HA  PRO    57      53.539  44.801  36.519  1.00  0.00           H
ATOM    919  C   PRO    57      55.252  45.839  37.324  1.00  0.00           C
ATOM    920  O   PRO    57      55.858  46.320  38.271  1.00  0.00           O
ATOM    921  N   THR    58      55.674  46.062  36.035  1.00  0.00           N
ATOM    922  H   THR    58      55.068  45.878  35.248  1.00  0.00           H
ATOM    923  CA  THR    58      56.697  47.088  35.705  1.00  0.00           C
ATOM    924  HA  THR    58      57.627  46.917  36.246  1.00  0.00           H
ATOM    925  CB  THR    58      56.959  47.083  34.238  1.00  0.00           C
ATOM    926  HB  THR    58      57.640  47.863  33.895  1.00  0.00           H
ATOM    927  CG2 THR    58      57.405  45.765  33.558  1.00  0.00           C
ATOM    928 HG21 THR    58      58.413  45.525  33.898  1.00  0.00           H
ATOM    929 HG22 THR    58      57.399  45.897  32.477  1.00  0.00           H
ATOM    930 HG23 THR    58      56.736  44.969  33.885  1.00  0.00           H
ATOM    931  OG1 THR    58      55.742  47.446  33.574  1.00  0.00           O
ATOM    932  HG1 THR    58      55.043  46.799  33.689  1.00  0.00           H
ATOM    933  C   THR    58      56.265  48.552  36.153  1.00  0.00           C
ATOM    934  O   THR    58      57.024  49.484  36.058  1.00  0.00           O
ATOM    935  N   GLY    59      54.957  48.744  36.401  1.00  0.00           N
ATOM    936  H   GLY    59      54.343  47.962  36.223  1.00  0.00           H
ATOM    937  CA  GLY    59      54.148  49.946  36.599  1.00  0.00           C
ATOM    938  HA2 GLY    59      53.135  49.725  36.931  1.00  0.00           H
ATOM    939  HA3 GLY    59      54.679  50.668  37.220  1.00  0.00           H
ATOM    940  C   GLY    59      53.923  50.694  35.252  1.00  0.00           C
ATOM    941  O   GLY    59      53.273  51.768  35.244  1.00  0.00           O
ATOM    942  N   LYS    60      54.368  50.086  34.127  1.00  0.00           N
ATOM    943  H   LYS    60      54.852  49.207  34.237  1.00  0.00           H
ATOM    944  CA  LYS    60      54.321  50.611  32.734  1.00  0.00           C
ATOM    945  HA  LYS    60      54.019  51.655  32.815  1.00  0.00           H
ATOM    946  CB  LYS    60      55.677  50.573  32.006  1.00  0.00           C
ATOM    947  HB2 LYS    60      55.942  49.521  31.911  1.00  0.00           H
ATOM    948  HB3 LYS    60      55.543  50.906  30.977  1.00  0.00           H
ATOM    949  CG  LYS    60      56.753  51.474  32.671  1.00  0.00           C
ATOM    950  HG2 LYS    60      56.545  52.526  32.476  1.00  0.00           H
ATOM    951  HG3 LYS    60      56.575  51.309  33.733  1.00  0.00           H
ATOM    952  CD  LYS    60      58.179  51.159  32.208  1.00  0.00           C
ATOM    953  HD2 LYS    60      58.376  50.167  32.615  1.00  0.00           H
ATOM    954  HD3 LYS    60      58.253  51.046  31.126  1.00  0.00           H
ATOM    955  CE  LYS    60      59.208  52.158  32.670  1.00  0.00           C
ATOM    956  HE2 LYS    60      59.330  52.229  33.751  1.00  0.00           H
ATOM    957  HE3 LYS    60      60.214  51.856  32.379  1.00  0.00           H
ATOM    958  NZ  LYS    60      58.940  53.498  32.049  1.00  0.00           N
ATOM    959  HZ1 LYS    60      58.804  53.518  31.048  1.00  0.00           H
ATOM    960  HZ2 LYS    60      59.743  54.084  32.227  1.00  0.00           H
ATOM    961  HZ3 LYS    60      58.200  53.979  32.540  1.00  0.00           H
ATOM    962  C   LYS    60      53.281  49.887  31.917  1.00  0.00           C
ATOM    963  O   LYS    60      53.138  50.151  30.757  1.00  0.00           O
ATOM    964  N   GLU    61      52.500  49.054  32.603  1.00  0.00           N
ATOM    965  H   GLU    61      52.922  48.609  33.407  1.00  0.00           H
ATOM    966  CA  GLU    61      51.177  48.623  32.116  1.00  0.00           C
ATOM    967  HA  GLU    61      51.289  48.394  31.057  1.00  0.00           H
ATOM    968  CB  GLU    61      50.681  47.324  32.786  1.00  0.00           C
ATOM    969  HB2 GLU    61      50.368  47.599  33.794  1.00  0.00           H
ATOM    970  HB3 GLU    61      49.766  47.070  32.248  1.00  0.00           H
ATOM    971  CG  GLU    61      51.731  46.119  32.818  1.00  0.00           C
ATOM    972  HG2 GLU    61      51.200  45.227  33.150  1.00  0.00           H
ATOM    973  HG3 GLU    61      52.070  45.933  31.799  1.00  0.00           H
ATOM    974  CD  GLU    61      52.950  46.348  33.728  1.00  0.00           C
ATOM    975  OE1 GLU    61      52.894  47.258  34.596  1.00  0.00           O
ATOM    976  OE2 GLU    61      53.983  45.653  33.499  1.00  0.00           O
ATOM    977  C   GLU    61      50.181  49.815  32.189  1.00  0.00           C
ATOM    978  O   GLU    61      50.013  50.567  33.165  1.00  0.00           O
ATOM    979  N   SER    62      49.495  49.986  31.064  1.00  0.00           N
ATOM    980  H   SER    62      49.544  49.300  30.324  1.00  0.00           H
ATOM    981  CA  SER    62      48.551  51.032  30.807  1.00  0.00           C
ATOM    982  HA  SER    62      48.203  51.467  31.744  1.00  0.00           H
ATOM    983  CB  SER    62      49.201  52.212  30.089  1.00  0.00           C
ATOM    984  HB2 SER    62      50.030  52.533  30.720  1.00  0.00           H
ATOM    985  HB3 SER    62      49.585  51.943  29.105  1.00  0.00           H
ATOM    986  OG  SER    62      48.338  53.251  29.895  1.00  0.00           O
ATOM    987  HG  SER    62      48.858  53.991  29.575  1.00  0.00           H
ATOM    988  C   SER    62      47.452  50.495  29.996  1.00  0.00           C
ATOM    989  O   SER    62      47.616  49.975  28.825  1.00  0.00           O
ATOM    990  N   GLY    63      46.223  50.827  30.482  1.00  0.00           N
ATOM    991  H   GLY    63      46.241  51.464  31.265  1.00  0.00           H
ATOM    992  CA  GLY    63      44.954  50.575  29.716  1.00  0.00           C
ATOM    993  HA2 GLY    63      44.880  51.329  28.933  1.00  0.00           H
ATOM    994  HA3 GLY    63      45.118  49.618  29.220  1.00  0.00           H
ATOM    995  C   GLY    63      43.678  50.530  30.425  1.00  0.00           C
ATOM    996  O   GLY    63      43.539  50.614  31.650  1.00  0.00           O
ATOM    997  N   ASP    64      42.624  50.252  29.654  1.00  0.00           N
ATOM    998  H   ASP    64      42.849  49.984  28.705  1.00  0.00           H
ATOM    999  CA  ASP    64      41.288  49.884  30.082  1.00  0.00           C
ATOM   1000  HA  ASP    64      41.080  50.386  31.026  1.00  0.00           H
ATOM   1001  CB  ASP    64      40.275  50.326  29.098  1.00  0.00           C
ATOM   1002  HB2 ASP    64      40.554  49.940  28.117  1.00  0.00           H
ATOM   1003  HB3 ASP    64      39.315  49.860  29.321  1.00  0.00           H
ATOM   1004  CG  ASP    64      40.212  51.796  29.050  1.00  0.00           C
ATOM   1005  OD1 ASP    64      40.469  52.323  27.912  1.00  0.00           O
ATOM   1006  OD2 ASP    64      39.579  52.458  29.879  1.00  0.00           O
ATOM   1007  C   ASP    64      41.175  48.405  30.420  1.00  0.00           C
ATOM   1008  O   ASP    64      41.665  47.645  29.562  1.00  0.00           O
ATOM   1009  N   PHE    65      40.615  48.021  31.534  1.00  0.00           N
ATOM   1010  H   PHE    65      40.315  48.629  32.282  1.00  0.00           H
ATOM   1011  CA  PHE    65      40.473  46.657  31.952  1.00  0.00           C
ATOM   1012  HA  PHE    65      40.357  46.045  31.058  1.00  0.00           H
ATOM   1013  CB  PHE    65      41.763  46.249  32.638  1.00  0.00           C
ATOM   1014  HB2 PHE    65      41.898  47.010  33.407  1.00  0.00           H
ATOM   1015  HB3 PHE    65      41.519  45.331  33.172  1.00  0.00           H
ATOM   1016  CG  PHE    65      43.001  46.128  31.844  1.00  0.00           C
ATOM   1017  CD1 PHE    65      43.080  44.908  31.078  1.00  0.00           C
ATOM   1018  HD1 PHE    65      42.351  44.113  31.119  1.00  0.00           H
ATOM   1019  CE1 PHE    65      44.094  44.731  30.117  1.00  0.00           C
ATOM   1020  HE1 PHE    65      44.314  43.802  29.612  1.00  0.00           H
ATOM   1021  CZ  PHE    65      45.108  45.695  30.000  1.00  0.00           C
ATOM   1022  HZ  PHE    65      46.018  45.362  29.522  1.00  0.00           H
ATOM   1023  CE2 PHE    65      45.034  46.854  30.786  1.00  0.00           C
ATOM   1024  HE2 PHE    65      45.822  47.593  30.797  1.00  0.00           H
ATOM   1025  CD2 PHE    65      43.940  47.130  31.644  1.00  0.00           C
ATOM   1026  HD2 PHE    65      43.919  48.002  32.281  1.00  0.00           H
ATOM   1027  C   PHE    65      39.240  46.598  32.895  1.00  0.00           C
ATOM   1028  O   PHE    65      38.881  47.501  33.633  1.00  0.00           O
ATOM   1029  N   LEU    66      38.565  45.395  32.911  1.00  0.00           N
ATOM   1030  H   LEU    66      38.929  44.637  32.353  1.00  0.00           H
ATOM   1031  CA  LEU    66      37.375  45.084  33.765  1.00  0.00           C
ATOM   1032  HA  LEU    66      36.901  45.982  34.160  1.00  0.00           H
ATOM   1033  CB  LEU    66      36.220  44.462  32.898  1.00  0.00           C
ATOM   1034  HB2 LEU    66      36.585  43.540  32.446  1.00  0.00           H
ATOM   1035  HB3 LEU    66      35.406  44.086  33.518  1.00  0.00           H
ATOM   1036  CG  LEU    66      35.589  45.277  31.813  1.00  0.00           C
ATOM   1037  HG  LEU    66      36.394  45.879  31.391  1.00  0.00           H
ATOM   1038  CD1 LEU    66      34.934  44.459  30.686  1.00  0.00           C
ATOM   1039 HD11 LEU    66      34.715  45.083  29.820  1.00  0.00           H
ATOM   1040 HD12 LEU    66      33.992  44.137  31.129  1.00  0.00           H
ATOM   1041 HD13 LEU    66      35.573  43.685  30.262  1.00  0.00           H
ATOM   1042  CD2 LEU    66      34.649  46.343  32.453  1.00  0.00           C
ATOM   1043 HD21 LEU    66      33.955  46.765  31.725  1.00  0.00           H
ATOM   1044 HD22 LEU    66      33.958  45.887  33.162  1.00  0.00           H
ATOM   1045 HD23 LEU    66      35.228  47.130  32.934  1.00  0.00           H
ATOM   1046  C   LEU    66      37.739  44.132  34.890  1.00  0.00           C
ATOM   1047  O   LEU    66      38.738  43.394  34.833  1.00  0.00           O
ATOM   1048  N   ALA    67      36.887  44.021  35.957  1.00  0.00           N
ATOM   1049  H   ALA    67      36.109  44.653  36.080  1.00  0.00           H
ATOM   1050  CA  ALA    67      36.915  42.951  36.895  1.00  0.00           C
ATOM   1051  HA  ALA    67      37.273  42.053  36.389  1.00  0.00           H
ATOM   1052  CB  ALA    67      38.002  43.226  37.992  1.00  0.00           C
ATOM   1053  HB1 ALA    67      38.949  42.841  37.617  1.00  0.00           H
ATOM   1054  HB2 ALA    67      37.866  42.714  38.944  1.00  0.00           H
ATOM   1055  HB3 ALA    67      38.161  44.303  38.041  1.00  0.00           H
ATOM   1056  C   ALA    67      35.603  42.830  37.585  1.00  0.00           C
ATOM   1057  O   ALA    67      34.838  43.783  37.661  1.00  0.00           O
ATOM   1058  N   ILE    68      35.289  41.569  38.086  1.00  0.00           N
ATOM   1059  H   ILE    68      36.012  40.874  37.971  1.00  0.00           H
ATOM   1060  CA  ILE    68      34.078  41.307  38.822  1.00  0.00           C
ATOM   1061  HA  ILE    68      33.718  42.239  39.260  1.00  0.00           H
ATOM   1062  CB  ILE    68      33.043  40.537  37.905  1.00  0.00           C
ATOM   1063  HB  ILE    68      32.129  40.527  38.499  1.00  0.00           H
ATOM   1064  CG2 ILE    68      32.914  41.130  36.532  1.00  0.00           C
ATOM   1065 HG21 ILE    68      32.111  40.804  35.871  1.00  0.00           H
ATOM   1066 HG22 ILE    68      33.875  40.970  36.042  1.00  0.00           H
ATOM   1067 HG23 ILE    68      32.852  42.218  36.539  1.00  0.00           H
ATOM   1068  CG1 ILE    68      33.481  39.029  37.730  1.00  0.00           C
ATOM   1069 HG12 ILE    68      34.432  39.117  37.203  1.00  0.00           H
ATOM   1070 HG13 ILE    68      33.753  38.580  38.686  1.00  0.00           H
ATOM   1071  CD1 ILE    68      32.473  38.132  37.001  1.00  0.00           C
ATOM   1072 HD11 ILE    68      32.354  38.459  35.968  1.00  0.00           H
ATOM   1073 HD12 ILE    68      31.535  38.158  37.554  1.00  0.00           H
ATOM   1074 HD13 ILE    68      32.920  37.139  36.959  1.00  0.00           H
ATOM   1075  C   ILE    68      34.418  40.459  40.025  1.00  0.00           C
ATOM   1076  O   ILE    68      35.498  39.889  40.115  1.00  0.00           O
ATOM   1077  N   ASP    69      33.586  40.429  41.012  1.00  0.00           N
ATOM   1078  H   ASP    69      32.767  41.009  40.902  1.00  0.00           H
ATOM   1079  CA  ASP    69      33.695  39.620  42.273  1.00  0.00           C
ATOM   1080  HA  ASP    69      34.217  38.719  41.954  1.00  0.00           H
ATOM   1081  CB  ASP    69      34.452  40.341  43.389  1.00  0.00           C
ATOM   1082  HB2 ASP    69      35.449  40.553  43.001  1.00  0.00           H
ATOM   1083  HB3 ASP    69      33.929  41.283  43.553  1.00  0.00           H
ATOM   1084  CG  ASP    69      34.539  39.428  44.628  1.00  0.00           C
ATOM   1085  OD1 ASP    69      35.238  38.420  44.635  1.00  0.00           O
ATOM   1086  OD2 ASP    69      33.982  39.815  45.670  1.00  0.00           O
ATOM   1087  C   ASP    69      32.294  39.208  42.682  1.00  0.00           C
ATOM   1088  O   ASP    69      31.479  40.046  43.069  1.00  0.00           O
ATOM   1089  N   LEU    70      32.087  37.882  42.755  1.00  0.00           N
ATOM   1090  H   LEU    70      32.802  37.223  42.480  1.00  0.00           H
ATOM   1091  CA  LEU    70      30.882  37.230  43.212  1.00  0.00           C
ATOM   1092  HA  LEU    70      30.052  37.916  43.043  1.00  0.00           H
ATOM   1093  CB  LEU    70      30.769  35.901  42.370  1.00  0.00           C
ATOM   1094  HB2 LEU    70      30.601  36.199  41.336  1.00  0.00           H
ATOM   1095  HB3 LEU    70      31.726  35.380  42.378  1.00  0.00           H
ATOM   1096  CG  LEU    70      29.616  34.958  42.781  1.00  0.00           C
ATOM   1097  HG  LEU    70      29.711  34.554  43.788  1.00  0.00           H
ATOM   1098  CD1 LEU    70      28.258  35.689  42.588  1.00  0.00           C
ATOM   1099 HD11 LEU    70      28.130  36.370  43.429  1.00  0.00           H
ATOM   1100 HD12 LEU    70      27.471  34.935  42.622  1.00  0.00           H
ATOM   1101 HD13 LEU    70      28.322  35.950  41.532  1.00  0.00           H
ATOM   1102  CD2 LEU    70      29.664  33.658  42.005  1.00  0.00           C
ATOM   1103 HD21 LEU    70      28.883  32.930  42.226  1.00  0.00           H
ATOM   1104 HD22 LEU    70      29.635  33.895  40.942  1.00  0.00           H
ATOM   1105 HD23 LEU    70      30.641  33.200  42.154  1.00  0.00           H
ATOM   1106  C   LEU    70      30.954  36.909  44.712  1.00  0.00           C
ATOM   1107  O   LEU    70      31.844  36.158  45.076  1.00  0.00           O
ATOM   1108  N   GLY    71      30.050  37.534  45.500  1.00  0.00           N
ATOM   1109  H   GLY    71      29.321  38.167  45.204  1.00  0.00           H
ATOM   1110  CA  GLY    71      29.939  37.300  46.926  1.00  0.00           C
ATOM   1111  HA2 GLY    71      30.856  36.760  47.164  1.00  0.00           H
ATOM   1112  HA3 GLY    71      30.025  38.278  47.399  1.00  0.00           H
ATOM   1113  C   GLY    71      28.768  36.422  47.341  1.00  0.00           C
ATOM   1114  O   GLY    71      28.044  35.902  46.492  1.00  0.00           O
ATOM   1115  N   GLY    72      28.646  36.226  48.693  1.00  0.00           N
ATOM   1116  H   GLY    72      29.162  36.790  49.354  1.00  0.00           H
ATOM   1117  CA  GLY    72      27.619  35.328  49.273  1.00  0.00           C
ATOM   1118  HA2 GLY    72      27.558  34.397  48.709  1.00  0.00           H
ATOM   1119  HA3 GLY    72      27.788  35.079  50.321  1.00  0.00           H
ATOM   1120  C   GLY    72      26.198  35.800  49.108  1.00  0.00           C
ATOM   1121  O   GLY    72      25.282  34.928  49.130  1.00  0.00           O
ATOM   1122  N   THR    73      25.937  37.108  48.956  1.00  0.00           N
ATOM   1123  H   THR    73      26.723  37.743  48.982  1.00  0.00           H
ATOM   1124  CA  THR    73      24.600  37.749  48.715  1.00  0.00           C
ATOM   1125  HA  THR    73      23.903  37.064  48.232  1.00  0.00           H
ATOM   1126  CB  THR    73      24.050  38.132  50.084  1.00  0.00           C
ATOM   1127  HB  THR    73      23.969  37.326  50.814  1.00  0.00           H
ATOM   1128  CG2 THR    73      24.869  39.230  50.741  1.00  0.00           C
ATOM   1129 HG21 THR    73      24.664  40.198  50.285  1.00  0.00           H
ATOM   1130 HG22 THR    73      25.950  39.097  50.688  1.00  0.00           H
ATOM   1131 HG23 THR    73      24.568  39.217  51.789  1.00  0.00           H
ATOM   1132  OG1 THR    73      22.740  38.575  49.993  1.00  0.00           O
ATOM   1133  HG1 THR    73      22.765  39.246  49.307  1.00  0.00           H
ATOM   1134  C   THR    73      24.680  38.984  47.816  1.00  0.00           C
ATOM   1135  O   THR    73      23.705  39.743  47.784  1.00  0.00           O
ATOM   1136  N   ASN    74      25.824  39.271  47.171  1.00  0.00           N
ATOM   1137  H   ASN    74      26.591  38.615  47.143  1.00  0.00           H
ATOM   1138  CA  ASN    74      25.893  40.428  46.241  1.00  0.00           C
ATOM   1139  HA  ASN    74      24.886  40.531  45.836  1.00  0.00           H
ATOM   1140  CB  ASN    74      26.259  41.763  47.005  1.00  0.00           C
ATOM   1141  HB2 ASN    74      26.952  41.598  47.831  1.00  0.00           H
ATOM   1142  HB3 ASN    74      26.733  42.452  46.307  1.00  0.00           H
ATOM   1143  CG  ASN    74      25.004  42.294  47.703  1.00  0.00           C
ATOM   1144  OD1 ASN    74      24.032  42.584  47.026  1.00  0.00           O
ATOM   1145  ND2 ASN    74      25.056  42.680  48.989  1.00  0.00           N
ATOM   1146 HD21 ASN    74      25.907  42.575  49.524  1.00  0.00           H
ATOM   1147 HD22 ASN    74      24.248  43.179  49.332  1.00  0.00           H
ATOM   1148  C   ASN    74      26.833  40.163  45.082  1.00  0.00           C
ATOM   1149  O   ASN    74      27.657  39.253  45.155  1.00  0.00           O
ATOM   1150  N   LEU    75      26.835  41.057  44.053  1.00  0.00           N
ATOM   1151  H   LEU    75      26.067  41.711  44.092  1.00  0.00           H
ATOM   1152  CA  LEU    75      27.587  40.939  42.786  1.00  0.00           C
ATOM   1153  HA  LEU    75      28.319  40.139  42.892  1.00  0.00           H
ATOM   1154  CB  LEU    75      26.697  40.346  41.600  1.00  0.00           C
ATOM   1155  HB2 LEU    75      26.466  39.336  41.937  1.00  0.00           H
ATOM   1156  HB3 LEU    75      25.779  40.916  41.450  1.00  0.00           H
ATOM   1157  CG  LEU    75      27.440  40.278  40.230  1.00  0.00           C
ATOM   1158  HG  LEU    75      27.644  41.290  39.881  1.00  0.00           H
ATOM   1159  CD1 LEU    75      28.578  39.303  40.241  1.00  0.00           C
ATOM   1160 HD11 LEU    75      28.449  38.272  40.572  1.00  0.00           H
ATOM   1161 HD12 LEU    75      29.296  39.639  40.988  1.00  0.00           H
ATOM   1162 HD13 LEU    75      29.174  39.269  39.328  1.00  0.00           H
ATOM   1163  CD2 LEU    75      26.527  39.668  39.204  1.00  0.00           C
ATOM   1164 HD21 LEU    75      26.391  38.605  39.405  1.00  0.00           H
ATOM   1165 HD22 LEU    75      25.618  40.243  39.027  1.00  0.00           H
ATOM   1166 HD23 LEU    75      27.131  39.707  38.297  1.00  0.00           H
ATOM   1167  C   LEU    75      28.316  42.263  42.362  1.00  0.00           C
ATOM   1168  O   LEU    75      27.703  43.181  41.794  1.00  0.00           O
ATOM   1169  N   ARG    76      29.590  42.400  42.693  1.00  0.00           N
ATOM   1170  H   ARG    76      30.018  41.650  43.218  1.00  0.00           H
ATOM   1171  CA  ARG    76      30.402  43.628  42.411  1.00  0.00           C
ATOM   1172  HA  ARG    76      29.754  44.472  42.646  1.00  0.00           H
ATOM   1173  CB  ARG    76      31.576  43.660  43.447  1.00  0.00           C
ATOM   1174  HB2 ARG    76      31.243  43.930  44.449  1.00  0.00           H
ATOM   1175  HB3 ARG    76      31.947  42.637  43.390  1.00  0.00           H
ATOM   1176  CG  ARG    76      32.667  44.772  43.170  1.00  0.00           C
ATOM   1177  HG2 ARG    76      33.030  44.621  42.152  1.00  0.00           H
ATOM   1178  HG3 ARG    76      32.128  45.716  43.084  1.00  0.00           H
ATOM   1179  CD  ARG    76      33.818  44.872  44.238  1.00  0.00           C
ATOM   1180  HD2 ARG    76      33.401  44.979  45.240  1.00  0.00           H
ATOM   1181  HD3 ARG    76      34.367  43.937  44.125  1.00  0.00           H
ATOM   1182  NE  ARG    76      34.648  46.113  43.800  1.00  0.00           N
ATOM   1183  HE  ARG    76      34.016  46.842  43.503  1.00  0.00           H
ATOM   1184  CZ  ARG    76      35.862  46.442  43.879  1.00  0.00           C
ATOM   1185  NH1 ARG    76      36.765  45.580  44.211  1.00  0.00           N
ATOM   1186 HH11 ARG    76      36.645  44.578  44.208  1.00  0.00           H
ATOM   1187 HH12 ARG    76      37.692  45.887  44.471  1.00  0.00           H
ATOM   1188  NH2 ARG    76      36.295  47.632  43.640  1.00  0.00           N
ATOM   1189 HH21 ARG    76      35.754  48.471  43.485  1.00  0.00           H
ATOM   1190 HH22 ARG    76      37.280  47.806  43.778  1.00  0.00           H
ATOM   1191  C   ARG    76      30.876  43.551  40.986  1.00  0.00           C
ATOM   1192  O   ARG    76      31.402  42.522  40.593  1.00  0.00           O
ATOM   1193  N   VAL    77      30.875  44.660  40.292  1.00  0.00           N
ATOM   1194  H   VAL    77      30.360  45.449  40.655  1.00  0.00           H
ATOM   1195  CA  VAL    77      31.455  44.812  38.915  1.00  0.00           C
ATOM   1196  HA  VAL    77      32.163  44.011  38.702  1.00  0.00           H
ATOM   1197  CB  VAL    77      30.257  44.809  37.962  1.00  0.00           C
ATOM   1198  HB  VAL    77      29.549  45.588  38.246  1.00  0.00           H
ATOM   1199  CG1 VAL    77      30.605  45.088  36.508  1.00  0.00           C
ATOM   1200 HG11 VAL    77      31.138  46.029  36.362  1.00  0.00           H
ATOM   1201 HG12 VAL    77      31.160  44.214  36.167  1.00  0.00           H
ATOM   1202 HG13 VAL    77      29.668  45.113  35.953  1.00  0.00           H
ATOM   1203  CG2 VAL    77      29.536  43.437  37.939  1.00  0.00           C
ATOM   1204 HG21 VAL    77      30.274  42.656  37.749  1.00  0.00           H
ATOM   1205 HG22 VAL    77      28.848  43.458  37.095  1.00  0.00           H
ATOM   1206 HG23 VAL    77      29.014  43.267  38.880  1.00  0.00           H
ATOM   1207  C   VAL    77      32.225  46.102  38.829  1.00  0.00           C
ATOM   1208  O   VAL    77      31.806  47.100  39.336  1.00  0.00           O
ATOM   1209  N   VAL    78      33.320  46.079  38.079  1.00  0.00           N
ATOM   1210  H   VAL    78      33.636  45.164  37.790  1.00  0.00           H
ATOM   1211  CA  VAL    78      34.404  47.002  38.058  1.00  0.00           C
ATOM   1212  HA  VAL    78      34.034  48.005  38.272  1.00  0.00           H
ATOM   1213  CB  VAL    78      35.468  46.546  39.058  1.00  0.00           C
ATOM   1214  HB  VAL    78      36.123  45.885  38.491  1.00  0.00           H
ATOM   1215  CG1 VAL    78      36.223  47.779  39.610  1.00  0.00           C
ATOM   1216 HG11 VAL    78      37.029  47.497  40.287  1.00  0.00           H
ATOM   1217 HG12 VAL    78      36.699  48.407  38.857  1.00  0.00           H
ATOM   1218 HG13 VAL    78      35.535  48.465  40.103  1.00  0.00           H
ATOM   1219  CG2 VAL    78      35.052  45.724  40.328  1.00  0.00           C
ATOM   1220 HG21 VAL    78      36.007  45.466  40.785  1.00  0.00           H
ATOM   1221 HG22 VAL    78      34.556  44.794  40.050  1.00  0.00           H
ATOM   1222 HG23 VAL    78      34.460  46.347  40.999  1.00  0.00           H
ATOM   1223  C   VAL    78      35.000  47.261  36.700  1.00  0.00           C
ATOM   1224  O   VAL    78      35.343  46.328  35.965  1.00  0.00           O
ATOM   1225  N   LEU    79      35.334  48.511  36.504  1.00  0.00           N
ATOM   1226  H   LEU    79      35.063  49.220  37.171  1.00  0.00           H
ATOM   1227  CA  LEU    79      36.151  48.997  35.366  1.00  0.00           C
ATOM   1228  HA  LEU    79      36.697  48.241  34.801  1.00  0.00           H
ATOM   1229  CB  LEU    79      35.187  49.702  34.439  1.00  0.00           C
ATOM   1230  HB2 LEU    79      34.564  48.992  33.895  1.00  0.00           H
ATOM   1231  HB3 LEU    79      34.538  50.263  35.113  1.00  0.00           H
ATOM   1232  CG  LEU    79      35.812  50.677  33.348  1.00  0.00           C
ATOM   1233  HG  LEU    79      36.600  51.346  33.694  1.00  0.00           H
ATOM   1234  CD1 LEU    79      36.416  49.806  32.210  1.00  0.00           C
ATOM   1235 HD11 LEU    79      35.648  49.249  31.673  1.00  0.00           H
ATOM   1236 HD12 LEU    79      37.106  49.039  32.563  1.00  0.00           H
ATOM   1237 HD13 LEU    79      36.804  50.355  31.353  1.00  0.00           H
ATOM   1238  CD2 LEU    79      34.760  51.589  32.709  1.00  0.00           C
ATOM   1239 HD21 LEU    79      33.872  51.019  32.434  1.00  0.00           H
ATOM   1240 HD22 LEU    79      34.465  52.387  33.392  1.00  0.00           H
ATOM   1241 HD23 LEU    79      35.183  51.993  31.790  1.00  0.00           H
ATOM   1242  C   LEU    79      37.296  49.902  35.833  1.00  0.00           C
ATOM   1243  O   LEU    79      37.199  50.691  36.767  1.00  0.00           O
ATOM   1244  N   VAL    80      38.461  49.683  35.253  1.00  0.00           N
ATOM   1245  H   VAL    80      38.451  49.045  34.470  1.00  0.00           H
ATOM   1246  CA  VAL    80      39.759  50.096  35.801  1.00  0.00           C
ATOM   1247  HA  VAL    80      39.688  50.847  36.587  1.00  0.00           H
ATOM   1248  CB  VAL    80      40.502  48.843  36.378  1.00  0.00           C
ATOM   1249  HB  VAL    80      40.885  48.255  35.545  1.00  0.00           H
ATOM   1250  CG1 VAL    80      41.773  49.287  37.127  1.00  0.00           C
ATOM   1251 HG11 VAL    80      42.138  48.351  37.550  1.00  0.00           H
ATOM   1252 HG12 VAL    80      42.538  49.711  36.477  1.00  0.00           H
ATOM   1253 HG13 VAL    80      41.429  49.978  37.898  1.00  0.00           H
ATOM   1254  CG2 VAL    80      39.639  48.030  37.344  1.00  0.00           C
ATOM   1255 HG21 VAL    80      39.188  48.664  38.107  1.00  0.00           H
ATOM   1256 HG22 VAL    80      40.338  47.353  37.833  1.00  0.00           H
ATOM   1257 HG23 VAL    80      38.910  47.432  36.795  1.00  0.00           H
ATOM   1258  C   VAL    80      40.572  50.682  34.604  1.00  0.00           C
ATOM   1259  O   VAL    80      40.536  50.193  33.483  1.00  0.00           O
ATOM   1260  N   LYS    81      41.322  51.730  34.861  1.00  0.00           N
ATOM   1261  H   LYS    81      41.382  52.022  35.826  1.00  0.00           H
ATOM   1262  CA  LYS    81      42.258  52.447  33.913  1.00  0.00           C
ATOM   1263  HA  LYS    81      42.341  51.816  33.028  1.00  0.00           H
ATOM   1264  CB  LYS    81      41.676  53.808  33.522  1.00  0.00           C
ATOM   1265  HB2 LYS    81      40.596  53.709  33.619  1.00  0.00           H
ATOM   1266  HB3 LYS    81      42.003  54.570  34.230  1.00  0.00           H
ATOM   1267  CG  LYS    81      41.939  54.076  32.044  1.00  0.00           C
ATOM   1268  HG2 LYS    81      43.021  54.005  31.939  1.00  0.00           H
ATOM   1269  HG3 LYS    81      41.604  53.160  31.557  1.00  0.00           H
ATOM   1270  CD  LYS    81      41.294  55.366  31.526  1.00  0.00           C
ATOM   1271  HD2 LYS    81      40.218  55.293  31.685  1.00  0.00           H
ATOM   1272  HD3 LYS    81      41.691  56.227  32.062  1.00  0.00           H
ATOM   1273  CE  LYS    81      41.716  55.558  30.077  1.00  0.00           C
ATOM   1274  HE2 LYS    81      41.803  56.639  29.977  1.00  0.00           H
ATOM   1275  HE3 LYS    81      42.720  55.153  29.948  1.00  0.00           H
ATOM   1276  NZ  LYS    81      40.643  55.025  29.197  1.00  0.00           N
ATOM   1277  HZ1 LYS    81      40.749  55.054  28.191  1.00  0.00           H
ATOM   1278  HZ2 LYS    81      39.788  55.463  29.508  1.00  0.00           H
ATOM   1279  HZ3 LYS    81      40.547  54.024  29.289  1.00  0.00           H
ATOM   1280  C   LYS    81      43.613  52.554  34.479  1.00  0.00           C
ATOM   1281  O   LYS    81      43.784  53.326  35.419  1.00  0.00           O
ATOM   1282  N   LEU    82      44.562  51.763  34.051  1.00  0.00           N
ATOM   1283  H   LEU    82      44.381  51.211  33.224  1.00  0.00           H
ATOM   1284  CA  LEU    82      45.922  51.728  34.483  1.00  0.00           C
ATOM   1285  HA  LEU    82      45.949  51.979  35.544  1.00  0.00           H
ATOM   1286  CB  LEU    82      46.592  50.398  34.159  1.00  0.00           C
ATOM   1287  HB2 LEU    82      46.939  50.358  33.127  1.00  0.00           H
ATOM   1288  HB3 LEU    82      47.448  50.375  34.833  1.00  0.00           H
ATOM   1289  CG  LEU    82      45.771  49.170  34.526  1.00  0.00           C
ATOM   1290  HG  LEU    82      44.814  49.277  34.014  1.00  0.00           H
ATOM   1291  CD1 LEU    82      46.446  47.823  34.140  1.00  0.00           C
ATOM   1292 HD11 LEU    82      46.571  47.701  33.065  1.00  0.00           H
ATOM   1293 HD12 LEU    82      45.939  46.924  34.490  1.00  0.00           H
ATOM   1294 HD13 LEU    82      47.368  47.650  34.694  1.00  0.00           H
ATOM   1295  CD2 LEU    82      45.530  49.204  36.043  1.00  0.00           C
ATOM   1296 HD21 LEU    82      46.450  49.402  36.593  1.00  0.00           H
ATOM   1297 HD22 LEU    82      44.848  50.023  36.275  1.00  0.00           H
ATOM   1298 HD23 LEU    82      45.148  48.250  36.412  1.00  0.00           H
ATOM   1299  C   LEU    82      46.673  52.953  33.857  1.00  0.00           C
ATOM   1300  O   LEU    82      46.468  53.176  32.646  1.00  0.00           O
ATOM   1301  N   GLY    83      47.418  53.692  34.664  1.00  0.00           N
ATOM   1302  H   GLY    83      47.553  53.415  35.625  1.00  0.00           H
ATOM   1303  CA  GLY    83      47.997  54.979  34.213  1.00  0.00           C
ATOM   1304  HA2 GLY    83      47.386  55.484  33.464  1.00  0.00           H
ATOM   1305  HA3 GLY    83      47.992  55.527  35.155  1.00  0.00           H
ATOM   1306  C   GLY    83      49.495  54.821  33.682  1.00  0.00           C
ATOM   1307  O   GLY    83      49.905  55.677  32.860  1.00  0.00           O
ATOM   1308  N   GLY    84      50.260  53.787  33.945  1.00  0.00           N
ATOM   1309  H   GLY    84      49.955  53.148  34.665  1.00  0.00           H
ATOM   1310  CA  GLY    84      51.665  53.698  33.358  1.00  0.00           C
ATOM   1311  HA2 GLY    84      51.903  52.638  33.262  1.00  0.00           H
ATOM   1312  HA3 GLY    84      51.502  54.119  32.365  1.00  0.00           H
ATOM   1313  C   GLY    84      52.661  54.493  34.193  1.00  0.00           C
ATOM   1314  O   GLY    84      53.815  54.644  33.680  1.00  0.00           O
ATOM   1315  N   ASP    85      52.185  55.140  35.270  1.00  0.00           N
ATOM   1316  H   ASP    85      51.215  55.083  35.547  1.00  0.00           H
ATOM   1317  CA  ASP    85      52.956  56.006  36.133  1.00  0.00           C
ATOM   1318  HA  ASP    85      53.987  55.890  35.799  1.00  0.00           H
ATOM   1319  CB  ASP    85      52.474  57.435  35.922  1.00  0.00           C
ATOM   1320  HB2 ASP    85      52.776  58.044  36.775  1.00  0.00           H
ATOM   1321  HB3 ASP    85      52.668  57.892  34.952  1.00  0.00           H
ATOM   1322  CG  ASP    85      51.002  57.552  36.074  1.00  0.00           C
ATOM   1323  OD1 ASP    85      50.326  56.617  36.556  1.00  0.00           O
ATOM   1324  OD2 ASP    85      50.475  58.542  35.579  1.00  0.00           O
ATOM   1325  C   ASP    85      52.911  55.622  37.593  1.00  0.00           C
ATOM   1326  O   ASP    85      53.152  56.425  38.521  1.00  0.00           O
ATOM   1327  N   ARG    86      52.610  54.288  37.805  1.00  0.00           N
ATOM   1328  H   ARG    86      52.653  53.784  36.931  1.00  0.00           H
ATOM   1329  CA  ARG    86      52.171  53.634  39.021  1.00  0.00           C
ATOM   1330  HA  ARG    86      51.869  52.645  38.680  1.00  0.00           H
ATOM   1331  CB  ARG    86      53.387  53.527  40.022  1.00  0.00           C
ATOM   1332  HB2 ARG    86      53.648  54.548  40.303  1.00  0.00           H
ATOM   1333  HB3 ARG    86      53.014  52.968  40.881  1.00  0.00           H
ATOM   1334  CG  ARG    86      54.468  52.735  39.405  1.00  0.00           C
ATOM   1335  HG2 ARG    86      54.074  51.757  39.133  1.00  0.00           H
ATOM   1336  HG3 ARG    86      54.961  53.133  38.519  1.00  0.00           H
ATOM   1337  CD  ARG    86      55.492  52.514  40.562  1.00  0.00           C
ATOM   1338  HD2 ARG    86      56.013  53.429  40.842  1.00  0.00           H
ATOM   1339  HD3 ARG    86      55.031  52.278  41.522  1.00  0.00           H
ATOM   1340  NE  ARG    86      56.513  51.581  40.054  1.00  0.00           N
ATOM   1341  HE  ARG    86      57.247  52.013  39.510  1.00  0.00           H
ATOM   1342  CZ  ARG    86      56.578  50.285  40.079  1.00  0.00           C
ATOM   1343  NH1 ARG    86      55.542  49.666  40.486  1.00  0.00           N
ATOM   1344 HH11 ARG    86      54.673  50.140  40.690  1.00  0.00           H
ATOM   1345 HH12 ARG    86      55.610  48.660  40.547  1.00  0.00           H
ATOM   1346  NH2 ARG    86      57.605  49.644  39.674  1.00  0.00           N
ATOM   1347 HH21 ARG    86      58.465  50.152  39.524  1.00  0.00           H
ATOM   1348 HH22 ARG    86      57.512  48.646  39.797  1.00  0.00           H
ATOM   1349  C   ARG    86      50.802  54.123  39.553  1.00  0.00           C
ATOM   1350  O   ARG    86      50.572  53.966  40.712  1.00  0.00           O
ATOM   1351  N   THR    87      49.824  54.535  38.745  1.00  0.00           N
ATOM   1352  H   THR    87      50.097  54.910  37.847  1.00  0.00           H
ATOM   1353  CA  THR    87      48.521  54.896  39.239  1.00  0.00           C
ATOM   1354  HA  THR    87      48.440  54.541  40.267  1.00  0.00           H
ATOM   1355  CB  THR    87      48.266  56.430  39.379  1.00  0.00           C
ATOM   1356  HB  THR    87      47.362  56.649  39.945  1.00  0.00           H
ATOM   1357  CG2 THR    87      49.430  57.150  40.003  1.00  0.00           C
ATOM   1358 HG21 THR    87      50.333  56.953  39.424  1.00  0.00           H
ATOM   1359 HG22 THR    87      49.618  56.811  41.022  1.00  0.00           H
ATOM   1360 HG23 THR    87      49.212  58.217  40.000  1.00  0.00           H
ATOM   1361  OG1 THR    87      48.060  56.939  38.003  1.00  0.00           O
ATOM   1362  HG1 THR    87      48.923  56.932  37.580  1.00  0.00           H
ATOM   1363  C   THR    87      47.400  54.209  38.473  1.00  0.00           C
ATOM   1364  O   THR    87      47.654  53.853  37.304  1.00  0.00           O
ATOM   1365  N   PHE    88      46.196  54.103  39.000  1.00  0.00           N
ATOM   1366  H   PHE    88      46.099  54.434  39.949  1.00  0.00           H
ATOM   1367  CA  PHE    88      45.043  53.549  38.257  1.00  0.00           C
ATOM   1368  HA  PHE    88      45.145  53.696  37.182  1.00  0.00           H
ATOM   1369  CB  PHE    88      44.925  52.021  38.353  1.00  0.00           C
ATOM   1370  HB2 PHE    88      44.018  51.708  37.836  1.00  0.00           H
ATOM   1371  HB3 PHE    88      45.752  51.554  37.819  1.00  0.00           H
ATOM   1372  CG  PHE    88      44.892  51.418  39.765  1.00  0.00           C
ATOM   1373  CD1 PHE    88      43.790  51.552  40.620  1.00  0.00           C
ATOM   1374  HD1 PHE    88      42.871  51.980  40.250  1.00  0.00           H
ATOM   1375  CE1 PHE    88      43.883  50.998  41.948  1.00  0.00           C
ATOM   1376  HE1 PHE    88      43.039  51.050  42.621  1.00  0.00           H
ATOM   1377  CZ  PHE    88      45.049  50.258  42.389  1.00  0.00           C
ATOM   1378  HZ  PHE    88      45.228  49.994  43.421  1.00  0.00           H
ATOM   1379  CE2 PHE    88      46.164  50.134  41.538  1.00  0.00           C
ATOM   1380  HE2 PHE    88      47.019  49.577  41.890  1.00  0.00           H
ATOM   1381  CD2 PHE    88      46.056  50.762  40.270  1.00  0.00           C
ATOM   1382  HD2 PHE    88      46.927  50.703  39.633  1.00  0.00           H
ATOM   1383  C   PHE    88      43.788  54.210  38.710  1.00  0.00           C
ATOM   1384  O   PHE    88      43.567  54.444  39.906  1.00  0.00           O
ATOM   1385  N   ASP    89      42.857  54.534  37.754  1.00  0.00           N
ATOM   1386  H   ASP    89      43.108  54.389  36.786  1.00  0.00           H
ATOM   1387  CA  ASP    89      41.482  54.873  37.984  1.00  0.00           C
ATOM   1388  HA  ASP    89      41.511  55.491  38.881  1.00  0.00           H
ATOM   1389  CB  ASP    89      40.981  55.869  36.967  1.00  0.00           C
ATOM   1390  HB2 ASP    89      40.609  55.295  36.118  1.00  0.00           H
ATOM   1391  HB3 ASP    89      40.123  56.377  37.408  1.00  0.00           H
ATOM   1392  CG  ASP    89      41.952  56.957  36.580  1.00  0.00           C
ATOM   1393  OD1 ASP    89      42.385  57.067  35.447  1.00  0.00           O
ATOM   1394  OD2 ASP    89      42.278  57.726  37.495  1.00  0.00           O
ATOM   1395  C   ASP    89      40.582  53.653  38.242  1.00  0.00           C
ATOM   1396  O   ASP    89      40.991  52.492  37.971  1.00  0.00           O
ATOM   1397  N   THR    90      39.390  53.786  38.803  1.00  0.00           N
ATOM   1398  H   THR    90      39.111  54.722  39.060  1.00  0.00           H
ATOM   1399  CA  THR    90      38.432  52.754  38.988  1.00  0.00           C
ATOM   1400  HA  THR    90      38.568  52.080  38.142  1.00  0.00           H
ATOM   1401  CB  THR    90      38.840  51.957  40.291  1.00  0.00           C
ATOM   1402  HB  THR    90      38.992  52.738  41.036  1.00  0.00           H
ATOM   1403  CG2 THR    90      37.691  51.007  40.776  1.00  0.00           C
ATOM   1404 HG21 THR    90      38.034  50.299  41.531  1.00  0.00           H
ATOM   1405 HG22 THR    90      37.287  50.362  39.996  1.00  0.00           H
ATOM   1406 HG23 THR    90      36.833  51.488  41.246  1.00  0.00           H
ATOM   1407  OG1 THR    90      39.991  51.096  40.099  1.00  0.00           O
ATOM   1408  HG1 THR    90      40.424  51.501  39.344  1.00  0.00           H
ATOM   1409  C   THR    90      36.991  53.393  39.082  1.00  0.00           C
ATOM   1410  O   THR    90      36.744  54.380  39.739  1.00  0.00           O
ATOM   1411  N   THR    91      35.975  52.744  38.427  1.00  0.00           N
ATOM   1412  H   THR    91      36.223  52.082  37.705  1.00  0.00           H
ATOM   1413  CA  THR    91      34.470  53.079  38.574  1.00  0.00           C
ATOM   1414  HA  THR    91      34.303  53.457  39.582  1.00  0.00           H
ATOM   1415  CB  THR    91      34.041  54.051  37.618  1.00  0.00           C
ATOM   1416  HB  THR    91      34.583  54.976  37.821  1.00  0.00           H
ATOM   1417  CG2 THR    91      34.057  53.662  36.136  1.00  0.00           C
ATOM   1418 HG21 THR    91      33.264  52.939  35.947  1.00  0.00           H
ATOM   1419 HG22 THR    91      35.068  53.320  35.917  1.00  0.00           H
ATOM   1420 HG23 THR    91      33.923  54.539  35.501  1.00  0.00           H
ATOM   1421  OG1 THR    91      32.750  54.436  37.862  1.00  0.00           O
ATOM   1422  HG1 THR    91      32.696  54.968  38.660  1.00  0.00           H
ATOM   1423  C   THR    91      33.726  51.708  38.507  1.00  0.00           C
ATOM   1424  O   THR    91      34.262  50.663  38.149  1.00  0.00           O
ATOM   1425  N   GLN    92      32.499  51.676  39.047  1.00  0.00           N
ATOM   1426  H   GLN    92      31.898  52.478  39.161  1.00  0.00           H
ATOM   1427  CA  GLN    92      31.885  50.348  39.464  1.00  0.00           C
ATOM   1428  HA  GLN    92      32.109  49.620  38.685  1.00  0.00           H
ATOM   1429  CB  GLN    92      32.594  49.864  40.814  1.00  0.00           C
ATOM   1430  HB2 GLN    92      32.007  49.044  41.228  1.00  0.00           H
ATOM   1431  HB3 GLN    92      33.570  49.494  40.502  1.00  0.00           H
ATOM   1432  CG  GLN    92      32.731  50.947  41.942  1.00  0.00           C
ATOM   1433  HG2 GLN    92      33.370  51.779  41.647  1.00  0.00           H
ATOM   1434  HG3 GLN    92      31.698  51.292  42.004  1.00  0.00           H
ATOM   1435  CD  GLN    92      33.270  50.328  43.249  1.00  0.00           C
ATOM   1436  OE1 GLN    92      33.978  49.350  43.373  1.00  0.00           O
ATOM   1437  NE2 GLN    92      33.009  51.054  44.246  1.00  0.00           N
ATOM   1438 HE21 GLN    92      33.322  50.807  45.175  1.00  0.00           H
ATOM   1439 HE22 GLN    92      32.460  51.903  44.246  1.00  0.00           H
ATOM   1440  C   GLN    92      30.405  50.381  39.638  1.00  0.00           C
ATOM   1441  O   GLN    92      29.811  51.450  39.589  1.00  0.00           O
ATOM   1442  N   SER    93      29.793  49.201  39.858  1.00  0.00           N
ATOM   1443  H   SER    93      30.391  48.407  40.042  1.00  0.00           H
ATOM   1444  CA  SER    93      28.418  48.868  40.049  1.00  0.00           C
ATOM   1445  HA  SER    93      27.991  49.668  40.655  1.00  0.00           H
ATOM   1446  CB  SER    93      27.755  48.900  38.658  1.00  0.00           C
ATOM   1447  HB2 SER    93      27.850  49.928  38.314  1.00  0.00           H
ATOM   1448  HB3 SER    93      28.284  48.208  38.003  1.00  0.00           H
ATOM   1449  OG  SER    93      26.419  48.578  38.653  1.00  0.00           O
ATOM   1450  HG  SER    93      26.087  48.987  37.850  1.00  0.00           H
ATOM   1451  C   SER    93      28.302  47.574  40.831  1.00  0.00           C
ATOM   1452  O   SER    93      29.280  46.845  41.070  1.00  0.00           O
ATOM   1453  N   LYS    94      27.102  47.360  41.334  1.00  0.00           N
ATOM   1454  H   LYS    94      26.471  48.147  41.390  1.00  0.00           H
ATOM   1455  CA  LYS    94      26.837  46.274  42.330  1.00  0.00           C
ATOM   1456  HA  LYS    94      27.469  45.436  42.037  1.00  0.00           H
ATOM   1457  CB  LYS    94      27.044  46.700  43.751  1.00  0.00           C
ATOM   1458  HB2 LYS    94      27.836  47.437  43.873  1.00  0.00           H
ATOM   1459  HB3 LYS    94      26.184  47.303  44.042  1.00  0.00           H
ATOM   1460  CG  LYS    94      27.154  45.544  44.758  1.00  0.00           C
ATOM   1461  HG2 LYS    94      26.140  45.184  44.932  1.00  0.00           H
ATOM   1462  HG3 LYS    94      27.784  44.771  44.316  1.00  0.00           H
ATOM   1463  CD  LYS    94      27.872  45.915  46.101  1.00  0.00           C
ATOM   1464  HD2 LYS    94      28.895  46.254  45.941  1.00  0.00           H
ATOM   1465  HD3 LYS    94      27.333  46.718  46.605  1.00  0.00           H
ATOM   1466  CE  LYS    94      27.976  44.775  47.098  1.00  0.00           C
ATOM   1467  HE2 LYS    94      26.977  44.348  47.171  1.00  0.00           H
ATOM   1468  HE3 LYS    94      28.682  43.987  46.835  1.00  0.00           H
ATOM   1469  NZ  LYS    94      28.404  45.367  48.444  1.00  0.00           N
ATOM   1470  HZ1 LYS    94      27.578  45.897  48.682  1.00  0.00           H
ATOM   1471  HZ2 LYS    94      29.241  45.933  48.448  1.00  0.00           H
ATOM   1472  HZ3 LYS    94      28.510  44.626  49.123  1.00  0.00           H
ATOM   1473  C   LYS    94      25.390  45.811  42.148  1.00  0.00           C
ATOM   1474  O   LYS    94      24.509  46.608  41.965  1.00  0.00           O
ATOM   1475  N   TYR    95      25.120  44.570  42.488  1.00  0.00           N
ATOM   1476  H   TYR    95      25.812  43.842  42.601  1.00  0.00           H
ATOM   1477  CA  TYR    95      23.775  43.970  42.186  1.00  0.00           C
ATOM   1478  HA  TYR    95      23.052  44.769  42.354  1.00  0.00           H
ATOM   1479  CB  TYR    95      23.723  43.434  40.760  1.00  0.00           C
ATOM   1480  HB2 TYR    95      24.431  42.610  40.679  1.00  0.00           H
ATOM   1481  HB3 TYR    95      22.711  43.126  40.494  1.00  0.00           H
ATOM   1482  CG  TYR    95      24.115  44.442  39.641  1.00  0.00           C
ATOM   1483  CD1 TYR    95      23.072  45.178  38.985  1.00  0.00           C
ATOM   1484  HD1 TYR    95      22.083  45.181  39.419  1.00  0.00           H
ATOM   1485  CE1 TYR    95      23.314  45.931  37.814  1.00  0.00           C
ATOM   1486  HE1 TYR    95      22.497  46.428  37.313  1.00  0.00           H
ATOM   1487  CZ  TYR    95      24.649  45.993  37.362  1.00  0.00           C
ATOM   1488  OH  TYR    95      24.970  46.499  36.134  1.00  0.00           O
ATOM   1489  HH  TYR    95      25.652  45.928  35.774  1.00  0.00           H
ATOM   1490  CE2 TYR    95      25.695  45.290  38.039  1.00  0.00           C
ATOM   1491  HE2 TYR    95      26.625  45.311  37.491  1.00  0.00           H
ATOM   1492  CD2 TYR    95      25.432  44.550  39.198  1.00  0.00           C
ATOM   1493  HD2 TYR    95      26.169  43.860  39.580  1.00  0.00           H
ATOM   1494  C   TYR    95      23.428  42.852  43.199  1.00  0.00           C
ATOM   1495  O   TYR    95      24.355  42.342  43.865  1.00  0.00           O
ATOM   1496  N   ARG    96      22.113  42.563  43.417  1.00  0.00           N
ATOM   1497  H   ARG    96      21.425  43.257  43.160  1.00  0.00           H
ATOM   1498  CA  ARG    96      21.653  41.555  44.452  1.00  0.00           C
ATOM   1499  HA  ARG    96      22.518  41.334  45.078  1.00  0.00           H
ATOM   1500  CB  ARG    96      20.537  42.246  45.279  1.00  0.00           C
ATOM   1501  HB2 ARG    96      20.861  43.127  45.832  1.00  0.00           H
ATOM   1502  HB3 ARG    96      19.693  42.514  44.643  1.00  0.00           H
ATOM   1503  CG  ARG    96      19.976  41.258  46.287  1.00  0.00           C
ATOM   1504  HG2 ARG    96      19.191  41.765  46.848  1.00  0.00           H
ATOM   1505  HG3 ARG    96      19.397  40.535  45.712  1.00  0.00           H
ATOM   1506  CD  ARG    96      20.922  40.510  47.228  1.00  0.00           C
ATOM   1507  HD2 ARG    96      21.476  39.789  46.626  1.00  0.00           H
ATOM   1508  HD3 ARG    96      21.595  41.309  47.537  1.00  0.00           H
ATOM   1509  NE  ARG    96      20.234  40.049  48.380  1.00  0.00           N
ATOM   1510  HE  ARG    96      20.284  40.689  49.160  1.00  0.00           H
ATOM   1511  CZ  ARG    96      19.435  39.004  48.518  1.00  0.00           C
ATOM   1512  NH1 ARG    96      19.249  38.146  47.610  1.00  0.00           N
ATOM   1513 HH11 ARG    96      19.572  38.266  46.661  1.00  0.00           H
ATOM   1514 HH12 ARG    96      18.907  37.243  47.903  1.00  0.00           H
ATOM   1515  NH2 ARG    96      18.798  38.675  49.591  1.00  0.00           N
ATOM   1516 HH21 ARG    96      18.894  39.254  50.413  1.00  0.00           H
ATOM   1517 HH22 ARG    96      18.130  37.928  49.467  1.00  0.00           H
ATOM   1518  C   ARG    96      21.235  40.289  43.780  1.00  0.00           C
ATOM   1519  O   ARG    96      20.175  40.258  43.068  1.00  0.00           O
ATOM   1520  N   LEU    97      22.025  39.242  44.073  1.00  0.00           N
ATOM   1521  H   LEU    97      22.754  39.443  44.742  1.00  0.00           H
ATOM   1522  CA  LEU    97      21.805  37.923  43.499  1.00  0.00           C
ATOM   1523  HA  LEU    97      21.777  38.009  42.412  1.00  0.00           H
ATOM   1524  CB  LEU    97      23.028  37.038  43.940  1.00  0.00           C
ATOM   1525  HB2 LEU    97      23.967  37.507  43.648  1.00  0.00           H
ATOM   1526  HB3 LEU    97      22.819  37.002  45.009  1.00  0.00           H
ATOM   1527  CG  LEU    97      22.883  35.609  43.375  1.00  0.00           C
ATOM   1528  HG  LEU    97      22.038  35.105  43.843  1.00  0.00           H
ATOM   1529  CD1 LEU    97      22.858  35.464  41.841  1.00  0.00           C
ATOM   1530 HD11 LEU    97      21.954  35.899  41.414  1.00  0.00           H
ATOM   1531 HD12 LEU    97      22.839  34.411  41.562  1.00  0.00           H
ATOM   1532 HD13 LEU    97      23.719  35.954  41.388  1.00  0.00           H
ATOM   1533  CD2 LEU    97      24.109  34.859  43.810  1.00  0.00           C
ATOM   1534 HD21 LEU    97      24.042  34.728  44.890  1.00  0.00           H
ATOM   1535 HD22 LEU    97      24.210  33.896  43.308  1.00  0.00           H
ATOM   1536 HD23 LEU    97      24.965  35.484  43.559  1.00  0.00           H
ATOM   1537  C   LEU    97      20.494  37.400  44.073  1.00  0.00           C
ATOM   1538  O   LEU    97      20.402  37.338  45.292  1.00  0.00           O
ATOM   1539  N   PRO    98      19.506  36.999  43.233  1.00  0.00           N
ATOM   1540  CD  PRO    98      19.200  37.428  41.897  1.00  0.00           C
ATOM   1541  HD2 PRO    98      19.808  36.989  41.106  1.00  0.00           H
ATOM   1542  HD3 PRO    98      19.277  38.510  41.793  1.00  0.00           H
ATOM   1543  CG  PRO    98      17.713  37.098  41.543  1.00  0.00           C
ATOM   1544  HG2 PRO    98      17.565  36.879  40.486  1.00  0.00           H
ATOM   1545  HG3 PRO    98      17.150  38.017  41.710  1.00  0.00           H
ATOM   1546  CB  PRO    98      17.414  36.046  42.550  1.00  0.00           C
ATOM   1547  HB2 PRO    98      17.625  35.107  42.040  1.00  0.00           H
ATOM   1548  HB3 PRO    98      16.374  36.084  42.872  1.00  0.00           H
ATOM   1549  CA  PRO    98      18.249  36.350  43.796  1.00  0.00           C
ATOM   1550  HA  PRO    98      17.653  36.978  44.458  1.00  0.00           H
ATOM   1551  C   PRO    98      18.558  35.069  44.625  1.00  0.00           C
ATOM   1552  O   PRO    98      19.359  34.200  44.321  1.00  0.00           O
ATOM   1553  N   ASP    99      17.909  34.969  45.790  1.00  0.00           N
ATOM   1554  H   ASP    99      17.326  35.759  46.028  1.00  0.00           H
ATOM   1555  CA  ASP    99      18.193  33.977  46.829  1.00  0.00           C
ATOM   1556  HA  ASP    99      19.258  33.989  47.060  1.00  0.00           H
ATOM   1557  CB  ASP    99      17.497  34.219  48.176  1.00  0.00           C
ATOM   1558  HB2 ASP    99      16.436  34.455  48.093  1.00  0.00           H
ATOM   1559  HB3 ASP    99      17.489  33.347  48.829  1.00  0.00           H
ATOM   1560  CG  ASP    99      18.151  35.352  48.915  1.00  0.00           C
ATOM   1561  OD1 ASP    99      17.464  36.286  49.456  1.00  0.00           O
ATOM   1562  OD2 ASP    99      19.379  35.553  48.900  1.00  0.00           O
ATOM   1563  C   ASP    99      17.954  32.499  46.282  1.00  0.00           C
ATOM   1564  O   ASP    99      18.739  31.623  46.659  1.00  0.00           O
ATOM   1565  N   ALA   100      16.978  32.289  45.396  1.00  0.00           N
ATOM   1566  H   ALA   100      16.570  33.156  45.076  1.00  0.00           H
ATOM   1567  CA  ALA   100      16.668  31.064  44.551  1.00  0.00           C
ATOM   1568  HA  ALA   100      16.720  30.203  45.218  1.00  0.00           H
ATOM   1569  CB  ALA   100      15.417  31.177  43.727  1.00  0.00           C
ATOM   1570  HB1 ALA   100      15.080  30.363  43.084  1.00  0.00           H
ATOM   1571  HB2 ALA   100      15.526  32.010  43.033  1.00  0.00           H
ATOM   1572  HB3 ALA   100      14.595  31.474  44.378  1.00  0.00           H
ATOM   1573  C   ALA   100      17.844  30.830  43.537  1.00  0.00           C
ATOM   1574  O   ALA   100      18.140  29.717  43.253  1.00  0.00           O
ATOM   1575  N   MET   101      18.459  31.862  42.983  1.00  0.00           N
ATOM   1576  H   MET   101      18.265  32.829  43.205  1.00  0.00           H
ATOM   1577  CA  MET   101      19.498  31.697  41.907  1.00  0.00           C
ATOM   1578  HA  MET   101      19.192  30.903  41.226  1.00  0.00           H
ATOM   1579  CB  MET   101      19.586  32.938  41.024  1.00  0.00           C
ATOM   1580  HB2 MET   101      18.591  33.111  40.616  1.00  0.00           H
ATOM   1581  HB3 MET   101      19.865  33.800  41.629  1.00  0.00           H
ATOM   1582  CG  MET   101      20.650  32.921  39.924  1.00  0.00           C
ATOM   1583  HG2 MET   101      21.552  32.661  40.478  1.00  0.00           H
ATOM   1584  HG3 MET   101      20.427  32.114  39.227  1.00  0.00           H
ATOM   1585  SD  MET   101      20.833  34.445  38.913  1.00  0.00           S
ATOM   1586  CE  MET   101      19.164  34.686  38.264  1.00  0.00           C
ATOM   1587  HE1 MET   101      19.175  35.448  37.484  1.00  0.00           H
ATOM   1588  HE2 MET   101      18.831  33.780  37.759  1.00  0.00           H
ATOM   1589  HE3 MET   101      18.431  34.957  39.023  1.00  0.00           H
ATOM   1590  C   MET   101      20.822  31.270  42.499  1.00  0.00           C
ATOM   1591  O   MET   101      21.618  30.671  41.788  1.00  0.00           O
ATOM   1592  N   ARG   102      21.090  31.501  43.755  1.00  0.00           N
ATOM   1593  H   ARG   102      20.470  32.156  44.208  1.00  0.00           H
ATOM   1594  CA  ARG   102      22.140  31.025  44.651  1.00  0.00           C
ATOM   1595  HA  ARG   102      23.088  31.164  44.131  1.00  0.00           H
ATOM   1596  CB  ARG   102      22.180  32.052  45.789  1.00  0.00           C
ATOM   1597  HB2 ARG   102      22.450  32.978  45.280  1.00  0.00           H
ATOM   1598  HB3 ARG   102      21.143  32.117  46.119  1.00  0.00           H
ATOM   1599  CG  ARG   102      23.208  31.744  46.868  1.00  0.00           C
ATOM   1600  HG2 ARG   102      22.920  30.886  47.475  1.00  0.00           H
ATOM   1601  HG3 ARG   102      24.129  31.488  46.342  1.00  0.00           H
ATOM   1602  CD  ARG   102      23.620  32.787  47.949  1.00  0.00           C
ATOM   1603  HD2 ARG   102      24.261  32.279  48.669  1.00  0.00           H
ATOM   1604  HD3 ARG   102      24.180  33.635  47.554  1.00  0.00           H
ATOM   1605  NE  ARG   102      22.415  33.307  48.651  1.00  0.00           N
ATOM   1606  HE  ARG   102      22.016  34.177  48.330  1.00  0.00           H
ATOM   1607  CZ  ARG   102      21.680  32.601  49.531  1.00  0.00           C
ATOM   1608  NH1 ARG   102      22.054  31.412  49.947  1.00  0.00           N
ATOM   1609 HH11 ARG   102      22.886  30.958  49.598  1.00  0.00           H
ATOM   1610 HH12 ARG   102      21.456  30.989  50.643  1.00  0.00           H
ATOM   1611  NH2 ARG   102      20.611  33.224  49.948  1.00  0.00           N
ATOM   1612 HH21 ARG   102      20.328  34.096  49.526  1.00  0.00           H
ATOM   1613 HH22 ARG   102      20.044  32.661  50.567  1.00  0.00           H
ATOM   1614  C   ARG   102      21.950  29.544  45.024  1.00  0.00           C
ATOM   1615  O   ARG   102      22.826  29.041  45.661  1.00  0.00           O
ATOM   1616  N   THR   103      20.767  28.938  44.610  1.00  0.00           N
ATOM   1617  H   THR   103      20.010  29.453  44.185  1.00  0.00           H
ATOM   1618  CA  THR   103      20.357  27.538  44.983  1.00  0.00           C
ATOM   1619  HA  THR   103      21.167  26.970  45.441  1.00  0.00           H
ATOM   1620  CB  THR   103      19.375  27.612  46.177  1.00  0.00           C
ATOM   1621  HB  THR   103      19.052  26.588  46.367  1.00  0.00           H
ATOM   1622  CG2 THR   103      19.940  28.145  47.522  1.00  0.00           C
ATOM   1623 HG21 THR   103      20.726  27.449  47.814  1.00  0.00           H
ATOM   1624 HG22 THR   103      19.156  28.176  48.280  1.00  0.00           H
ATOM   1625 HG23 THR   103      20.394  29.130  47.412  1.00  0.00           H
ATOM   1626  OG1 THR   103      18.183  28.196  45.937  1.00  0.00           O
ATOM   1627  HG1 THR   103      17.745  27.644  45.286  1.00  0.00           H
ATOM   1628  C   THR   103      19.761  26.721  43.875  1.00  0.00           C
ATOM   1629  O   THR   103      19.336  25.577  44.222  1.00  0.00           O
ATOM   1630  N   THR   104      19.521  27.215  42.661  1.00  0.00           N
ATOM   1631  H   THR   104      19.951  28.119  42.523  1.00  0.00           H
ATOM   1632  CA  THR   104      18.533  26.639  41.760  1.00  0.00           C
ATOM   1633  HA  THR   104      17.741  26.266  42.411  1.00  0.00           H
ATOM   1634  CB  THR   104      18.017  27.811  40.809  1.00  0.00           C
ATOM   1635  HB  THR   104      17.426  28.474  41.440  1.00  0.00           H
ATOM   1636  CG2 THR   104      19.164  28.501  40.011  1.00  0.00           C
ATOM   1637 HG21 THR   104      18.736  29.325  39.439  1.00  0.00           H
ATOM   1638 HG22 THR   104      19.684  27.808  39.350  1.00  0.00           H
ATOM   1639 HG23 THR   104      19.913  28.870  40.713  1.00  0.00           H
ATOM   1640  OG1 THR   104      17.085  27.164  40.014  1.00  0.00           O
ATOM   1641  HG1 THR   104      16.403  26.831  40.602  1.00  0.00           H
ATOM   1642  C   THR   104      19.112  25.433  41.004  1.00  0.00           C
ATOM   1643  O   THR   104      20.292  25.316  40.793  1.00  0.00           O
ATOM   1644  N   GLN   105      18.212  24.542  40.459  1.00  0.00           N
ATOM   1645  H   GLN   105      17.241  24.652  40.710  1.00  0.00           H
ATOM   1646  CA  GLN   105      18.670  23.373  39.701  1.00  0.00           C
ATOM   1647  HA  GLN   105      19.581  22.975  40.148  1.00  0.00           H
ATOM   1648  CB  GLN   105      17.624  22.195  39.720  1.00  0.00           C
ATOM   1649  HB2 GLN   105      16.716  22.514  39.210  1.00  0.00           H
ATOM   1650  HB3 GLN   105      17.984  21.303  39.207  1.00  0.00           H
ATOM   1651  CG  GLN   105      17.189  21.873  41.129  1.00  0.00           C
ATOM   1652  HG2 GLN   105      16.612  22.756  41.400  1.00  0.00           H
ATOM   1653  HG3 GLN   105      16.595  20.982  40.927  1.00  0.00           H
ATOM   1654  CD  GLN   105      18.282  21.635  42.207  1.00  0.00           C
ATOM   1655  OE1 GLN   105      19.339  21.141  41.980  1.00  0.00           O
ATOM   1656  NE2 GLN   105      18.074  22.039  43.405  1.00  0.00           N
ATOM   1657 HE21 GLN   105      18.716  22.293  44.142  1.00  0.00           H
ATOM   1658 HE22 GLN   105      17.157  22.373  43.666  1.00  0.00           H
ATOM   1659  C   GLN   105      18.909  23.898  38.237  1.00  0.00           C
ATOM   1660  O   GLN   105      18.650  23.178  37.284  1.00  0.00           O
ATOM   1661  N   ASN   106      19.387  25.126  38.010  1.00  0.00           N
ATOM   1662  H   ASN   106      19.847  25.609  38.769  1.00  0.00           H
ATOM   1663  CA  ASN   106      19.584  25.721  36.695  1.00  0.00           C
ATOM   1664  HA  ASN   106      19.541  25.004  35.875  1.00  0.00           H
ATOM   1665  CB  ASN   106      18.393  26.743  36.475  1.00  0.00           C
ATOM   1666  HB2 ASN   106      18.321  27.511  37.245  1.00  0.00           H
ATOM   1667  HB3 ASN   106      18.493  27.161  35.473  1.00  0.00           H
ATOM   1668  CG  ASN   106      17.143  25.955  36.495  1.00  0.00           C
ATOM   1669  OD1 ASN   106      16.923  25.166  35.521  1.00  0.00           O
ATOM   1670  ND2 ASN   106      16.259  26.068  37.541  1.00  0.00           N
ATOM   1671 HD21 ASN   106      16.573  26.706  38.258  1.00  0.00           H
ATOM   1672 HD22 ASN   106      15.291  25.823  37.394  1.00  0.00           H
ATOM   1673  C   ASN   106      20.982  26.412  36.671  1.00  0.00           C
ATOM   1674  O   ASN   106      21.038  27.613  36.938  1.00  0.00           O
ATOM   1675  N   PRO   107      22.044  25.694  36.200  1.00  0.00           N
ATOM   1676  CD  PRO   107      22.049  24.325  35.680  1.00  0.00           C
ATOM   1677  HD2 PRO   107      21.514  24.397  34.733  1.00  0.00           H
ATOM   1678  HD3 PRO   107      21.673  23.686  36.479  1.00  0.00           H
ATOM   1679  CG  PRO   107      23.534  24.130  35.295  1.00  0.00           C
ATOM   1680  HG2 PRO   107      23.750  24.588  34.330  1.00  0.00           H
ATOM   1681  HG3 PRO   107      23.888  23.113  35.133  1.00  0.00           H
ATOM   1682  CB  PRO   107      24.212  24.868  36.448  1.00  0.00           C
ATOM   1683  HB2 PRO   107      25.192  25.061  36.013  1.00  0.00           H
ATOM   1684  HB3 PRO   107      24.255  24.402  37.432  1.00  0.00           H
ATOM   1685  CA  PRO   107      23.423  26.165  36.418  1.00  0.00           C
ATOM   1686  HA  PRO   107      23.607  26.588  37.406  1.00  0.00           H
ATOM   1687  C   PRO   107      23.939  27.139  35.319  1.00  0.00           C
ATOM   1688  O   PRO   107      25.095  27.578  35.404  1.00  0.00           O
ATOM   1689  N   ASP   108      23.025  27.585  34.505  1.00  0.00           N
ATOM   1690  H   ASP   108      22.110  27.273  34.797  1.00  0.00           H
ATOM   1691  CA  ASP   108      23.253  28.644  33.546  1.00  0.00           C
ATOM   1692  HA  ASP   108      24.272  28.580  33.164  1.00  0.00           H
ATOM   1693  CB  ASP   108      22.428  28.379  32.306  1.00  0.00           C
ATOM   1694  HB2 ASP   108      21.393  28.477  32.635  1.00  0.00           H
ATOM   1695  HB3 ASP   108      22.728  29.076  31.524  1.00  0.00           H
ATOM   1696  CG  ASP   108      22.561  26.883  31.850  1.00  0.00           C
ATOM   1697  OD1 ASP   108      23.708  26.415  31.816  1.00  0.00           O
ATOM   1698  OD2 ASP   108      21.487  26.228  31.717  1.00  0.00           O
ATOM   1699  C   ASP   108      22.935  30.054  34.176  1.00  0.00           C
ATOM   1700  O   ASP   108      23.509  31.079  33.806  1.00  0.00           O
ATOM   1701  N   GLU   109      21.894  30.054  35.098  1.00  0.00           N
ATOM   1702  H   GLU   109      21.722  29.127  35.459  1.00  0.00           H
ATOM   1703  CA  GLU   109      21.183  31.306  35.559  1.00  0.00           C
ATOM   1704  HA  GLU   109      20.715  31.878  34.758  1.00  0.00           H
ATOM   1705  CB  GLU   109      19.959  30.839  36.393  1.00  0.00           C
ATOM   1706  HB2 GLU   109      20.215  30.181  37.224  1.00  0.00           H
ATOM   1707  HB3 GLU   109      19.362  31.655  36.799  1.00  0.00           H
ATOM   1708  CG  GLU   109      18.823  30.076  35.645  1.00  0.00           C
ATOM   1709  HG2 GLU   109      19.238  29.176  35.192  1.00  0.00           H
ATOM   1710  HG3 GLU   109      18.019  29.835  36.342  1.00  0.00           H
ATOM   1711  CD  GLU   109      18.193  30.989  34.524  1.00  0.00           C
ATOM   1712  OE1 GLU   109      17.924  32.183  34.858  1.00  0.00           O
ATOM   1713  OE2 GLU   109      18.102  30.634  33.288  1.00  0.00           O
ATOM   1714  C   GLU   109      22.055  32.246  36.393  1.00  0.00           C
ATOM   1715  O   GLU   109      21.943  33.438  36.200  1.00  0.00           O
ATOM   1716  N   LEU   110      23.073  31.782  37.124  1.00  0.00           N
ATOM   1717  H   LEU   110      23.279  30.799  37.223  1.00  0.00           H
ATOM   1718  CA  LEU   110      24.093  32.603  37.800  1.00  0.00           C
ATOM   1719  HA  LEU   110      23.579  33.299  38.463  1.00  0.00           H
ATOM   1720  CB  LEU   110      25.063  31.760  38.617  1.00  0.00           C
ATOM   1721  HB2 LEU   110      24.497  31.393  39.475  1.00  0.00           H
ATOM   1722  HB3 LEU   110      25.384  31.039  37.866  1.00  0.00           H
ATOM   1723  CG  LEU   110      26.341  32.422  39.109  1.00  0.00           C
ATOM   1724  HG  LEU   110      26.842  32.753  38.200  1.00  0.00           H
ATOM   1725  CD1 LEU   110      26.081  33.608  40.058  1.00  0.00           C
ATOM   1726 HD11 LEU   110      25.511  34.353  39.500  1.00  0.00           H
ATOM   1727 HD12 LEU   110      27.022  33.983  40.458  1.00  0.00           H
ATOM   1728 HD13 LEU   110      25.415  33.200  40.818  1.00  0.00           H
ATOM   1729  CD2 LEU   110      27.148  31.289  39.760  1.00  0.00           C
ATOM   1730 HD21 LEU   110      26.705  30.719  40.577  1.00  0.00           H
ATOM   1731 HD22 LEU   110      27.423  30.578  38.981  1.00  0.00           H
ATOM   1732 HD23 LEU   110      28.022  31.800  40.166  1.00  0.00           H
ATOM   1733  C   LEU   110      24.878  33.400  36.754  1.00  0.00           C
ATOM   1734  O   LEU   110      25.090  34.660  36.870  1.00  0.00           O
ATOM   1735  N   TRP   111      25.306  32.740  35.704  1.00  0.00           N
ATOM   1736  H   TRP   111      25.081  31.774  35.519  1.00  0.00           H
ATOM   1737  CA  TRP   111      26.126  33.433  34.613  1.00  0.00           C
ATOM   1738  HA  TRP   111      26.907  34.073  35.024  1.00  0.00           H
ATOM   1739  CB  TRP   111      26.926  32.374  33.921  1.00  0.00           C
ATOM   1740  HB2 TRP   111      26.391  32.095  33.014  1.00  0.00           H
ATOM   1741  HB3 TRP   111      27.745  32.972  33.521  1.00  0.00           H
ATOM   1742  CG  TRP   111      27.458  31.240  34.689  1.00  0.00           C
ATOM   1743  CD1 TRP   111      26.968  29.964  34.579  1.00  0.00           C
ATOM   1744  HD1 TRP   111      26.161  29.578  33.975  1.00  0.00           H
ATOM   1745  NE1 TRP   111      27.616  29.207  35.509  1.00  0.00           N
ATOM   1746  HE1 TRP   111      27.292  28.360  35.955  1.00  0.00           H
ATOM   1747  CE2 TRP   111      28.619  29.908  36.189  1.00  0.00           C
ATOM   1748  CZ2 TRP   111      29.558  29.560  37.208  1.00  0.00           C
ATOM   1749  HZ2 TRP   111      29.692  28.520  37.467  1.00  0.00           H
ATOM   1750  CH2 TRP   111      30.311  30.531  37.887  1.00  0.00           C
ATOM   1751  HH2 TRP   111      31.058  30.259  38.618  1.00  0.00           H
ATOM   1752  CZ3 TRP   111      30.132  31.886  37.435  1.00  0.00           C
ATOM   1753  HZ3 TRP   111      30.708  32.655  37.929  1.00  0.00           H
ATOM   1754  CE3 TRP   111      29.189  32.215  36.359  1.00  0.00           C
ATOM   1755  HE3 TRP   111      29.145  33.125  35.778  1.00  0.00           H
ATOM   1756  CD2 TRP   111      28.409  31.227  35.769  1.00  0.00           C
ATOM   1757  C   TRP   111      25.354  34.355  33.632  1.00  0.00           C
ATOM   1758  O   TRP   111      25.899  35.299  33.103  1.00  0.00           O
ATOM   1759  N   GLU   112      24.109  34.016  33.402  1.00  0.00           N
ATOM   1760  H   GLU   112      23.726  33.186  33.831  1.00  0.00           H
ATOM   1761  CA  GLU   112      23.152  34.900  32.622  1.00  0.00           C
ATOM   1762  HA  GLU   112      23.549  35.104  31.628  1.00  0.00           H
ATOM   1763  CB  GLU   112      21.805  34.106  32.364  1.00  0.00           C
ATOM   1764  HB2 GLU   112      21.637  33.489  33.248  1.00  0.00           H
ATOM   1765  HB3 GLU   112      20.952  34.774  32.248  1.00  0.00           H
ATOM   1766  CG  GLU   112      22.012  33.012  31.247  1.00  0.00           C
ATOM   1767  HG2 GLU   112      22.546  33.511  30.438  1.00  0.00           H
ATOM   1768  HG3 GLU   112      22.654  32.209  31.610  1.00  0.00           H
ATOM   1769  CD  GLU   112      20.729  32.383  30.742  1.00  0.00           C
ATOM   1770  OE1 GLU   112      19.622  32.784  31.189  1.00  0.00           O
ATOM   1771  OE2 GLU   112      20.797  31.616  29.752  1.00  0.00           O
ATOM   1772  C   GLU   112      22.934  36.193  33.448  1.00  0.00           C
ATOM   1773  O   GLU   112      22.864  37.287  32.846  1.00  0.00           O
ATOM   1774  N   PHE   113      22.773  36.069  34.752  1.00  0.00           N
ATOM   1775  H   PHE   113      22.712  35.137  35.136  1.00  0.00           H
ATOM   1776  CA  PHE   113      22.649  37.187  35.654  1.00  0.00           C
ATOM   1777  HA  PHE   113      21.881  37.863  35.280  1.00  0.00           H
ATOM   1778  CB  PHE   113      22.128  36.735  37.050  1.00  0.00           C
ATOM   1779  HB2 PHE   113      21.232  36.137  36.882  1.00  0.00           H
ATOM   1780  HB3 PHE   113      22.936  36.216  37.565  1.00  0.00           H
ATOM   1781  CG  PHE   113      21.803  37.824  38.085  1.00  0.00           C
ATOM   1782  CD1 PHE   113      20.505  38.282  38.269  1.00  0.00           C
ATOM   1783  HD1 PHE   113      19.696  37.719  37.827  1.00  0.00           H
ATOM   1784  CE1 PHE   113      20.272  39.343  39.127  1.00  0.00           C
ATOM   1785  HE1 PHE   113      19.245  39.638  39.281  1.00  0.00           H
ATOM   1786  CZ  PHE   113      21.303  39.981  39.794  1.00  0.00           C
ATOM   1787  HZ  PHE   113      21.209  40.937  40.288  1.00  0.00           H
ATOM   1788  CE2 PHE   113      22.611  39.531  39.594  1.00  0.00           C
ATOM   1789  HE2 PHE   113      23.409  40.028  40.126  1.00  0.00           H
ATOM   1790  CD2 PHE   113      22.878  38.476  38.705  1.00  0.00           C
ATOM   1791  HD2 PHE   113      23.884  38.290  38.359  1.00  0.00           H
ATOM   1792  C   PHE   113      23.869  38.081  35.746  1.00  0.00           C
ATOM   1793  O   PHE   113      23.802  39.293  35.572  1.00  0.00           O
ATOM   1794  N   ILE   114      25.066  37.446  35.911  1.00  0.00           N
ATOM   1795  H   ILE   114      24.942  36.465  36.117  1.00  0.00           H
ATOM   1796  CA  ILE   114      26.402  38.119  35.672  1.00  0.00           C
ATOM   1797  HA  ILE   114      26.496  38.951  36.369  1.00  0.00           H
ATOM   1798  CB  ILE   114      27.607  37.167  35.975  1.00  0.00           C
ATOM   1799  HB  ILE   114      27.500  36.320  35.298  1.00  0.00           H
ATOM   1800  CG2 ILE   114      28.878  37.921  35.748  1.00  0.00           C
ATOM   1801 HG21 ILE   114      28.993  38.828  36.341  1.00  0.00           H
ATOM   1802 HG22 ILE   114      29.056  38.243  34.723  1.00  0.00           H
ATOM   1803 HG23 ILE   114      29.671  37.240  36.056  1.00  0.00           H
ATOM   1804  CG1 ILE   114      27.601  36.689  37.440  1.00  0.00           C
ATOM   1805 HG12 ILE   114      27.979  37.566  37.964  1.00  0.00           H
ATOM   1806 HG13 ILE   114      26.601  36.535  37.844  1.00  0.00           H
ATOM   1807  CD1 ILE   114      28.478  35.515  37.887  1.00  0.00           C
ATOM   1808 HD11 ILE   114      27.883  34.663  37.553  1.00  0.00           H
ATOM   1809 HD12 ILE   114      28.522  35.544  38.975  1.00  0.00           H
ATOM   1810 HD13 ILE   114      29.428  35.329  37.387  1.00  0.00           H
ATOM   1811  C   ILE   114      26.564  38.771  34.269  1.00  0.00           C
ATOM   1812  O   ILE   114      27.080  39.894  34.266  1.00  0.00           O
ATOM   1813  N   ALA   115      26.168  38.137  33.179  1.00  0.00           N
ATOM   1814  H   ALA   115      25.740  37.233  33.321  1.00  0.00           H
ATOM   1815  CA  ALA   115      26.351  38.651  31.866  1.00  0.00           C
ATOM   1816  HA  ALA   115      27.413  38.896  31.823  1.00  0.00           H
ATOM   1817  CB  ALA   115      26.136  37.490  30.878  1.00  0.00           C
ATOM   1818  HB1 ALA   115      26.168  37.905  29.870  1.00  0.00           H
ATOM   1819  HB2 ALA   115      25.125  37.096  30.979  1.00  0.00           H
ATOM   1820  HB3 ALA   115      26.987  36.810  30.924  1.00  0.00           H
ATOM   1821  C   ALA   115      25.356  39.797  31.668  1.00  0.00           C
ATOM   1822  O   ALA   115      25.783  40.698  31.044  1.00  0.00           O
ATOM   1823  N   ASP   116      24.154  39.826  32.247  1.00  0.00           N
ATOM   1824  H   ASP   116      23.995  39.067  32.893  1.00  0.00           H
ATOM   1825  CA  ASP   116      23.255  41.002  32.241  1.00  0.00           C
ATOM   1826  HA  ASP   116      22.980  41.302  31.231  1.00  0.00           H
ATOM   1827  CB  ASP   116      21.842  40.736  32.919  1.00  0.00           C
ATOM   1828  HB2 ASP   116      22.043  40.293  33.894  1.00  0.00           H
ATOM   1829  HB3 ASP   116      21.279  41.669  32.926  1.00  0.00           H
ATOM   1830  CG  ASP   116      20.963  39.692  32.153  1.00  0.00           C
ATOM   1831  OD1 ASP   116      21.021  39.636  30.909  1.00  0.00           O
ATOM   1832  OD2 ASP   116      20.139  38.914  32.742  1.00  0.00           O
ATOM   1833  C   ASP   116      23.760  42.147  33.104  1.00  0.00           C
ATOM   1834  O   ASP   116      23.718  43.307  32.777  1.00  0.00           O
ATOM   1835  N   SER   117      24.387  41.788  34.230  1.00  0.00           N
ATOM   1836  H   SER   117      24.596  40.826  34.454  1.00  0.00           H
ATOM   1837  CA  SER   117      25.035  42.749  35.211  1.00  0.00           C
ATOM   1838  HA  SER   117      24.339  43.537  35.499  1.00  0.00           H
ATOM   1839  CB  SER   117      25.292  42.003  36.542  1.00  0.00           C
ATOM   1840  HB2 SER   117      26.040  41.234  36.341  1.00  0.00           H
ATOM   1841  HB3 SER   117      25.675  42.696  37.291  1.00  0.00           H
ATOM   1842  OG  SER   117      24.150  41.487  37.090  1.00  0.00           O
ATOM   1843  HG  SER   117      24.130  40.567  36.817  1.00  0.00           H
ATOM   1844  C   SER   117      26.256  43.484  34.608  1.00  0.00           C
ATOM   1845  O   SER   117      26.411  44.731  34.734  1.00  0.00           O
ATOM   1846  N   LEU   118      27.036  42.776  33.819  1.00  0.00           N
ATOM   1847  H   LEU   118      26.823  41.815  33.597  1.00  0.00           H
ATOM   1848  CA  LEU   118      28.030  43.357  32.884  1.00  0.00           C
ATOM   1849  HA  LEU   118      28.619  44.122  33.391  1.00  0.00           H
ATOM   1850  CB  LEU   118      28.959  42.310  32.218  1.00  0.00           C
ATOM   1851  HB2 LEU   118      28.365  41.620  31.618  1.00  0.00           H
ATOM   1852  HB3 LEU   118      29.708  42.802  31.596  1.00  0.00           H
ATOM   1853  CG  LEU   118      29.830  41.624  33.232  1.00  0.00           C
ATOM   1854  HG  LEU   118      29.329  41.332  34.157  1.00  0.00           H
ATOM   1855  CD1 LEU   118      30.264  40.227  32.675  1.00  0.00           C
ATOM   1856 HD11 LEU   118      30.484  40.370  31.617  1.00  0.00           H
ATOM   1857 HD12 LEU   118      29.400  39.564  32.702  1.00  0.00           H
ATOM   1858 HD13 LEU   118      31.126  39.852  33.226  1.00  0.00           H
ATOM   1859  CD2 LEU   118      31.033  42.525  33.564  1.00  0.00           C
ATOM   1860 HD21 LEU   118      31.588  42.187  34.438  1.00  0.00           H
ATOM   1861 HD22 LEU   118      31.642  42.474  32.662  1.00  0.00           H
ATOM   1862 HD23 LEU   118      30.743  43.552  33.791  1.00  0.00           H
ATOM   1863  C   LEU   118      27.300  44.215  31.857  1.00  0.00           C
ATOM   1864  O   LEU   118      27.517  45.387  31.775  1.00  0.00           O
ATOM   1865  N   LYS   119      26.425  43.598  31.032  1.00  0.00           N
ATOM   1866  H   LYS   119      26.166  42.647  31.251  1.00  0.00           H
ATOM   1867  CA  LYS   119      25.721  44.244  29.870  1.00  0.00           C
ATOM   1868  HA  LYS   119      26.469  44.388  29.090  1.00  0.00           H
ATOM   1869  CB  LYS   119      24.581  43.389  29.213  1.00  0.00           C
ATOM   1870  HB2 LYS   119      24.909  42.360  29.070  1.00  0.00           H
ATOM   1871  HB3 LYS   119      23.694  43.293  29.840  1.00  0.00           H
ATOM   1872  CG  LYS   119      24.105  43.880  27.817  1.00  0.00           C
ATOM   1873  HG2 LYS   119      23.724  44.892  27.951  1.00  0.00           H
ATOM   1874  HG3 LYS   119      24.966  43.822  27.150  1.00  0.00           H
ATOM   1875  CD  LYS   119      22.957  43.102  27.137  1.00  0.00           C
ATOM   1876  HD2 LYS   119      23.037  42.026  27.298  1.00  0.00           H
ATOM   1877  HD3 LYS   119      21.983  43.445  27.487  1.00  0.00           H
ATOM   1878  CE  LYS   119      23.012  43.498  25.636  1.00  0.00           C
ATOM   1879  HE2 LYS   119      22.700  44.534  25.504  1.00  0.00           H
ATOM   1880  HE3 LYS   119      24.019  43.456  25.219  1.00  0.00           H
ATOM   1881  NZ  LYS   119      22.112  42.664  24.782  1.00  0.00           N
ATOM   1882  HZ1 LYS   119      22.140  42.881  23.796  1.00  0.00           H
ATOM   1883  HZ2 LYS   119      21.186  42.888  25.117  1.00  0.00           H
ATOM   1884  HZ3 LYS   119      22.183  41.668  24.929  1.00  0.00           H
ATOM   1885  C   LYS   119      25.119  45.620  30.223  1.00  0.00           C
ATOM   1886  O   LYS   119      25.448  46.628  29.576  1.00  0.00           O
ATOM   1887  N   ALA   120      24.395  45.673  31.317  1.00  0.00           N
ATOM   1888  H   ALA   120      24.252  44.817  31.833  1.00  0.00           H
ATOM   1889  CA  ALA   120      23.679  46.778  31.781  1.00  0.00           C
ATOM   1890  HA  ALA   120      23.267  47.183  30.857  1.00  0.00           H
ATOM   1891  CB  ALA   120      22.623  46.434  32.829  1.00  0.00           C
ATOM   1892  HB1 ALA   120      21.973  47.307  32.794  1.00  0.00           H
ATOM   1893  HB2 ALA   120      23.015  46.182  33.814  1.00  0.00           H
ATOM   1894  HB3 ALA   120      21.979  45.663  32.405  1.00  0.00           H
ATOM   1895  C   ALA   120      24.570  47.919  32.332  1.00  0.00           C
ATOM   1896  O   ALA   120      24.281  49.102  32.104  1.00  0.00           O
ATOM   1897  N   PHE   121      25.707  47.600  33.002  1.00  0.00           N
ATOM   1898  H   PHE   121      25.914  46.624  33.159  1.00  0.00           H
ATOM   1899  CA  PHE   121      26.812  48.568  33.284  1.00  0.00           C
ATOM   1900  HA  PHE   121      26.456  49.357  33.946  1.00  0.00           H
ATOM   1901  CB  PHE   121      27.831  47.754  34.131  1.00  0.00           C
ATOM   1902  HB2 PHE   121      27.324  47.396  35.028  1.00  0.00           H
ATOM   1903  HB3 PHE   121      28.090  46.856  33.572  1.00  0.00           H
ATOM   1904  CG  PHE   121      29.098  48.433  34.609  1.00  0.00           C
ATOM   1905  CD1 PHE   121      29.034  49.451  35.602  1.00  0.00           C
ATOM   1906  HD1 PHE   121      28.120  49.815  36.046  1.00  0.00           H
ATOM   1907  CE1 PHE   121      30.225  50.083  36.024  1.00  0.00           C
ATOM   1908  HE1 PHE   121      30.138  50.827  36.802  1.00  0.00           H
ATOM   1909  CZ  PHE   121      31.436  49.842  35.353  1.00  0.00           C
ATOM   1910  HZ  PHE   121      32.250  50.465  35.692  1.00  0.00           H
ATOM   1911  CE2 PHE   121      31.474  48.857  34.349  1.00  0.00           C
ATOM   1912  HE2 PHE   121      32.372  48.600  33.807  1.00  0.00           H
ATOM   1913  CD2 PHE   121      30.321  48.173  33.978  1.00  0.00           C
ATOM   1914  HD2 PHE   121      30.261  47.433  33.195  1.00  0.00           H
ATOM   1915  C   PHE   121      27.444  49.113  31.996  1.00  0.00           C
ATOM   1916  O   PHE   121      27.825  50.304  31.900  1.00  0.00           O
ATOM   1917  N   ILE   122      27.595  48.258  31.004  1.00  0.00           N
ATOM   1918  H   ILE   122      27.374  47.281  31.129  1.00  0.00           H
ATOM   1919  CA  ILE   122      28.219  48.672  29.744  1.00  0.00           C
ATOM   1920  HA  ILE   122      29.085  49.226  30.109  1.00  0.00           H
ATOM   1921  CB  ILE   122      28.742  47.420  28.950  1.00  0.00           C
ATOM   1922  HB  ILE   122      27.960  46.665  28.882  1.00  0.00           H
ATOM   1923  CG2 ILE   122      29.060  47.846  27.528  1.00  0.00           C
ATOM   1924 HG21 ILE   122      28.184  48.163  26.963  1.00  0.00           H
ATOM   1925 HG22 ILE   122      29.481  46.999  26.987  1.00  0.00           H
ATOM   1926 HG23 ILE   122      29.734  48.701  27.583  1.00  0.00           H
ATOM   1927  CG1 ILE   122      29.919  46.714  29.649  1.00  0.00           C
ATOM   1928 HG12 ILE   122      29.552  46.516  30.657  1.00  0.00           H
ATOM   1929 HG13 ILE   122      30.150  45.745  29.206  1.00  0.00           H
ATOM   1930  CD1 ILE   122      31.125  47.572  29.849  1.00  0.00           C
ATOM   1931 HD11 ILE   122      31.895  47.068  30.432  1.00  0.00           H
ATOM   1932 HD12 ILE   122      30.818  48.414  30.469  1.00  0.00           H
ATOM   1933 HD13 ILE   122      31.407  47.990  28.883  1.00  0.00           H
ATOM   1934  C   ILE   122      27.374  49.729  28.991  1.00  0.00           C
ATOM   1935  O   ILE   122      27.884  50.610  28.314  1.00  0.00           O
ATOM   1936  N   ASP   123      26.070  49.620  29.114  1.00  0.00           N
ATOM   1937  H   ASP   123      25.600  48.747  29.308  1.00  0.00           H
ATOM   1938  CA  ASP   123      25.117  50.624  28.578  1.00  0.00           C
ATOM   1939  HA  ASP   123      25.276  50.736  27.506  1.00  0.00           H
ATOM   1940  CB  ASP   123      23.670  50.215  28.854  1.00  0.00           C
ATOM   1941  HB2 ASP   123      23.843  49.649  29.769  1.00  0.00           H
ATOM   1942  HB3 ASP   123      23.018  51.068  29.038  1.00  0.00           H
ATOM   1943  CG  ASP   123      23.030  49.250  27.840  1.00  0.00           C
ATOM   1944  OD1 ASP   123      23.684  48.807  26.865  1.00  0.00           O
ATOM   1945  OD2 ASP   123      21.814  49.041  27.905  1.00  0.00           O
ATOM   1946  C   ASP   123      25.324  52.055  29.166  1.00  0.00           C
ATOM   1947  O   ASP   123      24.977  53.032  28.480  1.00  0.00           O
ATOM   1948  N   GLU   124      25.893  52.135  30.391  1.00  0.00           N
ATOM   1949  H   GLU   124      25.960  51.229  30.832  1.00  0.00           H
ATOM   1950  CA  GLU   124      26.262  53.316  31.172  1.00  0.00           C
ATOM   1951  HA  GLU   124      25.590  54.169  31.073  1.00  0.00           H
ATOM   1952  CB  GLU   124      26.222  52.945  32.694  1.00  0.00           C
ATOM   1953  HB2 GLU   124      27.116  52.421  33.034  1.00  0.00           H
ATOM   1954  HB3 GLU   124      26.400  53.902  33.186  1.00  0.00           H
ATOM   1955  CG  GLU   124      24.927  52.356  33.275  1.00  0.00           C
ATOM   1956  HG2 GLU   124      24.751  51.389  32.804  1.00  0.00           H
ATOM   1957  HG3 GLU   124      25.054  52.059  34.317  1.00  0.00           H
ATOM   1958  CD  GLU   124      23.684  53.239  33.300  1.00  0.00           C
ATOM   1959  OE1 GLU   124      22.580  52.904  32.840  1.00  0.00           O
ATOM   1960  OE2 GLU   124      23.753  54.389  33.823  1.00  0.00           O
ATOM   1961  C   GLU   124      27.663  53.787  30.787  1.00  0.00           C
ATOM   1962  O   GLU   124      27.892  54.969  30.775  1.00  0.00           O
ATOM   1963  N   GLN   125      28.574  52.911  30.340  1.00  0.00           N
ATOM   1964  H   GLN   125      28.267  51.959  30.207  1.00  0.00           H
ATOM   1965  CA  GLN   125      29.930  53.258  29.994  1.00  0.00           C
ATOM   1966  HA  GLN   125      30.143  54.277  30.319  1.00  0.00           H
ATOM   1967  CB  GLN   125      30.916  52.322  30.658  1.00  0.00           C
ATOM   1968  HB2 GLN   125      30.648  51.296  30.405  1.00  0.00           H
ATOM   1969  HB3 GLN   125      31.952  52.514  30.378  1.00  0.00           H
ATOM   1970  CG  GLN   125      30.944  52.503  32.218  1.00  0.00           C
ATOM   1971  HG2 GLN   125      29.886  52.361  32.436  1.00  0.00           H
ATOM   1972  HG3 GLN   125      31.585  51.691  32.562  1.00  0.00           H
ATOM   1973  CD  GLN   125      31.471  53.863  32.707  1.00  0.00           C
ATOM   1974  OE1 GLN   125      31.160  54.213  33.783  1.00  0.00           O
ATOM   1975  NE2 GLN   125      32.367  54.534  31.994  1.00  0.00           N
ATOM   1976 HE21 GLN   125      32.739  55.386  32.389  1.00  0.00           H
ATOM   1977 HE22 GLN   125      32.767  54.248  31.112  1.00  0.00           H
ATOM   1978  C   GLN   125      30.250  53.473  28.511  1.00  0.00           C
ATOM   1979  O   GLN   125      31.015  54.378  28.144  1.00  0.00           O
ATOM   1980  N   PHE   126      29.563  52.682  27.698  1.00  0.00           N
ATOM   1981  H   PHE   126      29.031  51.949  28.146  1.00  0.00           H
ATOM   1982  CA  PHE   126      29.506  52.682  26.188  1.00  0.00           C
ATOM   1983  HA  PHE   126      30.112  53.517  25.836  1.00  0.00           H
ATOM   1984  CB  PHE   126      30.358  51.480  25.734  1.00  0.00           C
ATOM   1985  HB2 PHE   126      29.857  50.525  25.894  1.00  0.00           H
ATOM   1986  HB3 PHE   126      30.449  51.557  24.651  1.00  0.00           H
ATOM   1987  CG  PHE   126      31.771  51.451  26.278  1.00  0.00           C
ATOM   1988  CD1 PHE   126      32.025  50.993  27.563  1.00  0.00           C
ATOM   1989  HD1 PHE   126      31.162  50.641  28.107  1.00  0.00           H
ATOM   1990  CE1 PHE   126      33.297  50.936  28.130  1.00  0.00           C
ATOM   1991  HE1 PHE   126      33.482  50.512  29.106  1.00  0.00           H
ATOM   1992  CZ  PHE   126      34.387  51.210  27.322  1.00  0.00           C
ATOM   1993  HZ  PHE   126      35.390  51.138  27.718  1.00  0.00           H
ATOM   1994  CE2 PHE   126      34.211  51.674  26.034  1.00  0.00           C
ATOM   1995  HE2 PHE   126      35.054  52.084  25.497  1.00  0.00           H
ATOM   1996  CD2 PHE   126      32.894  51.838  25.507  1.00  0.00           C
ATOM   1997  HD2 PHE   126      32.784  52.347  24.561  1.00  0.00           H
ATOM   1998  C   PHE   126      28.060  52.806  25.601  1.00  0.00           C
ATOM   1999  O   PHE   126      27.410  51.745  25.499  1.00  0.00           O
ATOM   2000  N   PRO   127      27.570  54.020  25.251  1.00  0.00           N
ATOM   2001  CD  PRO   127      28.356  55.213  25.258  1.00  0.00           C
ATOM   2002  HD2 PRO   127      28.829  55.210  24.275  1.00  0.00           H
ATOM   2003  HD3 PRO   127      29.116  55.296  26.033  1.00  0.00           H
ATOM   2004  CG  PRO   127      27.280  56.335  25.464  1.00  0.00           C
ATOM   2005  HG2 PRO   127      27.550  57.259  24.954  1.00  0.00           H
ATOM   2006  HG3 PRO   127      27.234  56.388  26.552  1.00  0.00           H
ATOM   2007  CB  PRO   127      26.028  55.791  24.924  1.00  0.00           C
ATOM   2008  HB2 PRO   127      26.075  56.150  23.896  1.00  0.00           H
ATOM   2009  HB3 PRO   127      25.157  56.114  25.495  1.00  0.00           H
ATOM   2010  CA  PRO   127      26.178  54.303  24.893  1.00  0.00           C
ATOM   2011  HA  PRO   127      25.521  53.893  25.660  1.00  0.00           H
ATOM   2012  C   PRO   127      25.779  53.671  23.588  1.00  0.00           C
ATOM   2013  O   PRO   127      24.583  53.612  23.210  1.00  0.00           O
ATOM   2014  N   GLN   128      26.671  53.031  22.815  1.00  0.00           N
ATOM   2015  H   GLN   128      27.623  53.258  23.065  1.00  0.00           H
ATOM   2016  CA  GLN   128      26.452  52.243  21.584  1.00  0.00           C
ATOM   2017  HA  GLN   128      25.398  52.004  21.450  1.00  0.00           H
ATOM   2018  CB  GLN   128      26.971  53.028  20.335  1.00  0.00           C
ATOM   2019  HB2 GLN   128      28.023  53.313  20.369  1.00  0.00           H
ATOM   2020  HB3 GLN   128      26.742  52.477  19.422  1.00  0.00           H
ATOM   2021  CG  GLN   128      26.301  54.462  20.208  1.00  0.00           C
ATOM   2022  HG2 GLN   128      25.232  54.249  20.215  1.00  0.00           H
ATOM   2023  HG3 GLN   128      26.565  55.097  21.054  1.00  0.00           H
ATOM   2024  CD  GLN   128      26.723  55.209  18.918  1.00  0.00           C
ATOM   2025  OE1 GLN   128      27.283  54.651  18.001  1.00  0.00           O
ATOM   2026  NE2 GLN   128      26.398  56.458  18.852  1.00  0.00           N
ATOM   2027 HE21 GLN   128      26.592  56.881  17.956  1.00  0.00           H
ATOM   2028 HE22 GLN   128      26.095  57.024  19.631  1.00  0.00           H
ATOM   2029  C   GLN   128      27.327  50.920  21.714  1.00  0.00           C
ATOM   2030  O   GLN   128      27.469  50.165  20.688  1.00  0.00           O
ATOM   2031  N   GLY   129      27.834  50.639  22.939  1.00  0.00           N
ATOM   2032  H   GLY   129      27.548  51.216  23.717  1.00  0.00           H
ATOM   2033  CA  GLY   129      28.749  49.500  23.275  1.00  0.00           C
ATOM   2034  HA2 GLY   129      28.616  49.246  24.327  1.00  0.00           H
ATOM   2035  HA3 GLY   129      28.493  48.603  22.712  1.00  0.00           H
ATOM   2036  C   GLY   129      30.285  49.760  22.988  1.00  0.00           C
ATOM   2037  O   GLY   129      30.595  50.695  22.257  1.00  0.00           O
ATOM   2038  N   ILE   130      31.170  48.836  23.421  1.00  0.00           N
ATOM   2039  H   ILE   130      30.677  48.082  23.879  1.00  0.00           H
ATOM   2040  CA  ILE   130      32.634  48.843  23.335  1.00  0.00           C
ATOM   2041  HA  ILE   130      33.003  49.763  23.787  1.00  0.00           H
ATOM   2042  CB  ILE   130      33.106  47.631  24.216  1.00  0.00           C
ATOM   2043  HB  ILE   130      32.557  46.704  24.056  1.00  0.00           H
ATOM   2044  CG2 ILE   130      34.603  47.342  24.000  1.00  0.00           C
ATOM   2045 HG21 ILE   130      35.052  46.576  24.632  1.00  0.00           H
ATOM   2046 HG22 ILE   130      35.220  48.236  24.089  1.00  0.00           H
ATOM   2047 HG23 ILE   130      34.600  46.867  23.019  1.00  0.00           H
ATOM   2048  CG1 ILE   130      32.875  47.792  25.738  1.00  0.00           C
ATOM   2049 HG12 ILE   130      33.546  48.624  25.953  1.00  0.00           H
ATOM   2050 HG13 ILE   130      31.894  48.233  25.917  1.00  0.00           H
ATOM   2051  CD1 ILE   130      33.174  46.618  26.700  1.00  0.00           C
ATOM   2052 HD11 ILE   130      32.861  46.967  27.685  1.00  0.00           H
ATOM   2053 HD12 ILE   130      34.220  46.315  26.695  1.00  0.00           H
ATOM   2054 HD13 ILE   130      32.454  45.808  26.582  1.00  0.00           H
ATOM   2055  C   ILE   130      33.142  48.698  21.863  1.00  0.00           C
ATOM   2056  O   ILE   130      32.864  47.791  21.079  1.00  0.00           O
ATOM   2057  N   SER   131      34.050  49.584  21.470  1.00  0.00           N
ATOM   2058  H   SER   131      34.340  50.304  22.116  1.00  0.00           H
ATOM   2059  CA  SER   131      34.595  49.587  20.088  1.00  0.00           C
ATOM   2060  HA  SER   131      33.858  49.443  19.298  1.00  0.00           H
ATOM   2061  CB  SER   131      35.220  51.003  19.730  1.00  0.00           C
ATOM   2062  HB2 SER   131      35.354  50.978  18.649  1.00  0.00           H
ATOM   2063  HB3 SER   131      34.484  51.753  20.021  1.00  0.00           H
ATOM   2064  OG  SER   131      36.392  51.111  20.471  1.00  0.00           O
ATOM   2065  HG  SER   131      36.084  51.096  21.380  1.00  0.00           H
ATOM   2066  C   SER   131      35.606  48.471  19.889  1.00  0.00           C
ATOM   2067  O   SER   131      35.872  48.155  18.709  1.00  0.00           O
ATOM   2068  N   GLU   132      36.190  47.840  20.928  1.00  0.00           N
ATOM   2069  H   GLU   132      36.099  48.258  21.843  1.00  0.00           H
ATOM   2070  CA  GLU   132      37.261  46.828  20.846  1.00  0.00           C
ATOM   2071  HA  GLU   132      37.153  46.192  19.968  1.00  0.00           H
ATOM   2072  CB  GLU   132      38.606  47.581  20.730  1.00  0.00           C
ATOM   2073  HB2 GLU   132      38.724  48.303  21.538  1.00  0.00           H
ATOM   2074  HB3 GLU   132      39.411  46.878  20.945  1.00  0.00           H
ATOM   2075  CG  GLU   132      38.875  48.232  19.327  1.00  0.00           C
ATOM   2076  HG2 GLU   132      38.189  49.058  19.134  1.00  0.00           H
ATOM   2077  HG3 GLU   132      39.929  48.505  19.377  1.00  0.00           H
ATOM   2078  CD  GLU   132      38.853  47.238  18.140  1.00  0.00           C
ATOM   2079  OE1 GLU   132      38.837  46.008  18.366  1.00  0.00           O
ATOM   2080  OE2 GLU   132      38.789  47.667  16.972  1.00  0.00           O
ATOM   2081  C   GLU   132      37.333  45.956  22.161  1.00  0.00           C
ATOM   2082  O   GLU   132      37.442  46.567  23.203  1.00  0.00           O
ATOM   2083  N   PRO   133      37.519  44.574  22.147  1.00  0.00           N
ATOM   2084  CD  PRO   133      37.511  43.782  20.920  1.00  0.00           C
ATOM   2085  HD2 PRO   133      38.501  43.725  20.467  1.00  0.00           H
ATOM   2086  HD3 PRO   133      36.777  44.243  20.259  1.00  0.00           H
ATOM   2087  CG  PRO   133      36.999  42.363  21.320  1.00  0.00           C
ATOM   2088  HG2 PRO   133      37.537  41.531  20.866  1.00  0.00           H
ATOM   2089  HG3 PRO   133      35.920  42.304  21.174  1.00  0.00           H
ATOM   2090  CB  PRO   133      37.291  42.328  22.860  1.00  0.00           C
ATOM   2091  HB2 PRO   133      38.284  41.981  23.148  1.00  0.00           H
ATOM   2092  HB3 PRO   133      36.584  41.695  23.395  1.00  0.00           H
ATOM   2093  CA  PRO   133      37.206  43.784  23.335  1.00  0.00           C
ATOM   2094  HA  PRO   133      36.163  43.898  23.631  1.00  0.00           H
ATOM   2095  C   PRO   133      38.001  44.140  24.580  1.00  0.00           C
ATOM   2096  O   PRO   133      39.189  44.233  24.510  1.00  0.00           O
ATOM   2097  N   ILE   134      37.323  44.297  25.724  1.00  0.00           N
ATOM   2098  H   ILE   134      36.315  44.245  25.713  1.00  0.00           H
ATOM   2099  CA  ILE   134      37.963  44.748  26.932  1.00  0.00           C
ATOM   2100  HA  ILE   134      38.946  45.103  26.621  1.00  0.00           H
ATOM   2101  CB  ILE   134      37.231  45.963  27.732  1.00  0.00           C
ATOM   2102  HB  ILE   134      36.191  45.693  27.915  1.00  0.00           H
ATOM   2103  CG2 ILE   134      37.909  46.194  29.079  1.00  0.00           C
ATOM   2104 HG21 ILE   134      38.965  46.398  28.902  1.00  0.00           H
ATOM   2105 HG22 ILE   134      37.713  45.271  29.623  1.00  0.00           H
ATOM   2106 HG23 ILE   134      37.560  47.082  29.605  1.00  0.00           H
ATOM   2107  CG1 ILE   134      37.233  47.203  26.928  1.00  0.00           C
ATOM   2108 HG12 ILE   134      38.287  47.445  26.799  1.00  0.00           H
ATOM   2109 HG13 ILE   134      36.845  47.042  25.922  1.00  0.00           H
ATOM   2110  CD1 ILE   134      36.538  48.445  27.462  1.00  0.00           C
ATOM   2111 HD11 ILE   134      35.512  48.208  27.747  1.00  0.00           H
ATOM   2112 HD12 ILE   134      36.420  49.234  26.721  1.00  0.00           H
ATOM   2113 HD13 ILE   134      37.051  48.811  28.352  1.00  0.00           H
ATOM   2114  C   ILE   134      38.391  43.473  27.812  1.00  0.00           C
ATOM   2115  O   ILE   134      37.486  42.666  28.150  1.00  0.00           O
ATOM   2116  N   PRO   135      39.620  43.214  28.187  1.00  0.00           N
ATOM   2117  CD  PRO   135      40.869  43.951  27.920  1.00  0.00           C
ATOM   2118  HD2 PRO   135      41.093  44.532  28.814  1.00  0.00           H
ATOM   2119  HD3 PRO   135      40.980  44.380  26.924  1.00  0.00           H
ATOM   2120  CG  PRO   135      41.874  42.797  27.867  1.00  0.00           C
ATOM   2121  HG2 PRO   135      42.908  43.109  28.018  1.00  0.00           H
ATOM   2122  HG3 PRO   135      41.875  42.377  26.861  1.00  0.00           H
ATOM   2123  CB  PRO   135      41.450  41.714  28.864  1.00  0.00           C
ATOM   2124  HB2 PRO   135      42.066  41.882  29.748  1.00  0.00           H
ATOM   2125  HB3 PRO   135      41.642  40.744  28.406  1.00  0.00           H
ATOM   2126  CA  PRO   135      39.911  41.969  28.997  1.00  0.00           C
ATOM   2127  HA  PRO   135      39.356  41.140  28.559  1.00  0.00           H
ATOM   2128  C   PRO   135      39.406  42.069  30.479  1.00  0.00           C
ATOM   2129  O   PRO   135      39.504  43.180  31.010  1.00  0.00           O
ATOM   2130  N   LEU   136      38.856  41.036  31.061  1.00  0.00           N
ATOM   2131  H   LEU   136      38.967  40.132  30.623  1.00  0.00           H
ATOM   2132  CA  LEU   136      38.151  41.020  32.313  1.00  0.00           C
ATOM   2133  HA  LEU   136      38.316  41.905  32.929  1.00  0.00           H
ATOM   2134  CB  LEU   136      36.657  40.789  32.025  1.00  0.00           C
ATOM   2135  HB2 LEU   136      36.396  41.545  31.285  1.00  0.00           H
ATOM   2136  HB3 LEU   136      36.599  39.813  31.541  1.00  0.00           H
ATOM   2137  CG  LEU   136      35.649  40.686  33.197  1.00  0.00           C
ATOM   2138  HG  LEU   136      35.829  41.543  33.845  1.00  0.00           H
ATOM   2139  CD1 LEU   136      34.220  41.026  32.690  1.00  0.00           C
ATOM   2140 HD11 LEU   136      33.854  40.204  32.075  1.00  0.00           H
ATOM   2141 HD12 LEU   136      34.207  41.951  32.111  1.00  0.00           H
ATOM   2142 HD13 LEU   136      33.654  41.096  33.619  1.00  0.00           H
ATOM   2143  CD2 LEU   136      35.651  39.407  33.919  1.00  0.00           C
ATOM   2144 HD21 LEU   136      34.732  39.201  34.465  1.00  0.00           H
ATOM   2145 HD22 LEU   136      35.925  38.546  33.310  1.00  0.00           H
ATOM   2146 HD23 LEU   136      36.500  39.406  34.604  1.00  0.00           H
ATOM   2147  C   LEU   136      38.767  39.955  33.200  1.00  0.00           C
ATOM   2148  O   LEU   136      38.899  38.775  32.770  1.00  0.00           O
ATOM   2149  N   GLY   137      39.176  40.435  34.378  1.00  0.00           N
ATOM   2150  H   GLY   137      39.049  41.409  34.610  1.00  0.00           H
ATOM   2151  CA  GLY   137      39.688  39.584  35.453  1.00  0.00           C
ATOM   2152  HA2 GLY   137      40.185  38.693  35.068  1.00  0.00           H
ATOM   2153  HA3 GLY   137      40.438  40.174  35.979  1.00  0.00           H
ATOM   2154  C   GLY   137      38.665  39.124  36.466  1.00  0.00           C
ATOM   2155  O   GLY   137      38.228  39.943  37.282  1.00  0.00           O
ATOM   2156  N   PHE   138      38.287  37.860  36.502  1.00  0.00           N
ATOM   2157  H   PHE   138      38.752  37.130  35.982  1.00  0.00           H
ATOM   2158  CA  PHE   138      37.314  37.246  37.453  1.00  0.00           C
ATOM   2159  HA  PHE   138      36.554  37.982  37.717  1.00  0.00           H
ATOM   2160  CB  PHE   138      36.630  35.990  36.758  1.00  0.00           C
ATOM   2161  HB2 PHE   138      36.256  36.324  35.789  1.00  0.00           H
ATOM   2162  HB3 PHE   138      37.356  35.193  36.592  1.00  0.00           H
ATOM   2163  CG  PHE   138      35.455  35.291  37.461  1.00  0.00           C
ATOM   2164  CD1 PHE   138      34.790  35.831  38.535  1.00  0.00           C
ATOM   2165  HD1 PHE   138      35.265  36.694  38.977  1.00  0.00           H
ATOM   2166  CE1 PHE   138      33.682  35.188  39.089  1.00  0.00           C
ATOM   2167  HE1 PHE   138      33.213  35.512  40.006  1.00  0.00           H
ATOM   2168  CZ  PHE   138      33.180  33.972  38.516  1.00  0.00           C
ATOM   2169  HZ  PHE   138      32.429  33.343  38.968  1.00  0.00           H
ATOM   2170  CE2 PHE   138      33.879  33.480  37.335  1.00  0.00           C
ATOM   2171  HE2 PHE   138      33.488  32.578  36.887  1.00  0.00           H
ATOM   2172  CD2 PHE   138      34.993  34.098  36.830  1.00  0.00           C
ATOM   2173  HD2 PHE   138      35.465  33.738  35.929  1.00  0.00           H
ATOM   2174  C   PHE   138      37.984  36.974  38.796  1.00  0.00           C
ATOM   2175  O   PHE   138      38.755  36.027  39.033  1.00  0.00           O
ATOM   2176  N   THR   139      37.590  37.736  39.797  1.00  0.00           N
ATOM   2177  H   THR   139      36.943  38.489  39.617  1.00  0.00           H
ATOM   2178  CA  THR   139      37.759  37.286  41.180  1.00  0.00           C
ATOM   2179  HA  THR   139      38.765  36.883  41.295  1.00  0.00           H
ATOM   2180  CB  THR   139      37.835  38.443  42.238  1.00  0.00           C
ATOM   2181  HB  THR   139      36.827  38.853  42.293  1.00  0.00           H
ATOM   2182  CG2 THR   139      38.142  37.925  43.621  1.00  0.00           C
ATOM   2183 HG21 THR   139      39.150  37.521  43.524  1.00  0.00           H
ATOM   2184 HG22 THR   139      37.403  37.167  43.880  1.00  0.00           H
ATOM   2185 HG23 THR   139      38.074  38.787  44.284  1.00  0.00           H
ATOM   2186  OG1 THR   139      38.747  39.456  41.860  1.00  0.00           O
ATOM   2187  HG1 THR   139      38.244  39.960  41.215  1.00  0.00           H
ATOM   2188  C   THR   139      36.770  36.132  41.508  1.00  0.00           C
ATOM   2189  O   THR   139      35.575  36.260  41.458  1.00  0.00           O
ATOM   2190  N   PHE   140      37.371  35.043  41.890  1.00  0.00           N
ATOM   2191  H   PHE   140      38.380  35.094  41.904  1.00  0.00           H
ATOM   2192  CA  PHE   140      36.686  33.805  42.242  1.00  0.00           C
ATOM   2193  HA  PHE   140      35.731  34.114  42.668  1.00  0.00           H
ATOM   2194  CB  PHE   140      36.479  32.894  40.943  1.00  0.00           C
ATOM   2195  HB2 PHE   140      35.995  33.507  40.182  1.00  0.00           H
ATOM   2196  HB3 PHE   140      37.522  32.637  40.758  1.00  0.00           H
ATOM   2197  CG  PHE   140      35.602  31.707  41.181  1.00  0.00           C
ATOM   2198  CD1 PHE   140      34.214  31.963  41.272  1.00  0.00           C
ATOM   2199  HD1 PHE   140      33.831  32.971  41.326  1.00  0.00           H
ATOM   2200  CE1 PHE   140      33.317  30.873  41.423  1.00  0.00           C
ATOM   2201  HE1 PHE   140      32.243  30.978  41.392  1.00  0.00           H
ATOM   2202  CZ  PHE   140      33.799  29.589  41.460  1.00  0.00           C
ATOM   2203  HZ  PHE   140      33.097  28.770  41.510  1.00  0.00           H
ATOM   2204  CE2 PHE   140      35.164  29.346  41.284  1.00  0.00           C
ATOM   2205  HE2 PHE   140      35.524  28.331  41.375  1.00  0.00           H
ATOM   2206  CD2 PHE   140      36.057  30.416  41.022  1.00  0.00           C
ATOM   2207  HD2 PHE   140      37.092  30.154  40.858  1.00  0.00           H
ATOM   2208  C   PHE   140      37.409  33.129  43.348  1.00  0.00           C
ATOM   2209  O   PHE   140      38.290  32.209  43.200  1.00  0.00           O
ATOM   2210  N   SER   141      37.110  33.612  44.558  1.00  0.00           N
ATOM   2211  H   SER   141      36.417  34.341  44.659  1.00  0.00           H
ATOM   2212  CA  SER   141      37.986  33.403  45.738  1.00  0.00           C
ATOM   2213  HA  SER   141      39.008  33.201  45.419  1.00  0.00           H
ATOM   2214  CB  SER   141      38.163  34.630  46.651  1.00  0.00           C
ATOM   2215  HB2 SER   141      37.203  35.014  46.994  1.00  0.00           H
ATOM   2216  HB3 SER   141      38.789  34.245  47.457  1.00  0.00           H
ATOM   2217  OG  SER   141      38.752  35.660  45.890  1.00  0.00           O
ATOM   2218  HG  SER   141      38.737  36.465  46.413  1.00  0.00           H
ATOM   2219  C   SER   141      37.534  32.190  46.514  1.00  0.00           C
ATOM   2220  O   SER   141      37.928  31.918  47.683  1.00  0.00           O
ATOM   2221  N   PHE   142      36.750  31.287  45.866  1.00  0.00           N
ATOM   2222  H   PHE   142      36.453  31.586  44.949  1.00  0.00           H
ATOM   2223  CA  PHE   142      36.224  29.971  46.277  1.00  0.00           C
ATOM   2224  HA  PHE   142      35.818  30.014  47.288  1.00  0.00           H
ATOM   2225  CB  PHE   142      35.077  29.620  45.331  1.00  0.00           C
ATOM   2226  HB2 PHE   142      35.412  29.693  44.297  1.00  0.00           H
ATOM   2227  HB3 PHE   142      34.882  28.549  45.391  1.00  0.00           H
ATOM   2228  CG  PHE   142      33.799  30.497  45.551  1.00  0.00           C
ATOM   2229  CD1 PHE   142      33.815  31.733  44.915  1.00  0.00           C
ATOM   2230  HD1 PHE   142      34.598  31.994  44.218  1.00  0.00           H
ATOM   2231  CE1 PHE   142      32.698  32.623  45.139  1.00  0.00           C
ATOM   2232  HE1 PHE   142      32.719  33.580  44.639  1.00  0.00           H
ATOM   2233  CZ  PHE   142      31.526  32.165  45.809  1.00  0.00           C
ATOM   2234  HZ  PHE   142      30.590  32.699  45.881  1.00  0.00           H
ATOM   2235  CE2 PHE   142      31.574  30.925  46.491  1.00  0.00           C
ATOM   2236  HE2 PHE   142      30.822  30.578  47.184  1.00  0.00           H
ATOM   2237  CD2 PHE   142      32.708  30.083  46.360  1.00  0.00           C
ATOM   2238  HD2 PHE   142      32.830  29.153  46.895  1.00  0.00           H
ATOM   2239  C   PHE   142      37.222  28.831  46.166  1.00  0.00           C
ATOM   2240  O   PHE   142      38.132  29.002  45.340  1.00  0.00           O
ATOM   2241  N   PRO   143      37.149  27.755  47.002  1.00  0.00           N
ATOM   2242  CD  PRO   143      36.137  27.445  47.963  1.00  0.00           C
ATOM   2243  HD2 PRO   143      35.265  27.170  47.369  1.00  0.00           H
ATOM   2244  HD3 PRO   143      35.803  28.263  48.602  1.00  0.00           H
ATOM   2245  CG  PRO   143      36.608  26.146  48.733  1.00  0.00           C
ATOM   2246  HG2 PRO   143      35.943  25.294  48.869  1.00  0.00           H
ATOM   2247  HG3 PRO   143      36.869  26.430  49.753  1.00  0.00           H
ATOM   2248  CB  PRO   143      37.846  25.633  47.899  1.00  0.00           C
ATOM   2249  HB2 PRO   143      37.518  24.648  47.569  1.00  0.00           H
ATOM   2250  HB3 PRO   143      38.714  25.535  48.551  1.00  0.00           H
ATOM   2251  CA  PRO   143      38.111  26.656  46.753  1.00  0.00           C
ATOM   2252  HA  PRO   143      39.127  27.022  46.895  1.00  0.00           H
ATOM   2253  C   PRO   143      37.999  26.028  45.374  1.00  0.00           C
ATOM   2254  O   PRO   143      37.058  25.397  44.985  1.00  0.00           O
ATOM   2255  N   ALA   144      39.083  26.128  44.558  1.00  0.00           N
ATOM   2256  H   ALA   144      39.891  26.618  44.912  1.00  0.00           H
ATOM   2257  CA  ALA   144      39.086  25.652  43.185  1.00  0.00           C
ATOM   2258  HA  ALA   144      38.464  24.757  43.207  1.00  0.00           H
ATOM   2259  CB  ALA   144      38.552  26.732  42.292  1.00  0.00           C
ATOM   2260  HB1 ALA   144      37.511  27.012  42.453  1.00  0.00           H
ATOM   2261  HB2 ALA   144      38.615  26.551  41.220  1.00  0.00           H
ATOM   2262  HB3 ALA   144      39.169  27.614  42.466  1.00  0.00           H
ATOM   2263  C   ALA   144      40.552  25.206  42.874  1.00  0.00           C
ATOM   2264  O   ALA   144      41.472  25.990  43.143  1.00  0.00           O
ATOM   2265  N   SER   145      40.696  24.061  42.225  1.00  0.00           N
ATOM   2266  H   SER   145      39.878  23.468  42.192  1.00  0.00           H
ATOM   2267  CA  SER   145      41.843  23.621  41.436  1.00  0.00           C
ATOM   2268  HA  SER   145      42.787  23.598  41.979  1.00  0.00           H
ATOM   2269  CB  SER   145      41.651  22.188  40.890  1.00  0.00           C
ATOM   2270  HB2 SER   145      40.960  22.254  40.050  1.00  0.00           H
ATOM   2271  HB3 SER   145      42.605  21.896  40.452  1.00  0.00           H
ATOM   2272  OG  SER   145      41.211  21.242  41.816  1.00  0.00           O
ATOM   2273  HG  SER   145      40.400  20.837  41.500  1.00  0.00           H
ATOM   2274  C   SER   145      41.959  24.631  40.249  1.00  0.00           C
ATOM   2275  O   SER   145      40.952  24.974  39.671  1.00  0.00           O
ATOM   2276  N   GLN   146      43.155  24.907  39.727  1.00  0.00           N
ATOM   2277  H   GLN   146      43.894  24.570  40.326  1.00  0.00           H
ATOM   2278  CA  GLN   146      43.585  25.590  38.516  1.00  0.00           C
ATOM   2279  HA  GLN   146      42.941  25.443  37.650  1.00  0.00           H
ATOM   2280  CB  GLN   146      43.440  27.129  39.005  1.00  0.00           C
ATOM   2281  HB2 GLN   146      42.388  27.413  39.024  1.00  0.00           H
ATOM   2282  HB3 GLN   146      43.677  27.199  40.067  1.00  0.00           H
ATOM   2283  CG  GLN   146      44.204  28.040  38.088  1.00  0.00           C
ATOM   2284  HG2 GLN   146      45.283  27.887  38.046  1.00  0.00           H
ATOM   2285  HG3 GLN   146      43.791  28.069  37.079  1.00  0.00           H
ATOM   2286  CD  GLN   146      44.077  29.446  38.694  1.00  0.00           C
ATOM   2287  OE1 GLN   146      44.368  29.756  39.833  1.00  0.00           O
ATOM   2288  NE2 GLN   146      43.698  30.408  37.859  1.00  0.00           N
ATOM   2289 HE21 GLN   146      43.719  31.351  38.219  1.00  0.00           H
ATOM   2290 HE22 GLN   146      43.308  30.138  36.967  1.00  0.00           H
ATOM   2291  C   GLN   146      45.012  25.286  38.129  1.00  0.00           C
ATOM   2292  O   GLN   146      45.904  24.999  38.981  1.00  0.00           O
ATOM   2293  N   ASN   147      45.290  25.197  36.836  1.00  0.00           N
ATOM   2294  H   ASN   147      44.549  25.217  36.150  1.00  0.00           H
ATOM   2295  CA  ASN   147      46.682  24.796  36.369  1.00  0.00           C
ATOM   2296  HA  ASN   147      47.339  24.700  37.234  1.00  0.00           H
ATOM   2297  CB  ASN   147      46.667  23.358  35.790  1.00  0.00           C
ATOM   2298  HB2 ASN   147      46.054  23.283  34.890  1.00  0.00           H
ATOM   2299  HB3 ASN   147      47.702  23.277  35.460  1.00  0.00           H
ATOM   2300  CG  ASN   147      46.461  22.259  36.782  1.00  0.00           C
ATOM   2301  OD1 ASN   147      47.269  21.895  37.583  1.00  0.00           O
ATOM   2302  ND2 ASN   147      45.212  21.775  36.752  1.00  0.00           N
ATOM   2303 HD21 ASN   147      44.600  22.024  35.987  1.00  0.00           H
ATOM   2304 HD22 ASN   147      45.006  20.949  37.296  1.00  0.00           H
ATOM   2305  C   ASN   147      47.397  25.771  35.317  1.00  0.00           C
ATOM   2306  O   ASN   147      48.459  25.502  34.748  1.00  0.00           O
ATOM   2307  N   LYS   148      46.688  26.913  35.028  1.00  0.00           N
ATOM   2308  H   LYS   148      45.867  27.098  35.587  1.00  0.00           H
ATOM   2309  CA  LYS   148      46.999  28.041  34.139  1.00  0.00           C
ATOM   2310  HA  LYS   148      48.036  28.358  34.245  1.00  0.00           H
ATOM   2311  CB  LYS   148      46.808  27.718  32.679  1.00  0.00           C
ATOM   2312  HB2 LYS   148      47.042  28.618  32.109  1.00  0.00           H
ATOM   2313  HB3 LYS   148      47.374  26.827  32.410  1.00  0.00           H
ATOM   2314  CG  LYS   148      45.390  27.445  32.260  1.00  0.00           C
ATOM   2315  HG2 LYS   148      44.980  26.484  32.572  1.00  0.00           H
ATOM   2316  HG3 LYS   148      44.671  28.202  32.573  1.00  0.00           H
ATOM   2317  CD  LYS   148      45.436  27.404  30.789  1.00  0.00           C
ATOM   2318  HD2 LYS   148      45.914  28.226  30.256  1.00  0.00           H
ATOM   2319  HD3 LYS   148      45.999  26.519  30.490  1.00  0.00           H
ATOM   2320  CE  LYS   148      44.087  27.319  30.178  1.00  0.00           C
ATOM   2321  HE2 LYS   148      43.470  28.080  30.655  1.00  0.00           H
ATOM   2322  HE3 LYS   148      44.204  27.682  29.157  1.00  0.00           H
ATOM   2323  NZ  LYS   148      43.519  25.971  30.210  1.00  0.00           N
ATOM   2324  HZ1 LYS   148      42.638  25.916  29.719  1.00  0.00           H
ATOM   2325  HZ2 LYS   148      43.391  25.694  31.172  1.00  0.00           H
ATOM   2326  HZ3 LYS   148      44.241  25.343  29.886  1.00  0.00           H
ATOM   2327  C   LYS   148      46.169  29.235  34.525  1.00  0.00           C
ATOM   2328  O   LYS   148      45.155  29.054  35.143  1.00  0.00           O
ATOM   2329  N   ILE   149      46.563  30.469  34.186  1.00  0.00           N
ATOM   2330  H   ILE   149      47.378  30.524  33.593  1.00  0.00           H
ATOM   2331  CA  ILE   149      45.906  31.716  34.826  1.00  0.00           C
ATOM   2332  HA  ILE   149      46.072  31.629  35.899  1.00  0.00           H
ATOM   2333  CB  ILE   149      46.561  33.033  34.313  1.00  0.00           C
ATOM   2334  HB  ILE   149      47.647  32.972  34.391  1.00  0.00           H
ATOM   2335  CG2 ILE   149      46.365  33.341  32.811  1.00  0.00           C
ATOM   2336 HG21 ILE   149      46.823  34.283  32.508  1.00  0.00           H
ATOM   2337 HG22 ILE   149      45.301  33.414  32.587  1.00  0.00           H
ATOM   2338 HG23 ILE   149      46.775  32.612  32.111  1.00  0.00           H
ATOM   2339  CG1 ILE   149      46.099  34.328  35.015  1.00  0.00           C
ATOM   2340 HG12 ILE   149      46.660  35.131  34.537  1.00  0.00           H
ATOM   2341 HG13 ILE   149      45.033  34.433  34.817  1.00  0.00           H
ATOM   2342  CD1 ILE   149      46.368  34.295  36.542  1.00  0.00           C
ATOM   2343 HD11 ILE   149      45.730  33.592  37.080  1.00  0.00           H
ATOM   2344 HD12 ILE   149      46.112  35.278  36.938  1.00  0.00           H
ATOM   2345 HD13 ILE   149      47.348  34.037  36.942  1.00  0.00           H
ATOM   2346  C   ILE   149      44.312  31.706  34.666  1.00  0.00           C
ATOM   2347  O   ILE   149      43.561  32.236  35.459  1.00  0.00           O
ATOM   2348  N   ASN   150      43.804  31.267  33.528  1.00  0.00           N
ATOM   2349  H   ASN   150      44.453  30.863  32.868  1.00  0.00           H
ATOM   2350  CA  ASN   150      42.568  31.433  32.863  1.00  0.00           C
ATOM   2351  HA  ASN   150      41.976  32.126  33.463  1.00  0.00           H
ATOM   2352  CB  ASN   150      42.793  31.931  31.436  1.00  0.00           C
ATOM   2353  HB2 ASN   150      41.829  32.174  30.987  1.00  0.00           H
ATOM   2354  HB3 ASN   150      43.334  32.872  31.539  1.00  0.00           H
ATOM   2355  CG  ASN   150      43.661  30.968  30.634  1.00  0.00           C
ATOM   2356  OD1 ASN   150      44.748  30.578  30.986  1.00  0.00           O
ATOM   2357  ND2 ASN   150      43.151  30.612  29.530  1.00  0.00           N
ATOM   2358 HD21 ASN   150      42.222  30.876  29.232  1.00  0.00           H
ATOM   2359 HD22 ASN   150      43.695  29.950  28.995  1.00  0.00           H
ATOM   2360  C   ASN   150      41.778  30.120  32.871  1.00  0.00           C
ATOM   2361  O   ASN   150      41.002  29.886  31.928  1.00  0.00           O
ATOM   2362  N   GLU   151      41.919  29.288  33.898  1.00  0.00           N
ATOM   2363  H   GLU   151      42.643  29.438  34.586  1.00  0.00           H
ATOM   2364  CA  GLU   151      40.896  28.327  34.307  1.00  0.00           C
ATOM   2365  HA  GLU   151      39.932  28.543  33.848  1.00  0.00           H
ATOM   2366  CB  GLU   151      41.208  26.952  33.884  1.00  0.00           C
ATOM   2367  HB2 GLU   151      40.345  26.328  34.117  1.00  0.00           H
ATOM   2368  HB3 GLU   151      41.376  27.060  32.813  1.00  0.00           H
ATOM   2369  CG  GLU   151      42.484  26.440  34.590  1.00  0.00           C
ATOM   2370  HG2 GLU   151      43.274  27.191  34.590  1.00  0.00           H
ATOM   2371  HG3 GLU   151      42.324  26.242  35.650  1.00  0.00           H
ATOM   2372  CD  GLU   151      43.068  25.242  33.879  1.00  0.00           C
ATOM   2373  OE1 GLU   151      42.879  24.955  32.720  1.00  0.00           O
ATOM   2374  OE2 GLU   151      43.728  24.459  34.614  1.00  0.00           O
ATOM   2375  C   GLU   151      40.552  28.376  35.840  1.00  0.00           C
ATOM   2376  O   GLU   151      41.370  28.918  36.531  1.00  0.00           O
ATOM   2377  N   GLY   152      39.436  27.934  36.375  1.00  0.00           N
ATOM   2378  H   GLY   152      38.783  27.590  35.684  1.00  0.00           H
ATOM   2379  CA  GLY   152      39.152  27.840  37.788  1.00  0.00           C
ATOM   2380  HA2 GLY   152      40.019  27.721  38.438  1.00  0.00           H
ATOM   2381  HA3 GLY   152      38.499  28.644  38.126  1.00  0.00           H
ATOM   2382  C   GLY   152      38.178  26.640  38.018  1.00  0.00           C
ATOM   2383  O   GLY   152      37.006  26.861  37.879  1.00  0.00           O
ATOM   2384  N   ILE   153      38.627  25.417  38.309  1.00  0.00           N
ATOM   2385  H   ILE   153      39.611  25.356  38.525  1.00  0.00           H
ATOM   2386  CA  ILE   153      37.851  24.158  38.457  1.00  0.00           C
ATOM   2387  HA  ILE   153      37.011  24.247  37.769  1.00  0.00           H
ATOM   2388  CB  ILE   153      38.612  22.932  37.963  1.00  0.00           C
ATOM   2389  HB  ILE   153      39.469  22.902  38.635  1.00  0.00           H
ATOM   2390  CG2 ILE   153      37.748  21.634  38.103  1.00  0.00           C
ATOM   2391 HG21 ILE   153      38.419  20.781  37.996  1.00  0.00           H
ATOM   2392 HG22 ILE   153      36.992  21.581  37.319  1.00  0.00           H
ATOM   2393 HG23 ILE   153      37.259  21.551  39.073  1.00  0.00           H
ATOM   2394  CG1 ILE   153      39.101  23.051  36.497  1.00  0.00           C
ATOM   2395 HG12 ILE   153      38.767  22.173  35.945  1.00  0.00           H
ATOM   2396 HG13 ILE   153      38.590  23.887  36.021  1.00  0.00           H
ATOM   2397  CD1 ILE   153      40.659  23.200  36.345  1.00  0.00           C
ATOM   2398 HD11 ILE   153      40.949  23.410  35.317  1.00  0.00           H
ATOM   2399 HD12 ILE   153      41.122  22.290  36.726  1.00  0.00           H
ATOM   2400 HD13 ILE   153      41.062  24.034  36.920  1.00  0.00           H
ATOM   2401  C   ILE   153      37.342  24.049  39.866  1.00  0.00           C
ATOM   2402  O   ILE   153      38.053  23.689  40.776  1.00  0.00           O
ATOM   2403  N   LEU   154      36.040  24.348  40.060  1.00  0.00           N
ATOM   2404  H   LEU   154      35.566  24.883  39.346  1.00  0.00           H
ATOM   2405  CA  LEU   154      35.347  24.402  41.373  1.00  0.00           C
ATOM   2406  HA  LEU   154      36.038  25.123  41.807  1.00  0.00           H
ATOM   2407  CB  LEU   154      33.931  24.955  41.249  1.00  0.00           C
ATOM   2408  HB2 LEU   154      33.984  25.934  40.772  1.00  0.00           H
ATOM   2409  HB3 LEU   154      33.269  24.210  40.809  1.00  0.00           H
ATOM   2410  CG  LEU   154      33.363  25.246  42.645  1.00  0.00           C
ATOM   2411  HG  LEU   154      33.411  24.301  43.187  1.00  0.00           H
ATOM   2412  CD1 LEU   154      34.123  26.375  43.275  1.00  0.00           C
ATOM   2413 HD11 LEU   154      34.028  26.195  44.346  1.00  0.00           H
ATOM   2414 HD12 LEU   154      33.758  27.372  43.030  1.00  0.00           H
ATOM   2415 HD13 LEU   154      35.172  26.403  42.981  1.00  0.00           H
ATOM   2416  CD2 LEU   154      31.872  25.593  42.808  1.00  0.00           C
ATOM   2417 HD21 LEU   154      31.226  24.817  42.399  1.00  0.00           H
ATOM   2418 HD22 LEU   154      31.813  25.691  43.892  1.00  0.00           H
ATOM   2419 HD23 LEU   154      31.485  26.559  42.485  1.00  0.00           H
ATOM   2420  C   LEU   154      35.520  23.031  42.098  1.00  0.00           C
ATOM   2421  O   LEU   154      35.090  21.982  41.606  1.00  0.00           O
ATOM   2422  N   GLN   155      36.161  23.016  43.287  1.00  0.00           N
ATOM   2423  H   GLN   155      36.533  23.873  43.672  1.00  0.00           H
ATOM   2424  CA  GLN   155      36.208  21.855  44.211  1.00  0.00           C
ATOM   2425  HA  GLN   155      36.262  20.894  43.698  1.00  0.00           H
ATOM   2426  CB  GLN   155      37.498  21.861  45.003  1.00  0.00           C
ATOM   2427  HB2 GLN   155      37.599  22.748  45.628  1.00  0.00           H
ATOM   2428  HB3 GLN   155      37.438  21.095  45.777  1.00  0.00           H
ATOM   2429  CG  GLN   155      38.829  21.646  44.124  1.00  0.00           C
ATOM   2430  HG2 GLN   155      38.611  20.940  43.324  1.00  0.00           H
ATOM   2431  HG3 GLN   155      39.061  22.520  43.516  1.00  0.00           H
ATOM   2432  CD  GLN   155      40.011  21.139  45.032  1.00  0.00           C
ATOM   2433  OE1 GLN   155      41.031  21.755  45.283  1.00  0.00           O
ATOM   2434  NE2 GLN   155      39.955  19.889  45.461  1.00  0.00           N
ATOM   2435 HE21 GLN   155      40.758  19.438  45.875  1.00  0.00           H
ATOM   2436 HE22 GLN   155      39.077  19.397  45.545  1.00  0.00           H
ATOM   2437  C   GLN   155      34.958  21.916  45.090  1.00  0.00           C
ATOM   2438  O   GLN   155      34.368  20.837  45.149  1.00  0.00           O
ATOM   2439  N   ARG   156      34.588  23.012  45.703  1.00  0.00           N
ATOM   2440  H   ARG   156      35.098  23.881  45.619  1.00  0.00           H
ATOM   2441  CA  ARG   156      33.439  23.066  46.603  1.00  0.00           C
ATOM   2442  HA  ARG   156      32.697  22.380  46.194  1.00  0.00           H
ATOM   2443  CB  ARG   156      33.725  22.622  48.029  1.00  0.00           C
ATOM   2444  HB2 ARG   156      34.676  23.098  48.264  1.00  0.00           H
ATOM   2445  HB3 ARG   156      32.904  22.957  48.663  1.00  0.00           H
ATOM   2446  CG  ARG   156      33.941  21.093  48.209  1.00  0.00           C
ATOM   2447  HG2 ARG   156      34.858  20.780  47.710  1.00  0.00           H
ATOM   2448  HG3 ARG   156      34.075  20.944  49.281  1.00  0.00           H
ATOM   2449  CD  ARG   156      32.755  20.209  47.756  1.00  0.00           C
ATOM   2450  HD2 ARG   156      32.436  20.565  46.776  1.00  0.00           H
ATOM   2451  HD3 ARG   156      33.176  19.213  47.615  1.00  0.00           H
ATOM   2452  NE  ARG   156      31.717  20.123  48.725  1.00  0.00           N
ATOM   2453  HE  ARG   156      31.999  20.048  49.692  1.00  0.00           H
ATOM   2454  CZ  ARG   156      30.446  20.023  48.634  1.00  0.00           C
ATOM   2455  NH1 ARG   156      29.858  19.735  47.533  1.00  0.00           N
ATOM   2456 HH11 ARG   156      30.287  19.690  46.621  1.00  0.00           H
ATOM   2457 HH12 ARG   156      28.857  19.719  47.399  1.00  0.00           H
ATOM   2458  NH2 ARG   156      29.683  20.047  49.699  1.00  0.00           N
ATOM   2459 HH21 ARG   156      30.136  20.013  50.600  1.00  0.00           H
ATOM   2460 HH22 ARG   156      28.677  19.989  49.642  1.00  0.00           H
ATOM   2461  C   ARG   156      32.849  24.491  46.715  1.00  0.00           C
ATOM   2462  O   ARG   156      33.655  25.445  46.742  1.00  0.00           O
ATOM   2463  N   TRP   157      31.502  24.565  46.833  1.00  0.00           N
ATOM   2464  H   TRP   157      30.919  23.765  46.631  1.00  0.00           H
ATOM   2465  CA  TRP   157      30.862  25.744  47.311  1.00  0.00           C
ATOM   2466  HA  TRP   157      31.296  26.482  46.637  1.00  0.00           H
ATOM   2467  CB  TRP   157      29.412  25.740  46.998  1.00  0.00           C
ATOM   2468  HB2 TRP   157      28.986  24.773  47.264  1.00  0.00           H
ATOM   2469  HB3 TRP   157      28.952  26.600  47.484  1.00  0.00           H
ATOM   2470  CG  TRP   157      28.955  25.853  45.580  1.00  0.00           C
ATOM   2471  CD1 TRP   157      28.030  25.070  44.980  1.00  0.00           C
ATOM   2472  HD1 TRP   157      27.529  24.222  45.421  1.00  0.00           H
ATOM   2473  NE1 TRP   157      27.624  25.616  43.770  1.00  0.00           N
ATOM   2474  HE1 TRP   157      26.878  25.240  43.202  1.00  0.00           H
ATOM   2475  CE2 TRP   157      28.326  26.824  43.531  1.00  0.00           C
ATOM   2476  CZ2 TRP   157      28.197  27.721  42.494  1.00  0.00           C
ATOM   2477  HZ2 TRP   157      27.664  27.557  41.569  1.00  0.00           H
ATOM   2478  CH2 TRP   157      29.033  28.920  42.541  1.00  0.00           C
ATOM   2479  HH2 TRP   157      28.950  29.712  41.811  1.00  0.00           H
ATOM   2480  CZ3 TRP   157      29.883  29.174  43.652  1.00  0.00           C
ATOM   2481  HZ3 TRP   157      30.503  30.059  43.657  1.00  0.00           H
ATOM   2482  CE3 TRP   157      29.910  28.223  44.782  1.00  0.00           C
ATOM   2483  HE3 TRP   157      30.531  28.424  45.644  1.00  0.00           H
ATOM   2484  CD2 TRP   157      29.140  27.023  44.697  1.00  0.00           C
ATOM   2485  C   TRP   157      31.177  26.169  48.776  1.00  0.00           C
ATOM   2486  O   TRP   157      31.381  25.306  49.616  1.00  0.00           O
ATOM   2487  N   THR   158      31.235  27.512  49.053  1.00  0.00           N
ATOM   2488  H   THR   158      31.010  28.165  48.315  1.00  0.00           H
ATOM   2489  CA  THR   158      31.212  28.090  50.394  1.00  0.00           C
ATOM   2490  HA  THR   158      30.883  27.404  51.175  1.00  0.00           H
ATOM   2491  CB  THR   158      32.672  28.490  50.709  1.00  0.00           C
ATOM   2492  HB  THR   158      32.650  29.036  51.652  1.00  0.00           H
ATOM   2493  CG2 THR   158      33.553  27.237  50.899  1.00  0.00           C
ATOM   2494 HG21 THR   158      33.100  26.517  51.581  1.00  0.00           H
ATOM   2495 HG22 THR   158      34.500  27.597  51.299  1.00  0.00           H
ATOM   2496 HG23 THR   158      33.795  26.793  49.933  1.00  0.00           H
ATOM   2497  OG1 THR   158      33.245  29.289  49.697  1.00  0.00           O
ATOM   2498  HG1 THR   158      34.037  29.686  50.065  1.00  0.00           H
ATOM   2499  C   THR   158      30.146  29.189  50.375  1.00  0.00           C
ATOM   2500  O   THR   158      29.425  29.393  49.393  1.00  0.00           O
ATOM   2501  N   LYS   159      30.088  29.971  51.467  1.00  0.00           N
ATOM   2502  H   LYS   159      30.569  29.688  52.309  1.00  0.00           H
ATOM   2503  CA  LYS   159      29.342  31.247  51.429  1.00  0.00           C
ATOM   2504  HA  LYS   159      29.403  31.652  52.439  1.00  0.00           H
ATOM   2505  CB  LYS   159      30.061  32.255  50.535  1.00  0.00           C
ATOM   2506  HB2 LYS   159      29.833  32.038  49.492  1.00  0.00           H
ATOM   2507  HB3 LYS   159      29.560  33.190  50.785  1.00  0.00           H
ATOM   2508  CG  LYS   159      31.548  32.380  50.844  1.00  0.00           C
ATOM   2509  HG2 LYS   159      31.623  32.562  51.916  1.00  0.00           H
ATOM   2510  HG3 LYS   159      32.021  31.507  50.391  1.00  0.00           H
ATOM   2511  CD  LYS   159      32.246  33.510  50.185  1.00  0.00           C
ATOM   2512  HD2 LYS   159      32.351  33.510  49.099  1.00  0.00           H
ATOM   2513  HD3 LYS   159      31.837  34.433  50.597  1.00  0.00           H
ATOM   2514  CE  LYS   159      33.730  33.412  50.672  1.00  0.00           C
ATOM   2515  HE2 LYS   159      33.680  33.365  51.759  1.00  0.00           H
ATOM   2516  HE3 LYS   159      34.174  32.533  50.204  1.00  0.00           H
ATOM   2517  NZ  LYS   159      34.391  34.622  50.160  1.00  0.00           N
ATOM   2518  HZ1 LYS   159      33.802  35.442  50.165  1.00  0.00           H
ATOM   2519  HZ2 LYS   159      34.629  34.445  49.195  1.00  0.00           H
ATOM   2520  HZ3 LYS   159      35.265  34.836  50.618  1.00  0.00           H
ATOM   2521  C   LYS   159      27.795  31.118  51.140  1.00  0.00           C
ATOM   2522  O   LYS   159      27.129  32.087  50.813  1.00  0.00           O
ATOM   2523  N   GLY   160      27.290  29.896  51.371  1.00  0.00           N
ATOM   2524  H   GLY   160      27.889  29.272  51.893  1.00  0.00           H
ATOM   2525  CA  GLY   160      25.867  29.622  51.240  1.00  0.00           C
ATOM   2526  HA2 GLY   160      25.715  28.618  51.637  1.00  0.00           H
ATOM   2527  HA3 GLY   160      25.356  30.383  51.830  1.00  0.00           H
ATOM   2528  C   GLY   160      25.286  29.530  49.785  1.00  0.00           C
ATOM   2529  O   GLY   160      24.075  29.646  49.620  1.00  0.00           O
ATOM   2530  N   PHE   161      26.151  29.207  48.809  1.00  0.00           N
ATOM   2531  H   PHE   161      27.132  29.183  49.046  1.00  0.00           H
ATOM   2532  CA  PHE   161      25.700  28.722  47.479  1.00  0.00           C
ATOM   2533  HA  PHE   161      24.908  29.411  47.187  1.00  0.00           H
ATOM   2534  CB  PHE   161      26.840  28.987  46.431  1.00  0.00           C
ATOM   2535  HB2 PHE   161      27.810  28.562  46.690  1.00  0.00           H
ATOM   2536  HB3 PHE   161      26.611  28.413  45.534  1.00  0.00           H
ATOM   2537  CG  PHE   161      26.938  30.392  45.988  1.00  0.00           C
ATOM   2538  CD1 PHE   161      27.662  31.173  46.895  1.00  0.00           C
ATOM   2539  HD1 PHE   161      27.848  30.823  47.899  1.00  0.00           H
ATOM   2540  CE1 PHE   161      27.870  32.506  46.588  1.00  0.00           C
ATOM   2541  HE1 PHE   161      28.387  33.166  47.271  1.00  0.00           H
ATOM   2542  CZ  PHE   161      27.551  33.014  45.379  1.00  0.00           C
ATOM   2543  HZ  PHE   161      27.878  33.979  45.023  1.00  0.00           H
ATOM   2544  CE2 PHE   161      26.893  32.183  44.455  1.00  0.00           C
ATOM   2545  HE2 PHE   161      26.617  32.534  43.471  1.00  0.00           H
ATOM   2546  CD2 PHE   161      26.599  30.881  44.734  1.00  0.00           C
ATOM   2547  HD2 PHE   161      26.221  30.204  43.981  1.00  0.00           H
ATOM   2548  C   PHE   161      25.337  27.213  47.563  1.00  0.00           C
ATOM   2549  O   PHE   161      25.783  26.483  48.470  1.00  0.00           O
ATOM   2550  N   ASP   162      24.421  26.813  46.630  1.00  0.00           N
ATOM   2551  H   ASP   162      23.826  27.477  46.156  1.00  0.00           H
ATOM   2552  CA  ASP   162      24.026  25.428  46.596  1.00  0.00           C
ATOM   2553  HA  ASP   162      24.892  24.835  46.889  1.00  0.00           H
ATOM   2554  CB  ASP   162      22.797  25.244  47.582  1.00  0.00           C
ATOM   2555  HB2 ASP   162      22.950  25.925  48.418  1.00  0.00           H
ATOM   2556  HB3 ASP   162      21.937  25.590  47.008  1.00  0.00           H
ATOM   2557  CG  ASP   162      22.533  23.794  47.979  1.00  0.00           C
ATOM   2558  OD1 ASP   162      21.691  23.620  48.842  1.00  0.00           O
ATOM   2559  OD2 ASP   162      23.124  22.874  47.450  1.00  0.00           O
ATOM   2560  C   ASP   162      23.690  24.935  45.145  1.00  0.00           C
ATOM   2561  O   ASP   162      22.838  24.064  44.948  1.00  0.00           O
ATOM   2562  N   ILE   163      24.332  25.608  44.127  1.00  0.00           N
ATOM   2563  H   ILE   163      25.046  26.242  44.459  1.00  0.00           H
ATOM   2564  CA  ILE   163      24.034  25.404  42.670  1.00  0.00           C
ATOM   2565  HA  ILE   163      22.955  25.333  42.533  1.00  0.00           H
ATOM   2566  CB  ILE   163      24.440  26.646  41.851  1.00  0.00           C
ATOM   2567  HB  ILE   163      25.530  26.655  41.895  1.00  0.00           H
ATOM   2568  CG2 ILE   163      24.084  26.569  40.407  1.00  0.00           C
ATOM   2569 HG21 ILE   163      22.993  26.568  40.423  1.00  0.00           H
ATOM   2570 HG22 ILE   163      24.560  25.738  39.889  1.00  0.00           H
ATOM   2571 HG23 ILE   163      24.348  27.519  39.942  1.00  0.00           H
ATOM   2572  CG1 ILE   163      24.028  27.942  42.487  1.00  0.00           C
ATOM   2573 HG12 ILE   163      22.942  27.918  42.585  1.00  0.00           H
ATOM   2574 HG13 ILE   163      24.451  27.946  43.491  1.00  0.00           H
ATOM   2575  CD1 ILE   163      24.563  29.202  41.869  1.00  0.00           C
ATOM   2576 HD11 ILE   163      25.651  29.244  41.859  1.00  0.00           H
ATOM   2577 HD12 ILE   163      24.218  30.051  42.461  1.00  0.00           H
ATOM   2578 HD13 ILE   163      24.136  29.409  40.888  1.00  0.00           H
ATOM   2579  C   ILE   163      24.750  24.108  42.177  1.00  0.00           C
ATOM   2580  O   ILE   163      25.964  23.914  42.317  1.00  0.00           O
ATOM   2581  N   PRO   164      24.079  23.195  41.488  1.00  0.00           N
ATOM   2582  CD  PRO   164      22.603  23.349  41.192  1.00  0.00           C
ATOM   2583  HD2 PRO   164      22.504  24.344  40.757  1.00  0.00           H
ATOM   2584  HD3 PRO   164      21.954  23.131  42.040  1.00  0.00           H
ATOM   2585  CG  PRO   164      22.302  22.240  40.120  1.00  0.00           C
ATOM   2586  HG2 PRO   164      22.540  22.539  39.100  1.00  0.00           H
ATOM   2587  HG3 PRO   164      21.275  21.903  40.265  1.00  0.00           H
ATOM   2588  CB  PRO   164      23.320  21.176  40.468  1.00  0.00           C
ATOM   2589  HB2 PRO   164      23.486  20.348  39.778  1.00  0.00           H
ATOM   2590  HB3 PRO   164      22.839  20.838  41.385  1.00  0.00           H
ATOM   2591  CA  PRO   164      24.526  21.871  40.989  1.00  0.00           C
ATOM   2592  HA  PRO   164      24.974  21.237  41.754  1.00  0.00           H
ATOM   2593  C   PRO   164      25.476  21.931  39.791  1.00  0.00           C
ATOM   2594  O   PRO   164      25.350  22.882  38.968  1.00  0.00           O
ATOM   2595  N   ASN   165      26.236  20.883  39.558  1.00  0.00           N
ATOM   2596  H   ASN   165      26.130  20.119  40.209  1.00  0.00           H
ATOM   2597  CA  ASN   165      27.181  20.634  38.420  1.00  0.00           C
ATOM   2598  HA  ASN   165      27.632  19.662  38.621  1.00  0.00           H
ATOM   2599  CB  ASN   165      26.289  20.412  37.105  1.00  0.00           C
ATOM   2600  HB2 ASN   165      25.627  21.256  36.910  1.00  0.00           H
ATOM   2601  HB3 ASN   165      26.973  20.342  36.260  1.00  0.00           H
ATOM   2602  CG  ASN   165      25.541  19.086  36.965  1.00  0.00           C
ATOM   2603  OD1 ASN   165      25.334  18.291  37.924  1.00  0.00           O
ATOM   2604  ND2 ASN   165      25.212  18.701  35.806  1.00  0.00           N
ATOM   2605 HD21 ASN   165      25.417  19.273  34.999  1.00  0.00           H
ATOM   2606 HD22 ASN   165      24.776  17.791  35.782  1.00  0.00           H
ATOM   2607  C   ASN   165      28.384  21.532  38.286  1.00  0.00           C
ATOM   2608  O   ASN   165      29.293  21.178  37.544  1.00  0.00           O
ATOM   2609  N   ILE   166      28.344  22.682  38.891  1.00  0.00           N
ATOM   2610  H   ILE   166      27.508  22.998  39.361  1.00  0.00           H
ATOM   2611  CA  ILE   166      29.534  23.604  38.726  1.00  0.00           C
ATOM   2612  HA  ILE   166      29.759  23.720  37.666  1.00  0.00           H
ATOM   2613  CB  ILE   166      29.169  25.010  39.205  1.00  0.00           C
ATOM   2614  HB  ILE   166      28.764  24.888  40.210  1.00  0.00           H
ATOM   2615  CG2 ILE   166      30.389  25.979  39.336  1.00  0.00           C
ATOM   2616 HG21 ILE   166      30.974  26.094  38.425  1.00  0.00           H
ATOM   2617 HG22 ILE   166      31.058  25.633  40.124  1.00  0.00           H
ATOM   2618 HG23 ILE   166      30.027  26.957  39.655  1.00  0.00           H
ATOM   2619  CG1 ILE   166      28.130  25.643  38.262  1.00  0.00           C
ATOM   2620 HG12 ILE   166      28.636  25.819  37.313  1.00  0.00           H
ATOM   2621 HG13 ILE   166      27.356  24.919  38.005  1.00  0.00           H
ATOM   2622  CD1 ILE   166      27.336  26.818  38.911  1.00  0.00           C
ATOM   2623 HD11 ILE   166      28.010  27.437  39.503  1.00  0.00           H
ATOM   2624 HD12 ILE   166      26.500  26.412  39.479  1.00  0.00           H
ATOM   2625 HD13 ILE   166      26.952  27.429  38.092  1.00  0.00           H
ATOM   2626  C   ILE   166      30.784  23.029  39.358  1.00  0.00           C
ATOM   2627  O   ILE   166      31.890  23.283  38.856  1.00  0.00           O
ATOM   2628  N   GLU   167      30.678  22.364  40.484  1.00  0.00           N
ATOM   2629  H   GLU   167      29.811  22.458  40.993  1.00  0.00           H
ATOM   2630  CA  GLU   167      31.719  21.437  40.990  1.00  0.00           C
ATOM   2631  HA  GLU   167      32.503  22.151  41.245  1.00  0.00           H
ATOM   2632  CB  GLU   167      31.268  20.771  42.272  1.00  0.00           C
ATOM   2633  HB2 GLU   167      30.332  20.239  42.101  1.00  0.00           H
ATOM   2634  HB3 GLU   167      32.025  20.045  42.567  1.00  0.00           H
ATOM   2635  CG  GLU   167      31.065  21.776  43.466  1.00  0.00           C
ATOM   2636  HG2 GLU   167      32.076  22.139  43.653  1.00  0.00           H
ATOM   2637  HG3 GLU   167      30.459  22.572  43.032  1.00  0.00           H
ATOM   2638  CD  GLU   167      30.374  21.086  44.630  1.00  0.00           C
ATOM   2639  OE1 GLU   167      30.356  19.857  44.812  1.00  0.00           O
ATOM   2640  OE2 GLU   167      29.773  21.879  45.375  1.00  0.00           O
ATOM   2641  C   GLU   167      32.264  20.534  39.863  1.00  0.00           C
ATOM   2642  O   GLU   167      31.539  19.966  39.099  1.00  0.00           O
ATOM   2643  N   ASN   168      33.583  20.288  39.889  1.00  0.00           N
ATOM   2644  H   ASN   168      34.100  20.818  40.576  1.00  0.00           H
ATOM   2645  CA  ASN   168      34.415  19.493  38.897  1.00  0.00           C
ATOM   2646  HA  ASN   168      35.416  19.459  39.328  1.00  0.00           H
ATOM   2647  CB  ASN   168      33.857  18.047  38.702  1.00  0.00           C
ATOM   2648  HB2 ASN   168      32.819  18.041  38.370  1.00  0.00           H
ATOM   2649  HB3 ASN   168      34.504  17.516  38.004  1.00  0.00           H
ATOM   2650  CG  ASN   168      33.876  17.311  40.064  1.00  0.00           C
ATOM   2651  OD1 ASN   168      34.861  17.224  40.792  1.00  0.00           O
ATOM   2652  ND2 ASN   168      32.871  16.552  40.383  1.00  0.00           N
ATOM   2653 HD21 ASN   168      31.978  16.603  39.913  1.00  0.00           H
ATOM   2654 HD22 ASN   168      32.964  16.073  41.267  1.00  0.00           H
ATOM   2655  C   ASN   168      34.470  20.305  37.530  1.00  0.00           C
ATOM   2656  O   ASN   168      35.122  19.752  36.636  1.00  0.00           O
ATOM   2657  N   HID   169      33.878  21.469  37.324  1.00  0.00           N
ATOM   2658  H   HID   169      33.391  21.932  38.079  1.00  0.00           H
ATOM   2659  CA  HID   169      33.863  22.136  35.995  1.00  0.00           C
ATOM   2660  HA  HID   169      34.400  21.538  35.259  1.00  0.00           H
ATOM   2661  CB  HID   169      32.418  22.184  35.432  1.00  0.00           C
ATOM   2662  HB2 HID   169      31.738  22.731  36.084  1.00  0.00           H
ATOM   2663  HB3 HID   169      32.503  22.642  34.446  1.00  0.00           H
ATOM   2664  CG  HID   169      31.887  20.790  35.259  1.00  0.00           C
ATOM   2665  ND1 HID   169      31.336  19.923  36.189  1.00  0.00           N
ATOM   2666  HD1 HID   169      31.269  20.149  37.171  1.00  0.00           H
ATOM   2667  CE1 HID   169      30.896  18.783  35.614  1.00  0.00           C
ATOM   2668  HE1 HID   169      30.608  17.909  36.180  1.00  0.00           H
ATOM   2669  NE2 HID   169      31.200  18.811  34.307  1.00  0.00           N
ATOM   2670  CD2 HID   169      31.740  20.125  34.070  1.00  0.00           C
ATOM   2671  HD2 HID   169      31.934  20.593  33.117  1.00  0.00           H
ATOM   2672  C   HID   169      34.644  23.495  35.949  1.00  0.00           C
ATOM   2673  O   HID   169      34.759  24.228  36.919  1.00  0.00           O
ATOM   2674  N   ASP   170      35.175  23.852  34.800  1.00  0.00           N
ATOM   2675  H   ASP   170      35.189  23.145  34.079  1.00  0.00           H
ATOM   2676  CA  ASP   170      35.957  25.115  34.722  1.00  0.00           C
ATOM   2677  HA  ASP   170      36.540  25.174  35.640  1.00  0.00           H
ATOM   2678  CB  ASP   170      36.807  25.162  33.450  1.00  0.00           C
ATOM   2679  HB2 ASP   170      37.399  24.264  33.270  1.00  0.00           H
ATOM   2680  HB3 ASP   170      36.166  25.250  32.573  1.00  0.00           H
ATOM   2681  CG  ASP   170      37.786  26.362  33.459  1.00  0.00           C
ATOM   2682  OD1 ASP   170      37.806  27.233  34.334  1.00  0.00           O
ATOM   2683  OD2 ASP   170      38.369  26.403  32.397  1.00  0.00           O
ATOM   2684  C   ASP   170      34.923  26.294  34.756  1.00  0.00           C
ATOM   2685  O   ASP   170      34.171  26.408  33.793  1.00  0.00           O
ATOM   2686  N   VAL   171      34.958  27.182  35.770  1.00  0.00           N
ATOM   2687  H   VAL   171      35.635  26.927  36.475  1.00  0.00           H
ATOM   2688  CA  VAL   171      34.051  28.339  35.895  1.00  0.00           C
ATOM   2689  HA  VAL   171      33.061  27.883  35.880  1.00  0.00           H
ATOM   2690  CB  VAL   171      34.152  29.053  37.286  1.00  0.00           C
ATOM   2691  HB  VAL   171      33.389  29.800  37.502  1.00  0.00           H
ATOM   2692  CG1 VAL   171      33.764  28.012  38.360  1.00  0.00           C
ATOM   2693 HG11 VAL   171      32.877  27.423  38.128  1.00  0.00           H
ATOM   2694 HG12 VAL   171      34.660  27.424  38.555  1.00  0.00           H
ATOM   2695 HG13 VAL   171      33.524  28.462  39.323  1.00  0.00           H
ATOM   2696  CG2 VAL   171      35.505  29.745  37.419  1.00  0.00           C
ATOM   2697 HG21 VAL   171      36.267  28.994  37.213  1.00  0.00           H
ATOM   2698 HG22 VAL   171      35.698  30.038  38.452  1.00  0.00           H
ATOM   2699 HG23 VAL   171      35.505  30.645  36.804  1.00  0.00           H
ATOM   2700  C   VAL   171      34.163  29.359  34.735  1.00  0.00           C
ATOM   2701  O   VAL   171      33.107  29.982  34.399  1.00  0.00           O
ATOM   2702  N   VAL   172      35.384  29.658  34.287  1.00  0.00           N
ATOM   2703  H   VAL   172      36.119  29.073  34.660  1.00  0.00           H
ATOM   2704  CA  VAL   172      35.787  30.731  33.374  1.00  0.00           C
ATOM   2705  HA  VAL   172      35.593  31.732  33.759  1.00  0.00           H
ATOM   2706  CB  VAL   172      37.330  30.641  33.082  1.00  0.00           C
ATOM   2707  HB  VAL   172      37.509  29.632  32.709  1.00  0.00           H
ATOM   2708  CG1 VAL   172      37.814  31.579  31.938  1.00  0.00           C
ATOM   2709 HG11 VAL   172      37.560  32.568  32.319  1.00  0.00           H
ATOM   2710 HG12 VAL   172      38.872  31.387  31.757  1.00  0.00           H
ATOM   2711 HG13 VAL   172      37.223  31.358  31.049  1.00  0.00           H
ATOM   2712  CG2 VAL   172      38.165  31.010  34.329  1.00  0.00           C
ATOM   2713 HG21 VAL   172      37.889  30.399  35.189  1.00  0.00           H
ATOM   2714 HG22 VAL   172      37.969  32.059  34.547  1.00  0.00           H
ATOM   2715 HG23 VAL   172      39.244  31.017  34.175  1.00  0.00           H
ATOM   2716  C   VAL   172      34.975  30.648  32.075  1.00  0.00           C
ATOM   2717  O   VAL   172      34.379  31.636  31.683  1.00  0.00           O
ATOM   2718  N   PRO   173      35.034  29.500  31.350  1.00  0.00           N
ATOM   2719  CD  PRO   173      35.768  28.247  31.581  1.00  0.00           C
ATOM   2720  HD2 PRO   173      35.637  27.832  32.581  1.00  0.00           H
ATOM   2721  HD3 PRO   173      36.796  28.247  31.220  1.00  0.00           H
ATOM   2722  CG  PRO   173      34.999  27.197  30.736  1.00  0.00           C
ATOM   2723  HG2 PRO   173      34.046  26.945  31.201  1.00  0.00           H
ATOM   2724  HG3 PRO   173      35.599  26.337  30.438  1.00  0.00           H
ATOM   2725  CB  PRO   173      34.558  27.976  29.577  1.00  0.00           C
ATOM   2726  HB2 PRO   173      33.688  27.493  29.132  1.00  0.00           H
ATOM   2727  HB3 PRO   173      35.369  28.009  28.849  1.00  0.00           H
ATOM   2728  CA  PRO   173      34.176  29.368  30.200  1.00  0.00           C
ATOM   2729  HA  PRO   173      34.487  30.141  29.499  1.00  0.00           H
ATOM   2730  C   PRO   173      32.622  29.484  30.383  1.00  0.00           C
ATOM   2731  O   PRO   173      31.970  30.045  29.544  1.00  0.00           O
ATOM   2732  N   MET   174      32.073  29.056  31.547  1.00  0.00           N
ATOM   2733  H   MET   174      32.631  28.579  32.242  1.00  0.00           H
ATOM   2734  CA  MET   174      30.599  29.221  31.794  1.00  0.00           C
ATOM   2735  HA  MET   174      30.024  28.749  30.997  1.00  0.00           H
ATOM   2736  CB  MET   174      30.107  28.488  33.064  1.00  0.00           C
ATOM   2737  HB2 MET   174      30.429  29.020  33.959  1.00  0.00           H
ATOM   2738  HB3 MET   174      29.023  28.581  33.115  1.00  0.00           H
ATOM   2739  CG  MET   174      30.357  27.018  33.140  1.00  0.00           C
ATOM   2740  HG2 MET   174      30.126  26.487  32.215  1.00  0.00           H
ATOM   2741  HG3 MET   174      31.390  26.923  33.473  1.00  0.00           H
ATOM   2742  SD  MET   174      29.355  26.211  34.364  1.00  0.00           S
ATOM   2743  CE  MET   174      30.427  24.788  34.704  1.00  0.00           C
ATOM   2744  HE1 MET   174      31.342  25.307  34.994  1.00  0.00           H
ATOM   2745  HE2 MET   174      30.104  24.235  35.585  1.00  0.00           H
ATOM   2746  HE3 MET   174      30.526  24.139  33.834  1.00  0.00           H
ATOM   2747  C   MET   174      30.188  30.726  31.839  1.00  0.00           C
ATOM   2748  O   MET   174      29.104  31.068  31.354  1.00  0.00           O
ATOM   2749  N   LEU   175      31.023  31.506  32.456  1.00  0.00           N
ATOM   2750  H   LEU   175      31.900  31.127  32.785  1.00  0.00           H
ATOM   2751  CA  LEU   175      30.767  32.966  32.292  1.00  0.00           C
ATOM   2752  HA  LEU   175      29.723  33.136  32.559  1.00  0.00           H
ATOM   2753  CB  LEU   175      31.591  33.650  33.362  1.00  0.00           C
ATOM   2754  HB2 LEU   175      31.333  33.224  34.331  1.00  0.00           H
ATOM   2755  HB3 LEU   175      32.653  33.429  33.246  1.00  0.00           H
ATOM   2756  CG  LEU   175      31.393  35.158  33.373  1.00  0.00           C
ATOM   2757  HG  LEU   175      31.810  35.538  32.441  1.00  0.00           H
ATOM   2758  CD1 LEU   175      29.943  35.520  33.637  1.00  0.00           C
ATOM   2759 HD11 LEU   175      29.572  35.174  34.601  1.00  0.00           H
ATOM   2760 HD12 LEU   175      29.269  35.001  32.957  1.00  0.00           H
ATOM   2761 HD13 LEU   175      29.838  36.568  33.355  1.00  0.00           H
ATOM   2762  CD2 LEU   175      32.213  35.790  34.504  1.00  0.00           C
ATOM   2763 HD21 LEU   175      31.989  36.810  34.815  1.00  0.00           H
ATOM   2764 HD22 LEU   175      32.078  35.259  35.446  1.00  0.00           H
ATOM   2765 HD23 LEU   175      33.285  35.790  34.305  1.00  0.00           H
ATOM   2766  C   LEU   175      30.942  33.483  30.797  1.00  0.00           C
ATOM   2767  O   LEU   175      30.011  34.107  30.277  1.00  0.00           O
ATOM   2768  N   GLN   176      32.094  33.201  30.153  1.00  0.00           N
ATOM   2769  H   GLN   176      32.733  32.584  30.635  1.00  0.00           H
ATOM   2770  CA  GLN   176      32.343  33.661  28.738  1.00  0.00           C
ATOM   2771  HA  GLN   176      32.387  34.749  28.753  1.00  0.00           H
ATOM   2772  CB  GLN   176      33.770  33.206  28.319  1.00  0.00           C
ATOM   2773  HB2 GLN   176      34.486  33.447  29.106  1.00  0.00           H
ATOM   2774  HB3 GLN   176      33.716  32.131  28.148  1.00  0.00           H
ATOM   2775  CG  GLN   176      34.301  33.758  26.976  1.00  0.00           C
ATOM   2776  HG2 GLN   176      35.219  33.220  26.742  1.00  0.00           H
ATOM   2777  HG3 GLN   176      33.702  33.487  26.106  1.00  0.00           H
ATOM   2778  CD  GLN   176      34.688  35.214  26.990  1.00  0.00           C
ATOM   2779  OE1 GLN   176      35.129  35.795  27.942  1.00  0.00           O
ATOM   2780  NE2 GLN   176      34.380  35.977  25.953  1.00  0.00           N
ATOM   2781 HE21 GLN   176      34.549  36.946  26.182  1.00  0.00           H
ATOM   2782 HE22 GLN   176      34.382  35.590  25.019  1.00  0.00           H
ATOM   2783  C   GLN   176      31.277  33.195  27.722  1.00  0.00           C
ATOM   2784  O   GLN   176      30.939  33.980  26.866  1.00  0.00           O
ATOM   2785  N   LYS   177      30.647  32.035  27.957  1.00  0.00           N
ATOM   2786  H   LYS   177      31.055  31.521  28.724  1.00  0.00           H
ATOM   2787  CA  LYS   177      29.515  31.627  27.183  1.00  0.00           C
ATOM   2788  HA  LYS   177      29.705  31.633  26.109  1.00  0.00           H
ATOM   2789  CB  LYS   177      29.117  30.203  27.589  1.00  0.00           C
ATOM   2790  HB2 LYS   177      29.981  29.585  27.347  1.00  0.00           H
ATOM   2791  HB3 LYS   177      28.942  30.249  28.664  1.00  0.00           H
ATOM   2792  CG  LYS   177      27.846  29.719  26.953  1.00  0.00           C
ATOM   2793  HG2 LYS   177      27.026  30.415  27.134  1.00  0.00           H
ATOM   2794  HG3 LYS   177      28.037  29.523  25.898  1.00  0.00           H
ATOM   2795  CD  LYS   177      27.462  28.378  27.587  1.00  0.00           C
ATOM   2796  HD2 LYS   177      28.281  27.674  27.441  1.00  0.00           H
ATOM   2797  HD3 LYS   177      27.240  28.462  28.651  1.00  0.00           H
ATOM   2798  CE  LYS   177      26.163  27.877  26.911  1.00  0.00           C
ATOM   2799  HE2 LYS   177      25.278  28.319  27.367  1.00  0.00           H
ATOM   2800  HE3 LYS   177      26.156  28.293  25.904  1.00  0.00           H
ATOM   2801  NZ  LYS   177      25.943  26.405  26.940  1.00  0.00           N
ATOM   2802  HZ1 LYS   177      25.829  25.961  27.840  1.00  0.00           H
ATOM   2803  HZ2 LYS   177      26.643  25.902  26.414  1.00  0.00           H
ATOM   2804  HZ3 LYS   177      25.050  26.207  26.511  1.00  0.00           H
ATOM   2805  C   LYS   177      28.331  32.601  27.216  1.00  0.00           C
ATOM   2806  O   LYS   177      27.850  33.040  26.145  1.00  0.00           O
ATOM   2807  N   GLN   178      28.097  33.153  28.396  1.00  0.00           N
ATOM   2808  H   GLN   178      28.701  32.986  29.189  1.00  0.00           H
ATOM   2809  CA  GLN   178      26.935  34.021  28.490  1.00  0.00           C
ATOM   2810  HA  GLN   178      26.183  33.702  27.768  1.00  0.00           H
ATOM   2811  CB  GLN   178      26.219  33.860  29.797  1.00  0.00           C
ATOM   2812  HB2 GLN   178      26.927  34.183  30.558  1.00  0.00           H
ATOM   2813  HB3 GLN   178      25.387  34.563  29.850  1.00  0.00           H
ATOM   2814  CG  GLN   178      25.775  32.481  30.054  1.00  0.00           C
ATOM   2815  HG2 GLN   178      26.620  31.795  30.125  1.00  0.00           H
ATOM   2816  HG3 GLN   178      25.298  32.419  31.032  1.00  0.00           H
ATOM   2817  CD  GLN   178      24.724  31.953  29.073  1.00  0.00           C
ATOM   2818  OE1 GLN   178      24.245  32.544  28.090  1.00  0.00           O
ATOM   2819  NE2 GLN   178      24.271  30.693  29.217  1.00  0.00           N
ATOM   2820 HE21 GLN   178      23.483  30.360  28.679  1.00  0.00           H
ATOM   2821 HE22 GLN   178      24.620  30.179  30.013  1.00  0.00           H
ATOM   2822  C   GLN   178      27.266  35.459  28.043  1.00  0.00           C
ATOM   2823  O   GLN   178      26.448  36.072  27.328  1.00  0.00           O
ATOM   2824  N   ILE   179      28.483  35.854  28.081  1.00  0.00           N
ATOM   2825  H   ILE   179      29.110  35.281  28.627  1.00  0.00           H
ATOM   2826  CA  ILE   179      29.062  37.064  27.464  1.00  0.00           C
ATOM   2827  HA  ILE   179      28.531  37.935  27.847  1.00  0.00           H
ATOM   2828  CB  ILE   179      30.462  37.221  27.929  1.00  0.00           C
ATOM   2829  HB  ILE   179      30.969  36.257  27.897  1.00  0.00           H
ATOM   2830  CG2 ILE   179      31.286  38.095  27.024  1.00  0.00           C
ATOM   2831 HG21 ILE   179      32.338  38.010  27.300  1.00  0.00           H
ATOM   2832 HG22 ILE   179      31.042  39.145  27.179  1.00  0.00           H
ATOM   2833 HG23 ILE   179      31.136  37.717  26.012  1.00  0.00           H
ATOM   2834  CG1 ILE   179      30.445  37.710  29.405  1.00  0.00           C
ATOM   2835 HG12 ILE   179      30.172  38.763  29.481  1.00  0.00           H
ATOM   2836 HG13 ILE   179      29.720  37.134  29.981  1.00  0.00           H
ATOM   2837  CD1 ILE   179      31.808  37.666  30.052  1.00  0.00           C
ATOM   2838 HD11 ILE   179      32.161  36.635  30.089  1.00  0.00           H
ATOM   2839 HD12 ILE   179      31.865  37.998  31.089  1.00  0.00           H
ATOM   2840 HD13 ILE   179      32.535  38.269  29.511  1.00  0.00           H
ATOM   2841  C   ILE   179      28.898  36.974  25.967  1.00  0.00           C
ATOM   2842  O   ILE   179      28.510  37.986  25.331  1.00  0.00           O
ATOM   2843  N   THR   180      29.143  35.787  25.438  1.00  0.00           N
ATOM   2844  H   THR   180      29.491  35.058  26.042  1.00  0.00           H
ATOM   2845  CA  THR   180      29.073  35.626  23.966  1.00  0.00           C
ATOM   2846  HA  THR   180      29.599  36.490  23.560  1.00  0.00           H
ATOM   2847  CB  THR   180      29.837  34.349  23.541  1.00  0.00           C
ATOM   2848  HB  THR   180      29.373  33.445  23.937  1.00  0.00           H
ATOM   2849  CG2 THR   180      30.017  34.209  22.091  1.00  0.00           C
ATOM   2850 HG21 THR   180      30.619  33.313  21.934  1.00  0.00           H
ATOM   2851 HG22 THR   180      30.647  35.056  21.822  1.00  0.00           H
ATOM   2852 HG23 THR   180      29.062  34.091  21.579  1.00  0.00           H
ATOM   2853  OG1 THR   180      31.100  34.328  24.069  1.00  0.00           O
ATOM   2854  HG1 THR   180      30.988  34.173  25.009  1.00  0.00           H
ATOM   2855  C   THR   180      27.705  35.585  23.337  1.00  0.00           C
ATOM   2856  O   THR   180      27.483  36.172  22.308  1.00  0.00           O
ATOM   2857  N   LYS   181      26.681  35.047  24.077  1.00  0.00           N
ATOM   2858  H   LYS   181      26.852  34.407  24.838  1.00  0.00           H
ATOM   2859  CA  LYS   181      25.277  35.098  23.790  1.00  0.00           C
ATOM   2860  HA  LYS   181      25.151  34.998  22.711  1.00  0.00           H
ATOM   2861  CB  LYS   181      24.507  33.939  24.484  1.00  0.00           C
ATOM   2862  HB2 LYS   181      24.564  33.896  25.572  1.00  0.00           H
ATOM   2863  HB3 LYS   181      23.483  33.931  24.109  1.00  0.00           H
ATOM   2864  CG  LYS   181      25.169  32.563  24.081  1.00  0.00           C
ATOM   2865  HG2 LYS   181      25.476  32.586  23.035  1.00  0.00           H
ATOM   2866  HG3 LYS   181      26.057  32.410  24.694  1.00  0.00           H
ATOM   2867  CD  LYS   181      24.285  31.311  24.293  1.00  0.00           C
ATOM   2868  HD2 LYS   181      24.948  30.454  24.183  1.00  0.00           H
ATOM   2869  HD3 LYS   181      23.936  31.400  25.322  1.00  0.00           H
ATOM   2870  CE  LYS   181      23.086  31.114  23.264  1.00  0.00           C
ATOM   2871  HE2 LYS   181      22.491  32.019  23.387  1.00  0.00           H
ATOM   2872  HE3 LYS   181      23.597  31.029  22.304  1.00  0.00           H
ATOM   2873  NZ  LYS   181      22.196  30.046  23.715  1.00  0.00           N
ATOM   2874  HZ1 LYS   181      21.906  30.239  24.662  1.00  0.00           H
ATOM   2875  HZ2 LYS   181      22.581  29.117  23.620  1.00  0.00           H
ATOM   2876  HZ3 LYS   181      21.348  30.004  23.168  1.00  0.00           H
ATOM   2877  C   LYS   181      24.555  36.348  24.182  1.00  0.00           C
ATOM   2878  O   LYS   181      23.541  36.618  23.513  1.00  0.00           O
ATOM   2879  N   ARG   182      24.999  37.133  25.148  1.00  0.00           N
ATOM   2880  H   ARG   182      25.891  36.933  25.576  1.00  0.00           H
ATOM   2881  CA  ARG   182      24.562  38.496  25.410  1.00  0.00           C
ATOM   2882  HA  ARG   182      23.507  38.767  25.402  1.00  0.00           H
ATOM   2883  CB  ARG   182      25.176  38.950  26.725  1.00  0.00           C
ATOM   2884  HB2 ARG   182      26.134  38.460  26.894  1.00  0.00           H
ATOM   2885  HB3 ARG   182      25.531  39.977  26.651  1.00  0.00           H
ATOM   2886  CG  ARG   182      24.200  38.880  27.910  1.00  0.00           C
ATOM   2887  HG2 ARG   182      24.671  39.100  28.869  1.00  0.00           H
ATOM   2888  HG3 ARG   182      23.386  39.582  27.732  1.00  0.00           H
ATOM   2889  CD  ARG   182      23.385  37.614  28.151  1.00  0.00           C
ATOM   2890  HD2 ARG   182      22.995  37.262  27.196  1.00  0.00           H
ATOM   2891  HD3 ARG   182      24.120  36.844  28.386  1.00  0.00           H
ATOM   2892  NE  ARG   182      22.398  37.700  29.221  1.00  0.00           N
ATOM   2893  HE  ARG   182      22.439  38.452  29.895  1.00  0.00           H
ATOM   2894  CZ  ARG   182      21.424  36.884  29.283  1.00  0.00           C
ATOM   2895  NH1 ARG   182      20.797  36.817  30.391  1.00  0.00           N
ATOM   2896 HH11 ARG   182      20.920  37.596  31.021  1.00  0.00           H
ATOM   2897 HH12 ARG   182      20.030  36.173  30.524  1.00  0.00           H
ATOM   2898  NH2 ARG   182      21.087  35.936  28.472  1.00  0.00           N
ATOM   2899 HH21 ARG   182      21.508  35.880  27.556  1.00  0.00           H
ATOM   2900 HH22 ARG   182      20.239  35.428  28.682  1.00  0.00           H
ATOM   2901  C   ARG   182      25.123  39.485  24.354  1.00  0.00           C
ATOM   2902  O   ARG   182      24.589  40.586  24.248  1.00  0.00           O
ATOM   2903  N   ASN   183      26.151  39.094  23.604  1.00  0.00           N
ATOM   2904  H   ASN   183      26.474  38.161  23.817  1.00  0.00           H
ATOM   2905  CA  ASN   183      26.989  39.802  22.626  1.00  0.00           C
ATOM   2906  HA  ASN   183      27.951  39.343  22.396  1.00  0.00           H
ATOM   2907  CB  ASN   183      26.253  39.833  21.260  1.00  0.00           C
ATOM   2908  HB2 ASN   183      26.113  38.827  20.865  1.00  0.00           H
ATOM   2909  HB3 ASN   183      25.335  40.413  21.345  1.00  0.00           H
ATOM   2910  CG  ASN   183      27.231  40.509  20.217  1.00  0.00           C
ATOM   2911  OD1 ASN   183      28.448  40.356  20.267  1.00  0.00           O
ATOM   2912  ND2 ASN   183      26.697  41.290  19.261  1.00  0.00           N
ATOM   2913 HD21 ASN   183      25.688  41.332  19.243  1.00  0.00           H
ATOM   2914 HD22 ASN   183      27.190  41.713  18.489  1.00  0.00           H
ATOM   2915  C   ASN   183      27.553  41.086  23.234  1.00  0.00           C
ATOM   2916  O   ASN   183      27.002  42.135  23.002  1.00  0.00           O
ATOM   2917  N   ILE   184      28.594  40.923  24.002  1.00  0.00           N
ATOM   2918  H   ILE   184      28.948  39.979  23.950  1.00  0.00           H
ATOM   2919  CA  ILE   184      29.377  42.035  24.656  1.00  0.00           C
ATOM   2920  HA  ILE   184      28.989  42.957  24.219  1.00  0.00           H
ATOM   2921  CB  ILE   184      29.207  42.194  26.207  1.00  0.00           C
ATOM   2922  HB  ILE   184      30.043  41.721  26.721  1.00  0.00           H
ATOM   2923  CG2 ILE   184      29.403  43.686  26.523  1.00  0.00           C
ATOM   2924 HG21 ILE   184      28.647  44.281  26.009  1.00  0.00           H
ATOM   2925 HG22 ILE   184      30.383  44.013  26.176  1.00  0.00           H
ATOM   2926 HG23 ILE   184      29.522  43.687  27.606  1.00  0.00           H
ATOM   2927  CG1 ILE   184      27.896  41.566  26.778  1.00  0.00           C
ATOM   2928 HG12 ILE   184      26.966  42.060  26.498  1.00  0.00           H
ATOM   2929 HG13 ILE   184      27.858  40.500  26.553  1.00  0.00           H
ATOM   2930  CD1 ILE   184      27.774  41.641  28.272  1.00  0.00           C
ATOM   2931 HD11 ILE   184      28.783  41.445  28.633  1.00  0.00           H
ATOM   2932 HD12 ILE   184      26.959  40.978  28.565  1.00  0.00           H
ATOM   2933 HD13 ILE   184      27.480  42.640  28.595  1.00  0.00           H
ATOM   2934  C   ILE   184      30.858  41.840  24.474  1.00  0.00           C
ATOM   2935  O   ILE   184      31.350  40.687  24.781  1.00  0.00           O
ATOM   2936  N   PRO   185      31.571  42.799  23.972  1.00  0.00           N
ATOM   2937  CD  PRO   185      31.137  43.900  23.086  1.00  0.00           C
ATOM   2938  HD2 PRO   185      31.059  44.827  23.655  1.00  0.00           H
ATOM   2939  HD3 PRO   185      30.169  43.625  22.667  1.00  0.00           H
ATOM   2940  CG  PRO   185      32.241  44.047  22.021  1.00  0.00           C
ATOM   2941  HG2 PRO   185      32.309  45.032  21.558  1.00  0.00           H
ATOM   2942  HG3 PRO   185      32.345  43.194  21.351  1.00  0.00           H
ATOM   2943  CB  PRO   185      33.445  43.857  22.924  1.00  0.00           C
ATOM   2944  HB2 PRO   185      33.493  44.845  23.383  1.00  0.00           H
ATOM   2945  HB3 PRO   185      34.311  43.486  22.376  1.00  0.00           H
ATOM   2946  CA  PRO   185      33.044  42.643  23.761  1.00  0.00           C
ATOM   2947  HA  PRO   185      33.160  41.777  23.108  1.00  0.00           H
ATOM   2948  C   PRO   185      33.850  42.578  25.052  1.00  0.00           C
ATOM   2949  O   PRO   185      34.233  43.607  25.677  1.00  0.00           O
ATOM   2950  N   ILE   186      34.106  41.387  25.430  1.00  0.00           N
ATOM   2951  H   ILE   186      33.653  40.677  24.872  1.00  0.00           H
ATOM   2952  CA  ILE   186      34.665  41.026  26.704  1.00  0.00           C
ATOM   2953  HA  ILE   186      35.377  41.755  27.093  1.00  0.00           H
ATOM   2954  CB  ILE   186      33.514  40.871  27.800  1.00  0.00           C
ATOM   2955  HB  ILE   186      32.817  40.133  27.403  1.00  0.00           H
ATOM   2956  CG2 ILE   186      34.150  40.597  29.112  1.00  0.00           C
ATOM   2957 HG21 ILE   186      34.589  39.600  29.150  1.00  0.00           H
ATOM   2958 HG22 ILE   186      33.372  40.579  29.875  1.00  0.00           H
ATOM   2959 HG23 ILE   186      34.851  41.360  29.449  1.00  0.00           H
ATOM   2960  CG1 ILE   186      32.649  42.207  27.977  1.00  0.00           C
ATOM   2961 HG12 ILE   186      33.310  43.074  27.971  1.00  0.00           H
ATOM   2962 HG13 ILE   186      32.055  42.361  27.076  1.00  0.00           H
ATOM   2963  CD1 ILE   186      31.745  42.301  29.190  1.00  0.00           C
ATOM   2964 HD11 ILE   186      32.313  42.408  30.115  1.00  0.00           H
ATOM   2965 HD12 ILE   186      31.152  41.389  29.128  1.00  0.00           H
ATOM   2966 HD13 ILE   186      31.127  43.179  29.003  1.00  0.00           H
ATOM   2967  C   ILE   186      35.398  39.681  26.640  1.00  0.00           C
ATOM   2968  O   ILE   186      34.905  38.757  26.014  1.00  0.00           O
ATOM   2969  N   GLU   187      36.602  39.617  27.207  1.00  0.00           N
ATOM   2970  H   GLU   187      37.099  40.482  27.365  1.00  0.00           H
ATOM   2971  CA  GLU   187      37.429  38.381  27.297  1.00  0.00           C
ATOM   2972  HA  GLU   187      36.908  37.530  26.858  1.00  0.00           H
ATOM   2973  CB  GLU   187      38.777  38.633  26.525  1.00  0.00           C
ATOM   2974  HB2 GLU   187      38.674  38.795  25.452  1.00  0.00           H
ATOM   2975  HB3 GLU   187      39.262  39.494  26.984  1.00  0.00           H
ATOM   2976  CG  GLU   187      39.737  37.391  26.663  1.00  0.00           C
ATOM   2977  HG2 GLU   187      40.636  37.498  26.054  1.00  0.00           H
ATOM   2978  HG3 GLU   187      40.095  37.248  27.682  1.00  0.00           H
ATOM   2979  CD  GLU   187      39.060  36.097  26.341  1.00  0.00           C
ATOM   2980  OE1 GLU   187      38.957  35.265  27.262  1.00  0.00           O
ATOM   2981  OE2 GLU   187      38.707  35.829  25.136  1.00  0.00           O
ATOM   2982  C   GLU   187      37.730  38.054  28.776  1.00  0.00           C
ATOM   2983  O   GLU   187      38.451  38.812  29.425  1.00  0.00           O
ATOM   2984  N   VAL   188      37.220  37.027  29.453  1.00  0.00           N
ATOM   2985  H   VAL   188      36.652  36.425  28.874  1.00  0.00           H
ATOM   2986  CA  VAL   188      37.413  36.591  30.833  1.00  0.00           C
ATOM   2987  HA  VAL   188      37.427  37.431  31.527  1.00  0.00           H
ATOM   2988  CB  VAL   188      36.221  35.711  31.318  1.00  0.00           C
ATOM   2989  HB  VAL   188      36.234  34.757  30.792  1.00  0.00           H
ATOM   2990  CG1 VAL   188      36.525  35.522  32.829  1.00  0.00           C
ATOM   2991 HG11 VAL   188      37.441  34.953  32.994  1.00  0.00           H
ATOM   2992 HG12 VAL   188      36.573  36.435  33.421  1.00  0.00           H
ATOM   2993 HG13 VAL   188      35.700  34.917  33.203  1.00  0.00           H
ATOM   2994  CG2 VAL   188      34.849  36.366  31.306  1.00  0.00           C
ATOM   2995 HG21 VAL   188      34.165  35.650  31.762  1.00  0.00           H
ATOM   2996 HG22 VAL   188      34.461  36.636  30.324  1.00  0.00           H
ATOM   2997 HG23 VAL   188      34.894  37.326  31.821  1.00  0.00           H
ATOM   2998  C   VAL   188      38.847  36.027  30.933  1.00  0.00           C
ATOM   2999  O   VAL   188      39.005  34.806  30.855  1.00  0.00           O
ATOM   3000  N   VAL   189      39.893  36.911  30.918  1.00  0.00           N
ATOM   3001  H   VAL   189      39.662  37.894  30.902  1.00  0.00           H
ATOM   3002  CA  VAL   189      41.338  36.412  30.647  1.00  0.00           C
ATOM   3003  HA  VAL   189      41.472  35.619  29.911  1.00  0.00           H
ATOM   3004  CB  VAL   189      42.132  37.578  30.081  1.00  0.00           C
ATOM   3005  HB  VAL   189      41.553  37.997  29.258  1.00  0.00           H
ATOM   3006  CG1 VAL   189      42.298  38.767  31.093  1.00  0.00           C
ATOM   3007 HG11 VAL   189      42.993  39.480  30.649  1.00  0.00           H
ATOM   3008 HG12 VAL   189      41.336  39.237  31.291  1.00  0.00           H
ATOM   3009 HG13 VAL   189      42.743  38.370  32.006  1.00  0.00           H
ATOM   3010  CG2 VAL   189      43.406  37.041  29.465  1.00  0.00           C
ATOM   3011 HG21 VAL   189      43.216  36.119  28.916  1.00  0.00           H
ATOM   3012 HG22 VAL   189      44.139  36.819  30.241  1.00  0.00           H
ATOM   3013 HG23 VAL   189      43.813  37.752  28.745  1.00  0.00           H
ATOM   3014  C   VAL   189      42.049  35.843  31.894  1.00  0.00           C
ATOM   3015  O   VAL   189      43.145  35.365  31.787  1.00  0.00           O
ATOM   3016  N   ALA   190      41.526  36.084  33.112  1.00  0.00           N
ATOM   3017  H   ALA   190      40.563  36.386  33.127  1.00  0.00           H
ATOM   3018  CA  ALA   190      42.220  35.841  34.377  1.00  0.00           C
ATOM   3019  HA  ALA   190      42.960  35.053  34.241  1.00  0.00           H
ATOM   3020  CB  ALA   190      42.957  37.160  34.779  1.00  0.00           C
ATOM   3021  HB1 ALA   190      43.467  37.540  33.894  1.00  0.00           H
ATOM   3022  HB2 ALA   190      43.651  36.954  35.594  1.00  0.00           H
ATOM   3023  HB3 ALA   190      42.302  37.950  35.145  1.00  0.00           H
ATOM   3024  C   ALA   190      41.235  35.307  35.441  1.00  0.00           C
ATOM   3025  O   ALA   190      40.042  35.692  35.437  1.00  0.00           O
ATOM   3026  N   LEU   191      41.676  34.494  36.375  1.00  0.00           N
ATOM   3027  H   LEU   191      42.658  34.292  36.251  1.00  0.00           H
ATOM   3028  CA  LEU   191      40.942  33.870  37.486  1.00  0.00           C
ATOM   3029  HA  LEU   191      40.026  34.414  37.712  1.00  0.00           H
ATOM   3030  CB  LEU   191      40.512  32.476  37.092  1.00  0.00           C
ATOM   3031  HB2 LEU   191      40.000  32.671  36.150  1.00  0.00           H
ATOM   3032  HB3 LEU   191      41.317  31.766  36.905  1.00  0.00           H
ATOM   3033  CG  LEU   191      39.468  31.653  37.934  1.00  0.00           C
ATOM   3034  HG  LEU   191      39.287  30.833  37.241  1.00  0.00           H
ATOM   3035  CD1 LEU   191      39.843  31.049  39.286  1.00  0.00           C
ATOM   3036 HD11 LEU   191      40.688  30.399  39.062  1.00  0.00           H
ATOM   3037 HD12 LEU   191      38.977  30.525  39.688  1.00  0.00           H
ATOM   3038 HD13 LEU   191      40.230  31.858  39.906  1.00  0.00           H
ATOM   3039  CD2 LEU   191      38.188  32.440  37.907  1.00  0.00           C
ATOM   3040 HD21 LEU   191      37.433  31.888  38.467  1.00  0.00           H
ATOM   3041 HD22 LEU   191      38.318  33.323  38.534  1.00  0.00           H
ATOM   3042 HD23 LEU   191      37.816  32.645  36.903  1.00  0.00           H
ATOM   3043  C   LEU   191      41.862  33.914  38.755  1.00  0.00           C
ATOM   3044  O   LEU   191      42.875  33.198  38.855  1.00  0.00           O
ATOM   3045  N   ILE   192      41.625  34.874  39.667  1.00  0.00           N
ATOM   3046  H   ILE   192      40.804  35.454  39.571  1.00  0.00           H
ATOM   3047  CA  ILE   192      42.363  35.156  40.949  1.00  0.00           C
ATOM   3048  HA  ILE   192      43.194  34.452  40.948  1.00  0.00           H
ATOM   3049  CB  ILE   192      43.002  36.574  40.933  1.00  0.00           C
ATOM   3050  HB  ILE   192      43.963  36.469  41.437  1.00  0.00           H
ATOM   3051  CG2 ILE   192      43.438  37.021  39.450  1.00  0.00           C
ATOM   3052 HG21 ILE   192      43.989  36.178  39.033  1.00  0.00           H
ATOM   3053 HG22 ILE   192      44.098  37.889  39.430  1.00  0.00           H
ATOM   3054 HG23 ILE   192      42.610  37.208  38.768  1.00  0.00           H
ATOM   3055  CG1 ILE   192      42.155  37.681  41.525  1.00  0.00           C
ATOM   3056 HG12 ILE   192      41.215  37.702  40.972  1.00  0.00           H
ATOM   3057 HG13 ILE   192      41.908  37.479  42.566  1.00  0.00           H
ATOM   3058  CD1 ILE   192      42.970  38.955  41.703  1.00  0.00           C
ATOM   3059 HD11 ILE   192      43.010  39.510  40.766  1.00  0.00           H
ATOM   3060 HD12 ILE   192      43.978  38.780  42.077  1.00  0.00           H
ATOM   3061 HD13 ILE   192      42.372  39.654  42.287  1.00  0.00           H
ATOM   3062  C   ILE   192      41.547  34.834  42.204  1.00  0.00           C
ATOM   3063  O   ILE   192      40.334  35.127  42.248  1.00  0.00           O
ATOM   3064  N   ASN   193      42.267  34.401  43.231  1.00  0.00           N
ATOM   3065  H   ASN   193      43.237  34.337  42.960  1.00  0.00           H
ATOM   3066  CA  ASN   193      41.922  34.654  44.623  1.00  0.00           C
ATOM   3067  HA  ASN   193      40.836  34.695  44.711  1.00  0.00           H
ATOM   3068  CB  ASN   193      42.569  33.630  45.585  1.00  0.00           C
ATOM   3069  HB2 ASN   193      42.436  32.581  45.325  1.00  0.00           H
ATOM   3070  HB3 ASN   193      43.637  33.847  45.624  1.00  0.00           H
ATOM   3071  CG  ASN   193      42.050  33.802  47.025  1.00  0.00           C
ATOM   3072  OD1 ASN   193      42.445  34.738  47.782  1.00  0.00           O
ATOM   3073  ND2 ASN   193      41.187  33.011  47.464  1.00  0.00           N
ATOM   3074 HD21 ASN   193      40.727  32.318  46.892  1.00  0.00           H
ATOM   3075 HD22 ASN   193      40.923  33.146  48.430  1.00  0.00           H
ATOM   3076  C   ASN   193      42.487  36.026  44.900  1.00  0.00           C
ATOM   3077  O   ASN   193      43.624  36.365  44.525  1.00  0.00           O
ATOM   3078  N   ASP   194      41.608  36.884  45.417  1.00  0.00           N
ATOM   3079  H   ASP   194      40.678  36.596  45.686  1.00  0.00           H
ATOM   3080  CA  ASP   194      41.917  38.338  45.615  1.00  0.00           C
ATOM   3081  HA  ASP   194      42.336  38.687  44.671  1.00  0.00           H
ATOM   3082  CB  ASP   194      40.775  39.250  45.792  1.00  0.00           C
ATOM   3083  HB2 ASP   194      41.088  40.221  46.173  1.00  0.00           H
ATOM   3084  HB3 ASP   194      40.238  39.220  44.843  1.00  0.00           H
ATOM   3085  CG  ASP   194      39.831  38.906  46.900  1.00  0.00           C
ATOM   3086  OD1 ASP   194      39.484  37.713  47.204  1.00  0.00           O
ATOM   3087  OD2 ASP   194      39.329  39.862  47.563  1.00  0.00           O
ATOM   3088  C   ASP   194      42.969  38.571  46.655  1.00  0.00           C
ATOM   3089  O   ASP   194      43.560  39.667  46.652  1.00  0.00           O
ATOM   3090  N   THR   195      43.394  37.574  47.393  1.00  0.00           N
ATOM   3091  H   THR   195      42.969  36.661  47.314  1.00  0.00           H
ATOM   3092  CA  THR   195      44.656  37.715  48.156  1.00  0.00           C
ATOM   3093  HA  THR   195      44.592  38.467  48.942  1.00  0.00           H
ATOM   3094  CB  THR   195      44.921  36.363  48.900  1.00  0.00           C
ATOM   3095  HB  THR   195      45.000  35.643  48.085  1.00  0.00           H
ATOM   3096  CG2 THR   195      46.051  36.376  49.941  1.00  0.00           C
ATOM   3097 HG21 THR   195      46.134  37.374  50.370  1.00  0.00           H
ATOM   3098 HG22 THR   195      47.053  36.178  49.561  1.00  0.00           H
ATOM   3099 HG23 THR   195      45.730  35.734  50.761  1.00  0.00           H
ATOM   3100  OG1 THR   195      43.800  36.064  49.664  1.00  0.00           O
ATOM   3101  HG1 THR   195      43.241  35.488  49.140  1.00  0.00           H
ATOM   3102  C   THR   195      45.891  38.003  47.310  1.00  0.00           C
ATOM   3103  O   THR   195      46.790  38.748  47.809  1.00  0.00           O
ATOM   3104  N   THR   196      45.943  37.465  46.063  1.00  0.00           N
ATOM   3105  H   THR   196      45.250  36.799  45.751  1.00  0.00           H
ATOM   3106  CA  THR   196      46.984  37.626  45.092  1.00  0.00           C
ATOM   3107  HA  THR   196      47.981  37.607  45.532  1.00  0.00           H
ATOM   3108  CB  THR   196      46.783  36.633  43.953  1.00  0.00           C
ATOM   3109  HB  THR   196      45.808  36.674  43.469  1.00  0.00           H
ATOM   3110  CG2 THR   196      47.898  36.824  42.909  1.00  0.00           C
ATOM   3111 HG21 THR   196      48.861  36.641  43.386  1.00  0.00           H
ATOM   3112 HG22 THR   196      48.035  37.803  42.449  1.00  0.00           H
ATOM   3113 HG23 THR   196      47.744  36.123  42.090  1.00  0.00           H
ATOM   3114  OG1 THR   196      46.926  35.305  44.439  1.00  0.00           O
ATOM   3115  HG1 THR   196      46.418  34.687  43.907  1.00  0.00           H
ATOM   3116  C   THR   196      46.941  39.021  44.474  1.00  0.00           C
ATOM   3117  O   THR   196      47.963  39.691  44.390  1.00  0.00           O
ATOM   3118  N   GLY   197      45.718  39.539  44.238  1.00  0.00           N
ATOM   3119  H   GLY   197      44.895  38.955  44.217  1.00  0.00           H
ATOM   3120  CA  GLY   197      45.535  40.865  43.715  1.00  0.00           C
ATOM   3121  HA2 GLY   197      46.244  41.055  42.908  1.00  0.00           H
ATOM   3122  HA3 GLY   197      44.501  40.954  43.380  1.00  0.00           H
ATOM   3123  C   GLY   197      45.772  41.966  44.750  1.00  0.00           C
ATOM   3124  O   GLY   197      46.145  43.046  44.348  1.00  0.00           O
ATOM   3125  N   THR   198      45.559  41.650  46.024  1.00  0.00           N
ATOM   3126  H   THR   198      45.050  40.784  46.128  1.00  0.00           H
ATOM   3127  CA  THR   198      45.796  42.539  47.165  1.00  0.00           C
ATOM   3128  HA  THR   198      45.258  43.476  47.024  1.00  0.00           H
ATOM   3129  CB  THR   198      45.314  41.952  48.475  1.00  0.00           C
ATOM   3130  HB  THR   198      45.658  40.922  48.571  1.00  0.00           H
ATOM   3131  CG2 THR   198      45.782  42.719  49.738  1.00  0.00           C
ATOM   3132 HG21 THR   198      46.830  43.017  49.783  1.00  0.00           H
ATOM   3133 HG22 THR   198      45.572  42.007  50.537  1.00  0.00           H
ATOM   3134 HG23 THR   198      45.210  43.634  49.892  1.00  0.00           H
ATOM   3135  OG1 THR   198      43.877  42.057  48.370  1.00  0.00           O
ATOM   3136  HG1 THR   198      43.657  41.269  47.868  1.00  0.00           H
ATOM   3137  C   THR   198      47.313  42.826  47.206  1.00  0.00           C
ATOM   3138  O   THR   198      47.746  43.989  47.334  1.00  0.00           O
ATOM   3139  N   LEU   199      48.166  41.804  46.912  1.00  0.00           N
ATOM   3140  H   LEU   199      47.813  40.870  46.757  1.00  0.00           H
ATOM   3141  CA  LEU   199      49.607  42.038  46.717  1.00  0.00           C
ATOM   3142  HA  LEU   199      49.988  42.763  47.437  1.00  0.00           H
ATOM   3143  CB  LEU   199      50.384  40.653  46.735  1.00  0.00           C
ATOM   3144  HB2 LEU   199      50.732  40.571  47.766  1.00  0.00           H
ATOM   3145  HB3 LEU   199      49.583  39.982  46.427  1.00  0.00           H
ATOM   3146  CG  LEU   199      51.659  40.622  45.884  1.00  0.00           C
ATOM   3147  HG  LEU   199      51.566  41.150  44.935  1.00  0.00           H
ATOM   3148  CD1 LEU   199      52.774  41.215  46.649  1.00  0.00           C
ATOM   3149 HD11 LEU   199      52.618  42.242  46.981  1.00  0.00           H
ATOM   3150 HD12 LEU   199      53.668  41.252  46.027  1.00  0.00           H
ATOM   3151 HD13 LEU   199      53.088  40.597  47.491  1.00  0.00           H
ATOM   3152  CD2 LEU   199      51.992  39.220  45.608  1.00  0.00           C
ATOM   3153 HD21 LEU   199      51.285  38.828  44.878  1.00  0.00           H
ATOM   3154 HD22 LEU   199      52.942  39.284  45.079  1.00  0.00           H
ATOM   3155 HD23 LEU   199      51.977  38.670  46.550  1.00  0.00           H
ATOM   3156  C   LEU   199      49.871  42.858  45.464  1.00  0.00           C
ATOM   3157  O   LEU   199      50.538  43.861  45.461  1.00  0.00           O
ATOM   3158  N   VAL   200      49.309  42.362  44.388  1.00  0.00           N
ATOM   3159  H   VAL   200      48.702  41.574  44.565  1.00  0.00           H
ATOM   3160  CA  VAL   200      49.856  42.813  43.058  1.00  0.00           C
ATOM   3161  HA  VAL   200      50.934  42.667  42.990  1.00  0.00           H
ATOM   3162  CB  VAL   200      49.461  41.839  41.860  1.00  0.00           C
ATOM   3163  HB  VAL   200      48.402  41.623  41.715  1.00  0.00           H
ATOM   3164  CG1 VAL   200      50.070  42.321  40.482  1.00  0.00           C
ATOM   3165 HG11 VAL   200      51.158  42.367  40.488  1.00  0.00           H
ATOM   3166 HG12 VAL   200      49.833  41.574  39.724  1.00  0.00           H
ATOM   3167 HG13 VAL   200      49.496  43.172  40.116  1.00  0.00           H
ATOM   3168  CG2 VAL   200      50.129  40.501  42.188  1.00  0.00           C
ATOM   3169 HG21 VAL   200      49.836  39.633  41.598  1.00  0.00           H
ATOM   3170 HG22 VAL   200      49.879  40.261  43.222  1.00  0.00           H
ATOM   3171 HG23 VAL   200      51.218  40.493  42.192  1.00  0.00           H
ATOM   3172  C   VAL   200      49.461  44.270  42.691  1.00  0.00           C
ATOM   3173  O   VAL   200      50.226  44.962  42.088  1.00  0.00           O
ATOM   3174  N   ALA   201      48.273  44.690  43.217  1.00  0.00           N
ATOM   3175  H   ALA   201      47.727  44.051  43.777  1.00  0.00           H
ATOM   3176  CA  ALA   201      47.760  46.079  43.043  1.00  0.00           C
ATOM   3177  HA  ALA   201      47.708  46.350  41.989  1.00  0.00           H
ATOM   3178  CB  ALA   201      46.245  46.120  43.422  1.00  0.00           C
ATOM   3179  HB1 ALA   201      45.934  47.134  43.172  1.00  0.00           H
ATOM   3180  HB2 ALA   201      46.168  45.898  44.486  1.00  0.00           H
ATOM   3181  HB3 ALA   201      45.665  45.426  42.812  1.00  0.00           H
ATOM   3182  C   ALA   201      48.634  47.071  43.865  1.00  0.00           C
ATOM   3183  O   ALA   201      49.228  48.045  43.421  1.00  0.00           O
ATOM   3184  N   SER   202      48.900  46.699  45.103  1.00  0.00           N
ATOM   3185  H   SER   202      48.385  45.936  45.519  1.00  0.00           H
ATOM   3186  CA  SER   202      49.988  47.238  46.010  1.00  0.00           C
ATOM   3187  HA  SER   202      49.711  48.269  46.231  1.00  0.00           H
ATOM   3188  CB  SER   202      50.029  46.531  47.379  1.00  0.00           C
ATOM   3189  HB2 SER   202      50.474  45.545  47.244  1.00  0.00           H
ATOM   3190  HB3 SER   202      50.577  47.169  48.072  1.00  0.00           H
ATOM   3191  OG  SER   202      48.719  46.533  47.783  1.00  0.00           O
ATOM   3192  HG  SER   202      48.441  45.623  47.653  1.00  0.00           H
ATOM   3193  C   SER   202      51.313  47.294  45.274  1.00  0.00           C
ATOM   3194  O   SER   202      51.898  48.380  45.154  1.00  0.00           O
ATOM   3195  N   TYR   203      51.851  46.156  44.709  1.00  0.00           N
ATOM   3196  H   TYR   203      51.345  45.287  44.806  1.00  0.00           H
ATOM   3197  CA  TYR   203      53.162  46.159  43.937  1.00  0.00           C
ATOM   3198  HA  TYR   203      54.031  46.543  44.471  1.00  0.00           H
ATOM   3199  CB  TYR   203      53.325  44.626  43.780  1.00  0.00           C
ATOM   3200  HB2 TYR   203      53.130  44.014  44.660  1.00  0.00           H
ATOM   3201  HB3 TYR   203      52.541  44.292  43.101  1.00  0.00           H
ATOM   3202  CG  TYR   203      54.596  44.014  43.311  1.00  0.00           C
ATOM   3203  CD1 TYR   203      55.792  44.734  43.328  1.00  0.00           C
ATOM   3204  HD1 TYR   203      55.790  45.751  43.693  1.00  0.00           H
ATOM   3205  CE1 TYR   203      56.993  44.183  42.931  1.00  0.00           C
ATOM   3206  HE1 TYR   203      57.868  44.803  43.060  1.00  0.00           H
ATOM   3207  CZ  TYR   203      57.053  42.770  42.605  1.00  0.00           C
ATOM   3208  OH  TYR   203      58.247  42.116  42.399  1.00  0.00           O
ATOM   3209  HH  TYR   203      58.923  42.796  42.375  1.00  0.00           H
ATOM   3210  CE2 TYR   203      55.843  42.054  42.601  1.00  0.00           C
ATOM   3211  HE2 TYR   203      55.940  41.006  42.358  1.00  0.00           H
ATOM   3212  CD2 TYR   203      54.604  42.692  42.893  1.00  0.00           C
ATOM   3213  HD2 TYR   203      53.705  42.097  42.952  1.00  0.00           H
ATOM   3214  C   TYR   203      53.152  47.041  42.680  1.00  0.00           C
ATOM   3215  O   TYR   203      54.155  47.551  42.249  1.00  0.00           O
ATOM   3216  N   TYR   204      52.043  47.112  41.952  1.00  0.00           N
ATOM   3217  H   TYR   204      51.284  46.527  42.270  1.00  0.00           H
ATOM   3218  CA  TYR   204      51.917  48.023  40.768  1.00  0.00           C
ATOM   3219  HA  TYR   204      52.708  47.828  40.041  1.00  0.00           H
ATOM   3220  CB  TYR   204      50.611  47.691  40.014  1.00  0.00           C
ATOM   3221  HB2 TYR   204      50.676  46.684  39.602  1.00  0.00           H
ATOM   3222  HB3 TYR   204      49.834  47.622  40.775  1.00  0.00           H
ATOM   3223  CG  TYR   204      50.175  48.637  38.851  1.00  0.00           C
ATOM   3224  CD1 TYR   204      50.729  48.464  37.529  1.00  0.00           C
ATOM   3225  HD1 TYR   204      51.325  47.582  37.347  1.00  0.00           H
ATOM   3226  CE1 TYR   204      50.530  49.400  36.470  1.00  0.00           C
ATOM   3227  HE1 TYR   204      51.046  49.252  35.532  1.00  0.00           H
ATOM   3228  CZ  TYR   204      49.834  50.553  36.737  1.00  0.00           C
ATOM   3229  OH  TYR   204      49.760  51.515  35.765  1.00  0.00           O
ATOM   3230  HH  TYR   204      50.023  51.053  34.966  1.00  0.00           H
ATOM   3231  CE2 TYR   204      49.272  50.814  38.022  1.00  0.00           C
ATOM   3232  HE2 TYR   204      48.854  51.775  38.285  1.00  0.00           H
ATOM   3233  CD2 TYR   204      49.378  49.833  39.063  1.00  0.00           C
ATOM   3234  HD2 TYR   204      49.123  50.167  40.058  1.00  0.00           H
ATOM   3235  C   TYR   204      52.040  49.475  41.240  1.00  0.00           C
ATOM   3236  O   TYR   204      52.790  50.255  40.634  1.00  0.00           O
ATOM   3237  N   THR   205      51.467  49.846  42.404  1.00  0.00           N
ATOM   3238  H   THR   205      50.926  49.141  42.885  1.00  0.00           H
ATOM   3239  CA  THR   205      51.564  51.218  42.905  1.00  0.00           C
ATOM   3240  HA  THR   205      51.548  51.850  42.016  1.00  0.00           H
ATOM   3241  CB  THR   205      50.530  51.729  43.923  1.00  0.00           C
ATOM   3242  HB  THR   205      50.841  52.749  44.149  1.00  0.00           H
ATOM   3243  CG2 THR   205      49.117  51.800  43.428  1.00  0.00           C
ATOM   3244 HG21 THR   205      48.801  50.775  43.227  1.00  0.00           H
ATOM   3245 HG22 THR   205      49.012  52.483  42.586  1.00  0.00           H
ATOM   3246 HG23 THR   205      48.563  52.153  44.298  1.00  0.00           H
ATOM   3247  OG1 THR   205      50.506  51.038  45.115  1.00  0.00           O
ATOM   3248  HG1 THR   205      51.069  50.288  44.915  1.00  0.00           H
ATOM   3249  C   THR   205      52.950  51.565  43.514  1.00  0.00           C
ATOM   3250  O   THR   205      53.300  52.756  43.536  1.00  0.00           O
ATOM   3251  N   ASP   206      53.732  50.604  43.978  1.00  0.00           N
ATOM   3252  H   ASP   206      53.366  49.671  44.097  1.00  0.00           H
ATOM   3253  CA  ASP   206      54.889  50.808  44.803  1.00  0.00           C
ATOM   3254  HA  ASP   206      55.373  51.734  44.493  1.00  0.00           H
ATOM   3255  CB  ASP   206      54.314  51.037  46.235  1.00  0.00           C
ATOM   3256  HB2 ASP   206      53.829  52.013  46.256  1.00  0.00           H
ATOM   3257  HB3 ASP   206      53.515  50.329  46.457  1.00  0.00           H
ATOM   3258  CG  ASP   206      55.396  51.080  47.332  1.00  0.00           C
ATOM   3259  OD1 ASP   206      56.575  51.354  46.978  1.00  0.00           O
ATOM   3260  OD2 ASP   206      55.020  51.001  48.524  1.00  0.00           O
ATOM   3261  C   ASP   206      55.773  49.597  44.722  1.00  0.00           C
ATOM   3262  O   ASP   206      55.416  48.402  45.081  1.00  0.00           O
ATOM   3263  N   PRO   207      57.083  49.826  44.332  1.00  0.00           N
ATOM   3264  CD  PRO   207      57.663  51.123  44.038  1.00  0.00           C
ATOM   3265  HD2 PRO   207      57.495  51.866  44.819  1.00  0.00           H
ATOM   3266  HD3 PRO   207      57.245  51.522  43.114  1.00  0.00           H
ATOM   3267  CG  PRO   207      59.160  51.006  43.798  1.00  0.00           C
ATOM   3268  HG2 PRO   207      59.706  51.261  44.706  1.00  0.00           H
ATOM   3269  HG3 PRO   207      59.352  51.526  42.859  1.00  0.00           H
ATOM   3270  CB  PRO   207      59.331  49.520  43.563  1.00  0.00           C
ATOM   3271  HB2 PRO   207      60.273  49.233  44.030  1.00  0.00           H
ATOM   3272  HB3 PRO   207      59.345  49.308  42.494  1.00  0.00           H
ATOM   3273  CA  PRO   207      58.078  48.797  44.226  1.00  0.00           C
ATOM   3274  HA  PRO   207      57.701  47.970  43.625  1.00  0.00           H
ATOM   3275  C   PRO   207      58.564  48.254  45.577  1.00  0.00           C
ATOM   3276  O   PRO   207      59.026  47.080  45.668  1.00  0.00           O
ATOM   3277  N   GLU   208      58.331  49.030  46.660  1.00  0.00           N
ATOM   3278  H   GLU   208      57.847  49.913  46.576  1.00  0.00           H
ATOM   3279  CA  GLU   208      58.750  48.599  47.956  1.00  0.00           C
ATOM   3280  HA  GLU   208      59.733  48.146  47.834  1.00  0.00           H
ATOM   3281  CB  GLU   208      58.807  49.757  48.909  1.00  0.00           C
ATOM   3282  HB2 GLU   208      57.857  50.243  49.131  1.00  0.00           H
ATOM   3283  HB3 GLU   208      59.218  49.316  49.817  1.00  0.00           H
ATOM   3284  CG  GLU   208      59.783  50.897  48.564  1.00  0.00           C
ATOM   3285  HG2 GLU   208      59.459  51.461  47.690  1.00  0.00           H
ATOM   3286  HG3 GLU   208      59.879  51.572  49.415  1.00  0.00           H
ATOM   3287  CD  GLU   208      61.171  50.431  48.270  1.00  0.00           C
ATOM   3288  OE1 GLU   208      61.704  50.653  47.089  1.00  0.00           O
ATOM   3289  OE2 GLU   208      61.806  49.876  49.189  1.00  0.00           O
ATOM   3290  C   GLU   208      57.828  47.514  48.504  1.00  0.00           C
ATOM   3291  O   GLU   208      58.077  47.145  49.599  1.00  0.00           O
ATOM   3292  N   THR   209      56.826  47.070  47.802  1.00  0.00           N
ATOM   3293  H   THR   209      56.659  47.612  46.967  1.00  0.00           H
ATOM   3294  CA  THR   209      56.017  45.949  48.060  1.00  0.00           C
ATOM   3295  HA  THR   209      55.615  46.019  49.070  1.00  0.00           H
ATOM   3296  CB  THR   209      54.836  45.910  47.116  1.00  0.00           C
ATOM   3297  HB  THR   209      55.246  45.746  46.119  1.00  0.00           H
ATOM   3298  CG2 THR   209      53.862  44.739  47.474  1.00  0.00           C
ATOM   3299 HG21 THR   209      54.399  43.794  47.393  1.00  0.00           H
ATOM   3300 HG22 THR   209      53.014  44.662  46.793  1.00  0.00           H
ATOM   3301 HG23 THR   209      53.545  44.931  48.498  1.00  0.00           H
ATOM   3302  OG1 THR   209      54.108  47.060  47.205  1.00  0.00           O
ATOM   3303  HG1 THR   209      54.258  47.606  46.430  1.00  0.00           H
ATOM   3304  C   THR   209      56.743  44.581  48.121  1.00  0.00           C
ATOM   3305  O   THR   209      57.256  44.071  47.168  1.00  0.00           O
ATOM   3306  N   LYS   210      56.556  43.861  49.232  1.00  0.00           N
ATOM   3307  H   LYS   210      56.139  44.310  50.035  1.00  0.00           H
ATOM   3308  CA  LYS   210      57.011  42.417  49.310  1.00  0.00           C
ATOM   3309  HA  LYS   210      57.589  42.144  48.426  1.00  0.00           H
ATOM   3310  CB  LYS   210      57.937  42.371  50.531  1.00  0.00           C
ATOM   3311  HB2 LYS   210      57.439  42.632  51.466  1.00  0.00           H
ATOM   3312  HB3 LYS   210      58.217  41.324  50.647  1.00  0.00           H
ATOM   3313  CG  LYS   210      59.215  43.284  50.402  1.00  0.00           C
ATOM   3314  HG2 LYS   210      59.161  44.364  50.537  1.00  0.00           H
ATOM   3315  HG3 LYS   210      59.940  42.931  51.135  1.00  0.00           H
ATOM   3316  CD  LYS   210      59.913  42.907  49.088  1.00  0.00           C
ATOM   3317  HD2 LYS   210      59.598  41.878  48.911  1.00  0.00           H
ATOM   3318  HD3 LYS   210      59.552  43.560  48.294  1.00  0.00           H
ATOM   3319  CE  LYS   210      61.401  42.922  49.165  1.00  0.00           C
ATOM   3320  HE2 LYS   210      61.805  42.312  49.972  1.00  0.00           H
ATOM   3321  HE3 LYS   210      61.643  42.440  48.218  1.00  0.00           H
ATOM   3322  NZ  LYS   210      61.911  44.274  49.201  1.00  0.00           N
ATOM   3323  HZ1 LYS   210      61.873  44.651  50.137  1.00  0.00           H
ATOM   3324  HZ2 LYS   210      61.443  44.951  48.615  1.00  0.00           H
ATOM   3325  HZ3 LYS   210      62.861  44.353  48.866  1.00  0.00           H
ATOM   3326  C   LYS   210      55.918  41.376  49.415  1.00  0.00           C
ATOM   3327  O   LYS   210      56.149  40.249  49.009  1.00  0.00           O
ATOM   3328  N   MET   211      54.808  41.726  50.117  1.00  0.00           N
ATOM   3329  H   MET   211      54.828  42.615  50.595  1.00  0.00           H
ATOM   3330  CA  MET   211      53.747  40.780  50.557  1.00  0.00           C
ATOM   3331  HA  MET   211      53.736  40.017  49.778  1.00  0.00           H
ATOM   3332  CB  MET   211      54.012  40.239  52.004  1.00  0.00           C
ATOM   3333  HB2 MET   211      55.054  39.921  51.980  1.00  0.00           H
ATOM   3334  HB3 MET   211      53.795  41.064  52.682  1.00  0.00           H
ATOM   3335  CG  MET   211      53.164  39.010  52.323  1.00  0.00           C
ATOM   3336  HG2 MET   211      52.111  39.277  52.406  1.00  0.00           H
ATOM   3337  HG3 MET   211      53.335  38.278  51.533  1.00  0.00           H
ATOM   3338  SD  MET   211      53.484  38.093  53.834  1.00  0.00           S
ATOM   3339  CE  MET   211      52.405  36.683  53.501  1.00  0.00           C
ATOM   3340  HE1 MET   211      52.793  36.124  52.649  1.00  0.00           H
ATOM   3341  HE2 MET   211      52.343  36.074  54.402  1.00  0.00           H
ATOM   3342  HE3 MET   211      51.360  36.995  53.511  1.00  0.00           H
ATOM   3343  C   MET   211      52.429  41.546  50.556  1.00  0.00           C
ATOM   3344  O   MET   211      52.454  42.755  50.805  1.00  0.00           O
ATOM   3345  N   GLY   212      51.324  40.846  50.346  1.00  0.00           N
ATOM   3346  H   GLY   212      51.349  39.884  50.038  1.00  0.00           H
ATOM   3347  CA  GLY   212      49.991  41.271  50.762  1.00  0.00           C
ATOM   3348  HA2 GLY   212      50.081  42.222  51.287  1.00  0.00           H
ATOM   3349  HA3 GLY   212      49.309  41.168  49.919  1.00  0.00           H
ATOM   3350  C   GLY   212      49.503  40.222  51.744  1.00  0.00           C
ATOM   3351  O   GLY   212      49.776  39.059  51.552  1.00  0.00           O
ATOM   3352  N   VAL   213      48.790  40.631  52.788  1.00  0.00           N
ATOM   3353  H   VAL   213      48.754  41.628  52.949  1.00  0.00           H
ATOM   3354  CA  VAL   213      48.328  39.694  53.837  1.00  0.00           C
ATOM   3355  HA  VAL   213      48.076  38.693  53.490  1.00  0.00           H
ATOM   3356  CB  VAL   213      49.497  39.513  54.907  1.00  0.00           C
ATOM   3357  HB  VAL   213      50.268  39.066  54.281  1.00  0.00           H
ATOM   3358  CG1 VAL   213      49.972  40.946  55.226  1.00  0.00           C
ATOM   3359 HG11 VAL   213      49.201  41.616  55.609  1.00  0.00           H
ATOM   3360 HG12 VAL   213      50.618  40.843  56.097  1.00  0.00           H
ATOM   3361 HG13 VAL   213      50.553  41.457  54.458  1.00  0.00           H
ATOM   3362  CG2 VAL   213      49.205  38.627  56.089  1.00  0.00           C
ATOM   3363 HG21 VAL   213      50.157  38.554  56.616  1.00  0.00           H
ATOM   3364 HG22 VAL   213      49.048  37.571  55.867  1.00  0.00           H
ATOM   3365 HG23 VAL   213      48.404  39.087  56.667  1.00  0.00           H
ATOM   3366  C   VAL   213      47.004  40.099  54.507  1.00  0.00           C
ATOM   3367  O   VAL   213      46.621  41.306  54.662  1.00  0.00           O
ATOM   3368  N   ILE   214      46.150  39.119  54.748  1.00  0.00           N
ATOM   3369  H   ILE   214      46.514  38.178  54.750  1.00  0.00           H
ATOM   3370  CA  ILE   214      44.710  39.283  55.059  1.00  0.00           C
ATOM   3371  HA  ILE   214      44.447  40.339  55.120  1.00  0.00           H
ATOM   3372  CB  ILE   214      43.684  38.439  54.170  1.00  0.00           C
ATOM   3373  HB  ILE   214      43.583  37.394  54.461  1.00  0.00           H
ATOM   3374  CG2 ILE   214      42.239  38.962  54.588  1.00  0.00           C
ATOM   3375 HG21 ILE   214      42.098  40.019  54.362  1.00  0.00           H
ATOM   3376 HG22 ILE   214      42.123  38.723  55.645  1.00  0.00           H
ATOM   3377 HG23 ILE   214      41.536  38.411  53.964  1.00  0.00           H
ATOM   3378  CG1 ILE   214      43.919  38.513  52.659  1.00  0.00           C
ATOM   3379 HG12 ILE   214      44.819  37.922  52.488  1.00  0.00           H
ATOM   3380 HG13 ILE   214      43.090  38.117  52.073  1.00  0.00           H
ATOM   3381  CD1 ILE   214      44.052  39.929  52.111  1.00  0.00           C
ATOM   3382 HD11 ILE   214      43.179  40.568  52.245  1.00  0.00           H
ATOM   3383 HD12 ILE   214      44.063  39.926  51.022  1.00  0.00           H
ATOM   3384 HD13 ILE   214      44.997  40.401  52.384  1.00  0.00           H
ATOM   3385  C   ILE   214      44.522  38.912  56.567  1.00  0.00           C
ATOM   3386  O   ILE   214      44.614  37.734  56.890  1.00  0.00           O
ATOM   3387  N   PHE   215      44.335  39.947  57.376  1.00  0.00           N
ATOM   3388  H   PHE   215      44.415  40.889  57.019  1.00  0.00           H
ATOM   3389  CA  PHE   215      43.885  39.884  58.816  1.00  0.00           C
ATOM   3390  HA  PHE   215      44.310  38.960  59.206  1.00  0.00           H
ATOM   3391  CB  PHE   215      44.556  41.062  59.579  1.00  0.00           C
ATOM   3392  HB2 PHE   215      44.262  41.960  59.036  1.00  0.00           H
ATOM   3393  HB3 PHE   215      44.202  41.181  60.603  1.00  0.00           H
ATOM   3394  CG  PHE   215      46.044  40.945  59.816  1.00  0.00           C
ATOM   3395  CD1 PHE   215      46.575  40.228  60.901  1.00  0.00           C
ATOM   3396  HD1 PHE   215      45.961  39.757  61.655  1.00  0.00           H
ATOM   3397  CE1 PHE   215      48.006  40.085  60.943  1.00  0.00           C
ATOM   3398  HE1 PHE   215      48.405  39.405  61.680  1.00  0.00           H
ATOM   3399  CZ  PHE   215      48.855  40.671  59.998  1.00  0.00           C
ATOM   3400  HZ  PHE   215      49.926  40.574  60.100  1.00  0.00           H
ATOM   3401  CE2 PHE   215      48.263  41.424  58.959  1.00  0.00           C
ATOM   3402  HE2 PHE   215      48.834  41.942  58.204  1.00  0.00           H
ATOM   3403  CD2 PHE   215      46.907  41.580  58.902  1.00  0.00           C
ATOM   3404  HD2 PHE   215      46.492  42.193  58.115  1.00  0.00           H
ATOM   3405  C   PHE   215      42.413  39.799  58.913  1.00  0.00           C
ATOM   3406  O   PHE   215      41.657  40.720  59.295  1.00  0.00           O
ATOM   3407  N   GLY   216      41.863  38.712  58.311  1.00  0.00           N
ATOM   3408  H   GLY   216      42.399  37.868  58.167  1.00  0.00           H
ATOM   3409  CA  GLY   216      40.444  38.662  57.977  1.00  0.00           C
ATOM   3410  HA2 GLY   216      40.067  39.647  57.697  1.00  0.00           H
ATOM   3411  HA3 GLY   216      40.348  38.209  56.989  1.00  0.00           H
ATOM   3412  C   GLY   216      39.477  37.971  58.965  1.00  0.00           C
ATOM   3413  O   GLY   216      39.708  37.850  60.173  1.00  0.00           O
ATOM   3414  N   THR   217      38.331  37.531  58.360  1.00  0.00           N
ATOM   3415  H   THR   217      38.176  37.836  57.409  1.00  0.00           H
ATOM   3416  CA  THR   217      37.562  36.449  58.945  1.00  0.00           C
ATOM   3417  HA  THR   217      37.097  36.703  59.898  1.00  0.00           H
ATOM   3418  CB  THR   217      36.431  36.085  57.986  1.00  0.00           C
ATOM   3419  HB  THR   217      36.793  35.678  57.043  1.00  0.00           H
ATOM   3420  CG2 THR   217      35.456  35.050  58.646  1.00  0.00           C
ATOM   3421 HG21 THR   217      34.921  34.418  57.938  1.00  0.00           H
ATOM   3422 HG22 THR   217      34.758  35.675  59.204  1.00  0.00           H
ATOM   3423 HG23 THR   217      36.014  34.366  59.287  1.00  0.00           H
ATOM   3424  OG1 THR   217      35.537  37.240  57.739  1.00  0.00           O
ATOM   3425  HG1 THR   217      36.039  37.912  57.274  1.00  0.00           H
ATOM   3426  C   THR   217      38.480  35.291  59.126  1.00  0.00           C
ATOM   3427  O   THR   217      38.584  34.690  60.231  1.00  0.00           O
ATOM   3428  N   GLY   218      39.243  34.913  58.089  1.00  0.00           N
ATOM   3429  H   GLY   218      39.157  35.532  57.295  1.00  0.00           H
ATOM   3430  CA  GLY   218      40.336  33.953  58.079  1.00  0.00           C
ATOM   3431  HA2 GLY   218      40.058  33.143  58.755  1.00  0.00           H
ATOM   3432  HA3 GLY   218      40.363  33.546  57.068  1.00  0.00           H
ATOM   3433  C   GLY   218      41.764  34.520  58.423  1.00  0.00           C
ATOM   3434  O   GLY   218      41.912  35.572  59.006  1.00  0.00           O
ATOM   3435  N   VAL   219      42.888  33.747  58.092  1.00  0.00           N
ATOM   3436  H   VAL   219      42.715  32.789  57.825  1.00  0.00           H
ATOM   3437  CA  VAL   219      44.261  34.304  57.997  1.00  0.00           C
ATOM   3438  HA  VAL   219      44.194  35.358  57.725  1.00  0.00           H
ATOM   3439  CB  VAL   219      45.019  34.221  59.358  1.00  0.00           C
ATOM   3440  HB  VAL   219      46.008  34.655  59.217  1.00  0.00           H
ATOM   3441  CG1 VAL   219      44.356  34.853  60.610  1.00  0.00           C
ATOM   3442 HG11 VAL   219      44.019  35.841  60.294  1.00  0.00           H
ATOM   3443 HG12 VAL   219      43.547  34.190  60.917  1.00  0.00           H
ATOM   3444 HG13 VAL   219      45.097  35.008  61.395  1.00  0.00           H
ATOM   3445  CG2 VAL   219      45.264  32.771  59.674  1.00  0.00           C
ATOM   3446 HG21 VAL   219      44.287  32.294  59.766  1.00  0.00           H
ATOM   3447 HG22 VAL   219      45.790  32.763  60.628  1.00  0.00           H
ATOM   3448 HG23 VAL   219      45.894  32.365  58.883  1.00  0.00           H
ATOM   3449  C   VAL   219      45.000  33.690  56.833  1.00  0.00           C
ATOM   3450  O   VAL   219      44.981  32.484  56.642  1.00  0.00           O
ATOM   3451  N   ASN   220      45.623  34.608  56.089  1.00  0.00           N
ATOM   3452  H   ASN   220      45.385  35.583  56.198  1.00  0.00           H
ATOM   3453  CA  ASN   220      46.040  34.222  54.732  1.00  0.00           C
ATOM   3454  HA  ASN   220      46.598  33.292  54.838  1.00  0.00           H
ATOM   3455  CB  ASN   220      44.880  34.040  53.726  1.00  0.00           C
ATOM   3456  HB2 ASN   220      44.066  33.434  54.124  1.00  0.00           H
ATOM   3457  HB3 ASN   220      44.514  35.043  53.508  1.00  0.00           H
ATOM   3458  CG  ASN   220      45.365  33.402  52.375  1.00  0.00           C
ATOM   3459  OD1 ASN   220      46.530  32.948  52.231  1.00  0.00           O
ATOM   3460  ND2 ASN   220      44.565  33.327  51.338  1.00  0.00           N
ATOM   3461 HD21 ASN   220      43.742  33.912  51.374  1.00  0.00           H
ATOM   3462 HD22 ASN   220      44.986  33.161  50.435  1.00  0.00           H
ATOM   3463  C   ASN   220      47.071  35.258  54.225  1.00  0.00           C
ATOM   3464  O   ASN   220      47.052  36.421  54.678  1.00  0.00           O
ATOM   3465  N   GLY   221      47.920  34.901  53.311  1.00  0.00           N
ATOM   3466  H   GLY   221      47.846  33.986  52.888  1.00  0.00           H
ATOM   3467  CA  GLY   221      48.736  35.897  52.615  1.00  0.00           C
ATOM   3468  HA2 GLY   221      48.120  36.781  52.448  1.00  0.00           H
ATOM   3469  HA3 GLY   221      49.580  36.049  53.288  1.00  0.00           H
ATOM   3470  C   GLY   221      49.242  35.412  51.226  1.00  0.00           C
ATOM   3471  O   GLY   221      49.120  34.295  50.904  1.00  0.00           O
ATOM   3472  N   ALA   222      49.736  36.428  50.447  1.00  0.00           N
ATOM   3473  H   ALA   222      49.793  37.345  50.867  1.00  0.00           H
ATOM   3474  CA  ALA   222      50.375  36.326  49.140  1.00  0.00           C
ATOM   3475  HA  ALA   222      50.576  35.296  48.847  1.00  0.00           H
ATOM   3476  CB  ALA   222      49.349  36.770  48.073  1.00  0.00           C
ATOM   3477  HB1 ALA   222      48.555  36.031  47.967  1.00  0.00           H
ATOM   3478  HB2 ALA   222      49.925  36.930  47.162  1.00  0.00           H
ATOM   3479  HB3 ALA   222      49.007  37.743  48.426  1.00  0.00           H
ATOM   3480  C   ALA   222      51.630  37.039  48.948  1.00  0.00           C
ATOM   3481  O   ALA   222      51.968  38.066  49.520  1.00  0.00           O
ATOM   3482  N   TYR   223      52.469  36.297  48.138  1.00  0.00           N
ATOM   3483  H   TYR   223      52.149  35.441  47.707  1.00  0.00           H
ATOM   3484  CA  TYR   223      53.838  36.682  47.750  1.00  0.00           C
ATOM   3485  HA  TYR   223      53.875  37.766  47.650  1.00  0.00           H
ATOM   3486  CB  TYR   223      54.792  36.326  48.943  1.00  0.00           C
ATOM   3487  HB2 TYR   223      55.711  36.910  48.984  1.00  0.00           H
ATOM   3488  HB3 TYR   223      54.296  36.648  49.857  1.00  0.00           H
ATOM   3489  CG  TYR   223      55.215  34.923  49.093  1.00  0.00           C
ATOM   3490  CD1 TYR   223      54.305  33.949  49.407  1.00  0.00           C
ATOM   3491  HD1 TYR   223      53.313  34.305  49.642  1.00  0.00           H
ATOM   3492  CE1 TYR   223      54.695  32.662  49.526  1.00  0.00           C
ATOM   3493  HE1 TYR   223      54.030  31.896  49.895  1.00  0.00           H
ATOM   3494  CZ  TYR   223      56.063  32.361  49.339  1.00  0.00           C
ATOM   3495  OH  TYR   223      56.463  31.086  49.525  1.00  0.00           O
ATOM   3496  HH  TYR   223      57.290  30.884  49.081  1.00  0.00           H
ATOM   3497  CE2 TYR   223      56.989  33.342  49.010  1.00  0.00           C
ATOM   3498  HE2 TYR   223      58.000  33.021  48.808  1.00  0.00           H
ATOM   3499  CD2 TYR   223      56.515  34.597  48.850  1.00  0.00           C
ATOM   3500  HD2 TYR   223      57.172  35.372  48.486  1.00  0.00           H
ATOM   3501  C   TYR   223      54.277  35.989  46.454  1.00  0.00           C
ATOM   3502  O   TYR   223      53.791  34.965  46.039  1.00  0.00           O
ATOM   3503  N   TYR   224      55.383  36.535  45.824  1.00  0.00           N
ATOM   3504  H   TYR   224      55.832  37.358  46.200  1.00  0.00           H
ATOM   3505  CA  TYR   224      56.070  35.814  44.753  1.00  0.00           C
ATOM   3506  HA  TYR   224      55.347  35.166  44.256  1.00  0.00           H
ATOM   3507  CB  TYR   224      56.687  36.658  43.615  1.00  0.00           C
ATOM   3508  HB2 TYR   224      57.376  37.350  44.099  1.00  0.00           H
ATOM   3509  HB3 TYR   224      57.265  35.926  43.052  1.00  0.00           H
ATOM   3510  CG  TYR   224      55.884  37.468  42.683  1.00  0.00           C
ATOM   3511  CD1 TYR   224      55.762  37.044  41.333  1.00  0.00           C
ATOM   3512  HD1 TYR   224      56.253  36.191  40.890  1.00  0.00           H
ATOM   3513  CE1 TYR   224      54.820  37.735  40.493  1.00  0.00           C
ATOM   3514  HE1 TYR   224      54.867  37.477  39.445  1.00  0.00           H
ATOM   3515  CZ  TYR   224      53.985  38.828  40.982  1.00  0.00           C
ATOM   3516  OH  TYR   224      53.199  39.574  40.124  1.00  0.00           O
ATOM   3517  HH  TYR   224      53.580  39.643  39.246  1.00  0.00           H
ATOM   3518  CE2 TYR   224      54.012  39.091  42.339  1.00  0.00           C
ATOM   3519  HE2 TYR   224      53.348  39.841  42.744  1.00  0.00           H
ATOM   3520  CD2 TYR   224      55.001  38.468  43.210  1.00  0.00           C
ATOM   3521  HD2 TYR   224      55.216  38.862  44.192  1.00  0.00           H
ATOM   3522  C   TYR   224      57.154  34.892  45.410  1.00  0.00           C
ATOM   3523  O   TYR   224      57.994  35.303  46.168  1.00  0.00           O
ATOM   3524  N   ASP   225      57.202  33.597  45.007  1.00  0.00           N
ATOM   3525  H   ASP   225      56.456  33.320  44.386  1.00  0.00           H
ATOM   3526  CA  ASP   225      58.351  32.644  45.203  1.00  0.00           C
ATOM   3527  HA  ASP   225      59.068  33.138  45.860  1.00  0.00           H
ATOM   3528  CB  ASP   225      57.767  31.431  46.072  1.00  0.00           C
ATOM   3529  HB2 ASP   225      56.911  31.779  46.651  1.00  0.00           H
ATOM   3530  HB3 ASP   225      57.452  30.598  45.443  1.00  0.00           H
ATOM   3531  CG  ASP   225      58.888  30.926  47.019  1.00  0.00           C
ATOM   3532  OD1 ASP   225      60.010  30.555  46.602  1.00  0.00           O
ATOM   3533  OD2 ASP   225      58.562  30.736  48.219  1.00  0.00           O
ATOM   3534  C   ASP   225      58.920  32.234  43.853  1.00  0.00           C
ATOM   3535  O   ASP   225      58.517  32.753  42.831  1.00  0.00           O
ATOM   3536  N   VAL   226      59.850  31.276  43.877  1.00  0.00           N
ATOM   3537  H   VAL   226      59.910  30.751  44.738  1.00  0.00           H
ATOM   3538  CA  VAL   226      60.635  30.974  42.695  1.00  0.00           C
ATOM   3539  HA  VAL   226      60.407  31.692  41.907  1.00  0.00           H
ATOM   3540  CB  VAL   226      62.130  31.161  43.019  1.00  0.00           C
ATOM   3541  HB  VAL   226      62.597  30.400  43.646  1.00  0.00           H
ATOM   3542  CG1 VAL   226      62.926  31.268  41.686  1.00  0.00           C
ATOM   3543 HG11 VAL   226      64.004  31.316  41.840  1.00  0.00           H
ATOM   3544 HG12 VAL   226      62.662  30.398  41.086  1.00  0.00           H
ATOM   3545 HG13 VAL   226      62.581  32.174  41.187  1.00  0.00           H
ATOM   3546  CG2 VAL   226      62.357  32.549  43.612  1.00  0.00           C
ATOM   3547 HG21 VAL   226      63.415  32.805  43.670  1.00  0.00           H
ATOM   3548 HG22 VAL   226      61.908  32.611  44.604  1.00  0.00           H
ATOM   3549 HG23 VAL   226      61.867  33.353  43.061  1.00  0.00           H
ATOM   3550  C   VAL   226      60.328  29.565  42.134  1.00  0.00           C
ATOM   3551  O   VAL   226      60.246  28.603  42.913  1.00  0.00           O
ATOM   3552  N   CYS   227      60.270  29.391  40.847  1.00  0.00           N
ATOM   3553  H   CYS   227      60.510  30.210  40.308  1.00  0.00           H
ATOM   3554  CA  CYS   227      60.003  28.130  40.106  1.00  0.00           C
ATOM   3555  HA  CYS   227      59.012  27.726  40.314  1.00  0.00           H
ATOM   3556  CB  CYS   227      60.068  28.407  38.629  1.00  0.00           C
ATOM   3557  HB2 CYS   227      60.966  28.991  38.431  1.00  0.00           H
ATOM   3558  HB3 CYS   227      60.154  27.496  38.037  1.00  0.00           H
ATOM   3559  SG  CYS   227      58.582  29.457  38.207  1.00  0.00           S
ATOM   3560  HG  CYS   227      59.150  30.666  38.232  1.00  0.00           H
ATOM   3561  C   CYS   227      60.990  27.028  40.605  1.00  0.00           C
ATOM   3562  O   CYS   227      60.530  25.928  40.810  1.00  0.00           O
ATOM   3563  N   SER   228      62.257  27.295  40.919  1.00  0.00           N
ATOM   3564  H   SER   228      62.566  28.171  40.522  1.00  0.00           H
ATOM   3565  CA  SER   228      63.353  26.516  41.510  1.00  0.00           C
ATOM   3566  HA  SER   228      63.472  25.761  40.733  1.00  0.00           H
ATOM   3567  CB  SER   228      64.671  27.318  41.747  1.00  0.00           C
ATOM   3568  HB2 SER   228      65.327  26.594  42.229  1.00  0.00           H
ATOM   3569  HB3 SER   228      65.156  27.516  40.790  1.00  0.00           H
ATOM   3570  OG  SER   228      64.483  28.511  42.439  1.00  0.00           O
ATOM   3571  HG  SER   228      64.442  28.368  43.388  1.00  0.00           H
ATOM   3572  C   SER   228      62.944  25.911  42.865  1.00  0.00           C
ATOM   3573  O   SER   228      63.340  24.846  43.285  1.00  0.00           O
ATOM   3574  N   ASP   229      62.132  26.728  43.568  1.00  0.00           N
ATOM   3575  H   ASP   229      61.772  27.547  43.097  1.00  0.00           H
ATOM   3576  CA  ASP   229      61.708  26.432  44.995  1.00  0.00           C
ATOM   3577  HA  ASP   229      62.427  25.686  45.333  1.00  0.00           H
ATOM   3578  CB  ASP   229      61.897  27.760  45.883  1.00  0.00           C
ATOM   3579  HB2 ASP   229      61.191  28.432  45.393  1.00  0.00           H
ATOM   3580  HB3 ASP   229      61.452  27.762  46.878  1.00  0.00           H
ATOM   3581  CG  ASP   229      63.310  28.400  45.948  1.00  0.00           C
ATOM   3582  OD1 ASP   229      63.571  29.204  46.904  1.00  0.00           O
ATOM   3583  OD2 ASP   229      64.107  27.938  45.128  1.00  0.00           O
ATOM   3584  C   ASP   229      60.288  25.873  45.062  1.00  0.00           C
ATOM   3585  O   ASP   229      59.971  25.073  45.973  1.00  0.00           O
ATOM   3586  N   ILE   230      59.389  26.146  44.088  1.00  0.00           N
ATOM   3587  H   ILE   230      59.665  26.851  43.420  1.00  0.00           H
ATOM   3588  CA  ILE   230      58.037  25.615  43.979  1.00  0.00           C
ATOM   3589  HA  ILE   230      57.710  25.364  44.988  1.00  0.00           H
ATOM   3590  CB  ILE   230      57.155  26.686  43.314  1.00  0.00           C
ATOM   3591  HB  ILE   230      57.609  26.904  42.348  1.00  0.00           H
ATOM   3592  CG2 ILE   230      55.721  26.113  43.139  1.00  0.00           C
ATOM   3593 HG21 ILE   230      55.802  25.075  42.817  1.00  0.00           H
ATOM   3594 HG22 ILE   230      55.216  26.799  42.458  1.00  0.00           H
ATOM   3595 HG23 ILE   230      55.158  26.187  44.069  1.00  0.00           H
ATOM   3596  CG1 ILE   230      56.986  28.020  44.129  1.00  0.00           C
ATOM   3597 HG12 ILE   230      56.196  27.887  44.868  1.00  0.00           H
ATOM   3598 HG13 ILE   230      57.979  28.241  44.518  1.00  0.00           H
ATOM   3599  CD1 ILE   230      56.574  29.059  43.153  1.00  0.00           C
ATOM   3600 HD11 ILE   230      56.224  29.828  43.841  1.00  0.00           H
ATOM   3601 HD12 ILE   230      55.769  28.866  42.444  1.00  0.00           H
ATOM   3602 HD13 ILE   230      57.405  29.484  42.591  1.00  0.00           H
ATOM   3603  C   ILE   230      58.167  24.322  43.173  1.00  0.00           C
ATOM   3604  O   ILE   230      57.904  24.274  42.002  1.00  0.00           O
ATOM   3605  N   GLU   231      58.718  23.293  43.830  1.00  0.00           N
ATOM   3606  H   GLU   231      58.903  23.389  44.818  1.00  0.00           H
ATOM   3607  CA  GLU   231      59.078  21.975  43.248  1.00  0.00           C
ATOM   3608  HA  GLU   231      59.776  22.056  42.415  1.00  0.00           H
ATOM   3609  CB  GLU   231      59.578  21.111  44.408  1.00  0.00           C
ATOM   3610  HB2 GLU   231      60.314  21.705  44.950  1.00  0.00           H
ATOM   3611  HB3 GLU   231      58.636  20.904  44.917  1.00  0.00           H
ATOM   3612  CG  GLU   231      60.313  19.947  43.794  1.00  0.00           C
ATOM   3613  HG2 GLU   231      59.733  19.434  43.027  1.00  0.00           H
ATOM   3614  HG3 GLU   231      61.208  20.263  43.258  1.00  0.00           H
ATOM   3615  CD  GLU   231      60.806  18.907  44.808  1.00  0.00           C
ATOM   3616  OE1 GLU   231      60.079  18.681  45.743  1.00  0.00           O
ATOM   3617  OE2 GLU   231      61.917  18.412  44.642  1.00  0.00           O
ATOM   3618  C   GLU   231      57.893  21.295  42.581  1.00  0.00           C
ATOM   3619  O   GLU   231      57.980  20.522  41.614  1.00  0.00           O
ATOM   3620  N   LYS   232      56.705  21.486  43.152  1.00  0.00           N
ATOM   3621  H   LYS   232      56.768  22.150  43.910  1.00  0.00           H
ATOM   3622  CA  LYS   232      55.396  21.136  42.496  1.00  0.00           C
ATOM   3623  HA  LYS   232      55.347  20.048  42.550  1.00  0.00           H
ATOM   3624  CB  LYS   232      54.245  21.579  43.461  1.00  0.00           C
ATOM   3625  HB2 LYS   232      53.359  21.172  42.974  1.00  0.00           H
ATOM   3626  HB3 LYS   232      54.433  21.123  44.433  1.00  0.00           H
ATOM   3627  CG  LYS   232      54.031  23.103  43.592  1.00  0.00           C
ATOM   3628  HG2 LYS   232      54.855  23.482  44.198  1.00  0.00           H
ATOM   3629  HG3 LYS   232      54.131  23.551  42.603  1.00  0.00           H
ATOM   3630  CD  LYS   232      52.714  23.448  44.315  1.00  0.00           C
ATOM   3631  HD2 LYS   232      52.528  24.500  44.100  1.00  0.00           H
ATOM   3632  HD3 LYS   232      51.931  22.886  43.804  1.00  0.00           H
ATOM   3633  CE  LYS   232      52.688  23.241  45.826  1.00  0.00           C
ATOM   3634  HE2 LYS   232      52.812  22.167  45.960  1.00  0.00           H
ATOM   3635  HE3 LYS   232      53.477  23.808  46.321  1.00  0.00           H
ATOM   3636  NZ  LYS   232      51.448  23.648  46.527  1.00  0.00           N
ATOM   3637  HZ1 LYS   232      51.147  24.566  46.236  1.00  0.00           H
ATOM   3638  HZ2 LYS   232      51.484  23.642  47.537  1.00  0.00           H
ATOM   3639  HZ3 LYS   232      50.709  22.979  46.359  1.00  0.00           H
ATOM   3640  C   LYS   232      55.162  21.648  41.099  1.00  0.00           C
ATOM   3641  O   LYS   232      54.136  21.414  40.474  1.00  0.00           O
ATOM   3642  N   LEU   233      56.068  22.423  40.530  1.00  0.00           N
ATOM   3643  H   LEU   233      56.882  22.749  41.030  1.00  0.00           H
ATOM   3644  CA  LEU   233      56.067  22.910  39.104  1.00  0.00           C
ATOM   3645  HA  LEU   233      55.144  22.620  38.604  1.00  0.00           H
ATOM   3646  CB  LEU   233      56.141  24.414  38.959  1.00  0.00           C
ATOM   3647  HB2 LEU   233      57.130  24.657  39.348  1.00  0.00           H
ATOM   3648  HB3 LEU   233      56.066  24.606  37.889  1.00  0.00           H
ATOM   3649  CG  LEU   233      55.112  25.262  39.690  1.00  0.00           C
ATOM   3650  HG  LEU   233      55.202  24.937  40.726  1.00  0.00           H
ATOM   3651  CD1 LEU   233      55.275  26.807  39.632  1.00  0.00           C
ATOM   3652 HD11 LEU   233      56.125  27.145  40.227  1.00  0.00           H
ATOM   3653 HD12 LEU   233      54.383  27.167  40.145  1.00  0.00           H
ATOM   3654 HD13 LEU   233      55.260  27.056  38.571  1.00  0.00           H
ATOM   3655  CD2 LEU   233      53.747  24.854  39.221  1.00  0.00           C
ATOM   3656 HD21 LEU   233      53.428  23.957  39.750  1.00  0.00           H
ATOM   3657 HD22 LEU   233      53.029  25.584  39.595  1.00  0.00           H
ATOM   3658 HD23 LEU   233      53.780  24.708  38.141  1.00  0.00           H
ATOM   3659  C   LEU   233      57.256  22.357  38.250  1.00  0.00           C
ATOM   3660  O   LEU   233      57.281  22.565  37.053  1.00  0.00           O
ATOM   3661  N   GLN   234      58.088  21.550  38.849  1.00  0.00           N
ATOM   3662  H   GLN   234      58.018  21.398  39.845  1.00  0.00           H
ATOM   3663  CA  GLN   234      59.161  20.881  38.156  1.00  0.00           C
ATOM   3664  HA  GLN   234      59.591  21.582  37.441  1.00  0.00           H
ATOM   3665  CB  GLN   234      60.158  20.328  39.218  1.00  0.00           C
ATOM   3666  HB2 GLN   234      60.141  20.996  40.079  1.00  0.00           H
ATOM   3667  HB3 GLN   234      59.852  19.359  39.613  1.00  0.00           H
ATOM   3668  CG  GLN   234      61.551  20.145  38.628  1.00  0.00           C
ATOM   3669  HG2 GLN   234      61.518  19.677  37.644  1.00  0.00           H
ATOM   3670  HG3 GLN   234      61.802  21.203  38.548  1.00  0.00           H
ATOM   3671  CD  GLN   234      62.552  19.478  39.649  1.00  0.00           C
ATOM   3672  OE1 GLN   234      62.534  18.308  40.078  1.00  0.00           O
ATOM   3673  NE2 GLN   234      63.291  20.362  40.298  1.00  0.00           N
ATOM   3674 HE21 GLN   234      63.903  19.893  40.950  1.00  0.00           H
ATOM   3675 HE22 GLN   234      63.397  21.338  40.058  1.00  0.00           H
ATOM   3676  C   GLN   234      58.680  19.716  37.252  1.00  0.00           C
ATOM   3677  O   GLN   234      57.938  18.798  37.738  1.00  0.00           O
ATOM   3678  N   GLY   235      59.072  19.723  36.019  1.00  0.00           N
ATOM   3679  H   GLY   235      59.699  20.448  35.701  1.00  0.00           H
ATOM   3680  CA  GLY   235      58.619  18.860  34.927  1.00  0.00           C
ATOM   3681  HA2 GLY   235      59.232  19.094  34.056  1.00  0.00           H
ATOM   3682  HA3 GLY   235      58.781  17.814  35.184  1.00  0.00           H
ATOM   3683  C   GLY   235      57.166  18.967  34.591  1.00  0.00           C
ATOM   3684  O   GLY   235      56.537  17.976  34.267  1.00  0.00           O
ATOM   3685  N   LYS   236      56.616  20.192  34.735  1.00  0.00           N
ATOM   3686  H   LYS   236      57.222  20.899  35.129  1.00  0.00           H
ATOM   3687  CA  LYS   236      55.236  20.648  34.438  1.00  0.00           C
ATOM   3688  HA  LYS   236      54.767  19.916  33.781  1.00  0.00           H
ATOM   3689  CB  LYS   236      54.402  20.762  35.670  1.00  0.00           C
ATOM   3690  HB2 LYS   236      54.884  21.460  36.356  1.00  0.00           H
ATOM   3691  HB3 LYS   236      53.475  21.282  35.432  1.00  0.00           H
ATOM   3692  CG  LYS   236      54.133  19.436  36.352  1.00  0.00           C
ATOM   3693  HG2 LYS   236      53.663  18.741  35.656  1.00  0.00           H
ATOM   3694  HG3 LYS   236      55.109  19.030  36.619  1.00  0.00           H
ATOM   3695  CD  LYS   236      53.262  19.481  37.606  1.00  0.00           C
ATOM   3696  HD2 LYS   236      53.846  19.886  38.433  1.00  0.00           H
ATOM   3697  HD3 LYS   236      52.396  20.060  37.285  1.00  0.00           H
ATOM   3698  CE  LYS   236      52.853  18.090  38.100  1.00  0.00           C
ATOM   3699  HE2 LYS   236      53.690  17.400  38.006  1.00  0.00           H
ATOM   3700  HE3 LYS   236      52.575  18.163  39.152  1.00  0.00           H
ATOM   3701  NZ  LYS   236      51.881  17.330  37.249  1.00  0.00           N
ATOM   3702  HZ1 LYS   236      51.029  17.829  37.036  1.00  0.00           H
ATOM   3703  HZ2 LYS   236      51.638  16.471  37.722  1.00  0.00           H
ATOM   3704  HZ3 LYS   236      52.392  17.050  36.425  1.00  0.00           H
ATOM   3705  C   LYS   236      55.153  21.967  33.657  1.00  0.00           C
ATOM   3706  O   LYS   236      54.263  22.109  32.848  1.00  0.00           O
ATOM   3707  N   LEU   237      55.995  22.912  34.036  1.00  0.00           N
ATOM   3708  H   LEU   237      56.506  22.828  34.903  1.00  0.00           H
ATOM   3709  CA  LEU   237      56.270  24.114  33.193  1.00  0.00           C
ATOM   3710  HA  LEU   237      55.301  24.509  32.892  1.00  0.00           H
ATOM   3711  CB  LEU   237      57.093  25.181  33.978  1.00  0.00           C
ATOM   3712  HB2 LEU   237      57.975  24.745  34.445  1.00  0.00           H
ATOM   3713  HB3 LEU   237      57.567  25.867  33.277  1.00  0.00           H
ATOM   3714  CG  LEU   237      56.391  26.028  35.116  1.00  0.00           C
ATOM   3715  HG  LEU   237      56.085  25.403  35.955  1.00  0.00           H
ATOM   3716  CD1 LEU   237      57.486  27.014  35.567  1.00  0.00           C
ATOM   3717 HD11 LEU   237      57.954  27.606  34.780  1.00  0.00           H
ATOM   3718 HD12 LEU   237      58.354  26.491  35.968  1.00  0.00           H
ATOM   3719 HD13 LEU   237      57.015  27.620  36.341  1.00  0.00           H
ATOM   3720  CD2 LEU   237      55.217  26.755  34.460  1.00  0.00           C
ATOM   3721 HD21 LEU   237      54.379  26.067  34.339  1.00  0.00           H
ATOM   3722 HD22 LEU   237      54.932  27.587  35.103  1.00  0.00           H
ATOM   3723 HD23 LEU   237      55.530  27.029  33.453  1.00  0.00           H
ATOM   3724  C   LEU   237      56.969  23.741  31.868  1.00  0.00           C
ATOM   3725  O   LEU   237      57.764  22.775  31.853  1.00  0.00           O
ATOM   3726  N   SER   238      56.819  24.528  30.793  1.00  0.00           N
ATOM   3727  H   SER   238      56.297  25.387  30.893  1.00  0.00           H
ATOM   3728  CA  SER   238      57.501  24.271  29.516  1.00  0.00           C
ATOM   3729  HA  SER   238      57.239  23.264  29.188  1.00  0.00           H
ATOM   3730  CB  SER   238      57.023  25.267  28.493  1.00  0.00           C
ATOM   3731  HB2 SER   238      55.948  25.148  28.356  1.00  0.00           H
ATOM   3732  HB3 SER   238      57.094  26.304  28.820  1.00  0.00           H
ATOM   3733  OG  SER   238      57.718  25.122  27.257  1.00  0.00           O
ATOM   3734  HG  SER   238      58.304  25.883  27.257  1.00  0.00           H
ATOM   3735  C   SER   238      59.041  24.259  29.658  1.00  0.00           C
ATOM   3736  O   SER   238      59.658  24.873  30.561  1.00  0.00           O
ATOM   3737  N   ASP   239      59.749  23.597  28.780  1.00  0.00           N
ATOM   3738  H   ASP   239      59.303  23.192  27.969  1.00  0.00           H
ATOM   3739  CA  ASP   239      61.203  23.281  29.042  1.00  0.00           C
ATOM   3740  HA  ASP   239      61.221  23.081  30.113  1.00  0.00           H
ATOM   3741  CB  ASP   239      61.644  22.117  28.223  1.00  0.00           C
ATOM   3742  HB2 ASP   239      62.612  21.730  28.541  1.00  0.00           H
ATOM   3743  HB3 ASP   239      60.921  21.337  28.461  1.00  0.00           H
ATOM   3744  CG  ASP   239      61.612  22.335  26.695  1.00  0.00           C
ATOM   3745  OD1 ASP   239      62.535  21.899  26.006  1.00  0.00           O
ATOM   3746  OD2 ASP   239      60.543  22.783  26.223  1.00  0.00           O
ATOM   3747  C   ASP   239      62.180  24.433  28.892  1.00  0.00           C
ATOM   3748  O   ASP   239      63.324  24.352  29.298  1.00  0.00           O
ATOM   3749  N   ASP   240      61.644  25.515  28.298  1.00  0.00           N
ATOM   3750  H   ASP   240      60.726  25.373  27.902  1.00  0.00           H
ATOM   3751  CA  ASP   240      62.452  26.663  27.948  1.00  0.00           C
ATOM   3752  HA  ASP   240      63.455  26.379  27.626  1.00  0.00           H
ATOM   3753  CB  ASP   240      61.712  27.527  26.856  1.00  0.00           C
ATOM   3754  HB2 ASP   240      62.308  28.415  26.651  1.00  0.00           H
ATOM   3755  HB3 ASP   240      61.839  26.922  25.957  1.00  0.00           H
ATOM   3756  CG  ASP   240      60.285  27.843  27.108  1.00  0.00           C
ATOM   3757  OD1 ASP   240      59.423  27.020  27.551  1.00  0.00           O
ATOM   3758  OD2 ASP   240      59.896  28.946  26.654  1.00  0.00           O
ATOM   3759  C   ASP   240      62.731  27.557  29.172  1.00  0.00           C
ATOM   3760  O   ASP   240      63.608  28.352  29.264  1.00  0.00           O
ATOM   3761  N   ILE   241      61.850  27.496  30.158  1.00  0.00           N
ATOM   3762  H   ILE   241      60.999  26.954  30.108  1.00  0.00           H
ATOM   3763  CA  ILE   241      61.812  28.417  31.306  1.00  0.00           C
ATOM   3764  HA  ILE   241      61.960  29.420  30.903  1.00  0.00           H
ATOM   3765  CB  ILE   241      60.403  28.433  31.926  1.00  0.00           C
ATOM   3766  HB  ILE   241      60.192  27.447  32.342  1.00  0.00           H
ATOM   3767  CG2 ILE   241      60.364  29.475  33.070  1.00  0.00           C
ATOM   3768 HG21 ILE   241      61.191  29.509  33.781  1.00  0.00           H
ATOM   3769 HG22 ILE   241      59.547  29.250  33.756  1.00  0.00           H
ATOM   3770 HG23 ILE   241      60.347  30.516  32.748  1.00  0.00           H
ATOM   3771  CG1 ILE   241      59.286  28.712  30.883  1.00  0.00           C
ATOM   3772 HG12 ILE   241      59.412  29.687  30.411  1.00  0.00           H
ATOM   3773 HG13 ILE   241      59.176  27.975  30.089  1.00  0.00           H
ATOM   3774  CD1 ILE   241      57.873  28.846  31.488  1.00  0.00           C
ATOM   3775 HD11 ILE   241      57.178  29.093  30.686  1.00  0.00           H
ATOM   3776 HD12 ILE   241      57.845  29.631  32.245  1.00  0.00           H
ATOM   3777 HD13 ILE   241      57.643  27.894  31.965  1.00  0.00           H
ATOM   3778  C   ILE   241      62.893  28.086  32.424  1.00  0.00           C
ATOM   3779  O   ILE   241      62.814  26.989  32.932  1.00  0.00           O
ATOM   3780  N   PRO   242      63.807  29.021  32.771  1.00  0.00           N
ATOM   3781  CD  PRO   242      63.877  30.321  32.147  1.00  0.00           C
ATOM   3782  HD2 PRO   242      62.888  30.767  32.242  1.00  0.00           H
ATOM   3783  HD3 PRO   242      64.283  30.324  31.136  1.00  0.00           H
ATOM   3784  CG  PRO   242      64.789  31.129  33.059  1.00  0.00           C
ATOM   3785  HG2 PRO   242      64.155  31.560  33.833  1.00  0.00           H
ATOM   3786  HG3 PRO   242      65.373  31.835  32.469  1.00  0.00           H
ATOM   3787  CB  PRO   242      65.734  30.002  33.618  1.00  0.00           C
ATOM   3788  HB2 PRO   242      66.292  30.244  34.524  1.00  0.00           H
ATOM   3789  HB3 PRO   242      66.442  29.667  32.861  1.00  0.00           H
ATOM   3790  CA  PRO   242      64.835  28.846  33.723  1.00  0.00           C
ATOM   3791  HA  PRO   242      65.354  27.936  33.423  1.00  0.00           H
ATOM   3792  C   PRO   242      64.277  28.636  35.158  1.00  0.00           C
ATOM   3793  O   PRO   242      63.406  29.472  35.451  1.00  0.00           O
ATOM   3794  N   PRO   243      64.800  27.723  35.993  1.00  0.00           N
ATOM   3795  CD  PRO   243      65.704  26.678  35.424  1.00  0.00           C
ATOM   3796  HD2 PRO   243      66.544  27.051  34.837  1.00  0.00           H
ATOM   3797  HD3 PRO   243      65.177  25.998  34.754  1.00  0.00           H
ATOM   3798  CG  PRO   243      66.183  25.950  36.649  1.00  0.00           C
ATOM   3799  HG2 PRO   243      67.267  25.909  36.743  1.00  0.00           H
ATOM   3800  HG3 PRO   243      65.809  24.927  36.699  1.00  0.00           H
ATOM   3801  CB  PRO   243      65.615  26.709  37.902  1.00  0.00           C
ATOM   3802  HB2 PRO   243      66.449  27.308  38.266  1.00  0.00           H
ATOM   3803  HB3 PRO   243      65.215  25.955  38.580  1.00  0.00           H
ATOM   3804  CA  PRO   243      64.467  27.559  37.404  1.00  0.00           C
ATOM   3805  HA  PRO   243      63.538  27.065  37.690  1.00  0.00           H
ATOM   3806  C   PRO   243      64.388  28.875  38.188  1.00  0.00           C
ATOM   3807  O   PRO   243      63.730  28.948  39.206  1.00  0.00           O
ATOM   3808  N   SER   244      65.130  29.921  37.823  1.00  0.00           N
ATOM   3809  H   SER   244      65.899  29.779  37.185  1.00  0.00           H
ATOM   3810  CA  SER   244      65.238  31.182  38.525  1.00  0.00           C
ATOM   3811  HA  SER   244      65.444  30.925  39.564  1.00  0.00           H
ATOM   3812  CB  SER   244      66.451  31.996  38.095  1.00  0.00           C
ATOM   3813  HB2 SER   244      66.740  32.515  39.009  1.00  0.00           H
ATOM   3814  HB3 SER   244      67.303  31.355  37.872  1.00  0.00           H
ATOM   3815  OG  SER   244      66.270  32.862  36.979  1.00  0.00           O
ATOM   3816  HG  SER   244      66.926  32.664  36.308  1.00  0.00           H
ATOM   3817  C   SER   244      64.071  32.153  38.401  1.00  0.00           C
ATOM   3818  O   SER   244      64.013  33.121  39.135  1.00  0.00           O
ATOM   3819  N   ALA   245      63.102  31.859  37.551  1.00  0.00           N
ATOM   3820  H   ALA   245      63.198  31.015  37.002  1.00  0.00           H
ATOM   3821  CA  ALA   245      61.874  32.564  37.315  1.00  0.00           C
ATOM   3822  HA  ALA   245      62.155  33.533  36.904  1.00  0.00           H
ATOM   3823  CB  ALA   245      61.215  31.880  36.158  1.00  0.00           C
ATOM   3824  HB1 ALA   245      60.806  30.901  36.412  1.00  0.00           H
ATOM   3825  HB2 ALA   245      61.965  31.697  35.388  1.00  0.00           H
ATOM   3826  HB3 ALA   245      60.477  32.574  35.756  1.00  0.00           H
ATOM   3827  C   ALA   245      60.912  32.631  38.476  1.00  0.00           C
ATOM   3828  O   ALA   245      60.664  31.634  39.105  1.00  0.00           O
ATOM   3829  N   PRO   246      60.367  33.847  38.850  1.00  0.00           N
ATOM   3830  CD  PRO   246      60.770  35.172  38.208  1.00  0.00           C
ATOM   3831  HD2 PRO   246      60.831  35.171  37.119  1.00  0.00           H
ATOM   3832  HD3 PRO   246      61.752  35.506  38.544  1.00  0.00           H
ATOM   3833  CG  PRO   246      59.674  36.098  38.610  1.00  0.00           C
ATOM   3834  HG2 PRO   246      58.904  36.231  37.851  1.00  0.00           H
ATOM   3835  HG3 PRO   246      60.069  37.107  38.720  1.00  0.00           H
ATOM   3836  CB  PRO   246      59.246  35.626  39.996  1.00  0.00           C
ATOM   3837  HB2 PRO   246      58.236  35.965  40.228  1.00  0.00           H
ATOM   3838  HB3 PRO   246      59.993  35.983  40.704  1.00  0.00           H
ATOM   3839  CA  PRO   246      59.301  34.084  39.824  1.00  0.00           C
ATOM   3840  HA  PRO   246      59.658  33.607  40.736  1.00  0.00           H
ATOM   3841  C   PRO   246      57.881  33.554  39.461  1.00  0.00           C
ATOM   3842  O   PRO   246      57.538  33.403  38.279  1.00  0.00           O
ATOM   3843  N   MET   247      57.023  33.371  40.476  1.00  0.00           N
ATOM   3844  H   MET   247      57.468  33.368  41.383  1.00  0.00           H
ATOM   3845  CA  MET   247      55.613  33.055  40.488  1.00  0.00           C
ATOM   3846  HA  MET   247      55.121  33.423  39.588  1.00  0.00           H
ATOM   3847  CB  MET   247      55.491  31.446  40.468  1.00  0.00           C
ATOM   3848  HB2 MET   247      55.934  31.102  39.534  1.00  0.00           H
ATOM   3849  HB3 MET   247      56.318  31.103  41.090  1.00  0.00           H
ATOM   3850  CG  MET   247      54.207  30.720  40.885  1.00  0.00           C
ATOM   3851  HG2 MET   247      54.312  29.637  40.945  1.00  0.00           H
ATOM   3852  HG3 MET   247      54.015  31.002  41.920  1.00  0.00           H
ATOM   3853  SD  MET   247      52.902  31.107  39.665  1.00  0.00           S
ATOM   3854  CE  MET   247      53.064  29.680  38.612  1.00  0.00           C
ATOM   3855  HE1 MET   247      52.430  29.923  37.759  1.00  0.00           H
ATOM   3856  HE2 MET   247      54.074  29.518  38.240  1.00  0.00           H
ATOM   3857  HE3 MET   247      52.652  28.761  39.031  1.00  0.00           H
ATOM   3858  C   MET   247      54.939  33.502  41.749  1.00  0.00           C
ATOM   3859  O   MET   247      55.492  33.305  42.853  1.00  0.00           O
ATOM   3860  N   ALA   248      53.668  34.018  41.610  1.00  0.00           N
ATOM   3861  H   ALA   248      53.282  33.856  40.691  1.00  0.00           H
ATOM   3862  CA  ALA   248      52.836  34.325  42.816  1.00  0.00           C
ATOM   3863  HA  ALA   248      53.515  34.679  43.591  1.00  0.00           H
ATOM   3864  CB  ALA   248      51.909  35.475  42.526  1.00  0.00           C
ATOM   3865  HB1 ALA   248      52.489  36.323  42.160  1.00  0.00           H
ATOM   3866  HB2 ALA   248      51.266  35.848  43.323  1.00  0.00           H
ATOM   3867  HB3 ALA   248      51.286  35.185  41.681  1.00  0.00           H
ATOM   3868  C   ALA   248      52.206  33.130  43.512  1.00  0.00           C
ATOM   3869  O   ALA   248      51.872  32.137  42.807  1.00  0.00           O
ATOM   3870  N   ILE   249      52.053  33.182  44.876  1.00  0.00           N
ATOM   3871  H   ILE   249      52.419  33.987  45.365  1.00  0.00           H
ATOM   3872  CA  ILE   249      51.584  32.168  45.811  1.00  0.00           C
ATOM   3873  HA  ILE   249      51.163  31.356  45.220  1.00  0.00           H
ATOM   3874  CB  ILE   249      52.794  31.554  46.563  1.00  0.00           C
ATOM   3875  HB  ILE   249      53.325  32.397  47.005  1.00  0.00           H
ATOM   3876  CG2 ILE   249      52.327  30.594  47.637  1.00  0.00           C
ATOM   3877 HG21 ILE   249      51.635  29.862  47.222  1.00  0.00           H
ATOM   3878 HG22 ILE   249      51.915  31.186  48.454  1.00  0.00           H
ATOM   3879 HG23 ILE   249      53.225  30.150  48.065  1.00  0.00           H
ATOM   3880  CG1 ILE   249      53.851  30.985  45.636  1.00  0.00           C
ATOM   3881 HG12 ILE   249      54.053  31.702  44.841  1.00  0.00           H
ATOM   3882 HG13 ILE   249      54.863  30.889  46.030  1.00  0.00           H
ATOM   3883  CD1 ILE   249      53.454  29.641  45.056  1.00  0.00           C
ATOM   3884 HD11 ILE   249      53.316  28.876  45.819  1.00  0.00           H
ATOM   3885 HD12 ILE   249      54.096  29.396  44.209  1.00  0.00           H
ATOM   3886 HD13 ILE   249      52.490  29.756  44.560  1.00  0.00           H
ATOM   3887  C   ILE   249      50.494  32.735  46.709  1.00  0.00           C
ATOM   3888  O   ILE   249      50.639  33.861  47.228  1.00  0.00           O
ATOM   3889  N   ASN   250      49.414  31.944  46.869  1.00  0.00           N
ATOM   3890  H   ASN   250      49.544  30.990  46.563  1.00  0.00           H
ATOM   3891  CA  ASN   250      48.336  32.169  47.807  1.00  0.00           C
ATOM   3892  HA  ASN   250      48.406  33.149  48.280  1.00  0.00           H
ATOM   3893  CB  ASN   250      46.953  31.977  47.186  1.00  0.00           C
ATOM   3894  HB2 ASN   250      46.851  32.641  46.327  1.00  0.00           H
ATOM   3895  HB3 ASN   250      46.793  30.956  46.840  1.00  0.00           H
ATOM   3896  CG  ASN   250      45.839  32.313  48.100  1.00  0.00           C
ATOM   3897  OD1 ASN   250      45.920  33.231  48.957  1.00  0.00           O
ATOM   3898  ND2 ASN   250      44.650  31.827  47.848  1.00  0.00           N
ATOM   3899 HD21 ASN   250      44.482  31.151  47.116  1.00  0.00           H
ATOM   3900 HD22 ASN   250      43.909  32.129  48.462  1.00  0.00           H
ATOM   3901  C   ASN   250      48.500  31.141  48.926  1.00  0.00           C
ATOM   3902  O   ASN   250      48.351  29.990  48.655  1.00  0.00           O
ATOM   3903  N   CYS   251      48.828  31.519  50.152  1.00  0.00           N
ATOM   3904  H   CYS   251      48.944  32.519  50.232  1.00  0.00           H
ATOM   3905  CA  CYS   251      49.199  30.555  51.231  1.00  0.00           C
ATOM   3906  HA  CYS   251      49.953  29.857  50.866  1.00  0.00           H
ATOM   3907  CB  CYS   251      49.865  31.349  52.360  1.00  0.00           C
ATOM   3908  HB2 CYS   251      49.213  32.159  52.689  1.00  0.00           H
ATOM   3909  HB3 CYS   251      50.050  30.568  53.097  1.00  0.00           H
ATOM   3910  SG  CYS   251      51.364  32.023  51.576  1.00  0.00           S
ATOM   3911  HG  CYS   251      50.681  32.819  50.749  1.00  0.00           H
ATOM   3912  C   CYS   251      48.074  29.625  51.789  1.00  0.00           C
ATOM   3913  O   CYS   251      48.256  28.429  51.911  1.00  0.00           O
ATOM   3914  N   GLU   252      46.928  30.238  52.147  1.00  0.00           N
ATOM   3915  H   GLU   252      46.771  31.223  51.987  1.00  0.00           H
ATOM   3916  CA  GLU   252      45.786  29.565  52.781  1.00  0.00           C
ATOM   3917  HA  GLU   252      45.064  30.304  53.129  1.00  0.00           H
ATOM   3918  CB  GLU   252      45.044  28.700  51.780  1.00  0.00           C
ATOM   3919  HB2 GLU   252      45.775  28.038  51.317  1.00  0.00           H
ATOM   3920  HB3 GLU   252      44.383  28.015  52.311  1.00  0.00           H
ATOM   3921  CG  GLU   252      44.340  29.450  50.646  1.00  0.00           C
ATOM   3922  HG2 GLU   252      44.979  30.183  50.154  1.00  0.00           H
ATOM   3923  HG3 GLU   252      44.202  28.725  49.844  1.00  0.00           H
ATOM   3924  CD  GLU   252      42.942  30.019  51.123  1.00  0.00           C
ATOM   3925  OE1 GLU   252      42.140  30.585  50.327  1.00  0.00           O
ATOM   3926  OE2 GLU   252      42.557  29.584  52.258  1.00  0.00           O
ATOM   3927  C   GLU   252      46.207  28.858  54.118  1.00  0.00           C
ATOM   3928  O   GLU   252      45.712  27.751  54.377  1.00  0.00           O
ATOM   3929  N   TYR   253      47.241  29.413  54.753  1.00  0.00           N
ATOM   3930  H   TYR   253      47.536  30.334  54.459  1.00  0.00           H
ATOM   3931  CA  TYR   253      48.191  28.755  55.697  1.00  0.00           C
ATOM   3932  HA  TYR   253      48.189  27.732  55.324  1.00  0.00           H
ATOM   3933  CB  TYR   253      49.663  29.373  55.688  1.00  0.00           C
ATOM   3934  HB2 TYR   253      50.321  28.841  56.374  1.00  0.00           H
ATOM   3935  HB3 TYR   253      50.101  29.132  54.719  1.00  0.00           H
ATOM   3936  CG  TYR   253      49.778  30.869  55.907  1.00  0.00           C
ATOM   3937  CD1 TYR   253      48.747  31.603  56.558  1.00  0.00           C
ATOM   3938  HD1 TYR   253      47.934  31.130  57.089  1.00  0.00           H
ATOM   3939  CE1 TYR   253      48.891  33.042  56.701  1.00  0.00           C
ATOM   3940  HE1 TYR   253      48.131  33.623  57.200  1.00  0.00           H
ATOM   3941  CZ  TYR   253      49.987  33.698  56.093  1.00  0.00           C
ATOM   3942  OH  TYR   253      50.083  35.031  56.101  1.00  0.00           O
ATOM   3943  HH  TYR   253      49.495  35.547  56.659  1.00  0.00           H
ATOM   3944  CE2 TYR   253      51.017  32.937  55.425  1.00  0.00           C
ATOM   3945  HE2 TYR   253      51.845  33.468  54.978  1.00  0.00           H
ATOM   3946  CD2 TYR   253      50.895  31.531  55.363  1.00  0.00           C
ATOM   3947  HD2 TYR   253      51.611  31.066  54.700  1.00  0.00           H
ATOM   3948  C   TYR   253      47.615  28.608  57.096  1.00  0.00           C
ATOM   3949  O   TYR   253      48.333  28.432  58.045  1.00  0.00           O
ATOM   3950  N   GLY   254      46.292  28.611  57.249  1.00  0.00           N
ATOM   3951  H   GLY   254      45.718  28.755  56.431  1.00  0.00           H
ATOM   3952  CA  GLY   254      45.576  28.418  58.480  1.00  0.00           C
ATOM   3953  HA2 GLY   254      46.064  29.015  59.251  1.00  0.00           H
ATOM   3954  HA3 GLY   254      44.535  28.683  58.301  1.00  0.00           H
ATOM   3955  C   GLY   254      45.403  27.017  58.945  1.00  0.00           C
ATOM   3956  O   GLY   254      45.361  26.836  60.155  1.00  0.00           O
ATOM   3957  N   SER   255      45.602  26.019  58.089  1.00  0.00           N
ATOM   3958  H   SER   255      46.033  26.409  57.262  1.00  0.00           H
ATOM   3959  CA  SER   255      46.080  24.670  58.520  1.00  0.00           C
ATOM   3960  HA  SER   255      45.363  24.149  59.154  1.00  0.00           H
ATOM   3961  CB  SER   255      46.132  23.794  57.246  1.00  0.00           C
ATOM   3962  HB2 SER   255      46.443  22.752  57.328  1.00  0.00           H
ATOM   3963  HB3 SER   255      45.079  23.629  57.021  1.00  0.00           H
ATOM   3964  OG  SER   255      46.843  24.512  56.324  1.00  0.00           O
ATOM   3965  HG  SER   255      47.412  23.910  55.840  1.00  0.00           H
ATOM   3966  C   SER   255      47.454  24.508  59.139  1.00  0.00           C
ATOM   3967  O   SER   255      47.981  23.372  59.355  1.00  0.00           O
ATOM   3968  N   PHE   256      48.194  25.564  59.461  1.00  0.00           N
ATOM   3969  H   PHE   256      47.746  26.457  59.605  1.00  0.00           H
ATOM   3970  CA  PHE   256      49.592  25.405  60.032  1.00  0.00           C
ATOM   3971  HA  PHE   256      50.245  24.736  59.472  1.00  0.00           H
ATOM   3972  CB  PHE   256      50.363  26.686  59.910  1.00  0.00           C
ATOM   3973  HB2 PHE   256      50.630  26.753  58.855  1.00  0.00           H
ATOM   3974  HB3 PHE   256      49.836  27.625  60.075  1.00  0.00           H
ATOM   3975  CG  PHE   256      51.613  26.813  60.740  1.00  0.00           C
ATOM   3976  CD1 PHE   256      52.768  26.035  60.497  1.00  0.00           C
ATOM   3977  HD1 PHE   256      52.675  25.318  59.695  1.00  0.00           H
ATOM   3978  CE1 PHE   256      53.806  25.881  61.430  1.00  0.00           C
ATOM   3979  HE1 PHE   256      54.585  25.150  61.267  1.00  0.00           H
ATOM   3980  CZ  PHE   256      53.782  26.706  62.583  1.00  0.00           C
ATOM   3981  HZ  PHE   256      54.599  26.763  63.286  1.00  0.00           H
ATOM   3982  CE2 PHE   256      52.714  27.607  62.838  1.00  0.00           C
ATOM   3983  HE2 PHE   256      52.679  28.217  63.730  1.00  0.00           H
ATOM   3984  CD2 PHE   256      51.606  27.618  61.956  1.00  0.00           C
ATOM   3985  HD2 PHE   256      50.746  28.199  62.254  1.00  0.00           H
ATOM   3986  C   PHE   256      49.511  24.696  61.436  1.00  0.00           C
ATOM   3987  O   PHE   256      48.681  25.079  62.315  1.00  0.00           O
ATOM   3988  N   ASP   257      50.439  23.762  61.649  1.00  0.00           N
ATOM   3989  H   ASP   257      51.186  23.663  60.976  1.00  0.00           H
ATOM   3990  CA  ASP   257      50.633  23.010  62.868  1.00  0.00           C
ATOM   3991  HA  ASP   257      51.410  22.317  62.545  1.00  0.00           H
ATOM   3992  CB  ASP   257      51.288  23.829  63.942  1.00  0.00           C
ATOM   3993  HB2 ASP   257      51.999  24.519  63.488  1.00  0.00           H
ATOM   3994  HB3 ASP   257      50.510  24.506  64.296  1.00  0.00           H
ATOM   3995  CG  ASP   257      51.960  23.052  65.061  1.00  0.00           C
ATOM   3996  OD1 ASP   257      52.760  22.155  64.713  1.00  0.00           O
ATOM   3997  OD2 ASP   257      51.879  23.484  66.253  1.00  0.00           O
ATOM   3998  C   ASP   257      49.402  22.236  63.289  1.00  0.00           C
ATOM   3999  O   ASP   257      49.055  22.057  64.495  1.00  0.00           O
ATOM   4000  N   ASN   258      48.696  21.633  62.312  1.00  0.00           N
ATOM   4001  H   ASN   258      49.198  21.797  61.451  1.00  0.00           H
ATOM   4002  CA  ASN   258      47.699  20.618  62.442  1.00  0.00           C
ATOM   4003  HA  ASN   258      46.881  20.844  63.126  1.00  0.00           H
ATOM   4004  CB  ASN   258      47.164  20.294  61.038  1.00  0.00           C
ATOM   4005  HB2 ASN   258      47.983  20.382  60.324  1.00  0.00           H
ATOM   4006  HB3 ASN   258      46.796  19.268  61.057  1.00  0.00           H
ATOM   4007  CG  ASN   258      46.107  21.276  60.491  1.00  0.00           C
ATOM   4008  OD1 ASN   258      45.787  22.370  61.069  1.00  0.00           O
ATOM   4009  ND2 ASN   258      45.485  20.870  59.407  1.00  0.00           N
ATOM   4010 HD21 ASN   258      45.730  20.017  58.925  1.00  0.00           H
ATOM   4011 HD22 ASN   258      44.809  21.508  59.010  1.00  0.00           H
ATOM   4012  C   ASN   258      48.276  19.322  63.097  1.00  0.00           C
ATOM   4013  O   ASN   258      47.540  18.542  63.659  1.00  0.00           O
ATOM   4014  N   GLU   259      49.569  19.093  62.986  1.00  0.00           N
ATOM   4015  H   GLU   259      50.184  19.738  62.510  1.00  0.00           H
ATOM   4016  CA  GLU   259      50.213  17.917  63.511  1.00  0.00           C
ATOM   4017  HA  GLU   259      49.484  17.106  63.541  1.00  0.00           H
ATOM   4018  CB  GLU   259      51.401  17.455  62.647  1.00  0.00           C
ATOM   4019  HB2 GLU   259      51.964  16.653  63.126  1.00  0.00           H
ATOM   4020  HB3 GLU   259      51.036  17.086  61.689  1.00  0.00           H
ATOM   4021  CG  GLU   259      52.368  18.665  62.432  1.00  0.00           C
ATOM   4022  HG2 GLU   259      52.260  19.322  63.296  1.00  0.00           H
ATOM   4023  HG3 GLU   259      53.378  18.274  62.559  1.00  0.00           H
ATOM   4024  CD  GLU   259      52.175  19.306  61.092  1.00  0.00           C
ATOM   4025  OE1 GLU   259      51.301  20.196  60.948  1.00  0.00           O
ATOM   4026  OE2 GLU   259      52.864  18.931  60.130  1.00  0.00           O
ATOM   4027  C   GLU   259      50.753  18.250  64.940  1.00  0.00           C
ATOM   4028  O   GLU   259      51.494  17.446  65.482  1.00  0.00           O
ATOM   4029  N   HID   260      50.474  19.378  65.625  1.00  0.00           N
ATOM   4030  H   HID   260      49.746  19.944  65.214  1.00  0.00           H
ATOM   4031  CA  HID   260      50.704  19.728  66.980  1.00  0.00           C
ATOM   4032  HA  HID   260      50.516  20.800  67.034  1.00  0.00           H
ATOM   4033  CB  HID   260      49.737  19.103  67.945  1.00  0.00           C
ATOM   4034  HB2 HID   260      50.093  18.074  68.011  1.00  0.00           H
ATOM   4035  HB3 HID   260      49.782  19.465  68.972  1.00  0.00           H
ATOM   4036  CG  HID   260      48.246  19.082  67.531  1.00  0.00           C
ATOM   4037  ND1 HID   260      47.467  20.169  67.321  1.00  0.00           N
ATOM   4038  HD1 HID   260      47.789  21.125  67.373  1.00  0.00           H
ATOM   4039  CE1 HID   260      46.207  19.733  67.152  1.00  0.00           C
ATOM   4040  HE1 HID   260      45.394  20.442  67.118  1.00  0.00           H
ATOM   4041  NE2 HID   260      46.192  18.392  67.141  1.00  0.00           N
ATOM   4042  CD2 HID   260      47.500  18.006  67.428  1.00  0.00           C
ATOM   4043  HD2 HID   260      47.779  16.991  67.672  1.00  0.00           H
ATOM   4044  C   HID   260      52.193  19.704  67.444  1.00  0.00           C
ATOM   4045  O   HID   260      52.568  18.979  68.364  1.00  0.00           O
ATOM   4046  N   VAL   261      53.091  20.392  66.741  1.00  0.00           N
ATOM   4047  H   VAL   261      52.900  20.864  65.869  1.00  0.00           H
ATOM   4048  CA  VAL   261      54.483  20.393  67.091  1.00  0.00           C
ATOM   4049  HA  VAL   261      54.681  19.541  67.742  1.00  0.00           H
ATOM   4050  CB  VAL   261      55.386  20.073  65.839  1.00  0.00           C
ATOM   4051  HB  VAL   261      55.137  20.820  65.084  1.00  0.00           H
ATOM   4052  CG1 VAL   261      56.916  20.092  65.840  1.00  0.00           C
ATOM   4053 HG11 VAL   261      57.414  21.012  66.144  1.00  0.00           H
ATOM   4054 HG12 VAL   261      57.230  19.315  66.538  1.00  0.00           H
ATOM   4055 HG13 VAL   261      57.337  19.907  64.852  1.00  0.00           H
ATOM   4056  CG2 VAL   261      54.918  18.754  65.210  1.00  0.00           C
ATOM   4057 HG21 VAL   261      55.384  18.746  64.225  1.00  0.00           H
ATOM   4058 HG22 VAL   261      53.834  18.661  65.131  1.00  0.00           H
ATOM   4059 HG23 VAL   261      55.360  17.927  65.766  1.00  0.00           H
ATOM   4060  C   VAL   261      55.002  21.598  67.871  1.00  0.00           C
ATOM   4061  O   VAL   261      55.934  21.412  68.644  1.00  0.00           O
ATOM   4062  N   VAL   262      54.428  22.770  67.714  1.00  0.00           N
ATOM   4063  H   VAL   262      53.662  22.759  67.057  1.00  0.00           H
ATOM   4064  CA  VAL   262      54.959  24.081  68.149  1.00  0.00           C
ATOM   4065  HA  VAL   262      55.729  23.799  68.867  1.00  0.00           H
ATOM   4066  CB  VAL   262      55.723  24.963  67.063  1.00  0.00           C
ATOM   4067  HB  VAL   262      55.873  25.931  67.540  1.00  0.00           H
ATOM   4068  CG1 VAL   262      57.035  24.315  66.730  1.00  0.00           C
ATOM   4069 HG11 VAL   262      57.181  23.688  65.850  1.00  0.00           H
ATOM   4070 HG12 VAL   262      57.579  25.195  66.388  1.00  0.00           H
ATOM   4071 HG13 VAL   262      57.412  23.864  67.648  1.00  0.00           H
ATOM   4072  CG2 VAL   262      54.917  25.205  65.780  1.00  0.00           C
ATOM   4073 HG21 VAL   262      54.045  25.853  65.859  1.00  0.00           H
ATOM   4074 HG22 VAL   262      54.610  24.240  65.375  1.00  0.00           H
ATOM   4075 HG23 VAL   262      55.522  25.768  65.070  1.00  0.00           H
ATOM   4076  C   VAL   262      53.857  24.924  68.824  1.00  0.00           C
ATOM   4077  O   VAL   262      54.127  25.483  69.863  1.00  0.00           O
ATOM   4078  N   LEU   263      52.701  25.269  68.252  1.00  0.00           N
ATOM   4079  H   LEU   263      52.441  24.802  67.396  1.00  0.00           H
ATOM   4080  CA  LEU   263      51.705  26.235  68.789  1.00  0.00           C
ATOM   4081  HA  LEU   263      52.172  27.204  68.612  1.00  0.00           H
ATOM   4082  CB  LEU   263      50.427  26.221  67.844  1.00  0.00           C
ATOM   4083  HB2 LEU   263      50.091  25.200  67.662  1.00  0.00           H
ATOM   4084  HB3 LEU   263      49.567  26.662  68.347  1.00  0.00           H
ATOM   4085  CG  LEU   263      50.650  26.874  66.516  1.00  0.00           C
ATOM   4086  HG  LEU   263      51.489  26.441  65.971  1.00  0.00           H
ATOM   4087  CD1 LEU   263      49.459  26.591  65.583  1.00  0.00           C
ATOM   4088 HD11 LEU   263      49.792  27.023  64.640  1.00  0.00           H
ATOM   4089 HD12 LEU   263      48.667  27.251  65.936  1.00  0.00           H
ATOM   4090 HD13 LEU   263      49.117  25.563  65.457  1.00  0.00           H
ATOM   4091  CD2 LEU   263      50.903  28.360  66.528  1.00  0.00           C
ATOM   4092 HD21 LEU   263      51.922  28.494  66.892  1.00  0.00           H
ATOM   4093 HD22 LEU   263      50.861  28.847  65.554  1.00  0.00           H
ATOM   4094 HD23 LEU   263      50.103  28.756  67.154  1.00  0.00           H
ATOM   4095  C   LEU   263      51.322  26.050  70.279  1.00  0.00           C
ATOM   4096  O   LEU   263      50.815  24.923  70.645  1.00  0.00           O
ATOM   4097  N   PRO   264      51.497  27.018  71.265  1.00  0.00           N
ATOM   4098  CD  PRO   264      52.073  28.362  71.079  1.00  0.00           C
ATOM   4099  HD2 PRO   264      51.497  29.124  70.554  1.00  0.00           H
ATOM   4100  HD3 PRO   264      52.943  28.289  70.426  1.00  0.00           H
ATOM   4101  CG  PRO   264      52.427  28.803  72.486  1.00  0.00           C
ATOM   4102  HG2 PRO   264      51.918  29.712  72.803  1.00  0.00           H
ATOM   4103  HG3 PRO   264      53.500  28.993  72.463  1.00  0.00           H
ATOM   4104  CB  PRO   264      52.217  27.703  73.510  1.00  0.00           C
ATOM   4105  HB2 PRO   264      51.770  28.166  74.389  1.00  0.00           H
ATOM   4106  HB3 PRO   264      53.189  27.252  73.705  1.00  0.00           H
ATOM   4107  CA  PRO   264      51.348  26.792  72.717  1.00  0.00           C
ATOM   4108  HA  PRO   264      51.642  25.777  72.986  1.00  0.00           H
ATOM   4109  C   PRO   264      49.856  26.997  72.951  1.00  0.00           C
ATOM   4110  O   PRO   264      49.347  28.132  73.078  1.00  0.00           O
ATOM   4111  N   ARG   265      49.080  25.929  72.714  1.00  0.00           N
ATOM   4112  H   ARG   265      49.598  25.106  72.441  1.00  0.00           H
ATOM   4113  CA  ARG   265      47.618  25.918  73.029  1.00  0.00           C
ATOM   4114  HA  ARG   265      47.058  26.807  72.739  1.00  0.00           H
ATOM   4115  CB  ARG   265      47.015  24.681  72.346  1.00  0.00           C
ATOM   4116  HB2 ARG   265      47.655  23.874  72.704  1.00  0.00           H
ATOM   4117  HB3 ARG   265      45.974  24.610  72.659  1.00  0.00           H
ATOM   4118  CG  ARG   265      47.060  24.692  70.807  1.00  0.00           C
ATOM   4119  HG2 ARG   265      46.713  25.696  70.564  1.00  0.00           H
ATOM   4120  HG3 ARG   265      48.083  24.625  70.437  1.00  0.00           H
ATOM   4121  CD  ARG   265      46.195  23.641  70.112  1.00  0.00           C
ATOM   4122  HD2 ARG   265      45.143  23.730  70.383  1.00  0.00           H
ATOM   4123  HD3 ARG   265      46.325  23.677  69.029  1.00  0.00           H
ATOM   4124  NE  ARG   265      46.556  22.297  70.608  1.00  0.00           N
ATOM   4125  HE  ARG   265      47.341  22.299  71.244  1.00  0.00           H
ATOM   4126  CZ  ARG   265      45.724  21.209  70.363  1.00  0.00           C
ATOM   4127  NH1 ARG   265      44.670  21.204  69.595  1.00  0.00           N
ATOM   4128 HH11 ARG   265      44.430  22.097  69.188  1.00  0.00           H
ATOM   4129 HH12 ARG   265      44.020  20.430  69.613  1.00  0.00           H
ATOM   4130  NH2 ARG   265      46.030  20.090  71.026  1.00  0.00           N
ATOM   4131 HH21 ARG   265      46.818  20.124  71.655  1.00  0.00           H
ATOM   4132 HH22 ARG   265      45.410  19.295  70.971  1.00  0.00           H
ATOM   4133  C   ARG   265      47.352  25.808  74.578  1.00  0.00           C
ATOM   4134  O   ARG   265      48.068  25.170  75.304  1.00  0.00           O
ATOM   4135  N   THR   266      46.223  26.318  75.061  1.00  0.00           N
ATOM   4136  H   THR   266      45.693  26.779  74.336  1.00  0.00           H
ATOM   4137  CA  THR   266      45.604  26.274  76.375  1.00  0.00           C
ATOM   4138  HA  THR   266      46.375  25.995  77.093  1.00  0.00           H
ATOM   4139  CB  THR   266      45.139  27.611  76.881  1.00  0.00           C
ATOM   4140  HB  THR   266      44.966  27.489  77.951  1.00  0.00           H
ATOM   4141  CG2 THR   266      46.162  28.803  76.733  1.00  0.00           C
ATOM   4142 HG21 THR   266      45.755  29.725  77.148  1.00  0.00           H
ATOM   4143 HG22 THR   266      46.383  29.035  75.691  1.00  0.00           H
ATOM   4144 HG23 THR   266      47.012  28.607  77.387  1.00  0.00           H
ATOM   4145  OG1 THR   266      43.958  28.065  76.237  1.00  0.00           O
ATOM   4146  HG1 THR   266      44.249  28.413  75.391  1.00  0.00           H
ATOM   4147  C   THR   266      44.448  25.304  76.448  1.00  0.00           C
ATOM   4148  O   THR   266      43.908  24.879  75.439  1.00  0.00           O
ATOM   4149  N   LYS   267      44.025  24.997  77.684  1.00  0.00           N
ATOM   4150  H   LYS   267      44.681  25.083  78.447  1.00  0.00           H
ATOM   4151  CA  LYS   267      42.726  24.286  77.776  1.00  0.00           C
ATOM   4152  HA  LYS   267      42.815  23.408  77.136  1.00  0.00           H
ATOM   4153  CB  LYS   267      42.513  23.819  79.285  1.00  0.00           C
ATOM   4154  HB2 LYS   267      41.592  23.236  79.282  1.00  0.00           H
ATOM   4155  HB3 LYS   267      43.387  23.240  79.577  1.00  0.00           H
ATOM   4156  CG  LYS   267      42.386  24.962  80.376  1.00  0.00           C
ATOM   4157  HG2 LYS   267      43.070  25.805  80.279  1.00  0.00           H
ATOM   4158  HG3 LYS   267      41.396  25.416  80.420  1.00  0.00           H
ATOM   4159  CD  LYS   267      42.699  24.367  81.767  1.00  0.00           C
ATOM   4160  HD2 LYS   267      42.271  23.364  81.746  1.00  0.00           H
ATOM   4161  HD3 LYS   267      43.767  24.156  81.816  1.00  0.00           H
ATOM   4162  CE  LYS   267      42.123  25.025  83.009  1.00  0.00           C
ATOM   4163  HE2 LYS   267      42.634  24.712  83.918  1.00  0.00           H
ATOM   4164  HE3 LYS   267      42.323  26.084  82.841  1.00  0.00           H
ATOM   4165  NZ  LYS   267      40.702  24.790  83.167  1.00  0.00           N
ATOM   4166  HZ1 LYS   267      40.383  25.407  83.901  1.00  0.00           H
ATOM   4167  HZ2 LYS   267      40.476  23.844  83.438  1.00  0.00           H
ATOM   4168  HZ3 LYS   267      40.150  24.995  82.347  1.00  0.00           H
ATOM   4169  C   LYS   267      41.514  25.019  77.147  1.00  0.00           C
ATOM   4170  O   LYS   267      40.595  24.315  76.626  1.00  0.00           O
ATOM   4171  N   TYR   268      41.514  26.361  77.073  1.00  0.00           N
ATOM   4172  H   TYR   268      42.362  26.829  77.359  1.00  0.00           H
ATOM   4173  CA  TYR   268      40.656  27.166  76.228  1.00  0.00           C
ATOM   4174  HA  TYR   268      39.611  26.933  76.434  1.00  0.00           H
ATOM   4175  CB  TYR   268      40.737  28.657  76.605  1.00  0.00           C
ATOM   4176  HB2 TYR   268      41.570  29.186  76.143  1.00  0.00           H
ATOM   4177  HB3 TYR   268      39.786  29.108  76.319  1.00  0.00           H
ATOM   4178  CG  TYR   268      40.899  28.776  78.136  1.00  0.00           C
ATOM   4179  CD1 TYR   268      39.833  28.374  79.078  1.00  0.00           C
ATOM   4180  HD1 TYR   268      38.990  27.836  78.669  1.00  0.00           H
ATOM   4181  CE1 TYR   268      40.156  28.155  80.427  1.00  0.00           C
ATOM   4182  HE1 TYR   268      39.466  27.710  81.127  1.00  0.00           H
ATOM   4183  CZ  TYR   268      41.445  28.664  80.883  1.00  0.00           C
ATOM   4184  OH  TYR   268      41.735  28.587  82.184  1.00  0.00           O
ATOM   4185  HH  TYR   268      41.048  28.156  82.698  1.00  0.00           H
ATOM   4186  CE2 TYR   268      42.407  29.184  80.031  1.00  0.00           C
ATOM   4187  HE2 TYR   268      43.326  29.570  80.445  1.00  0.00           H
ATOM   4188  CD2 TYR   268      42.079  29.329  78.674  1.00  0.00           C
ATOM   4189  HD2 TYR   268      42.829  29.773  78.036  1.00  0.00           H
ATOM   4190  C   TYR   268      40.873  26.899  74.753  1.00  0.00           C
ATOM   4191  O   TYR   268      39.965  26.523  74.044  1.00  0.00           O
ATOM   4192  N   ASP   269      42.091  26.855  74.236  1.00  0.00           N
ATOM   4193  H   ASP   269      42.837  27.159  74.845  1.00  0.00           H
ATOM   4194  CA  ASP   269      42.336  26.547  72.824  1.00  0.00           C
ATOM   4195  HA  ASP   269      41.832  27.300  72.219  1.00  0.00           H
ATOM   4196  CB  ASP   269      43.781  26.710  72.471  1.00  0.00           C
ATOM   4197  HB2 ASP   269      44.484  26.060  72.990  1.00  0.00           H
ATOM   4198  HB3 ASP   269      43.800  26.592  71.387  1.00  0.00           H
ATOM   4199  CG  ASP   269      44.136  28.180  72.755  1.00  0.00           C
ATOM   4200  OD1 ASP   269      43.672  29.058  72.058  1.00  0.00           O
ATOM   4201  OD2 ASP   269      44.932  28.304  73.673  1.00  0.00           O
ATOM   4202  C   ASP   269      41.862  25.156  72.523  1.00  0.00           C
ATOM   4203  O   ASP   269      41.197  24.879  71.516  1.00  0.00           O
ATOM   4204  N   ILE   270      42.410  24.120  73.230  1.00  0.00           N
ATOM   4205  H   ILE   270      43.052  24.410  73.954  1.00  0.00           H
ATOM   4206  CA  ILE   270      42.024  22.741  73.067  1.00  0.00           C
ATOM   4207  HA  ILE   270      42.335  22.610  72.031  1.00  0.00           H
ATOM   4208  CB  ILE   270      42.769  21.868  74.100  1.00  0.00           C
ATOM   4209  HB  ILE   270      42.492  22.081  75.133  1.00  0.00           H
ATOM   4210  CG2 ILE   270      42.442  20.391  73.815  1.00  0.00           C
ATOM   4211 HG21 ILE   270      43.106  19.787  74.434  1.00  0.00           H
ATOM   4212 HG22 ILE   270      42.555  20.129  72.762  1.00  0.00           H
ATOM   4213 HG23 ILE   270      41.396  20.197  74.054  1.00  0.00           H
ATOM   4214  CG1 ILE   270      44.260  22.013  73.894  1.00  0.00           C
ATOM   4215 HG12 ILE   270      44.496  21.415  73.014  1.00  0.00           H
ATOM   4216 HG13 ILE   270      44.533  22.976  73.462  1.00  0.00           H
ATOM   4217  CD1 ILE   270      45.088  21.762  75.125  1.00  0.00           C
ATOM   4218 HD11 ILE   270      44.903  20.812  75.627  1.00  0.00           H
ATOM   4219 HD12 ILE   270      44.803  22.502  75.874  1.00  0.00           H
ATOM   4220 HD13 ILE   270      46.140  21.975  74.938  1.00  0.00           H
ATOM   4221  C   ILE   270      40.480  22.470  72.981  1.00  0.00           C
ATOM   4222  O   ILE   270      40.022  21.569  72.253  1.00  0.00           O
ATOM   4223  N   THR   271      39.682  23.206  73.732  1.00  0.00           N
ATOM   4224  H   THR   271      40.087  23.964  74.262  1.00  0.00           H
ATOM   4225  CA  THR   271      38.265  23.180  73.700  1.00  0.00           C
ATOM   4226  HA  THR   271      37.903  22.170  73.892  1.00  0.00           H
ATOM   4227  CB  THR   271      37.631  23.932  74.906  1.00  0.00           C
ATOM   4228  HB  THR   271      37.888  24.975  74.715  1.00  0.00           H
ATOM   4229  CG2 THR   271      36.128  23.746  74.924  1.00  0.00           C
ATOM   4230 HG21 THR   271      35.662  24.249  74.076  1.00  0.00           H
ATOM   4231 HG22 THR   271      35.826  24.249  75.841  1.00  0.00           H
ATOM   4232 HG23 THR   271      35.792  22.721  75.084  1.00  0.00           H
ATOM   4233  OG1 THR   271      38.149  23.534  76.192  1.00  0.00           O
ATOM   4234  HG1 THR   271      39.077  23.781  76.193  1.00  0.00           H
ATOM   4235  C   THR   271      37.661  23.591  72.353  1.00  0.00           C
ATOM   4236  O   THR   271      36.784  22.910  71.867  1.00  0.00           O
ATOM   4237  N   ILE   272      38.200  24.560  71.676  1.00  0.00           N
ATOM   4238  H   ILE   272      38.948  25.082  72.110  1.00  0.00           H
ATOM   4239  CA  ILE   272      37.736  25.085  70.392  1.00  0.00           C
ATOM   4240  HA  ILE   272      36.654  25.204  70.411  1.00  0.00           H
ATOM   4241  CB  ILE   272      38.253  26.544  70.236  1.00  0.00           C
ATOM   4242  HB  ILE   272      39.321  26.450  70.434  1.00  0.00           H
ATOM   4243  CG2 ILE   272      38.048  27.353  68.932  1.00  0.00           C
ATOM   4244 HG21 ILE   272      37.009  27.572  68.684  1.00  0.00           H
ATOM   4245 HG22 ILE   272      38.489  26.814  68.094  1.00  0.00           H
ATOM   4246 HG23 ILE   272      38.547  28.318  69.030  1.00  0.00           H
ATOM   4247  CG1 ILE   272      37.650  27.487  71.312  1.00  0.00           C
ATOM   4248 HG12 ILE   272      36.599  27.718  71.135  1.00  0.00           H
ATOM   4249 HG13 ILE   272      37.621  26.999  72.286  1.00  0.00           H
ATOM   4250  CD1 ILE   272      38.492  28.803  71.615  1.00  0.00           C
ATOM   4251 HD11 ILE   272      38.437  28.962  72.693  1.00  0.00           H
ATOM   4252 HD12 ILE   272      38.047  29.630  71.060  1.00  0.00           H
ATOM   4253 HD13 ILE   272      39.548  28.705  71.361  1.00  0.00           H
ATOM   4254  C   ILE   272      38.058  24.189  69.166  1.00  0.00           C
ATOM   4255  O   ILE   272      37.462  24.305  68.069  1.00  0.00           O
ATOM   4256  N   ASP   273      39.058  23.317  69.398  1.00  0.00           N
ATOM   4257  H   ASP   273      39.547  23.461  70.270  1.00  0.00           H
ATOM   4258  CA  ASP   273      39.439  22.213  68.591  1.00  0.00           C
ATOM   4259  HA  ASP   273      39.521  22.581  67.568  1.00  0.00           H
ATOM   4260  CB  ASP   273      40.798  21.781  69.072  1.00  0.00           C
ATOM   4261  HB2 ASP   273      41.417  22.675  69.003  1.00  0.00           H
ATOM   4262  HB3 ASP   273      40.691  21.483  70.115  1.00  0.00           H
ATOM   4263  CG  ASP   273      41.385  20.784  68.234  1.00  0.00           C
ATOM   4264  OD1 ASP   273      41.126  20.782  67.052  1.00  0.00           O
ATOM   4265  OD2 ASP   273      42.190  19.989  68.780  1.00  0.00           O
ATOM   4266  C   ASP   273      38.398  21.109  68.680  1.00  0.00           C
ATOM   4267  O   ASP   273      37.793  20.731  67.639  1.00  0.00           O
ATOM   4268  N   GLU   274      38.018  20.679  69.863  1.00  0.00           N
ATOM   4269  H   GLU   274      38.360  21.099  70.715  1.00  0.00           H
ATOM   4270  CA  GLU   274      36.915  19.753  69.974  1.00  0.00           C
ATOM   4271  HA  GLU   274      37.194  18.906  69.346  1.00  0.00           H
ATOM   4272  CB  GLU   274      36.677  19.155  71.319  1.00  0.00           C
ATOM   4273  HB2 GLU   274      36.327  19.949  71.978  1.00  0.00           H
ATOM   4274  HB3 GLU   274      35.964  18.331  71.282  1.00  0.00           H
ATOM   4275  CG  GLU   274      37.953  18.448  71.928  1.00  0.00           C
ATOM   4276  HG2 GLU   274      38.215  17.523  71.412  1.00  0.00           H
ATOM   4277  HG3 GLU   274      38.778  19.155  71.853  1.00  0.00           H
ATOM   4278  CD  GLU   274      37.823  18.137  73.388  1.00  0.00           C
ATOM   4279  OE1 GLU   274      38.748  18.239  74.207  1.00  0.00           O
ATOM   4280  OE2 GLU   274      36.686  17.811  73.795  1.00  0.00           O
ATOM   4281  C   GLU   274      35.539  20.258  69.617  1.00  0.00           C
ATOM   4282  O   GLU   274      34.636  19.459  69.356  1.00  0.00           O
ATOM   4283  N   GLU   275      35.307  21.593  69.371  1.00  0.00           N
ATOM   4284  H   GLU   275      36.113  22.197  69.450  1.00  0.00           H
ATOM   4285  CA  GLU   275      34.062  22.025  68.765  1.00  0.00           C
ATOM   4286  HA  GLU   275      33.224  21.642  69.347  1.00  0.00           H
ATOM   4287  CB  GLU   275      33.872  23.518  68.917  1.00  0.00           C
ATOM   4288  HB2 GLU   275      34.756  23.987  68.481  1.00  0.00           H
ATOM   4289  HB3 GLU   275      33.012  23.774  68.298  1.00  0.00           H
ATOM   4290  CG  GLU   275      33.714  24.093  70.332  1.00  0.00           C
ATOM   4291  HG2 GLU   275      34.569  23.742  70.909  1.00  0.00           H
ATOM   4292  HG3 GLU   275      33.709  25.179  70.242  1.00  0.00           H
ATOM   4293  CD  GLU   275      32.505  23.632  71.069  1.00  0.00           C
ATOM   4294  OE1 GLU   275      32.197  24.318  72.124  1.00  0.00           O
ATOM   4295  OE2 GLU   275      31.834  22.619  70.853  1.00  0.00           O
ATOM   4296  C   GLU   275      33.782  21.700  67.301  1.00  0.00           C
ATOM   4297  O   GLU   275      32.670  21.404  66.902  1.00  0.00           O
ATOM   4298  N   SER   276      34.880  21.624  66.543  1.00  0.00           N
ATOM   4299  H   SER   276      35.710  21.584  67.117  1.00  0.00           H
ATOM   4300  CA  SER   276      34.923  21.125  65.196  1.00  0.00           C
ATOM   4301  HA  SER   276      34.075  21.638  64.741  1.00  0.00           H
ATOM   4302  CB  SER   276      36.261  21.402  64.595  1.00  0.00           C
ATOM   4303  HB2 SER   276      36.236  21.273  63.513  1.00  0.00           H
ATOM   4304  HB3 SER   276      36.515  22.452  64.734  1.00  0.00           H
ATOM   4305  OG  SER   276      37.189  20.484  65.025  1.00  0.00           O
ATOM   4306  HG  SER   276      37.484  20.756  65.898  1.00  0.00           H
ATOM   4307  C   SER   276      34.544  19.672  65.065  1.00  0.00           C
ATOM   4308  O   SER   276      34.721  18.920  66.075  1.00  0.00           O
ATOM   4309  N   PRO   277      34.134  19.207  63.839  1.00  0.00           N
ATOM   4310  CD  PRO   277      33.825  19.959  62.632  1.00  0.00           C
ATOM   4311  HD2 PRO   277      34.701  20.421  62.178  1.00  0.00           H
ATOM   4312  HD3 PRO   277      33.086  20.728  62.857  1.00  0.00           H
ATOM   4313  CG  PRO   277      33.235  18.992  61.576  1.00  0.00           C
ATOM   4314  HG2 PRO   277      34.035  18.550  60.981  1.00  0.00           H
ATOM   4315  HG3 PRO   277      32.431  19.350  60.933  1.00  0.00           H
ATOM   4316  CB  PRO   277      32.699  17.955  62.479  1.00  0.00           C
ATOM   4317  HB2 PRO   277      32.573  17.004  61.962  1.00  0.00           H
ATOM   4318  HB3 PRO   277      31.663  18.199  62.711  1.00  0.00           H
ATOM   4319  CA  PRO   277      33.671  17.825  63.708  1.00  0.00           C
ATOM   4320  HA  PRO   277      33.070  17.604  64.589  1.00  0.00           H
ATOM   4321  C   PRO   277      34.747  16.777  63.536  1.00  0.00           C
ATOM   4322  O   PRO   277      34.434  15.611  63.742  1.00  0.00           O
ATOM   4323  N   ARG   278      35.998  17.158  63.147  1.00  0.00           N
ATOM   4324  H   ARG   278      36.086  18.161  63.059  1.00  0.00           H
ATOM   4325  CA  ARG   278      37.290  16.425  63.020  1.00  0.00           C
ATOM   4326  HA  ARG   278      37.279  15.427  63.459  1.00  0.00           H
ATOM   4327  CB  ARG   278      37.468  16.087  61.462  1.00  0.00           C
ATOM   4328  HB2 ARG   278      37.121  16.974  60.931  1.00  0.00           H
ATOM   4329  HB3 ARG   278      38.544  15.967  61.341  1.00  0.00           H
ATOM   4330  CG  ARG   278      36.676  14.836  61.047  1.00  0.00           C
ATOM   4331  HG2 ARG   278      35.651  15.046  61.351  1.00  0.00           H
ATOM   4332  HG3 ARG   278      36.634  14.807  59.958  1.00  0.00           H
ATOM   4333  CD  ARG   278      36.997  13.423  61.589  1.00  0.00           C
ATOM   4334  HD2 ARG   278      38.024  13.455  61.955  1.00  0.00           H
ATOM   4335  HD3 ARG   278      36.313  13.024  62.337  1.00  0.00           H
ATOM   4336  NE  ARG   278      36.992  12.406  60.423  1.00  0.00           N
ATOM   4337  HE  ARG   278      37.899  12.000  60.241  1.00  0.00           H
ATOM   4338  CZ  ARG   278      35.878  11.862  59.904  1.00  0.00           C
ATOM   4339  NH1 ARG   278      34.676  12.053  60.345  1.00  0.00           N
ATOM   4340 HH11 ARG   278      34.540  12.483  61.247  1.00  0.00           H
ATOM   4341 HH12 ARG   278      33.947  11.480  59.944  1.00  0.00           H
ATOM   4342  NH2 ARG   278      36.037  11.074  58.882  1.00  0.00           N
ATOM   4343 HH21 ARG   278      36.907  10.858  58.418  1.00  0.00           H
ATOM   4344 HH22 ARG   278      35.297  10.414  58.694  1.00  0.00           H
ATOM   4345  C   ARG   278      38.469  17.279  63.528  1.00  0.00           C
ATOM   4346  O   ARG   278      38.890  18.088  62.775  1.00  0.00           O
ATOM   4347  N   PRO   279      38.865  17.173  64.805  1.00  0.00           N
ATOM   4348  CD  PRO   279      38.127  16.394  65.796  1.00  0.00           C
ATOM   4349  HD2 PRO   279      38.445  15.373  65.588  1.00  0.00           H
ATOM   4350  HD3 PRO   279      37.052  16.503  65.645  1.00  0.00           H
ATOM   4351  CG  PRO   279      38.577  16.836  67.115  1.00  0.00           C
ATOM   4352  HG2 PRO   279      38.512  16.130  67.944  1.00  0.00           H
ATOM   4353  HG3 PRO   279      37.942  17.685  67.372  1.00  0.00           H
ATOM   4354  CB  PRO   279      39.967  17.305  66.916  1.00  0.00           C
ATOM   4355  HB2 PRO   279      40.593  16.415  66.973  1.00  0.00           H
ATOM   4356  HB3 PRO   279      40.337  18.010  67.661  1.00  0.00           H
ATOM   4357  CA  PRO   279      39.948  17.801  65.447  1.00  0.00           C
ATOM   4358  HA  PRO   279      39.736  18.863  65.566  1.00  0.00           H
ATOM   4359  C   PRO   279      41.366  17.667  64.872  1.00  0.00           C
ATOM   4360  O   PRO   279      41.766  16.739  64.158  1.00  0.00           O
ATOM   4361  N   GLY   280      42.141  18.675  65.309  1.00  0.00           N
ATOM   4362  H   GLY   280      41.750  19.259  66.036  1.00  0.00           H
ATOM   4363  CA  GLY   280      43.467  18.893  64.813  1.00  0.00           C
ATOM   4364  HA2 GLY   280      43.858  19.737  65.380  1.00  0.00           H
ATOM   4365  HA3 GLY   280      44.058  17.976  64.829  1.00  0.00           H
ATOM   4366  C   GLY   280      43.454  19.366  63.389  1.00  0.00           C
ATOM   4367  O   GLY   280      44.343  19.016  62.667  1.00  0.00           O
ATOM   4368  N   GLN   281      42.418  20.124  63.004  1.00  0.00           N
ATOM   4369  H   GLN   281      41.713  20.437  63.656  1.00  0.00           H
ATOM   4370  CA  GLN   281      42.426  20.785  61.637  1.00  0.00           C
ATOM   4371  HA  GLN   281      43.359  20.512  61.144  1.00  0.00           H
ATOM   4372  CB  GLN   281      41.162  20.318  60.763  1.00  0.00           C
ATOM   4373  HB2 GLN   281      40.288  20.353  61.413  1.00  0.00           H
ATOM   4374  HB3 GLN   281      41.177  20.983  59.900  1.00  0.00           H
ATOM   4375  CG  GLN   281      41.299  18.891  60.451  1.00  0.00           C
ATOM   4376  HG2 GLN   281      42.184  18.816  59.818  1.00  0.00           H
ATOM   4377  HG3 GLN   281      41.324  18.383  61.414  1.00  0.00           H
ATOM   4378  CD  GLN   281      40.123  18.270  59.685  1.00  0.00           C
ATOM   4379  OE1 GLN   281      39.171  18.948  59.322  1.00  0.00           O
ATOM   4380  NE2 GLN   281      40.217  17.045  59.266  1.00  0.00           N
ATOM   4381 HE21 GLN   281      39.651  16.743  58.488  1.00  0.00           H
ATOM   4382 HE22 GLN   281      41.020  16.482  59.510  1.00  0.00           H
ATOM   4383  C   GLN   281      42.433  22.317  61.761  1.00  0.00           C
ATOM   4384  O   GLN   281      41.927  22.876  62.709  1.00  0.00           O
ATOM   4385  N   GLN   282      42.703  23.033  60.622  1.00  0.00           N
ATOM   4386  H   GLN   282      42.728  22.610  59.706  1.00  0.00           H
ATOM   4387  CA  GLN   282      42.492  24.488  60.489  1.00  0.00           C
ATOM   4388  HA  GLN   282      43.062  24.831  59.625  1.00  0.00           H
ATOM   4389  CB  GLN   282      41.007  24.707  60.138  1.00  0.00           C
ATOM   4390  HB2 GLN   282      40.561  24.161  59.308  1.00  0.00           H
ATOM   4391  HB3 GLN   282      40.478  24.276  60.988  1.00  0.00           H
ATOM   4392  CG  GLN   282      40.533  26.160  59.919  1.00  0.00           C
ATOM   4393  HG2 GLN   282      41.424  26.781  59.835  1.00  0.00           H
ATOM   4394  HG3 GLN   282      40.038  26.232  58.950  1.00  0.00           H
ATOM   4395  CD  GLN   282      39.618  26.709  61.025  1.00  0.00           C
ATOM   4396  OE1 GLN   282      39.402  26.151  62.048  1.00  0.00           O
ATOM   4397  NE2 GLN   282      38.988  27.857  60.827  1.00  0.00           N
ATOM   4398 HE21 GLN   282      38.311  28.108  61.533  1.00  0.00           H
ATOM   4399 HE22 GLN   282      39.311  28.483  60.103  1.00  0.00           H
ATOM   4400  C   GLN   282      43.049  25.279  61.697  1.00  0.00           C
ATOM   4401  O   GLN   282      42.367  26.159  62.228  1.00  0.00           O
ATOM   4402  N   THR   283      44.270  24.918  62.174  1.00  0.00           N
ATOM   4403  H   THR   283      44.813  24.329  61.557  1.00  0.00           H
ATOM   4404  CA  THR   283      44.699  25.175  63.563  1.00  0.00           C
ATOM   4405  HA  THR   283      43.858  24.962  64.221  1.00  0.00           H
ATOM   4406  CB  THR   283      45.797  24.213  63.972  1.00  0.00           C
ATOM   4407  HB  THR   283      46.683  24.288  63.341  1.00  0.00           H
ATOM   4408  CG2 THR   283      46.277  24.330  65.441  1.00  0.00           C
ATOM   4409 HG21 THR   283      46.690  25.326  65.598  1.00  0.00           H
ATOM   4410 HG22 THR   283      47.095  23.637  65.629  1.00  0.00           H
ATOM   4411 HG23 THR   283      45.492  24.276  66.196  1.00  0.00           H
ATOM   4412  OG1 THR   283      45.382  22.883  63.874  1.00  0.00           O
ATOM   4413  HG1 THR   283      45.476  22.669  62.943  1.00  0.00           H
ATOM   4414  C   THR   283      45.190  26.612  63.745  1.00  0.00           C
ATOM   4415  O   THR   283      44.729  27.208  64.727  1.00  0.00           O
ATOM   4416  N   PHE   284      46.179  27.099  62.959  1.00  0.00           N
ATOM   4417  H   PHE   284      46.645  26.483  62.308  1.00  0.00           H
ATOM   4418  CA  PHE   284      46.745  28.477  63.038  1.00  0.00           C
ATOM   4419  HA  PHE   284      47.315  28.506  63.967  1.00  0.00           H
ATOM   4420  CB  PHE   284      47.768  28.607  61.873  1.00  0.00           C
ATOM   4421  HB2 PHE   284      48.495  27.800  61.965  1.00  0.00           H
ATOM   4422  HB3 PHE   284      47.312  28.414  60.903  1.00  0.00           H
ATOM   4423  CG  PHE   284      48.410  30.021  61.732  1.00  0.00           C
ATOM   4424  CD1 PHE   284      49.087  30.492  62.877  1.00  0.00           C
ATOM   4425  HD1 PHE   284      49.214  29.846  63.734  1.00  0.00           H
ATOM   4426  CE1 PHE   284      49.706  31.718  62.839  1.00  0.00           C
ATOM   4427  HE1 PHE   284      50.297  32.015  63.693  1.00  0.00           H
ATOM   4428  CZ  PHE   284      49.658  32.481  61.657  1.00  0.00           C
ATOM   4429  HZ  PHE   284      50.214  33.404  61.725  1.00  0.00           H
ATOM   4430  CE2 PHE   284      48.983  32.001  60.551  1.00  0.00           C
ATOM   4431  HE2 PHE   284      49.095  32.536  59.621  1.00  0.00           H
ATOM   4432  CD2 PHE   284      48.303  30.768  60.595  1.00  0.00           C
ATOM   4433  HD2 PHE   284      47.829  30.373  59.709  1.00  0.00           H
ATOM   4434  C   PHE   284      45.633  29.519  62.968  1.00  0.00           C
ATOM   4435  O   PHE   284      45.744  30.627  63.520  1.00  0.00           O
ATOM   4436  N   GLU   285      44.622  29.169  62.120  1.00  0.00           N
ATOM   4437  H   GLU   285      44.662  28.273  61.654  1.00  0.00           H
ATOM   4438  CA  GLU   285      43.384  30.004  62.057  1.00  0.00           C
ATOM   4439  HA  GLU   285      43.739  31.033  62.004  1.00  0.00           H
ATOM   4440  CB  GLU   285      42.562  29.683  60.793  1.00  0.00           C
ATOM   4441  HB2 GLU   285      43.236  29.699  59.937  1.00  0.00           H
ATOM   4442  HB3 GLU   285      42.046  28.741  60.975  1.00  0.00           H
ATOM   4443  CG  GLU   285      41.441  30.718  60.583  1.00  0.00           C
ATOM   4444  HG2 GLU   285      40.709  30.567  61.376  1.00  0.00           H
ATOM   4445  HG3 GLU   285      41.769  31.756  60.633  1.00  0.00           H
ATOM   4446  CD  GLU   285      40.795  30.674  59.177  1.00  0.00           C
ATOM   4447  OE1 GLU   285      39.686  30.205  59.025  1.00  0.00           O
ATOM   4448  OE2 GLU   285      41.487  30.994  58.163  1.00  0.00           O
ATOM   4449  C   GLU   285      42.475  29.970  63.286  1.00  0.00           C
ATOM   4450  O   GLU   285      42.091  31.062  63.701  1.00  0.00           O
ATOM   4451  N   LYS   286      42.230  28.870  64.100  1.00  0.00           N
ATOM   4452  H   LYS   286      42.534  27.963  63.776  1.00  0.00           H
ATOM   4453  CA  LYS   286      41.680  28.903  65.541  1.00  0.00           C
ATOM   4454  HA  LYS   286      40.689  29.349  65.629  1.00  0.00           H
ATOM   4455  CB  LYS   286      41.563  27.515  66.096  1.00  0.00           C
ATOM   4456  HB2 LYS   286      42.550  27.081  65.938  1.00  0.00           H
ATOM   4457  HB3 LYS   286      41.303  27.627  67.149  1.00  0.00           H
ATOM   4458  CG  LYS   286      40.495  26.574  65.521  1.00  0.00           C
ATOM   4459  HG2 LYS   286      39.520  26.979  65.791  1.00  0.00           H
ATOM   4460  HG3 LYS   286      40.508  26.515  64.432  1.00  0.00           H
ATOM   4461  CD  LYS   286      40.351  25.181  66.140  1.00  0.00           C
ATOM   4462  HD2 LYS   286      41.316  24.698  65.982  1.00  0.00           H
ATOM   4463  HD3 LYS   286      39.933  25.282  67.142  1.00  0.00           H
ATOM   4464  CE  LYS   286      39.273  24.404  65.395  1.00  0.00           C
ATOM   4465  HE2 LYS   286      38.990  23.514  65.953  1.00  0.00           H
ATOM   4466  HE3 LYS   286      38.340  24.967  65.453  1.00  0.00           H
ATOM   4467  NZ  LYS   286      39.469  24.032  63.932  1.00  0.00           N
ATOM   4468  HZ1 LYS   286      38.664  23.523  63.595  1.00  0.00           H
ATOM   4469  HZ2 LYS   286      40.321  23.513  63.773  1.00  0.00           H
ATOM   4470  HZ3 LYS   286      39.536  24.776  63.253  1.00  0.00           H
ATOM   4471  C   LYS   286      42.565  29.772  66.467  1.00  0.00           C
ATOM   4472  O   LYS   286      42.089  30.535  67.291  1.00  0.00           O
ATOM   4473  N   MET   287      43.842  29.729  66.159  1.00  0.00           N
ATOM   4474  H   MET   287      44.188  29.074  65.472  1.00  0.00           H
ATOM   4475  CA  MET   287      44.894  30.218  67.096  1.00  0.00           C
ATOM   4476  HA  MET   287      44.493  30.135  68.107  1.00  0.00           H
ATOM   4477  CB  MET   287      46.066  29.309  66.995  1.00  0.00           C
ATOM   4478  HB2 MET   287      46.067  28.862  66.001  1.00  0.00           H
ATOM   4479  HB3 MET   287      46.923  29.916  67.290  1.00  0.00           H
ATOM   4480  CG  MET   287      45.954  28.180  68.071  1.00  0.00           C
ATOM   4481  HG2 MET   287      45.145  27.519  67.760  1.00  0.00           H
ATOM   4482  HG3 MET   287      46.828  27.586  67.806  1.00  0.00           H
ATOM   4483  SD  MET   287      45.858  28.551  69.814  1.00  0.00           S
ATOM   4484  CE  MET   287      47.606  28.608  70.185  1.00  0.00           C
ATOM   4485  HE1 MET   287      48.201  29.046  69.383  1.00  0.00           H
ATOM   4486  HE2 MET   287      47.743  29.251  71.054  1.00  0.00           H
ATOM   4487  HE3 MET   287      47.815  27.570  70.443  1.00  0.00           H
ATOM   4488  C   MET   287      45.222  31.725  66.868  1.00  0.00           C
ATOM   4489  O   MET   287      45.991  32.329  67.677  1.00  0.00           O
ATOM   4490  N   SER   288      44.775  32.339  65.753  1.00  0.00           N
ATOM   4491  H   SER   288      44.188  31.747  65.183  1.00  0.00           H
ATOM   4492  CA  SER   288      45.203  33.747  65.380  1.00  0.00           C
ATOM   4493  HA  SER   288      45.470  34.224  66.323  1.00  0.00           H
ATOM   4494  CB  SER   288      46.528  33.574  64.601  1.00  0.00           C
ATOM   4495  HB2 SER   288      46.930  34.576  64.750  1.00  0.00           H
ATOM   4496  HB3 SER   288      47.198  32.812  64.997  1.00  0.00           H
ATOM   4497  OG  SER   288      46.265  33.246  63.330  1.00  0.00           O
ATOM   4498  HG  SER   288      46.265  32.295  63.204  1.00  0.00           H
ATOM   4499  C   SER   288      44.143  34.683  64.660  1.00  0.00           C
ATOM   4500  O   SER   288      44.495  35.851  64.356  1.00  0.00           O
ATOM   4501  N   SER   289      42.962  34.137  64.417  1.00  0.00           N
ATOM   4502  H   SER   289      42.947  33.147  64.620  1.00  0.00           H
ATOM   4503  CA  SER   289      41.820  34.797  63.789  1.00  0.00           C
ATOM   4504  HA  SER   289      42.194  35.490  63.035  1.00  0.00           H
ATOM   4505  CB  SER   289      40.871  33.812  63.120  1.00  0.00           C
ATOM   4506  HB2 SER   289      41.373  33.361  62.265  1.00  0.00           H
ATOM   4507  HB3 SER   289      40.508  33.063  63.825  1.00  0.00           H
ATOM   4508  OG  SER   289      39.668  34.404  62.607  1.00  0.00           O
ATOM   4509  HG  SER   289      39.548  33.968  61.761  1.00  0.00           H
ATOM   4510  C   SER   289      41.138  35.650  64.866  1.00  0.00           C
ATOM   4511  O   SER   289      41.073  35.190  66.005  1.00  0.00           O
ATOM   4512  N   GLY   290      40.675  36.828  64.552  1.00  0.00           N
ATOM   4513  H   GLY   290      40.882  37.066  63.593  1.00  0.00           H
ATOM   4514  CA  GLY   290      39.962  37.770  65.328  1.00  0.00           C
ATOM   4515  HA2 GLY   290      40.516  38.068  66.219  1.00  0.00           H
ATOM   4516  HA3 GLY   290      39.646  38.582  64.675  1.00  0.00           H
ATOM   4517  C   GLY   290      38.607  37.233  65.869  1.00  0.00           C
ATOM   4518  O   GLY   290      37.983  37.765  66.828  1.00  0.00           O
ATOM   4519  N   TYR   291      38.119  36.257  65.111  1.00  0.00           N
ATOM   4520  H   TYR   291      38.688  35.898  64.358  1.00  0.00           H
ATOM   4521  CA  TYR   291      36.803  35.663  65.223  1.00  0.00           C
ATOM   4522  HA  TYR   291      36.140  36.530  65.244  1.00  0.00           H
ATOM   4523  CB  TYR   291      36.529  34.827  64.007  1.00  0.00           C
ATOM   4524  HB2 TYR   291      36.360  35.432  63.116  1.00  0.00           H
ATOM   4525  HB3 TYR   291      37.429  34.224  63.889  1.00  0.00           H
ATOM   4526  CG  TYR   291      35.251  34.009  64.140  1.00  0.00           C
ATOM   4527  CD1 TYR   291      34.041  34.660  63.973  1.00  0.00           C
ATOM   4528  HD1 TYR   291      33.963  35.681  63.630  1.00  0.00           H
ATOM   4529  CE1 TYR   291      32.844  33.996  64.366  1.00  0.00           C
ATOM   4530  HE1 TYR   291      31.891  34.505  64.363  1.00  0.00           H
ATOM   4531  CZ  TYR   291      32.838  32.611  64.589  1.00  0.00           C
ATOM   4532  OH  TYR   291      31.739  31.903  65.061  1.00  0.00           O
ATOM   4533  HH  TYR   291      31.052  32.550  65.236  1.00  0.00           H
ATOM   4534  CE2 TYR   291      34.086  31.979  64.614  1.00  0.00           C
ATOM   4535  HE2 TYR   291      34.179  30.971  64.988  1.00  0.00           H
ATOM   4536  CD2 TYR   291      35.267  32.630  64.500  1.00  0.00           C
ATOM   4537  HD2 TYR   291      36.196  32.078  64.491  1.00  0.00           H
ATOM   4538  C   TYR   291      36.539  34.916  66.569  1.00  0.00           C
ATOM   4539  O   TYR   291      35.533  35.179  67.197  1.00  0.00           O
ATOM   4540  N   TYR   292      37.376  33.944  66.913  1.00  0.00           N
ATOM   4541  H   TYR   292      38.206  33.818  66.352  1.00  0.00           H
ATOM   4542  CA  TYR   292      37.322  33.028  68.134  1.00  0.00           C
ATOM   4543  HA  TYR   292      36.313  32.618  68.204  1.00  0.00           H
ATOM   4544  CB  TYR   292      38.389  31.903  67.923  1.00  0.00           C
ATOM   4545  HB2 TYR   292      39.376  32.366  67.890  1.00  0.00           H
ATOM   4546  HB3 TYR   292      38.365  31.266  68.806  1.00  0.00           H
ATOM   4547  CG  TYR   292      38.205  31.079  66.662  1.00  0.00           C
ATOM   4548  CD1 TYR   292      37.161  30.163  66.532  1.00  0.00           C
ATOM   4549  HD1 TYR   292      36.467  30.000  67.344  1.00  0.00           H
ATOM   4550  CE1 TYR   292      36.955  29.513  65.346  1.00  0.00           C
ATOM   4551  HE1 TYR   292      36.097  28.870  65.214  1.00  0.00           H
ATOM   4552  CZ  TYR   292      37.799  29.730  64.234  1.00  0.00           C
ATOM   4553  OH  TYR   292      37.630  29.012  63.153  1.00  0.00           O
ATOM   4554  HH  TYR   292      37.152  28.200  63.335  1.00  0.00           H
ATOM   4555  CE2 TYR   292      38.871  30.638  64.323  1.00  0.00           C
ATOM   4556  HE2 TYR   292      39.514  30.824  63.476  1.00  0.00           H
ATOM   4557  CD2 TYR   292      39.022  31.375  65.523  1.00  0.00           C
ATOM   4558  HD2 TYR   292      39.798  32.127  65.533  1.00  0.00           H
ATOM   4559  C   TYR   292      37.670  33.737  69.472  1.00  0.00           C
ATOM   4560  O   TYR   292      37.492  33.225  70.559  1.00  0.00           O
ATOM   4561  N   LEU   293      38.137  35.049  69.437  1.00  0.00           N
ATOM   4562  H   LEU   293      37.984  35.686  68.668  1.00  0.00           H
ATOM   4563  CA  LEU   293      38.584  35.647  70.736  1.00  0.00           C
ATOM   4564  HA  LEU   293      39.436  35.138  71.187  1.00  0.00           H
ATOM   4565  CB  LEU   293      39.211  37.005  70.339  1.00  0.00           C
ATOM   4566  HB2 LEU   293      38.351  37.519  69.910  1.00  0.00           H
ATOM   4567  HB3 LEU   293      39.528  37.482  71.266  1.00  0.00           H
ATOM   4568  CG  LEU   293      40.342  36.973  69.306  1.00  0.00           C
ATOM   4569  HG  LEU   293      39.835  36.713  68.376  1.00  0.00           H
ATOM   4570  CD1 LEU   293      40.858  38.371  69.228  1.00  0.00           C
ATOM   4571 HD11 LEU   293      41.660  38.578  68.519  1.00  0.00           H
ATOM   4572 HD12 LEU   293      41.186  38.584  70.246  1.00  0.00           H
ATOM   4573 HD13 LEU   293      40.022  39.038  69.020  1.00  0.00           H
ATOM   4574  CD2 LEU   293      41.437  36.011  69.434  1.00  0.00           C
ATOM   4575 HD21 LEU   293      42.090  36.244  70.275  1.00  0.00           H
ATOM   4576 HD22 LEU   293      41.049  34.992  69.483  1.00  0.00           H
ATOM   4577 HD23 LEU   293      41.908  36.074  68.453  1.00  0.00           H
ATOM   4578  C   LEU   293      37.455  35.774  71.806  1.00  0.00           C
ATOM   4579  O   LEU   293      37.656  35.617  73.019  1.00  0.00           O
ATOM   4580  N   GLY   294      36.170  35.959  71.265  1.00  0.00           N
ATOM   4581  H   GLY   294      36.132  36.050  70.260  1.00  0.00           H
ATOM   4582  CA  GLY   294      34.932  35.831  72.014  1.00  0.00           C
ATOM   4583  HA2 GLY   294      34.836  36.714  72.646  1.00  0.00           H
ATOM   4584  HA3 GLY   294      34.068  35.709  71.361  1.00  0.00           H
ATOM   4585  C   GLY   294      34.729  34.504  72.794  1.00  0.00           C
ATOM   4586  O   GLY   294      34.113  34.585  73.897  1.00  0.00           O
ATOM   4587  N   GLU   295      35.190  33.344  72.356  1.00  0.00           N
ATOM   4588  H   GLU   295      35.394  33.293  71.368  1.00  0.00           H
ATOM   4589  CA  GLU   295      34.979  32.080  73.003  1.00  0.00           C
ATOM   4590  HA  GLU   295      34.005  31.999  73.487  1.00  0.00           H
ATOM   4591  CB  GLU   295      35.040  30.991  71.834  1.00  0.00           C
ATOM   4592  HB2 GLU   295      34.499  31.287  70.934  1.00  0.00           H
ATOM   4593  HB3 GLU   295      36.012  30.777  71.392  1.00  0.00           H
ATOM   4594  CG  GLU   295      34.585  29.620  72.302  1.00  0.00           C
ATOM   4595  HG2 GLU   295      34.588  28.961  71.434  1.00  0.00           H
ATOM   4596  HG3 GLU   295      35.332  29.206  72.981  1.00  0.00           H
ATOM   4597  CD  GLU   295      33.204  29.427  72.923  1.00  0.00           C
ATOM   4598  OE1 GLU   295      32.341  30.271  72.895  1.00  0.00           O
ATOM   4599  OE2 GLU   295      33.000  28.343  73.450  1.00  0.00           O
ATOM   4600  C   GLU   295      36.171  31.804  73.952  1.00  0.00           C
ATOM   4601  O   GLU   295      35.950  31.404  75.107  1.00  0.00           O
ATOM   4602  N   ILE   296      37.354  32.132  73.537  1.00  0.00           N
ATOM   4603  H   ILE   296      37.459  32.581  72.638  1.00  0.00           H
ATOM   4604  CA  ILE   296      38.559  32.045  74.395  1.00  0.00           C
ATOM   4605  HA  ILE   296      38.737  31.001  74.652  1.00  0.00           H
ATOM   4606  CB  ILE   296      39.826  32.613  73.627  1.00  0.00           C
ATOM   4607  HB  ILE   296      39.658  33.686  73.527  1.00  0.00           H
ATOM   4608  CG2 ILE   296      41.128  32.446  74.419  1.00  0.00           C
ATOM   4609 HG21 ILE   296      41.951  32.999  73.963  1.00  0.00           H
ATOM   4610 HG22 ILE   296      41.406  31.393  74.391  1.00  0.00           H
ATOM   4611 HG23 ILE   296      40.980  32.756  75.454  1.00  0.00           H
ATOM   4612  CG1 ILE   296      39.990  31.860  72.255  1.00  0.00           C
ATOM   4613 HG12 ILE   296      40.256  30.817  72.427  1.00  0.00           H
ATOM   4614 HG13 ILE   296      39.035  31.838  71.727  1.00  0.00           H
ATOM   4615  CD1 ILE   296      41.083  32.426  71.395  1.00  0.00           C
ATOM   4616 HD11 ILE   296      41.066  33.508  71.261  1.00  0.00           H
ATOM   4617 HD12 ILE   296      40.738  31.984  70.460  1.00  0.00           H
ATOM   4618 HD13 ILE   296      42.016  31.948  71.695  1.00  0.00           H
ATOM   4619  C   ILE   296      38.314  32.831  75.759  1.00  0.00           C
ATOM   4620  O   ILE   296      38.409  32.306  76.832  1.00  0.00           O
ATOM   4621  N   LEU   297      37.809  34.069  75.588  1.00  0.00           N
ATOM   4622  H   LEU   297      37.784  34.519  74.684  1.00  0.00           H
ATOM   4623  CA  LEU   297      37.323  34.892  76.715  1.00  0.00           C
ATOM   4624  HA  LEU   297      38.173  35.018  77.385  1.00  0.00           H
ATOM   4625  CB  LEU   297      36.862  36.234  76.155  1.00  0.00           C
ATOM   4626  HB2 LEU   297      37.597  36.726  75.517  1.00  0.00           H
ATOM   4627  HB3 LEU   297      36.014  36.113  75.481  1.00  0.00           H
ATOM   4628  CG  LEU   297      36.367  37.210  77.269  1.00  0.00           C
ATOM   4629  HG  LEU   297      35.594  36.696  77.841  1.00  0.00           H
ATOM   4630  CD1 LEU   297      37.643  37.580  78.167  1.00  0.00           C
ATOM   4631 HD11 LEU   297      37.267  38.297  78.898  1.00  0.00           H
ATOM   4632 HD12 LEU   297      38.405  38.054  77.548  1.00  0.00           H
ATOM   4633 HD13 LEU   297      38.101  36.726  78.667  1.00  0.00           H
ATOM   4634  CD2 LEU   297      35.894  38.504  76.632  1.00  0.00           C
ATOM   4635 HD21 LEU   297      35.797  39.281  77.390  1.00  0.00           H
ATOM   4636 HD22 LEU   297      36.462  38.887  75.784  1.00  0.00           H
ATOM   4637 HD23 LEU   297      34.915  38.310  76.196  1.00  0.00           H
ATOM   4638  C   LEU   297      36.240  34.173  77.498  1.00  0.00           C
ATOM   4639  O   LEU   297      36.260  34.204  78.716  1.00  0.00           O
ATOM   4640  N   ARG   298      35.243  33.565  76.832  1.00  0.00           N
ATOM   4641  H   ARG   298      35.211  33.709  75.832  1.00  0.00           H
ATOM   4642  CA  ARG   298      34.055  32.883  77.435  1.00  0.00           C
ATOM   4643  HA  ARG   298      33.484  33.629  77.989  1.00  0.00           H
ATOM   4644  CB  ARG   298      33.080  32.440  76.376  1.00  0.00           C
ATOM   4645  HB2 ARG   298      32.958  33.211  75.615  1.00  0.00           H
ATOM   4646  HB3 ARG   298      33.546  31.620  75.830  1.00  0.00           H
ATOM   4647  CG  ARG   298      31.671  31.996  76.859  1.00  0.00           C
ATOM   4648  HG2 ARG   298      31.911  31.134  77.480  1.00  0.00           H
ATOM   4649  HG3 ARG   298      31.148  32.792  77.389  1.00  0.00           H
ATOM   4650  CD  ARG   298      30.774  31.599  75.718  1.00  0.00           C
ATOM   4651  HD2 ARG   298      29.723  31.680  75.993  1.00  0.00           H
ATOM   4652  HD3 ARG   298      31.019  32.235  74.869  1.00  0.00           H
ATOM   4653  NE  ARG   298      31.098  30.189  75.424  1.00  0.00           N
ATOM   4654  HE  ARG   298      31.658  30.031  74.598  1.00  0.00           H
ATOM   4655  CZ  ARG   298      30.795  29.181  76.062  1.00  0.00           C
ATOM   4656  NH1 ARG   298      30.042  29.237  77.172  1.00  0.00           N
ATOM   4657 HH11 ARG   298      29.531  30.098  77.304  1.00  0.00           H
ATOM   4658 HH12 ARG   298      29.822  28.354  77.611  1.00  0.00           H
ATOM   4659  NH2 ARG   298      31.225  28.021  75.654  1.00  0.00           N
ATOM   4660 HH21 ARG   298      31.867  27.862  74.891  1.00  0.00           H
ATOM   4661 HH22 ARG   298      30.927  27.232  76.211  1.00  0.00           H
ATOM   4662  C   ARG   298      34.488  31.733  78.263  1.00  0.00           C
ATOM   4663  O   ARG   298      33.939  31.444  79.354  1.00  0.00           O
ATOM   4664  N   LEU   299      35.394  30.939  77.726  1.00  0.00           N
ATOM   4665  H   LEU   299      35.886  31.340  76.941  1.00  0.00           H
ATOM   4666  CA  LEU   299      35.944  29.762  78.328  1.00  0.00           C
ATOM   4667  HA  LEU   299      35.188  29.086  78.727  1.00  0.00           H
ATOM   4668  CB  LEU   299      36.562  28.856  77.276  1.00  0.00           C
ATOM   4669  HB2 LEU   299      37.325  29.385  76.704  1.00  0.00           H
ATOM   4670  HB3 LEU   299      36.888  28.032  77.909  1.00  0.00           H
ATOM   4671  CG  LEU   299      35.524  28.324  76.275  1.00  0.00           C
ATOM   4672  HG  LEU   299      35.008  29.190  75.859  1.00  0.00           H
ATOM   4673  CD1 LEU   299      36.248  27.652  75.111  1.00  0.00           C
ATOM   4674 HD11 LEU   299      35.539  27.338  74.344  1.00  0.00           H
ATOM   4675 HD12 LEU   299      36.736  26.715  75.377  1.00  0.00           H
ATOM   4676 HD13 LEU   299      36.965  28.390  74.753  1.00  0.00           H
ATOM   4677  CD2 LEU   299      34.435  27.449  76.869  1.00  0.00           C
ATOM   4678 HD21 LEU   299      34.863  26.595  77.392  1.00  0.00           H
ATOM   4679 HD22 LEU   299      33.710  28.003  77.467  1.00  0.00           H
ATOM   4680 HD23 LEU   299      33.765  27.142  76.066  1.00  0.00           H
ATOM   4681  C   LEU   299      36.916  30.048  79.499  1.00  0.00           C
ATOM   4682  O   LEU   299      36.629  29.534  80.578  1.00  0.00           O
ATOM   4683  N   ALA   300      37.916  30.922  79.358  1.00  0.00           N
ATOM   4684  H   ALA   300      38.064  31.285  78.428  1.00  0.00           H
ATOM   4685  CA  ALA   300      38.631  31.359  80.562  1.00  0.00           C
ATOM   4686  HA  ALA   300      39.122  30.459  80.929  1.00  0.00           H
ATOM   4687  CB  ALA   300      39.671  32.353  79.988  1.00  0.00           C
ATOM   4688  HB1 ALA   300      40.299  31.841  79.260  1.00  0.00           H
ATOM   4689  HB2 ALA   300      40.307  32.544  80.853  1.00  0.00           H
ATOM   4690  HB3 ALA   300      39.200  33.173  79.446  1.00  0.00           H
ATOM   4691  C   ALA   300      37.757  32.032  81.659  1.00  0.00           C
ATOM   4692  O   ALA   300      37.923  31.951  82.871  1.00  0.00           O
ATOM   4693  N   LEU   301      36.719  32.818  81.273  1.00  0.00           N
ATOM   4694  H   LEU   301      36.516  33.032  80.307  1.00  0.00           H
ATOM   4695  CA  LEU   301      35.766  33.316  82.254  1.00  0.00           C
ATOM   4696  HA  LEU   301      36.388  33.849  82.973  1.00  0.00           H
ATOM   4697  CB  LEU   301      34.928  34.446  81.586  1.00  0.00           C
ATOM   4698  HB2 LEU   301      34.626  34.035  80.623  1.00  0.00           H
ATOM   4699  HB3 LEU   301      34.055  34.692  82.190  1.00  0.00           H
ATOM   4700  CG  LEU   301      35.671  35.765  81.456  1.00  0.00           C
ATOM   4701  HG  LEU   301      36.557  35.464  80.895  1.00  0.00           H
ATOM   4702  CD1 LEU   301      34.847  36.788  80.649  1.00  0.00           C
ATOM   4703 HD11 LEU   301      34.571  36.376  79.678  1.00  0.00           H
ATOM   4704 HD12 LEU   301      35.311  37.774  80.632  1.00  0.00           H
ATOM   4705 HD13 LEU   301      33.912  36.937  81.191  1.00  0.00           H
ATOM   4706  CD2 LEU   301      36.025  36.405  82.806  1.00  0.00           C
ATOM   4707 HD21 LEU   301      36.363  37.425  82.614  1.00  0.00           H
ATOM   4708 HD22 LEU   301      35.099  36.640  83.329  1.00  0.00           H
ATOM   4709 HD23 LEU   301      36.774  35.915  83.427  1.00  0.00           H
ATOM   4710  C   LEU   301      34.833  32.238  82.881  1.00  0.00           C
ATOM   4711  O   LEU   301      34.398  32.421  84.042  1.00  0.00           O
ATOM   4712  N   MET   302      34.521  31.180  82.210  1.00  0.00           N
ATOM   4713  H   MET   302      34.775  31.117  81.234  1.00  0.00           H
ATOM   4714  CA  MET   302      33.860  30.014  82.813  1.00  0.00           C
ATOM   4715  HA  MET   302      32.980  30.443  83.294  1.00  0.00           H
ATOM   4716  CB  MET   302      33.214  29.232  81.613  1.00  0.00           C
ATOM   4717  HB2 MET   302      32.893  29.919  80.829  1.00  0.00           H
ATOM   4718  HB3 MET   302      33.933  28.600  81.091  1.00  0.00           H
ATOM   4719  CG  MET   302      31.972  28.342  81.974  1.00  0.00           C
ATOM   4720  HG2 MET   302      31.823  27.782  81.050  1.00  0.00           H
ATOM   4721  HG3 MET   302      32.200  27.692  82.819  1.00  0.00           H
ATOM   4722  SD  MET   302      30.490  29.234  82.270  1.00  0.00           S
ATOM   4723  CE  MET   302      29.866  29.826  80.682  1.00  0.00           C
ATOM   4724  HE1 MET   302      28.784  29.699  80.689  1.00  0.00           H
ATOM   4725  HE2 MET   302      30.297  30.800  80.447  1.00  0.00           H
ATOM   4726  HE3 MET   302      30.159  29.130  79.894  1.00  0.00           H
ATOM   4727  C   MET   302      34.615  29.172  83.836  1.00  0.00           C
ATOM   4728  O   MET   302      34.092  28.658  84.816  1.00  0.00           O
ATOM   4729  N   ASP   303      35.989  29.249  83.749  1.00  0.00           N
ATOM   4730  H   ASP   303      36.394  29.621  82.902  1.00  0.00           H
ATOM   4731  CA  ASP   303      36.861  28.734  84.745  1.00  0.00           C
ATOM   4732  HA  ASP   303      36.454  27.771  85.053  1.00  0.00           H
ATOM   4733  CB  ASP   303      38.174  28.538  84.020  1.00  0.00           C
ATOM   4734  HB2 ASP   303      37.922  28.050  83.079  1.00  0.00           H
ATOM   4735  HB3 ASP   303      38.541  29.544  83.823  1.00  0.00           H
ATOM   4736  CG  ASP   303      39.239  27.768  84.801  1.00  0.00           C
ATOM   4737  OD1 ASP   303      39.191  27.441  85.961  1.00  0.00           O
ATOM   4738  OD2 ASP   303      40.208  27.349  84.087  1.00  0.00           O
ATOM   4739  C   ASP   303      36.992  29.523  86.070  1.00  0.00           C
ATOM   4740  O   ASP   303      37.058  28.993  87.172  1.00  0.00           O
ATOM   4741  N   MET   304      36.848  30.837  85.971  1.00  0.00           N
ATOM   4742  H   MET   304      36.584  31.191  85.063  1.00  0.00           H
ATOM   4743  CA  MET   304      36.790  31.680  87.199  1.00  0.00           C
ATOM   4744  HA  MET   304      37.534  31.382  87.939  1.00  0.00           H
ATOM   4745  CB  MET   304      37.123  33.148  86.801  1.00  0.00           C
ATOM   4746  HB2 MET   304      36.340  33.413  86.091  1.00  0.00           H
ATOM   4747  HB3 MET   304      36.990  33.708  87.727  1.00  0.00           H
ATOM   4748  CG  MET   304      38.498  33.417  86.270  1.00  0.00           C
ATOM   4749  HG2 MET   304      38.561  32.956  85.284  1.00  0.00           H
ATOM   4750  HG3 MET   304      38.476  34.495  86.107  1.00  0.00           H
ATOM   4751  SD  MET   304      39.766  32.950  87.497  1.00  0.00           S
ATOM   4752  CE  MET   304      40.088  31.225  86.961  1.00  0.00           C
ATOM   4753  HE1 MET   304      39.861  31.082  85.905  1.00  0.00           H
ATOM   4754  HE2 MET   304      41.128  30.930  87.105  1.00  0.00           H
ATOM   4755  HE3 MET   304      39.509  30.509  87.544  1.00  0.00           H
ATOM   4756  C   MET   304      35.428  31.629  87.897  1.00  0.00           C
ATOM   4757  O   MET   304      35.459  31.763  89.093  1.00  0.00           O
ATOM   4758  N   TYR   305      34.314  31.431  87.158  1.00  0.00           N
ATOM   4759  H   TYR   305      34.390  31.413  86.152  1.00  0.00           H
ATOM   4760  CA  TYR   305      32.966  31.185  87.748  1.00  0.00           C
ATOM   4761  HA  TYR   305      32.710  31.948  88.483  1.00  0.00           H
ATOM   4762  CB  TYR   305      31.882  31.080  86.634  1.00  0.00           C
ATOM   4763  HB2 TYR   305      31.627  32.059  86.230  1.00  0.00           H
ATOM   4764  HB3 TYR   305      32.327  30.483  85.839  1.00  0.00           H
ATOM   4765  CG  TYR   305      30.570  30.454  87.166  1.00  0.00           C
ATOM   4766  CD1 TYR   305      29.887  31.142  88.178  1.00  0.00           C
ATOM   4767  HD1 TYR   305      30.415  31.966  88.634  1.00  0.00           H
ATOM   4768  CE1 TYR   305      28.641  30.680  88.585  1.00  0.00           C
ATOM   4769  HE1 TYR   305      28.037  31.289  89.242  1.00  0.00           H
ATOM   4770  CZ  TYR   305      28.109  29.535  87.970  1.00  0.00           C
ATOM   4771  OH  TYR   305      26.966  28.960  88.385  1.00  0.00           O
ATOM   4772  HH  TYR   305      26.627  28.438  87.653  1.00  0.00           H
ATOM   4773  CE2 TYR   305      28.896  28.734  87.154  1.00  0.00           C
ATOM   4774  HE2 TYR   305      28.489  27.824  86.739  1.00  0.00           H
ATOM   4775  CD2 TYR   305      30.203  29.227  86.694  1.00  0.00           C
ATOM   4776  HD2 TYR   305      30.824  28.663  86.013  1.00  0.00           H
ATOM   4777  C   TYR   305      32.988  29.912  88.633  1.00  0.00           C
ATOM   4778  O   TYR   305      32.339  29.856  89.691  1.00  0.00           O
ATOM   4779  N   LYS   306      33.658  28.827  88.225  1.00  0.00           N
ATOM   4780  H   LYS   306      33.862  28.848  87.237  1.00  0.00           H
ATOM   4781  CA  LYS   306      33.639  27.508  88.876  1.00  0.00           C
ATOM   4782  HA  LYS   306      32.634  27.285  89.234  1.00  0.00           H
ATOM   4783  CB  LYS   306      34.011  26.498  87.773  1.00  0.00           C
ATOM   4784  HB2 LYS   306      34.572  26.934  86.947  1.00  0.00           H
ATOM   4785  HB3 LYS   306      34.676  25.756  88.217  1.00  0.00           H
ATOM   4786  CG  LYS   306      32.743  25.873  87.227  1.00  0.00           C
ATOM   4787  HG2 LYS   306      32.362  25.144  87.940  1.00  0.00           H
ATOM   4788  HG3 LYS   306      31.966  26.622  87.080  1.00  0.00           H
ATOM   4789  CD  LYS   306      32.869  25.212  85.868  1.00  0.00           C
ATOM   4790  HD2 LYS   306      31.837  24.896  85.714  1.00  0.00           H
ATOM   4791  HD3 LYS   306      33.098  26.070  85.237  1.00  0.00           H
ATOM   4792  CE  LYS   306      33.891  24.105  85.754  1.00  0.00           C
ATOM   4793  HE2 LYS   306      34.021  23.900  84.692  1.00  0.00           H
ATOM   4794  HE3 LYS   306      34.813  24.508  86.172  1.00  0.00           H
ATOM   4795  NZ  LYS   306      33.518  22.858  86.334  1.00  0.00           N
ATOM   4796  HZ1 LYS   306      33.318  22.902  87.323  1.00  0.00           H
ATOM   4797  HZ2 LYS   306      34.217  22.145  86.178  1.00  0.00           H
ATOM   4798  HZ3 LYS   306      32.661  22.543  85.904  1.00  0.00           H
ATOM   4799  C   LYS   306      34.682  27.486  89.970  1.00  0.00           C
ATOM   4800  O   LYS   306      34.448  26.973  91.053  1.00  0.00           O
ATOM   4801  N   GLN   307      35.807  28.225  89.851  1.00  0.00           N
ATOM   4802  H   GLN   307      36.019  28.589  88.932  1.00  0.00           H
ATOM   4803  CA  GLN   307      36.727  28.594  90.907  1.00  0.00           C
ATOM   4804  HA  GLN   307      36.762  27.738  91.580  1.00  0.00           H
ATOM   4805  CB  GLN   307      38.044  28.940  90.259  1.00  0.00           C
ATOM   4806  HB2 GLN   307      37.891  29.779  89.580  1.00  0.00           H
ATOM   4807  HB3 GLN   307      38.712  29.330  91.028  1.00  0.00           H
ATOM   4808  CG  GLN   307      38.834  27.736  89.574  1.00  0.00           C
ATOM   4809  HG2 GLN   307      38.738  26.827  90.168  1.00  0.00           H
ATOM   4810  HG3 GLN   307      38.435  27.646  88.563  1.00  0.00           H
ATOM   4811  CD  GLN   307      40.317  28.025  89.316  1.00  0.00           C
ATOM   4812  OE1 GLN   307      41.102  28.114  90.232  1.00  0.00           O
ATOM   4813  NE2 GLN   307      40.747  28.224  88.089  1.00  0.00           N
ATOM   4814 HE21 GLN   307      41.677  28.550  87.870  1.00  0.00           H
ATOM   4815 HE22 GLN   307      39.985  28.221  87.427  1.00  0.00           H
ATOM   4816  C   GLN   307      36.268  29.567  91.932  1.00  0.00           C
ATOM   4817  O   GLN   307      36.949  29.688  92.974  1.00  0.00           O
ATOM   4818  N   GLY   308      35.180  30.285  91.771  1.00  0.00           N
ATOM   4819  H   GLY   308      34.695  30.006  90.930  1.00  0.00           H
ATOM   4820  CA  GLY   308      34.528  31.203  92.743  1.00  0.00           C
ATOM   4821  HA2 GLY   308      33.505  31.424  92.440  1.00  0.00           H
ATOM   4822  HA3 GLY   308      34.537  30.685  93.703  1.00  0.00           H
ATOM   4823  C   GLY   308      35.183  32.512  92.934  1.00  0.00           C
ATOM   4824  O   GLY   308      35.019  33.123  94.019  1.00  0.00           O
ATOM   4825  N   PHE   309      35.846  33.107  91.924  1.00  0.00           N
ATOM   4826  H   PHE   309      35.837  32.564  91.073  1.00  0.00           H
ATOM   4827  CA  PHE   309      36.370  34.449  91.965  1.00  0.00           C
ATOM   4828  HA  PHE   309      36.632  34.785  92.968  1.00  0.00           H
ATOM   4829  CB  PHE   309      37.784  34.420  91.278  1.00  0.00           C
ATOM   4830  HB2 PHE   309      37.669  34.230  90.211  1.00  0.00           H
ATOM   4831  HB3 PHE   309      38.169  35.421  91.476  1.00  0.00           H
ATOM   4832  CG  PHE   309      38.850  33.508  91.863  1.00  0.00           C
ATOM   4833  CD1 PHE   309      39.299  33.730  93.136  1.00  0.00           C
ATOM   4834  HD1 PHE   309      38.889  34.542  93.718  1.00  0.00           H
ATOM   4835  CE1 PHE   309      40.184  32.839  93.804  1.00  0.00           C
ATOM   4836  HE1 PHE   309      40.584  33.032  94.789  1.00  0.00           H
ATOM   4837  CZ  PHE   309      40.514  31.655  93.164  1.00  0.00           C
ATOM   4838  HZ  PHE   309      41.175  30.937  93.627  1.00  0.00           H
ATOM   4839  CE2 PHE   309      40.142  31.502  91.817  1.00  0.00           C
ATOM   4840  HE2 PHE   309      40.552  30.625  91.340  1.00  0.00           H
ATOM   4841  CD2 PHE   309      39.308  32.370  91.161  1.00  0.00           C
ATOM   4842  HD2 PHE   309      38.953  32.141  90.168  1.00  0.00           H
ATOM   4843  C   PHE   309      35.320  35.474  91.408  1.00  0.00           C
ATOM   4844  O   PHE   309      35.156  36.578  91.907  1.00  0.00           O
ATOM   4845  N   ILE   310      34.606  35.066  90.301  1.00  0.00           N
ATOM   4846  H   ILE   310      34.815  34.119  90.019  1.00  0.00           H
ATOM   4847  CA  ILE   310      33.591  35.893  89.573  1.00  0.00           C
ATOM   4848  HA  ILE   310      33.260  36.706  90.219  1.00  0.00           H
ATOM   4849  CB  ILE   310      34.161  36.482  88.267  1.00  0.00           C
ATOM   4850  HB  ILE   310      33.499  37.282  87.931  1.00  0.00           H
ATOM   4851  CG2 ILE   310      35.543  37.236  88.430  1.00  0.00           C
ATOM   4852 HG21 ILE   310      35.578  37.700  89.416  1.00  0.00           H
ATOM   4853 HG22 ILE   310      35.639  38.086  87.755  1.00  0.00           H
ATOM   4854 HG23 ILE   310      36.334  36.487  88.369  1.00  0.00           H
ATOM   4855  CG1 ILE   310      34.186  35.374  87.141  1.00  0.00           C
ATOM   4856 HG12 ILE   310      34.832  34.514  87.323  1.00  0.00           H
ATOM   4857 HG13 ILE   310      33.207  34.925  86.975  1.00  0.00           H
ATOM   4858  CD1 ILE   310      34.511  35.968  85.761  1.00  0.00           C
ATOM   4859 HD11 ILE   310      33.932  35.467  84.986  1.00  0.00           H
ATOM   4860 HD12 ILE   310      35.599  35.974  85.702  1.00  0.00           H
ATOM   4861 HD13 ILE   310      34.248  37.025  85.715  1.00  0.00           H
ATOM   4862  C   ILE   310      32.284  35.114  89.407  1.00  0.00           C
ATOM   4863  O   ILE   310      32.138  33.969  89.841  1.00  0.00           O
ATOM   4864  N   PHE   311      31.260  35.833  89.019  1.00  0.00           N
ATOM   4865  H   PHE   311      31.483  36.816  88.949  1.00  0.00           H
ATOM   4866  CA  PHE   311      29.945  35.498  88.538  1.00  0.00           C
ATOM   4867  HA  PHE   311      29.359  36.416  88.477  1.00  0.00           H
ATOM   4868  CB  PHE   311      30.042  34.966  87.020  1.00  0.00           C
ATOM   4869  HB2 PHE   311      30.563  34.014  87.107  1.00  0.00           H
ATOM   4870  HB3 PHE   311      29.020  34.730  86.721  1.00  0.00           H
ATOM   4871  CG  PHE   311      30.698  35.801  85.919  1.00  0.00           C
ATOM   4872  CD1 PHE   311      30.828  37.184  86.026  1.00  0.00           C
ATOM   4873  HD1 PHE   311      30.616  37.753  86.920  1.00  0.00           H
ATOM   4874  CE1 PHE   311      31.317  37.997  84.946  1.00  0.00           C
ATOM   4875  HE1 PHE   311      31.444  39.068  85.011  1.00  0.00           H
ATOM   4876  CZ  PHE   311      31.641  37.310  83.758  1.00  0.00           C
ATOM   4877  HZ  PHE   311      32.028  37.792  82.872  1.00  0.00           H
ATOM   4878  CE2 PHE   311      31.524  35.902  83.599  1.00  0.00           C
ATOM   4879  HE2 PHE   311      31.930  35.410  82.727  1.00  0.00           H
ATOM   4880  CD2 PHE   311      31.055  35.191  84.644  1.00  0.00           C
ATOM   4881  HD2 PHE   311      30.989  34.118  84.546  1.00  0.00           H
ATOM   4882  C   PHE   311      29.073  34.587  89.381  1.00  0.00           C
ATOM   4883  O   PHE   311      28.265  33.835  88.845  1.00  0.00           O
ATOM   4884  N   LYS   312      29.288  34.621  90.695  1.00  0.00           N
ATOM   4885  H   LYS   312      29.770  35.450  91.012  1.00  0.00           H
ATOM   4886  CA  LYS   312      28.552  33.757  91.703  1.00  0.00           C
ATOM   4887  HA  LYS   312      28.738  32.715  91.447  1.00  0.00           H
ATOM   4888  CB  LYS   312      28.969  34.025  93.173  1.00  0.00           C
ATOM   4889  HB2 LYS   312      28.313  33.403  93.783  1.00  0.00           H
ATOM   4890  HB3 LYS   312      30.026  33.781  93.290  1.00  0.00           H
ATOM   4891  CG  LYS   312      28.903  35.500  93.569  1.00  0.00           C
ATOM   4892  HG2 LYS   312      29.782  36.074  93.276  1.00  0.00           H
ATOM   4893  HG3 LYS   312      28.058  36.067  93.178  1.00  0.00           H
ATOM   4894  CD  LYS   312      28.781  35.767  95.053  1.00  0.00           C
ATOM   4895  HD2 LYS   312      28.938  36.796  95.375  1.00  0.00           H
ATOM   4896  HD3 LYS   312      27.778  35.503  95.388  1.00  0.00           H
ATOM   4897  CE  LYS   312      29.747  34.871  95.882  1.00  0.00           C
ATOM   4898  HE2 LYS   312      29.197  34.015  96.275  1.00  0.00           H
ATOM   4899  HE3 LYS   312      30.536  34.480  95.240  1.00  0.00           H
ATOM   4900  NZ  LYS   312      30.303  35.598  96.990  1.00  0.00           N
ATOM   4901  HZ1 LYS   312      30.696  36.463  96.647  1.00  0.00           H
ATOM   4902  HZ2 LYS   312      30.931  35.040  97.549  1.00  0.00           H
ATOM   4903  HZ3 LYS   312      29.650  35.858  97.716  1.00  0.00           H
ATOM   4904  C   LYS   312      26.982  34.016  91.446  1.00  0.00           C
ATOM   4905  O   LYS   312      26.602  35.145  91.159  1.00  0.00           O
ATOM   4906  N   ASN   313      26.172  33.007  91.620  1.00  0.00           N
ATOM   4907  H   ASN   313      26.539  32.092  91.840  1.00  0.00           H
ATOM   4908  CA  ASN   313      24.716  33.142  91.585  1.00  0.00           C
ATOM   4909  HA  ASN   313      24.336  32.130  91.720  1.00  0.00           H
ATOM   4910  CB  ASN   313      24.221  33.994  92.804  1.00  0.00           C
ATOM   4911  HB2 ASN   313      24.227  35.068  92.627  1.00  0.00           H
ATOM   4912  HB3 ASN   313      23.159  33.751  92.855  1.00  0.00           H
ATOM   4913  CG  ASN   313      24.890  33.735  94.203  1.00  0.00           C
ATOM   4914  OD1 ASN   313      25.190  34.641  94.923  1.00  0.00           O
ATOM   4915  ND2 ASN   313      25.150  32.483  94.572  1.00  0.00           N
ATOM   4916 HD21 ASN   313      24.765  31.634  94.182  1.00  0.00           H
ATOM   4917 HD22 ASN   313      25.563  32.423  95.491  1.00  0.00           H
ATOM   4918  C   ASN   313      24.070  33.580  90.219  1.00  0.00           C
ATOM   4919  O   ASN   313      22.888  33.321  90.061  1.00  0.00           O
ATOM   4920  N   GLN   314      24.837  34.261  89.307  1.00  0.00           N
ATOM   4921  H   GLN   314      25.784  34.429  89.616  1.00  0.00           H
ATOM   4922  CA  GLN   314      24.424  34.789  88.015  1.00  0.00           C
ATOM   4923  HA  GLN   314      23.711  35.550  88.335  1.00  0.00           H
ATOM   4924  CB  GLN   314      25.565  35.370  87.252  1.00  0.00           C
ATOM   4925  HB2 GLN   314      26.311  34.599  87.056  1.00  0.00           H
ATOM   4926  HB3 GLN   314      25.193  35.782  86.314  1.00  0.00           H
ATOM   4927  CG  GLN   314      26.390  36.490  87.832  1.00  0.00           C
ATOM   4928  HG2 GLN   314      26.845  36.211  88.783  1.00  0.00           H
ATOM   4929  HG3 GLN   314      27.232  36.608  87.152  1.00  0.00           H
ATOM   4930  CD  GLN   314      25.782  37.924  88.114  1.00  0.00           C
ATOM   4931  OE1 GLN   314      24.772  38.307  87.593  1.00  0.00           O
ATOM   4932  NE2 GLN   314      26.326  38.757  88.993  1.00  0.00           N
ATOM   4933 HE21 GLN   314      25.939  39.680  89.130  1.00  0.00           H
ATOM   4934 HE22 GLN   314      27.186  38.390  89.374  1.00  0.00           H
ATOM   4935  C   GLN   314      23.648  33.733  87.187  1.00  0.00           C
ATOM   4936  O   GLN   314      24.000  32.521  87.225  1.00  0.00           O
ATOM   4937  N   ASP   315      22.624  34.165  86.480  1.00  0.00           N
ATOM   4938  H   ASP   315      22.486  35.153  86.321  1.00  0.00           H
ATOM   4939  CA  ASP   315      21.870  33.296  85.521  1.00  0.00           C
ATOM   4940  HA  ASP   315      21.733  32.305  85.956  1.00  0.00           H
ATOM   4941  CB  ASP   315      20.388  33.820  85.331  1.00  0.00           C
ATOM   4942  HB2 ASP   315      19.932  33.491  86.265  1.00  0.00           H
ATOM   4943  HB3 ASP   315      20.403  34.910  85.296  1.00  0.00           H
ATOM   4944  CG  ASP   315      19.725  33.185  84.117  1.00  0.00           C
ATOM   4945  OD1 ASP   315      19.050  33.889  83.341  1.00  0.00           O
ATOM   4946  OD2 ASP   315      20.067  32.051  83.788  1.00  0.00           O
ATOM   4947  C   ASP   315      22.689  33.124  84.150  1.00  0.00           C
ATOM   4948  O   ASP   315      22.490  33.846  83.144  1.00  0.00           O
ATOM   4949  N   LEU   316      23.581  32.190  84.147  1.00  0.00           N
ATOM   4950  H   LEU   316      23.692  31.597  84.956  1.00  0.00           H
ATOM   4951  CA  LEU   316      24.477  31.911  82.999  1.00  0.00           C
ATOM   4952  HA  LEU   316      24.831  32.923  82.802  1.00  0.00           H
ATOM   4953  CB  LEU   316      25.759  31.187  83.393  1.00  0.00           C
ATOM   4954  HB2 LEU   316      25.558  30.125  83.534  1.00  0.00           H
ATOM   4955  HB3 LEU   316      26.360  31.108  82.488  1.00  0.00           H
ATOM   4956  CG  LEU   316      26.690  31.773  84.426  1.00  0.00           C
ATOM   4957  HG  LEU   316      26.192  31.737  85.395  1.00  0.00           H
ATOM   4958  CD1 LEU   316      27.963  31.020  84.622  1.00  0.00           C
ATOM   4959 HD11 LEU   316      28.566  31.024  83.714  1.00  0.00           H
ATOM   4960 HD12 LEU   316      27.821  29.960  84.833  1.00  0.00           H
ATOM   4961 HD13 LEU   316      28.648  31.485  85.330  1.00  0.00           H
ATOM   4962  CD2 LEU   316      27.055  33.240  84.114  1.00  0.00           C
ATOM   4963 HD21 LEU   316      27.826  33.523  84.830  1.00  0.00           H
ATOM   4964 HD22 LEU   316      27.476  33.248  83.109  1.00  0.00           H
ATOM   4965 HD23 LEU   316      26.227  33.946  84.189  1.00  0.00           H
ATOM   4966  C   LEU   316      23.757  31.295  81.780  1.00  0.00           C
ATOM   4967  O   LEU   316      24.440  30.739  80.890  1.00  0.00           O
ATOM   4968  N   SER   317      22.465  31.290  81.825  1.00  0.00           N
ATOM   4969  H   SER   317      21.944  31.827  82.504  1.00  0.00           H
ATOM   4970  CA  SER   317      21.786  30.520  80.729  1.00  0.00           C
ATOM   4971  HA  SER   317      22.110  29.489  80.864  1.00  0.00           H
ATOM   4972  CB  SER   317      20.231  30.435  81.068  1.00  0.00           C
ATOM   4973  HB2 SER   317      19.638  29.878  80.342  1.00  0.00           H
ATOM   4974  HB3 SER   317      20.034  29.946  82.022  1.00  0.00           H
ATOM   4975  OG  SER   317      19.582  31.732  81.144  1.00  0.00           O
ATOM   4976  HG  SER   317      19.676  32.130  82.013  1.00  0.00           H
ATOM   4977  C   SER   317      22.025  31.023  79.306  1.00  0.00           C
ATOM   4978  O   SER   317      21.972  30.105  78.409  1.00  0.00           O
ATOM   4979  N   LYS   318      22.437  32.279  78.956  1.00  0.00           N
ATOM   4980  H   LYS   318      22.506  33.015  79.645  1.00  0.00           H
ATOM   4981  CA  LYS   318      22.827  32.802  77.582  1.00  0.00           C
ATOM   4982  HA  LYS   318      22.475  32.148  76.783  1.00  0.00           H
ATOM   4983  CB  LYS   318      22.240  34.200  77.352  1.00  0.00           C
ATOM   4984  HB2 LYS   318      22.566  34.873  78.145  1.00  0.00           H
ATOM   4985  HB3 LYS   318      22.481  34.556  76.351  1.00  0.00           H
ATOM   4986  CG  LYS   318      20.682  34.192  77.470  1.00  0.00           C
ATOM   4987  HG2 LYS   318      20.415  33.482  78.254  1.00  0.00           H
ATOM   4988  HG3 LYS   318      20.328  35.175  77.779  1.00  0.00           H
ATOM   4989  CD  LYS   318      19.873  33.815  76.218  1.00  0.00           C
ATOM   4990  HD2 LYS   318      19.024  34.498  76.235  1.00  0.00           H
ATOM   4991  HD3 LYS   318      20.486  33.852  75.317  1.00  0.00           H
ATOM   4992  CE  LYS   318      19.317  32.342  76.391  1.00  0.00           C
ATOM   4993  HE2 LYS   318      20.060  31.550  76.296  1.00  0.00           H
ATOM   4994  HE3 LYS   318      18.902  32.308  77.399  1.00  0.00           H
ATOM   4995  NZ  LYS   318      18.196  32.176  75.387  1.00  0.00           N
ATOM   4996  HZ1 LYS   318      17.769  31.267  75.281  1.00  0.00           H
ATOM   4997  HZ2 LYS   318      18.573  32.461  74.495  1.00  0.00           H
ATOM   4998  HZ3 LYS   318      17.421  32.779  75.625  1.00  0.00           H
ATOM   4999  C   LYS   318      24.321  32.825  77.430  1.00  0.00           C
ATOM   5000  O   LYS   318      24.811  32.485  76.352  1.00  0.00           O
ATOM   5001  N   PHE   319      25.112  32.996  78.577  1.00  0.00           N
ATOM   5002  H   PHE   319      24.763  33.364  79.450  1.00  0.00           H
ATOM   5003  CA  PHE   319      26.591  32.999  78.574  1.00  0.00           C
ATOM   5004  HA  PHE   319      26.853  33.464  77.623  1.00  0.00           H
ATOM   5005  CB  PHE   319      27.086  33.778  79.802  1.00  0.00           C
ATOM   5006  HB2 PHE   319      26.642  34.767  79.691  1.00  0.00           H
ATOM   5007  HB3 PHE   319      26.776  33.373  80.766  1.00  0.00           H
ATOM   5008  CG  PHE   319      28.610  34.100  79.796  1.00  0.00           C
ATOM   5009  CD1 PHE   319      29.075  35.087  78.852  1.00  0.00           C
ATOM   5010  HD1 PHE   319      28.415  35.538  78.125  1.00  0.00           H
ATOM   5011  CE1 PHE   319      30.444  35.452  78.959  1.00  0.00           C
ATOM   5012  HE1 PHE   319      30.789  36.185  78.245  1.00  0.00           H
ATOM   5013  CZ  PHE   319      31.312  34.865  79.882  1.00  0.00           C
ATOM   5014  HZ  PHE   319      32.364  35.094  79.977  1.00  0.00           H
ATOM   5015  CE2 PHE   319      30.800  33.849  80.712  1.00  0.00           C
ATOM   5016  HE2 PHE   319      31.455  33.469  81.482  1.00  0.00           H
ATOM   5017  CD2 PHE   319      29.466  33.412  80.703  1.00  0.00           C
ATOM   5018  HD2 PHE   319      29.133  32.731  81.473  1.00  0.00           H
ATOM   5019  C   PHE   319      27.125  31.542  78.487  1.00  0.00           C
ATOM   5020  O   PHE   319      28.329  31.361  78.205  1.00  0.00           O
ATOM   5021  N   ASP   320      26.327  30.539  78.662  1.00  0.00           N
ATOM   5022  H   ASP   320      25.379  30.676  78.981  1.00  0.00           H
ATOM   5023  CA  ASP   320      26.651  29.146  78.370  1.00  0.00           C
ATOM   5024  HA  ASP   320      27.560  28.933  78.933  1.00  0.00           H
ATOM   5025  CB  ASP   320      25.540  28.284  78.989  1.00  0.00           C
ATOM   5026  HB2 ASP   320      25.428  28.572  80.034  1.00  0.00           H
ATOM   5027  HB3 ASP   320      24.585  28.590  78.563  1.00  0.00           H
ATOM   5028  CG  ASP   320      25.604  26.784  78.888  1.00  0.00           C
ATOM   5029  OD1 ASP   320      24.688  26.238  78.249  1.00  0.00           O
ATOM   5030  OD2 ASP   320      26.490  26.129  79.422  1.00  0.00           O
ATOM   5031  C   ASP   320      26.927  28.700  76.904  1.00  0.00           C
ATOM   5032  O   ASP   320      27.494  27.668  76.544  1.00  0.00           O
ATOM   5033  N   LYS   321      26.465  29.538  75.974  1.00  0.00           N
ATOM   5034  H   LYS   321      25.965  30.384  76.210  1.00  0.00           H
ATOM   5035  CA  LYS   321      26.350  29.156  74.611  1.00  0.00           C
ATOM   5036  HA  LYS   321      25.994  28.127  74.542  1.00  0.00           H
ATOM   5037  CB  LYS   321      25.247  29.965  73.945  1.00  0.00           C
ATOM   5038  HB2 LYS   321      24.434  30.243  74.615  1.00  0.00           H
ATOM   5039  HB3 LYS   321      25.782  30.879  73.691  1.00  0.00           H
ATOM   5040  CG  LYS   321      24.786  29.351  72.626  1.00  0.00           C
[truncated: 179,019 more chars]
