# Supplementary material for: Worth the Weight: Sub-Pocket EXplorer (SubPEx), a Weighted Ensemble Method to Enhance Binding-Pocket Conformational Sampling
Source: J Chem Theory Comput. 2023 Aug 16;19(17):5677–89. doi: 10.1021/acs.jctc.3c00478 (PMC10500992; doi:10.1021/acs.jctc.3c00478)
Supplement: Supplementary file 2 — ct3c00478_si_002.zip [file ct3c00478_si_002.zip › clustered_structures/HXK2/subpex/rep.c0.aligned.pdb]

HELIX    1   1 LYS      4  PHE     17  1                                  14
HELIX    2   2 THR     21  GLY     38  1                                  18
HELIX    3   3 ALA    100  THR    103  1                                   4
HELIX    4   4 PRO    107  GLN    125  1                                  19
HELIX    5   5 VAL    171  LYS    181  1                                  11
HELIX    6   6 ASP    194  THR    205  1                                  12
HELIX    7   7 CYS    227  ASP    229  1                                   3
HELIX    8   8 GLU    231  LEU    233  1                                   3
HELIX    9   9 TYR    253  SER    255  1                                   3
HELIX   10  10 LYS    267  GLU    275  1                                   9
HELIX   11  11 THR    283  SER    288  1                                   6
HELIX   12  12 GLY    290  LYS    306  1                                  17
HELIX   13  13 SER    328  GLU    334  1                                   7
HELIX   14  14 GLU    342  GLU    351  1                                  10
HELIX   15  15 VAL    358  ARG    390  1                                  33
HELIX   16  16 SER    402  ASN    405  1                                   4
HELIX   17  17 PHE    410  TYR    422  1                                  13
HELIX   18  18 LEU    429  ASP    431  1                                   3
HELIX   19  19 GLY    442  ALA    459  1                                  18
SHEET    1   1 1 ASP    64  ASP    69  0
SHEET    2   2 1 ASN    74  LEU    82  0
SHEET    3   3 1 PHE    88  ARG    96  0
SHEET    4   4 1 ILE   134  THR   139  0
SHEET    5   5 1 ILE   186  ILE   192  0
SHEET    6   6 1 MET   211  PHE   215  0
SHEET    7   7 1 VAL   219  VAL   226  0
SHEET    8   8 1 PRO   246  ASN   250  0
SHEET    9   9 1 GLY   395  ASP   400  0
SHEET   10  10 1 ILE   434  PRO   438  0
CRYST1   79.761   70.748  109.597  90.00  90.00  90.00               1
ATOM      1  N   ASP     1      44.122  48.064  94.455  1.00  0.00           N
ATOM      2  H1  ASP     1      44.881  47.485  94.124  1.00  0.00           H
ATOM      3  H2  ASP     1      44.327  49.052  94.431  1.00  0.00           H
ATOM      4  H3  ASP     1      43.946  47.842  95.424  1.00  0.00           H
ATOM      5  CA  ASP     1      42.866  47.809  93.683  1.00  0.00           C
ATOM      6  HA  ASP     1      42.125  48.276  94.333  1.00  0.00           H
ATOM      7  CB  ASP     1      42.893  48.441  92.228  1.00  0.00           C
ATOM      8  HB2 ASP     1      43.605  47.866  91.637  1.00  0.00           H
ATOM      9  HB3 ASP     1      41.938  48.277  91.729  1.00  0.00           H
ATOM     10  CG  ASP     1      43.126  49.942  92.124  1.00  0.00           C
ATOM     11  OD1 ASP     1      43.410  50.475  93.204  1.00  0.00           O
ATOM     12  OD2 ASP     1      43.000  50.511  91.067  1.00  0.00           O
ATOM     13  C   ASP     1      42.256  46.384  93.746  1.00  0.00           C
ATOM     14  O   ASP     1      41.493  46.176  94.648  1.00  0.00           O
ATOM     15  N   VAL     2      42.553  45.436  92.834  1.00  0.00           N
ATOM     16  H   VAL     2      43.157  45.658  92.056  1.00  0.00           H
ATOM     17  CA  VAL     2      41.992  44.091  92.844  1.00  0.00           C
ATOM     18  HA  VAL     2      40.930  44.245  93.033  1.00  0.00           H
ATOM     19  CB  VAL     2      42.273  43.362  91.488  1.00  0.00           C
ATOM     20  HB  VAL     2      43.335  43.392  91.243  1.00  0.00           H
ATOM     21  CG1 VAL     2      41.810  41.955  91.396  1.00  0.00           C
ATOM     22 HG11 VAL     2      41.963  41.487  90.424  1.00  0.00           H
ATOM     23 HG12 VAL     2      42.432  41.354  92.060  1.00  0.00           H
ATOM     24 HG13 VAL     2      40.756  41.827  91.639  1.00  0.00           H
ATOM     25  CG2 VAL     2      41.642  44.067  90.332  1.00  0.00           C
ATOM     26 HG21 VAL     2      40.555  44.050  90.418  1.00  0.00           H
ATOM     27 HG22 VAL     2      42.108  43.588  89.471  1.00  0.00           H
ATOM     28 HG23 VAL     2      41.876  45.123  90.466  1.00  0.00           H
ATOM     29  C   VAL     2      42.531  43.324  94.049  1.00  0.00           C
ATOM     30  O   VAL     2      43.719  43.460  94.288  1.00  0.00           O
ATOM     31  N   PRO     3      41.650  42.569  94.807  1.00  0.00           N
ATOM     32  CD  PRO     3      40.212  42.351  94.661  1.00  0.00           C
ATOM     33  HD2 PRO     3      39.916  42.333  93.612  1.00  0.00           H
ATOM     34  HD3 PRO     3      39.790  43.251  95.108  1.00  0.00           H
ATOM     35  CG  PRO     3      39.886  41.085  95.426  1.00  0.00           C
ATOM     36  HG2 PRO     3      40.082  40.197  94.826  1.00  0.00           H
ATOM     37  HG3 PRO     3      38.887  41.130  95.860  1.00  0.00           H
ATOM     38  CB  PRO     3      40.780  41.240  96.596  1.00  0.00           C
ATOM     39  HB2 PRO     3      40.917  40.266  97.065  1.00  0.00           H
ATOM     40  HB3 PRO     3      40.311  41.847  97.371  1.00  0.00           H
ATOM     41  CA  PRO     3      42.079  41.822  96.008  1.00  0.00           C
ATOM     42  HA  PRO     3      42.609  42.502  96.674  1.00  0.00           H
ATOM     43  C   PRO     3      43.057  40.689  95.557  1.00  0.00           C
ATOM     44  O   PRO     3      42.810  40.013  94.574  1.00  0.00           O
ATOM     45  N   LYS     4      44.067  40.364  96.343  1.00  0.00           N
ATOM     46  H   LYS     4      44.250  41.033  97.078  1.00  0.00           H
ATOM     47  CA  LYS     4      45.142  39.339  96.100  1.00  0.00           C
ATOM     48  HA  LYS     4      45.802  39.793  95.361  1.00  0.00           H
ATOM     49  CB  LYS     4      45.777  39.123  97.480  1.00  0.00           C
ATOM     50  HB2 LYS     4      45.182  39.175  98.393  1.00  0.00           H
ATOM     51  HB3 LYS     4      46.209  38.128  97.590  1.00  0.00           H
ATOM     52  CG  LYS     4      46.937  40.079  97.558  1.00  0.00           C
ATOM     53  HG2 LYS     4      47.615  40.070  96.705  1.00  0.00           H
ATOM     54  HG3 LYS     4      46.457  41.058  97.569  1.00  0.00           H
ATOM     55  CD  LYS     4      47.721  40.036  98.840  1.00  0.00           C
ATOM     56  HD2 LYS     4      47.089  40.296  99.688  1.00  0.00           H
ATOM     57  HD3 LYS     4      48.280  39.108  98.965  1.00  0.00           H
ATOM     58  CE  LYS     4      48.789  41.208  98.777  1.00  0.00           C
ATOM     59  HE2 LYS     4      49.205  41.202  97.770  1.00  0.00           H
ATOM     60  HE3 LYS     4      48.295  42.149  99.017  1.00  0.00           H
ATOM     61  NZ  LYS     4      49.902  41.084  99.745  1.00  0.00           N
ATOM     62  HZ1 LYS     4      50.384  40.200  99.662  1.00  0.00           H
ATOM     63  HZ2 LYS     4      49.604  41.137 100.709  1.00  0.00           H
ATOM     64  HZ3 LYS     4      50.538  41.851  99.580  1.00  0.00           H
ATOM     65  C   LYS     4      44.759  37.975  95.546  1.00  0.00           C
ATOM     66  O   LYS     4      45.317  37.519  94.576  1.00  0.00           O
ATOM     67  N   GLU     5      43.752  37.339  96.146  1.00  0.00           N
ATOM     68  H   GLU     5      43.321  37.790  96.941  1.00  0.00           H
ATOM     69  CA  GLU     5      43.119  36.075  95.602  1.00  0.00           C
ATOM     70  HA  GLU     5      43.878  35.292  95.625  1.00  0.00           H
ATOM     71  CB  GLU     5      42.006  35.591  96.592  1.00  0.00           C
ATOM     72  HB2 GLU     5      41.614  34.639  96.234  1.00  0.00           H
ATOM     73  HB3 GLU     5      42.541  35.333  97.506  1.00  0.00           H
ATOM     74  CG  GLU     5      40.807  36.490  96.855  1.00  0.00           C
ATOM     75  HG2 GLU     5      40.485  36.949  95.921  1.00  0.00           H
ATOM     76  HG3 GLU     5      40.039  35.811  97.226  1.00  0.00           H
ATOM     77  CD  GLU     5      41.020  37.495  97.986  1.00  0.00           C
ATOM     78  OE1 GLU     5      42.100  38.015  98.272  1.00  0.00           O
ATOM     79  OE2 GLU     5      40.002  37.771  98.682  1.00  0.00           O
ATOM     80  C   GLU     5      42.527  36.266  94.215  1.00  0.00           C
ATOM     81  O   GLU     5      42.655  35.357  93.462  1.00  0.00           O
ATOM     82  N   LEU     6      41.824  37.374  93.873  1.00  0.00           N
ATOM     83  H   LEU     6      41.789  38.057  94.616  1.00  0.00           H
ATOM     84  CA  LEU     6      41.428  37.613  92.467  1.00  0.00           C
ATOM     85  HA  LEU     6      41.185  36.603  92.137  1.00  0.00           H
ATOM     86  CB  LEU     6      40.244  38.618  92.491  1.00  0.00           C
ATOM     87  HB2 LEU     6      39.554  38.280  93.264  1.00  0.00           H
ATOM     88  HB3 LEU     6      40.679  39.594  92.706  1.00  0.00           H
ATOM     89  CG  LEU     6      39.479  38.766  91.193  1.00  0.00           C
ATOM     90  HG  LEU     6      40.230  38.958  90.427  1.00  0.00           H
ATOM     91  CD1 LEU     6      38.729  37.532  90.668  1.00  0.00           C
ATOM     92 HD11 LEU     6      38.313  37.813  89.701  1.00  0.00           H
ATOM     93 HD12 LEU     6      38.044  37.003  91.330  1.00  0.00           H
ATOM     94 HD13 LEU     6      39.578  36.886  90.445  1.00  0.00           H
ATOM     95  CD2 LEU     6      38.475  39.899  91.234  1.00  0.00           C
ATOM     96 HD21 LEU     6      37.958  40.111  90.299  1.00  0.00           H
ATOM     97 HD22 LEU     6      37.764  39.529  91.972  1.00  0.00           H
ATOM     98 HD23 LEU     6      39.002  40.795  91.564  1.00  0.00           H
ATOM     99  C   LEU     6      42.657  37.935  91.617  1.00  0.00           C
ATOM    100  O   LEU     6      42.709  37.433  90.551  1.00  0.00           O
ATOM    101  N   MET     7      43.571  38.745  92.134  1.00  0.00           N
ATOM    102  H   MET     7      43.402  39.088  93.069  1.00  0.00           H
ATOM    103  CA  MET     7      44.667  39.233  91.341  1.00  0.00           C
ATOM    104  HA  MET     7      44.171  39.676  90.478  1.00  0.00           H
ATOM    105  CB  MET     7      45.406  40.279  92.181  1.00  0.00           C
ATOM    106  HB2 MET     7      44.633  40.915  92.613  1.00  0.00           H
ATOM    107  HB3 MET     7      45.977  39.818  92.987  1.00  0.00           H
ATOM    108  CG  MET     7      46.212  41.196  91.275  1.00  0.00           C
ATOM    109  HG2 MET     7      46.778  41.892  91.895  1.00  0.00           H
ATOM    110  HG3 MET     7      47.010  40.670  90.750  1.00  0.00           H
ATOM    111  SD  MET     7      45.284  42.194  90.036  1.00  0.00           S
ATOM    112  CE  MET     7      46.723  43.028  89.288  1.00  0.00           C
ATOM    113  HE1 MET     7      47.361  43.487  90.043  1.00  0.00           H
ATOM    114  HE2 MET     7      47.361  42.254  88.861  1.00  0.00           H
ATOM    115  HE3 MET     7      46.460  43.607  88.402  1.00  0.00           H
ATOM    116  C   MET     7      45.542  38.155  90.766  1.00  0.00           C
ATOM    117  O   MET     7      45.855  38.119  89.571  1.00  0.00           O
ATOM    118  N   GLN     8      45.835  37.219  91.654  1.00  0.00           N
ATOM    119  H   GLN     8      45.641  37.490  92.608  1.00  0.00           H
ATOM    120  CA  GLN     8      46.795  36.181  91.219  1.00  0.00           C
ATOM    121  HA  GLN     8      47.720  36.627  90.855  1.00  0.00           H
ATOM    122  CB  GLN     8      47.159  35.434  92.480  1.00  0.00           C
ATOM    123  HB2 GLN     8      48.006  34.773  92.298  1.00  0.00           H
ATOM    124  HB3 GLN     8      47.553  36.181  93.170  1.00  0.00           H
ATOM    125  CG  GLN     8      45.899  34.633  93.063  1.00  0.00           C
ATOM    126  HG2 GLN     8      44.993  35.217  93.229  1.00  0.00           H
ATOM    127  HG3 GLN     8      45.598  33.807  92.419  1.00  0.00           H
ATOM    128  CD  GLN     8      46.159  34.084  94.399  1.00  0.00           C
ATOM    129  OE1 GLN     8      46.037  32.885  94.661  1.00  0.00           O
ATOM    130  NE2 GLN     8      46.452  34.807  95.461  1.00  0.00           N
ATOM    131 HE21 GLN     8      46.699  34.360  96.332  1.00  0.00           H
ATOM    132 HE22 GLN     8      46.369  35.813  95.441  1.00  0.00           H
ATOM    133  C   GLN     8      46.236  35.333  90.046  1.00  0.00           C
ATOM    134  O   GLN     8      47.014  34.654  89.396  1.00  0.00           O
ATOM    135  N   GLN     9      44.915  35.219  89.877  1.00  0.00           N
ATOM    136  H   GLN     9      44.339  35.876  90.385  1.00  0.00           H
ATOM    137  CA  GLN     9      44.185  34.618  88.735  1.00  0.00           C
ATOM    138  HA  GLN     9      44.545  33.590  88.697  1.00  0.00           H
ATOM    139  CB  GLN     9      42.656  34.657  88.867  1.00  0.00           C
ATOM    140  HB2 GLN     9      42.336  35.686  88.705  1.00  0.00           H
ATOM    141  HB3 GLN     9      42.135  33.988  88.182  1.00  0.00           H
ATOM    142  CG  GLN     9      42.092  34.270  90.247  1.00  0.00           C
ATOM    143  HG2 GLN     9      42.375  35.059  90.944  1.00  0.00           H
ATOM    144  HG3 GLN     9      41.006  34.264  90.156  1.00  0.00           H
ATOM    145  CD  GLN     9      42.559  32.935  90.789  1.00  0.00           C
ATOM    146  OE1 GLN     9      42.730  31.976  90.028  1.00  0.00           O
ATOM    147  NE2 GLN     9      42.701  32.812  92.035  1.00  0.00           N
ATOM    148 HE21 GLN     9      43.059  31.938  92.391  1.00  0.00           H
ATOM    149 HE22 GLN     9      42.349  33.515  92.670  1.00  0.00           H
ATOM    150  C   GLN     9      44.499  35.328  87.449  1.00  0.00           C
ATOM    151  O   GLN     9      44.581  34.678  86.435  1.00  0.00           O
ATOM    152  N   ILE    10      44.539  36.627  87.487  1.00  0.00           N
ATOM    153  H   ILE    10      44.558  37.156  88.347  1.00  0.00           H
ATOM    154  CA  ILE    10      44.770  37.387  86.206  1.00  0.00           C
ATOM    155  HA  ILE    10      44.079  36.936  85.493  1.00  0.00           H
ATOM    156  CB  ILE    10      44.508  38.811  86.451  1.00  0.00           C
ATOM    157  HB  ILE    10      45.256  39.120  87.180  1.00  0.00           H
ATOM    158  CG2 ILE    10      44.761  39.613  85.152  1.00  0.00           C
ATOM    159 HG21 ILE    10      43.935  39.490  84.451  1.00  0.00           H
ATOM    160 HG22 ILE    10      45.631  39.234  84.617  1.00  0.00           H
ATOM    161 HG23 ILE    10      44.886  40.672  85.377  1.00  0.00           H
ATOM    162  CG1 ILE    10      43.054  39.103  86.967  1.00  0.00           C
ATOM    163 HG12 ILE    10      42.423  38.913  86.098  1.00  0.00           H
ATOM    164 HG13 ILE    10      42.806  38.569  87.884  1.00  0.00           H
ATOM    165  CD1 ILE    10      42.860  40.585  87.463  1.00  0.00           C
ATOM    166 HD11 ILE    10      43.076  41.307  86.676  1.00  0.00           H
ATOM    167 HD12 ILE    10      43.545  40.670  88.307  1.00  0.00           H
ATOM    168 HD13 ILE    10      41.807  40.646  87.736  1.00  0.00           H
ATOM    169  C   ILE    10      46.229  37.141  85.687  1.00  0.00           C
ATOM    170  O   ILE    10      46.360  36.843  84.460  1.00  0.00           O
ATOM    171  N   GLU    11      47.134  37.070  86.640  1.00  0.00           N
ATOM    172  H   GLU    11      46.887  37.470  87.534  1.00  0.00           H
ATOM    173  CA  GLU    11      48.602  36.818  86.294  1.00  0.00           C
ATOM    174  HA  GLU    11      48.961  37.260  85.364  1.00  0.00           H
ATOM    175  CB  GLU    11      49.473  37.347  87.516  1.00  0.00           C
ATOM    176  HB2 GLU    11      49.153  36.672  88.310  1.00  0.00           H
ATOM    177  HB3 GLU    11      50.540  37.149  87.415  1.00  0.00           H
ATOM    178  CG  GLU    11      49.237  38.813  87.987  1.00  0.00           C
ATOM    179  HG2 GLU    11      48.179  39.017  88.155  1.00  0.00           H
ATOM    180  HG3 GLU    11      49.777  38.989  88.918  1.00  0.00           H
ATOM    181  CD  GLU    11      49.768  39.788  86.914  1.00  0.00           C
ATOM    182  OE1 GLU    11      50.332  39.371  85.872  1.00  0.00           O
ATOM    183  OE2 GLU    11      49.695  41.033  87.060  1.00  0.00           O
ATOM    184  C   GLU    11      48.882  35.295  86.070  1.00  0.00           C
ATOM    185  O   GLU    11      49.724  34.899  85.273  1.00  0.00           O
ATOM    186  N   ASN    12      47.975  34.413  86.545  1.00  0.00           N
ATOM    187  H   ASN    12      47.335  34.866  87.182  1.00  0.00           H
ATOM    188  CA  ASN    12      47.747  33.056  86.006  1.00  0.00           C
ATOM    189  HA  ASN    12      48.771  32.683  86.022  1.00  0.00           H
ATOM    190  CB  ASN    12      46.968  32.077  86.942  1.00  0.00           C
ATOM    191  HB2 ASN    12      47.173  32.329  87.982  1.00  0.00           H
ATOM    192  HB3 ASN    12      45.942  32.330  86.673  1.00  0.00           H
ATOM    193  CG  ASN    12      47.264  30.609  86.632  1.00  0.00           C
ATOM    194  OD1 ASN    12      48.407  30.184  86.474  1.00  0.00           O
ATOM    195  ND2 ASN    12      46.226  29.786  86.472  1.00  0.00           N
ATOM    196 HD21 ASN    12      45.384  30.126  86.915  1.00  0.00           H
ATOM    197 HD22 ASN    12      46.243  28.900  85.988  1.00  0.00           H
ATOM    198  C   ASN    12      47.383  33.074  84.515  1.00  0.00           C
ATOM    199  O   ASN    12      48.221  32.663  83.717  1.00  0.00           O
ATOM    200  N   PHE    13      46.251  33.703  84.210  1.00  0.00           N
ATOM    201  H   PHE    13      45.622  34.055  84.918  1.00  0.00           H
ATOM    202  CA  PHE    13      45.894  34.000  82.765  1.00  0.00           C
ATOM    203  HA  PHE    13      45.842  33.007  82.318  1.00  0.00           H
ATOM    204  CB  PHE    13      44.564  34.848  82.753  1.00  0.00           C
ATOM    205  HB2 PHE    13      44.592  35.473  83.646  1.00  0.00           H
ATOM    206  HB3 PHE    13      44.387  35.401  81.831  1.00  0.00           H
ATOM    207  CG  PHE    13      43.317  34.065  83.002  1.00  0.00           C
ATOM    208  CD1 PHE    13      42.890  32.984  82.098  1.00  0.00           C
ATOM    209  HD1 PHE    13      43.480  32.778  81.217  1.00  0.00           H
ATOM    210  CE1 PHE    13      41.641  32.329  82.272  1.00  0.00           C
ATOM    211  HE1 PHE    13      41.347  31.569  81.563  1.00  0.00           H
ATOM    212  CZ  PHE    13      40.788  32.670  83.318  1.00  0.00           C
ATOM    213  HZ  PHE    13      39.888  32.111  83.524  1.00  0.00           H
ATOM    214  CE2 PHE    13      41.290  33.646  84.259  1.00  0.00           C
ATOM    215  HE2 PHE    13      40.756  33.870  85.171  1.00  0.00           H
ATOM    216  CD2 PHE    13      42.470  34.356  84.043  1.00  0.00           C
ATOM    217  HD2 PHE    13      42.696  35.213  84.661  1.00  0.00           H
ATOM    218  C   PHE    13      46.996  34.804  81.998  1.00  0.00           C
ATOM    219  O   PHE    13      47.054  34.815  80.724  1.00  0.00           O
ATOM    220  N   GLU    14      47.895  35.559  82.600  1.00  0.00           N
ATOM    221  H   GLU    14      47.783  35.643  83.601  1.00  0.00           H
ATOM    222  CA  GLU    14      49.007  36.182  81.879  1.00  0.00           C
ATOM    223  HA  GLU    14      48.653  36.685  80.979  1.00  0.00           H
ATOM    224  CB  GLU    14      49.763  37.246  82.708  1.00  0.00           C
ATOM    225  HB2 GLU    14      49.079  37.790  83.361  1.00  0.00           H
ATOM    226  HB3 GLU    14      50.573  36.871  83.335  1.00  0.00           H
ATOM    227  CG  GLU    14      50.336  38.336  81.838  1.00  0.00           C
ATOM    228  HG2 GLU    14      51.000  37.855  81.120  1.00  0.00           H
ATOM    229  HG3 GLU    14      49.471  38.696  81.281  1.00  0.00           H
ATOM    230  CD  GLU    14      50.899  39.537  82.598  1.00  0.00           C
ATOM    231  OE1 GLU    14      51.997  39.475  83.276  1.00  0.00           O
ATOM    232  OE2 GLU    14      50.213  40.590  82.532  1.00  0.00           O
ATOM    233  C   GLU    14      50.011  35.108  81.388  1.00  0.00           C
ATOM    234  O   GLU    14      50.368  35.211  80.230  1.00  0.00           O
ATOM    235  N   LYS    15      50.379  34.082  82.213  1.00  0.00           N
ATOM    236  H   LYS    15      50.070  34.134  83.173  1.00  0.00           H
ATOM    237  CA  LYS    15      51.165  32.927  81.840  1.00  0.00           C
ATOM    238  HA  LYS    15      52.035  33.310  81.305  1.00  0.00           H
ATOM    239  CB  LYS    15      51.591  32.114  83.081  1.00  0.00           C
ATOM    240  HB2 LYS    15      50.728  31.735  83.629  1.00  0.00           H
ATOM    241  HB3 LYS    15      52.081  31.205  82.733  1.00  0.00           H
ATOM    242  CG  LYS    15      52.296  32.918  84.106  1.00  0.00           C
ATOM    243  HG2 LYS    15      51.671  33.751  84.428  1.00  0.00           H
ATOM    244  HG3 LYS    15      52.417  32.254  84.961  1.00  0.00           H
ATOM    245  CD  LYS    15      53.701  33.361  83.648  1.00  0.00           C
ATOM    246  HD2 LYS    15      54.242  32.504  83.247  1.00  0.00           H
ATOM    247  HD3 LYS    15      53.609  34.140  82.890  1.00  0.00           H
ATOM    248  CE  LYS    15      54.538  33.910  84.879  1.00  0.00           C
ATOM    249  HE2 LYS    15      54.062  34.781  85.329  1.00  0.00           H
ATOM    250  HE3 LYS    15      54.703  33.179  85.671  1.00  0.00           H
ATOM    251  NZ  LYS    15      55.844  34.289  84.385  1.00  0.00           N
ATOM    252  HZ1 LYS    15      55.723  34.602  83.432  1.00  0.00           H
ATOM    253  HZ2 LYS    15      56.548  33.565  84.425  1.00  0.00           H
ATOM    254  HZ3 LYS    15      56.147  35.114  84.881  1.00  0.00           H
ATOM    255  C   LYS    15      50.459  32.023  80.851  1.00  0.00           C
ATOM    256  O   LYS    15      51.040  31.292  80.074  1.00  0.00           O
ATOM    257  N   ILE    16      49.123  32.019  80.897  1.00  0.00           N
ATOM    258  H   ILE    16      48.649  32.607  81.568  1.00  0.00           H
ATOM    259  CA  ILE    16      48.230  31.212  79.991  1.00  0.00           C
ATOM    260  HA  ILE    16      48.584  30.189  79.867  1.00  0.00           H
ATOM    261  CB  ILE    16      46.703  31.033  80.433  1.00  0.00           C
ATOM    262  HB  ILE    16      46.268  32.029  80.515  1.00  0.00           H
ATOM    263  CG2 ILE    16      45.830  30.211  79.509  1.00  0.00           C
ATOM    264 HG21 ILE    16      44.805  30.330  79.861  1.00  0.00           H
ATOM    265 HG22 ILE    16      46.167  29.174  79.531  1.00  0.00           H
ATOM    266 HG23 ILE    16      45.893  30.575  78.483  1.00  0.00           H
ATOM    267  CG1 ILE    16      46.565  30.382  81.774  1.00  0.00           C
ATOM    268 HG12 ILE    16      46.671  31.245  82.433  1.00  0.00           H
ATOM    269 HG13 ILE    16      45.551  29.994  81.867  1.00  0.00           H
ATOM    270  CD1 ILE    16      47.494  29.272  82.228  1.00  0.00           C
ATOM    271 HD11 ILE    16      47.253  28.923  83.232  1.00  0.00           H
ATOM    272 HD12 ILE    16      48.509  29.669  82.214  1.00  0.00           H
ATOM    273 HD13 ILE    16      47.493  28.359  81.631  1.00  0.00           H
ATOM    274  C   ILE    16      48.306  31.702  78.549  1.00  0.00           C
ATOM    275  O   ILE    16      48.359  30.891  77.636  1.00  0.00           O
ATOM    276  N   PHE    17      48.301  33.046  78.421  1.00  0.00           N
ATOM    277  H   PHE    17      48.135  33.634  79.225  1.00  0.00           H
ATOM    278  CA  PHE    17      48.232  33.683  77.092  1.00  0.00           C
ATOM    279  HA  PHE    17      48.065  32.874  76.382  1.00  0.00           H
ATOM    280  CB  PHE    17      47.041  34.657  77.014  1.00  0.00           C
ATOM    281  HB2 PHE    17      47.240  35.373  77.811  1.00  0.00           H
ATOM    282  HB3 PHE    17      47.095  35.223  76.084  1.00  0.00           H
ATOM    283  CG  PHE    17      45.663  34.023  77.120  1.00  0.00           C
ATOM    284  CD1 PHE    17      45.224  32.904  76.365  1.00  0.00           C
ATOM    285  HD1 PHE    17      45.897  32.395  75.691  1.00  0.00           H
ATOM    286  CE1 PHE    17      43.863  32.406  76.469  1.00  0.00           C
ATOM    287  HE1 PHE    17      43.497  31.566  75.897  1.00  0.00           H
ATOM    288  CZ  PHE    17      42.970  33.030  77.347  1.00  0.00           C
ATOM    289  HZ  PHE    17      41.943  32.702  77.415  1.00  0.00           H
ATOM    290  CE2 PHE    17      43.462  34.048  78.128  1.00  0.00           C
ATOM    291  HE2 PHE    17      42.816  34.513  78.857  1.00  0.00           H
ATOM    292  CD2 PHE    17      44.741  34.530  78.009  1.00  0.00           C
ATOM    293  HD2 PHE    17      45.066  35.339  78.647  1.00  0.00           H
ATOM    294  C   PHE    17      49.452  34.390  76.543  1.00  0.00           C
ATOM    295  O   PHE    17      49.548  34.737  75.346  1.00  0.00           O
ATOM    296  N   THR    18      50.474  34.725  77.356  1.00  0.00           N
ATOM    297  H   THR    18      50.244  34.647  78.336  1.00  0.00           H
ATOM    298  CA  THR    18      51.649  35.264  76.825  1.00  0.00           C
ATOM    299  HA  THR    18      51.462  36.105  76.159  1.00  0.00           H
ATOM    300  CB  THR    18      52.461  35.716  77.995  1.00  0.00           C
ATOM    301  HB  THR    18      52.716  34.926  78.702  1.00  0.00           H
ATOM    302  CG2 THR    18      53.800  36.355  77.599  1.00  0.00           C
ATOM    303 HG21 THR    18      54.312  36.761  78.472  1.00  0.00           H
ATOM    304 HG22 THR    18      53.660  37.124  76.840  1.00  0.00           H
ATOM    305 HG23 THR    18      54.544  35.636  77.257  1.00  0.00           H
ATOM    306  OG1 THR    18      51.834  36.768  78.636  1.00  0.00           O
ATOM    307  HG1 THR    18      51.378  36.427  79.409  1.00  0.00           H
ATOM    308  C   THR    18      52.391  34.229  76.012  1.00  0.00           C
ATOM    309  O   THR    18      52.713  33.098  76.489  1.00  0.00           O
ATOM    310  N   VAL    19      52.700  34.612  74.778  1.00  0.00           N
ATOM    311  H   VAL    19      52.180  35.422  74.473  1.00  0.00           H
ATOM    312  CA  VAL    19      53.621  33.851  73.889  1.00  0.00           C
ATOM    313  HA  VAL    19      53.606  32.779  74.085  1.00  0.00           H
ATOM    314  CB  VAL    19      53.214  33.946  72.412  1.00  0.00           C
ATOM    315  HB  VAL    19      53.094  34.991  72.126  1.00  0.00           H
ATOM    316  CG1 VAL    19      54.326  33.371  71.539  1.00  0.00           C
ATOM    317 HG11 VAL    19      55.205  34.010  71.448  1.00  0.00           H
ATOM    318 HG12 VAL    19      54.649  32.389  71.883  1.00  0.00           H
ATOM    319 HG13 VAL    19      54.004  33.277  70.502  1.00  0.00           H
ATOM    320  CG2 VAL    19      51.903  33.140  72.214  1.00  0.00           C
ATOM    321 HG21 VAL    19      52.088  32.083  72.404  1.00  0.00           H
ATOM    322 HG22 VAL    19      51.509  33.146  71.197  1.00  0.00           H
ATOM    323 HG23 VAL    19      51.106  33.456  72.887  1.00  0.00           H
ATOM    324  C   VAL    19      55.086  34.400  74.103  1.00  0.00           C
ATOM    325  O   VAL    19      55.258  35.577  73.775  1.00  0.00           O
ATOM    326  N   PRO    20      56.119  33.615  74.598  1.00  0.00           N
ATOM    327  CD  PRO    20      55.931  32.325  75.195  1.00  0.00           C
ATOM    328  HD2 PRO    20      56.065  31.502  74.493  1.00  0.00           H
ATOM    329  HD3 PRO    20      54.928  32.286  75.620  1.00  0.00           H
ATOM    330  CG  PRO    20      56.973  32.310  76.243  1.00  0.00           C
ATOM    331  HG2 PRO    20      57.200  31.324  76.648  1.00  0.00           H
ATOM    332  HG3 PRO    20      56.507  32.931  77.008  1.00  0.00           H
ATOM    333  CB  PRO    20      58.162  33.051  75.663  1.00  0.00           C
ATOM    334  HB2 PRO    20      58.684  32.359  75.001  1.00  0.00           H
ATOM    335  HB3 PRO    20      58.768  33.325  76.526  1.00  0.00           H
ATOM    336  CA  PRO    20      57.442  34.121  74.844  1.00  0.00           C
ATOM    337  HA  PRO    20      57.224  34.920  75.552  1.00  0.00           H
ATOM    338  C   PRO    20      58.259  34.458  73.615  1.00  0.00           C
ATOM    339  O   PRO    20      57.939  34.042  72.470  1.00  0.00           O
ATOM    340  N   THR    21      59.337  35.228  73.840  1.00  0.00           N
ATOM    341  H   THR    21      59.634  35.346  74.798  1.00  0.00           H
ATOM    342  CA  THR    21      60.251  35.768  72.851  1.00  0.00           C
ATOM    343  HA  THR    21      59.824  36.447  72.113  1.00  0.00           H
ATOM    344  CB  THR    21      61.223  36.638  73.612  1.00  0.00           C
ATOM    345  HB  THR    21      61.712  35.953  74.305  1.00  0.00           H
ATOM    346  CG2 THR    21      62.220  37.427  72.735  1.00  0.00           C
ATOM    347 HG21 THR    21      62.554  36.745  71.953  1.00  0.00           H
ATOM    348 HG22 THR    21      63.080  37.792  73.297  1.00  0.00           H
ATOM    349 HG23 THR    21      61.706  38.259  72.254  1.00  0.00           H
ATOM    350  OG1 THR    21      60.509  37.568  74.281  1.00  0.00           O
ATOM    351  HG1 THR    21      59.882  37.118  74.851  1.00  0.00           H
ATOM    352  C   THR    21      60.951  34.682  71.985  1.00  0.00           C
ATOM    353  O   THR    21      61.034  34.732  70.714  1.00  0.00           O
ATOM    354  N   GLU    22      61.347  33.554  72.577  1.00  0.00           N
ATOM    355  H   GLU    22      61.096  33.456  73.550  1.00  0.00           H
ATOM    356  CA  GLU    22      62.223  32.457  71.986  1.00  0.00           C
ATOM    357  HA  GLU    22      62.819  32.853  71.164  1.00  0.00           H
ATOM    358  CB  GLU    22      63.244  31.806  72.972  1.00  0.00           C
ATOM    359  HB2 GLU    22      63.988  31.340  72.326  1.00  0.00           H
ATOM    360  HB3 GLU    22      63.625  32.595  73.620  1.00  0.00           H
ATOM    361  CG  GLU    22      62.618  30.700  73.814  1.00  0.00           C
ATOM    362  HG2 GLU    22      62.401  29.749  73.327  1.00  0.00           H
ATOM    363  HG3 GLU    22      63.354  30.492  74.590  1.00  0.00           H
ATOM    364  CD  GLU    22      61.457  31.239  74.627  1.00  0.00           C
ATOM    365  OE1 GLU    22      61.565  32.385  75.074  1.00  0.00           O
ATOM    366  OE2 GLU    22      60.392  30.601  74.641  1.00  0.00           O
ATOM    367  C   GLU    22      61.290  31.421  71.314  1.00  0.00           C
ATOM    368  O   GLU    22      61.622  30.931  70.252  1.00  0.00           O
ATOM    369  N   THR    23      60.103  31.273  71.892  1.00  0.00           N
ATOM    370  H   THR    23      59.888  31.825  72.709  1.00  0.00           H
ATOM    371  CA  THR    23      58.928  30.663  71.278  1.00  0.00           C
ATOM    372  HA  THR    23      59.011  29.578  71.209  1.00  0.00           H
ATOM    373  CB  THR    23      57.726  30.818  72.192  1.00  0.00           C
ATOM    374  HB  THR    23      57.526  31.881  72.325  1.00  0.00           H
ATOM    375  CG2 THR    23      56.467  30.168  71.616  1.00  0.00           C
ATOM    376 HG21 THR    23      56.212  30.731  70.718  1.00  0.00           H
ATOM    377 HG22 THR    23      55.611  30.091  72.286  1.00  0.00           H
ATOM    378 HG23 THR    23      56.688  29.124  71.394  1.00  0.00           H
ATOM    379  OG1 THR    23      57.919  30.111  73.428  1.00  0.00           O
ATOM    380  HG1 THR    23      58.728  30.399  73.858  1.00  0.00           H
ATOM    381  C   THR    23      58.546  31.217  69.891  1.00  0.00           C
ATOM    382  O   THR    23      58.457  30.426  68.954  1.00  0.00           O
ATOM    383  N   LEU    24      58.397  32.496  69.691  1.00  0.00           N
ATOM    384  H   LEU    24      58.581  33.010  70.540  1.00  0.00           H
ATOM    385  CA  LEU    24      58.218  33.196  68.359  1.00  0.00           C
ATOM    386  HA  LEU    24      57.203  32.940  68.055  1.00  0.00           H
ATOM    387  CB  LEU    24      58.215  34.744  68.610  1.00  0.00           C
ATOM    388  HB2 LEU    24      59.088  35.062  69.180  1.00  0.00           H
ATOM    389  HB3 LEU    24      58.306  35.286  67.669  1.00  0.00           H
ATOM    390  CG  LEU    24      56.965  35.228  69.360  1.00  0.00           C
ATOM    391  HG  LEU    24      56.827  34.615  70.251  1.00  0.00           H
ATOM    392  CD1 LEU    24      57.227  36.668  69.814  1.00  0.00           C
ATOM    393 HD11 LEU    24      57.888  36.724  70.679  1.00  0.00           H
ATOM    394 HD12 LEU    24      56.236  36.894  70.210  1.00  0.00           H
ATOM    395 HD13 LEU    24      57.423  37.326  68.967  1.00  0.00           H
ATOM    396  CD2 LEU    24      55.635  35.142  68.544  1.00  0.00           C
ATOM    397 HD21 LEU    24      54.834  35.449  69.217  1.00  0.00           H
ATOM    398 HD22 LEU    24      55.838  35.832  67.726  1.00  0.00           H
ATOM    399 HD23 LEU    24      55.522  34.101  68.241  1.00  0.00           H
ATOM    400  C   LEU    24      59.299  32.734  67.330  1.00  0.00           C
ATOM    401  O   LEU    24      58.891  32.414  66.242  1.00  0.00           O
ATOM    402  N   GLN    25      60.601  32.844  67.660  1.00  0.00           N
ATOM    403  H   GLN    25      60.835  33.228  68.565  1.00  0.00           H
ATOM    404  CA  GLN    25      61.700  32.349  66.777  1.00  0.00           C
ATOM    405  HA  GLN    25      61.723  32.882  65.826  1.00  0.00           H
ATOM    406  CB  GLN    25      63.020  32.609  67.450  1.00  0.00           C
ATOM    407  HB2 GLN    25      62.908  32.110  68.412  1.00  0.00           H
ATOM    408  HB3 GLN    25      63.851  32.156  66.910  1.00  0.00           H
ATOM    409  CG  GLN    25      63.331  34.069  67.638  1.00  0.00           C
ATOM    410  HG2 GLN    25      63.331  34.621  66.698  1.00  0.00           H
ATOM    411  HG3 GLN    25      62.596  34.573  68.266  1.00  0.00           H
ATOM    412  CD  GLN    25      64.565  34.433  68.317  1.00  0.00           C
ATOM    413  OE1 GLN    25      65.382  33.667  68.694  1.00  0.00           O
ATOM    414  NE2 GLN    25      64.865  35.686  68.451  1.00  0.00           N
ATOM    415 HE21 GLN    25      65.670  35.881  69.030  1.00  0.00           H
ATOM    416 HE22 GLN    25      64.239  36.410  68.130  1.00  0.00           H
ATOM    417  C   GLN    25      61.589  30.798  66.457  1.00  0.00           C
ATOM    418  O   GLN    25      61.676  30.344  65.275  1.00  0.00           O
ATOM    419  N   ALA    26      61.331  29.986  67.497  1.00  0.00           N
ATOM    420  H   ALA    26      61.420  30.254  68.467  1.00  0.00           H
ATOM    421  CA  ALA    26      61.227  28.560  67.357  1.00  0.00           C
ATOM    422  HA  ALA    26      62.137  28.149  66.919  1.00  0.00           H
ATOM    423  CB  ALA    26      61.094  27.851  68.711  1.00  0.00           C
ATOM    424  HB1 ALA    26      60.237  28.154  69.313  1.00  0.00           H
ATOM    425  HB2 ALA    26      62.052  27.978  69.215  1.00  0.00           H
ATOM    426  HB3 ALA    26      61.010  26.802  68.426  1.00  0.00           H
ATOM    427  C   ALA    26      60.033  28.156  66.474  1.00  0.00           C
ATOM    428  O   ALA    26      60.092  27.287  65.625  1.00  0.00           O
ATOM    429  N   VAL    27      58.913  28.750  66.663  1.00  0.00           N
ATOM    430  H   VAL    27      58.926  29.469  67.372  1.00  0.00           H
ATOM    431  CA  VAL    27      57.681  28.622  65.936  1.00  0.00           C
ATOM    432  HA  VAL    27      57.339  27.587  65.925  1.00  0.00           H
ATOM    433  CB  VAL    27      56.540  29.467  66.487  1.00  0.00           C
ATOM    434  HB  VAL    27      56.907  30.488  66.595  1.00  0.00           H
ATOM    435  CG1 VAL    27      55.225  29.398  65.656  1.00  0.00           C
ATOM    436 HG11 VAL    27      55.449  29.813  64.673  1.00  0.00           H
ATOM    437 HG12 VAL    27      54.911  28.355  65.628  1.00  0.00           H
ATOM    438 HG13 VAL    27      54.404  29.955  66.107  1.00  0.00           H
ATOM    439  CG2 VAL    27      56.091  28.981  67.933  1.00  0.00           C
ATOM    440 HG21 VAL    27      55.316  28.219  68.024  1.00  0.00           H
ATOM    441 HG22 VAL    27      55.768  29.943  68.329  1.00  0.00           H
ATOM    442 HG23 VAL    27      56.966  28.557  68.427  1.00  0.00           H
ATOM    443  C   VAL    27      57.875  29.130  64.507  1.00  0.00           C
ATOM    444  O   VAL    27      57.432  28.483  63.568  1.00  0.00           O
ATOM    445  N   THR    28      58.639  30.207  64.287  1.00  0.00           N
ATOM    446  H   THR    28      58.999  30.683  65.101  1.00  0.00           H
ATOM    447  CA  THR    28      58.869  30.699  62.904  1.00  0.00           C
ATOM    448  HA  THR    28      57.936  30.625  62.345  1.00  0.00           H
ATOM    449  CB  THR    28      59.475  32.185  62.866  1.00  0.00           C
ATOM    450  HB  THR    28      60.418  32.111  63.408  1.00  0.00           H
ATOM    451  CG2 THR    28      59.706  32.635  61.458  1.00  0.00           C
ATOM    452 HG21 THR    28      58.815  32.770  60.845  1.00  0.00           H
ATOM    453 HG22 THR    28      60.373  32.053  60.823  1.00  0.00           H
ATOM    454 HG23 THR    28      60.212  33.601  61.471  1.00  0.00           H
ATOM    455  OG1 THR    28      58.603  33.144  63.484  1.00  0.00           O
ATOM    456  HG1 THR    28      58.439  32.909  64.401  1.00  0.00           H
ATOM    457  C   THR    28      59.877  29.781  62.099  1.00  0.00           C
ATOM    458  O   THR    28      59.566  29.375  60.985  1.00  0.00           O
ATOM    459  N   LYS    29      60.977  29.331  62.692  1.00  0.00           N
ATOM    460  H   LYS    29      61.216  29.710  63.597  1.00  0.00           H
ATOM    461  CA  LYS    29      61.924  28.308  62.090  1.00  0.00           C
ATOM    462  HA  LYS    29      62.312  28.621  61.121  1.00  0.00           H
ATOM    463  CB  LYS    29      63.114  28.048  62.999  1.00  0.00           C
ATOM    464  HB2 LYS    29      62.767  27.783  63.998  1.00  0.00           H
ATOM    465  HB3 LYS    29      63.647  27.191  62.587  1.00  0.00           H
ATOM    466  CG  LYS    29      64.084  29.136  62.978  1.00  0.00           C
ATOM    467  HG2 LYS    29      64.651  28.980  62.060  1.00  0.00           H
ATOM    468  HG3 LYS    29      63.423  30.003  63.001  1.00  0.00           H
ATOM    469  CD  LYS    29      64.977  29.316  64.174  1.00  0.00           C
ATOM    470  HD2 LYS    29      64.337  29.235  65.053  1.00  0.00           H
ATOM    471  HD3 LYS    29      65.543  28.385  64.184  1.00  0.00           H
ATOM    472  CE  LYS    29      65.818  30.578  64.215  1.00  0.00           C
ATOM    473  HE2 LYS    29      66.229  30.831  63.238  1.00  0.00           H
ATOM    474  HE3 LYS    29      65.176  31.421  64.473  1.00  0.00           H
ATOM    475  NZ  LYS    29      66.865  30.584  65.289  1.00  0.00           N
ATOM    476  HZ1 LYS    29      66.509  30.490  66.230  1.00  0.00           H
ATOM    477  HZ2 LYS    29      67.335  31.476  65.244  1.00  0.00           H
ATOM    478  HZ3 LYS    29      67.583  29.883  65.169  1.00  0.00           H
ATOM    479  C   LYS    29      61.210  26.980  61.773  1.00  0.00           C
ATOM    480  O   LYS    29      61.320  26.478  60.647  1.00  0.00           O
ATOM    481  N   HIE    30      60.471  26.341  62.638  1.00  0.00           N
ATOM    482  H   HIE    30      60.508  26.684  63.587  1.00  0.00           H
ATOM    483  CA  HIE    30      59.473  25.255  62.286  1.00  0.00           C
ATOM    484  HA  HIE    30      60.013  24.349  62.011  1.00  0.00           H
ATOM    485  CB  HIE    30      58.594  25.080  63.511  1.00  0.00           C
ATOM    486  HB2 HIE    30      59.286  24.976  64.347  1.00  0.00           H
ATOM    487  HB3 HIE    30      57.938  25.944  63.614  1.00  0.00           H
ATOM    488  CG  HIE    30      57.812  23.822  63.615  1.00  0.00           C
ATOM    489  ND1 HIE    30      58.411  22.592  63.656  1.00  0.00           N
ATOM    490  CE1 HIE    30      57.337  21.774  63.716  1.00  0.00           C
ATOM    491  HE1 HIE    30      57.380  20.717  63.934  1.00  0.00           H
ATOM    492  NE2 HIE    30      56.163  22.430  63.694  1.00  0.00           N
ATOM    493  HE2 HIE    30      55.293  21.934  63.560  1.00  0.00           H
ATOM    494  CD2 HIE    30      56.462  23.724  63.515  1.00  0.00           C
ATOM    495  HD2 HIE    30      55.844  24.572  63.260  1.00  0.00           H
ATOM    496  C   HIE    30      58.464  25.581  61.177  1.00  0.00           C
ATOM    497  O   HIE    30      58.269  24.801  60.291  1.00  0.00           O
ATOM    498  N   PHE    31      57.930  26.855  61.042  1.00  0.00           N
ATOM    499  H   PHE    31      58.173  27.521  61.761  1.00  0.00           H
ATOM    500  CA  PHE    31      57.023  27.249  59.914  1.00  0.00           C
ATOM    501  HA  PHE    31      56.206  26.529  59.960  1.00  0.00           H
ATOM    502  CB  PHE    31      56.468  28.599  60.306  1.00  0.00           C
ATOM    503  HB2 PHE    31      56.476  28.680  61.393  1.00  0.00           H
ATOM    504  HB3 PHE    31      57.122  29.407  59.978  1.00  0.00           H
ATOM    505  CG  PHE    31      55.153  29.088  59.753  1.00  0.00           C
ATOM    506  CD1 PHE    31      54.611  28.647  58.504  1.00  0.00           C
ATOM    507  HD1 PHE    31      55.264  28.177  57.784  1.00  0.00           H
ATOM    508  CE1 PHE    31      53.351  29.113  58.053  1.00  0.00           C
ATOM    509  HE1 PHE    31      52.955  28.850  57.083  1.00  0.00           H
ATOM    510  CZ  PHE    31      52.638  29.961  58.944  1.00  0.00           C
ATOM    511  HZ  PHE    31      51.629  30.240  58.678  1.00  0.00           H
ATOM    512  CE2 PHE    31      53.158  30.472  60.154  1.00  0.00           C
ATOM    513  HE2 PHE    31      52.526  31.100  60.765  1.00  0.00           H
ATOM    514  CD2 PHE    31      54.484  30.087  60.524  1.00  0.00           C
ATOM    515  HD2 PHE    31      54.952  30.494  61.408  1.00  0.00           H
ATOM    516  C   PHE    31      57.695  27.180  58.563  1.00  0.00           C
ATOM    517  O   PHE    31      57.170  26.764  57.519  1.00  0.00           O
ATOM    518  N   ILE    32      58.962  27.607  58.536  1.00  0.00           N
ATOM    519  H   ILE    32      59.337  28.138  59.309  1.00  0.00           H
ATOM    520  CA  ILE    32      59.805  27.639  57.348  1.00  0.00           C
ATOM    521  HA  ILE    32      59.275  28.218  56.592  1.00  0.00           H
ATOM    522  CB  ILE    32      61.133  28.285  57.540  1.00  0.00           C
ATOM    523  HB  ILE    32      61.596  27.819  58.410  1.00  0.00           H
ATOM    524  CG2 ILE    32      61.945  28.122  56.238  1.00  0.00           C
ATOM    525 HG21 ILE    32      62.873  28.675  56.379  1.00  0.00           H
ATOM    526 HG22 ILE    32      61.510  28.451  55.294  1.00  0.00           H
ATOM    527 HG23 ILE    32      62.164  27.068  56.061  1.00  0.00           H
ATOM    528  CG1 ILE    32      61.036  29.769  58.002  1.00  0.00           C
ATOM    529 HG12 ILE    32      60.800  30.377  57.128  1.00  0.00           H
ATOM    530 HG13 ILE    32      60.199  29.857  58.694  1.00  0.00           H
ATOM    531  CD1 ILE    32      62.280  30.359  58.614  1.00  0.00           C
ATOM    532 HD11 ILE    32      62.050  31.339  59.033  1.00  0.00           H
ATOM    533 HD12 ILE    32      63.085  30.515  57.896  1.00  0.00           H
ATOM    534 HD13 ILE    32      62.697  29.654  59.333  1.00  0.00           H
ATOM    535  C   ILE    32      59.873  26.244  56.696  1.00  0.00           C
ATOM    536  O   ILE    32      59.682  26.103  55.476  1.00  0.00           O
ATOM    537  N   SER    33      59.977  25.222  57.619  1.00  0.00           N
ATOM    538  H   SER    33      60.121  25.516  58.574  1.00  0.00           H
ATOM    539  CA  SER    33      59.892  23.767  57.204  1.00  0.00           C
ATOM    540  HA  SER    33      60.586  23.606  56.379  1.00  0.00           H
ATOM    541  CB  SER    33      60.257  22.730  58.283  1.00  0.00           C
ATOM    542  HB2 SER    33      60.436  21.772  57.796  1.00  0.00           H
ATOM    543  HB3 SER    33      61.239  22.911  58.719  1.00  0.00           H
ATOM    544  OG  SER    33      59.286  22.444  59.273  1.00  0.00           O
ATOM    545  HG  SER    33      58.866  23.220  59.651  1.00  0.00           H
ATOM    546  C   SER    33      58.492  23.394  56.606  1.00  0.00           C
ATOM    547  O   SER    33      58.360  22.865  55.544  1.00  0.00           O
ATOM    548  N   GLU    34      57.456  23.845  57.234  1.00  0.00           N
ATOM    549  H   GLU    34      57.580  24.467  58.020  1.00  0.00           H
ATOM    550  CA  GLU    34      56.067  23.623  56.715  1.00  0.00           C
ATOM    551  HA  GLU    34      55.969  22.554  56.527  1.00  0.00           H
ATOM    552  CB  GLU    34      55.135  23.901  57.883  1.00  0.00           C
ATOM    553  HB2 GLU    34      55.377  24.805  58.441  1.00  0.00           H
ATOM    554  HB3 GLU    34      54.101  23.910  57.539  1.00  0.00           H
ATOM    555  CG  GLU    34      55.254  22.708  58.907  1.00  0.00           C
ATOM    556  HG2 GLU    34      56.303  22.691  59.204  1.00  0.00           H
ATOM    557  HG3 GLU    34      54.562  22.915  59.723  1.00  0.00           H
ATOM    558  CD  GLU    34      54.712  21.337  58.396  1.00  0.00           C
ATOM    559  OE1 GLU    34      53.679  21.263  57.719  1.00  0.00           O
ATOM    560  OE2 GLU    34      55.371  20.318  58.644  1.00  0.00           O
ATOM    561  C   GLU    34      55.716  24.368  55.371  1.00  0.00           C
ATOM    562  O   GLU    34      54.840  23.868  54.685  1.00  0.00           O
ATOM    563  N   LEU    35      56.363  25.512  55.057  1.00  0.00           N
ATOM    564  H   LEU    35      57.040  25.838  55.731  1.00  0.00           H
ATOM    565  CA  LEU    35      56.374  26.171  53.796  1.00  0.00           C
ATOM    566  HA  LEU    35      55.359  26.384  53.461  1.00  0.00           H
ATOM    567  CB  LEU    35      57.040  27.605  53.826  1.00  0.00           C
ATOM    568  HB2 LEU    35      58.073  27.513  54.161  1.00  0.00           H
ATOM    569  HB3 LEU    35      57.067  28.080  52.845  1.00  0.00           H
ATOM    570  CG  LEU    35      56.338  28.698  54.677  1.00  0.00           C
ATOM    571  HG  LEU    35      56.380  28.454  55.738  1.00  0.00           H
ATOM    572  CD1 LEU    35      57.075  30.007  54.546  1.00  0.00           C
ATOM    573 HD11 LEU    35      57.960  29.883  55.170  1.00  0.00           H
ATOM    574 HD12 LEU    35      56.484  30.797  55.008  1.00  0.00           H
ATOM    575 HD13 LEU    35      57.216  30.262  53.496  1.00  0.00           H
ATOM    576  CD2 LEU    35      54.865  29.012  54.473  1.00  0.00           C
ATOM    577 HD21 LEU    35      54.417  28.018  54.492  1.00  0.00           H
ATOM    578 HD22 LEU    35      54.505  29.524  55.365  1.00  0.00           H
ATOM    579 HD23 LEU    35      54.605  29.560  53.567  1.00  0.00           H
ATOM    580  C   LEU    35      57.056  25.374  52.697  1.00  0.00           C
ATOM    581  O   LEU    35      56.577  25.114  51.593  1.00  0.00           O
ATOM    582  N   GLU    36      58.292  25.124  53.023  1.00  0.00           N
ATOM    583  H   GLU    36      58.618  25.210  53.975  1.00  0.00           H
ATOM    584  CA  GLU    36      59.102  24.221  52.252  1.00  0.00           C
ATOM    585  HA  GLU    36      59.155  24.730  51.289  1.00  0.00           H
ATOM    586  CB  GLU    36      60.590  24.115  52.761  1.00  0.00           C
ATOM    587  HB2 GLU    36      60.404  23.703  53.753  1.00  0.00           H
ATOM    588  HB3 GLU    36      61.162  23.299  52.320  1.00  0.00           H
ATOM    589  CG  GLU    36      61.415  25.452  52.774  1.00  0.00           C
ATOM    590  HG2 GLU    36      60.781  26.323  52.611  1.00  0.00           H
ATOM    591  HG3 GLU    36      61.798  25.736  53.754  1.00  0.00           H
ATOM    592  CD  GLU    36      62.545  25.471  51.754  1.00  0.00           C
ATOM    593  OE1 GLU    36      63.687  25.661  52.233  1.00  0.00           O
ATOM    594  OE2 GLU    36      62.316  25.674  50.544  1.00  0.00           O
ATOM    595  C   GLU    36      58.501  22.822  51.971  1.00  0.00           C
ATOM    596  O   GLU    36      58.742  22.239  50.914  1.00  0.00           O
ATOM    597  N   LYS    37      57.803  22.256  52.891  1.00  0.00           N
ATOM    598  H   LYS    37      57.627  22.679  53.791  1.00  0.00           H
ATOM    599  CA  LYS    37      57.111  20.974  52.808  1.00  0.00           C
ATOM    600  HA  LYS    37      57.712  20.149  52.426  1.00  0.00           H
ATOM    601  CB  LYS    37      56.781  20.561  54.248  1.00  0.00           C
ATOM    602  HB2 LYS    37      57.687  20.665  54.844  1.00  0.00           H
ATOM    603  HB3 LYS    37      56.062  21.259  54.678  1.00  0.00           H
ATOM    604  CG  LYS    37      56.271  19.141  54.396  1.00  0.00           C
ATOM    605  HG2 LYS    37      55.511  18.893  53.655  1.00  0.00           H
ATOM    606  HG3 LYS    37      57.153  18.517  54.253  1.00  0.00           H
ATOM    607  CD  LYS    37      55.706  18.818  55.805  1.00  0.00           C
ATOM    608  HD2 LYS    37      56.540  18.930  56.498  1.00  0.00           H
ATOM    609  HD3 LYS    37      54.897  19.506  56.049  1.00  0.00           H
ATOM    610  CE  LYS    37      55.019  17.426  55.730  1.00  0.00           C
ATOM    611  HE2 LYS    37      54.155  17.624  55.095  1.00  0.00           H
ATOM    612  HE3 LYS    37      55.746  16.734  55.307  1.00  0.00           H
ATOM    613  NZ  LYS    37      54.499  16.963  57.064  1.00  0.00           N
ATOM    614  HZ1 LYS    37      53.775  17.544  57.461  1.00  0.00           H
ATOM    615  HZ2 LYS    37      55.163  17.068  57.819  1.00  0.00           H
ATOM    616  HZ3 LYS    37      54.043  16.063  57.037  1.00  0.00           H
ATOM    617  C   LYS    37      55.787  21.096  52.003  1.00  0.00           C
ATOM    618  O   LYS    37      55.591  20.202  51.209  1.00  0.00           O
ATOM    619  N   GLY    38      55.131  22.226  52.124  1.00  0.00           N
ATOM    620  H   GLY    38      55.405  22.842  52.875  1.00  0.00           H
ATOM    621  CA  GLY    38      54.057  22.627  51.256  1.00  0.00           C
ATOM    622  HA2 GLY    38      53.211  21.942  51.308  1.00  0.00           H
ATOM    623  HA3 GLY    38      53.711  23.583  51.646  1.00  0.00           H
ATOM    624  C   GLY    38      54.480  22.849  49.785  1.00  0.00           C
ATOM    625  O   GLY    38      53.737  22.534  48.861  1.00  0.00           O
ATOM    626  N   LEU    39      55.708  23.301  49.454  1.00  0.00           N
ATOM    627  H   LEU    39      56.379  23.608  50.142  1.00  0.00           H
ATOM    628  CA  LEU    39      56.136  23.476  48.047  1.00  0.00           C
ATOM    629  HA  LEU    39      55.451  24.023  47.400  1.00  0.00           H
ATOM    630  CB  LEU    39      57.411  24.416  48.166  1.00  0.00           C
ATOM    631  HB2 LEU    39      58.028  24.129  49.017  1.00  0.00           H
ATOM    632  HB3 LEU    39      57.902  24.172  47.223  1.00  0.00           H
ATOM    633  CG  LEU    39      57.072  25.910  48.314  1.00  0.00           C
ATOM    634  HG  LEU    39      56.352  25.957  49.131  1.00  0.00           H
ATOM    635  CD1 LEU    39      58.242  26.804  48.705  1.00  0.00           C
ATOM    636 HD11 LEU    39      57.906  27.839  48.758  1.00  0.00           H
ATOM    637 HD12 LEU    39      59.088  26.755  48.019  1.00  0.00           H
ATOM    638 HD13 LEU    39      58.575  26.470  49.687  1.00  0.00           H
ATOM    639  CD2 LEU    39      56.413  26.521  47.098  1.00  0.00           C
ATOM    640 HD21 LEU    39      57.144  26.576  46.291  1.00  0.00           H
ATOM    641 HD22 LEU    39      55.584  25.907  46.746  1.00  0.00           H
ATOM    642 HD23 LEU    39      55.865  27.439  47.313  1.00  0.00           H
ATOM    643  C   LEU    39      56.639  22.089  47.475  1.00  0.00           C
ATOM    644  O   LEU    39      56.922  22.044  46.265  1.00  0.00           O
ATOM    645  N   SER    40      56.677  20.995  48.227  1.00  0.00           N
ATOM    646  H   SER    40      56.247  20.933  49.139  1.00  0.00           H
ATOM    647  CA  SER    40      57.329  19.708  47.800  1.00  0.00           C
ATOM    648  HA  SER    40      58.239  20.044  47.302  1.00  0.00           H
ATOM    649  CB  SER    40      57.773  18.880  49.052  1.00  0.00           C
ATOM    650  HB2 SER    40      58.443  18.059  48.798  1.00  0.00           H
ATOM    651  HB3 SER    40      58.141  19.623  49.758  1.00  0.00           H
ATOM    652  OG  SER    40      56.679  18.201  49.701  1.00  0.00           O
ATOM    653  HG  SER    40      56.151  18.898  50.098  1.00  0.00           H
ATOM    654  C   SER    40      56.450  18.869  46.837  1.00  0.00           C
ATOM    655  O   SER    40      55.244  18.940  46.771  1.00  0.00           O
ATOM    656  N   LYS    41      57.056  18.061  45.978  1.00  0.00           N
ATOM    657  H   LYS    41      58.064  18.088  46.030  1.00  0.00           H
ATOM    658  CA  LYS    41      56.394  17.009  45.187  1.00  0.00           C
ATOM    659  HA  LYS    41      55.718  17.492  44.482  1.00  0.00           H
ATOM    660  CB  LYS    41      57.460  16.190  44.448  1.00  0.00           C
ATOM    661  HB2 LYS    41      58.342  16.736  44.113  1.00  0.00           H
ATOM    662  HB3 LYS    41      57.812  15.415  45.129  1.00  0.00           H
ATOM    663  CG  LYS    41      56.918  15.385  43.223  1.00  0.00           C
ATOM    664  HG2 LYS    41      55.958  14.951  43.501  1.00  0.00           H
ATOM    665  HG3 LYS    41      56.643  16.073  42.424  1.00  0.00           H
ATOM    666  CD  LYS    41      57.903  14.376  42.638  1.00  0.00           C
ATOM    667  HD2 LYS    41      58.646  14.899  42.036  1.00  0.00           H
ATOM    668  HD3 LYS    41      58.518  13.827  43.352  1.00  0.00           H
ATOM    669  CE  LYS    41      57.164  13.412  41.696  1.00  0.00           C
ATOM    670  HE2 LYS    41      56.812  12.597  42.329  1.00  0.00           H
ATOM    671  HE3 LYS    41      56.358  13.867  41.120  1.00  0.00           H
ATOM    672  NZ  LYS    41      58.076  12.772  40.708  1.00  0.00           N
ATOM    673  HZ1 LYS    41      58.477  13.477  40.106  1.00  0.00           H
ATOM    674  HZ2 LYS    41      57.571  12.119  40.127  1.00  0.00           H
ATOM    675  HZ3 LYS    41      58.923  12.327  41.032  1.00  0.00           H
ATOM    676  C   LYS    41      55.415  15.976  45.934  1.00  0.00           C
ATOM    677  O   LYS    41      54.289  15.681  45.523  1.00  0.00           O
ATOM    678  N   LYS    42      55.852  15.487  47.099  1.00  0.00           N
ATOM    679  H   LYS    42      56.785  15.732  47.396  1.00  0.00           H
ATOM    680  CA  LYS    42      54.986  14.762  48.114  1.00  0.00           C
ATOM    681  HA  LYS    42      54.309  14.010  47.708  1.00  0.00           H
ATOM    682  CB  LYS    42      55.836  14.010  49.141  1.00  0.00           C
ATOM    683  HB2 LYS    42      56.395  14.713  49.758  1.00  0.00           H
ATOM    684  HB3 LYS    42      55.265  13.515  49.926  1.00  0.00           H
ATOM    685  CG  LYS    42      56.734  12.987  48.298  1.00  0.00           C
ATOM    686  HG2 LYS    42      56.095  12.323  47.715  1.00  0.00           H
ATOM    687  HG3 LYS    42      57.351  13.633  47.672  1.00  0.00           H
ATOM    688  CD  LYS    42      57.670  12.125  49.282  1.00  0.00           C
ATOM    689  HD2 LYS    42      58.340  12.759  49.864  1.00  0.00           H
ATOM    690  HD3 LYS    42      56.947  11.660  49.951  1.00  0.00           H
ATOM    691  CE  LYS    42      58.548  11.119  48.415  1.00  0.00           C
ATOM    692  HE2 LYS    42      57.967  10.200  48.330  1.00  0.00           H
ATOM    693  HE3 LYS    42      58.645  11.498  47.397  1.00  0.00           H
ATOM    694  NZ  LYS    42      59.793  10.801  49.120  1.00  0.00           N
ATOM    695  HZ1 LYS    42      60.301  10.158  48.529  1.00  0.00           H
ATOM    696  HZ2 LYS    42      59.669  10.396  50.037  1.00  0.00           H
ATOM    697  HZ3 LYS    42      60.367  11.632  49.117  1.00  0.00           H
ATOM    698  C   LYS    42      53.902  15.557  48.820  1.00  0.00           C
ATOM    699  O   LYS    42      52.918  14.932  49.170  1.00  0.00           O
ATOM    700  N   GLY    43      54.111  16.868  49.046  1.00  0.00           N
ATOM    701  H   GLY    43      54.942  17.313  48.683  1.00  0.00           H
ATOM    702  CA  GLY    43      53.074  17.709  49.716  1.00  0.00           C
ATOM    703  HA2 GLY    43      53.249  18.707  49.315  1.00  0.00           H
ATOM    704  HA3 GLY    43      52.042  17.442  49.489  1.00  0.00           H
ATOM    705  C   GLY    43      53.152  17.753  51.268  1.00  0.00           C
ATOM    706  O   GLY    43      53.802  16.960  51.967  1.00  0.00           O
ATOM    707  N   GLY    44      52.463  18.704  51.777  1.00  0.00           N
ATOM    708  H   GLY    44      51.966  19.262  51.097  1.00  0.00           H
ATOM    709  CA  GLY    44      52.271  19.058  53.216  1.00  0.00           C
ATOM    710  HA2 GLY    44      52.462  18.163  53.808  1.00  0.00           H
ATOM    711  HA3 GLY    44      52.939  19.893  53.425  1.00  0.00           H
ATOM    712  C   GLY    44      50.786  19.463  53.528  1.00  0.00           C
ATOM    713  O   GLY    44      49.839  19.455  52.666  1.00  0.00           O
ATOM    714  N   ASN    45      50.670  19.881  54.823  1.00  0.00           N
ATOM    715  H   ASN    45      51.490  19.775  55.404  1.00  0.00           H
ATOM    716  CA  ASN    45      49.480  20.522  55.367  1.00  0.00           C
ATOM    717  HA  ASN    45      48.678  19.908  54.957  1.00  0.00           H
ATOM    718  CB  ASN    45      49.519  20.543  56.960  1.00  0.00           C
ATOM    719  HB2 ASN    45      50.538  20.860  57.182  1.00  0.00           H
ATOM    720  HB3 ASN    45      48.898  21.346  57.355  1.00  0.00           H
ATOM    721  CG  ASN    45      49.202  19.216  57.582  1.00  0.00           C
ATOM    722  OD1 ASN    45      48.599  18.279  57.011  1.00  0.00           O
ATOM    723  ND2 ASN    45      49.712  18.989  58.738  1.00  0.00           N
ATOM    724 HD21 ASN    45      50.050  19.705  59.365  1.00  0.00           H
ATOM    725 HD22 ASN    45      49.772  18.060  59.131  1.00  0.00           H
ATOM    726  C   ASN    45      49.159  21.978  54.817  1.00  0.00           C
ATOM    727  O   ASN    45      47.973  22.215  54.782  1.00  0.00           O
ATOM    728  N   ILE    46      50.101  22.847  54.473  1.00  0.00           N
ATOM    729  H   ILE    46      51.016  22.600  54.824  1.00  0.00           H
ATOM    730  CA  ILE    46      49.942  24.115  53.743  1.00  0.00           C
ATOM    731  HA  ILE    46      48.977  24.538  54.022  1.00  0.00           H
ATOM    732  CB  ILE    46      50.978  25.176  54.132  1.00  0.00           C
ATOM    733  HB  ILE    46      51.954  24.805  53.817  1.00  0.00           H
ATOM    734  CG2 ILE    46      50.765  26.513  53.381  1.00  0.00           C
ATOM    735 HG21 ILE    46      51.371  27.312  53.807  1.00  0.00           H
ATOM    736 HG22 ILE    46      49.751  26.861  53.581  1.00  0.00           H
ATOM    737 HG23 ILE    46      51.096  26.279  52.370  1.00  0.00           H
ATOM    738  CG1 ILE    46      51.003  25.410  55.711  1.00  0.00           C
ATOM    739 HG12 ILE    46      50.159  26.003  56.061  1.00  0.00           H
ATOM    740 HG13 ILE    46      51.090  24.486  56.283  1.00  0.00           H
ATOM    741  CD1 ILE    46      52.211  26.283  56.061  1.00  0.00           C
ATOM    742 HD11 ILE    46      52.147  26.463  57.134  1.00  0.00           H
ATOM    743 HD12 ILE    46      52.162  27.266  55.591  1.00  0.00           H
ATOM    744 HD13 ILE    46      53.177  25.783  55.983  1.00  0.00           H
ATOM    745  C   ILE    46      49.924  23.884  52.172  1.00  0.00           C
ATOM    746  O   ILE    46      50.915  23.431  51.624  1.00  0.00           O
ATOM    747  N   PRO    47      48.888  24.317  51.440  1.00  0.00           N
ATOM    748  CD  PRO    47      47.634  24.868  51.823  1.00  0.00           C
ATOM    749  HD2 PRO    47      47.720  25.953  51.886  1.00  0.00           H
ATOM    750  HD3 PRO    47      47.348  24.481  52.801  1.00  0.00           H
ATOM    751  CG  PRO    47      46.600  24.505  50.694  1.00  0.00           C
ATOM    752  HG2 PRO    47      45.735  25.166  50.734  1.00  0.00           H
ATOM    753  HG3 PRO    47      46.223  23.496  50.860  1.00  0.00           H
ATOM    754  CB  PRO    47      47.503  24.641  49.443  1.00  0.00           C
ATOM    755  HB2 PRO    47      47.525  25.681  49.119  1.00  0.00           H
ATOM    756  HB3 PRO    47      47.167  23.986  48.639  1.00  0.00           H
ATOM    757  CA  PRO    47      48.834  24.039  49.997  1.00  0.00           C
ATOM    758  HA  PRO    47      48.704  22.969  49.833  1.00  0.00           H
ATOM    759  C   PRO    47      50.027  24.591  49.227  1.00  0.00           C
ATOM    760  O   PRO    47      50.713  23.880  48.472  1.00  0.00           O
ATOM    761  N   MET    48      50.455  25.892  49.533  1.00  0.00           N
ATOM    762  H   MET    48      50.040  26.497  50.227  1.00  0.00           H
ATOM    763  CA  MET    48      51.471  26.617  48.714  1.00  0.00           C
ATOM    764  HA  MET    48      51.393  27.698  48.824  1.00  0.00           H
ATOM    765  CB  MET    48      52.888  26.136  48.904  1.00  0.00           C
ATOM    766  HB2 MET    48      53.020  25.090  48.625  1.00  0.00           H
ATOM    767  HB3 MET    48      53.524  26.737  48.254  1.00  0.00           H
ATOM    768  CG  MET    48      53.443  26.216  50.360  1.00  0.00           C
ATOM    769  HG2 MET    48      52.824  25.598  51.011  1.00  0.00           H
ATOM    770  HG3 MET    48      54.405  25.723  50.220  1.00  0.00           H
ATOM    771  SD  MET    48      53.568  27.883  51.084  1.00  0.00           S
ATOM    772  CE  MET    48      55.260  28.244  50.681  1.00  0.00           C
ATOM    773  HE1 MET    48      55.445  29.264  51.017  1.00  0.00           H
ATOM    774  HE2 MET    48      55.954  27.531  51.126  1.00  0.00           H
ATOM    775  HE3 MET    48      55.332  28.267  49.594  1.00  0.00           H
ATOM    776  C   MET    48      51.135  26.513  47.163  1.00  0.00           C
ATOM    777  O   MET    48      51.956  26.109  46.342  1.00  0.00           O
ATOM    778  N   ILE    49      49.911  26.830  46.791  1.00  0.00           N
ATOM    779  H   ILE    49      49.362  27.277  47.510  1.00  0.00           H
ATOM    780  CA  ILE    49      49.275  26.907  45.445  1.00  0.00           C
ATOM    781  HA  ILE    49      49.233  26.000  44.842  1.00  0.00           H
ATOM    782  CB  ILE    49      47.762  27.335  45.615  1.00  0.00           C
ATOM    783  HB  ILE    49      47.680  28.228  46.235  1.00  0.00           H
ATOM    784  CG2 ILE    49      47.069  27.780  44.354  1.00  0.00           C
ATOM    785 HG21 ILE    49      47.361  27.027  43.623  1.00  0.00           H
ATOM    786 HG22 ILE    49      47.469  28.736  44.015  1.00  0.00           H
ATOM    787 HG23 ILE    49      45.989  27.846  44.486  1.00  0.00           H
ATOM    788  CG1 ILE    49      47.021  26.192  46.324  1.00  0.00           C
ATOM    789 HG12 ILE    49      46.780  25.444  45.569  1.00  0.00           H
ATOM    790 HG13 ILE    49      47.773  25.693  46.934  1.00  0.00           H
ATOM    791  CD1 ILE    49      45.766  26.671  47.124  1.00  0.00           C
ATOM    792 HD11 ILE    49      45.348  25.756  47.544  1.00  0.00           H
ATOM    793 HD12 ILE    49      45.065  27.185  46.465  1.00  0.00           H
ATOM    794 HD13 ILE    49      45.986  27.327  47.966  1.00  0.00           H
ATOM    795  C   ILE    49      49.909  27.966  44.554  1.00  0.00           C
ATOM    796  O   ILE    49      50.089  29.084  45.002  1.00  0.00           O
ATOM    797  N   PRO    50      50.177  27.663  43.269  1.00  0.00           N
ATOM    798  CD  PRO    50      50.242  26.395  42.550  1.00  0.00           C
ATOM    799  HD2 PRO    50      49.460  25.742  42.937  1.00  0.00           H
ATOM    800  HD3 PRO    50      51.254  26.105  42.830  1.00  0.00           H
ATOM    801  CG  PRO    50      50.159  26.756  41.063  1.00  0.00           C
ATOM    802  HG2 PRO    50      49.138  26.871  40.699  1.00  0.00           H
ATOM    803  HG3 PRO    50      50.579  25.960  40.449  1.00  0.00           H
ATOM    804  CB  PRO    50      50.960  28.100  40.965  1.00  0.00           C
ATOM    805  HB2 PRO    50      50.637  28.684  40.103  1.00  0.00           H
ATOM    806  HB3 PRO    50      52.042  27.967  40.970  1.00  0.00           H
ATOM    807  CA  PRO    50      50.521  28.738  42.346  1.00  0.00           C
ATOM    808  HA  PRO    50      51.408  29.319  42.595  1.00  0.00           H
ATOM    809  C   PRO    50      49.423  29.811  42.020  1.00  0.00           C
ATOM    810  O   PRO    50      48.318  29.415  41.662  1.00  0.00           O
ATOM    811  N   GLY    51      49.770  31.109  42.041  1.00  0.00           N
ATOM    812  H   GLY    51      50.731  31.309  42.278  1.00  0.00           H
ATOM    813  CA  GLY    51      48.875  32.282  41.656  1.00  0.00           C
ATOM    814  HA2 GLY    51      47.836  32.087  41.922  1.00  0.00           H
ATOM    815  HA3 GLY    51      49.156  33.141  42.265  1.00  0.00           H
ATOM    816  C   GLY    51      48.943  32.710  40.225  1.00  0.00           C
ATOM    817  O   GLY    51      48.287  33.609  39.761  1.00  0.00           O
ATOM    818  N   TRP    52      49.853  32.016  39.542  1.00  0.00           N
ATOM    819  H   TRP    52      50.585  31.561  40.069  1.00  0.00           H
ATOM    820  CA  TRP    52      50.154  32.259  38.100  1.00  0.00           C
ATOM    821  HA  TRP    52      51.059  31.666  37.969  1.00  0.00           H
ATOM    822  CB  TRP    52      49.119  31.611  37.227  1.00  0.00           C
ATOM    823  HB2 TRP    52      48.093  31.938  37.399  1.00  0.00           H
ATOM    824  HB3 TRP    52      49.362  31.793  36.180  1.00  0.00           H
ATOM    825  CG  TRP    52      49.162  30.075  37.444  1.00  0.00           C
ATOM    826  CD1 TRP    52      48.197  29.354  38.054  1.00  0.00           C
ATOM    827  HD1 TRP    52      47.338  29.700  38.609  1.00  0.00           H
ATOM    828  NE1 TRP    52      48.576  28.025  37.953  1.00  0.00           N
ATOM    829  HE1 TRP    52      48.102  27.289  38.457  1.00  0.00           H
ATOM    830  CE2 TRP    52      49.740  27.831  37.263  1.00  0.00           C
ATOM    831  CZ2 TRP    52      50.496  26.682  36.868  1.00  0.00           C
ATOM    832  HZ2 TRP    52      50.232  25.674  37.154  1.00  0.00           H
ATOM    833  CH2 TRP    52      51.692  26.892  36.078  1.00  0.00           C
ATOM    834  HH2 TRP    52      52.329  26.033  35.932  1.00  0.00           H
ATOM    835  CZ3 TRP    52      52.186  28.189  35.855  1.00  0.00           C
ATOM    836  HZ3 TRP    52      53.119  28.352  35.335  1.00  0.00           H
ATOM    837  CE3 TRP    52      51.440  29.274  36.347  1.00  0.00           C
ATOM    838  HE3 TRP    52      51.773  30.233  35.980  1.00  0.00           H
ATOM    839  CD2 TRP    52      50.163  29.127  36.929  1.00  0.00           C
ATOM    840  C   TRP    52      50.493  33.714  37.594  1.00  0.00           C
ATOM    841  O   TRP    52      50.641  34.032  36.404  1.00  0.00           O
ATOM    842  N   VAL    53      50.770  34.582  38.593  1.00  0.00           N
ATOM    843  H   VAL    53      50.652  34.299  39.555  1.00  0.00           H
ATOM    844  CA  VAL    53      51.579  35.804  38.273  1.00  0.00           C
ATOM    845  HA  VAL    53      51.191  36.177  37.326  1.00  0.00           H
ATOM    846  CB  VAL    53      51.352  36.917  39.364  1.00  0.00           C
ATOM    847  HB  VAL    53      52.230  36.900  40.010  1.00  0.00           H
ATOM    848  CG1 VAL    53      51.379  38.294  38.659  1.00  0.00           C
ATOM    849 HG11 VAL    53      51.063  39.113  39.305  1.00  0.00           H
ATOM    850 HG12 VAL    53      52.334  38.450  38.158  1.00  0.00           H
ATOM    851 HG13 VAL    53      50.602  38.200  37.900  1.00  0.00           H
ATOM    852  CG2 VAL    53      50.050  36.844  40.180  1.00  0.00           C
ATOM    853 HG21 VAL    53      49.151  37.031  39.593  1.00  0.00           H
ATOM    854 HG22 VAL    53      50.169  37.633  40.922  1.00  0.00           H
ATOM    855 HG23 VAL    53      50.134  35.886  40.694  1.00  0.00           H
ATOM    856  C   VAL    53      53.105  35.419  38.027  1.00  0.00           C
ATOM    857  O   VAL    53      53.810  35.150  38.995  1.00  0.00           O
ATOM    858  N   MET    54      53.483  35.207  36.733  1.00  0.00           N
ATOM    859  H   MET    54      52.811  35.467  36.026  1.00  0.00           H
ATOM    860  CA  MET    54      54.852  34.909  36.220  1.00  0.00           C
ATOM    861  HA  MET    54      55.395  34.284  36.929  1.00  0.00           H
ATOM    862  CB  MET    54      54.718  34.029  34.921  1.00  0.00           C
ATOM    863  HB2 MET    54      54.010  34.507  34.243  1.00  0.00           H
ATOM    864  HB3 MET    54      55.701  33.937  34.460  1.00  0.00           H
ATOM    865  CG  MET    54      54.206  32.575  35.070  1.00  0.00           C
ATOM    866  HG2 MET    54      55.011  32.053  35.588  1.00  0.00           H
ATOM    867  HG3 MET    54      53.397  32.642  35.797  1.00  0.00           H
ATOM    868  SD  MET    54      53.848  31.554  33.663  1.00  0.00           S
ATOM    869  CE  MET    54      55.570  31.099  33.152  1.00  0.00           C
ATOM    870  HE1 MET    54      56.070  31.981  32.752  1.00  0.00           H
ATOM    871  HE2 MET    54      56.124  30.474  33.852  1.00  0.00           H
ATOM    872  HE3 MET    54      55.267  30.440  32.338  1.00  0.00           H
ATOM    873  C   MET    54      55.773  36.149  35.919  1.00  0.00           C
ATOM    874  O   MET    54      56.886  36.000  35.399  1.00  0.00           O
ATOM    875  N   ASP    55      55.204  37.286  36.273  1.00  0.00           N
ATOM    876  H   ASP    55      54.274  37.402  36.650  1.00  0.00           H
ATOM    877  CA  ASP    55      55.846  38.590  36.226  1.00  0.00           C
ATOM    878  HA  ASP    55      56.908  38.379  36.097  1.00  0.00           H
ATOM    879  CB  ASP    55      55.290  39.341  34.969  1.00  0.00           C
ATOM    880  HB2 ASP    55      54.353  39.831  35.232  1.00  0.00           H
ATOM    881  HB3 ASP    55      55.903  40.226  34.797  1.00  0.00           H
ATOM    882  CG  ASP    55      55.226  38.528  33.685  1.00  0.00           C
ATOM    883  OD1 ASP    55      56.212  38.327  32.980  1.00  0.00           O
ATOM    884  OD2 ASP    55      54.059  38.162  33.455  1.00  0.00           O
ATOM    885  C   ASP    55      55.536  39.421  37.468  1.00  0.00           C
ATOM    886  O   ASP    55      54.622  39.163  38.202  1.00  0.00           O
ATOM    887  N   PHE    56      56.309  40.505  37.538  1.00  0.00           N
ATOM    888  H   PHE    56      56.935  40.638  36.757  1.00  0.00           H
ATOM    889  CA  PHE    56      56.210  41.637  38.371  1.00  0.00           C
ATOM    890  HA  PHE    56      55.841  41.415  39.372  1.00  0.00           H
ATOM    891  CB  PHE    56      57.562  42.190  38.682  1.00  0.00           C
ATOM    892  HB2 PHE    56      57.928  42.434  37.684  1.00  0.00           H
ATOM    893  HB3 PHE    56      57.455  43.069  39.317  1.00  0.00           H
ATOM    894  CG  PHE    56      58.402  41.137  39.403  1.00  0.00           C
ATOM    895  CD1 PHE    56      57.903  40.052  40.252  1.00  0.00           C
ATOM    896  HD1 PHE    56      56.846  39.885  40.397  1.00  0.00           H
ATOM    897  CE1 PHE    56      58.833  39.289  41.021  1.00  0.00           C
ATOM    898  HE1 PHE    56      58.465  38.541  41.708  1.00  0.00           H
ATOM    899  CZ  PHE    56      60.201  39.507  40.847  1.00  0.00           C
ATOM    900  HZ  PHE    56      60.852  38.814  41.359  1.00  0.00           H
ATOM    901  CE2 PHE    56      60.678  40.526  40.038  1.00  0.00           C
ATOM    902  HE2 PHE    56      61.749  40.643  39.972  1.00  0.00           H
ATOM    903  CD2 PHE    56      59.799  41.297  39.298  1.00  0.00           C
ATOM    904  HD2 PHE    56      60.182  42.163  38.778  1.00  0.00           H
ATOM    905  C   PHE    56      55.324  42.643  37.680  1.00  0.00           C
ATOM    906  O   PHE    56      55.394  42.839  36.425  1.00  0.00           O
ATOM    907  N   PRO    57      54.299  43.259  38.240  1.00  0.00           N
ATOM    908  CD  PRO    57      53.999  43.232  39.672  1.00  0.00           C
ATOM    909  HD2 PRO    57      54.893  43.506  40.231  1.00  0.00           H
ATOM    910  HD3 PRO    57      53.417  42.329  39.855  1.00  0.00           H
ATOM    911  CG  PRO    57      53.142  44.507  40.024  1.00  0.00           C
ATOM    912  HG2 PRO    57      53.605  45.207  40.720  1.00  0.00           H
ATOM    913  HG3 PRO    57      52.205  44.148  40.450  1.00  0.00           H
ATOM    914  CB  PRO    57      52.855  45.154  38.700  1.00  0.00           C
ATOM    915  HB2 PRO    57      52.874  46.244  38.742  1.00  0.00           H
ATOM    916  HB3 PRO    57      51.898  44.714  38.422  1.00  0.00           H
ATOM    917  CA  PRO    57      53.910  44.577  37.714  1.00  0.00           C
ATOM    918  HA  PRO    57      53.729  44.631  36.641  1.00  0.00           H
ATOM    919  C   PRO    57      55.219  45.469  37.801  1.00  0.00           C
ATOM    920  O   PRO    57      55.990  45.400  38.748  1.00  0.00           O
ATOM    921  N   THR    58      55.535  46.206  36.783  1.00  0.00           N
ATOM    922  H   THR    58      54.903  46.190  35.995  1.00  0.00           H
ATOM    923  CA  THR    58      56.632  47.196  36.745  1.00  0.00           C
ATOM    924  HA  THR    58      57.414  46.899  37.443  1.00  0.00           H
ATOM    925  CB  THR    58      57.205  47.361  35.348  1.00  0.00           C
ATOM    926  HB  THR    58      57.910  48.193  35.341  1.00  0.00           H
ATOM    927  CG2 THR    58      57.749  46.042  34.722  1.00  0.00           C
ATOM    928 HG21 THR    58      57.510  45.950  33.663  1.00  0.00           H
ATOM    929 HG22 THR    58      57.553  45.078  35.191  1.00  0.00           H
ATOM    930 HG23 THR    58      58.830  46.014  34.862  1.00  0.00           H
ATOM    931  OG1 THR    58      56.168  47.806  34.485  1.00  0.00           O
ATOM    932  HG1 THR    58      55.439  47.191  34.376  1.00  0.00           H
ATOM    933  C   THR    58      56.332  48.528  37.312  1.00  0.00           C
ATOM    934  O   THR    58      57.290  49.296  37.647  1.00  0.00           O
ATOM    935  N   GLY    59      55.085  48.899  37.246  1.00  0.00           N
ATOM    936  H   GLY    59      54.388  48.237  36.934  1.00  0.00           H
ATOM    937  CA  GLY    59      54.647  50.318  37.152  1.00  0.00           C
ATOM    938  HA2 GLY    59      53.962  50.484  37.984  1.00  0.00           H
ATOM    939  HA3 GLY    59      55.541  50.913  37.337  1.00  0.00           H
ATOM    940  C   GLY    59      53.865  50.699  35.879  1.00  0.00           C
ATOM    941  O   GLY    59      53.176  51.729  35.852  1.00  0.00           O
ATOM    942  N   LYS    60      54.126  50.035  34.736  1.00  0.00           N
ATOM    943  H   LYS    60      54.482  49.099  34.870  1.00  0.00           H
ATOM    944  CA  LYS    60      53.848  50.526  33.398  1.00  0.00           C
ATOM    945  HA  LYS    60      53.695  51.605  33.412  1.00  0.00           H
ATOM    946  CB  LYS    60      55.008  50.153  32.401  1.00  0.00           C
ATOM    947  HB2 LYS    60      55.267  49.123  32.644  1.00  0.00           H
ATOM    948  HB3 LYS    60      54.633  50.177  31.378  1.00  0.00           H
ATOM    949  CG  LYS    60      56.170  51.137  32.586  1.00  0.00           C
ATOM    950  HG2 LYS    60      55.949  52.157  32.273  1.00  0.00           H
ATOM    951  HG3 LYS    60      56.417  51.206  33.645  1.00  0.00           H
ATOM    952  CD  LYS    60      57.405  50.506  31.869  1.00  0.00           C
ATOM    953  HD2 LYS    60      57.778  49.575  32.297  1.00  0.00           H
ATOM    954  HD3 LYS    60      57.099  50.156  30.883  1.00  0.00           H
ATOM    955  CE  LYS    60      58.563  51.548  31.878  1.00  0.00           C
ATOM    956  HE2 LYS    60      59.279  51.191  31.136  1.00  0.00           H
ATOM    957  HE3 LYS    60      58.173  52.488  31.487  1.00  0.00           H
ATOM    958  NZ  LYS    60      59.109  51.698  33.204  1.00  0.00           N
ATOM    959  HZ1 LYS    60      59.289  50.788  33.603  1.00  0.00           H
ATOM    960  HZ2 LYS    60      58.486  52.132  33.871  1.00  0.00           H
ATOM    961  HZ3 LYS    60      59.948  52.258  33.155  1.00  0.00           H
ATOM    962  C   LYS    60      52.601  49.961  32.784  1.00  0.00           C
ATOM    963  O   LYS    60      52.141  50.332  31.662  1.00  0.00           O
ATOM    964  N   GLU    61      52.039  48.995  33.587  1.00  0.00           N
ATOM    965  H   GLU    61      52.641  48.708  34.345  1.00  0.00           H
ATOM    966  CA  GLU    61      50.817  48.344  33.195  1.00  0.00           C
ATOM    967  HA  GLU    61      51.034  47.696  32.345  1.00  0.00           H
ATOM    968  CB  GLU    61      50.436  47.319  34.323  1.00  0.00           C
ATOM    969  HB2 GLU    61      50.139  47.808  35.251  1.00  0.00           H
ATOM    970  HB3 GLU    61      49.557  46.799  33.943  1.00  0.00           H
ATOM    971  CG  GLU    61      51.553  46.307  34.349  1.00  0.00           C
ATOM    972  HG2 GLU    61      51.217  45.453  34.937  1.00  0.00           H
ATOM    973  HG3 GLU    61      51.656  45.905  33.341  1.00  0.00           H
ATOM    974  CD  GLU    61      52.848  46.738  34.950  1.00  0.00           C
ATOM    975  OE1 GLU    61      52.874  47.652  35.772  1.00  0.00           O
ATOM    976  OE2 GLU    61      53.932  46.242  34.502  1.00  0.00           O
ATOM    977  C   GLU    61      49.667  49.345  32.901  1.00  0.00           C
ATOM    978  O   GLU    61      49.248  50.114  33.792  1.00  0.00           O
ATOM    979  N   SER    62      49.129  49.392  31.636  1.00  0.00           N
ATOM    980  H   SER    62      49.416  48.712  30.947  1.00  0.00           H
ATOM    981  CA  SER    62      48.356  50.543  31.144  1.00  0.00           C
ATOM    982  HA  SER    62      47.887  50.873  32.071  1.00  0.00           H
ATOM    983  CB  SER    62      49.137  51.561  30.444  1.00  0.00           C
ATOM    984  HB2 SER    62      49.975  51.806  31.096  1.00  0.00           H
ATOM    985  HB3 SER    62      49.448  51.175  29.473  1.00  0.00           H
ATOM    986  OG  SER    62      48.259  52.630  30.222  1.00  0.00           O
ATOM    987  HG  SER    62      48.751  53.450  30.300  1.00  0.00           H
ATOM    988  C   SER    62      47.249  50.015  30.187  1.00  0.00           C
ATOM    989  O   SER    62      47.666  49.377  29.219  1.00  0.00           O
ATOM    990  N   GLY    63      45.957  50.263  30.339  1.00  0.00           N
ATOM    991  H   GLY    63      45.525  50.601  31.187  1.00  0.00           H
ATOM    992  CA  GLY    63      44.925  49.886  29.334  1.00  0.00           C
ATOM    993  HA2 GLY    63      44.971  50.645  28.553  1.00  0.00           H
ATOM    994  HA3 GLY    63      44.998  48.900  28.876  1.00  0.00           H
ATOM    995  C   GLY    63      43.580  50.077  30.097  1.00  0.00           C
ATOM    996  O   GLY    63      43.610  50.334  31.281  1.00  0.00           O
ATOM    997  N   ASP    64      42.381  49.911  29.509  1.00  0.00           N
ATOM    998  H   ASP    64      42.376  49.531  28.573  1.00  0.00           H
ATOM    999  CA  ASP    64      41.068  49.801  30.124  1.00  0.00           C
ATOM   1000  HA  ASP    64      41.029  50.310  31.087  1.00  0.00           H
ATOM   1001  CB  ASP    64      39.960  50.353  29.255  1.00  0.00           C
ATOM   1002  HB2 ASP    64      39.835  49.771  28.342  1.00  0.00           H
ATOM   1003  HB3 ASP    64      39.075  50.432  29.887  1.00  0.00           H
ATOM   1004  CG  ASP    64      40.176  51.755  28.693  1.00  0.00           C
ATOM   1005  OD1 ASP    64      39.876  52.000  27.517  1.00  0.00           O
ATOM   1006  OD2 ASP    64      40.610  52.707  29.467  1.00  0.00           O
ATOM   1007  C   ASP    64      40.813  48.235  30.364  1.00  0.00           C
ATOM   1008  O   ASP    64      41.142  47.432  29.447  1.00  0.00           O
ATOM   1009  N   PHE    65      40.228  47.819  31.480  1.00  0.00           N
ATOM   1010  H   PHE    65      39.785  48.484  32.098  1.00  0.00           H
ATOM   1011  CA  PHE    65      39.994  46.435  31.845  1.00  0.00           C
ATOM   1012  HA  PHE    65      39.875  45.811  30.960  1.00  0.00           H
ATOM   1013  CB  PHE    65      41.187  45.822  32.536  1.00  0.00           C
ATOM   1014  HB2 PHE    65      41.384  46.288  33.501  1.00  0.00           H
ATOM   1015  HB3 PHE    65      40.955  44.791  32.805  1.00  0.00           H
ATOM   1016  CG  PHE    65      42.446  45.825  31.733  1.00  0.00           C
ATOM   1017  CD1 PHE    65      42.602  44.996  30.638  1.00  0.00           C
ATOM   1018  HD1 PHE    65      41.828  44.258  30.491  1.00  0.00           H
ATOM   1019  CE1 PHE    65      43.759  45.037  29.887  1.00  0.00           C
ATOM   1020  HE1 PHE    65      43.942  44.389  29.043  1.00  0.00           H
ATOM   1021  CZ  PHE    65      44.735  45.953  30.168  1.00  0.00           C
ATOM   1022  HZ  PHE    65      45.628  45.992  29.562  1.00  0.00           H
ATOM   1023  CE2 PHE    65      44.592  46.820  31.267  1.00  0.00           C
ATOM   1024  HE2 PHE    65      45.376  47.529  31.490  1.00  0.00           H
ATOM   1025  CD2 PHE    65      43.398  46.852  31.995  1.00  0.00           C
ATOM   1026  HD2 PHE    65      43.272  47.661  32.699  1.00  0.00           H
ATOM   1027  C   PHE    65      38.780  46.307  32.791  1.00  0.00           C
ATOM   1028  O   PHE    65      38.477  47.237  33.558  1.00  0.00           O
ATOM   1029  N   LEU    66      38.026  45.201  32.753  1.00  0.00           N
ATOM   1030  H   LEU    66      38.139  44.512  32.024  1.00  0.00           H
ATOM   1031  CA  LEU    66      36.873  44.958  33.636  1.00  0.00           C
ATOM   1032  HA  LEU    66      36.571  45.922  34.046  1.00  0.00           H
ATOM   1033  CB  LEU    66      35.700  44.340  32.764  1.00  0.00           C
ATOM   1034  HB2 LEU    66      36.132  43.535  32.170  1.00  0.00           H
ATOM   1035  HB3 LEU    66      35.003  43.910  33.483  1.00  0.00           H
ATOM   1036  CG  LEU    66      35.053  45.368  31.860  1.00  0.00           C
ATOM   1037  HG  LEU    66      35.746  45.960  31.263  1.00  0.00           H
ATOM   1038  CD1 LEU    66      34.357  44.601  30.805  1.00  0.00           C
ATOM   1039 HD11 LEU    66      33.795  45.237  30.121  1.00  0.00           H
ATOM   1040 HD12 LEU    66      33.643  43.924  31.275  1.00  0.00           H
ATOM   1041 HD13 LEU    66      35.148  44.077  30.269  1.00  0.00           H
ATOM   1042  CD2 LEU    66      34.051  46.228  32.486  1.00  0.00           C
ATOM   1043 HD21 LEU    66      33.114  45.684  32.604  1.00  0.00           H
ATOM   1044 HD22 LEU    66      34.368  46.393  33.516  1.00  0.00           H
ATOM   1045 HD23 LEU    66      33.820  47.163  31.976  1.00  0.00           H
ATOM   1046  C   LEU    66      37.351  43.974  34.771  1.00  0.00           C
ATOM   1047  O   LEU    66      38.231  43.187  34.564  1.00  0.00           O
ATOM   1048  N   ALA    67      36.599  43.958  35.850  1.00  0.00           N
ATOM   1049  H   ALA    67      35.817  44.595  35.907  1.00  0.00           H
ATOM   1050  CA  ALA    67      36.961  43.110  37.063  1.00  0.00           C
ATOM   1051  HA  ALA    67      37.302  42.123  36.750  1.00  0.00           H
ATOM   1052  CB  ALA    67      38.051  43.840  37.855  1.00  0.00           C
ATOM   1053  HB1 ALA    67      38.182  43.168  38.702  1.00  0.00           H
ATOM   1054  HB2 ALA    67      37.776  44.850  38.159  1.00  0.00           H
ATOM   1055  HB3 ALA    67      38.914  44.112  37.248  1.00  0.00           H
ATOM   1056  C   ALA    67      35.662  42.810  37.834  1.00  0.00           C
ATOM   1057  O   ALA    67      34.791  43.631  37.974  1.00  0.00           O
ATOM   1058  N   ILE    68      35.520  41.541  38.295  1.00  0.00           N
ATOM   1059  H   ILE    68      36.303  40.903  38.291  1.00  0.00           H
ATOM   1060  CA  ILE    68      34.259  41.142  38.966  1.00  0.00           C
ATOM   1061  HA  ILE    68      33.759  42.057  39.284  1.00  0.00           H
ATOM   1062  CB  ILE    68      33.257  40.413  37.979  1.00  0.00           C
ATOM   1063  HB  ILE    68      32.295  40.368  38.488  1.00  0.00           H
ATOM   1064  CG2 ILE    68      33.002  41.286  36.784  1.00  0.00           C
ATOM   1065 HG21 ILE    68      32.927  42.339  37.054  1.00  0.00           H
ATOM   1066 HG22 ILE    68      32.080  40.989  36.284  1.00  0.00           H
ATOM   1067 HG23 ILE    68      33.863  41.165  36.127  1.00  0.00           H
ATOM   1068  CG1 ILE    68      33.574  38.995  37.715  1.00  0.00           C
ATOM   1069 HG12 ILE    68      34.612  38.875  37.403  1.00  0.00           H
ATOM   1070 HG13 ILE    68      33.329  38.343  38.553  1.00  0.00           H
ATOM   1071  CD1 ILE    68      32.704  38.377  36.649  1.00  0.00           C
ATOM   1072 HD11 ILE    68      32.523  37.336  36.918  1.00  0.00           H
ATOM   1073 HD12 ILE    68      33.227  38.488  35.700  1.00  0.00           H
ATOM   1074 HD13 ILE    68      31.685  38.752  36.554  1.00  0.00           H
ATOM   1075  C   ILE    68      34.544  40.316  40.252  1.00  0.00           C
ATOM   1076  O   ILE    68      35.535  39.644  40.354  1.00  0.00           O
ATOM   1077  N   ASP    69      33.673  40.392  41.251  1.00  0.00           N
ATOM   1078  H   ASP    69      32.848  40.969  41.177  1.00  0.00           H
ATOM   1079  CA  ASP    69      33.867  39.526  42.397  1.00  0.00           C
ATOM   1080  HA  ASP    69      34.571  38.695  42.363  1.00  0.00           H
ATOM   1081  CB  ASP    69      34.309  40.348  43.664  1.00  0.00           C
ATOM   1082  HB2 ASP    69      35.143  40.959  43.319  1.00  0.00           H
ATOM   1083  HB3 ASP    69      33.386  40.842  43.969  1.00  0.00           H
ATOM   1084  CG  ASP    69      34.766  39.500  44.885  1.00  0.00           C
ATOM   1085  OD1 ASP    69      34.542  38.306  44.902  1.00  0.00           O
ATOM   1086  OD2 ASP    69      35.173  40.058  45.900  1.00  0.00           O
ATOM   1087  C   ASP    69      32.502  38.848  42.816  1.00  0.00           C
ATOM   1088  O   ASP    69      31.479  39.537  42.990  1.00  0.00           O
ATOM   1089  N   LEU    70      32.378  37.541  42.972  1.00  0.00           N
ATOM   1090  H   LEU    70      33.193  36.977  42.780  1.00  0.00           H
ATOM   1091  CA  LEU    70      31.130  36.848  43.370  1.00  0.00           C
ATOM   1092  HA  LEU    70      30.331  37.549  43.127  1.00  0.00           H
ATOM   1093  CB  LEU    70      31.088  35.517  42.676  1.00  0.00           C
ATOM   1094  HB2 LEU    70      31.120  35.805  41.625  1.00  0.00           H
ATOM   1095  HB3 LEU    70      31.951  34.902  42.933  1.00  0.00           H
ATOM   1096  CG  LEU    70      29.733  34.769  42.890  1.00  0.00           C
ATOM   1097  HG  LEU    70      29.620  34.667  43.969  1.00  0.00           H
ATOM   1098  CD1 LEU    70      28.580  35.528  42.310  1.00  0.00           C
ATOM   1099 HD11 LEU    70      27.638  34.991  42.422  1.00  0.00           H
ATOM   1100 HD12 LEU    70      28.664  35.701  41.237  1.00  0.00           H
ATOM   1101 HD13 LEU    70      28.421  36.472  42.830  1.00  0.00           H
ATOM   1102  CD2 LEU    70      29.960  33.384  42.227  1.00  0.00           C
ATOM   1103 HD21 LEU    70      30.867  32.959  42.656  1.00  0.00           H
ATOM   1104 HD22 LEU    70      29.133  32.692  42.381  1.00  0.00           H
ATOM   1105 HD23 LEU    70      29.978  33.601  41.159  1.00  0.00           H
ATOM   1106  C   LEU    70      30.925  36.600  44.891  1.00  0.00           C
ATOM   1107  O   LEU    70      31.847  36.164  45.504  1.00  0.00           O
ATOM   1108  N   GLY    71      29.837  37.105  45.497  1.00  0.00           N
ATOM   1109  H   GLY    71      29.145  37.504  44.879  1.00  0.00           H
ATOM   1110  CA  GLY    71      29.549  37.015  46.881  1.00  0.00           C
ATOM   1111  HA2 GLY    71      30.257  36.348  47.371  1.00  0.00           H
ATOM   1112  HA3 GLY    71      29.563  38.004  47.340  1.00  0.00           H
ATOM   1113  C   GLY    71      28.193  36.406  47.155  1.00  0.00           C
ATOM   1114  O   GLY    71      27.325  36.367  46.283  1.00  0.00           O
ATOM   1115  N   GLY    72      27.918  36.000  48.417  1.00  0.00           N
ATOM   1116  H   GLY    72      28.625  36.214  49.106  1.00  0.00           H
ATOM   1117  CA  GLY    72      26.718  35.453  48.932  1.00  0.00           C
ATOM   1118  HA2 GLY    72      26.668  34.464  48.477  1.00  0.00           H
ATOM   1119  HA3 GLY    72      26.838  35.199  49.985  1.00  0.00           H
ATOM   1120  C   GLY    72      25.401  36.246  48.882  1.00  0.00           C
ATOM   1121  O   GLY    72      24.337  35.731  49.142  1.00  0.00           O
ATOM   1122  N   THR    73      25.391  37.512  48.441  1.00  0.00           N
ATOM   1123  H   THR    73      26.257  37.917  48.116  1.00  0.00           H
ATOM   1124  CA  THR    73      24.229  38.315  48.214  1.00  0.00           C
ATOM   1125  HA  THR    73      23.365  37.711  47.936  1.00  0.00           H
ATOM   1126  CB  THR    73      23.847  38.879  49.571  1.00  0.00           C
ATOM   1127  HB  THR    73      23.470  38.081  50.211  1.00  0.00           H
ATOM   1128  CG2 THR    73      25.098  39.435  50.391  1.00  0.00           C
ATOM   1129 HG21 THR    73      25.588  40.246  49.852  1.00  0.00           H
ATOM   1130 HG22 THR    73      25.707  38.538  50.505  1.00  0.00           H
ATOM   1131 HG23 THR    73      24.772  39.812  51.360  1.00  0.00           H
ATOM   1132  OG1 THR    73      22.764  39.778  49.618  1.00  0.00           O
ATOM   1133  HG1 THR    73      21.976  39.290  49.868  1.00  0.00           H
ATOM   1134  C   THR    73      24.291  39.346  47.139  1.00  0.00           C
ATOM   1135  O   THR    73      23.272  39.724  46.601  1.00  0.00           O
ATOM   1136  N   ASN    74      25.455  39.875  46.755  1.00  0.00           N
ATOM   1137  H   ASN    74      26.295  39.443  47.114  1.00  0.00           H
ATOM   1138  CA  ASN    74      25.716  40.901  45.685  1.00  0.00           C
ATOM   1139  HA  ASN    74      24.926  40.982  44.939  1.00  0.00           H
ATOM   1140  CB  ASN    74      25.949  42.219  46.494  1.00  0.00           C
ATOM   1141  HB2 ASN    74      26.488  41.982  47.412  1.00  0.00           H
ATOM   1142  HB3 ASN    74      26.689  42.898  46.070  1.00  0.00           H
ATOM   1143  CG  ASN    74      24.590  42.813  46.865  1.00  0.00           C
ATOM   1144  OD1 ASN    74      23.896  43.297  45.994  1.00  0.00           O
ATOM   1145  ND2 ASN    74      24.266  42.955  48.129  1.00  0.00           N
ATOM   1146 HD21 ASN    74      24.933  42.788  48.869  1.00  0.00           H
ATOM   1147 HD22 ASN    74      23.303  43.204  48.307  1.00  0.00           H
ATOM   1148  C   ASN    74      27.010  40.514  44.919  1.00  0.00           C
ATOM   1149  O   ASN    74      28.112  40.287  45.538  1.00  0.00           O
ATOM   1150  N   LEU    75      26.907  40.715  43.591  1.00  0.00           N
ATOM   1151  H   LEU    75      26.013  41.098  43.319  1.00  0.00           H
ATOM   1152  CA  LEU    75      27.926  40.625  42.602  1.00  0.00           C
ATOM   1153  HA  LEU    75      28.721  39.974  42.966  1.00  0.00           H
ATOM   1154  CB  LEU    75      27.347  40.077  41.332  1.00  0.00           C
ATOM   1155  HB2 LEU    75      27.094  39.021  41.415  1.00  0.00           H
ATOM   1156  HB3 LEU    75      26.369  40.544  41.215  1.00  0.00           H
ATOM   1157  CG  LEU    75      28.051  40.409  40.032  1.00  0.00           C
ATOM   1158  HG  LEU    75      28.324  41.460  39.946  1.00  0.00           H
ATOM   1159  CD1 LEU    75      29.351  39.591  39.861  1.00  0.00           C
ATOM   1160 HD11 LEU    75      29.583  39.427  38.808  1.00  0.00           H
ATOM   1161 HD12 LEU    75      29.356  38.549  40.182  1.00  0.00           H
ATOM   1162 HD13 LEU    75      30.239  40.007  40.337  1.00  0.00           H
ATOM   1163  CD2 LEU    75      27.100  40.043  38.878  1.00  0.00           C
ATOM   1164 HD21 LEU    75      26.977  38.970  39.025  1.00  0.00           H
ATOM   1165 HD22 LEU    75      26.162  40.593  38.957  1.00  0.00           H
ATOM   1166 HD23 LEU    75      27.613  40.306  37.953  1.00  0.00           H
ATOM   1167  C   LEU    75      28.481  42.086  42.535  1.00  0.00           C
ATOM   1168  O   LEU    75      27.816  43.058  42.260  1.00  0.00           O
ATOM   1169  N   ARG    76      29.816  42.136  42.658  1.00  0.00           N
ATOM   1170  H   ARG    76      30.376  41.373  43.010  1.00  0.00           H
ATOM   1171  CA  ARG    76      30.577  43.390  42.400  1.00  0.00           C
ATOM   1172  HA  ARG    76      29.890  44.212  42.598  1.00  0.00           H
ATOM   1173  CB  ARG    76      31.863  43.291  43.266  1.00  0.00           C
ATOM   1174  HB2 ARG    76      31.688  43.107  44.326  1.00  0.00           H
ATOM   1175  HB3 ARG    76      32.567  42.546  42.894  1.00  0.00           H
ATOM   1176  CG  ARG    76      32.578  44.658  43.182  1.00  0.00           C
ATOM   1177  HG2 ARG    76      32.707  45.071  42.181  1.00  0.00           H
ATOM   1178  HG3 ARG    76      31.981  45.429  43.669  1.00  0.00           H
ATOM   1179  CD  ARG    76      34.025  44.561  43.829  1.00  0.00           C
ATOM   1180  HD2 ARG    76      33.888  44.169  44.837  1.00  0.00           H
ATOM   1181  HD3 ARG    76      34.689  43.924  43.245  1.00  0.00           H
ATOM   1182  NE  ARG    76      34.640  45.927  43.809  1.00  0.00           N
ATOM   1183  HE  ARG    76      33.978  46.689  43.814  1.00  0.00           H
ATOM   1184  CZ  ARG    76      35.904  46.229  44.061  1.00  0.00           C
ATOM   1185  NH1 ARG    76      36.851  45.418  44.451  1.00  0.00           N
ATOM   1186 HH11 ARG    76      36.566  44.483  44.704  1.00  0.00           H
ATOM   1187 HH12 ARG    76      37.820  45.682  44.559  1.00  0.00           H
ATOM   1188  NH2 ARG    76      36.382  47.416  43.962  1.00  0.00           N
ATOM   1189 HH21 ARG    76      35.829  48.255  43.856  1.00  0.00           H
ATOM   1190 HH22 ARG    76      37.362  47.625  43.838  1.00  0.00           H
ATOM   1191  C   ARG    76      30.886  43.293  40.891  1.00  0.00           C
ATOM   1192  O   ARG    76      31.476  42.367  40.379  1.00  0.00           O
ATOM   1193  N   VAL    77      30.625  44.394  40.218  1.00  0.00           N
ATOM   1194  H   VAL    77      30.144  45.101  40.755  1.00  0.00           H
ATOM   1195  CA  VAL    77      31.140  44.624  38.838  1.00  0.00           C
ATOM   1196  HA  VAL    77      31.881  43.880  38.548  1.00  0.00           H
ATOM   1197  CB  VAL    77      30.000  44.539  37.753  1.00  0.00           C
ATOM   1198  HB  VAL    77      29.109  45.132  37.958  1.00  0.00           H
ATOM   1199  CG1 VAL    77      30.514  44.981  36.391  1.00  0.00           C
ATOM   1200 HG11 VAL    77      31.404  44.479  36.012  1.00  0.00           H
ATOM   1201 HG12 VAL    77      29.772  44.723  35.636  1.00  0.00           H
ATOM   1202 HG13 VAL    77      30.656  46.061  36.439  1.00  0.00           H
ATOM   1203  CG2 VAL    77      29.406  43.157  37.593  1.00  0.00           C
ATOM   1204 HG21 VAL    77      28.352  43.309  37.359  1.00  0.00           H
ATOM   1205 HG22 VAL    77      29.530  42.567  38.501  1.00  0.00           H
ATOM   1206 HG23 VAL    77      29.953  42.590  36.840  1.00  0.00           H
ATOM   1207  C   VAL    77      32.015  45.957  38.849  1.00  0.00           C
ATOM   1208  O   VAL    77      31.600  46.937  39.423  1.00  0.00           O
ATOM   1209  N   VAL    78      33.176  45.992  38.221  1.00  0.00           N
ATOM   1210  H   VAL    78      33.421  45.186  37.664  1.00  0.00           H
ATOM   1211  CA  VAL    78      34.250  47.022  38.236  1.00  0.00           C
ATOM   1212  HA  VAL    78      33.676  47.886  38.574  1.00  0.00           H
ATOM   1213  CB  VAL    78      35.461  46.759  39.268  1.00  0.00           C
ATOM   1214  HB  VAL    78      36.289  46.180  38.859  1.00  0.00           H
ATOM   1215  CG1 VAL    78      36.178  48.084  39.537  1.00  0.00           C
ATOM   1216 HG11 VAL    78      36.578  48.462  38.596  1.00  0.00           H
ATOM   1217 HG12 VAL    78      35.440  48.794  39.910  1.00  0.00           H
ATOM   1218 HG13 VAL    78      36.957  47.919  40.282  1.00  0.00           H
ATOM   1219  CG2 VAL    78      35.048  46.116  40.547  1.00  0.00           C
ATOM   1220 HG21 VAL    78      34.213  46.711  40.917  1.00  0.00           H
ATOM   1221 HG22 VAL    78      35.874  46.059  41.256  1.00  0.00           H
ATOM   1222 HG23 VAL    78      34.718  45.100  40.327  1.00  0.00           H
ATOM   1223  C   VAL    78      34.797  47.308  36.789  1.00  0.00           C
ATOM   1224  O   VAL    78      35.063  46.382  36.070  1.00  0.00           O
ATOM   1225  N   LEU    79      34.973  48.558  36.426  1.00  0.00           N
ATOM   1226  H   LEU    79      34.552  49.237  37.044  1.00  0.00           H
ATOM   1227  CA  LEU    79      35.566  49.015  35.195  1.00  0.00           C
ATOM   1228  HA  LEU    79      35.915  48.192  34.571  1.00  0.00           H
ATOM   1229  CB  LEU    79      34.639  49.731  34.184  1.00  0.00           C
ATOM   1230  HB2 LEU    79      33.761  49.122  33.969  1.00  0.00           H
ATOM   1231  HB3 LEU    79      34.179  50.622  34.612  1.00  0.00           H
ATOM   1232  CG  LEU    79      35.376  50.228  32.939  1.00  0.00           C
ATOM   1233  HG  LEU    79      36.389  50.572  33.148  1.00  0.00           H
ATOM   1234  CD1 LEU    79      35.752  49.131  31.875  1.00  0.00           C
ATOM   1235 HD11 LEU    79      36.018  48.161  32.295  1.00  0.00           H
ATOM   1236 HD12 LEU    79      36.728  49.446  31.504  1.00  0.00           H
ATOM   1237 HD13 LEU    79      35.045  49.187  31.048  1.00  0.00           H
ATOM   1238  CD2 LEU    79      34.482  51.351  32.239  1.00  0.00           C
ATOM   1239 HD21 LEU    79      34.405  52.321  32.730  1.00  0.00           H
ATOM   1240 HD22 LEU    79      34.835  51.575  31.233  1.00  0.00           H
ATOM   1241 HD23 LEU    79      33.481  50.943  32.105  1.00  0.00           H
ATOM   1242  C   LEU    79      36.727  49.906  35.670  1.00  0.00           C
ATOM   1243  O   LEU    79      36.586  50.745  36.558  1.00  0.00           O
ATOM   1244  N   VAL    80      37.872  49.665  35.046  1.00  0.00           N
ATOM   1245  H   VAL    80      37.776  48.953  34.335  1.00  0.00           H
ATOM   1246  CA  VAL    80      39.208  50.144  35.519  1.00  0.00           C
ATOM   1247  HA  VAL    80      39.076  50.855  36.335  1.00  0.00           H
ATOM   1248  CB  VAL    80      39.904  48.913  36.078  1.00  0.00           C
ATOM   1249  HB  VAL    80      40.403  48.263  35.360  1.00  0.00           H
ATOM   1250  CG1 VAL    80      41.004  49.489  37.014  1.00  0.00           C
ATOM   1251 HG11 VAL    80      41.541  48.678  37.508  1.00  0.00           H
ATOM   1252 HG12 VAL    80      41.696  50.124  36.460  1.00  0.00           H
ATOM   1253 HG13 VAL    80      40.564  50.095  37.806  1.00  0.00           H
ATOM   1254  CG2 VAL    80      39.077  48.015  36.952  1.00  0.00           C
ATOM   1255 HG21 VAL    80      39.677  47.236  37.422  1.00  0.00           H
ATOM   1256 HG22 VAL    80      38.400  47.386  36.374  1.00  0.00           H
ATOM   1257 HG23 VAL    80      38.547  48.729  37.582  1.00  0.00           H
ATOM   1258  C   VAL    80      39.960  50.854  34.456  1.00  0.00           C
ATOM   1259  O   VAL    80      39.816  50.527  33.242  1.00  0.00           O
ATOM   1260  N   LYS    81      40.601  52.005  34.763  1.00  0.00           N
ATOM   1261  H   LYS    81      40.500  52.331  35.713  1.00  0.00           H
ATOM   1262  CA  LYS    81      41.539  52.726  33.834  1.00  0.00           C
ATOM   1263  HA  LYS    81      41.583  52.153  32.908  1.00  0.00           H
ATOM   1264  CB  LYS    81      41.222  54.136  33.453  1.00  0.00           C
ATOM   1265  HB2 LYS    81      40.276  54.117  32.912  1.00  0.00           H
ATOM   1266  HB3 LYS    81      41.090  54.814  34.297  1.00  0.00           H
ATOM   1267  CG  LYS    81      42.279  54.716  32.408  1.00  0.00           C
ATOM   1268  HG2 LYS    81      43.246  54.834  32.896  1.00  0.00           H
ATOM   1269  HG3 LYS    81      42.286  53.986  31.598  1.00  0.00           H
ATOM   1270  CD  LYS    81      41.867  56.063  31.792  1.00  0.00           C
ATOM   1271  HD2 LYS    81      40.794  56.197  31.651  1.00  0.00           H
ATOM   1272  HD3 LYS    81      42.232  56.837  32.466  1.00  0.00           H
ATOM   1273  CE  LYS    81      42.529  56.229  30.413  1.00  0.00           C
ATOM   1274  HE2 LYS    81      43.577  56.262  30.712  1.00  0.00           H
ATOM   1275  HE3 LYS    81      42.306  55.337  29.829  1.00  0.00           H
ATOM   1276  NZ  LYS    81      42.171  57.494  29.730  1.00  0.00           N
ATOM   1277  HZ1 LYS    81      41.281  57.388  29.265  1.00  0.00           H
ATOM   1278  HZ2 LYS    81      42.936  57.616  29.082  1.00  0.00           H
ATOM   1279  HZ3 LYS    81      42.186  58.296  30.345  1.00  0.00           H
ATOM   1280  C   LYS    81      42.944  52.599  34.530  1.00  0.00           C
ATOM   1281  O   LYS    81      43.185  53.147  35.551  1.00  0.00           O
ATOM   1282  N   LEU    82      43.938  51.830  33.954  1.00  0.00           N
ATOM   1283  H   LEU    82      43.755  51.481  33.024  1.00  0.00           H
ATOM   1284  CA  LEU    82      45.329  51.727  34.405  1.00  0.00           C
ATOM   1285  HA  LEU    82      45.390  51.739  35.494  1.00  0.00           H
ATOM   1286  CB  LEU    82      45.867  50.341  34.063  1.00  0.00           C
ATOM   1287  HB2 LEU    82      45.946  50.262  32.979  1.00  0.00           H
ATOM   1288  HB3 LEU    82      46.862  50.171  34.476  1.00  0.00           H
ATOM   1289  CG  LEU    82      44.946  49.237  34.661  1.00  0.00           C
ATOM   1290  HG  LEU    82      44.030  49.107  34.084  1.00  0.00           H
ATOM   1291  CD1 LEU    82      45.682  47.948  34.465  1.00  0.00           C
ATOM   1292 HD11 LEU    82      46.548  47.934  35.127  1.00  0.00           H
ATOM   1293 HD12 LEU    82      46.080  47.863  33.453  1.00  0.00           H
ATOM   1294 HD13 LEU    82      45.008  47.115  34.663  1.00  0.00           H
ATOM   1295  CD2 LEU    82      44.724  49.211  36.234  1.00  0.00           C
ATOM   1296 HD21 LEU    82      44.364  50.174  36.597  1.00  0.00           H
ATOM   1297 HD22 LEU    82      44.085  48.424  36.634  1.00  0.00           H
ATOM   1298 HD23 LEU    82      45.734  49.125  36.636  1.00  0.00           H
ATOM   1299  C   LEU    82      46.120  52.886  33.810  1.00  0.00           C
ATOM   1300  O   LEU    82      46.306  52.970  32.617  1.00  0.00           O
ATOM   1301  N   GLY    83      46.705  53.691  34.725  1.00  0.00           N
ATOM   1302  H   GLY    83      46.835  53.325  35.657  1.00  0.00           H
ATOM   1303  CA  GLY    83      47.409  54.925  34.222  1.00  0.00           C
ATOM   1304  HA2 GLY    83      46.778  55.421  33.485  1.00  0.00           H
ATOM   1305  HA3 GLY    83      47.577  55.566  35.088  1.00  0.00           H
ATOM   1306  C   GLY    83      48.796  54.708  33.571  1.00  0.00           C
ATOM   1307  O   GLY    83      49.400  55.583  33.029  1.00  0.00           O
ATOM   1308  N   GLY    84      49.258  53.515  33.780  1.00  0.00           N
ATOM   1309  H   GLY    84      48.609  52.829  34.140  1.00  0.00           H
ATOM   1310  CA  GLY    84      50.637  53.086  33.455  1.00  0.00           C
ATOM   1311  HA2 GLY    84      50.797  52.039  33.713  1.00  0.00           H
ATOM   1312  HA3 GLY    84      50.869  53.193  32.395  1.00  0.00           H
ATOM   1313  C   GLY    84      51.703  54.005  34.127  1.00  0.00           C
ATOM   1314  O   GLY    84      52.799  54.185  33.580  1.00  0.00           O
ATOM   1315  N   ASP    85      51.400  54.454  35.394  1.00  0.00           N
ATOM   1316  H   ASP    85      50.422  54.354  35.624  1.00  0.00           H
ATOM   1317  CA  ASP    85      52.144  55.445  36.136  1.00  0.00           C
ATOM   1318  HA  ASP    85      53.194  55.494  35.845  1.00  0.00           H
ATOM   1319  CB  ASP    85      51.506  56.867  35.910  1.00  0.00           C
ATOM   1320  HB2 ASP    85      52.241  57.595  36.254  1.00  0.00           H
ATOM   1321  HB3 ASP    85      51.411  56.915  34.825  1.00  0.00           H
ATOM   1322  CG  ASP    85      50.174  57.092  36.642  1.00  0.00           C
ATOM   1323  OD1 ASP    85      49.419  56.099  36.826  1.00  0.00           O
ATOM   1324  OD2 ASP    85      49.773  58.221  36.974  1.00  0.00           O
ATOM   1325  C   ASP    85      52.200  55.162  37.655  1.00  0.00           C
ATOM   1326  O   ASP    85      52.272  56.110  38.456  1.00  0.00           O
ATOM   1327  N   ARG    86      52.108  53.853  38.066  1.00  0.00           N
ATOM   1328  H   ARG    86      52.180  53.186  37.312  1.00  0.00           H
ATOM   1329  CA  ARG    86      51.889  53.373  39.444  1.00  0.00           C
ATOM   1330  HA  ARG    86      51.760  52.293  39.371  1.00  0.00           H
ATOM   1331  CB  ARG    86      53.076  53.659  40.446  1.00  0.00           C
ATOM   1332  HB2 ARG    86      53.406  54.691  40.564  1.00  0.00           H
ATOM   1333  HB3 ARG    86      52.774  53.414  41.464  1.00  0.00           H
ATOM   1334  CG  ARG    86      54.257  52.728  40.162  1.00  0.00           C
ATOM   1335  HG2 ARG    86      53.918  51.723  39.911  1.00  0.00           H
ATOM   1336  HG3 ARG    86      54.846  53.085  39.318  1.00  0.00           H
ATOM   1337  CD  ARG    86      55.116  52.682  41.359  1.00  0.00           C
ATOM   1338  HD2 ARG    86      55.374  53.688  41.689  1.00  0.00           H
ATOM   1339  HD3 ARG    86      54.601  52.129  42.146  1.00  0.00           H
ATOM   1340  NE  ARG    86      56.354  52.018  40.879  1.00  0.00           N
ATOM   1341  HE  ARG    86      57.094  52.663  40.642  1.00  0.00           H
ATOM   1342  CZ  ARG    86      56.536  50.706  40.646  1.00  0.00           C
ATOM   1343  NH1 ARG    86      55.563  49.838  40.745  1.00  0.00           N
ATOM   1344 HH11 ARG    86      54.666  50.156  41.083  1.00  0.00           H
ATOM   1345 HH12 ARG    86      55.742  48.845  40.782  1.00  0.00           H
ATOM   1346  NH2 ARG    86      57.679  50.352  40.170  1.00  0.00           N
ATOM   1347 HH21 ARG    86      58.291  51.100  39.877  1.00  0.00           H
ATOM   1348 HH22 ARG    86      57.638  49.584  39.517  1.00  0.00           H
ATOM   1349  C   ARG    86      50.500  53.722  40.030  1.00  0.00           C
ATOM   1350  O   ARG    86      50.333  53.576  41.235  1.00  0.00           O
ATOM   1351  N   THR    87      49.523  54.167  39.247  1.00  0.00           N
ATOM   1352  H   THR    87      49.700  54.090  38.256  1.00  0.00           H
ATOM   1353  CA  THR    87      48.157  54.699  39.606  1.00  0.00           C
ATOM   1354  HA  THR    87      47.951  54.140  40.519  1.00  0.00           H
ATOM   1355  CB  THR    87      48.066  56.176  39.892  1.00  0.00           C
ATOM   1356  HB  THR    87      47.118  56.244  40.425  1.00  0.00           H
ATOM   1357  CG2 THR    87      49.233  56.781  40.717  1.00  0.00           C
ATOM   1358 HG21 THR    87      49.124  57.863  40.788  1.00  0.00           H
ATOM   1359 HG22 THR    87      50.199  56.528  40.280  1.00  0.00           H
ATOM   1360 HG23 THR    87      49.153  56.380  41.727  1.00  0.00           H
ATOM   1361  OG1 THR    87      47.816  56.927  38.692  1.00  0.00           O
ATOM   1362  HG1 THR    87      48.342  56.627  37.947  1.00  0.00           H
ATOM   1363  C   THR    87      47.020  54.195  38.655  1.00  0.00           C
ATOM   1364  O   THR    87      47.264  53.958  37.469  1.00  0.00           O
ATOM   1365  N   PHE    88      45.844  53.973  39.248  1.00  0.00           N
ATOM   1366  H   PHE    88      45.805  54.065  40.253  1.00  0.00           H
ATOM   1367  CA  PHE    88      44.619  53.537  38.522  1.00  0.00           C
ATOM   1368  HA  PHE    88      44.769  53.620  37.446  1.00  0.00           H
ATOM   1369  CB  PHE    88      44.477  52.007  38.738  1.00  0.00           C
ATOM   1370  HB2 PHE    88      43.721  51.609  38.061  1.00  0.00           H
ATOM   1371  HB3 PHE    88      45.244  51.454  38.196  1.00  0.00           H
ATOM   1372  CG  PHE    88      44.290  51.570  40.173  1.00  0.00           C
ATOM   1373  CD1 PHE    88      43.030  51.632  40.851  1.00  0.00           C
ATOM   1374  HD1 PHE    88      42.117  52.051  40.455  1.00  0.00           H
ATOM   1375  CE1 PHE    88      42.983  51.069  42.132  1.00  0.00           C
ATOM   1376  HE1 PHE    88      42.059  51.093  42.690  1.00  0.00           H
ATOM   1377  CZ  PHE    88      44.103  50.499  42.783  1.00  0.00           C
ATOM   1378  HZ  PHE    88      44.020  50.198  43.817  1.00  0.00           H
ATOM   1379  CE2 PHE    88      45.360  50.545  42.079  1.00  0.00           C
ATOM   1380  HE2 PHE    88      46.250  50.237  42.608  1.00  0.00           H
ATOM   1381  CD2 PHE    88      45.440  51.041  40.773  1.00  0.00           C
ATOM   1382  HD2 PHE    88      46.396  51.028  40.269  1.00  0.00           H
ATOM   1383  C   PHE    88      43.397  54.404  38.945  1.00  0.00           C
ATOM   1384  O   PHE    88      43.212  54.953  40.042  1.00  0.00           O
ATOM   1385  N   ASP    89      42.425  54.434  38.072  1.00  0.00           N
ATOM   1386  H   ASP    89      42.603  54.037  37.161  1.00  0.00           H
ATOM   1387  CA  ASP    89      41.065  54.805  38.312  1.00  0.00           C
ATOM   1388  HA  ASP    89      40.952  55.137  39.344  1.00  0.00           H
ATOM   1389  CB  ASP    89      40.698  56.014  37.446  1.00  0.00           C
ATOM   1390  HB2 ASP    89      40.529  55.686  36.421  1.00  0.00           H
ATOM   1391  HB3 ASP    89      39.801  56.488  37.847  1.00  0.00           H
ATOM   1392  CG  ASP    89      41.733  57.127  37.477  1.00  0.00           C
ATOM   1393  OD1 ASP    89      41.858  57.871  38.470  1.00  0.00           O
ATOM   1394  OD2 ASP    89      42.507  57.283  36.518  1.00  0.00           O
ATOM   1395  C   ASP    89      40.080  53.551  38.279  1.00  0.00           C
ATOM   1396  O   ASP    89      40.231  52.691  37.399  1.00  0.00           O
ATOM   1397  N   THR    90      39.150  53.437  39.215  1.00  0.00           N
ATOM   1398  H   THR    90      39.160  54.245  39.820  1.00  0.00           H
ATOM   1399  CA  THR    90      38.032  52.508  39.290  1.00  0.00           C
ATOM   1400  HA  THR    90      38.109  51.845  38.427  1.00  0.00           H
ATOM   1401  CB  THR    90      38.057  51.727  40.616  1.00  0.00           C
ATOM   1402  HB  THR    90      37.054  51.333  40.780  1.00  0.00           H
ATOM   1403  CG2 THR    90      39.164  50.607  40.706  1.00  0.00           C
ATOM   1404 HG21 THR    90      40.077  51.021  41.134  1.00  0.00           H
ATOM   1405 HG22 THR    90      39.380  50.186  39.724  1.00  0.00           H
ATOM   1406 HG23 THR    90      38.845  49.830  41.400  1.00  0.00           H
ATOM   1407  OG1 THR    90      38.335  52.514  41.698  1.00  0.00           O
ATOM   1408  HG1 THR    90      38.846  53.280  41.427  1.00  0.00           H
ATOM   1409  C   THR    90      36.652  53.243  39.313  1.00  0.00           C
ATOM   1410  O   THR    90      36.527  54.367  39.802  1.00  0.00           O
ATOM   1411  N   THR    91      35.642  52.488  38.941  1.00  0.00           N
ATOM   1412  H   THR    91      35.875  51.577  38.573  1.00  0.00           H
ATOM   1413  CA  THR    91      34.230  52.727  38.859  1.00  0.00           C
ATOM   1414  HA  THR    91      33.916  53.466  39.596  1.00  0.00           H
ATOM   1415  CB  THR    91      34.022  53.349  37.415  1.00  0.00           C
ATOM   1416  HB  THR    91      34.263  52.575  36.687  1.00  0.00           H
ATOM   1417  CG2 THR    91      32.523  53.862  37.171  1.00  0.00           C
ATOM   1418 HG21 THR    91      32.354  54.658  37.896  1.00  0.00           H
ATOM   1419 HG22 THR    91      31.888  52.993  37.346  1.00  0.00           H
ATOM   1420 HG23 THR    91      32.534  54.298  36.172  1.00  0.00           H
ATOM   1421  OG1 THR    91      34.922  54.441  37.191  1.00  0.00           O
ATOM   1422  HG1 THR    91      35.833  54.189  37.025  1.00  0.00           H
ATOM   1423  C   THR    91      33.532  51.368  39.019  1.00  0.00           C
ATOM   1424  O   THR    91      33.967  50.438  38.303  1.00  0.00           O
ATOM   1425  N   GLN    92      32.461  51.343  39.796  1.00  0.00           N
ATOM   1426  H   GLN    92      32.090  52.218  40.139  1.00  0.00           H
ATOM   1427  CA  GLN    92      31.770  50.083  40.152  1.00  0.00           C
ATOM   1428  HA  GLN    92      31.884  49.426  39.290  1.00  0.00           H
ATOM   1429  CB  GLN    92      32.462  49.352  41.321  1.00  0.00           C
ATOM   1430  HB2 GLN    92      31.836  48.541  41.693  1.00  0.00           H
ATOM   1431  HB3 GLN    92      33.383  48.907  40.946  1.00  0.00           H
ATOM   1432  CG  GLN    92      32.703  50.186  42.571  1.00  0.00           C
ATOM   1433  HG2 GLN    92      33.561  50.835  42.398  1.00  0.00           H
ATOM   1434  HG3 GLN    92      31.979  50.998  42.642  1.00  0.00           H
ATOM   1435  CD  GLN    92      33.053  49.400  43.779  1.00  0.00           C
ATOM   1436  OE1 GLN    92      33.025  48.183  43.772  1.00  0.00           O
ATOM   1437  NE2 GLN    92      33.435  50.066  44.846  1.00  0.00           N
ATOM   1438 HE21 GLN    92      34.003  49.542  45.498  1.00  0.00           H
ATOM   1439 HE22 GLN    92      33.262  51.055  44.738  1.00  0.00           H
ATOM   1440  C   GLN    92      30.204  50.126  40.408  1.00  0.00           C
ATOM   1441  O   GLN    92      29.612  51.170  40.728  1.00  0.00           O
ATOM   1442  N   SER    93      29.568  48.902  40.293  1.00  0.00           N
ATOM   1443  H   SER    93      30.210  48.149  40.091  1.00  0.00           H
ATOM   1444  CA  SER    93      28.137  48.598  40.638  1.00  0.00           C
ATOM   1445  HA  SER    93      27.740  49.418  41.237  1.00  0.00           H
ATOM   1446  CB  SER    93      27.397  48.637  39.294  1.00  0.00           C
ATOM   1447  HB2 SER    93      27.707  49.456  38.646  1.00  0.00           H
ATOM   1448  HB3 SER    93      27.553  47.673  38.809  1.00  0.00           H
ATOM   1449  OG  SER    93      26.030  48.780  39.479  1.00  0.00           O
ATOM   1450  HG  SER    93      25.700  48.502  38.621  1.00  0.00           H
ATOM   1451  C   SER    93      27.826  47.270  41.399  1.00  0.00           C
ATOM   1452  O   SER    93      28.604  46.317  41.189  1.00  0.00           O
ATOM   1453  N   LYS    94      26.875  47.241  42.376  1.00  0.00           N
ATOM   1454  H   LYS    94      26.318  48.082  42.421  1.00  0.00           H
ATOM   1455  CA  LYS    94      26.373  45.994  42.916  1.00  0.00           C
ATOM   1456  HA  LYS    94      27.167  45.260  42.784  1.00  0.00           H
ATOM   1457  CB  LYS    94      26.034  46.164  44.396  1.00  0.00           C
ATOM   1458  HB2 LYS    94      25.708  47.202  44.445  1.00  0.00           H
ATOM   1459  HB3 LYS    94      25.199  45.503  44.629  1.00  0.00           H
ATOM   1460  CG  LYS    94      27.226  45.841  45.263  1.00  0.00           C
ATOM   1461  HG2 LYS    94      27.370  44.775  45.087  1.00  0.00           H
ATOM   1462  HG3 LYS    94      28.140  46.344  44.947  1.00  0.00           H
ATOM   1463  CD  LYS    94      26.891  46.223  46.739  1.00  0.00           C
ATOM   1464  HD2 LYS    94      26.290  47.127  46.834  1.00  0.00           H
ATOM   1465  HD3 LYS    94      26.350  45.414  47.230  1.00  0.00           H
ATOM   1466  CE  LYS    94      28.164  46.369  47.629  1.00  0.00           C
ATOM   1467  HE2 LYS    94      28.703  45.526  47.196  1.00  0.00           H
ATOM   1468  HE3 LYS    94      28.738  47.218  47.259  1.00  0.00           H
ATOM   1469  NZ  LYS    94      27.766  46.235  49.008  1.00  0.00           N
ATOM   1470  HZ1 LYS    94      28.633  46.305  49.520  1.00  0.00           H
ATOM   1471  HZ2 LYS    94      27.218  45.426  49.266  1.00  0.00           H
ATOM   1472  HZ3 LYS    94      27.195  47.037  49.237  1.00  0.00           H
ATOM   1473  C   LYS    94      25.121  45.635  42.082  1.00  0.00           C
ATOM   1474  O   LYS    94      24.263  46.498  41.844  1.00  0.00           O
ATOM   1475  N   TYR    95      24.967  44.307  42.069  1.00  0.00           N
ATOM   1476  H   TYR    95      25.709  43.772  42.498  1.00  0.00           H
ATOM   1477  CA  TYR    95      23.737  43.689  41.591  1.00  0.00           C
ATOM   1478  HA  TYR    95      22.867  44.345  41.643  1.00  0.00           H
ATOM   1479  CB  TYR    95      23.805  43.329  40.095  1.00  0.00           C
ATOM   1480  HB2 TYR    95      24.598  42.584  40.032  1.00  0.00           H
ATOM   1481  HB3 TYR    95      22.882  42.824  39.810  1.00  0.00           H
ATOM   1482  CG  TYR    95      24.138  44.517  39.090  1.00  0.00           C
ATOM   1483  CD1 TYR    95      23.111  45.280  38.578  1.00  0.00           C
ATOM   1484  HD1 TYR    95      22.070  45.108  38.809  1.00  0.00           H
ATOM   1485  CE1 TYR    95      23.449  46.382  37.793  1.00  0.00           C
ATOM   1486  HE1 TYR    95      22.613  46.965  37.434  1.00  0.00           H
ATOM   1487  CZ  TYR    95      24.803  46.692  37.479  1.00  0.00           C
ATOM   1488  OH  TYR    95      25.255  47.741  36.752  1.00  0.00           O
ATOM   1489  HH  TYR    95      24.602  48.160  36.188  1.00  0.00           H
ATOM   1490  CE2 TYR    95      25.862  45.810  37.927  1.00  0.00           C
ATOM   1491  HE2 TYR    95      26.867  46.170  37.762  1.00  0.00           H
ATOM   1492  CD2 TYR    95      25.515  44.741  38.762  1.00  0.00           C
ATOM   1493  HD2 TYR    95      26.240  44.179  39.333  1.00  0.00           H
ATOM   1494  C   TYR    95      23.306  42.467  42.461  1.00  0.00           C
ATOM   1495  O   TYR    95      24.166  41.779  43.039  1.00  0.00           O
ATOM   1496  N   ARG    96      22.026  42.254  42.712  1.00  0.00           N
ATOM   1497  H   ARG    96      21.454  42.834  42.115  1.00  0.00           H
ATOM   1498  CA  ARG    96      21.490  41.398  43.790  1.00  0.00           C
ATOM   1499  HA  ARG    96      22.106  41.351  44.688  1.00  0.00           H
ATOM   1500  CB  ARG    96      20.084  41.913  44.130  1.00  0.00           C
ATOM   1501  HB2 ARG    96      20.121  42.907  44.575  1.00  0.00           H
ATOM   1502  HB3 ARG    96      19.618  41.866  43.146  1.00  0.00           H
ATOM   1503  CG  ARG    96      19.465  40.921  45.207  1.00  0.00           C
ATOM   1504  HG2 ARG    96      18.448  41.239  45.441  1.00  0.00           H
ATOM   1505  HG3 ARG    96      19.344  39.853  45.024  1.00  0.00           H
ATOM   1506  CD  ARG    96      20.117  41.012  46.621  1.00  0.00           C
ATOM   1507  HD2 ARG    96      20.979  40.350  46.538  1.00  0.00           H
ATOM   1508  HD3 ARG    96      20.601  41.976  46.777  1.00  0.00           H
ATOM   1509  NE  ARG    96      19.155  40.619  47.614  1.00  0.00           N
ATOM   1510  HE  ARG    96      18.791  41.423  48.105  1.00  0.00           H
ATOM   1511  CZ  ARG    96      18.761  39.395  48.011  1.00  0.00           C
ATOM   1512  NH1 ARG    96      19.208  38.340  47.487  1.00  0.00           N
ATOM   1513 HH11 ARG    96      20.007  38.407  46.874  1.00  0.00           H
ATOM   1514 HH12 ARG    96      18.973  37.504  48.003  1.00  0.00           H
ATOM   1515  NH2 ARG    96      17.920  39.111  48.987  1.00  0.00           N
ATOM   1516 HH21 ARG    96      17.418  39.909  49.350  1.00  0.00           H
ATOM   1517 HH22 ARG    96      17.620  38.172  49.205  1.00  0.00           H
ATOM   1518  C   ARG    96      21.505  40.010  43.326  1.00  0.00           C
ATOM   1519  O   ARG    96      20.607  39.717  42.549  1.00  0.00           O
ATOM   1520  N   LEU    97      22.493  39.204  43.736  1.00  0.00           N
ATOM   1521  H   LEU    97      23.203  39.680  44.274  1.00  0.00           H
ATOM   1522  CA  LEU    97      22.373  37.753  43.650  1.00  0.00           C
ATOM   1523  HA  LEU    97      22.310  37.550  42.581  1.00  0.00           H
ATOM   1524  CB  LEU    97      23.590  37.010  44.171  1.00  0.00           C
ATOM   1525  HB2 LEU    97      24.353  37.488  43.556  1.00  0.00           H
ATOM   1526  HB3 LEU    97      23.788  37.253  45.215  1.00  0.00           H
ATOM   1527  CG  LEU    97      23.562  35.440  43.947  1.00  0.00           C
ATOM   1528  HG  LEU    97      22.795  35.298  43.185  1.00  0.00           H
ATOM   1529  CD1 LEU    97      24.864  35.031  43.276  1.00  0.00           C
ATOM   1530 HD11 LEU    97      25.718  35.396  43.846  1.00  0.00           H
ATOM   1531 HD12 LEU    97      24.975  35.449  42.275  1.00  0.00           H
ATOM   1532 HD13 LEU    97      24.925  33.943  43.283  1.00  0.00           H
ATOM   1533  CD2 LEU    97      23.330  34.722  45.313  1.00  0.00           C
ATOM   1534 HD21 LEU    97      23.560  33.656  45.314  1.00  0.00           H
ATOM   1535 HD22 LEU    97      24.072  35.184  45.963  1.00  0.00           H
ATOM   1536 HD23 LEU    97      22.338  35.016  45.655  1.00  0.00           H
ATOM   1537  C   LEU    97      21.075  37.283  44.345  1.00  0.00           C
ATOM   1538  O   LEU    97      21.107  37.537  45.553  1.00  0.00           O
ATOM   1539  N   PRO    98      20.116  36.615  43.707  1.00  0.00           N
ATOM   1540  CD  PRO    98      20.067  36.417  42.243  1.00  0.00           C
ATOM   1541  HD2 PRO    98      20.499  35.440  42.024  1.00  0.00           H
ATOM   1542  HD3 PRO    98      20.673  37.149  41.710  1.00  0.00           H
ATOM   1543  CG  PRO    98      18.550  36.443  41.969  1.00  0.00           C
ATOM   1544  HG2 PRO    98      18.477  35.653  41.221  1.00  0.00           H
ATOM   1545  HG3 PRO    98      18.079  37.391  41.710  1.00  0.00           H
ATOM   1546  CB  PRO    98      17.953  35.861  43.264  1.00  0.00           C
ATOM   1547  HB2 PRO    98      17.842  34.789  43.107  1.00  0.00           H
ATOM   1548  HB3 PRO    98      16.957  36.264  43.447  1.00  0.00           H
ATOM   1549  CA  PRO    98      18.876  36.252  44.406  1.00  0.00           C
ATOM   1550  HA  PRO    98      18.379  37.070  44.929  1.00  0.00           H
ATOM   1551  C   PRO    98      19.133  35.093  45.433  1.00  0.00           C
ATOM   1552  O   PRO    98      19.948  34.213  45.174  1.00  0.00           O
ATOM   1553  N   ASP    99      18.395  35.083  46.571  1.00  0.00           N
ATOM   1554  H   ASP    99      17.693  35.792  46.729  1.00  0.00           H
ATOM   1555  CA  ASP    99      18.469  33.996  47.554  1.00  0.00           C
ATOM   1556  HA  ASP    99      19.469  33.938  47.984  1.00  0.00           H
ATOM   1557  CB  ASP    99      17.552  34.439  48.718  1.00  0.00           C
ATOM   1558  HB2 ASP    99      16.556  34.517  48.282  1.00  0.00           H
ATOM   1559  HB3 ASP    99      17.634  33.651  49.466  1.00  0.00           H
ATOM   1560  CG  ASP    99      17.908  35.850  49.339  1.00  0.00           C
ATOM   1561  OD1 ASP    99      17.146  36.577  49.983  1.00  0.00           O
ATOM   1562  OD2 ASP    99      19.078  36.268  49.142  1.00  0.00           O
ATOM   1563  C   ASP    99      18.075  32.673  47.030  1.00  0.00           C
ATOM   1564  O   ASP    99      18.640  31.651  47.393  1.00  0.00           O
ATOM   1565  N   ALA   100      17.056  32.562  46.196  1.00  0.00           N
ATOM   1566  H   ALA   100      16.634  33.441  45.933  1.00  0.00           H
ATOM   1567  CA  ALA   100      16.599  31.319  45.551  1.00  0.00           C
ATOM   1568  HA  ALA   100      16.280  30.603  46.309  1.00  0.00           H
ATOM   1569  CB  ALA   100      15.354  31.657  44.700  1.00  0.00           C
ATOM   1570  HB1 ALA   100      14.581  31.978  45.398  1.00  0.00           H
ATOM   1571  HB2 ALA   100      15.005  30.700  44.312  1.00  0.00           H
ATOM   1572  HB3 ALA   100      15.601  32.374  43.917  1.00  0.00           H
ATOM   1573  C   ALA   100      17.756  30.807  44.765  1.00  0.00           C
ATOM   1574  O   ALA   100      17.962  29.612  44.708  1.00  0.00           O
ATOM   1575  N   MET   101      18.542  31.648  44.090  1.00  0.00           N
ATOM   1576  H   MET   101      18.443  32.651  44.153  1.00  0.00           H
ATOM   1577  CA  MET   101      19.623  31.251  43.200  1.00  0.00           C
ATOM   1578  HA  MET   101      19.337  30.541  42.424  1.00  0.00           H
ATOM   1579  CB  MET   101      20.074  32.519  42.429  1.00  0.00           C
ATOM   1580  HB2 MET   101      19.164  32.838  41.920  1.00  0.00           H
ATOM   1581  HB3 MET   101      20.448  33.276  43.118  1.00  0.00           H
ATOM   1582  CG  MET   101      21.177  32.131  41.312  1.00  0.00           C
ATOM   1583  HG2 MET   101      22.007  31.598  41.774  1.00  0.00           H
ATOM   1584  HG3 MET   101      20.649  31.517  40.583  1.00  0.00           H
ATOM   1585  SD  MET   101      21.751  33.495  40.354  1.00  0.00           S
ATOM   1586  CE  MET   101      20.263  34.052  39.531  1.00  0.00           C
ATOM   1587  HE1 MET   101      20.263  35.135  39.416  1.00  0.00           H
ATOM   1588  HE2 MET   101      20.125  33.656  38.524  1.00  0.00           H
ATOM   1589  HE3 MET   101      19.375  33.705  40.058  1.00  0.00           H
ATOM   1590  C   MET   101      20.754  30.652  43.952  1.00  0.00           C
ATOM   1591  O   MET   101      21.509  29.874  43.362  1.00  0.00           O
ATOM   1592  N   ARG   102      20.887  30.809  45.245  1.00  0.00           N
ATOM   1593  H   ARG   102      20.163  31.364  45.679  1.00  0.00           H
ATOM   1594  CA  ARG   102      22.089  30.452  46.001  1.00  0.00           C
ATOM   1595  HA  ARG   102      22.905  31.017  45.550  1.00  0.00           H
ATOM   1596  CB  ARG   102      21.992  30.924  47.466  1.00  0.00           C
ATOM   1597  HB2 ARG   102      21.558  31.922  47.524  1.00  0.00           H
ATOM   1598  HB3 ARG   102      21.337  30.272  48.044  1.00  0.00           H
ATOM   1599  CG  ARG   102      23.329  31.058  48.124  1.00  0.00           C
ATOM   1600  HG2 ARG   102      23.718  30.043  48.200  1.00  0.00           H
ATOM   1601  HG3 ARG   102      23.967  31.628  47.448  1.00  0.00           H
ATOM   1602  CD  ARG   102      23.294  31.799  49.469  1.00  0.00           C
ATOM   1603  HD2 ARG   102      22.816  31.118  50.174  1.00  0.00           H
ATOM   1604  HD3 ARG   102      24.344  31.764  49.759  1.00  0.00           H
ATOM   1605  NE  ARG   102      22.861  33.289  49.437  1.00  0.00           N
ATOM   1606  HE  ARG   102      23.579  33.957  49.193  1.00  0.00           H
ATOM   1607  CZ  ARG   102      21.675  33.768  49.841  1.00  0.00           C
ATOM   1608  NH1 ARG   102      20.651  33.057  50.118  1.00  0.00           N
ATOM   1609 HH11 ARG   102      20.633  32.048  50.060  1.00  0.00           H
ATOM   1610 HH12 ARG   102      19.954  33.546  50.662  1.00  0.00           H
ATOM   1611  NH2 ARG   102      21.623  35.038  49.750  1.00  0.00           N
ATOM   1612 HH21 ARG   102      22.544  35.449  49.694  1.00  0.00           H
ATOM   1613 HH22 ARG   102      20.773  35.533  49.981  1.00  0.00           H
ATOM   1614  C   ARG   102      22.288  28.910  46.062  1.00  0.00           C
ATOM   1615  O   ARG   102      23.420  28.438  46.128  1.00  0.00           O
ATOM   1616  N   THR   103      21.241  28.120  45.965  1.00  0.00           N
ATOM   1617  H   THR   103      20.317  28.528  45.950  1.00  0.00           H
ATOM   1618  CA  THR   103      21.252  26.593  45.949  1.00  0.00           C
ATOM   1619  HA  THR   103      22.266  26.332  45.645  1.00  0.00           H
ATOM   1620  CB  THR   103      20.987  26.039  47.399  1.00  0.00           C
ATOM   1621  HB  THR   103      20.944  24.950  47.373  1.00  0.00           H
ATOM   1622  CG2 THR   103      21.963  26.508  48.450  1.00  0.00           C
ATOM   1623 HG21 THR   103      22.966  26.245  48.114  1.00  0.00           H
ATOM   1624 HG22 THR   103      21.956  25.923  49.370  1.00  0.00           H
ATOM   1625 HG23 THR   103      21.882  27.577  48.649  1.00  0.00           H
ATOM   1626  OG1 THR   103      19.628  26.434  47.706  1.00  0.00           O
ATOM   1627  HG1 THR   103      19.750  27.308  48.085  1.00  0.00           H
ATOM   1628  C   THR   103      20.348  25.881  44.895  1.00  0.00           C
ATOM   1629  O   THR   103      20.084  24.697  45.031  1.00  0.00           O
ATOM   1630  N   THR   104      19.894  26.646  43.921  1.00  0.00           N
ATOM   1631  H   THR   104      20.272  27.575  43.803  1.00  0.00           H
ATOM   1632  CA  THR   104      18.953  26.257  42.942  1.00  0.00           C
ATOM   1633  HA  THR   104      18.095  25.831  43.462  1.00  0.00           H
ATOM   1634  CB  THR   104      18.564  27.403  41.947  1.00  0.00           C
ATOM   1635  HB  THR   104      18.255  28.252  42.556  1.00  0.00           H
ATOM   1636  CG2 THR   104      19.808  27.896  41.185  1.00  0.00           C
ATOM   1637 HG21 THR   104      19.991  27.268  40.314  1.00  0.00           H
ATOM   1638 HG22 THR   104      20.700  27.815  41.806  1.00  0.00           H
ATOM   1639 HG23 THR   104      19.665  28.916  40.830  1.00  0.00           H
ATOM   1640  OG1 THR   104      17.626  26.865  41.082  1.00  0.00           O
ATOM   1641  HG1 THR   104      16.860  27.397  41.310  1.00  0.00           H
ATOM   1642  C   THR   104      19.550  25.074  42.095  1.00  0.00           C
ATOM   1643  O   THR   104      20.741  24.951  42.000  1.00  0.00           O
ATOM   1644  N   GLN   105      18.726  24.233  41.393  1.00  0.00           N
ATOM   1645  H   GLN   105      17.748  24.458  41.507  1.00  0.00           H
ATOM   1646  CA  GLN   105      19.044  22.977  40.674  1.00  0.00           C
ATOM   1647  HA  GLN   105      19.744  22.334  41.208  1.00  0.00           H
ATOM   1648  CB  GLN   105      17.739  22.029  40.687  1.00  0.00           C
ATOM   1649  HB2 GLN   105      17.327  22.008  41.696  1.00  0.00           H
ATOM   1650  HB3 GLN   105      16.926  22.385  40.053  1.00  0.00           H
ATOM   1651  CG  GLN   105      18.058  20.594  40.278  1.00  0.00           C
ATOM   1652  HG2 GLN   105      17.141  20.075  40.559  1.00  0.00           H
ATOM   1653  HG3 GLN   105      18.202  20.538  39.199  1.00  0.00           H
ATOM   1654  CD  GLN   105      19.283  19.940  40.942  1.00  0.00           C
ATOM   1655  OE1 GLN   105      20.161  19.376  40.270  1.00  0.00           O
ATOM   1656  NE2 GLN   105      19.525  20.082  42.204  1.00  0.00           N
ATOM   1657 HE21 GLN   105      20.252  19.501  42.594  1.00  0.00           H
ATOM   1658 HE22 GLN   105      19.020  20.765  42.751  1.00  0.00           H
ATOM   1659  C   GLN   105      19.613  23.337  39.326  1.00  0.00           C
ATOM   1660  O   GLN   105      19.953  22.405  38.582  1.00  0.00           O
ATOM   1661  N   ASN   106      19.833  24.536  38.891  1.00  0.00           N
ATOM   1662  H   ASN   106      19.659  25.330  39.491  1.00  0.00           H
ATOM   1663  CA  ASN   106      19.895  24.972  37.458  1.00  0.00           C
ATOM   1664  HA  ASN   106      19.942  24.076  36.839  1.00  0.00           H
ATOM   1665  CB  ASN   106      18.575  25.721  37.236  1.00  0.00           C
ATOM   1666  HB2 ASN   106      18.506  26.673  37.763  1.00  0.00           H
ATOM   1667  HB3 ASN   106      18.466  25.906  36.167  1.00  0.00           H
ATOM   1668  CG  ASN   106      17.274  24.945  37.546  1.00  0.00           C
ATOM   1669  OD1 ASN   106      16.828  24.136  36.761  1.00  0.00           O
ATOM   1670  ND2 ASN   106      16.697  25.090  38.698  1.00  0.00           N
ATOM   1671 HD21 ASN   106      17.000  25.801  39.348  1.00  0.00           H
ATOM   1672 HD22 ASN   106      15.901  24.537  38.982  1.00  0.00           H
ATOM   1673  C   ASN   106      21.133  25.895  37.235  1.00  0.00           C
ATOM   1674  O   ASN   106      21.104  27.072  37.485  1.00  0.00           O
ATOM   1675  N   PRO   107      22.293  25.376  36.740  1.00  0.00           N
ATOM   1676  CD  PRO   107      22.505  23.970  36.399  1.00  0.00           C
ATOM   1677  HD2 PRO   107      21.667  23.512  35.873  1.00  0.00           H
ATOM   1678  HD3 PRO   107      22.759  23.346  37.255  1.00  0.00           H
ATOM   1679  CG  PRO   107      23.760  24.028  35.469  1.00  0.00           C
ATOM   1680  HG2 PRO   107      23.387  24.356  34.499  1.00  0.00           H
ATOM   1681  HG3 PRO   107      24.274  23.071  35.374  1.00  0.00           H
ATOM   1682  CB  PRO   107      24.642  25.124  36.126  1.00  0.00           C
ATOM   1683  HB2 PRO   107      25.332  25.492  35.368  1.00  0.00           H
ATOM   1684  HB3 PRO   107      25.277  24.848  36.967  1.00  0.00           H
ATOM   1685  CA  PRO   107      23.551  26.127  36.707  1.00  0.00           C
ATOM   1686  HA  PRO   107      23.848  26.485  37.693  1.00  0.00           H
ATOM   1687  C   PRO   107      23.653  27.287  35.776  1.00  0.00           C
ATOM   1688  O   PRO   107      24.348  28.194  36.040  1.00  0.00           O
ATOM   1689  N   ASP   108      22.981  27.205  34.599  1.00  0.00           N
ATOM   1690  H   ASP   108      22.477  26.344  34.441  1.00  0.00           H
ATOM   1691  CA  ASP   108      22.976  28.284  33.528  1.00  0.00           C
ATOM   1692  HA  ASP   108      24.007  28.510  33.255  1.00  0.00           H
ATOM   1693  CB  ASP   108      22.199  27.915  32.287  1.00  0.00           C
ATOM   1694  HB2 ASP   108      21.139  27.675  32.372  1.00  0.00           H
ATOM   1695  HB3 ASP   108      22.263  28.735  31.571  1.00  0.00           H
ATOM   1696  CG  ASP   108      22.886  26.777  31.555  1.00  0.00           C
ATOM   1697  OD1 ASP   108      22.425  26.436  30.428  1.00  0.00           O
ATOM   1698  OD2 ASP   108      23.804  26.136  32.044  1.00  0.00           O
ATOM   1699  C   ASP   108      22.551  29.661  34.071  1.00  0.00           C
ATOM   1700  O   ASP   108      23.157  30.734  33.681  1.00  0.00           O
ATOM   1701  N   GLU   109      21.511  29.717  34.942  1.00  0.00           N
ATOM   1702  H   GLU   109      21.213  28.835  35.333  1.00  0.00           H
ATOM   1703  CA  GLU   109      21.000  30.900  35.603  1.00  0.00           C
ATOM   1704  HA  GLU   109      20.567  31.525  34.822  1.00  0.00           H
ATOM   1705  CB  GLU   109      19.891  30.482  36.576  1.00  0.00           C
ATOM   1706  HB2 GLU   109      20.352  29.695  37.172  1.00  0.00           H
ATOM   1707  HB3 GLU   109      19.532  31.264  37.246  1.00  0.00           H
ATOM   1708  CG  GLU   109      18.643  29.875  35.935  1.00  0.00           C
ATOM   1709  HG2 GLU   109      18.911  28.980  35.373  1.00  0.00           H
ATOM   1710  HG3 GLU   109      17.926  29.602  36.709  1.00  0.00           H
ATOM   1711  CD  GLU   109      17.920  30.962  35.067  1.00  0.00           C
ATOM   1712  OE1 GLU   109      17.881  32.166  35.397  1.00  0.00           O
ATOM   1713  OE2 GLU   109      17.304  30.600  34.028  1.00  0.00           O
ATOM   1714  C   GLU   109      22.057  31.746  36.259  1.00  0.00           C
ATOM   1715  O   GLU   109      22.050  32.942  36.014  1.00  0.00           O
ATOM   1716  N   LEU   110      23.003  31.167  36.996  1.00  0.00           N
ATOM   1717  H   LEU   110      22.990  30.173  37.172  1.00  0.00           H
ATOM   1718  CA  LEU   110      24.060  32.013  37.646  1.00  0.00           C
ATOM   1719  HA  LEU   110      23.635  32.720  38.359  1.00  0.00           H
ATOM   1720  CB  LEU   110      24.952  30.950  38.477  1.00  0.00           C
ATOM   1721  HB2 LEU   110      24.336  30.541  39.277  1.00  0.00           H
ATOM   1722  HB3 LEU   110      25.248  30.110  37.848  1.00  0.00           H
ATOM   1723  CG  LEU   110      26.173  31.554  39.132  1.00  0.00           C
ATOM   1724  HG  LEU   110      26.559  32.276  38.413  1.00  0.00           H
ATOM   1725  CD1 LEU   110      25.923  32.282  40.481  1.00  0.00           C
ATOM   1726 HD11 LEU   110      26.836  32.824  40.727  1.00  0.00           H
ATOM   1727 HD12 LEU   110      25.711  31.613  41.316  1.00  0.00           H
ATOM   1728 HD13 LEU   110      25.094  32.982  40.380  1.00  0.00           H
ATOM   1729  CD2 LEU   110      27.277  30.482  39.382  1.00  0.00           C
ATOM   1730 HD21 LEU   110      26.775  29.519  39.477  1.00  0.00           H
ATOM   1731 HD22 LEU   110      27.737  30.422  38.396  1.00  0.00           H
ATOM   1732 HD23 LEU   110      28.023  30.635  40.162  1.00  0.00           H
ATOM   1733  C   LEU   110      24.833  32.789  36.571  1.00  0.00           C
ATOM   1734  O   LEU   110      24.977  34.012  36.606  1.00  0.00           O
ATOM   1735  N   TRP   111      25.324  32.073  35.569  1.00  0.00           N
ATOM   1736  H   TRP   111      25.190  31.072  35.537  1.00  0.00           H
ATOM   1737  CA  TRP   111      26.208  32.671  34.508  1.00  0.00           C
ATOM   1738  HA  TRP   111      27.012  33.182  35.039  1.00  0.00           H
ATOM   1739  CB  TRP   111      26.766  31.502  33.763  1.00  0.00           C
ATOM   1740  HB2 TRP   111      26.053  30.842  33.269  1.00  0.00           H
ATOM   1741  HB3 TRP   111      27.298  31.860  32.882  1.00  0.00           H
ATOM   1742  CG  TRP   111      27.600  30.566  34.583  1.00  0.00           C
ATOM   1743  CD1 TRP   111      27.355  29.223  34.508  1.00  0.00           C
ATOM   1744  HD1 TRP   111      26.511  28.791  33.991  1.00  0.00           H
ATOM   1745  NE1 TRP   111      28.203  28.621  35.438  1.00  0.00           N
ATOM   1746  HE1 TRP   111      28.152  27.627  35.608  1.00  0.00           H
ATOM   1747  CE2 TRP   111      29.101  29.523  36.028  1.00  0.00           C
ATOM   1748  CZ2 TRP   111      30.162  29.362  36.958  1.00  0.00           C
ATOM   1749  HZ2 TRP   111      30.294  28.341  37.286  1.00  0.00           H
ATOM   1750  CH2 TRP   111      30.781  30.518  37.564  1.00  0.00           C
ATOM   1751  HH2 TRP   111      31.428  30.434  38.425  1.00  0.00           H
ATOM   1752  CZ3 TRP   111      30.387  31.795  37.113  1.00  0.00           C
ATOM   1753  HZ3 TRP   111      30.862  32.684  37.502  1.00  0.00           H
ATOM   1754  CE3 TRP   111      29.373  31.886  36.078  1.00  0.00           C
ATOM   1755  HE3 TRP   111      29.141  32.900  35.790  1.00  0.00           H
ATOM   1756  CD2 TRP   111      28.688  30.816  35.556  1.00  0.00           C
ATOM   1757  C   TRP   111      25.472  33.620  33.586  1.00  0.00           C
ATOM   1758  O   TRP   111      25.959  34.688  33.284  1.00  0.00           O
ATOM   1759  N   GLU   112      24.243  33.291  33.269  1.00  0.00           N
ATOM   1760  H   GLU   112      23.927  32.372  33.543  1.00  0.00           H
ATOM   1761  CA  GLU   112      23.286  34.235  32.722  1.00  0.00           C
ATOM   1762  HA  GLU   112      23.546  34.632  31.741  1.00  0.00           H
ATOM   1763  CB  GLU   112      21.882  33.497  32.648  1.00  0.00           C
ATOM   1764  HB2 GLU   112      21.768  32.933  33.573  1.00  0.00           H
ATOM   1765  HB3 GLU   112      21.144  34.296  32.564  1.00  0.00           H
ATOM   1766  CG  GLU   112      21.697  32.725  31.268  1.00  0.00           C
ATOM   1767  HG2 GLU   112      21.872  33.424  30.450  1.00  0.00           H
ATOM   1768  HG3 GLU   112      22.432  31.930  31.141  1.00  0.00           H
ATOM   1769  CD  GLU   112      20.281  32.124  31.090  1.00  0.00           C
ATOM   1770  OE1 GLU   112      19.593  32.029  32.115  1.00  0.00           O
ATOM   1771  OE2 GLU   112      19.907  31.786  29.958  1.00  0.00           O
ATOM   1772  C   GLU   112      22.897  35.474  33.592  1.00  0.00           C
ATOM   1773  O   GLU   112      22.819  36.553  32.997  1.00  0.00           O
ATOM   1774  N   PHE   113      22.711  35.373  34.939  1.00  0.00           N
ATOM   1775  H   PHE   113      22.672  34.425  35.283  1.00  0.00           H
ATOM   1776  CA  PHE   113      22.601  36.524  35.880  1.00  0.00           C
ATOM   1777  HA  PHE   113      21.726  37.124  35.631  1.00  0.00           H
ATOM   1778  CB  PHE   113      22.237  36.057  37.288  1.00  0.00           C
ATOM   1779  HB2 PHE   113      21.184  35.786  37.356  1.00  0.00           H
ATOM   1780  HB3 PHE   113      22.825  35.171  37.528  1.00  0.00           H
ATOM   1781  CG  PHE   113      22.712  37.025  38.439  1.00  0.00           C
ATOM   1782  CD1 PHE   113      21.993  38.237  38.614  1.00  0.00           C
ATOM   1783  HD1 PHE   113      21.089  38.430  38.057  1.00  0.00           H
ATOM   1784  CE1 PHE   113      22.383  39.137  39.564  1.00  0.00           C
ATOM   1785  HE1 PHE   113      21.790  40.038  39.620  1.00  0.00           H
ATOM   1786  CZ  PHE   113      23.449  38.843  40.447  1.00  0.00           C
ATOM   1787  HZ  PHE   113      23.828  39.593  41.126  1.00  0.00           H
ATOM   1788  CE2 PHE   113      24.118  37.632  40.346  1.00  0.00           C
ATOM   1789  HE2 PHE   113      24.986  37.414  40.950  1.00  0.00           H
ATOM   1790  CD2 PHE   113      23.746  36.740  39.341  1.00  0.00           C
ATOM   1791  HD2 PHE   113      24.352  35.863  39.169  1.00  0.00           H
ATOM   1792  C   PHE   113      23.842  37.443  35.891  1.00  0.00           C
ATOM   1793  O   PHE   113      23.668  38.671  35.655  1.00  0.00           O
ATOM   1794  N   ILE   114      25.013  36.920  36.103  1.00  0.00           N
ATOM   1795  H   ILE   114      25.049  35.975  36.459  1.00  0.00           H
ATOM   1796  CA  ILE   114      26.308  37.588  35.887  1.00  0.00           C
ATOM   1797  HA  ILE   114      26.258  38.483  36.507  1.00  0.00           H
ATOM   1798  CB  ILE   114      27.505  36.651  36.273  1.00  0.00           C
ATOM   1799  HB  ILE   114      27.451  35.719  35.712  1.00  0.00           H
ATOM   1800  CG2 ILE   114      28.848  37.249  36.025  1.00  0.00           C
ATOM   1801 HG21 ILE   114      28.894  37.465  34.958  1.00  0.00           H
ATOM   1802 HG22 ILE   114      29.719  36.665  36.325  1.00  0.00           H
ATOM   1803 HG23 ILE   114      28.925  38.170  36.603  1.00  0.00           H
ATOM   1804  CG1 ILE   114      27.293  36.040  37.737  1.00  0.00           C
ATOM   1805 HG12 ILE   114      27.452  36.837  38.463  1.00  0.00           H
ATOM   1806 HG13 ILE   114      26.275  35.669  37.853  1.00  0.00           H
ATOM   1807  CD1 ILE   114      28.241  34.836  37.997  1.00  0.00           C
ATOM   1808 HD11 ILE   114      27.967  34.332  38.924  1.00  0.00           H
ATOM   1809 HD12 ILE   114      29.294  35.109  37.939  1.00  0.00           H
ATOM   1810 HD13 ILE   114      28.091  34.142  37.171  1.00  0.00           H
ATOM   1811  C   ILE   114      26.506  38.196  34.525  1.00  0.00           C
ATOM   1812  O   ILE   114      26.947  39.351  34.530  1.00  0.00           O
ATOM   1813  N   ALA   115      26.065  37.555  33.395  1.00  0.00           N
ATOM   1814  H   ALA   115      25.506  36.715  33.434  1.00  0.00           H
ATOM   1815  CA  ALA   115      26.065  38.158  32.086  1.00  0.00           C
ATOM   1816  HA  ALA   115      27.029  38.636  31.914  1.00  0.00           H
ATOM   1817  CB  ALA   115      25.839  37.077  30.984  1.00  0.00           C
ATOM   1818  HB1 ALA   115      26.167  37.420  30.003  1.00  0.00           H
ATOM   1819  HB2 ALA   115      24.775  36.840  30.988  1.00  0.00           H
ATOM   1820  HB3 ALA   115      26.423  36.212  31.299  1.00  0.00           H
ATOM   1821  C   ALA   115      25.026  39.242  31.934  1.00  0.00           C
ATOM   1822  O   ALA   115      25.326  40.348  31.519  1.00  0.00           O
ATOM   1823  N   ASP   116      23.779  39.068  32.435  1.00  0.00           N
ATOM   1824  H   ASP   116      23.488  38.106  32.542  1.00  0.00           H
ATOM   1825  CA  ASP   116      22.777  40.112  32.309  1.00  0.00           C
ATOM   1826  HA  ASP   116      22.714  40.490  31.288  1.00  0.00           H
ATOM   1827  CB  ASP   116      21.402  39.537  32.628  1.00  0.00           C
ATOM   1828  HB2 ASP   116      21.398  38.943  33.542  1.00  0.00           H
ATOM   1829  HB3 ASP   116      20.705  40.362  32.776  1.00  0.00           H
ATOM   1830  CG  ASP   116      20.832  38.701  31.451  1.00  0.00           C
ATOM   1831  OD1 ASP   116      21.233  39.023  30.332  1.00  0.00           O
ATOM   1832  OD2 ASP   116      20.083  37.727  31.695  1.00  0.00           O
ATOM   1833  C   ASP   116      23.094  41.311  33.210  1.00  0.00           C
ATOM   1834  O   ASP   116      22.812  42.442  32.756  1.00  0.00           O
ATOM   1835  N   SER   117      23.709  41.152  34.345  1.00  0.00           N
ATOM   1836  H   SER   117      23.955  40.225  34.663  1.00  0.00           H
ATOM   1837  CA  SER   117      24.373  42.280  35.089  1.00  0.00           C
ATOM   1838  HA  SER   117      23.658  43.070  35.320  1.00  0.00           H
ATOM   1839  CB  SER   117      24.688  41.752  36.501  1.00  0.00           C
ATOM   1840  HB2 SER   117      25.371  40.903  36.524  1.00  0.00           H
ATOM   1841  HB3 SER   117      25.158  42.519  37.117  1.00  0.00           H
ATOM   1842  OG  SER   117      23.568  41.325  37.222  1.00  0.00           O
ATOM   1843  HG  SER   117      23.688  40.381  37.353  1.00  0.00           H
ATOM   1844  C   SER   117      25.457  42.888  34.221  1.00  0.00           C
ATOM   1845  O   SER   117      25.437  44.116  34.205  1.00  0.00           O
ATOM   1846  N   LEU   118      26.460  42.125  33.647  1.00  0.00           N
ATOM   1847  H   LEU   118      26.423  41.131  33.818  1.00  0.00           H
ATOM   1848  CA  LEU   118      27.474  42.704  32.840  1.00  0.00           C
ATOM   1849  HA  LEU   118      27.979  43.445  33.460  1.00  0.00           H
ATOM   1850  CB  LEU   118      28.383  41.603  32.436  1.00  0.00           C
ATOM   1851  HB2 LEU   118      27.806  40.679  32.419  1.00  0.00           H
ATOM   1852  HB3 LEU   118      28.749  41.729  31.416  1.00  0.00           H
ATOM   1853  CG  LEU   118      29.649  41.471  33.292  1.00  0.00           C
ATOM   1854  HG  LEU   118      29.316  41.417  34.329  1.00  0.00           H
ATOM   1855  CD1 LEU   118      30.491  40.239  32.939  1.00  0.00           C
ATOM   1856 HD11 LEU   118      29.924  39.390  33.323  1.00  0.00           H
ATOM   1857 HD12 LEU   118      31.486  40.288  33.381  1.00  0.00           H
ATOM   1858 HD13 LEU   118      30.685  40.176  31.869  1.00  0.00           H
ATOM   1859  CD2 LEU   118      30.500  42.819  33.320  1.00  0.00           C
ATOM   1860 HD21 LEU   118      31.390  42.707  33.939  1.00  0.00           H
ATOM   1861 HD22 LEU   118      30.794  43.206  32.345  1.00  0.00           H
ATOM   1862 HD23 LEU   118      29.906  43.543  33.879  1.00  0.00           H
ATOM   1863  C   LEU   118      26.860  43.565  31.727  1.00  0.00           C
ATOM   1864  O   LEU   118      27.251  44.694  31.502  1.00  0.00           O
ATOM   1865  N   LYS   119      25.861  43.023  31.051  1.00  0.00           N
ATOM   1866  H   LYS   119      25.540  42.087  31.252  1.00  0.00           H
ATOM   1867  CA  LYS   119      25.100  43.668  29.990  1.00  0.00           C
ATOM   1868  HA  LYS   119      25.814  44.012  29.242  1.00  0.00           H
ATOM   1869  CB  LYS   119      24.012  42.708  29.405  1.00  0.00           C
ATOM   1870  HB2 LYS   119      24.540  41.757  29.472  1.00  0.00           H
ATOM   1871  HB3 LYS   119      23.174  42.597  30.093  1.00  0.00           H
ATOM   1872  CG  LYS   119      23.697  42.855  27.859  1.00  0.00           C
ATOM   1873  HG2 LYS   119      24.589  43.020  27.254  1.00  0.00           H
ATOM   1874  HG3 LYS   119      23.173  41.956  27.536  1.00  0.00           H
ATOM   1875  CD  LYS   119      22.777  44.039  27.448  1.00  0.00           C
ATOM   1876  HD2 LYS   119      21.807  43.849  27.907  1.00  0.00           H
ATOM   1877  HD3 LYS   119      23.196  44.986  27.790  1.00  0.00           H
ATOM   1878  CE  LYS   119      22.499  44.333  25.980  1.00  0.00           C
ATOM   1879  HE2 LYS   119      23.352  44.354  25.302  1.00  0.00           H
ATOM   1880  HE3 LYS   119      21.821  43.544  25.656  1.00  0.00           H
ATOM   1881  NZ  LYS   119      21.698  45.575  25.815  1.00  0.00           N
ATOM   1882  HZ1 LYS   119      21.875  46.023  24.927  1.00  0.00           H
ATOM   1883  HZ2 LYS   119      21.986  46.246  26.512  1.00  0.00           H
ATOM   1884  HZ3 LYS   119      20.762  45.210  25.913  1.00  0.00           H
ATOM   1885  C   LYS   119      24.511  45.002  30.470  1.00  0.00           C
ATOM   1886  O   LYS   119      24.713  45.978  29.759  1.00  0.00           O
ATOM   1887  N   ALA   120      23.744  44.959  31.563  1.00  0.00           N
ATOM   1888  H   ALA   120      23.978  44.241  32.234  1.00  0.00           H
ATOM   1889  CA  ALA   120      23.059  46.189  32.029  1.00  0.00           C
ATOM   1890  HA  ALA   120      22.508  46.556  31.163  1.00  0.00           H
ATOM   1891  CB  ALA   120      22.123  45.723  33.137  1.00  0.00           C
ATOM   1892  HB1 ALA   120      21.402  44.993  32.769  1.00  0.00           H
ATOM   1893  HB2 ALA   120      21.585  46.567  33.567  1.00  0.00           H
ATOM   1894  HB3 ALA   120      22.691  45.197  33.905  1.00  0.00           H
ATOM   1895  C   ALA   120      24.035  47.263  32.492  1.00  0.00           C
ATOM   1896  O   ALA   120      23.952  48.410  32.062  1.00  0.00           O
ATOM   1897  N   PHE   121      25.159  46.862  33.182  1.00  0.00           N
ATOM   1898  H   PHE   121      25.298  45.876  33.352  1.00  0.00           H
ATOM   1899  CA  PHE   121      26.211  47.789  33.507  1.00  0.00           C
ATOM   1900  HA  PHE   121      25.789  48.646  34.031  1.00  0.00           H
ATOM   1901  CB  PHE   121      27.219  46.952  34.282  1.00  0.00           C
ATOM   1902  HB2 PHE   121      26.839  46.429  35.159  1.00  0.00           H
ATOM   1903  HB3 PHE   121      27.587  46.123  33.678  1.00  0.00           H
ATOM   1904  CG  PHE   121      28.525  47.670  34.644  1.00  0.00           C
ATOM   1905  CD1 PHE   121      28.457  48.689  35.587  1.00  0.00           C
ATOM   1906  HD1 PHE   121      27.492  48.909  36.017  1.00  0.00           H
ATOM   1907  CE1 PHE   121      29.627  49.275  36.004  1.00  0.00           C
ATOM   1908  HE1 PHE   121      29.587  49.954  36.843  1.00  0.00           H
ATOM   1909  CZ  PHE   121      30.791  49.009  35.348  1.00  0.00           C
ATOM   1910  HZ  PHE   121      31.684  49.506  35.699  1.00  0.00           H
ATOM   1911  CE2 PHE   121      30.876  47.934  34.434  1.00  0.00           C
ATOM   1912  HE2 PHE   121      31.807  47.656  33.963  1.00  0.00           H
ATOM   1913  CD2 PHE   121      29.687  47.264  34.084  1.00  0.00           C
ATOM   1914  HD2 PHE   121      29.778  46.434  33.398  1.00  0.00           H
ATOM   1915  C   PHE   121      26.927  48.405  32.215  1.00  0.00           C
ATOM   1916  O   PHE   121      27.136  49.577  32.061  1.00  0.00           O
ATOM   1917  N   ILE   122      27.234  47.569  31.178  1.00  0.00           N
ATOM   1918  H   ILE   122      27.053  46.584  31.309  1.00  0.00           H
ATOM   1919  CA  ILE   122      27.816  48.011  29.871  1.00  0.00           C
ATOM   1920  HA  ILE   122      28.615  48.706  30.128  1.00  0.00           H
ATOM   1921  CB  ILE   122      28.408  46.772  29.221  1.00  0.00           C
ATOM   1922  HB  ILE   122      27.514  46.150  29.178  1.00  0.00           H
ATOM   1923  CG2 ILE   122      28.848  46.952  27.716  1.00  0.00           C
ATOM   1924 HG21 ILE   122      28.901  45.986  27.215  1.00  0.00           H
ATOM   1925 HG22 ILE   122      29.789  47.500  27.656  1.00  0.00           H
ATOM   1926 HG23 ILE   122      28.054  47.496  27.205  1.00  0.00           H
ATOM   1927  CG1 ILE   122      29.486  46.025  30.044  1.00  0.00           C
ATOM   1928 HG12 ILE   122      29.284  46.022  31.115  1.00  0.00           H
ATOM   1929 HG13 ILE   122      29.488  44.972  29.758  1.00  0.00           H
ATOM   1930  CD1 ILE   122      30.920  46.326  29.897  1.00  0.00           C
ATOM   1931 HD11 ILE   122      31.204  46.154  28.859  1.00  0.00           H
ATOM   1932 HD12 ILE   122      31.352  45.529  30.501  1.00  0.00           H
ATOM   1933 HD13 ILE   122      31.129  47.354  30.194  1.00  0.00           H
ATOM   1934  C   ILE   122      26.798  48.825  29.025  1.00  0.00           C
ATOM   1935  O   ILE   122      27.335  49.609  28.196  1.00  0.00           O
ATOM   1936  N   ASP   123      25.526  48.879  29.378  1.00  0.00           N
ATOM   1937  H   ASP   123      25.202  48.200  30.051  1.00  0.00           H
ATOM   1938  CA  ASP   123      24.526  49.815  28.771  1.00  0.00           C
ATOM   1939  HA  ASP   123      24.673  49.886  27.694  1.00  0.00           H
ATOM   1940  CB  ASP   123      23.145  49.104  28.802  1.00  0.00           C
ATOM   1941  HB2 ASP   123      22.726  48.893  29.785  1.00  0.00           H
ATOM   1942  HB3 ASP   123      22.432  49.801  28.361  1.00  0.00           H
ATOM   1943  CG  ASP   123      22.959  47.845  27.937  1.00  0.00           C
ATOM   1944  OD1 ASP   123      23.702  47.532  26.977  1.00  0.00           O
ATOM   1945  OD2 ASP   123      22.015  47.093  28.115  1.00  0.00           O
ATOM   1946  C   ASP   123      24.511  51.246  29.452  1.00  0.00           C
ATOM   1947  O   ASP   123      24.084  52.270  28.868  1.00  0.00           O
ATOM   1948  N   GLU   124      25.033  51.251  30.669  1.00  0.00           N
ATOM   1949  H   GLU   124      25.262  50.335  31.029  1.00  0.00           H
ATOM   1950  CA  GLU   124      25.393  52.470  31.429  1.00  0.00           C
ATOM   1951  HA  GLU   124      24.638  53.240  31.270  1.00  0.00           H
ATOM   1952  CB  GLU   124      25.584  52.199  32.945  1.00  0.00           C
ATOM   1953  HB2 GLU   124      26.486  51.609  33.103  1.00  0.00           H
ATOM   1954  HB3 GLU   124      25.763  53.173  33.401  1.00  0.00           H
ATOM   1955  CG  GLU   124      24.357  51.663  33.779  1.00  0.00           C
ATOM   1956  HG2 GLU   124      24.073  50.646  33.510  1.00  0.00           H
ATOM   1957  HG3 GLU   124      24.692  51.428  34.789  1.00  0.00           H
ATOM   1958  CD  GLU   124      23.266  52.677  33.940  1.00  0.00           C
ATOM   1959  OE1 GLU   124      23.332  53.777  33.340  1.00  0.00           O
ATOM   1960  OE2 GLU   124      22.378  52.467  34.783  1.00  0.00           O
ATOM   1961  C   GLU   124      26.727  53.029  30.937  1.00  0.00           C
ATOM   1962  O   GLU   124      26.797  54.273  30.833  1.00  0.00           O
ATOM   1963  N   GLN   125      27.745  52.117  30.761  1.00  0.00           N
ATOM   1964  H   GLN   125      27.567  51.164  31.043  1.00  0.00           H
ATOM   1965  CA  GLN   125      29.066  52.597  30.320  1.00  0.00           C
ATOM   1966  HA  GLN   125      29.283  53.467  30.939  1.00  0.00           H
ATOM   1967  CB  GLN   125      30.138  51.545  30.467  1.00  0.00           C
ATOM   1968  HB2 GLN   125      29.831  50.761  29.774  1.00  0.00           H
ATOM   1969  HB3 GLN   125      31.120  51.885  30.137  1.00  0.00           H
ATOM   1970  CG  GLN   125      30.281  50.993  31.939  1.00  0.00           C
ATOM   1971  HG2 GLN   125      29.357  50.512  32.259  1.00  0.00           H
ATOM   1972  HG3 GLN   125      31.078  50.253  32.015  1.00  0.00           H
ATOM   1973  CD  GLN   125      30.664  52.198  32.888  1.00  0.00           C
ATOM   1974  OE1 GLN   125      29.986  52.400  33.868  1.00  0.00           O
ATOM   1975  NE2 GLN   125      31.589  53.071  32.561  1.00  0.00           N
ATOM   1976 HE21 GLN   125      31.711  53.796  33.253  1.00  0.00           H
ATOM   1977 HE22 GLN   125      32.134  53.046  31.711  1.00  0.00           H
ATOM   1978  C   GLN   125      29.047  53.143  28.893  1.00  0.00           C
ATOM   1979  O   GLN   125      29.539  54.275  28.649  1.00  0.00           O
ATOM   1980  N   PHE   126      28.397  52.446  27.934  1.00  0.00           N
ATOM   1981  H   PHE   126      27.882  51.625  28.215  1.00  0.00           H
ATOM   1982  CA  PHE   126      28.562  52.712  26.447  1.00  0.00           C
ATOM   1983  HA  PHE   126      28.986  53.707  26.314  1.00  0.00           H
ATOM   1984  CB  PHE   126      29.596  51.681  25.914  1.00  0.00           C
ATOM   1985  HB2 PHE   126      29.021  50.754  25.908  1.00  0.00           H
ATOM   1986  HB3 PHE   126      29.720  51.944  24.864  1.00  0.00           H
ATOM   1987  CG  PHE   126      30.935  51.445  26.587  1.00  0.00           C
ATOM   1988  CD1 PHE   126      31.067  50.267  27.388  1.00  0.00           C
ATOM   1989  HD1 PHE   126      30.182  49.694  27.623  1.00  0.00           H
ATOM   1990  CE1 PHE   126      32.264  50.082  28.031  1.00  0.00           C
ATOM   1991  HE1 PHE   126      32.348  49.293  28.764  1.00  0.00           H
ATOM   1992  CZ  PHE   126      33.292  51.042  27.922  1.00  0.00           C
ATOM   1993  HZ  PHE   126      34.158  50.950  28.561  1.00  0.00           H
ATOM   1994  CE2 PHE   126      33.140  52.052  27.033  1.00  0.00           C
ATOM   1995  HE2 PHE   126      33.981  52.687  26.795  1.00  0.00           H
ATOM   1996  CD2 PHE   126      31.979  52.346  26.376  1.00  0.00           C
ATOM   1997  HD2 PHE   126      31.920  53.118  25.623  1.00  0.00           H
ATOM   1998  C   PHE   126      27.152  52.668  25.799  1.00  0.00           C
ATOM   1999  O   PHE   126      26.713  51.580  25.269  1.00  0.00           O
ATOM   2000  N   PRO   127      26.370  53.784  25.788  1.00  0.00           N
ATOM   2001  CD  PRO   127      26.545  54.985  26.681  1.00  0.00           C
ATOM   2002  HD2 PRO   127      27.006  55.798  26.120  1.00  0.00           H
ATOM   2003  HD3 PRO   127      27.059  54.660  27.586  1.00  0.00           H
ATOM   2004  CG  PRO   127      25.135  55.434  27.025  1.00  0.00           C
ATOM   2005  HG2 PRO   127      25.166  56.522  27.095  1.00  0.00           H
ATOM   2006  HG3 PRO   127      24.794  54.914  27.921  1.00  0.00           H
ATOM   2007  CB  PRO   127      24.382  54.999  25.799  1.00  0.00           C
ATOM   2008  HB2 PRO   127      24.541  55.701  24.981  1.00  0.00           H
ATOM   2009  HB3 PRO   127      23.316  54.985  26.025  1.00  0.00           H
ATOM   2010  CA  PRO   127      24.986  53.699  25.433  1.00  0.00           C
ATOM   2011  HA  PRO   127      24.551  52.921  26.061  1.00  0.00           H
ATOM   2012  C   PRO   127      24.747  53.439  23.958  1.00  0.00           C
ATOM   2013  O   PRO   127      23.779  52.767  23.658  1.00  0.00           O
ATOM   2014  N   GLN   128      25.599  53.852  23.038  1.00  0.00           N
ATOM   2015  H   GLN   128      26.492  54.210  23.347  1.00  0.00           H
ATOM   2016  CA  GLN   128      25.491  53.600  21.567  1.00  0.00           C
ATOM   2017  HA  GLN   128      24.511  53.384  21.142  1.00  0.00           H
ATOM   2018  CB  GLN   128      26.263  54.791  20.781  1.00  0.00           C
ATOM   2019  HB2 GLN   128      25.787  55.688  21.177  1.00  0.00           H
ATOM   2020  HB3 GLN   128      27.304  54.754  21.105  1.00  0.00           H
ATOM   2021  CG  GLN   128      26.129  54.788  19.240  1.00  0.00           C
ATOM   2022  HG2 GLN   128      26.932  54.202  18.792  1.00  0.00           H
ATOM   2023  HG3 GLN   128      25.172  54.326  18.998  1.00  0.00           H
ATOM   2024  CD  GLN   128      26.084  56.123  18.620  1.00  0.00           C
ATOM   2025  OE1 GLN   128      25.130  56.816  18.523  1.00  0.00           O
ATOM   2026  NE2 GLN   128      27.257  56.618  18.184  1.00  0.00           N
ATOM   2027 HE21 GLN   128      27.396  57.493  17.699  1.00  0.00           H
ATOM   2028 HE22 GLN   128      28.062  56.013  18.255  1.00  0.00           H
ATOM   2029  C   GLN   128      26.078  52.212  21.139  1.00  0.00           C
ATOM   2030  O   GLN   128      25.673  51.687  20.113  1.00  0.00           O
ATOM   2031  N   GLY   129      27.018  51.714  21.926  1.00  0.00           N
ATOM   2032  H   GLY   129      27.469  52.388  22.526  1.00  0.00           H
ATOM   2033  CA  GLY   129      27.613  50.333  21.924  1.00  0.00           C
ATOM   2034  HA2 GLY   129      27.517  49.885  22.913  1.00  0.00           H
ATOM   2035  HA3 GLY   129      26.994  49.750  21.242  1.00  0.00           H
ATOM   2036  C   GLY   129      28.998  50.285  21.401  1.00  0.00           C
ATOM   2037  O   GLY   129      29.395  51.272  20.785  1.00  0.00           O
ATOM   2038  N   ILE   130      29.767  49.277  21.657  1.00  0.00           N
ATOM   2039  H   ILE   130      29.324  48.523  22.161  1.00  0.00           H
ATOM   2040  CA  ILE   130      31.229  49.183  21.348  1.00  0.00           C
ATOM   2041  HA  ILE   130      31.461  49.980  20.642  1.00  0.00           H
ATOM   2042  CB  ILE   130      32.177  49.431  22.487  1.00  0.00           C
ATOM   2043  HB  ILE   130      33.182  49.514  22.073  1.00  0.00           H
ATOM   2044  CG2 ILE   130      31.767  50.679  23.228  1.00  0.00           C
ATOM   2045 HG21 ILE   130      30.925  50.480  23.890  1.00  0.00           H
ATOM   2046 HG22 ILE   130      31.513  51.468  22.521  1.00  0.00           H
ATOM   2047 HG23 ILE   130      32.603  51.157  23.740  1.00  0.00           H
ATOM   2048  CG1 ILE   130      32.248  48.253  23.454  1.00  0.00           C
ATOM   2049 HG12 ILE   130      31.229  48.151  23.829  1.00  0.00           H
ATOM   2050 HG13 ILE   130      32.387  47.342  22.870  1.00  0.00           H
ATOM   2051  CD1 ILE   130      33.262  48.404  24.543  1.00  0.00           C
ATOM   2052 HD11 ILE   130      33.112  47.604  25.268  1.00  0.00           H
ATOM   2053 HD12 ILE   130      33.205  49.383  25.018  1.00  0.00           H
ATOM   2054 HD13 ILE   130      34.248  48.242  24.106  1.00  0.00           H
ATOM   2055  C   ILE   130      31.523  47.849  20.629  1.00  0.00           C
ATOM   2056  O   ILE   130      30.698  46.971  20.537  1.00  0.00           O
ATOM   2057  N   SER   131      32.632  47.884  19.839  1.00  0.00           N
ATOM   2058  H   SER   131      33.364  48.555  20.027  1.00  0.00           H
ATOM   2059  CA  SER   131      32.863  46.989  18.664  1.00  0.00           C
ATOM   2060  HA  SER   131      31.958  46.469  18.349  1.00  0.00           H
ATOM   2061  CB  SER   131      33.532  47.668  17.487  1.00  0.00           C
ATOM   2062  HB2 SER   131      34.599  47.744  17.695  1.00  0.00           H
ATOM   2063  HB3 SER   131      33.449  46.979  16.646  1.00  0.00           H
ATOM   2064  OG  SER   131      33.088  49.003  17.237  1.00  0.00           O
ATOM   2065  HG  SER   131      33.494  49.532  17.927  1.00  0.00           H
ATOM   2066  C   SER   131      33.762  45.697  18.995  1.00  0.00           C
ATOM   2067  O   SER   131      33.447  44.642  18.492  1.00  0.00           O
ATOM   2068  N   GLU   132      34.744  45.686  19.880  1.00  0.00           N
ATOM   2069  H   GLU   132      34.821  46.455  20.530  1.00  0.00           H
ATOM   2070  CA  GLU   132      35.757  44.587  20.169  1.00  0.00           C
ATOM   2071  HA  GLU   132      35.363  43.667  19.737  1.00  0.00           H
ATOM   2072  CB  GLU   132      37.069  44.965  19.479  1.00  0.00           C
ATOM   2073  HB2 GLU   132      37.466  45.862  19.956  1.00  0.00           H
ATOM   2074  HB3 GLU   132      37.582  44.033  19.716  1.00  0.00           H
ATOM   2075  CG  GLU   132      37.114  45.195  17.977  1.00  0.00           C
ATOM   2076  HG2 GLU   132      36.949  46.246  17.739  1.00  0.00           H
ATOM   2077  HG3 GLU   132      38.149  44.977  17.712  1.00  0.00           H
ATOM   2078  CD  GLU   132      36.146  44.377  17.162  1.00  0.00           C
ATOM   2079  OE1 GLU   132      35.598  44.879  16.129  1.00  0.00           O
ATOM   2080  OE2 GLU   132      36.008  43.174  17.461  1.00  0.00           O
ATOM   2081  C   GLU   132      36.000  44.364  21.660  1.00  0.00           C
ATOM   2082  O   GLU   132      35.514  45.203  22.427  1.00  0.00           O
ATOM   2083  N   PRO   133      36.658  43.299  22.262  1.00  0.00           N
ATOM   2084  CD  PRO   133      37.002  42.068  21.664  1.00  0.00           C
ATOM   2085  HD2 PRO   133      38.067  42.076  21.433  1.00  0.00           H
ATOM   2086  HD3 PRO   133      36.427  41.788  20.781  1.00  0.00           H
ATOM   2087  CG  PRO   133      36.601  41.007  22.699  1.00  0.00           C
ATOM   2088  HG2 PRO   133      37.199  40.124  22.474  1.00  0.00           H
ATOM   2089  HG3 PRO   133      35.532  40.805  22.620  1.00  0.00           H
ATOM   2090  CB  PRO   133      36.968  41.692  24.024  1.00  0.00           C
ATOM   2091  HB2 PRO   133      38.042  41.694  24.212  1.00  0.00           H
ATOM   2092  HB3 PRO   133      36.369  41.246  24.818  1.00  0.00           H
ATOM   2093  CA  PRO   133      36.520  43.149  23.714  1.00  0.00           C
ATOM   2094  HA  PRO   133      35.455  43.186  23.946  1.00  0.00           H
ATOM   2095  C   PRO   133      37.301  44.097  24.609  1.00  0.00           C
ATOM   2096  O   PRO   133      38.463  44.514  24.454  1.00  0.00           O
ATOM   2097  N   ILE   134      36.568  44.183  25.737  1.00  0.00           N
ATOM   2098  H   ILE   134      35.608  43.877  25.804  1.00  0.00           H
ATOM   2099  CA  ILE   134      37.226  44.681  26.979  1.00  0.00           C
ATOM   2100  HA  ILE   134      38.122  45.251  26.731  1.00  0.00           H
ATOM   2101  CB  ILE   134      36.376  45.694  27.688  1.00  0.00           C
ATOM   2102  HB  ILE   134      35.419  45.302  28.032  1.00  0.00           H
ATOM   2103  CG2 ILE   134      37.132  46.137  28.975  1.00  0.00           C
ATOM   2104 HG21 ILE   134      36.677  47.027  29.410  1.00  0.00           H
ATOM   2105 HG22 ILE   134      38.164  46.315  28.674  1.00  0.00           H
ATOM   2106 HG23 ILE   134      37.311  45.390  29.748  1.00  0.00           H
ATOM   2107  CG1 ILE   134      36.147  46.979  26.871  1.00  0.00           C
ATOM   2108 HG12 ILE   134      37.125  47.407  26.650  1.00  0.00           H
ATOM   2109 HG13 ILE   134      35.753  46.650  25.910  1.00  0.00           H
ATOM   2110  CD1 ILE   134      35.207  48.020  27.447  1.00  0.00           C
ATOM   2111 HD11 ILE   134      35.608  48.449  28.365  1.00  0.00           H
ATOM   2112 HD12 ILE   134      34.334  47.509  27.853  1.00  0.00           H
ATOM   2113 HD13 ILE   134      35.074  48.690  26.597  1.00  0.00           H
ATOM   2114  C   ILE   134      37.587  43.418  27.789  1.00  0.00           C
ATOM   2115  O   ILE   134      36.683  42.666  28.215  1.00  0.00           O
ATOM   2116  N   PRO   135      38.836  43.149  28.064  1.00  0.00           N
ATOM   2117  CD  PRO   135      40.000  43.767  27.524  1.00  0.00           C
ATOM   2118  HD2 PRO   135      40.373  44.401  28.328  1.00  0.00           H
ATOM   2119  HD3 PRO   135      39.884  44.302  26.581  1.00  0.00           H
ATOM   2120  CG  PRO   135      41.107  42.726  27.323  1.00  0.00           C
ATOM   2121  HG2 PRO   135      42.054  43.248  27.458  1.00  0.00           H
ATOM   2122  HG3 PRO   135      41.054  42.134  26.409  1.00  0.00           H
ATOM   2123  CB  PRO   135      40.807  41.822  28.509  1.00  0.00           C
ATOM   2124  HB2 PRO   135      41.390  42.164  29.365  1.00  0.00           H
ATOM   2125  HB3 PRO   135      40.994  40.794  28.200  1.00  0.00           H
ATOM   2126  CA  PRO   135      39.331  41.974  28.835  1.00  0.00           C
ATOM   2127  HA  PRO   135      38.888  41.042  28.484  1.00  0.00           H
ATOM   2128  C   PRO   135      39.051  42.250  30.262  1.00  0.00           C
ATOM   2129  O   PRO   135      39.163  43.342  30.842  1.00  0.00           O
ATOM   2130  N   LEU   136      38.685  41.129  30.909  1.00  0.00           N
ATOM   2131  H   LEU   136      38.728  40.235  30.441  1.00  0.00           H
ATOM   2132  CA  LEU   136      38.147  41.032  32.273  1.00  0.00           C
ATOM   2133  HA  LEU   136      38.053  42.067  32.601  1.00  0.00           H
ATOM   2134  CB  LEU   136      36.735  40.415  32.193  1.00  0.00           C
ATOM   2135  HB2 LEU   136      36.230  40.994  31.419  1.00  0.00           H
ATOM   2136  HB3 LEU   136      36.776  39.394  31.813  1.00  0.00           H
ATOM   2137  CG  LEU   136      35.832  40.561  33.463  1.00  0.00           C
ATOM   2138  HG  LEU   136      36.011  41.490  34.005  1.00  0.00           H
ATOM   2139  CD1 LEU   136      34.292  40.609  33.124  1.00  0.00           C
ATOM   2140 HD11 LEU   136      33.622  40.576  33.983  1.00  0.00           H
ATOM   2141 HD12 LEU   136      34.081  39.622  32.713  1.00  0.00           H
ATOM   2142 HD13 LEU   136      34.080  41.448  32.461  1.00  0.00           H
ATOM   2143  CD2 LEU   136      35.991  39.403  34.409  1.00  0.00           C
ATOM   2144 HD21 LEU   136      37.027  39.218  34.695  1.00  0.00           H
ATOM   2145 HD22 LEU   136      35.529  39.624  35.372  1.00  0.00           H
ATOM   2146 HD23 LEU   136      35.506  38.496  34.047  1.00  0.00           H
ATOM   2147  C   LEU   136      39.000  40.058  33.180  1.00  0.00           C
ATOM   2148  O   LEU   136      39.144  38.906  32.791  1.00  0.00           O
ATOM   2149  N   GLY   137      39.343  40.474  34.413  1.00  0.00           N
ATOM   2150  H   GLY   137      39.318  41.462  34.621  1.00  0.00           H
ATOM   2151  CA  GLY   137      39.796  39.610  35.542  1.00  0.00           C
ATOM   2152  HA2 GLY   137      40.224  38.683  35.161  1.00  0.00           H
ATOM   2153  HA3 GLY   137      40.517  40.191  36.117  1.00  0.00           H
ATOM   2154  C   GLY   137      38.749  39.278  36.607  1.00  0.00           C
ATOM   2155  O   GLY   137      38.295  40.134  37.328  1.00  0.00           O
ATOM   2156  N   PHE   138      38.319  38.015  36.728  1.00  0.00           N
ATOM   2157  H   PHE   138      38.795  37.308  36.187  1.00  0.00           H
ATOM   2158  CA  PHE   138      37.356  37.570  37.672  1.00  0.00           C
ATOM   2159  HA  PHE   138      36.579  38.318  37.831  1.00  0.00           H
ATOM   2160  CB  PHE   138      36.648  36.379  36.986  1.00  0.00           C
ATOM   2161  HB2 PHE   138      36.258  36.672  36.011  1.00  0.00           H
ATOM   2162  HB3 PHE   138      37.375  35.578  36.857  1.00  0.00           H
ATOM   2163  CG  PHE   138      35.457  35.682  37.715  1.00  0.00           C
ATOM   2164  CD1 PHE   138      34.756  36.224  38.795  1.00  0.00           C
ATOM   2165  HD1 PHE   138      35.042  37.209  39.132  1.00  0.00           H
ATOM   2166  CE1 PHE   138      33.760  35.509  39.476  1.00  0.00           C
ATOM   2167  HE1 PHE   138      33.251  36.034  40.271  1.00  0.00           H
ATOM   2168  CZ  PHE   138      33.245  34.314  38.936  1.00  0.00           C
ATOM   2169  HZ  PHE   138      32.349  33.954  39.419  1.00  0.00           H
ATOM   2170  CE2 PHE   138      33.904  33.731  37.827  1.00  0.00           C
ATOM   2171  HE2 PHE   138      33.514  32.853  37.332  1.00  0.00           H
ATOM   2172  CD2 PHE   138      35.041  34.404  37.237  1.00  0.00           C
ATOM   2173  HD2 PHE   138      35.427  33.989  36.318  1.00  0.00           H
ATOM   2174  C   PHE   138      38.006  37.112  39.021  1.00  0.00           C
ATOM   2175  O   PHE   138      38.756  36.123  39.087  1.00  0.00           O
ATOM   2176  N   THR   139      37.577  37.802  40.095  1.00  0.00           N
ATOM   2177  H   THR   139      36.981  38.595  39.907  1.00  0.00           H
ATOM   2178  CA  THR   139      37.880  37.360  41.493  1.00  0.00           C
ATOM   2179  HA  THR   139      38.890  36.950  41.504  1.00  0.00           H
ATOM   2180  CB  THR   139      37.845  38.620  42.434  1.00  0.00           C
ATOM   2181  HB  THR   139      36.878  39.116  42.518  1.00  0.00           H
ATOM   2182  CG2 THR   139      38.219  38.272  43.867  1.00  0.00           C
ATOM   2183 HG21 THR   139      39.249  37.918  43.899  1.00  0.00           H
ATOM   2184 HG22 THR   139      37.538  37.495  44.215  1.00  0.00           H
ATOM   2185 HG23 THR   139      38.214  39.167  44.489  1.00  0.00           H
ATOM   2186  OG1 THR   139      38.723  39.613  41.952  1.00  0.00           O
ATOM   2187  HG1 THR   139      38.148  40.347  41.722  1.00  0.00           H
ATOM   2188  C   THR   139      36.920  36.244  41.886  1.00  0.00           C
ATOM   2189  O   THR   139      35.710  36.436  41.986  1.00  0.00           O
ATOM   2190  N   PHE   140      37.427  34.985  42.076  1.00  0.00           N
ATOM   2191  H   PHE   140      38.419  34.837  42.199  1.00  0.00           H
ATOM   2192  CA  PHE   140      36.581  33.868  42.451  1.00  0.00           C
ATOM   2193  HA  PHE   140      35.662  34.285  42.861  1.00  0.00           H
ATOM   2194  CB  PHE   140      36.187  33.126  41.158  1.00  0.00           C
ATOM   2195  HB2 PHE   140      35.827  33.868  40.445  1.00  0.00           H
ATOM   2196  HB3 PHE   140      37.047  32.620  40.721  1.00  0.00           H
ATOM   2197  CG  PHE   140      35.096  32.032  41.321  1.00  0.00           C
ATOM   2198  CD1 PHE   140      33.774  32.227  41.762  1.00  0.00           C
ATOM   2199  HD1 PHE   140      33.454  33.214  42.063  1.00  0.00           H
ATOM   2200  CE1 PHE   140      32.876  31.130  41.799  1.00  0.00           C
ATOM   2201  HE1 PHE   140      31.885  31.223  42.218  1.00  0.00           H
ATOM   2202  CZ  PHE   140      33.410  29.859  41.462  1.00  0.00           C
ATOM   2203  HZ  PHE   140      32.904  28.905  41.419  1.00  0.00           H
ATOM   2204  CE2 PHE   140      34.738  29.711  41.110  1.00  0.00           C
ATOM   2205  HE2 PHE   140      35.057  28.728  40.795  1.00  0.00           H
ATOM   2206  CD2 PHE   140      35.612  30.784  40.978  1.00  0.00           C
ATOM   2207  HD2 PHE   140      36.668  30.611  40.834  1.00  0.00           H
ATOM   2208  C   PHE   140      37.252  33.089  43.596  1.00  0.00           C
ATOM   2209  O   PHE   140      37.853  31.991  43.395  1.00  0.00           O
ATOM   2210  N   SER   141      37.249  33.615  44.783  1.00  0.00           N
ATOM   2211  H   SER   141      36.515  34.292  44.937  1.00  0.00           H
ATOM   2212  CA  SER   141      37.992  33.224  45.968  1.00  0.00           C
ATOM   2213  HA  SER   141      39.054  33.175  45.727  1.00  0.00           H
ATOM   2214  CB  SER   141      37.767  34.357  46.958  1.00  0.00           C
ATOM   2215  HB2 SER   141      36.720  34.210  47.225  1.00  0.00           H
ATOM   2216  HB3 SER   141      38.436  34.280  47.815  1.00  0.00           H
ATOM   2217  OG  SER   141      37.886  35.698  46.421  1.00  0.00           O
ATOM   2218  HG  SER   141      38.098  36.317  47.124  1.00  0.00           H
ATOM   2219  C   SER   141      37.553  31.863  46.641  1.00  0.00           C
ATOM   2220  O   SER   141      37.702  31.641  47.850  1.00  0.00           O
ATOM   2221  N   PHE   142      36.926  31.012  45.887  1.00  0.00           N
ATOM   2222  H   PHE   142      36.667  31.389  44.987  1.00  0.00           H
ATOM   2223  CA  PHE   142      36.382  29.682  46.295  1.00  0.00           C
ATOM   2224  HA  PHE   142      36.170  29.815  47.356  1.00  0.00           H
ATOM   2225  CB  PHE   142      35.087  29.425  45.478  1.00  0.00           C
ATOM   2226  HB2 PHE   142      35.447  29.273  44.460  1.00  0.00           H
ATOM   2227  HB3 PHE   142      34.686  28.451  45.758  1.00  0.00           H
ATOM   2228  CG  PHE   142      33.968  30.483  45.606  1.00  0.00           C
ATOM   2229  CD1 PHE   142      34.087  31.778  44.959  1.00  0.00           C
ATOM   2230  HD1 PHE   142      35.001  31.985  44.423  1.00  0.00           H
ATOM   2231  CE1 PHE   142      33.051  32.779  45.216  1.00  0.00           C
ATOM   2232  HE1 PHE   142      33.068  33.755  44.756  1.00  0.00           H
ATOM   2233  CZ  PHE   142      31.954  32.402  46.061  1.00  0.00           C
ATOM   2234  HZ  PHE   142      31.087  33.039  46.159  1.00  0.00           H
ATOM   2235  CE2 PHE   142      31.735  31.112  46.467  1.00  0.00           C
ATOM   2236  HE2 PHE   142      30.906  30.936  47.138  1.00  0.00           H
ATOM   2237  CD2 PHE   142      32.739  30.130  46.242  1.00  0.00           C
ATOM   2238  HD2 PHE   142      32.743  29.159  46.715  1.00  0.00           H
ATOM   2239  C   PHE   142      37.441  28.529  46.148  1.00  0.00           C
ATOM   2240  O   PHE   142      38.397  28.756  45.363  1.00  0.00           O
ATOM   2241  N   PRO   143      37.299  27.408  46.848  1.00  0.00           N
ATOM   2242  CD  PRO   143      36.522  27.166  48.066  1.00  0.00           C
ATOM   2243  HD2 PRO   143      35.457  27.020  47.884  1.00  0.00           H
ATOM   2244  HD3 PRO   143      36.741  27.930  48.811  1.00  0.00           H
ATOM   2245  CG  PRO   143      37.207  25.957  48.624  1.00  0.00           C
ATOM   2246  HG2 PRO   143      36.624  25.331  49.299  1.00  0.00           H
ATOM   2247  HG3 PRO   143      38.031  26.387  49.195  1.00  0.00           H
ATOM   2248  CB  PRO   143      37.734  25.092  47.434  1.00  0.00           C
ATOM   2249  HB2 PRO   143      36.960  24.404  47.095  1.00  0.00           H
ATOM   2250  HB3 PRO   143      38.640  24.587  47.768  1.00  0.00           H
ATOM   2251  CA  PRO   143      38.118  26.213  46.479  1.00  0.00           C
ATOM   2252  HA  PRO   143      39.159  26.411  46.735  1.00  0.00           H
ATOM   2253  C   PRO   143      38.094  25.896  45.002  1.00  0.00           C
ATOM   2254  O   PRO   143      37.137  25.384  44.448  1.00  0.00           O
ATOM   2255  N   ALA   144      39.245  26.027  44.428  1.00  0.00           N
ATOM   2256  H   ALA   144      40.019  26.480  44.894  1.00  0.00           H
ATOM   2257  CA  ALA   144      39.430  25.850  42.938  1.00  0.00           C
ATOM   2258  HA  ALA   144      38.777  25.013  42.694  1.00  0.00           H
ATOM   2259  CB  ALA   144      39.073  27.126  42.139  1.00  0.00           C
ATOM   2260  HB1 ALA   144      38.033  27.409  42.300  1.00  0.00           H
ATOM   2261  HB2 ALA   144      39.276  26.832  41.109  1.00  0.00           H
ATOM   2262  HB3 ALA   144      39.642  27.995  42.469  1.00  0.00           H
ATOM   2263  C   ALA   144      40.865  25.364  42.522  1.00  0.00           C
ATOM   2264  O   ALA   144      41.782  25.784  43.205  1.00  0.00           O
ATOM   2265  N   SER   145      41.041  24.571  41.446  1.00  0.00           N
ATOM   2266  H   SER   145      40.257  24.203  40.926  1.00  0.00           H
ATOM   2267  CA  SER   145      42.255  24.149  40.854  1.00  0.00           C
ATOM   2268  HA  SER   145      43.006  24.307  41.629  1.00  0.00           H
ATOM   2269  CB  SER   145      42.137  22.643  40.609  1.00  0.00           C
ATOM   2270  HB2 SER   145      42.115  22.285  41.638  1.00  0.00           H
ATOM   2271  HB3 SER   145      41.216  22.497  40.044  1.00  0.00           H
ATOM   2272  OG  SER   145      43.172  22.118  39.765  1.00  0.00           O
ATOM   2273  HG  SER   145      42.861  22.260  38.868  1.00  0.00           H
ATOM   2274  C   SER   145      42.468  24.884  39.541  1.00  0.00           C
ATOM   2275  O   SER   145      41.576  25.121  38.743  1.00  0.00           O
ATOM   2276  N   GLN   146      43.701  25.170  39.266  1.00  0.00           N
ATOM   2277  H   GLN   146      44.413  25.003  39.962  1.00  0.00           H
ATOM   2278  CA  GLN   146      44.130  26.131  38.292  1.00  0.00           C
ATOM   2279  HA  GLN   146      43.441  26.155  37.448  1.00  0.00           H
ATOM   2280  CB  GLN   146      44.008  27.514  38.859  1.00  0.00           C
ATOM   2281  HB2 GLN   146      42.986  27.675  39.201  1.00  0.00           H
ATOM   2282  HB3 GLN   146      44.698  27.582  39.701  1.00  0.00           H
ATOM   2283  CG  GLN   146      44.351  28.674  37.890  1.00  0.00           C
ATOM   2284  HG2 GLN   146      45.401  28.540  37.630  1.00  0.00           H
ATOM   2285  HG3 GLN   146      43.858  28.428  36.949  1.00  0.00           H
ATOM   2286  CD  GLN   146      44.063  30.063  38.462  1.00  0.00           C
ATOM   2287  OE1 GLN   146      44.177  30.342  39.649  1.00  0.00           O
ATOM   2288  NE2 GLN   146      43.778  30.993  37.601  1.00  0.00           N
ATOM   2289 HE21 GLN   146      43.649  31.965  37.844  1.00  0.00           H
ATOM   2290 HE22 GLN   146      43.494  30.681  36.684  1.00  0.00           H
ATOM   2291  C   GLN   146      45.475  25.790  37.665  1.00  0.00           C
ATOM   2292  O   GLN   146      46.542  26.007  38.388  1.00  0.00           O
ATOM   2293  N   ASN   147      45.542  25.353  36.412  1.00  0.00           N
ATOM   2294  H   ASN   147      44.753  25.332  35.782  1.00  0.00           H
ATOM   2295  CA  ASN   147      46.772  24.931  35.718  1.00  0.00           C
ATOM   2296  HA  ASN   147      47.453  24.641  36.518  1.00  0.00           H
ATOM   2297  CB  ASN   147      46.500  23.709  34.780  1.00  0.00           C
ATOM   2298  HB2 ASN   147      45.810  23.992  33.985  1.00  0.00           H
ATOM   2299  HB3 ASN   147      47.460  23.444  34.336  1.00  0.00           H
ATOM   2300  CG  ASN   147      46.010  22.438  35.566  1.00  0.00           C
ATOM   2301  OD1 ASN   147      46.027  22.347  36.796  1.00  0.00           O
ATOM   2302  ND2 ASN   147      45.792  21.356  34.802  1.00  0.00           N
ATOM   2303 HD21 ASN   147      45.780  21.508  33.804  1.00  0.00           H
ATOM   2304 HD22 ASN   147      45.407  20.537  35.250  1.00  0.00           H
ATOM   2305  C   ASN   147      47.519  26.064  34.955  1.00  0.00           C
ATOM   2306  O   ASN   147      48.717  25.878  34.629  1.00  0.00           O
ATOM   2307  N   LYS   148      46.787  27.173  34.730  1.00  0.00           N
ATOM   2308  H   LYS   148      45.841  27.132  35.082  1.00  0.00           H
ATOM   2309  CA  LYS   148      47.166  28.359  33.938  1.00  0.00           C
ATOM   2310  HA  LYS   148      48.236  28.550  34.017  1.00  0.00           H
ATOM   2311  CB  LYS   148      46.876  28.145  32.454  1.00  0.00           C
ATOM   2312  HB2 LYS   148      47.262  28.995  31.893  1.00  0.00           H
ATOM   2313  HB3 LYS   148      47.410  27.301  32.016  1.00  0.00           H
ATOM   2314  CG  LYS   148      45.300  27.891  32.329  1.00  0.00           C
ATOM   2315  HG2 LYS   148      45.030  27.033  32.946  1.00  0.00           H
ATOM   2316  HG3 LYS   148      44.692  28.764  32.568  1.00  0.00           H
ATOM   2317  CD  LYS   148      44.997  27.547  30.827  1.00  0.00           C
ATOM   2318  HD2 LYS   148      45.324  28.279  30.088  1.00  0.00           H
ATOM   2319  HD3 LYS   148      45.578  26.661  30.569  1.00  0.00           H
ATOM   2320  CE  LYS   148      43.505  27.262  30.622  1.00  0.00           C
ATOM   2321  HE2 LYS   148      43.291  26.241  30.936  1.00  0.00           H
ATOM   2322  HE3 LYS   148      42.880  27.956  31.184  1.00  0.00           H
ATOM   2323  NZ  LYS   148      43.155  27.428  29.237  1.00  0.00           N
ATOM   2324  HZ1 LYS   148      43.434  26.588  28.751  1.00  0.00           H
ATOM   2325  HZ2 LYS   148      43.517  28.290  28.856  1.00  0.00           H
ATOM   2326  HZ3 LYS   148      42.162  27.407  29.051  1.00  0.00           H
ATOM   2327  C   LYS   148      46.464  29.615  34.533  1.00  0.00           C
ATOM   2328  O   LYS   148      45.590  29.453  35.344  1.00  0.00           O
ATOM   2329  N   ILE   149      46.828  30.806  34.136  1.00  0.00           N
ATOM   2330  H   ILE   149      47.576  30.843  33.458  1.00  0.00           H
ATOM   2331  CA  ILE   149      46.144  32.080  34.602  1.00  0.00           C
ATOM   2332  HA  ILE   149      46.248  32.002  35.684  1.00  0.00           H
ATOM   2333  CB  ILE   149      46.985  33.359  34.086  1.00  0.00           C
ATOM   2334  HB  ILE   149      48.063  33.197  34.068  1.00  0.00           H
ATOM   2335  CG2 ILE   149      46.567  33.547  32.631  1.00  0.00           C
ATOM   2336 HG21 ILE   149      47.063  32.815  31.994  1.00  0.00           H
ATOM   2337 HG22 ILE   149      47.005  34.472  32.255  1.00  0.00           H
ATOM   2338 HG23 ILE   149      45.525  33.791  32.422  1.00  0.00           H
ATOM   2339  CG1 ILE   149      46.702  34.651  34.963  1.00  0.00           C
ATOM   2340 HG12 ILE   149      47.445  35.377  34.634  1.00  0.00           H
ATOM   2341 HG13 ILE   149      45.750  34.996  34.561  1.00  0.00           H
ATOM   2342  CD1 ILE   149      46.620  34.534  36.456  1.00  0.00           C
ATOM   2343 HD11 ILE   149      47.525  34.095  36.875  1.00  0.00           H
ATOM   2344 HD12 ILE   149      45.841  33.827  36.739  1.00  0.00           H
ATOM   2345 HD13 ILE   149      46.421  35.505  36.910  1.00  0.00           H
ATOM   2346  C   ILE   149      44.624  32.247  34.395  1.00  0.00           C
ATOM   2347  O   ILE   149      44.051  33.085  35.067  1.00  0.00           O
ATOM   2348  N   ASN   150      44.122  31.513  33.416  1.00  0.00           N
ATOM   2349  H   ASN   150      44.691  30.830  32.937  1.00  0.00           H
ATOM   2350  CA  ASN   150      42.777  31.670  32.769  1.00  0.00           C
ATOM   2351  HA  ASN   150      42.152  32.443  33.215  1.00  0.00           H
ATOM   2352  CB  ASN   150      42.931  32.228  31.331  1.00  0.00           C
ATOM   2353  HB2 ASN   150      41.972  32.320  30.820  1.00  0.00           H
ATOM   2354  HB3 ASN   150      43.342  33.238  31.317  1.00  0.00           H
ATOM   2355  CG  ASN   150      43.826  31.350  30.480  1.00  0.00           C
ATOM   2356  OD1 ASN   150      44.756  30.667  30.887  1.00  0.00           O
ATOM   2357  ND2 ASN   150      43.624  31.379  29.218  1.00  0.00           N
ATOM   2358 HD21 ASN   150      42.851  31.884  28.808  1.00  0.00           H
ATOM   2359 HD22 ASN   150      44.121  30.768  28.585  1.00  0.00           H
ATOM   2360  C   ASN   150      41.975  30.414  32.804  1.00  0.00           C
ATOM   2361  O   ASN   150      41.317  30.006  31.830  1.00  0.00           O
ATOM   2362  N   GLU   151      41.987  29.765  33.950  1.00  0.00           N
ATOM   2363  H   GLU   151      42.538  30.178  34.689  1.00  0.00           H
ATOM   2364  CA  GLU   151      41.039  28.725  34.337  1.00  0.00           C
ATOM   2365  HA  GLU   151      40.057  28.940  33.917  1.00  0.00           H
ATOM   2366  CB  GLU   151      41.445  27.334  33.794  1.00  0.00           C
ATOM   2367  HB2 GLU   151      40.604  26.642  33.748  1.00  0.00           H
ATOM   2368  HB3 GLU   151      41.794  27.486  32.773  1.00  0.00           H
ATOM   2369  CG  GLU   151      42.565  26.620  34.518  1.00  0.00           C
ATOM   2370  HG2 GLU   151      43.478  27.209  34.433  1.00  0.00           H
ATOM   2371  HG3 GLU   151      42.301  26.539  35.572  1.00  0.00           H
ATOM   2372  CD  GLU   151      42.890  25.212  33.972  1.00  0.00           C
ATOM   2373  OE1 GLU   151      42.657  24.803  32.861  1.00  0.00           O
ATOM   2374  OE2 GLU   151      43.347  24.404  34.782  1.00  0.00           O
ATOM   2375  C   GLU   151      40.800  28.730  35.836  1.00  0.00           C
ATOM   2376  O   GLU   151      41.529  29.394  36.577  1.00  0.00           O
ATOM   2377  N   GLY   152      39.675  28.179  36.305  1.00  0.00           N
ATOM   2378  H   GLY   152      38.986  27.822  35.659  1.00  0.00           H
ATOM   2379  CA  GLY   152      39.339  27.938  37.677  1.00  0.00           C
ATOM   2380  HA2 GLY   152      40.238  27.622  38.206  1.00  0.00           H
ATOM   2381  HA3 GLY   152      38.845  28.747  38.215  1.00  0.00           H
ATOM   2382  C   GLY   152      38.351  26.769  37.826  1.00  0.00           C
ATOM   2383  O   GLY   152      37.107  26.966  37.905  1.00  0.00           O
ATOM   2384  N   ILE   153      38.911  25.579  37.831  1.00  0.00           N
ATOM   2385  H   ILE   153      39.919  25.532  37.782  1.00  0.00           H
ATOM   2386  CA  ILE   153      38.069  24.315  38.060  1.00  0.00           C
ATOM   2387  HA  ILE   153      37.106  24.482  37.578  1.00  0.00           H
ATOM   2388  CB  ILE   153      38.689  23.070  37.465  1.00  0.00           C
ATOM   2389  HB  ILE   153      39.699  22.846  37.808  1.00  0.00           H
ATOM   2390  CG2 ILE   153      37.898  21.803  37.728  1.00  0.00           C
ATOM   2391 HG21 ILE   153      38.075  21.468  38.750  1.00  0.00           H
ATOM   2392 HG22 ILE   153      38.279  21.038  37.052  1.00  0.00           H
ATOM   2393 HG23 ILE   153      36.826  21.941  37.587  1.00  0.00           H
ATOM   2394  CG1 ILE   153      38.856  23.213  35.904  1.00  0.00           C
ATOM   2395 HG12 ILE   153      39.060  22.221  35.499  1.00  0.00           H
ATOM   2396 HG13 ILE   153      37.987  23.642  35.407  1.00  0.00           H
ATOM   2397  CD1 ILE   153      40.099  23.935  35.456  1.00  0.00           C
ATOM   2398 HD11 ILE   153      40.084  24.037  34.371  1.00  0.00           H
ATOM   2399 HD12 ILE   153      40.948  23.274  35.624  1.00  0.00           H
ATOM   2400 HD13 ILE   153      40.304  24.906  35.908  1.00  0.00           H
ATOM   2401  C   ILE   153      37.654  24.281  39.500  1.00  0.00           C
ATOM   2402  O   ILE   153      38.406  23.897  40.405  1.00  0.00           O
ATOM   2403  N   LEU   154      36.489  24.783  39.770  1.00  0.00           N
ATOM   2404  H   LEU   154      36.068  25.297  39.009  1.00  0.00           H
ATOM   2405  CA  LEU   154      35.818  24.778  41.077  1.00  0.00           C
ATOM   2406  HA  LEU   154      36.288  25.426  41.817  1.00  0.00           H
ATOM   2407  CB  LEU   154      34.347  25.343  40.824  1.00  0.00           C
ATOM   2408  HB2 LEU   154      34.326  26.346  40.397  1.00  0.00           H
ATOM   2409  HB3 LEU   154      33.922  24.576  40.176  1.00  0.00           H
ATOM   2410  CG  LEU   154      33.441  25.444  42.065  1.00  0.00           C
ATOM   2411  HG  LEU   154      33.453  24.458  42.530  1.00  0.00           H
ATOM   2412  CD1 LEU   154      33.958  26.485  43.043  1.00  0.00           C
ATOM   2413 HD11 LEU   154      33.130  26.618  43.740  1.00  0.00           H
ATOM   2414 HD12 LEU   154      34.174  27.373  42.450  1.00  0.00           H
ATOM   2415 HD13 LEU   154      34.813  26.091  43.592  1.00  0.00           H
ATOM   2416  CD2 LEU   154      31.984  25.850  41.737  1.00  0.00           C
ATOM   2417 HD21 LEU   154      31.843  26.705  41.075  1.00  0.00           H
ATOM   2418 HD22 LEU   154      31.330  25.055  41.379  1.00  0.00           H
ATOM   2419 HD23 LEU   154      31.539  26.337  42.605  1.00  0.00           H
ATOM   2420  C   LEU   154      35.884  23.365  41.667  1.00  0.00           C
ATOM   2421  O   LEU   154      35.137  22.562  41.230  1.00  0.00           O
ATOM   2422  N   GLN   155      36.582  23.205  42.773  1.00  0.00           N
ATOM   2423  H   GLN   155      37.188  23.958  43.065  1.00  0.00           H
ATOM   2424  CA  GLN   155      36.698  21.996  43.569  1.00  0.00           C
ATOM   2425  HA  GLN   155      36.698  21.156  42.874  1.00  0.00           H
ATOM   2426  CB  GLN   155      37.929  21.920  44.407  1.00  0.00           C
ATOM   2427  HB2 GLN   155      38.079  22.851  44.953  1.00  0.00           H
ATOM   2428  HB3 GLN   155      37.751  21.084  45.084  1.00  0.00           H
ATOM   2429  CG  GLN   155      39.211  21.672  43.486  1.00  0.00           C
ATOM   2430  HG2 GLN   155      38.976  20.740  42.971  1.00  0.00           H
ATOM   2431  HG3 GLN   155      39.318  22.354  42.643  1.00  0.00           H
ATOM   2432  CD  GLN   155      40.468  21.573  44.353  1.00  0.00           C
ATOM   2433  OE1 GLN   155      40.793  22.356  45.243  1.00  0.00           O
ATOM   2434  NE2 GLN   155      41.330  20.681  43.995  1.00  0.00           N
ATOM   2435 HE21 GLN   155      42.123  20.602  44.615  1.00  0.00           H
ATOM   2436 HE22 GLN   155      40.974  19.961  43.381  1.00  0.00           H
ATOM   2437  C   GLN   155      35.518  21.786  44.453  1.00  0.00           C
ATOM   2438  O   GLN   155      35.063  20.632  44.609  1.00  0.00           O
ATOM   2439  N   ARG   156      35.041  22.860  45.179  1.00  0.00           N
ATOM   2440  H   ARG   156      35.465  23.777  45.192  1.00  0.00           H
ATOM   2441  CA  ARG   156      33.982  22.620  46.196  1.00  0.00           C
ATOM   2442  HA  ARG   156      33.299  21.855  45.827  1.00  0.00           H
ATOM   2443  CB  ARG   156      34.630  22.206  47.516  1.00  0.00           C
ATOM   2444  HB2 ARG   156      35.628  22.643  47.572  1.00  0.00           H
ATOM   2445  HB3 ARG   156      34.181  22.781  48.327  1.00  0.00           H
ATOM   2446  CG  ARG   156      34.679  20.730  47.879  1.00  0.00           C
ATOM   2447  HG2 ARG   156      35.477  20.250  47.312  1.00  0.00           H
ATOM   2448  HG3 ARG   156      35.065  20.556  48.883  1.00  0.00           H
ATOM   2449  CD  ARG   156      33.264  20.036  47.767  1.00  0.00           C
ATOM   2450  HD2 ARG   156      32.976  20.206  46.729  1.00  0.00           H
ATOM   2451  HD3 ARG   156      33.382  18.960  47.893  1.00  0.00           H
ATOM   2452  NE  ARG   156      32.278  20.614  48.654  1.00  0.00           N
ATOM   2453  HE  ARG   156      32.503  20.818  49.617  1.00  0.00           H
ATOM   2454  CZ  ARG   156      31.066  21.046  48.292  1.00  0.00           C
ATOM   2455  NH1 ARG   156      30.551  20.958  47.104  1.00  0.00           N
ATOM   2456 HH11 ARG   156      30.964  20.447  46.336  1.00  0.00           H
ATOM   2457 HH12 ARG   156      29.542  20.995  47.097  1.00  0.00           H
ATOM   2458  NH2 ARG   156      30.251  21.536  49.165  1.00  0.00           N
ATOM   2459 HH21 ARG   156      30.367  21.261  50.130  1.00  0.00           H
ATOM   2460 HH22 ARG   156      29.388  21.881  48.768  1.00  0.00           H
ATOM   2461  C   ARG   156      33.253  23.933  46.377  1.00  0.00           C
ATOM   2462  O   ARG   156      33.892  25.015  46.499  1.00  0.00           O
ATOM   2463  N   TRP   157      31.910  23.919  46.323  1.00  0.00           N
ATOM   2464  H   TRP   157      31.414  23.057  46.146  1.00  0.00           H
ATOM   2465  CA  TRP   157      31.133  25.068  46.698  1.00  0.00           C
ATOM   2466  HA  TRP   157      31.485  25.992  46.239  1.00  0.00           H
ATOM   2467  CB  TRP   157      29.682  24.817  46.261  1.00  0.00           C
ATOM   2468  HB2 TRP   157      29.591  23.730  46.272  1.00  0.00           H
ATOM   2469  HB3 TRP   157      28.955  25.236  46.956  1.00  0.00           H
ATOM   2470  CG  TRP   157      29.312  25.384  44.925  1.00  0.00           C
ATOM   2471  CD1 TRP   157      28.545  24.678  44.046  1.00  0.00           C
ATOM   2472  HD1 TRP   157      28.254  23.638  44.084  1.00  0.00           H
ATOM   2473  NE1 TRP   157      28.161  25.475  42.945  1.00  0.00           N
ATOM   2474  HE1 TRP   157      27.500  25.146  42.257  1.00  0.00           H
ATOM   2475  CE2 TRP   157      28.735  26.718  43.053  1.00  0.00           C
ATOM   2476  CZ2 TRP   157      28.666  27.887  42.286  1.00  0.00           C
ATOM   2477  HZ2 TRP   157      28.327  27.884  41.260  1.00  0.00           H
ATOM   2478  CH2 TRP   157      29.371  29.005  42.674  1.00  0.00           C
ATOM   2479  HH2 TRP   157      29.325  29.861  42.018  1.00  0.00           H
ATOM   2480  CZ3 TRP   157      29.997  29.040  43.966  1.00  0.00           C
ATOM   2481  HZ3 TRP   157      30.434  29.920  44.413  1.00  0.00           H
ATOM   2482  CE3 TRP   157      30.055  27.876  44.758  1.00  0.00           C
ATOM   2483  HE3 TRP   157      30.569  27.872  45.708  1.00  0.00           H
ATOM   2484  CD2 TRP   157      29.420  26.681  44.298  1.00  0.00           C
ATOM   2485  C   TRP   157      31.260  25.336  48.283  1.00  0.00           C
ATOM   2486  O   TRP   157      31.107  24.457  49.185  1.00  0.00           O
ATOM   2487  N   THR   158      31.430  26.647  48.595  1.00  0.00           N
ATOM   2488  H   THR   158      31.616  27.252  47.809  1.00  0.00           H
ATOM   2489  CA  THR   158      31.478  27.199  49.939  1.00  0.00           C
ATOM   2490  HA  THR   158      31.344  26.397  50.665  1.00  0.00           H
ATOM   2491  CB  THR   158      32.965  27.619  50.253  1.00  0.00           C
ATOM   2492  HB  THR   158      32.933  28.089  51.236  1.00  0.00           H
ATOM   2493  CG2 THR   158      33.932  26.430  50.199  1.00  0.00           C
ATOM   2494 HG21 THR   158      33.892  25.927  49.233  1.00  0.00           H
ATOM   2495 HG22 THR   158      33.659  25.738  50.997  1.00  0.00           H
ATOM   2496 HG23 THR   158      34.935  26.798  50.417  1.00  0.00           H
ATOM   2497  OG1 THR   158      33.205  28.594  49.338  1.00  0.00           O
ATOM   2498  HG1 THR   158      33.986  29.030  49.686  1.00  0.00           H
ATOM   2499  C   THR   158      30.483  28.373  50.164  1.00  0.00           C
ATOM   2500  O   THR   158      29.794  28.816  49.226  1.00  0.00           O
ATOM   2501  N   LYS   159      30.374  28.875  51.440  1.00  0.00           N
ATOM   2502  H   LYS   159      30.970  28.452  52.138  1.00  0.00           H
ATOM   2503  CA  LYS   159      29.570  30.077  51.870  1.00  0.00           C
ATOM   2504  HA  LYS   159      29.693  30.165  52.949  1.00  0.00           H
ATOM   2505  CB  LYS   159      30.041  31.406  51.211  1.00  0.00           C
ATOM   2506  HB2 LYS   159      30.176  31.291  50.136  1.00  0.00           H
ATOM   2507  HB3 LYS   159      29.371  32.228  51.463  1.00  0.00           H
ATOM   2508  CG  LYS   159      31.387  31.783  51.844  1.00  0.00           C
ATOM   2509  HG2 LYS   159      31.302  31.899  52.924  1.00  0.00           H
ATOM   2510  HG3 LYS   159      32.078  30.957  51.673  1.00  0.00           H
ATOM   2511  CD  LYS   159      32.062  33.040  51.221  1.00  0.00           C
ATOM   2512  HD2 LYS   159      32.083  32.770  50.165  1.00  0.00           H
ATOM   2513  HD3 LYS   159      31.484  33.957  51.331  1.00  0.00           H
ATOM   2514  CE  LYS   159      33.457  33.300  51.716  1.00  0.00           C
ATOM   2515  HE2 LYS   159      33.375  33.533  52.777  1.00  0.00           H
ATOM   2516  HE3 LYS   159      33.873  32.293  51.752  1.00  0.00           H
ATOM   2517  NZ  LYS   159      34.293  34.214  51.045  1.00  0.00           N
ATOM   2518  HZ1 LYS   159      35.189  34.352  51.490  1.00  0.00           H
ATOM   2519  HZ2 LYS   159      33.866  35.077  50.740  1.00  0.00           H
ATOM   2520  HZ3 LYS   159      34.510  33.855  50.126  1.00  0.00           H
ATOM   2521  C   LYS   159      28.082  29.879  51.524  1.00  0.00           C
ATOM   2522  O   LYS   159      27.380  30.706  50.881  1.00  0.00           O
ATOM   2523  N   GLY   160      27.520  28.712  51.896  1.00  0.00           N
ATOM   2524  H   GLY   160      28.231  28.138  52.327  1.00  0.00           H
ATOM   2525  CA  GLY   160      26.168  28.117  51.670  1.00  0.00           C
ATOM   2526  HA2 GLY   160      26.148  27.137  52.146  1.00  0.00           H
ATOM   2527  HA3 GLY   160      25.457  28.755  52.194  1.00  0.00           H
ATOM   2528  C   GLY   160      25.797  27.950  50.202  1.00  0.00           C
ATOM   2529  O   GLY   160      24.584  27.609  50.038  1.00  0.00           O
ATOM   2530  N   PHE   161      26.657  28.074  49.207  1.00  0.00           N
ATOM   2531  H   PHE   161      27.578  28.423  49.435  1.00  0.00           H
ATOM   2532  CA  PHE   161      26.295  27.651  47.824  1.00  0.00           C
ATOM   2533  HA  PHE   161      25.273  28.021  47.736  1.00  0.00           H
ATOM   2534  CB  PHE   161      27.169  28.261  46.738  1.00  0.00           C
ATOM   2535  HB2 PHE   161      28.203  28.262  47.079  1.00  0.00           H
ATOM   2536  HB3 PHE   161      27.131  27.634  45.847  1.00  0.00           H
ATOM   2537  CG  PHE   161      26.783  29.730  46.369  1.00  0.00           C
ATOM   2538  CD1 PHE   161      27.454  30.741  47.074  1.00  0.00           C
ATOM   2539  HD1 PHE   161      28.132  30.533  47.888  1.00  0.00           H
ATOM   2540  CE1 PHE   161      27.207  32.122  46.745  1.00  0.00           C
ATOM   2541  HE1 PHE   161      27.633  32.953  47.286  1.00  0.00           H
ATOM   2542  CZ  PHE   161      26.493  32.464  45.588  1.00  0.00           C
ATOM   2543  HZ  PHE   161      26.379  33.514  45.359  1.00  0.00           H
ATOM   2544  CE2 PHE   161      25.775  31.388  44.904  1.00  0.00           C
ATOM   2545  HE2 PHE   161      25.074  31.622  44.117  1.00  0.00           H
ATOM   2546  CD2 PHE   161      25.859  30.081  45.351  1.00  0.00           C
ATOM   2547  HD2 PHE   161      25.360  29.294  44.805  1.00  0.00           H
ATOM   2548  C   PHE   161      26.138  26.119  47.645  1.00  0.00           C
ATOM   2549  O   PHE   161      26.883  25.339  48.229  1.00  0.00           O
ATOM   2550  N   ASP   162      25.275  25.801  46.764  1.00  0.00           N
ATOM   2551  H   ASP   162      24.617  26.480  46.408  1.00  0.00           H
ATOM   2552  CA  ASP   162      24.961  24.350  46.488  1.00  0.00           C
ATOM   2553  HA  ASP   162      25.912  23.843  46.647  1.00  0.00           H
ATOM   2554  CB  ASP   162      24.004  23.781  47.608  1.00  0.00           C
ATOM   2555  HB2 ASP   162      24.236  24.192  48.590  1.00  0.00           H
ATOM   2556  HB3 ASP   162      22.944  23.816  47.357  1.00  0.00           H
ATOM   2557  CG  ASP   162      24.319  22.264  47.858  1.00  0.00           C
ATOM   2558  OD1 ASP   162      23.380  21.451  47.966  1.00  0.00           O
ATOM   2559  OD2 ASP   162      25.525  21.894  47.868  1.00  0.00           O
ATOM   2560  C   ASP   162      24.475  23.972  45.073  1.00  0.00           C
ATOM   2561  O   ASP   162      24.039  22.879  44.782  1.00  0.00           O
ATOM   2562  N   ILE   163      24.565  24.921  44.105  1.00  0.00           N
ATOM   2563  H   ILE   163      24.996  25.802  44.346  1.00  0.00           H
ATOM   2564  CA  ILE   163      24.211  24.830  42.648  1.00  0.00           C
ATOM   2565  HA  ILE   163      23.129  24.742  42.555  1.00  0.00           H
ATOM   2566  CB  ILE   163      24.440  26.204  41.933  1.00  0.00           C
ATOM   2567  HB  ILE   163      25.516  26.320  41.805  1.00  0.00           H
ATOM   2568  CG2 ILE   163      23.777  26.139  40.563  1.00  0.00           C
ATOM   2569 HG21 ILE   163      22.704  26.326  40.599  1.00  0.00           H
ATOM   2570 HG22 ILE   163      23.935  25.155  40.122  1.00  0.00           H
ATOM   2571 HG23 ILE   163      24.291  26.908  39.986  1.00  0.00           H
ATOM   2572  CG1 ILE   163      23.971  27.388  42.759  1.00  0.00           C
ATOM   2573 HG12 ILE   163      22.886  27.363  42.863  1.00  0.00           H
ATOM   2574 HG13 ILE   163      24.314  27.443  43.791  1.00  0.00           H
ATOM   2575  CD1 ILE   163      24.372  28.734  42.138  1.00  0.00           C
ATOM   2576 HD11 ILE   163      24.013  29.460  42.868  1.00  0.00           H
ATOM   2577 HD12 ILE   163      23.756  28.894  41.253  1.00  0.00           H
ATOM   2578 HD13 ILE   163      25.438  28.763  41.913  1.00  0.00           H
ATOM   2579  C   ILE   163      25.027  23.659  41.965  1.00  0.00           C
ATOM   2580  O   ILE   163      26.241  23.599  41.973  1.00  0.00           O
ATOM   2581  N   PRO   164      24.330  22.676  41.299  1.00  0.00           N
ATOM   2582  CD  PRO   164      22.906  22.537  41.242  1.00  0.00           C
ATOM   2583  HD2 PRO   164      22.453  23.519  41.113  1.00  0.00           H
ATOM   2584  HD3 PRO   164      22.607  22.101  42.195  1.00  0.00           H
ATOM   2585  CG  PRO   164      22.667  21.557  40.107  1.00  0.00           C
ATOM   2586  HG2 PRO   164      22.647  22.120  39.174  1.00  0.00           H
ATOM   2587  HG3 PRO   164      21.729  21.011  40.212  1.00  0.00           H
ATOM   2588  CB  PRO   164      23.787  20.626  40.406  1.00  0.00           C
ATOM   2589  HB2 PRO   164      24.015  19.859  39.667  1.00  0.00           H
ATOM   2590  HB3 PRO   164      23.657  20.021  41.303  1.00  0.00           H
ATOM   2591  CA  PRO   164      24.934  21.523  40.660  1.00  0.00           C
ATOM   2592  HA  PRO   164      25.583  21.062  41.405  1.00  0.00           H
ATOM   2593  C   PRO   164      25.641  21.789  39.331  1.00  0.00           C
ATOM   2594  O   PRO   164      25.468  22.824  38.656  1.00  0.00           O
ATOM   2595  N   ASN   165      26.455  20.743  38.867  1.00  0.00           N
ATOM   2596  H   ASN   165      26.719  19.947  39.429  1.00  0.00           H
ATOM   2597  CA  ASN   165      27.059  20.649  37.460  1.00  0.00           C
ATOM   2598  HA  ASN   165      27.615  19.729  37.279  1.00  0.00           H
ATOM   2599  CB  ASN   165      25.883  20.483  36.436  1.00  0.00           C
ATOM   2600  HB2 ASN   165      25.346  21.427  36.347  1.00  0.00           H
ATOM   2601  HB3 ASN   165      26.275  20.248  35.447  1.00  0.00           H
ATOM   2602  CG  ASN   165      24.960  19.379  36.888  1.00  0.00           C
ATOM   2603  OD1 ASN   165      25.228  18.600  37.813  1.00  0.00           O
ATOM   2604  ND2 ASN   165      23.831  19.235  36.131  1.00  0.00           N
ATOM   2605 HD21 ASN   165      23.648  19.845  35.347  1.00  0.00           H
ATOM   2606 HD22 ASN   165      23.169  18.491  36.302  1.00  0.00           H
ATOM   2607  C   ASN   165      28.022  21.771  37.091  1.00  0.00           C
ATOM   2608  O   ASN   165      28.200  21.995  35.893  1.00  0.00           O
ATOM   2609  N   ILE   166      28.581  22.485  38.094  1.00  0.00           N
ATOM   2610  H   ILE   166      28.115  22.254  38.960  1.00  0.00           H
ATOM   2611  CA  ILE   166      29.662  23.487  38.027  1.00  0.00           C
ATOM   2612  HA  ILE   166      29.960  23.736  37.009  1.00  0.00           H
ATOM   2613  CB  ILE   166      29.149  24.860  38.625  1.00  0.00           C
ATOM   2614  HB  ILE   166      28.859  24.754  39.670  1.00  0.00           H
ATOM   2615  CG2 ILE   166      30.267  25.954  38.551  1.00  0.00           C
ATOM   2616 HG21 ILE   166      30.149  26.872  39.127  1.00  0.00           H
ATOM   2617 HG22 ILE   166      30.520  26.178  37.515  1.00  0.00           H
ATOM   2618 HG23 ILE   166      31.100  25.424  39.015  1.00  0.00           H
ATOM   2619  CG1 ILE   166      27.826  25.304  37.888  1.00  0.00           C
ATOM   2620 HG12 ILE   166      28.066  25.376  36.828  1.00  0.00           H
ATOM   2621 HG13 ILE   166      27.110  24.483  37.904  1.00  0.00           H
ATOM   2622  CD1 ILE   166      27.323  26.682  38.369  1.00  0.00           C
ATOM   2623 HD11 ILE   166      26.856  26.541  39.344  1.00  0.00           H
ATOM   2624 HD12 ILE   166      26.550  27.059  37.698  1.00  0.00           H
ATOM   2625 HD13 ILE   166      28.168  27.370  38.408  1.00  0.00           H
ATOM   2626  C   ILE   166      31.009  23.114  38.590  1.00  0.00           C
ATOM   2627  O   ILE   166      32.085  23.493  38.177  1.00  0.00           O
ATOM   2628  N   GLU   167      30.957  22.351  39.686  1.00  0.00           N
ATOM   2629  H   GLU   167      30.025  22.225  40.055  1.00  0.00           H
ATOM   2630  CA  GLU   167      32.185  21.820  40.366  1.00  0.00           C
ATOM   2631  HA  GLU   167      32.972  22.568  40.459  1.00  0.00           H
ATOM   2632  CB  GLU   167      31.925  21.123  41.685  1.00  0.00           C
ATOM   2633  HB2 GLU   167      31.240  20.312  41.438  1.00  0.00           H
ATOM   2634  HB3 GLU   167      32.841  20.752  42.146  1.00  0.00           H
ATOM   2635  CG  GLU   167      31.287  21.932  42.832  1.00  0.00           C
ATOM   2636  HG2 GLU   167      32.065  22.481  43.363  1.00  0.00           H
ATOM   2637  HG3 GLU   167      30.580  22.642  42.401  1.00  0.00           H
ATOM   2638  CD  GLU   167      30.481  21.029  43.738  1.00  0.00           C
ATOM   2639  OE1 GLU   167      29.257  21.048  43.629  1.00  0.00           O
ATOM   2640  OE2 GLU   167      31.107  20.467  44.658  1.00  0.00           O
ATOM   2641  C   GLU   167      32.697  20.732  39.426  1.00  0.00           C
ATOM   2642  O   GLU   167      31.982  20.093  38.664  1.00  0.00           O
ATOM   2643  N   ASN   168      33.999  20.550  39.509  1.00  0.00           N
ATOM   2644  H   ASN   168      34.435  21.131  40.210  1.00  0.00           H
ATOM   2645  CA  ASN   168      34.799  19.790  38.531  1.00  0.00           C
ATOM   2646  HA  ASN   168      35.828  19.765  38.888  1.00  0.00           H
ATOM   2647  CB  ASN   168      34.625  18.266  38.705  1.00  0.00           C
ATOM   2648  HB2 ASN   168      33.641  18.060  38.284  1.00  0.00           H
ATOM   2649  HB3 ASN   168      35.337  17.743  38.067  1.00  0.00           H
ATOM   2650  CG  ASN   168      34.629  17.812  40.144  1.00  0.00           C
ATOM   2651  OD1 ASN   168      35.445  18.246  40.947  1.00  0.00           O
ATOM   2652  ND2 ASN   168      33.850  16.805  40.433  1.00  0.00           N
ATOM   2653 HD21 ASN   168      33.247  16.377  39.744  1.00  0.00           H
ATOM   2654 HD22 ASN   168      33.784  16.411  41.361  1.00  0.00           H
ATOM   2655  C   ASN   168      34.921  20.374  37.075  1.00  0.00           C
ATOM   2656  O   ASN   168      35.463  19.640  36.222  1.00  0.00           O
ATOM   2657  N   HID   169      34.200  21.461  36.820  1.00  0.00           N
ATOM   2658  H   HID   169      33.615  21.892  37.521  1.00  0.00           H
ATOM   2659  CA  HID   169      34.128  22.162  35.539  1.00  0.00           C
ATOM   2660  HA  HID   169      34.744  21.576  34.857  1.00  0.00           H
ATOM   2661  CB  HID   169      32.677  22.273  35.046  1.00  0.00           C
ATOM   2662  HB2 HID   169      32.027  22.856  35.698  1.00  0.00           H
ATOM   2663  HB3 HID   169      32.674  22.872  34.135  1.00  0.00           H
ATOM   2664  CG  HID   169      32.073  20.907  34.725  1.00  0.00           C
ATOM   2665  ND1 HID   169      31.769  19.981  35.638  1.00  0.00           N
ATOM   2666  HD1 HID   169      31.681  20.045  36.642  1.00  0.00           H
ATOM   2667  CE1 HID   169      31.522  18.844  35.015  1.00  0.00           C
ATOM   2668  HE1 HID   169      31.207  17.917  35.471  1.00  0.00           H
ATOM   2669  NE2 HID   169      31.643  19.007  33.653  1.00  0.00           N
ATOM   2670  CD2 HID   169      32.002  20.314  33.513  1.00  0.00           C
ATOM   2671  HD2 HID   169      32.345  20.793  32.608  1.00  0.00           H
ATOM   2672  C   HID   169      34.785  23.565  35.760  1.00  0.00           C
ATOM   2673  O   HID   169      34.675  24.167  36.849  1.00  0.00           O
ATOM   2674  N   ASP   170      35.448  24.043  34.736  1.00  0.00           N
ATOM   2675  H   ASP   170      35.604  23.413  33.963  1.00  0.00           H
ATOM   2676  CA  ASP   170      36.059  25.406  34.682  1.00  0.00           C
ATOM   2677  HA  ASP   170      36.600  25.683  35.587  1.00  0.00           H
ATOM   2678  CB  ASP   170      37.090  25.366  33.517  1.00  0.00           C
ATOM   2679  HB2 ASP   170      37.796  24.538  33.591  1.00  0.00           H
ATOM   2680  HB3 ASP   170      36.564  25.274  32.567  1.00  0.00           H
ATOM   2681  CG  ASP   170      37.895  26.642  33.411  1.00  0.00           C
ATOM   2682  OD1 ASP   170      37.859  27.422  34.402  1.00  0.00           O
ATOM   2683  OD2 ASP   170      38.504  26.841  32.337  1.00  0.00           O
ATOM   2684  C   ASP   170      34.957  26.473  34.451  1.00  0.00           C
ATOM   2685  O   ASP   170      34.293  26.453  33.448  1.00  0.00           O
ATOM   2686  N   VAL   171      34.888  27.446  35.358  1.00  0.00           N
ATOM   2687  H   VAL   171      35.394  27.367  36.228  1.00  0.00           H
ATOM   2688  CA  VAL   171      34.034  28.690  35.272  1.00  0.00           C
ATOM   2689  HA  VAL   171      32.986  28.394  35.237  1.00  0.00           H
ATOM   2690  CB  VAL   171      34.153  29.355  36.653  1.00  0.00           C
ATOM   2691  HB  VAL   171      33.366  30.109  36.672  1.00  0.00           H
ATOM   2692  CG1 VAL   171      33.915  28.401  37.810  1.00  0.00           C
ATOM   2693 HG11 VAL   171      32.965  27.877  37.705  1.00  0.00           H
ATOM   2694 HG12 VAL   171      34.653  27.601  37.883  1.00  0.00           H
ATOM   2695 HG13 VAL   171      33.938  28.951  38.751  1.00  0.00           H
ATOM   2696  CG2 VAL   171      35.389  30.237  36.857  1.00  0.00           C
ATOM   2697 HG21 VAL   171      35.230  30.618  37.866  1.00  0.00           H
ATOM   2698 HG22 VAL   171      35.400  31.015  36.093  1.00  0.00           H
ATOM   2699 HG23 VAL   171      36.255  29.592  36.707  1.00  0.00           H
ATOM   2700  C   VAL   171      34.320  29.561  34.062  1.00  0.00           C
ATOM   2701  O   VAL   171      33.396  30.239  33.687  1.00  0.00           O
ATOM   2702  N   VAL   172      35.536  29.562  33.563  1.00  0.00           N
ATOM   2703  H   VAL   172      36.155  28.831  33.886  1.00  0.00           H
ATOM   2704  CA  VAL   172      35.874  30.481  32.480  1.00  0.00           C
ATOM   2705  HA  VAL   172      35.727  31.513  32.799  1.00  0.00           H
ATOM   2706  CB  VAL   172      37.402  30.434  32.125  1.00  0.00           C
ATOM   2707  HB  VAL   172      37.734  29.426  31.876  1.00  0.00           H
ATOM   2708  CG1 VAL   172      37.836  31.415  31.025  1.00  0.00           C
ATOM   2709 HG11 VAL   172      37.506  31.107  30.033  1.00  0.00           H
ATOM   2710 HG12 VAL   172      37.409  32.398  31.221  1.00  0.00           H
ATOM   2711 HG13 VAL   172      38.923  31.362  30.957  1.00  0.00           H
ATOM   2712  CG2 VAL   172      38.134  30.913  33.390  1.00  0.00           C
ATOM   2713 HG21 VAL   172      39.194  31.014  33.161  1.00  0.00           H
ATOM   2714 HG22 VAL   172      38.095  30.190  34.204  1.00  0.00           H
ATOM   2715 HG23 VAL   172      37.633  31.851  33.633  1.00  0.00           H
ATOM   2716  C   VAL   172      34.996  30.312  31.228  1.00  0.00           C
ATOM   2717  O   VAL   172      34.325  31.252  30.921  1.00  0.00           O
ATOM   2718  N   PRO   173      34.929  29.175  30.539  1.00  0.00           N
ATOM   2719  CD  PRO   173      35.647  27.936  30.740  1.00  0.00           C
ATOM   2720  HD2 PRO   173      35.594  27.634  31.786  1.00  0.00           H
ATOM   2721  HD3 PRO   173      36.697  28.148  30.542  1.00  0.00           H
ATOM   2722  CG  PRO   173      35.092  26.929  29.710  1.00  0.00           C
ATOM   2723  HG2 PRO   173      34.278  26.371  30.173  1.00  0.00           H
ATOM   2724  HG3 PRO   173      35.890  26.285  29.340  1.00  0.00           H
ATOM   2725  CB  PRO   173      34.547  27.866  28.616  1.00  0.00           C
ATOM   2726  HB2 PRO   173      33.741  27.387  28.061  1.00  0.00           H
ATOM   2727  HB3 PRO   173      35.366  28.272  28.022  1.00  0.00           H
ATOM   2728  CA  PRO   173      34.045  29.109  29.353  1.00  0.00           C
ATOM   2729  HA  PRO   173      34.097  29.981  28.701  1.00  0.00           H
ATOM   2730  C   PRO   173      32.632  28.995  29.706  1.00  0.00           C
ATOM   2731  O   PRO   173      31.673  29.108  28.937  1.00  0.00           O
ATOM   2732  N   MET   174      32.288  28.710  30.972  1.00  0.00           N
ATOM   2733  H   MET   174      32.960  28.396  31.658  1.00  0.00           H
ATOM   2734  CA  MET   174      30.925  28.756  31.450  1.00  0.00           C
ATOM   2735  HA  MET   174      30.285  28.287  30.703  1.00  0.00           H
ATOM   2736  CB  MET   174      30.689  28.011  32.775  1.00  0.00           C
ATOM   2737  HB2 MET   174      31.521  28.179  33.461  1.00  0.00           H
ATOM   2738  HB3 MET   174      29.854  28.443  33.325  1.00  0.00           H
ATOM   2739  CG  MET   174      30.468  26.463  32.587  1.00  0.00           C
ATOM   2740  HG2 MET   174      29.670  26.360  31.852  1.00  0.00           H
ATOM   2741  HG3 MET   174      31.368  25.977  32.211  1.00  0.00           H
ATOM   2742  SD  MET   174      30.125  25.372  34.030  1.00  0.00           S
ATOM   2743  CE  MET   174      31.649  25.482  34.917  1.00  0.00           C
ATOM   2744  HE1 MET   174      32.081  26.474  35.044  1.00  0.00           H
ATOM   2745  HE2 MET   174      31.680  24.973  35.881  1.00  0.00           H
ATOM   2746  HE3 MET   174      32.307  24.862  34.308  1.00  0.00           H
ATOM   2747  C   MET   174      30.383  30.172  31.615  1.00  0.00           C
ATOM   2748  O   MET   174      29.250  30.379  31.174  1.00  0.00           O
ATOM   2749  N   LEU   175      31.125  31.105  32.132  1.00  0.00           N
ATOM   2750  H   LEU   175      31.980  30.842  32.601  1.00  0.00           H
ATOM   2751  CA  LEU   175      30.810  32.532  32.050  1.00  0.00           C
ATOM   2752  HA  LEU   175      29.820  32.669  32.485  1.00  0.00           H
ATOM   2753  CB  LEU   175      31.690  33.322  33.016  1.00  0.00           C
ATOM   2754  HB2 LEU   175      31.520  32.905  34.008  1.00  0.00           H
ATOM   2755  HB3 LEU   175      32.753  33.131  32.872  1.00  0.00           H
ATOM   2756  CG  LEU   175      31.470  34.890  33.157  1.00  0.00           C
ATOM   2757  HG  LEU   175      31.881  35.340  32.254  1.00  0.00           H
ATOM   2758  CD1 LEU   175      30.036  35.285  33.393  1.00  0.00           C
ATOM   2759 HD11 LEU   175      29.753  34.904  34.374  1.00  0.00           H
ATOM   2760 HD12 LEU   175      29.342  34.886  32.654  1.00  0.00           H
ATOM   2761 HD13 LEU   175      30.034  36.368  33.274  1.00  0.00           H
ATOM   2762  CD2 LEU   175      32.359  35.446  34.364  1.00  0.00           C
ATOM   2763 HD21 LEU   175      32.078  34.835  35.222  1.00  0.00           H
ATOM   2764 HD22 LEU   175      33.409  35.405  34.078  1.00  0.00           H
ATOM   2765 HD23 LEU   175      32.121  36.482  34.609  1.00  0.00           H
ATOM   2766  C   LEU   175      30.927  33.082  30.645  1.00  0.00           C
ATOM   2767  O   LEU   175      30.065  33.796  30.137  1.00  0.00           O
ATOM   2768  N   GLN   176      32.028  32.679  29.938  1.00  0.00           N
ATOM   2769  H   GLN   176      32.702  32.117  30.438  1.00  0.00           H
ATOM   2770  CA  GLN   176      32.204  33.202  28.582  1.00  0.00           C
ATOM   2771  HA  GLN   176      32.085  34.278  28.454  1.00  0.00           H
ATOM   2772  CB  GLN   176      33.632  32.948  27.986  1.00  0.00           C
ATOM   2773  HB2 GLN   176      34.454  33.194  28.659  1.00  0.00           H
ATOM   2774  HB3 GLN   176      33.691  31.882  27.766  1.00  0.00           H
ATOM   2775  CG  GLN   176      34.095  33.698  26.723  1.00  0.00           C
ATOM   2776  HG2 GLN   176      35.035  33.230  26.436  1.00  0.00           H
ATOM   2777  HG3 GLN   176      33.335  33.599  25.947  1.00  0.00           H
ATOM   2778  CD  GLN   176      34.255  35.233  26.744  1.00  0.00           C
ATOM   2779  OE1 GLN   176      34.403  35.857  27.809  1.00  0.00           O
ATOM   2780  NE2 GLN   176      34.354  35.837  25.588  1.00  0.00           N
ATOM   2781 HE21 GLN   176      34.573  36.823  25.559  1.00  0.00           H
ATOM   2782 HE22 GLN   176      34.323  35.331  24.714  1.00  0.00           H
ATOM   2783  C   GLN   176      31.108  32.739  27.568  1.00  0.00           C
ATOM   2784  O   GLN   176      30.885  33.515  26.600  1.00  0.00           O
ATOM   2785  N   LYS   177      30.589  31.539  27.734  1.00  0.00           N
ATOM   2786  H   LYS   177      30.980  31.010  28.501  1.00  0.00           H
ATOM   2787  CA  LYS   177      29.385  31.101  27.065  1.00  0.00           C
ATOM   2788  HA  LYS   177      29.714  31.029  26.029  1.00  0.00           H
ATOM   2789  CB  LYS   177      28.989  29.710  27.552  1.00  0.00           C
ATOM   2790  HB2 LYS   177      29.775  29.044  27.197  1.00  0.00           H
ATOM   2791  HB3 LYS   177      29.026  29.724  28.642  1.00  0.00           H
ATOM   2792  CG  LYS   177      27.704  29.069  26.941  1.00  0.00           C
ATOM   2793  HG2 LYS   177      26.887  29.596  27.435  1.00  0.00           H
ATOM   2794  HG3 LYS   177      27.791  29.290  25.877  1.00  0.00           H
ATOM   2795  CD  LYS   177      27.588  27.593  27.300  1.00  0.00           C
ATOM   2796  HD2 LYS   177      28.462  26.986  27.062  1.00  0.00           H
ATOM   2797  HD3 LYS   177      27.347  27.478  28.357  1.00  0.00           H
ATOM   2798  CE  LYS   177      26.355  26.899  26.654  1.00  0.00           C
ATOM   2799  HE2 LYS   177      25.438  27.379  26.997  1.00  0.00           H
ATOM   2800  HE3 LYS   177      26.465  27.048  25.580  1.00  0.00           H
ATOM   2801  NZ  LYS   177      26.468  25.480  27.009  1.00  0.00           N
ATOM   2802  HZ1 LYS   177      25.967  24.907  26.344  1.00  0.00           H
ATOM   2803  HZ2 LYS   177      26.087  25.355  27.936  1.00  0.00           H
ATOM   2804  HZ3 LYS   177      27.415  25.132  27.059  1.00  0.00           H
ATOM   2805  C   LYS   177      28.226  32.051  27.123  1.00  0.00           C
ATOM   2806  O   LYS   177      27.490  32.122  26.128  1.00  0.00           O
ATOM   2807  N   GLN   178      28.041  32.658  28.297  1.00  0.00           N
ATOM   2808  H   GLN   178      28.503  32.270  29.107  1.00  0.00           H
ATOM   2809  CA  GLN   178      26.778  33.450  28.522  1.00  0.00           C
ATOM   2810  HA  GLN   178      26.044  33.240  27.744  1.00  0.00           H
ATOM   2811  CB  GLN   178      26.208  33.203  29.831  1.00  0.00           C
ATOM   2812  HB2 GLN   178      26.844  33.575  30.634  1.00  0.00           H
ATOM   2813  HB3 GLN   178      25.231  33.673  29.936  1.00  0.00           H
ATOM   2814  CG  GLN   178      25.908  31.750  30.176  1.00  0.00           C
ATOM   2815  HG2 GLN   178      26.787  31.134  30.366  1.00  0.00           H
ATOM   2816  HG3 GLN   178      25.345  31.935  31.091  1.00  0.00           H
ATOM   2817  CD  GLN   178      24.961  30.982  29.308  1.00  0.00           C
ATOM   2818  OE1 GLN   178      24.227  31.618  28.603  1.00  0.00           O
ATOM   2819  NE2 GLN   178      25.015  29.637  29.348  1.00  0.00           N
ATOM   2820 HE21 GLN   178      24.237  29.163  28.911  1.00  0.00           H
ATOM   2821 HE22 GLN   178      25.626  29.200  30.022  1.00  0.00           H
ATOM   2822  C   GLN   178      27.002  34.954  28.226  1.00  0.00           C
ATOM   2823  O   GLN   178      26.082  35.696  27.897  1.00  0.00           O
ATOM   2824  N   ILE   179      28.232  35.536  28.239  1.00  0.00           N
ATOM   2825  H   ILE   179      29.028  34.940  28.420  1.00  0.00           H
ATOM   2826  CA  ILE   179      28.672  36.716  27.544  1.00  0.00           C
ATOM   2827  HA  ILE   179      28.183  37.592  27.972  1.00  0.00           H
ATOM   2828  CB  ILE   179      30.256  36.864  27.879  1.00  0.00           C
ATOM   2829  HB  ILE   179      30.650  35.881  27.621  1.00  0.00           H
ATOM   2830  CG2 ILE   179      30.848  37.940  26.982  1.00  0.00           C
ATOM   2831 HG21 ILE   179      30.541  37.803  25.946  1.00  0.00           H
ATOM   2832 HG22 ILE   179      31.930  37.856  27.081  1.00  0.00           H
ATOM   2833 HG23 ILE   179      30.432  38.914  27.242  1.00  0.00           H
ATOM   2834  CG1 ILE   179      30.443  37.247  29.359  1.00  0.00           C
ATOM   2835 HG12 ILE   179      29.879  38.157  29.562  1.00  0.00           H
ATOM   2836 HG13 ILE   179      29.944  36.465  29.930  1.00  0.00           H
ATOM   2837  CD1 ILE   179      31.904  37.190  29.891  1.00  0.00           C
ATOM   2838 HD11 ILE   179      32.300  36.175  29.877  1.00  0.00           H
ATOM   2839 HD12 ILE   179      32.015  37.553  30.912  1.00  0.00           H
ATOM   2840 HD13 ILE   179      32.513  37.738  29.172  1.00  0.00           H
ATOM   2841  C   ILE   179      28.359  36.566  26.105  1.00  0.00           C
ATOM   2842  O   ILE   179      27.842  37.538  25.500  1.00  0.00           O
ATOM   2843  N   THR   180      28.697  35.408  25.405  1.00  0.00           N
ATOM   2844  H   THR   180      29.265  34.701  25.849  1.00  0.00           H
ATOM   2845  CA  THR   180      28.414  35.144  23.999  1.00  0.00           C
ATOM   2846  HA  THR   180      28.745  35.985  23.390  1.00  0.00           H
ATOM   2847  CB  THR   180      29.128  33.887  23.496  1.00  0.00           C
ATOM   2848  HB  THR   180      28.751  33.090  24.137  1.00  0.00           H
ATOM   2849  CG2 THR   180      29.045  33.531  22.039  1.00  0.00           C
ATOM   2850 HG21 THR   180      29.157  34.462  21.484  1.00  0.00           H
ATOM   2851 HG22 THR   180      28.133  32.999  21.768  1.00  0.00           H
ATOM   2852 HG23 THR   180      29.863  32.882  21.727  1.00  0.00           H
ATOM   2853  OG1 THR   180      30.528  34.108  23.819  1.00  0.00           O
ATOM   2854  HG1 THR   180      30.868  33.690  24.613  1.00  0.00           H
ATOM   2855  C   THR   180      26.880  35.008  23.728  1.00  0.00           C
ATOM   2856  O   THR   180      26.404  35.550  22.703  1.00  0.00           O
ATOM   2857  N   LYS   181      26.063  34.346  24.558  1.00  0.00           N
ATOM   2858  H   LYS   181      26.512  33.861  25.322  1.00  0.00           H
ATOM   2859  CA  LYS   181      24.574  34.142  24.381  1.00  0.00           C
ATOM   2860  HA  LYS   181      24.355  33.841  23.357  1.00  0.00           H
ATOM   2861  CB  LYS   181      24.040  33.167  25.405  1.00  0.00           C
ATOM   2862  HB2 LYS   181      24.842  32.481  25.677  1.00  0.00           H
ATOM   2863  HB3 LYS   181      23.610  33.688  26.260  1.00  0.00           H
ATOM   2864  CG  LYS   181      22.843  32.368  24.829  1.00  0.00           C
ATOM   2865  HG2 LYS   181      22.040  33.039  24.526  1.00  0.00           H
ATOM   2866  HG3 LYS   181      23.104  31.731  23.983  1.00  0.00           H
ATOM   2867  CD  LYS   181      22.330  31.270  25.859  1.00  0.00           C
ATOM   2868  HD2 LYS   181      21.582  30.629  25.392  1.00  0.00           H
ATOM   2869  HD3 LYS   181      23.242  30.764  26.175  1.00  0.00           H
ATOM   2870  CE  LYS   181      21.687  31.837  27.138  1.00  0.00           C
ATOM   2871  HE2 LYS   181      22.512  32.337  27.645  1.00  0.00           H
ATOM   2872  HE3 LYS   181      20.825  32.470  26.929  1.00  0.00           H
ATOM   2873  NZ  LYS   181      21.239  30.657  27.939  1.00  0.00           N
ATOM   2874  HZ1 LYS   181      20.469  30.147  27.529  1.00  0.00           H
ATOM   2875  HZ2 LYS   181      20.903  31.015  28.822  1.00  0.00           H
ATOM   2876  HZ3 LYS   181      21.986  29.984  28.030  1.00  0.00           H
ATOM   2877  C   LYS   181      23.838  35.538  24.445  1.00  0.00           C
ATOM   2878  O   LYS   181      22.667  35.595  23.997  1.00  0.00           O
ATOM   2879  N   ARG   182      24.495  36.599  24.991  1.00  0.00           N
ATOM   2880  H   ARG   182      25.421  36.437  25.360  1.00  0.00           H
ATOM   2881  CA  ARG   182      24.026  37.984  25.097  1.00  0.00           C
ATOM   2882  HA  ARG   182      22.961  38.131  24.915  1.00  0.00           H
ATOM   2883  CB  ARG   182      24.229  38.487  26.591  1.00  0.00           C
ATOM   2884  HB2 ARG   182      25.122  37.999  26.983  1.00  0.00           H
ATOM   2885  HB3 ARG   182      24.427  39.556  26.662  1.00  0.00           H
ATOM   2886  CG  ARG   182      22.980  38.270  27.487  1.00  0.00           C
ATOM   2887  HG2 ARG   182      23.293  38.749  28.416  1.00  0.00           H
ATOM   2888  HG3 ARG   182      22.147  38.805  27.031  1.00  0.00           H
ATOM   2889  CD  ARG   182      22.714  36.781  27.624  1.00  0.00           C
ATOM   2890  HD2 ARG   182      22.258  36.421  26.702  1.00  0.00           H
ATOM   2891  HD3 ARG   182      23.708  36.358  27.770  1.00  0.00           H
ATOM   2892  NE  ARG   182      21.859  36.493  28.764  1.00  0.00           N
ATOM   2893  HE  ARG   182      21.734  37.239  29.433  1.00  0.00           H
ATOM   2894  CZ  ARG   182      21.022  35.556  28.960  1.00  0.00           C
ATOM   2895  NH1 ARG   182      20.467  35.494  30.117  1.00  0.00           N
ATOM   2896 HH11 ARG   182      20.619  36.328  30.664  1.00  0.00           H
ATOM   2897 HH12 ARG   182      19.713  34.845  30.292  1.00  0.00           H
ATOM   2898  NH2 ARG   182      20.631  34.603  28.148  1.00  0.00           N
ATOM   2899 HH21 ARG   182      20.748  34.815  27.168  1.00  0.00           H
ATOM   2900 HH22 ARG   182      19.929  33.985  28.528  1.00  0.00           H
ATOM   2901  C   ARG   182      24.757  38.996  24.151  1.00  0.00           C
ATOM   2902  O   ARG   182      24.400  40.233  24.162  1.00  0.00           O
ATOM   2903  N   ASN   183      25.630  38.541  23.275  1.00  0.00           N
ATOM   2904  H   ASN   183      25.731  37.540  23.183  1.00  0.00           H
ATOM   2905  CA  ASN   183      26.366  39.352  22.218  1.00  0.00           C
ATOM   2906  HA  ASN   183      26.993  38.658  21.658  1.00  0.00           H
ATOM   2907  CB  ASN   183      25.404  39.912  21.158  1.00  0.00           C
ATOM   2908  HB2 ASN   183      24.640  40.549  21.603  1.00  0.00           H
ATOM   2909  HB3 ASN   183      25.975  40.466  20.412  1.00  0.00           H
ATOM   2910  CG  ASN   183      24.694  38.867  20.344  1.00  0.00           C
ATOM   2911  OD1 ASN   183      25.090  37.739  20.275  1.00  0.00           O
ATOM   2912  ND2 ASN   183      23.656  39.258  19.638  1.00  0.00           N
ATOM   2913 HD21 ASN   183      23.314  40.196  19.789  1.00  0.00           H
ATOM   2914 HD22 ASN   183      22.947  38.604  19.336  1.00  0.00           H
ATOM   2915  C   ASN   183      27.360  40.402  22.801  1.00  0.00           C
ATOM   2916  O   ASN   183      27.728  41.422  22.171  1.00  0.00           O
ATOM   2917  N   ILE   184      27.893  40.223  24.040  1.00  0.00           N
ATOM   2918  H   ILE   184      27.814  39.334  24.514  1.00  0.00           H
ATOM   2919  CA  ILE   184      28.619  41.332  24.710  1.00  0.00           C
ATOM   2920  HA  ILE   184      28.140  42.303  24.586  1.00  0.00           H
ATOM   2921  CB  ILE   184      28.589  40.965  26.230  1.00  0.00           C
ATOM   2922  HB  ILE   184      28.750  39.889  26.163  1.00  0.00           H
ATOM   2923  CG2 ILE   184      29.604  41.661  27.066  1.00  0.00           C
ATOM   2924 HG21 ILE   184      29.483  41.292  28.085  1.00  0.00           H
ATOM   2925 HG22 ILE   184      29.370  42.722  27.154  1.00  0.00           H
ATOM   2926 HG23 ILE   184      30.621  41.356  26.822  1.00  0.00           H
ATOM   2927  CG1 ILE   184      27.165  41.311  26.778  1.00  0.00           C
ATOM   2928 HG12 ILE   184      26.985  42.371  26.954  1.00  0.00           H
ATOM   2929 HG13 ILE   184      26.475  40.912  26.035  1.00  0.00           H
ATOM   2930  CD1 ILE   184      27.031  40.508  28.101  1.00  0.00           C
ATOM   2931 HD11 ILE   184      27.672  40.713  28.959  1.00  0.00           H
ATOM   2932 HD12 ILE   184      27.269  39.495  27.779  1.00  0.00           H
ATOM   2933 HD13 ILE   184      25.982  40.525  28.399  1.00  0.00           H
ATOM   2934  C   ILE   184      30.068  41.460  24.275  1.00  0.00           C
ATOM   2935  O   ILE   184      30.696  40.402  24.245  1.00  0.00           O
ATOM   2936  N   PRO   185      30.717  42.607  24.192  1.00  0.00           N
ATOM   2937  CD  PRO   185      30.186  43.940  24.222  1.00  0.00           C
ATOM   2938  HD2 PRO   185      29.884  44.149  25.248  1.00  0.00           H
ATOM   2939  HD3 PRO   185      29.538  44.051  23.353  1.00  0.00           H
ATOM   2940  CG  PRO   185      31.317  44.926  23.996  1.00  0.00           C
ATOM   2941  HG2 PRO   185      31.675  45.151  25.001  1.00  0.00           H
ATOM   2942  HG3 PRO   185      30.847  45.662  23.344  1.00  0.00           H
ATOM   2943  CB  PRO   185      32.356  44.045  23.316  1.00  0.00           C
ATOM   2944  HB2 PRO   185      33.367  44.359  23.575  1.00  0.00           H
ATOM   2945  HB3 PRO   185      32.183  43.935  22.245  1.00  0.00           H
ATOM   2946  CA  PRO   185      32.205  42.629  23.874  1.00  0.00           C
ATOM   2947  HA  PRO   185      32.524  41.909  23.121  1.00  0.00           H
ATOM   2948  C   PRO   185      33.000  42.373  25.159  1.00  0.00           C
ATOM   2949  O   PRO   185      33.375  43.418  25.716  1.00  0.00           O
ATOM   2950  N   ILE   186      33.187  41.131  25.637  1.00  0.00           N
ATOM   2951  H   ILE   186      32.594  40.395  25.282  1.00  0.00           H
ATOM   2952  CA  ILE   186      34.039  40.890  26.801  1.00  0.00           C
ATOM   2953  HA  ILE   186      34.827  41.641  26.843  1.00  0.00           H
ATOM   2954  CB  ILE   186      33.248  40.858  28.143  1.00  0.00           C
ATOM   2955  HB  ILE   186      32.499  40.076  28.020  1.00  0.00           H
ATOM   2956  CG2 ILE   186      34.004  40.268  29.383  1.00  0.00           C
ATOM   2957 HG21 ILE   186      34.360  39.258  29.178  1.00  0.00           H
ATOM   2958 HG22 ILE   186      33.367  40.162  30.261  1.00  0.00           H
ATOM   2959 HG23 ILE   186      34.825  40.919  29.685  1.00  0.00           H
ATOM   2960  CG1 ILE   186      32.712  42.193  28.629  1.00  0.00           C
ATOM   2961 HG12 ILE   186      33.501  42.902  28.879  1.00  0.00           H
ATOM   2962 HG13 ILE   186      32.177  42.555  27.751  1.00  0.00           H
ATOM   2963  CD1 ILE   186      31.766  42.081  29.812  1.00  0.00           C
ATOM   2964 HD11 ILE   186      32.333  42.056  30.742  1.00  0.00           H
ATOM   2965 HD12 ILE   186      31.257  41.117  29.809  1.00  0.00           H
ATOM   2966 HD13 ILE   186      31.031  42.884  29.862  1.00  0.00           H
ATOM   2967  C   ILE   186      34.837  39.615  26.492  1.00  0.00           C
ATOM   2968  O   ILE   186      34.464  38.746  25.662  1.00  0.00           O
ATOM   2969  N   GLU   187      35.970  39.474  27.245  1.00  0.00           N
ATOM   2970  H   GLU   187      36.142  40.085  28.030  1.00  0.00           H
ATOM   2971  CA  GLU   187      36.880  38.304  27.285  1.00  0.00           C
ATOM   2972  HA  GLU   187      36.363  37.396  26.977  1.00  0.00           H
ATOM   2973  CB  GLU   187      37.968  38.446  26.177  1.00  0.00           C
ATOM   2974  HB2 GLU   187      37.523  37.929  25.327  1.00  0.00           H
ATOM   2975  HB3 GLU   187      38.159  39.502  25.982  1.00  0.00           H
ATOM   2976  CG  GLU   187      39.246  37.624  26.488  1.00  0.00           C
ATOM   2977  HG2 GLU   187      39.863  38.123  27.236  1.00  0.00           H
ATOM   2978  HG3 GLU   187      39.015  36.585  26.720  1.00  0.00           H
ATOM   2979  CD  GLU   187      40.102  37.553  25.148  1.00  0.00           C
ATOM   2980  OE1 GLU   187      40.680  38.581  24.774  1.00  0.00           O
ATOM   2981  OE2 GLU   187      40.242  36.516  24.373  1.00  0.00           O
ATOM   2982  C   GLU   187      37.392  38.037  28.710  1.00  0.00           C
ATOM   2983  O   GLU   187      38.110  38.839  29.267  1.00  0.00           O
ATOM   2984  N   VAL   188      37.143  36.842  29.277  1.00  0.00           N
ATOM   2985  H   VAL   188      36.528  36.213  28.782  1.00  0.00           H
ATOM   2986  CA  VAL   188      37.716  36.479  30.567  1.00  0.00           C
ATOM   2987  HA  VAL   188      37.746  37.328  31.250  1.00  0.00           H
ATOM   2988  CB  VAL   188      36.876  35.352  31.157  1.00  0.00           C
ATOM   2989  HB  VAL   188      36.916  34.577  30.392  1.00  0.00           H
ATOM   2990  CG1 VAL   188      37.448  34.944  32.516  1.00  0.00           C
ATOM   2991 HG11 VAL   188      37.700  35.818  33.116  1.00  0.00           H
ATOM   2992 HG12 VAL   188      36.793  34.339  33.143  1.00  0.00           H
ATOM   2993 HG13 VAL   188      38.433  34.534  32.293  1.00  0.00           H
ATOM   2994  CG2 VAL   188      35.432  35.737  31.325  1.00  0.00           C
ATOM   2995 HG21 VAL   188      35.329  36.555  32.039  1.00  0.00           H
ATOM   2996 HG22 VAL   188      34.794  34.916  31.655  1.00  0.00           H
ATOM   2997 HG23 VAL   188      34.911  36.036  30.415  1.00  0.00           H
ATOM   2998  C   VAL   188      39.141  36.064  30.242  1.00  0.00           C
ATOM   2999  O   VAL   188      39.297  34.988  29.595  1.00  0.00           O
ATOM   3000  N   VAL   189      40.143  36.833  30.733  1.00  0.00           N
ATOM   3001  H   VAL   189      39.796  37.675  31.170  1.00  0.00           H
ATOM   3002  CA  VAL   189      41.647  36.671  30.495  1.00  0.00           C
ATOM   3003  HA  VAL   189      41.765  35.956  29.681  1.00  0.00           H
ATOM   3004  CB  VAL   189      42.209  38.030  29.941  1.00  0.00           C
ATOM   3005  HB  VAL   189      41.612  38.388  29.102  1.00  0.00           H
ATOM   3006  CG1 VAL   189      42.217  39.086  30.964  1.00  0.00           C
ATOM   3007 HG11 VAL   189      42.862  38.769  31.783  1.00  0.00           H
ATOM   3008 HG12 VAL   189      42.596  39.982  30.472  1.00  0.00           H
ATOM   3009 HG13 VAL   189      41.191  39.255  31.292  1.00  0.00           H
ATOM   3010  CG2 VAL   189      43.637  37.947  29.440  1.00  0.00           C
ATOM   3011 HG21 VAL   189      44.212  38.873  29.448  1.00  0.00           H
ATOM   3012 HG22 VAL   189      43.638  37.351  28.527  1.00  0.00           H
ATOM   3013 HG23 VAL   189      44.192  37.409  30.209  1.00  0.00           H
ATOM   3014  C   VAL   189      42.375  36.238  31.863  1.00  0.00           C
ATOM   3015  O   VAL   189      43.487  35.597  31.797  1.00  0.00           O
ATOM   3016  N   ALA   190      41.781  36.425  33.040  1.00  0.00           N
ATOM   3017  H   ALA   190      40.889  36.887  33.139  1.00  0.00           H
ATOM   3018  CA  ALA   190      42.390  35.930  34.301  1.00  0.00           C
ATOM   3019  HA  ALA   190      42.960  35.021  34.110  1.00  0.00           H
ATOM   3020  CB  ALA   190      43.349  36.971  34.914  1.00  0.00           C
ATOM   3021  HB1 ALA   190      44.270  37.089  34.344  1.00  0.00           H
ATOM   3022  HB2 ALA   190      43.684  36.681  35.910  1.00  0.00           H
ATOM   3023  HB3 ALA   190      42.842  37.936  34.906  1.00  0.00           H
ATOM   3024  C   ALA   190      41.308  35.503  35.347  1.00  0.00           C
ATOM   3025  O   ALA   190      40.223  36.022  35.235  1.00  0.00           O
ATOM   3026  N   LEU   191      41.622  34.571  36.194  1.00  0.00           N
ATOM   3027  H   LEU   191      42.423  33.986  36.003  1.00  0.00           H
ATOM   3028  CA  LEU   191      40.817  34.188  37.385  1.00  0.00           C
ATOM   3029  HA  LEU   191      39.977  34.883  37.376  1.00  0.00           H
ATOM   3030  CB  LEU   191      40.400  32.722  37.086  1.00  0.00           C
ATOM   3031  HB2 LEU   191      40.107  32.784  36.038  1.00  0.00           H
ATOM   3032  HB3 LEU   191      41.293  32.098  37.114  1.00  0.00           H
ATOM   3033  CG  LEU   191      39.331  32.035  37.948  1.00  0.00           C
ATOM   3034  HG  LEU   191      39.161  31.059  37.493  1.00  0.00           H
ATOM   3035  CD1 LEU   191      39.776  31.829  39.357  1.00  0.00           C
ATOM   3036 HD11 LEU   191      40.796  31.446  39.330  1.00  0.00           H
ATOM   3037 HD12 LEU   191      39.284  30.992  39.852  1.00  0.00           H
ATOM   3038 HD13 LEU   191      39.707  32.677  40.038  1.00  0.00           H
ATOM   3039  CD2 LEU   191      38.017  32.784  37.816  1.00  0.00           C
ATOM   3040 HD21 LEU   191      37.287  32.237  38.413  1.00  0.00           H
ATOM   3041 HD22 LEU   191      38.152  33.762  38.279  1.00  0.00           H
ATOM   3042 HD23 LEU   191      37.687  32.861  36.780  1.00  0.00           H
ATOM   3043  C   LEU   191      41.729  34.334  38.608  1.00  0.00           C
ATOM   3044  O   LEU   191      42.845  33.783  38.617  1.00  0.00           O
ATOM   3045  N   ILE   192      41.293  34.889  39.753  1.00  0.00           N
ATOM   3046  H   ILE   192      40.301  35.041  39.861  1.00  0.00           H
ATOM   3047  CA  ILE   192      42.133  35.236  40.875  1.00  0.00           C
ATOM   3048  HA  ILE   192      43.021  34.605  40.877  1.00  0.00           H
ATOM   3049  CB  ILE   192      42.762  36.643  40.763  1.00  0.00           C
ATOM   3050  HB  ILE   192      43.661  36.502  41.363  1.00  0.00           H
ATOM   3051  CG2 ILE   192      43.191  37.104  39.286  1.00  0.00           C
ATOM   3052 HG21 ILE   192      43.683  36.280  38.770  1.00  0.00           H
ATOM   3053 HG22 ILE   192      43.889  37.940  39.339  1.00  0.00           H
ATOM   3054 HG23 ILE   192      42.312  37.335  38.683  1.00  0.00           H
ATOM   3055  CG1 ILE   192      41.948  37.810  41.480  1.00  0.00           C
ATOM   3056 HG12 ILE   192      41.397  38.358  40.716  1.00  0.00           H
ATOM   3057 HG13 ILE   192      41.294  37.392  42.245  1.00  0.00           H
ATOM   3058  CD1 ILE   192      42.830  38.929  42.159  1.00  0.00           C
ATOM   3059 HD11 ILE   192      42.211  39.795  42.393  1.00  0.00           H
ATOM   3060 HD12 ILE   192      43.534  39.305  41.417  1.00  0.00           H
ATOM   3061 HD13 ILE   192      43.297  38.508  43.050  1.00  0.00           H
ATOM   3062  C   ILE   192      41.500  34.999  42.292  1.00  0.00           C
ATOM   3063  O   ILE   192      40.275  34.803  42.416  1.00  0.00           O
ATOM   3064  N   ASN   193      42.350  34.912  43.288  1.00  0.00           N
ATOM   3065  H   ASN   193      43.352  34.894  43.158  1.00  0.00           H
ATOM   3066  CA  ASN   193      41.980  35.008  44.705  1.00  0.00           C
ATOM   3067  HA  ASN   193      40.898  34.945  44.597  1.00  0.00           H
ATOM   3068  CB  ASN   193      42.474  33.801  45.464  1.00  0.00           C
ATOM   3069  HB2 ASN   193      42.153  32.841  45.059  1.00  0.00           H
ATOM   3070  HB3 ASN   193      43.562  33.772  45.394  1.00  0.00           H
ATOM   3071  CG  ASN   193      42.159  33.854  46.897  1.00  0.00           C
ATOM   3072  OD1 ASN   193      42.781  34.631  47.604  1.00  0.00           O
ATOM   3073  ND2 ASN   193      41.321  32.997  47.404  1.00  0.00           N
ATOM   3074 HD21 ASN   193      40.870  32.308  46.818  1.00  0.00           H
ATOM   3075 HD22 ASN   193      41.306  32.916  48.411  1.00  0.00           H
ATOM   3076  C   ASN   193      42.333  36.410  45.215  1.00  0.00           C
ATOM   3077  O   ASN   193      43.372  36.950  44.858  1.00  0.00           O
ATOM   3078  N   ASP   194      41.364  37.060  45.967  1.00  0.00           N
ATOM   3079  H   ASP   194      40.566  36.508  46.247  1.00  0.00           H
ATOM   3080  CA  ASP   194      41.550  38.430  46.482  1.00  0.00           C
ATOM   3081  HA  ASP   194      41.525  39.141  45.656  1.00  0.00           H
ATOM   3082  CB  ASP   194      40.378  38.753  47.467  1.00  0.00           C
ATOM   3083  HB2 ASP   194      40.479  39.699  47.999  1.00  0.00           H
ATOM   3084  HB3 ASP   194      39.504  38.935  46.842  1.00  0.00           H
ATOM   3085  CG  ASP   194      40.118  37.697  48.616  1.00  0.00           C
ATOM   3086  OD1 ASP   194      40.438  37.812  49.799  1.00  0.00           O
ATOM   3087  OD2 ASP   194      39.419  36.763  48.212  1.00  0.00           O
ATOM   3088  C   ASP   194      42.835  38.612  47.327  1.00  0.00           C
ATOM   3089  O   ASP   194      43.272  39.772  47.381  1.00  0.00           O
ATOM   3090  N   THR   195      43.413  37.489  47.767  1.00  0.00           N
ATOM   3091  H   THR   195      42.835  36.664  47.694  1.00  0.00           H
ATOM   3092  CA  THR   195      44.701  37.589  48.532  1.00  0.00           C
ATOM   3093  HA  THR   195      44.646  38.347  49.313  1.00  0.00           H
ATOM   3094  CB  THR   195      45.098  36.228  49.168  1.00  0.00           C
ATOM   3095  HB  THR   195      45.389  35.698  48.261  1.00  0.00           H
ATOM   3096  CG2 THR   195      46.295  36.364  50.051  1.00  0.00           C
ATOM   3097 HG21 THR   195      46.776  35.390  50.148  1.00  0.00           H
ATOM   3098 HG22 THR   195      45.984  36.813  50.994  1.00  0.00           H
ATOM   3099 HG23 THR   195      47.049  37.044  49.656  1.00  0.00           H
ATOM   3100  OG1 THR   195      44.057  35.616  49.986  1.00  0.00           O
ATOM   3101  HG1 THR   195      43.339  35.329  49.417  1.00  0.00           H
ATOM   3102  C   THR   195      45.800  38.036  47.478  1.00  0.00           C
ATOM   3103  O   THR   195      46.613  38.967  47.679  1.00  0.00           O
ATOM   3104  N   THR   196      45.875  37.321  46.293  1.00  0.00           N
ATOM   3105  H   THR   196      45.246  36.555  46.102  1.00  0.00           H
ATOM   3106  CA  THR   196      46.855  37.517  45.234  1.00  0.00           C
ATOM   3107  HA  THR   196      47.859  37.500  45.658  1.00  0.00           H
ATOM   3108  CB  THR   196      46.574  36.430  44.129  1.00  0.00           C
ATOM   3109  HB  THR   196      45.693  36.760  43.579  1.00  0.00           H
ATOM   3110  CG2 THR   196      47.589  36.360  42.987  1.00  0.00           C
ATOM   3111 HG21 THR   196      48.169  35.441  43.067  1.00  0.00           H
ATOM   3112 HG22 THR   196      48.177  37.275  43.055  1.00  0.00           H
ATOM   3113 HG23 THR   196      47.078  36.367  42.024  1.00  0.00           H
ATOM   3114  OG1 THR   196      46.495  35.141  44.722  1.00  0.00           O
ATOM   3115  HG1 THR   196      45.947  34.640  44.114  1.00  0.00           H
ATOM   3116  C   THR   196      46.738  38.886  44.651  1.00  0.00           C
ATOM   3117  O   THR   196      47.705  39.610  44.475  1.00  0.00           O
ATOM   3118  N   GLY   197      45.453  39.375  44.408  1.00  0.00           N
ATOM   3119  H   GLY   197      44.643  38.771  44.407  1.00  0.00           H
ATOM   3120  CA  GLY   197      45.180  40.693  43.971  1.00  0.00           C
ATOM   3121  HA2 GLY   197      45.785  40.909  43.091  1.00  0.00           H
ATOM   3122  HA3 GLY   197      44.182  40.862  43.566  1.00  0.00           H
ATOM   3123  C   GLY   197      45.544  41.794  45.045  1.00  0.00           C
ATOM   3124  O   GLY   197      46.112  42.857  44.696  1.00  0.00           O
ATOM   3125  N   THR   198      45.295  41.506  46.330  1.00  0.00           N
ATOM   3126  H   THR   198      44.909  40.643  46.685  1.00  0.00           H
ATOM   3127  CA  THR   198      45.741  42.500  47.419  1.00  0.00           C
ATOM   3128  HA  THR   198      45.317  43.498  47.313  1.00  0.00           H
ATOM   3129  CB  THR   198      45.321  41.956  48.769  1.00  0.00           C
ATOM   3130  HB  THR   198      45.789  40.998  48.992  1.00  0.00           H
ATOM   3131  CG2 THR   198      45.725  42.917  49.852  1.00  0.00           C
ATOM   3132 HG21 THR   198      45.436  42.543  50.834  1.00  0.00           H
ATOM   3133 HG22 THR   198      45.192  43.863  49.758  1.00  0.00           H
ATOM   3134 HG23 THR   198      46.773  43.219  49.866  1.00  0.00           H
ATOM   3135  OG1 THR   198      43.869  41.886  48.800  1.00  0.00           O
ATOM   3136  HG1 THR   198      43.629  41.127  48.264  1.00  0.00           H
ATOM   3137  C   THR   198      47.286  42.646  47.359  1.00  0.00           C
ATOM   3138  O   THR   198      47.877  43.699  47.624  1.00  0.00           O
ATOM   3139  N   LEU   199      48.005  41.471  47.134  1.00  0.00           N
ATOM   3140  H   LEU   199      47.610  40.576  46.882  1.00  0.00           H
ATOM   3141  CA  LEU   199      49.461  41.641  46.779  1.00  0.00           C
ATOM   3142  HA  LEU   199      49.882  42.176  47.631  1.00  0.00           H
ATOM   3143  CB  LEU   199      50.194  40.286  46.680  1.00  0.00           C
ATOM   3144  HB2 LEU   199      50.320  39.906  47.693  1.00  0.00           H
ATOM   3145  HB3 LEU   199      49.694  39.581  46.016  1.00  0.00           H
ATOM   3146  CG  LEU   199      51.594  40.321  46.024  1.00  0.00           C
ATOM   3147  HG  LEU   199      51.503  40.740  45.022  1.00  0.00           H
ATOM   3148  CD1 LEU   199      52.606  41.088  46.895  1.00  0.00           C
ATOM   3149 HD11 LEU   199      52.089  41.968  47.279  1.00  0.00           H
ATOM   3150 HD12 LEU   199      53.507  41.409  46.372  1.00  0.00           H
ATOM   3151 HD13 LEU   199      52.834  40.471  47.764  1.00  0.00           H
ATOM   3152  CD2 LEU   199      52.012  38.864  45.944  1.00  0.00           C
ATOM   3153 HD21 LEU   199      53.011  38.897  45.510  1.00  0.00           H
ATOM   3154 HD22 LEU   199      52.108  38.406  46.929  1.00  0.00           H
ATOM   3155 HD23 LEU   199      51.295  38.372  45.287  1.00  0.00           H
ATOM   3156  C   LEU   199      49.575  42.593  45.598  1.00  0.00           C
ATOM   3157  O   LEU   199      50.335  43.556  45.810  1.00  0.00           O
ATOM   3158  N   VAL   200      49.008  42.183  44.395  1.00  0.00           N
ATOM   3159  H   VAL   200      48.557  41.280  44.345  1.00  0.00           H
ATOM   3160  CA  VAL   200      49.407  42.831  43.189  1.00  0.00           C
ATOM   3161  HA  VAL   200      50.495  42.878  43.155  1.00  0.00           H
ATOM   3162  CB  VAL   200      48.923  42.062  41.932  1.00  0.00           C
ATOM   3163  HB  VAL   200      47.854  41.898  42.074  1.00  0.00           H
ATOM   3164  CG1 VAL   200      49.285  42.736  40.598  1.00  0.00           C
ATOM   3165 HG11 VAL   200      48.946  43.770  40.659  1.00  0.00           H
ATOM   3166 HG12 VAL   200      50.362  42.762  40.429  1.00  0.00           H
ATOM   3167 HG13 VAL   200      48.867  42.234  39.726  1.00  0.00           H
ATOM   3168  CG2 VAL   200      49.633  40.664  41.933  1.00  0.00           C
ATOM   3169 HG21 VAL   200      49.350  40.141  42.846  1.00  0.00           H
ATOM   3170 HG22 VAL   200      50.694  40.906  42.001  1.00  0.00           H
ATOM   3171 HG23 VAL   200      49.456  40.135  40.997  1.00  0.00           H
ATOM   3172  C   VAL   200      49.027  44.281  43.132  1.00  0.00           C
ATOM   3173  O   VAL   200      49.846  45.083  42.602  1.00  0.00           O
ATOM   3174  N   ALA   201      47.829  44.678  43.524  1.00  0.00           N
ATOM   3175  H   ALA   201      47.202  43.950  43.837  1.00  0.00           H
ATOM   3176  CA  ALA   201      47.395  46.091  43.542  1.00  0.00           C
ATOM   3177  HA  ALA   201      47.339  46.433  42.508  1.00  0.00           H
ATOM   3178  CB  ALA   201      45.950  46.219  44.121  1.00  0.00           C
ATOM   3179  HB1 ALA   201      45.233  45.852  43.387  1.00  0.00           H
ATOM   3180  HB2 ALA   201      45.718  47.232  44.451  1.00  0.00           H
ATOM   3181  HB3 ALA   201      45.708  45.504  44.907  1.00  0.00           H
ATOM   3182  C   ALA   201      48.330  46.965  44.364  1.00  0.00           C
ATOM   3183  O   ALA   201      48.801  47.962  43.831  1.00  0.00           O
ATOM   3184  N   SER   202      48.627  46.525  45.604  1.00  0.00           N
ATOM   3185  H   SER   202      48.175  45.710  45.993  1.00  0.00           H
ATOM   3186  CA  SER   202      49.643  47.233  46.318  1.00  0.00           C
ATOM   3187  HA  SER   202      49.305  48.263  46.438  1.00  0.00           H
ATOM   3188  CB  SER   202      49.785  46.583  47.724  1.00  0.00           C
ATOM   3189  HB2 SER   202      50.371  45.664  47.731  1.00  0.00           H
ATOM   3190  HB3 SER   202      50.254  47.407  48.263  1.00  0.00           H
ATOM   3191  OG  SER   202      48.521  46.239  48.294  1.00  0.00           O
ATOM   3192  HG  SER   202      48.209  45.363  48.056  1.00  0.00           H
ATOM   3193  C   SER   202      51.033  47.188  45.692  1.00  0.00           C
ATOM   3194  O   SER   202      51.683  48.189  45.874  1.00  0.00           O
ATOM   3195  N   TYR   203      51.526  46.178  44.965  1.00  0.00           N
ATOM   3196  H   TYR   203      51.049  45.291  45.035  1.00  0.00           H
ATOM   3197  CA  TYR   203      52.979  46.175  44.370  1.00  0.00           C
ATOM   3198  HA  TYR   203      53.678  46.532  45.126  1.00  0.00           H
ATOM   3199  CB  TYR   203      53.270  44.703  44.177  1.00  0.00           C
ATOM   3200  HB2 TYR   203      53.040  44.185  45.109  1.00  0.00           H
ATOM   3201  HB3 TYR   203      52.612  44.366  43.376  1.00  0.00           H
ATOM   3202  CG  TYR   203      54.610  44.308  43.704  1.00  0.00           C
ATOM   3203  CD1 TYR   203      55.674  45.094  44.154  1.00  0.00           C
ATOM   3204  HD1 TYR   203      55.559  45.966  44.781  1.00  0.00           H
ATOM   3205  CE1 TYR   203      56.982  44.708  43.781  1.00  0.00           C
ATOM   3206  HE1 TYR   203      57.825  45.343  44.005  1.00  0.00           H
ATOM   3207  CZ  TYR   203      57.175  43.588  43.002  1.00  0.00           C
ATOM   3208  OH  TYR   203      58.470  43.232  42.667  1.00  0.00           O
ATOM   3209  HH  TYR   203      59.070  43.730  43.227  1.00  0.00           H
ATOM   3210  CE2 TYR   203      56.108  42.825  42.527  1.00  0.00           C
ATOM   3211  HE2 TYR   203      56.332  41.923  41.978  1.00  0.00           H
ATOM   3212  CD2 TYR   203      54.819  43.270  42.843  1.00  0.00           C
ATOM   3213  HD2 TYR   203      53.993  42.681  42.473  1.00  0.00           H
ATOM   3214  C   TYR   203      52.928  46.859  42.976  1.00  0.00           C
ATOM   3215  O   TYR   203      53.978  47.192  42.441  1.00  0.00           O
ATOM   3216  N   TYR   204      51.758  47.284  42.442  1.00  0.00           N
ATOM   3217  H   TYR   204      50.966  46.809  42.851  1.00  0.00           H
ATOM   3218  CA  TYR   204      51.552  48.312  41.452  1.00  0.00           C
ATOM   3219  HA  TYR   204      52.325  48.083  40.718  1.00  0.00           H
ATOM   3220  CB  TYR   204      50.208  48.230  40.780  1.00  0.00           C
ATOM   3221  HB2 TYR   204      50.057  47.248  40.331  1.00  0.00           H
ATOM   3222  HB3 TYR   204      49.419  48.548  41.461  1.00  0.00           H
ATOM   3223  CG  TYR   204      50.032  49.164  39.550  1.00  0.00           C
ATOM   3224  CD1 TYR   204      50.838  49.105  38.393  1.00  0.00           C
ATOM   3225  HD1 TYR   204      51.717  48.480  38.447  1.00  0.00           H
ATOM   3226  CE1 TYR   204      50.618  49.927  37.231  1.00  0.00           C
ATOM   3227  HE1 TYR   204      51.233  49.733  36.365  1.00  0.00           H
ATOM   3228  CZ  TYR   204      49.527  50.794  37.194  1.00  0.00           C
ATOM   3229  OH  TYR   204      49.231  51.455  36.016  1.00  0.00           O
ATOM   3230  HH  TYR   204      49.613  51.039  35.239  1.00  0.00           H
ATOM   3231  CE2 TYR   204      48.785  50.938  38.388  1.00  0.00           C
ATOM   3232  HE2 TYR   204      47.998  51.667  38.263  1.00  0.00           H
ATOM   3233  CD2 TYR   204      49.015  50.135  39.507  1.00  0.00           C
ATOM   3234  HD2 TYR   204      48.440  50.184  40.420  1.00  0.00           H
ATOM   3235  C   TYR   204      51.925  49.704  42.091  1.00  0.00           C
ATOM   3236  O   TYR   204      52.824  50.361  41.677  1.00  0.00           O
ATOM   3237  N   THR   205      51.146  50.060  43.128  1.00  0.00           N
ATOM   3238  H   THR   205      50.625  49.309  43.559  1.00  0.00           H
ATOM   3239  CA  THR   205      51.180  51.364  43.760  1.00  0.00           C
ATOM   3240  HA  THR   205      51.265  52.060  42.925  1.00  0.00           H
ATOM   3241  CB  THR   205      49.993  51.824  44.539  1.00  0.00           C
ATOM   3242  HB  THR   205      50.176  52.811  44.964  1.00  0.00           H
ATOM   3243  CG2 THR   205      48.680  51.985  43.769  1.00  0.00           C
ATOM   3244 HG21 THR   205      47.848  52.152  44.454  1.00  0.00           H
ATOM   3245 HG22 THR   205      48.554  51.080  43.176  1.00  0.00           H
ATOM   3246 HG23 THR   205      48.912  52.841  43.135  1.00  0.00           H
ATOM   3247  OG1 THR   205      49.792  50.879  45.617  1.00  0.00           O
ATOM   3248  HG1 THR   205      49.562  50.010  45.280  1.00  0.00           H
ATOM   3249  C   THR   205      52.444  51.628  44.631  1.00  0.00           C
ATOM   3250  O   THR   205      52.886  52.705  44.661  1.00  0.00           O
ATOM   3251  N   ASP   206      52.993  50.565  45.227  1.00  0.00           N
ATOM   3252  H   ASP   206      52.589  49.651  45.079  1.00  0.00           H
ATOM   3253  CA  ASP   206      54.225  50.652  45.979  1.00  0.00           C
ATOM   3254  HA  ASP   206      54.673  51.643  45.909  1.00  0.00           H
ATOM   3255  CB  ASP   206      53.661  50.568  47.444  1.00  0.00           C
ATOM   3256  HB2 ASP   206      53.182  51.530  47.623  1.00  0.00           H
ATOM   3257  HB3 ASP   206      53.014  49.707  47.609  1.00  0.00           H
ATOM   3258  CG  ASP   206      54.742  50.478  48.515  1.00  0.00           C
ATOM   3259  OD1 ASP   206      55.860  51.040  48.221  1.00  0.00           O
ATOM   3260  OD2 ASP   206      54.510  49.973  49.686  1.00  0.00           O
ATOM   3261  C   ASP   206      55.243  49.434  45.697  1.00  0.00           C
ATOM   3262  O   ASP   206      54.893  48.293  46.041  1.00  0.00           O
ATOM   3263  N   PRO   207      56.429  49.760  45.072  1.00  0.00           N
ATOM   3264  CD  PRO   207      56.858  51.027  44.559  1.00  0.00           C
ATOM   3265  HD2 PRO   207      56.726  51.803  45.313  1.00  0.00           H
ATOM   3266  HD3 PRO   207      56.341  51.214  43.618  1.00  0.00           H
ATOM   3267  CG  PRO   207      58.388  50.965  44.431  1.00  0.00           C
ATOM   3268  HG2 PRO   207      58.882  51.062  45.398  1.00  0.00           H
ATOM   3269  HG3 PRO   207      58.792  51.599  43.641  1.00  0.00           H
ATOM   3270  CB  PRO   207      58.567  49.464  44.034  1.00  0.00           C
ATOM   3271  HB2 PRO   207      59.574  49.119  44.270  1.00  0.00           H
ATOM   3272  HB3 PRO   207      58.419  49.289  42.968  1.00  0.00           H
ATOM   3273  CA  PRO   207      57.473  48.721  44.795  1.00  0.00           C
ATOM   3274  HA  PRO   207      57.014  47.917  44.219  1.00  0.00           H
ATOM   3275  C   PRO   207      58.124  48.048  46.040  1.00  0.00           C
ATOM   3276  O   PRO   207      58.830  47.074  45.844  1.00  0.00           O
ATOM   3277  N   GLU   208      58.073  48.626  47.230  1.00  0.00           N
ATOM   3278  H   GLU   208      57.856  49.612  47.278  1.00  0.00           H
ATOM   3279  CA  GLU   208      58.625  48.032  48.477  1.00  0.00           C
ATOM   3280  HA  GLU   208      59.645  47.731  48.240  1.00  0.00           H
ATOM   3281  CB  GLU   208      58.564  49.094  49.575  1.00  0.00           C
ATOM   3282  HB2 GLU   208      57.517  49.341  49.755  1.00  0.00           H
ATOM   3283  HB3 GLU   208      59.034  48.704  50.478  1.00  0.00           H
ATOM   3284  CG  GLU   208      59.447  50.316  49.307  1.00  0.00           C
ATOM   3285  HG2 GLU   208      59.515  50.578  48.251  1.00  0.00           H
ATOM   3286  HG3 GLU   208      58.941  51.121  49.840  1.00  0.00           H
ATOM   3287  CD  GLU   208      60.887  50.245  49.784  1.00  0.00           C
ATOM   3288  OE1 GLU   208      61.520  51.330  50.045  1.00  0.00           O
ATOM   3289  OE2 GLU   208      61.476  49.142  49.914  1.00  0.00           O
ATOM   3290  C   GLU   208      57.838  46.760  49.000  1.00  0.00           C
ATOM   3291  O   GLU   208      58.261  46.030  49.842  1.00  0.00           O
ATOM   3292  N   THR   209      56.649  46.572  48.439  1.00  0.00           N
ATOM   3293  H   THR   209      56.454  47.246  47.713  1.00  0.00           H
ATOM   3294  CA  THR   209      55.740  45.424  48.703  1.00  0.00           C
ATOM   3295  HA  THR   209      55.325  45.571  49.700  1.00  0.00           H
ATOM   3296  CB  THR   209      54.504  45.407  47.893  1.00  0.00           C
ATOM   3297  HB  THR   209      54.710  45.396  46.823  1.00  0.00           H
ATOM   3298  CG2 THR   209      53.543  44.321  48.222  1.00  0.00           C
ATOM   3299 HG21 THR   209      54.088  43.397  48.029  1.00  0.00           H
ATOM   3300 HG22 THR   209      52.663  44.507  47.608  1.00  0.00           H
ATOM   3301 HG23 THR   209      53.248  44.330  49.272  1.00  0.00           H
ATOM   3302  OG1 THR   209      53.796  46.605  48.141  1.00  0.00           O
ATOM   3303  HG1 THR   209      53.970  47.257  47.458  1.00  0.00           H
ATOM   3304  C   THR   209      56.489  44.109  48.455  1.00  0.00           C
ATOM   3305  O   THR   209      56.998  43.895  47.321  1.00  0.00           O
ATOM   3306  N   LYS   210      56.581  43.203  49.492  1.00  0.00           N
ATOM   3307  H   LYS   210      56.307  43.534  50.406  1.00  0.00           H
ATOM   3308  CA  LYS   210      57.126  41.819  49.384  1.00  0.00           C
ATOM   3309  HA  LYS   210      57.540  41.609  48.398  1.00  0.00           H
ATOM   3310  CB  LYS   210      58.231  41.757  50.538  1.00  0.00           C
ATOM   3311  HB2 LYS   210      57.735  42.010  51.475  1.00  0.00           H
ATOM   3312  HB3 LYS   210      58.553  40.732  50.725  1.00  0.00           H
ATOM   3313  CG  LYS   210      59.491  42.602  50.334  1.00  0.00           C
ATOM   3314  HG2 LYS   210      59.265  43.668  50.302  1.00  0.00           H
ATOM   3315  HG3 LYS   210      60.186  42.467  51.163  1.00  0.00           H
ATOM   3316  CD  LYS   210      60.227  42.444  49.033  1.00  0.00           C
ATOM   3317  HD2 LYS   210      60.740  41.504  48.828  1.00  0.00           H
ATOM   3318  HD3 LYS   210      59.469  42.581  48.262  1.00  0.00           H
ATOM   3319  CE  LYS   210      61.320  43.512  48.849  1.00  0.00           C
ATOM   3320  HE2 LYS   210      60.861  44.500  48.847  1.00  0.00           H
ATOM   3321  HE3 LYS   210      62.037  43.388  49.660  1.00  0.00           H
ATOM   3322  NZ  LYS   210      62.010  43.431  47.508  1.00  0.00           N
ATOM   3323  HZ1 LYS   210      61.336  43.435  46.756  1.00  0.00           H
ATOM   3324  HZ2 LYS   210      62.646  42.646  47.519  1.00  0.00           H
ATOM   3325  HZ3 LYS   210      62.545  44.268  47.326  1.00  0.00           H
ATOM   3326  C   LYS   210      56.089  40.765  49.758  1.00  0.00           C
ATOM   3327  O   LYS   210      56.460  39.568  49.601  1.00  0.00           O
ATOM   3328  N   MET   211      54.911  41.169  50.170  1.00  0.00           N
ATOM   3329  H   MET   211      54.655  42.145  50.182  1.00  0.00           H
ATOM   3330  CA  MET   211      53.803  40.190  50.549  1.00  0.00           C
ATOM   3331  HA  MET   211      53.639  39.511  49.712  1.00  0.00           H
ATOM   3332  CB  MET   211      54.263  39.508  51.897  1.00  0.00           C
ATOM   3333  HB2 MET   211      55.063  38.802  51.670  1.00  0.00           H
ATOM   3334  HB3 MET   211      54.538  40.377  52.494  1.00  0.00           H
ATOM   3335  CG  MET   211      53.148  38.742  52.566  1.00  0.00           C
ATOM   3336  HG2 MET   211      52.407  39.484  52.863  1.00  0.00           H
ATOM   3337  HG3 MET   211      52.721  38.056  51.835  1.00  0.00           H
ATOM   3338  SD  MET   211      53.884  37.750  53.947  1.00  0.00           S
ATOM   3339  CE  MET   211      52.346  36.799  54.413  1.00  0.00           C
ATOM   3340  HE1 MET   211      52.163  36.048  53.644  1.00  0.00           H
ATOM   3341  HE2 MET   211      52.455  36.281  55.366  1.00  0.00           H
ATOM   3342  HE3 MET   211      51.535  37.528  54.440  1.00  0.00           H
ATOM   3343  C   MET   211      52.414  40.936  50.605  1.00  0.00           C
ATOM   3344  O   MET   211      52.372  42.140  51.028  1.00  0.00           O
ATOM   3345  N   GLY   212      51.333  40.210  50.151  1.00  0.00           N
ATOM   3346  H   GLY   212      51.367  39.268  49.787  1.00  0.00           H
ATOM   3347  CA  GLY   212      49.958  40.612  50.526  1.00  0.00           C
ATOM   3348  HA2 GLY   212      50.037  41.608  50.962  1.00  0.00           H
ATOM   3349  HA3 GLY   212      49.338  40.701  49.634  1.00  0.00           H
ATOM   3350  C   GLY   212      49.482  39.651  51.581  1.00  0.00           C
ATOM   3351  O   GLY   212      49.856  38.478  51.437  1.00  0.00           O
ATOM   3352  N   VAL   213      48.692  40.125  52.539  1.00  0.00           N
ATOM   3353  H   VAL   213      48.672  41.134  52.535  1.00  0.00           H
ATOM   3354  CA  VAL   213      48.125  39.421  53.740  1.00  0.00           C
ATOM   3355  HA  VAL   213      47.982  38.378  53.457  1.00  0.00           H
ATOM   3356  CB  VAL   213      49.220  39.469  54.903  1.00  0.00           C
ATOM   3357  HB  VAL   213      50.101  39.062  54.407  1.00  0.00           H
ATOM   3358  CG1 VAL   213      49.588  40.799  55.404  1.00  0.00           C
ATOM   3359 HG11 VAL   213      48.645  41.262  55.697  1.00  0.00           H
ATOM   3360 HG12 VAL   213      50.216  40.710  56.290  1.00  0.00           H
ATOM   3361 HG13 VAL   213      50.158  41.313  54.630  1.00  0.00           H
ATOM   3362  CG2 VAL   213      48.773  38.564  56.112  1.00  0.00           C
ATOM   3363 HG21 VAL   213      48.578  37.557  55.744  1.00  0.00           H
ATOM   3364 HG22 VAL   213      47.849  38.921  56.567  1.00  0.00           H
ATOM   3365 HG23 VAL   213      49.562  38.615  56.863  1.00  0.00           H
ATOM   3366  C   VAL   213      46.743  39.852  54.207  1.00  0.00           C
ATOM   3367  O   VAL   213      46.518  41.035  54.472  1.00  0.00           O
ATOM   3368  N   ILE   214      45.841  38.836  54.375  1.00  0.00           N
ATOM   3369  H   ILE   214      46.184  37.887  54.341  1.00  0.00           H
ATOM   3370  CA  ILE   214      44.413  39.027  54.871  1.00  0.00           C
ATOM   3371  HA  ILE   214      44.090  40.068  54.871  1.00  0.00           H
ATOM   3372  CB  ILE   214      43.452  38.280  53.894  1.00  0.00           C
ATOM   3373  HB  ILE   214      43.362  37.209  54.080  1.00  0.00           H
ATOM   3374  CG2 ILE   214      42.025  38.736  54.338  1.00  0.00           C
ATOM   3375 HG21 ILE   214      41.261  38.355  53.661  1.00  0.00           H
ATOM   3376 HG22 ILE   214      41.863  39.808  54.458  1.00  0.00           H
ATOM   3377 HG23 ILE   214      41.722  38.300  55.290  1.00  0.00           H
ATOM   3378  CG1 ILE   214      43.698  38.479  52.306  1.00  0.00           C
ATOM   3379 HG12 ILE   214      44.708  38.141  52.073  1.00  0.00           H
ATOM   3380 HG13 ILE   214      42.949  37.880  51.789  1.00  0.00           H
ATOM   3381  CD1 ILE   214      43.513  39.907  51.867  1.00  0.00           C
ATOM   3382 HD11 ILE   214      43.537  39.946  50.778  1.00  0.00           H
ATOM   3383 HD12 ILE   214      44.313  40.528  52.270  1.00  0.00           H
ATOM   3384 HD13 ILE   214      42.576  40.265  52.294  1.00  0.00           H
ATOM   3385  C   ILE   214      44.239  38.477  56.275  1.00  0.00           C
ATOM   3386  O   ILE   214      44.354  37.288  56.478  1.00  0.00           O
ATOM   3387  N   PHE   215      44.010  39.351  57.256  1.00  0.00           N
ATOM   3388  H   PHE   215      44.021  40.307  56.930  1.00  0.00           H
ATOM   3389  CA  PHE   215      43.628  39.275  58.664  1.00  0.00           C
ATOM   3390  HA  PHE   215      44.124  38.349  58.954  1.00  0.00           H
ATOM   3391  CB  PHE   215      44.325  40.470  59.407  1.00  0.00           C
ATOM   3392  HB2 PHE   215      43.965  41.417  59.005  1.00  0.00           H
ATOM   3393  HB3 PHE   215      43.959  40.469  60.434  1.00  0.00           H
ATOM   3394  CG  PHE   215      45.822  40.539  59.454  1.00  0.00           C
ATOM   3395  CD1 PHE   215      46.516  40.202  60.633  1.00  0.00           C
ATOM   3396  HD1 PHE   215      45.965  39.856  61.496  1.00  0.00           H
ATOM   3397  CE1 PHE   215      47.934  40.215  60.689  1.00  0.00           C
ATOM   3398  HE1 PHE   215      48.506  39.862  61.534  1.00  0.00           H
ATOM   3399  CZ  PHE   215      48.653  40.776  59.559  1.00  0.00           C
ATOM   3400  HZ  PHE   215      49.719  40.927  59.639  1.00  0.00           H
ATOM   3401  CE2 PHE   215      47.927  41.260  58.451  1.00  0.00           C
ATOM   3402  HE2 PHE   215      48.487  41.793  57.697  1.00  0.00           H
ATOM   3403  CD2 PHE   215      46.555  41.044  58.356  1.00  0.00           C
ATOM   3404  HD2 PHE   215      46.035  41.466  57.509  1.00  0.00           H
ATOM   3405  C   PHE   215      42.086  39.193  58.866  1.00  0.00           C
ATOM   3406  O   PHE   215      41.466  39.980  59.598  1.00  0.00           O
ATOM   3407  N   GLY   216      41.413  38.216  58.209  1.00  0.00           N
ATOM   3408  H   GLY   216      41.890  37.484  57.703  1.00  0.00           H
ATOM   3409  CA  GLY   216      40.007  37.973  58.173  1.00  0.00           C
ATOM   3410  HA2 GLY   216      39.420  38.891  58.210  1.00  0.00           H
ATOM   3411  HA3 GLY   216      39.769  37.617  57.170  1.00  0.00           H
ATOM   3412  C   GLY   216      39.582  36.976  59.231  1.00  0.00           C
ATOM   3413  O   GLY   216      40.320  36.781  60.186  1.00  0.00           O
ATOM   3414  N   THR   217      38.402  36.346  58.987  1.00  0.00           N
ATOM   3415  H   THR   217      37.768  36.822  58.362  1.00  0.00           H
ATOM   3416  CA  THR   217      37.932  35.144  59.638  1.00  0.00           C
ATOM   3417  HA  THR   217      38.047  35.194  60.721  1.00  0.00           H
ATOM   3418  CB  THR   217      36.517  34.796  59.196  1.00  0.00           C
ATOM   3419  HB  THR   217      36.527  34.664  58.114  1.00  0.00           H
ATOM   3420  CG2 THR   217      35.854  33.581  59.890  1.00  0.00           C
ATOM   3421 HG21 THR   217      35.661  33.967  60.891  1.00  0.00           H
ATOM   3422 HG22 THR   217      36.594  32.781  59.870  1.00  0.00           H
ATOM   3423 HG23 THR   217      35.022  33.154  59.330  1.00  0.00           H
ATOM   3424  OG1 THR   217      35.663  35.883  59.528  1.00  0.00           O
ATOM   3425  HG1 THR   217      34.999  35.784  58.842  1.00  0.00           H
ATOM   3426  C   THR   217      38.829  33.995  59.301  1.00  0.00           C
ATOM   3427  O   THR   217      39.202  33.159  60.100  1.00  0.00           O
ATOM   3428  N   GLY   218      39.155  33.961  58.011  1.00  0.00           N
ATOM   3429  H   GLY   218      38.763  34.700  57.445  1.00  0.00           H
ATOM   3430  CA  GLY   218      40.301  33.232  57.363  1.00  0.00           C
ATOM   3431  HA2 GLY   218      40.495  32.329  57.941  1.00  0.00           H
ATOM   3432  HA3 GLY   218      40.058  32.799  56.392  1.00  0.00           H
ATOM   3433  C   GLY   218      41.583  34.043  57.248  1.00  0.00           C
ATOM   3434  O   GLY   218      41.610  35.094  56.669  1.00  0.00           O
ATOM   3435  N   VAL   219      42.746  33.656  57.752  1.00  0.00           N
ATOM   3436  H   VAL   219      42.774  32.754  58.206  1.00  0.00           H
ATOM   3437  CA  VAL   219      44.014  34.276  57.621  1.00  0.00           C
ATOM   3438  HA  VAL   219      43.851  35.343  57.472  1.00  0.00           H
ATOM   3439  CB  VAL   219      44.838  34.146  58.924  1.00  0.00           C
ATOM   3440  HB  VAL   219      45.732  34.746  58.753  1.00  0.00           H
ATOM   3441  CG1 VAL   219      43.979  34.584  60.172  1.00  0.00           C
ATOM   3442 HG11 VAL   219      44.609  34.404  61.042  1.00  0.00           H
ATOM   3443 HG12 VAL   219      43.845  35.664  60.112  1.00  0.00           H
ATOM   3444 HG13 VAL   219      43.093  33.969  60.330  1.00  0.00           H
ATOM   3445  CG2 VAL   219      45.418  32.790  59.178  1.00  0.00           C
ATOM   3446 HG21 VAL   219      46.160  32.578  58.408  1.00  0.00           H
ATOM   3447 HG22 VAL   219      44.623  32.055  59.058  1.00  0.00           H
ATOM   3448 HG23 VAL   219      45.886  32.718  60.160  1.00  0.00           H
ATOM   3449  C   VAL   219      44.723  33.625  56.390  1.00  0.00           C
ATOM   3450  O   VAL   219      44.752  32.398  56.214  1.00  0.00           O
ATOM   3451  N   ASN   220      45.224  34.506  55.487  1.00  0.00           N
ATOM   3452  H   ASN   220      45.177  35.472  55.778  1.00  0.00           H
ATOM   3453  CA  ASN   220      45.971  33.992  54.378  1.00  0.00           C
ATOM   3454  HA  ASN   220      46.594  33.156  54.696  1.00  0.00           H
ATOM   3455  CB  ASN   220      44.970  33.530  53.264  1.00  0.00           C
ATOM   3456  HB2 ASN   220      44.198  32.877  53.669  1.00  0.00           H
ATOM   3457  HB3 ASN   220      44.444  34.416  52.908  1.00  0.00           H
ATOM   3458  CG  ASN   220      45.752  32.902  52.123  1.00  0.00           C
ATOM   3459  OD1 ASN   220      46.759  32.236  52.396  1.00  0.00           O
ATOM   3460  ND2 ASN   220      45.384  33.100  50.906  1.00  0.00           N
ATOM   3461 HD21 ASN   220      44.650  33.765  50.707  1.00  0.00           H
ATOM   3462 HD22 ASN   220      45.880  32.678  50.134  1.00  0.00           H
ATOM   3463  C   ASN   220      46.994  35.114  53.906  1.00  0.00           C
ATOM   3464  O   ASN   220      46.889  36.266  54.199  1.00  0.00           O
ATOM   3465  N   GLY   221      47.954  34.640  53.139  1.00  0.00           N
ATOM   3466  H   GLY   221      48.045  33.641  53.021  1.00  0.00           H
ATOM   3467  CA  GLY   221      48.860  35.530  52.425  1.00  0.00           C
ATOM   3468  HA2 GLY   221      48.386  36.486  52.198  1.00  0.00           H
ATOM   3469  HA3 GLY   221      49.703  35.687  53.097  1.00  0.00           H
ATOM   3470  C   GLY   221      49.376  34.964  51.065  1.00  0.00           C
ATOM   3471  O   GLY   221      49.238  33.769  50.838  1.00  0.00           O
ATOM   3472  N   ALA   222      49.873  35.792  50.183  1.00  0.00           N
ATOM   3473  H   ALA   222      49.766  36.763  50.438  1.00  0.00           H
ATOM   3474  CA  ALA   222      50.621  35.426  49.045  1.00  0.00           C
ATOM   3475  HA  ALA   222      50.902  34.374  49.091  1.00  0.00           H
ATOM   3476  CB  ALA   222      49.747  35.518  47.779  1.00  0.00           C
ATOM   3477  HB1 ALA   222      48.738  35.136  47.938  1.00  0.00           H
ATOM   3478  HB2 ALA   222      50.218  35.013  46.935  1.00  0.00           H
ATOM   3479  HB3 ALA   222      49.704  36.558  47.455  1.00  0.00           H
ATOM   3480  C   ALA   222      51.880  36.275  48.886  1.00  0.00           C
ATOM   3481  O   ALA   222      51.960  37.442  49.197  1.00  0.00           O
ATOM   3482  N   TYR   223      52.900  35.696  48.291  1.00  0.00           N
ATOM   3483  H   TYR   223      52.856  34.723  48.024  1.00  0.00           H
ATOM   3484  CA  TYR   223      54.201  36.282  48.161  1.00  0.00           C
ATOM   3485  HA  TYR   223      54.141  37.370  48.197  1.00  0.00           H
ATOM   3486  CB  TYR   223      55.084  35.832  49.343  1.00  0.00           C
ATOM   3487  HB2 TYR   223      55.899  36.532  49.528  1.00  0.00           H
ATOM   3488  HB3 TYR   223      54.417  35.845  50.205  1.00  0.00           H
ATOM   3489  CG  TYR   223      55.581  34.389  49.223  1.00  0.00           C
ATOM   3490  CD1 TYR   223      54.742  33.330  49.536  1.00  0.00           C
ATOM   3491  HD1 TYR   223      53.721  33.566  49.794  1.00  0.00           H
ATOM   3492  CE1 TYR   223      55.208  31.968  49.447  1.00  0.00           C
ATOM   3493  HE1 TYR   223      54.562  31.147  49.721  1.00  0.00           H
ATOM   3494  CZ  TYR   223      56.505  31.695  49.033  1.00  0.00           C
ATOM   3495  OH  TYR   223      56.978  30.431  48.917  1.00  0.00           O
ATOM   3496  HH  TYR   223      57.783  30.301  48.410  1.00  0.00           H
ATOM   3497  CE2 TYR   223      57.382  32.749  48.667  1.00  0.00           C
ATOM   3498  HE2 TYR   223      58.399  32.541  48.367  1.00  0.00           H
ATOM   3499  CD2 TYR   223      56.924  34.053  48.851  1.00  0.00           C
ATOM   3500  HD2 TYR   223      57.672  34.811  48.672  1.00  0.00           H
ATOM   3501  C   TYR   223      54.810  35.944  46.770  1.00  0.00           C
ATOM   3502  O   TYR   223      54.254  35.098  46.063  1.00  0.00           O
ATOM   3503  N   TYR   224      55.971  36.510  46.384  1.00  0.00           N
ATOM   3504  H   TYR   224      56.464  37.037  47.090  1.00  0.00           H
ATOM   3505  CA  TYR   224      56.753  36.036  45.209  1.00  0.00           C
ATOM   3506  HA  TYR   224      56.162  35.365  44.586  1.00  0.00           H
ATOM   3507  CB  TYR   224      57.147  37.168  44.293  1.00  0.00           C
ATOM   3508  HB2 TYR   224      57.484  37.994  44.918  1.00  0.00           H
ATOM   3509  HB3 TYR   224      57.979  36.884  43.648  1.00  0.00           H
ATOM   3510  CG  TYR   224      55.944  37.634  43.491  1.00  0.00           C
ATOM   3511  CD1 TYR   224      55.771  37.151  42.165  1.00  0.00           C
ATOM   3512  HD1 TYR   224      56.439  36.409  41.752  1.00  0.00           H
ATOM   3513  CE1 TYR   224      54.854  37.800  41.304  1.00  0.00           C
ATOM   3514  HE1 TYR   224      54.816  37.461  40.279  1.00  0.00           H
ATOM   3515  CZ  TYR   224      54.176  38.944  41.660  1.00  0.00           C
ATOM   3516  OH  TYR   224      53.432  39.533  40.738  1.00  0.00           O
ATOM   3517  HH  TYR   224      53.614  39.069  39.918  1.00  0.00           H
ATOM   3518  CE2 TYR   224      54.307  39.382  43.001  1.00  0.00           C
ATOM   3519  HE2 TYR   224      53.691  40.193  43.360  1.00  0.00           H
ATOM   3520  CD2 TYR   224      55.155  38.774  43.904  1.00  0.00           C
ATOM   3521  HD2 TYR   224      55.315  39.209  44.880  1.00  0.00           H
ATOM   3522  C   TYR   224      57.995  35.164  45.525  1.00  0.00           C
ATOM   3523  O   TYR   224      58.745  35.437  46.444  1.00  0.00           O
ATOM   3524  N   ASP   225      58.176  34.108  44.706  1.00  0.00           N
ATOM   3525  H   ASP   225      57.418  33.989  44.049  1.00  0.00           H
ATOM   3526  CA  ASP   225      59.186  33.063  44.714  1.00  0.00           C
ATOM   3527  HA  ASP   225      59.871  33.386  45.497  1.00  0.00           H
ATOM   3528  CB  ASP   225      58.540  31.735  45.254  1.00  0.00           C
ATOM   3529  HB2 ASP   225      57.651  31.842  45.876  1.00  0.00           H
ATOM   3530  HB3 ASP   225      58.196  31.154  44.398  1.00  0.00           H
ATOM   3531  CG  ASP   225      59.557  30.922  46.109  1.00  0.00           C
ATOM   3532  OD1 ASP   225      60.748  31.211  46.065  1.00  0.00           O
ATOM   3533  OD2 ASP   225      59.094  30.182  46.981  1.00  0.00           O
ATOM   3534  C   ASP   225      59.939  32.951  43.403  1.00  0.00           C
ATOM   3535  O   ASP   225      59.691  33.669  42.446  1.00  0.00           O
ATOM   3536  N   VAL   226      60.859  32.027  43.354  1.00  0.00           N
ATOM   3537  H   VAL   226      60.985  31.338  44.081  1.00  0.00           H
ATOM   3538  CA  VAL   226      61.740  31.712  42.194  1.00  0.00           C
ATOM   3539  HA  VAL   226      61.466  32.315  41.329  1.00  0.00           H
ATOM   3540  CB  VAL   226      63.172  32.249  42.422  1.00  0.00           C
ATOM   3541  HB  VAL   226      63.572  31.791  43.326  1.00  0.00           H
ATOM   3542  CG1 VAL   226      64.214  31.944  41.305  1.00  0.00           C
ATOM   3543 HG11 VAL   226      63.981  32.552  40.430  1.00  0.00           H
ATOM   3544 HG12 VAL   226      65.252  32.005  41.630  1.00  0.00           H
ATOM   3545 HG13 VAL   226      64.048  30.884  41.112  1.00  0.00           H
ATOM   3546  CG2 VAL   226      63.059  33.810  42.503  1.00  0.00           C
ATOM   3547 HG21 VAL   226      62.505  34.292  41.697  1.00  0.00           H
ATOM   3548 HG22 VAL   226      64.081  34.162  42.635  1.00  0.00           H
ATOM   3549 HG23 VAL   226      62.489  33.985  43.415  1.00  0.00           H
ATOM   3550  C   VAL   226      61.515  30.273  41.818  1.00  0.00           C
ATOM   3551  O   VAL   226      61.475  29.468  42.768  1.00  0.00           O
ATOM   3552  N   CYS   227      61.358  29.964  40.540  1.00  0.00           N
ATOM   3553  H   CYS   227      61.610  30.694  39.889  1.00  0.00           H
ATOM   3554  CA  CYS   227      60.999  28.659  40.004  1.00  0.00           C
ATOM   3555  HA  CYS   227      60.112  28.368  40.569  1.00  0.00           H
ATOM   3556  CB  CYS   227      60.604  28.909  38.524  1.00  0.00           C
ATOM   3557  HB2 CYS   227      61.434  29.354  37.974  1.00  0.00           H
ATOM   3558  HB3 CYS   227      60.357  27.947  38.077  1.00  0.00           H
ATOM   3559  SG  CYS   227      59.223  30.056  38.419  1.00  0.00           S
ATOM   3560  HG  CYS   227      59.793  31.216  38.757  1.00  0.00           H
ATOM   3561  C   CYS   227      62.091  27.621  40.028  1.00  0.00           C
ATOM   3562  O   CYS   227      61.789  26.427  39.926  1.00  0.00           O
ATOM   3563  N   SER   228      63.384  27.985  40.380  1.00  0.00           N
ATOM   3564  H   SER   228      63.571  28.972  40.486  1.00  0.00           H
ATOM   3565  CA  SER   228      64.393  27.039  40.925  1.00  0.00           C
ATOM   3566  HA  SER   228      64.544  26.209  40.235  1.00  0.00           H
ATOM   3567  CB  SER   228      65.779  27.624  41.133  1.00  0.00           C
ATOM   3568  HB2 SER   228      66.439  26.915  41.633  1.00  0.00           H
ATOM   3569  HB3 SER   228      66.244  27.829  40.169  1.00  0.00           H
ATOM   3570  OG  SER   228      65.925  28.793  41.826  1.00  0.00           O
ATOM   3571  HG  SER   228      65.632  28.784  42.740  1.00  0.00           H
ATOM   3572  C   SER   228      63.970  26.362  42.284  1.00  0.00           C
ATOM   3573  O   SER   228      64.336  25.276  42.638  1.00  0.00           O
ATOM   3574  N   ASP   229      63.145  27.115  43.029  1.00  0.00           N
ATOM   3575  H   ASP   229      62.808  27.965  42.599  1.00  0.00           H
ATOM   3576  CA  ASP   229      62.802  26.924  44.479  1.00  0.00           C
ATOM   3577  HA  ASP   229      63.464  26.148  44.863  1.00  0.00           H
ATOM   3578  CB  ASP   229      63.158  28.099  45.375  1.00  0.00           C
ATOM   3579  HB2 ASP   229      62.305  28.762  45.228  1.00  0.00           H
ATOM   3580  HB3 ASP   229      63.199  27.650  46.367  1.00  0.00           H
ATOM   3581  CG  ASP   229      64.420  28.881  45.034  1.00  0.00           C
ATOM   3582  OD1 ASP   229      65.325  28.416  44.296  1.00  0.00           O
ATOM   3583  OD2 ASP   229      64.580  30.039  45.522  1.00  0.00           O
ATOM   3584  C   ASP   229      61.355  26.481  44.676  1.00  0.00           C
ATOM   3585  O   ASP   229      60.855  26.569  45.794  1.00  0.00           O
ATOM   3586  N   ILE   230      60.619  25.970  43.661  1.00  0.00           N
ATOM   3587  H   ILE   230      61.018  26.033  42.735  1.00  0.00           H
ATOM   3588  CA  ILE   230      59.216  25.467  43.646  1.00  0.00           C
ATOM   3589  HA  ILE   230      58.884  25.439  44.684  1.00  0.00           H
ATOM   3590  CB  ILE   230      58.264  26.442  42.873  1.00  0.00           C
ATOM   3591  HB  ILE   230      58.564  26.522  41.829  1.00  0.00           H
ATOM   3592  CG2 ILE   230      56.787  25.936  42.785  1.00  0.00           C
ATOM   3593 HG21 ILE   230      56.453  25.735  43.804  1.00  0.00           H
ATOM   3594 HG22 ILE   230      56.720  24.992  42.244  1.00  0.00           H
ATOM   3595 HG23 ILE   230      56.049  26.556  42.278  1.00  0.00           H
ATOM   3596  CG1 ILE   230      58.316  27.875  43.479  1.00  0.00           C
ATOM   3597 HG12 ILE   230      57.815  27.989  44.440  1.00  0.00           H
ATOM   3598 HG13 ILE   230      59.373  28.133  43.542  1.00  0.00           H
ATOM   3599  CD1 ILE   230      57.714  28.859  42.456  1.00  0.00           C
ATOM   3600 HD11 ILE   230      57.445  29.816  42.904  1.00  0.00           H
ATOM   3601 HD12 ILE   230      56.785  28.430  42.082  1.00  0.00           H
ATOM   3602 HD13 ILE   230      58.410  29.179  41.681  1.00  0.00           H
ATOM   3603  C   ILE   230      59.297  24.030  43.075  1.00  0.00           C
ATOM   3604  O   ILE   230      59.134  23.809  41.876  1.00  0.00           O
ATOM   3605  N   GLU   231      59.537  23.049  43.977  1.00  0.00           N
ATOM   3606  H   GLU   231      59.875  23.292  44.897  1.00  0.00           H
ATOM   3607  CA  GLU   231      59.590  21.602  43.663  1.00  0.00           C
ATOM   3608  HA  GLU   231      60.489  21.482  43.058  1.00  0.00           H
ATOM   3609  CB  GLU   231      59.987  20.829  44.860  1.00  0.00           C
ATOM   3610  HB2 GLU   231      60.831  21.350  45.311  1.00  0.00           H
ATOM   3611  HB3 GLU   231      59.152  20.733  45.554  1.00  0.00           H
ATOM   3612  CG  GLU   231      60.514  19.423  44.500  1.00  0.00           C
ATOM   3613  HG2 GLU   231      59.830  18.866  43.860  1.00  0.00           H
ATOM   3614  HG3 GLU   231      61.445  19.503  43.940  1.00  0.00           H
ATOM   3615  CD  GLU   231      60.874  18.643  45.804  1.00  0.00           C
ATOM   3616  OE1 GLU   231      59.937  18.012  46.308  1.00  0.00           O
ATOM   3617  OE2 GLU   231      62.009  18.606  46.292  1.00  0.00           O
ATOM   3618  C   GLU   231      58.230  20.995  43.063  1.00  0.00           C
ATOM   3619  O   GLU   231      58.184  20.080  42.246  1.00  0.00           O
ATOM   3620  N   LYS   232      57.075  21.649  43.402  1.00  0.00           N
ATOM   3621  H   LYS   232      57.116  22.174  44.264  1.00  0.00           H
ATOM   3622  CA  LYS   232      55.832  21.306  42.771  1.00  0.00           C
ATOM   3623  HA  LYS   232      55.815  20.217  42.803  1.00  0.00           H
ATOM   3624  CB  LYS   232      54.729  21.778  43.669  1.00  0.00           C
ATOM   3625  HB2 LYS   232      53.917  21.262  43.158  1.00  0.00           H
ATOM   3626  HB3 LYS   232      54.788  21.351  44.671  1.00  0.00           H
ATOM   3627  CG  LYS   232      54.503  23.312  43.595  1.00  0.00           C
ATOM   3628  HG2 LYS   232      55.335  23.747  44.149  1.00  0.00           H
ATOM   3629  HG3 LYS   232      54.506  23.766  42.604  1.00  0.00           H
ATOM   3630  CD  LYS   232      53.170  23.700  44.188  1.00  0.00           C
ATOM   3631  HD2 LYS   232      53.271  24.759  44.423  1.00  0.00           H
ATOM   3632  HD3 LYS   232      52.342  23.575  43.490  1.00  0.00           H
ATOM   3633  CE  LYS   232      52.761  22.982  45.517  1.00  0.00           C
ATOM   3634  HE2 LYS   232      52.660  21.916  45.310  1.00  0.00           H
ATOM   3635  HE3 LYS   232      53.430  23.249  46.336  1.00  0.00           H
ATOM   3636  NZ  LYS   232      51.400  23.398  45.835  1.00  0.00           N
ATOM   3637  HZ1 LYS   232      51.427  24.407  45.859  1.00  0.00           H
ATOM   3638  HZ2 LYS   232      51.067  23.148  46.756  1.00  0.00           H
ATOM   3639  HZ3 LYS   232      50.761  23.114  45.106  1.00  0.00           H
ATOM   3640  C   LYS   232      55.661  21.794  41.301  1.00  0.00           C
ATOM   3641  O   LYS   232      54.745  21.298  40.659  1.00  0.00           O
ATOM   3642  N   LEU   233      56.524  22.663  40.767  1.00  0.00           N
ATOM   3643  H   LEU   233      57.292  22.867  41.390  1.00  0.00           H
ATOM   3644  CA  LEU   233      56.525  23.001  39.337  1.00  0.00           C
ATOM   3645  HA  LEU   233      55.734  22.631  38.685  1.00  0.00           H
ATOM   3646  CB  LEU   233      56.384  24.540  39.219  1.00  0.00           C
ATOM   3647  HB2 LEU   233      57.114  25.010  39.878  1.00  0.00           H
ATOM   3648  HB3 LEU   233      56.661  24.869  38.217  1.00  0.00           H
ATOM   3649  CG  LEU   233      55.014  25.071  39.416  1.00  0.00           C
ATOM   3650  HG  LEU   233      54.748  24.687  40.401  1.00  0.00           H
ATOM   3651  CD1 LEU   233      54.973  26.617  39.403  1.00  0.00           C
ATOM   3652 HD11 LEU   233      55.661  27.152  40.057  1.00  0.00           H
ATOM   3653 HD12 LEU   233      53.949  26.834  39.709  1.00  0.00           H
ATOM   3654 HD13 LEU   233      55.012  27.040  38.399  1.00  0.00           H
ATOM   3655  CD2 LEU   233      53.998  24.598  38.287  1.00  0.00           C
ATOM   3656 HD21 LEU   233      54.424  24.710  37.290  1.00  0.00           H
ATOM   3657 HD22 LEU   233      53.753  23.538  38.361  1.00  0.00           H
ATOM   3658 HD23 LEU   233      53.078  25.163  38.437  1.00  0.00           H
ATOM   3659  C   LEU   233      57.678  22.385  38.486  1.00  0.00           C
ATOM   3660  O   LEU   233      57.829  22.743  37.359  1.00  0.00           O
ATOM   3661  N   GLN   234      58.589  21.615  39.066  1.00  0.00           N
ATOM   3662  H   GLN   234      58.578  21.411  40.055  1.00  0.00           H
ATOM   3663  CA  GLN   234      59.764  21.029  38.337  1.00  0.00           C
ATOM   3664  HA  GLN   234      60.308  21.896  37.962  1.00  0.00           H
ATOM   3665  CB  GLN   234      60.652  20.145  39.119  1.00  0.00           C
ATOM   3666  HB2 GLN   234      60.038  19.321  39.482  1.00  0.00           H
ATOM   3667  HB3 GLN   234      61.409  19.753  38.439  1.00  0.00           H
ATOM   3668  CG  GLN   234      61.518  20.961  40.221  1.00  0.00           C
ATOM   3669  HG2 GLN   234      62.149  21.721  39.760  1.00  0.00           H
ATOM   3670  HG3 GLN   234      60.802  21.466  40.870  1.00  0.00           H
ATOM   3671  CD  GLN   234      62.459  20.079  40.994  1.00  0.00           C
ATOM   3672  OE1 GLN   234      62.237  18.906  41.148  1.00  0.00           O
ATOM   3673  NE2 GLN   234      63.553  20.651  41.423  1.00  0.00           N
ATOM   3674 HE21 GLN   234      64.249  20.078  41.877  1.00  0.00           H
ATOM   3675 HE22 GLN   234      63.942  21.526  41.102  1.00  0.00           H
ATOM   3676  C   GLN   234      59.274  20.258  37.164  1.00  0.00           C
ATOM   3677  O   GLN   234      58.466  19.293  37.284  1.00  0.00           O
ATOM   3678  N   GLY   235      59.784  20.617  36.019  1.00  0.00           N
ATOM   3679  H   GLY   235      60.406  21.412  35.981  1.00  0.00           H
ATOM   3680  CA  GLY   235      59.510  19.886  34.704  1.00  0.00           C
ATOM   3681  HA2 GLY   235      60.245  20.088  33.924  1.00  0.00           H
ATOM   3682  HA3 GLY   235      59.475  18.823  34.943  1.00  0.00           H
ATOM   3683  C   GLY   235      58.156  20.264  34.086  1.00  0.00           C
ATOM   3684  O   GLY   235      57.859  19.790  33.018  1.00  0.00           O
ATOM   3685  N   LYS   236      57.363  21.057  34.722  1.00  0.00           N
ATOM   3686  H   LYS   236      57.625  21.432  35.622  1.00  0.00           H
ATOM   3687  CA  LYS   236      55.978  21.451  34.306  1.00  0.00           C
ATOM   3688  HA  LYS   236      55.510  20.631  33.763  1.00  0.00           H
ATOM   3689  CB  LYS   236      55.099  21.722  35.532  1.00  0.00           C
ATOM   3690  HB2 LYS   236      55.539  22.563  36.068  1.00  0.00           H
ATOM   3691  HB3 LYS   236      54.157  21.854  35.000  1.00  0.00           H
ATOM   3692  CG  LYS   236      54.927  20.600  36.542  1.00  0.00           C
ATOM   3693  HG2 LYS   236      55.880  20.338  37.000  1.00  0.00           H
ATOM   3694  HG3 LYS   236      54.282  20.990  37.329  1.00  0.00           H
ATOM   3695  CD  LYS   236      54.208  19.350  36.141  1.00  0.00           C
ATOM   3696  HD2 LYS   236      53.165  19.661  36.206  1.00  0.00           H
ATOM   3697  HD3 LYS   236      54.478  19.000  35.144  1.00  0.00           H
ATOM   3698  CE  LYS   236      54.602  18.233  37.001  1.00  0.00           C
ATOM   3699  HE2 LYS   236      55.667  18.055  36.846  1.00  0.00           H
ATOM   3700  HE3 LYS   236      54.493  18.470  38.059  1.00  0.00           H
ATOM   3701  NZ  LYS   236      53.809  17.068  36.680  1.00  0.00           N
ATOM   3702  HZ1 LYS   236      53.984  16.558  35.826  1.00  0.00           H
ATOM   3703  HZ2 LYS   236      52.817  17.215  36.796  1.00  0.00           H
ATOM   3704  HZ3 LYS   236      53.967  16.294  37.310  1.00  0.00           H
ATOM   3705  C   LYS   236      55.995  22.611  33.315  1.00  0.00           C
ATOM   3706  O   LYS   236      55.129  22.670  32.433  1.00  0.00           O
ATOM   3707  N   LEU   237      57.064  23.412  33.338  1.00  0.00           N
ATOM   3708  H   LEU   237      57.768  23.129  34.004  1.00  0.00           H
ATOM   3709  CA  LEU   237      57.284  24.615  32.567  1.00  0.00           C
ATOM   3710  HA  LEU   237      56.301  24.998  32.294  1.00  0.00           H
ATOM   3711  CB  LEU   237      58.090  25.647  33.476  1.00  0.00           C
ATOM   3712  HB2 LEU   237      58.984  25.123  33.815  1.00  0.00           H
ATOM   3713  HB3 LEU   237      58.352  26.568  32.956  1.00  0.00           H
ATOM   3714  CG  LEU   237      57.481  25.950  34.850  1.00  0.00           C
ATOM   3715  HG  LEU   237      57.079  25.019  35.248  1.00  0.00           H
ATOM   3716  CD1 LEU   237      58.462  26.654  35.759  1.00  0.00           C
ATOM   3717 HD11 LEU   237      58.866  27.574  35.335  1.00  0.00           H
ATOM   3718 HD12 LEU   237      59.267  25.934  35.908  1.00  0.00           H
ATOM   3719 HD13 LEU   237      57.990  26.708  36.740  1.00  0.00           H
ATOM   3720  CD2 LEU   237      56.288  26.870  34.517  1.00  0.00           C
ATOM   3721 HD21 LEU   237      55.849  27.444  35.332  1.00  0.00           H
ATOM   3722 HD22 LEU   237      56.520  27.701  33.852  1.00  0.00           H
ATOM   3723 HD23 LEU   237      55.486  26.238  34.134  1.00  0.00           H
ATOM   3724  C   LEU   237      58.021  24.368  31.310  1.00  0.00           C
ATOM   3725  O   LEU   237      58.634  23.380  31.127  1.00  0.00           O
ATOM   3726  N   SER   238      57.860  25.257  30.366  1.00  0.00           N
ATOM   3727  H   SER   238      57.131  25.934  30.536  1.00  0.00           H
ATOM   3728  CA  SER   238      58.558  25.197  29.062  1.00  0.00           C
ATOM   3729  HA  SER   238      58.417  24.186  28.679  1.00  0.00           H
ATOM   3730  CB  SER   238      57.966  26.278  28.116  1.00  0.00           C
ATOM   3731  HB2 SER   238      56.886  26.141  28.067  1.00  0.00           H
ATOM   3732  HB3 SER   238      58.180  27.299  28.432  1.00  0.00           H
ATOM   3733  OG  SER   238      58.592  26.041  26.870  1.00  0.00           O
ATOM   3734  HG  SER   238      59.060  26.843  26.622  1.00  0.00           H
ATOM   3735  C   SER   238      60.084  25.370  29.188  1.00  0.00           C
ATOM   3736  O   SER   238      60.542  25.966  30.116  1.00  0.00           O
ATOM   3737  N   ASP   239      60.829  24.631  28.336  1.00  0.00           N
ATOM   3738  H   ASP   239      60.387  24.152  27.564  1.00  0.00           H
ATOM   3739  CA  ASP   239      62.282  24.484  28.496  1.00  0.00           C
ATOM   3740  HA  ASP   239      62.437  24.180  29.531  1.00  0.00           H
ATOM   3741  CB  ASP   239      62.781  23.281  27.635  1.00  0.00           C
ATOM   3742  HB2 ASP   239      62.627  23.480  26.574  1.00  0.00           H
ATOM   3743  HB3 ASP   239      63.867  23.217  27.707  1.00  0.00           H
ATOM   3744  CG  ASP   239      62.153  21.912  27.982  1.00  0.00           C
ATOM   3745  OD1 ASP   239      61.521  21.735  29.008  1.00  0.00           O
ATOM   3746  OD2 ASP   239      62.240  20.977  27.205  1.00  0.00           O
ATOM   3747  C   ASP   239      63.198  25.674  28.302  1.00  0.00           C
ATOM   3748  O   ASP   239      64.289  25.671  28.881  1.00  0.00           O
ATOM   3749  N   ASP   240      62.663  26.724  27.628  1.00  0.00           N
ATOM   3750  H   ASP   240      61.754  26.586  27.210  1.00  0.00           H
ATOM   3751  CA  ASP   240      63.348  27.997  27.304  1.00  0.00           C
ATOM   3752  HA  ASP   240      64.380  27.917  26.962  1.00  0.00           H
ATOM   3753  CB  ASP   240      62.504  28.726  26.196  1.00  0.00           C
ATOM   3754  HB2 ASP   240      62.798  29.763  26.037  1.00  0.00           H
ATOM   3755  HB3 ASP   240      62.641  28.255  25.223  1.00  0.00           H
ATOM   3756  CG  ASP   240      61.022  28.789  26.549  1.00  0.00           C
ATOM   3757  OD1 ASP   240      60.620  29.813  27.161  1.00  0.00           O
ATOM   3758  OD2 ASP   240      60.209  27.939  26.144  1.00  0.00           O
ATOM   3759  C   ASP   240      63.493  28.918  28.601  1.00  0.00           C
ATOM   3760  O   ASP   240      64.309  29.804  28.694  1.00  0.00           O
ATOM   3761  N   ILE   241      62.564  28.694  29.513  1.00  0.00           N
ATOM   3762  H   ILE   241      61.849  28.007  29.324  1.00  0.00           H
ATOM   3763  CA  ILE   241      62.365  29.543  30.618  1.00  0.00           C
ATOM   3764  HA  ILE   241      62.338  30.586  30.304  1.00  0.00           H
ATOM   3765  CB  ILE   241      60.982  29.222  31.210  1.00  0.00           C
ATOM   3766  HB  ILE   241      61.004  28.172  31.502  1.00  0.00           H
ATOM   3767  CG2 ILE   241      60.800  30.090  32.486  1.00  0.00           C
ATOM   3768 HG21 ILE   241      60.035  29.622  33.106  1.00  0.00           H
ATOM   3769 HG22 ILE   241      60.448  31.093  32.248  1.00  0.00           H
ATOM   3770 HG23 ILE   241      61.684  30.092  33.124  1.00  0.00           H
ATOM   3771  CG1 ILE   241      59.850  29.490  30.219  1.00  0.00           C
ATOM   3772 HG12 ILE   241      59.806  30.547  29.955  1.00  0.00           H
ATOM   3773 HG13 ILE   241      60.026  28.926  29.303  1.00  0.00           H
ATOM   3774  CD1 ILE   241      58.461  29.164  30.860  1.00  0.00           C
ATOM   3775 HD11 ILE   241      58.179  30.000  31.501  1.00  0.00           H
ATOM   3776 HD12 ILE   241      58.471  28.239  31.438  1.00  0.00           H
ATOM   3777 HD13 ILE   241      57.829  29.137  29.973  1.00  0.00           H
ATOM   3778  C   ILE   241      63.572  29.323  31.616  1.00  0.00           C
ATOM   3779  O   ILE   241      63.785  28.162  32.004  1.00  0.00           O
ATOM   3780  N   PRO   242      64.294  30.278  32.189  1.00  0.00           N
ATOM   3781  CD  PRO   242      64.443  31.640  31.709  1.00  0.00           C
ATOM   3782  HD2 PRO   242      63.459  32.109  31.692  1.00  0.00           H
ATOM   3783  HD3 PRO   242      65.031  31.782  30.802  1.00  0.00           H
ATOM   3784  CG  PRO   242      65.266  32.453  32.772  1.00  0.00           C
ATOM   3785  HG2 PRO   242      64.643  32.833  33.582  1.00  0.00           H
ATOM   3786  HG3 PRO   242      65.869  33.257  32.351  1.00  0.00           H
ATOM   3787  CB  PRO   242      66.197  31.260  33.207  1.00  0.00           C
ATOM   3788  HB2 PRO   242      66.622  31.351  34.206  1.00  0.00           H
ATOM   3789  HB3 PRO   242      66.927  31.147  32.406  1.00  0.00           H
ATOM   3790  CA  PRO   242      65.303  30.039  33.215  1.00  0.00           C
ATOM   3791  HA  PRO   242      66.006  29.257  32.928  1.00  0.00           H
ATOM   3792  C   PRO   242      64.683  29.826  34.587  1.00  0.00           C
ATOM   3793  O   PRO   242      63.636  30.414  34.934  1.00  0.00           O
ATOM   3794  N   PRO   243      65.307  29.021  35.476  1.00  0.00           N
ATOM   3795  CD  PRO   243      66.169  27.910  35.168  1.00  0.00           C
ATOM   3796  HD2 PRO   243      67.188  28.272  35.304  1.00  0.00           H
ATOM   3797  HD3 PRO   243      65.841  27.469  34.226  1.00  0.00           H
ATOM   3798  CG  PRO   243      65.917  26.847  36.268  1.00  0.00           C
ATOM   3799  HG2 PRO   243      66.785  26.189  36.314  1.00  0.00           H
ATOM   3800  HG3 PRO   243      65.068  26.250  35.936  1.00  0.00           H
ATOM   3801  CB  PRO   243      65.711  27.769  37.500  1.00  0.00           C
ATOM   3802  HB2 PRO   243      66.640  28.149  37.925  1.00  0.00           H
ATOM   3803  HB3 PRO   243      65.037  27.259  38.187  1.00  0.00           H
ATOM   3804  CA  PRO   243      64.861  28.892  36.854  1.00  0.00           C
ATOM   3805  HA  PRO   243      63.834  28.526  36.878  1.00  0.00           H
ATOM   3806  C   PRO   243      64.917  30.180  37.652  1.00  0.00           C
ATOM   3807  O   PRO   243      64.204  30.423  38.621  1.00  0.00           O
ATOM   3808  N   SER   244      65.751  31.125  37.193  1.00  0.00           N
ATOM   3809  H   SER   244      66.459  30.914  36.505  1.00  0.00           H
ATOM   3810  CA  SER   244      65.756  32.479  37.791  1.00  0.00           C
ATOM   3811  HA  SER   244      65.980  32.282  38.839  1.00  0.00           H
ATOM   3812  CB  SER   244      66.943  33.305  37.284  1.00  0.00           C
ATOM   3813  HB2 SER   244      66.794  34.297  37.711  1.00  0.00           H
ATOM   3814  HB3 SER   244      67.872  32.859  37.640  1.00  0.00           H
ATOM   3815  OG  SER   244      66.985  33.384  35.871  1.00  0.00           O
ATOM   3816  HG  SER   244      66.214  33.873  35.574  1.00  0.00           H
ATOM   3817  C   SER   244      64.443  33.364  37.724  1.00  0.00           C
ATOM   3818  O   SER   244      64.353  34.436  38.356  1.00  0.00           O
ATOM   3819  N   ALA   245      63.432  32.874  37.061  1.00  0.00           N
ATOM   3820  H   ALA   245      63.664  32.033  36.553  1.00  0.00           H
ATOM   3821  CA  ALA   245      62.146  33.553  36.811  1.00  0.00           C
ATOM   3822  HA  ALA   245      62.355  34.595  36.568  1.00  0.00           H
ATOM   3823  CB  ALA   245      61.464  32.781  35.734  1.00  0.00           C
ATOM   3824  HB1 ALA   245      60.455  33.184  35.643  1.00  0.00           H
ATOM   3825  HB2 ALA   245      61.422  31.721  35.987  1.00  0.00           H
ATOM   3826  HB3 ALA   245      61.827  32.826  34.707  1.00  0.00           H
ATOM   3827  C   ALA   245      61.294  33.512  38.116  1.00  0.00           C
ATOM   3828  O   ALA   245      61.093  32.492  38.766  1.00  0.00           O
ATOM   3829  N   PRO   246      60.511  34.624  38.311  1.00  0.00           N
ATOM   3830  CD  PRO   246      60.465  35.920  37.565  1.00  0.00           C
ATOM   3831  HD2 PRO   246      60.182  35.668  36.543  1.00  0.00           H
ATOM   3832  HD3 PRO   246      61.440  36.405  37.596  1.00  0.00           H
ATOM   3833  CG  PRO   246      59.460  36.820  38.215  1.00  0.00           C
ATOM   3834  HG2 PRO   246      58.421  36.650  37.932  1.00  0.00           H
ATOM   3835  HG3 PRO   246      59.957  37.788  38.156  1.00  0.00           H
ATOM   3836  CB  PRO   246      59.519  36.331  39.695  1.00  0.00           C
ATOM   3837  HB2 PRO   246      58.630  36.569  40.280  1.00  0.00           H
ATOM   3838  HB3 PRO   246      60.421  36.720  40.167  1.00  0.00           H
ATOM   3839  CA  PRO   246      59.679  34.840  39.517  1.00  0.00           C
ATOM   3840  HA  PRO   246      60.152  34.485  40.433  1.00  0.00           H
ATOM   3841  C   PRO   246      58.304  34.171  39.217  1.00  0.00           C
ATOM   3842  O   PRO   246      57.880  34.177  38.054  1.00  0.00           O
ATOM   3843  N   MET   247      57.635  33.681  40.302  1.00  0.00           N
ATOM   3844  H   MET   247      58.170  33.527  41.145  1.00  0.00           H
ATOM   3845  CA  MET   247      56.208  33.193  40.400  1.00  0.00           C
ATOM   3846  HA  MET   247      55.528  33.518  39.612  1.00  0.00           H
ATOM   3847  CB  MET   247      56.297  31.630  40.177  1.00  0.00           C
ATOM   3848  HB2 MET   247      56.602  31.409  39.154  1.00  0.00           H
ATOM   3849  HB3 MET   247      57.027  31.240  40.887  1.00  0.00           H
ATOM   3850  CG  MET   247      54.945  30.962  40.536  1.00  0.00           C
ATOM   3851  HG2 MET   247      55.121  29.887  40.491  1.00  0.00           H
ATOM   3852  HG3 MET   247      54.665  31.126  41.576  1.00  0.00           H
ATOM   3853  SD  MET   247      53.523  31.365  39.552  1.00  0.00           S
ATOM   3854  CE  MET   247      54.053  30.704  37.998  1.00  0.00           C
ATOM   3855  HE1 MET   247      54.304  29.650  38.116  1.00  0.00           H
ATOM   3856  HE2 MET   247      53.258  30.967  37.301  1.00  0.00           H
ATOM   3857  HE3 MET   247      54.934  31.295  37.747  1.00  0.00           H
ATOM   3858  C   MET   247      55.581  33.675  41.773  1.00  0.00           C
ATOM   3859  O   MET   247      56.222  33.439  42.798  1.00  0.00           O
ATOM   3860  N   ALA   248      54.397  34.262  41.750  1.00  0.00           N
ATOM   3861  H   ALA   248      53.895  34.340  40.877  1.00  0.00           H
ATOM   3862  CA  ALA   248      53.554  34.334  42.912  1.00  0.00           C
ATOM   3863  HA  ALA   248      54.145  34.914  43.622  1.00  0.00           H
ATOM   3864  CB  ALA   248      52.308  35.157  42.578  1.00  0.00           C
ATOM   3865  HB1 ALA   248      51.586  35.226  43.392  1.00  0.00           H
ATOM   3866  HB2 ALA   248      51.862  34.737  41.677  1.00  0.00           H
ATOM   3867  HB3 ALA   248      52.495  36.224  42.459  1.00  0.00           H
ATOM   3868  C   ALA   248      53.074  33.003  43.506  1.00  0.00           C
ATOM   3869  O   ALA   248      52.568  32.146  42.751  1.00  0.00           O
ATOM   3870  N   ILE   249      53.121  32.886  44.848  1.00  0.00           N
ATOM   3871  H   ILE   249      53.455  33.690  45.360  1.00  0.00           H
ATOM   3872  CA  ILE   249      52.585  31.666  45.581  1.00  0.00           C
ATOM   3873  HA  ILE   249      52.005  31.079  44.870  1.00  0.00           H
ATOM   3874  CB  ILE   249      53.709  30.892  46.302  1.00  0.00           C
ATOM   3875  HB  ILE   249      54.267  31.578  46.940  1.00  0.00           H
ATOM   3876  CG2 ILE   249      53.120  29.905  47.286  1.00  0.00           C
ATOM   3877 HG21 ILE   249      52.495  29.137  46.830  1.00  0.00           H
ATOM   3878 HG22 ILE   249      52.525  30.423  48.038  1.00  0.00           H
ATOM   3879 HG23 ILE   249      53.966  29.405  47.757  1.00  0.00           H
ATOM   3880  CG1 ILE   249      54.732  30.120  45.413  1.00  0.00           C
ATOM   3881 HG12 ILE   249      55.073  30.761  44.600  1.00  0.00           H
ATOM   3882 HG13 ILE   249      55.644  29.836  45.938  1.00  0.00           H
ATOM   3883  CD1 ILE   249      54.130  28.860  44.628  1.00  0.00           C
ATOM   3884 HD11 ILE   249      53.426  29.254  43.895  1.00  0.00           H
ATOM   3885 HD12 ILE   249      53.770  28.020  45.222  1.00  0.00           H
ATOM   3886 HD13 ILE   249      54.997  28.423  44.134  1.00  0.00           H
ATOM   3887  C   ILE   249      51.616  32.255  46.658  1.00  0.00           C
ATOM   3888  O   ILE   249      52.089  32.944  47.557  1.00  0.00           O
ATOM   3889  N   ASN   250      50.380  31.808  46.558  1.00  0.00           N
ATOM   3890  H   ASN   250      50.156  31.158  45.818  1.00  0.00           H
ATOM   3891  CA  ASN   250      49.325  31.981  47.519  1.00  0.00           C
ATOM   3892  HA  ASN   250      49.297  32.872  48.147  1.00  0.00           H
ATOM   3893  CB  ASN   250      48.015  32.048  46.745  1.00  0.00           C
ATOM   3894  HB2 ASN   250      48.106  32.806  45.967  1.00  0.00           H
ATOM   3895  HB3 ASN   250      47.839  31.099  46.240  1.00  0.00           H
ATOM   3896  CG  ASN   250      46.749  32.484  47.485  1.00  0.00           C
ATOM   3897  OD1 ASN   250      46.443  32.007  48.545  1.00  0.00           O
ATOM   3898  ND2 ASN   250      46.005  33.472  46.998  1.00  0.00           N
ATOM   3899 HD21 ASN   250      46.265  33.985  46.168  1.00  0.00           H
ATOM   3900 HD22 ASN   250      45.187  33.740  47.527  1.00  0.00           H
ATOM   3901  C   ASN   250      49.384  30.780  48.440  1.00  0.00           C
ATOM   3902  O   ASN   250      49.516  29.655  47.971  1.00  0.00           O
ATOM   3903  N   CYS   251      49.468  30.974  49.741  1.00  0.00           N
ATOM   3904  H   CYS   251      49.206  31.847  50.176  1.00  0.00           H
ATOM   3905  CA  CYS   251      50.004  29.925  50.678  1.00  0.00           C
ATOM   3906  HA  CYS   251      50.704  29.315  50.107  1.00  0.00           H
ATOM   3907  CB  CYS   251      50.775  30.641  51.746  1.00  0.00           C
ATOM   3908  HB2 CYS   251      50.152  31.329  52.318  1.00  0.00           H
ATOM   3909  HB3 CYS   251      51.116  29.806  52.358  1.00  0.00           H
ATOM   3910  SG  CYS   251      52.172  31.586  51.190  1.00  0.00           S
ATOM   3911  HG  CYS   251      51.515  32.293  50.267  1.00  0.00           H
ATOM   3912  C   CYS   251      48.937  29.018  51.340  1.00  0.00           C
ATOM   3913  O   CYS   251      49.059  27.799  51.353  1.00  0.00           O
ATOM   3914  N   GLU   252      47.777  29.606  51.697  1.00  0.00           N
ATOM   3915  H   GLU   252      47.691  30.602  51.554  1.00  0.00           H
ATOM   3916  CA  GLU   252      46.659  28.932  52.441  1.00  0.00           C
ATOM   3917  HA  GLU   252      45.911  29.707  52.604  1.00  0.00           H
ATOM   3918  CB  GLU   252      45.954  27.885  51.517  1.00  0.00           C
ATOM   3919  HB2 GLU   252      46.652  27.342  50.880  1.00  0.00           H
ATOM   3920  HB3 GLU   252      45.484  27.075  52.073  1.00  0.00           H
ATOM   3921  CG  GLU   252      44.974  28.600  50.490  1.00  0.00           C
ATOM   3922  HG2 GLU   252      45.440  29.441  49.976  1.00  0.00           H
ATOM   3923  HG3 GLU   252      44.660  27.889  49.726  1.00  0.00           H
ATOM   3924  CD  GLU   252      43.630  29.101  51.228  1.00  0.00           C
ATOM   3925  OE1 GLU   252      42.928  30.006  50.759  1.00  0.00           O
ATOM   3926  OE2 GLU   252      43.324  28.391  52.242  1.00  0.00           O
ATOM   3927  C   GLU   252      47.158  28.461  53.799  1.00  0.00           C
ATOM   3928  O   GLU   252      46.953  27.323  54.119  1.00  0.00           O
ATOM   3929  N   TYR   253      47.923  29.214  54.507  1.00  0.00           N
ATOM   3930  H   TYR   253      47.966  30.172  54.193  1.00  0.00           H
ATOM   3931  CA  TYR   253      48.641  28.803  55.682  1.00  0.00           C
ATOM   3932  HA  TYR   253      49.096  27.876  55.334  1.00  0.00           H
ATOM   3933  CB  TYR   253      49.833  29.751  55.920  1.00  0.00           C
ATOM   3934  HB2 TYR   253      50.330  29.339  56.799  1.00  0.00           H
ATOM   3935  HB3 TYR   253      50.484  29.483  55.088  1.00  0.00           H
ATOM   3936  CG  TYR   253      49.717  31.265  56.090  1.00  0.00           C
ATOM   3937  CD1 TYR   253      48.665  31.852  56.898  1.00  0.00           C
ATOM   3938  HD1 TYR   253      47.802  31.276  57.197  1.00  0.00           H
ATOM   3939  CE1 TYR   253      48.685  33.207  57.137  1.00  0.00           C
ATOM   3940  HE1 TYR   253      47.869  33.658  57.682  1.00  0.00           H
ATOM   3941  CZ  TYR   253      49.735  33.995  56.636  1.00  0.00           C
ATOM   3942  OH  TYR   253      49.720  35.313  56.833  1.00  0.00           O
ATOM   3943  HH  TYR   253      49.295  35.629  57.634  1.00  0.00           H
ATOM   3944  CE2 TYR   253      50.700  33.488  55.718  1.00  0.00           C
ATOM   3945  HE2 TYR   253      51.386  34.163  55.229  1.00  0.00           H
ATOM   3946  CD2 TYR   253      50.693  32.095  55.491  1.00  0.00           C
ATOM   3947  HD2 TYR   253      51.396  31.724  54.761  1.00  0.00           H
ATOM   3948  C   TYR   253      47.855  28.504  56.948  1.00  0.00           C
ATOM   3949  O   TYR   253      48.417  28.094  57.962  1.00  0.00           O
ATOM   3950  N   GLY   254      46.531  28.751  56.960  1.00  0.00           N
ATOM   3951  H   GLY   254      45.981  28.942  56.135  1.00  0.00           H
ATOM   3952  CA  GLY   254      45.683  28.591  58.233  1.00  0.00           C
ATOM   3953  HA2 GLY   254      46.018  29.217  59.060  1.00  0.00           H
ATOM   3954  HA3 GLY   254      44.676  28.844  57.902  1.00  0.00           H
ATOM   3955  C   GLY   254      45.674  27.147  58.787  1.00  0.00           C
ATOM   3956  O   GLY   254      45.308  27.043  59.963  1.00  0.00           O
ATOM   3957  N   SER   255      46.152  26.141  58.026  1.00  0.00           N
ATOM   3958  H   SER   255      46.369  26.384  57.070  1.00  0.00           H
ATOM   3959  CA  SER   255      46.493  24.753  58.342  1.00  0.00           C
ATOM   3960  HA  SER   255      45.726  24.403  59.034  1.00  0.00           H
ATOM   3961  CB  SER   255      46.239  23.893  57.116  1.00  0.00           C
ATOM   3962  HB2 SER   255      46.645  22.905  57.336  1.00  0.00           H
ATOM   3963  HB3 SER   255      45.154  23.917  57.009  1.00  0.00           H
ATOM   3964  OG  SER   255      46.786  24.345  55.973  1.00  0.00           O
ATOM   3965  HG  SER   255      47.054  23.568  55.477  1.00  0.00           H
ATOM   3966  C   SER   255      47.874  24.506  59.036  1.00  0.00           C
ATOM   3967  O   SER   255      48.177  23.356  59.294  1.00  0.00           O
ATOM   3968  N   PHE   256      48.662  25.507  59.285  1.00  0.00           N
ATOM   3969  H   PHE   256      48.441  26.442  58.974  1.00  0.00           H
ATOM   3970  CA  PHE   256      49.938  25.343  59.958  1.00  0.00           C
ATOM   3971  HA  PHE   256      50.567  24.628  59.426  1.00  0.00           H
ATOM   3972  CB  PHE   256      50.754  26.647  59.870  1.00  0.00           C
ATOM   3973  HB2 PHE   256      51.037  26.859  58.839  1.00  0.00           H
ATOM   3974  HB3 PHE   256      50.032  27.444  60.048  1.00  0.00           H
ATOM   3975  CG  PHE   256      51.894  26.646  60.902  1.00  0.00           C
ATOM   3976  CD1 PHE   256      52.880  25.700  60.964  1.00  0.00           C
ATOM   3977  HD1 PHE   256      52.746  24.840  60.324  1.00  0.00           H
ATOM   3978  CE1 PHE   256      54.007  25.915  61.749  1.00  0.00           C
ATOM   3979  HE1 PHE   256      54.888  25.300  61.643  1.00  0.00           H
ATOM   3980  CZ  PHE   256      54.073  26.996  62.631  1.00  0.00           C
ATOM   3981  HZ  PHE   256      54.923  27.077  63.292  1.00  0.00           H
ATOM   3982  CE2 PHE   256      52.986  27.885  62.671  1.00  0.00           C
ATOM   3983  HE2 PHE   256      53.077  28.783  63.263  1.00  0.00           H
ATOM   3984  CD2 PHE   256      51.908  27.753  61.754  1.00  0.00           C
ATOM   3985  HD2 PHE   256      51.249  28.606  61.688  1.00  0.00           H
ATOM   3986  C   PHE   256      49.827  24.749  61.379  1.00  0.00           C
ATOM   3987  O   PHE   256      48.921  25.098  62.159  1.00  0.00           O
ATOM   3988  N   ASP   257      50.741  23.819  61.779  1.00  0.00           N
ATOM   3989  H   ASP   257      51.383  23.506  61.065  1.00  0.00           H
ATOM   3990  CA  ASP   257      50.663  22.968  63.014  1.00  0.00           C
ATOM   3991  HA  ASP   257      51.408  22.185  62.873  1.00  0.00           H
ATOM   3992  CB  ASP   257      51.019  23.763  64.263  1.00  0.00           C
ATOM   3993  HB2 ASP   257      51.592  24.637  63.953  1.00  0.00           H
ATOM   3994  HB3 ASP   257      50.112  24.250  64.622  1.00  0.00           H
ATOM   3995  CG  ASP   257      51.857  22.995  65.227  1.00  0.00           C
ATOM   3996  OD1 ASP   257      52.785  22.271  64.800  1.00  0.00           O
ATOM   3997  OD2 ASP   257      51.656  23.118  66.500  1.00  0.00           O
ATOM   3998  C   ASP   257      49.323  22.239  63.201  1.00  0.00           C
ATOM   3999  O   ASP   257      49.053  21.781  64.276  1.00  0.00           O
ATOM   4000  N   ASN   258      48.651  21.937  62.099  1.00  0.00           N
ATOM   4001  H   ASN   258      48.874  22.326  61.194  1.00  0.00           H
ATOM   4002  CA  ASN   258      47.620  20.867  62.088  1.00  0.00           C
ATOM   4003  HA  ASN   258      46.749  21.256  62.615  1.00  0.00           H
ATOM   4004  CB  ASN   258      47.213  20.735  60.612  1.00  0.00           C
ATOM   4005  HB2 ASN   258      47.973  20.773  59.831  1.00  0.00           H
ATOM   4006  HB3 ASN   258      46.876  19.717  60.420  1.00  0.00           H
ATOM   4007  CG  ASN   258      46.029  21.658  60.275  1.00  0.00           C
ATOM   4008  OD1 ASN   258      45.594  22.530  60.981  1.00  0.00           O
ATOM   4009  ND2 ASN   258      45.300  21.268  59.296  1.00  0.00           N
ATOM   4010 HD21 ASN   258      45.591  20.432  58.808  1.00  0.00           H
ATOM   4011 HD22 ASN   258      44.441  21.764  59.107  1.00  0.00           H
ATOM   4012  C   ASN   258      48.001  19.473  62.707  1.00  0.00           C
ATOM   4013  O   ASN   258      47.169  18.755  63.253  1.00  0.00           O
ATOM   4014  N   GLU   259      49.261  19.016  62.604  1.00  0.00           N
ATOM   4015  H   GLU   259      49.907  19.580  62.071  1.00  0.00           H
ATOM   4016  CA  GLU   259      49.803  17.867  63.333  1.00  0.00           C
ATOM   4017  HA  GLU   259      48.928  17.245  63.521  1.00  0.00           H
ATOM   4018  CB  GLU   259      50.854  17.172  62.490  1.00  0.00           C
ATOM   4019  HB2 GLU   259      51.188  16.273  63.008  1.00  0.00           H
ATOM   4020  HB3 GLU   259      50.377  16.874  61.556  1.00  0.00           H
ATOM   4021  CG  GLU   259      52.100  18.060  62.244  1.00  0.00           C
ATOM   4022  HG2 GLU   259      52.265  18.715  63.100  1.00  0.00           H
ATOM   4023  HG3 GLU   259      52.984  17.438  62.102  1.00  0.00           H
ATOM   4024  CD  GLU   259      52.081  18.903  60.958  1.00  0.00           C
ATOM   4025  OE1 GLU   259      51.372  19.956  60.997  1.00  0.00           O
ATOM   4026  OE2 GLU   259      52.631  18.555  59.892  1.00  0.00           O
ATOM   4027  C   GLU   259      50.227  18.178  64.869  1.00  0.00           C
ATOM   4028  O   GLU   259      51.014  17.422  65.478  1.00  0.00           O
ATOM   4029  N   HID   260      49.892  19.419  65.356  1.00  0.00           N
ATOM   4030  H   HID   260      49.453  20.051  64.701  1.00  0.00           H
ATOM   4031  CA  HID   260      50.188  20.003  66.644  1.00  0.00           C
ATOM   4032  HA  HID   260      50.175  21.088  66.541  1.00  0.00           H
ATOM   4033  CB  HID   260      48.977  19.712  67.611  1.00  0.00           C
ATOM   4034  HB2 HID   260      49.271  18.697  67.877  1.00  0.00           H
ATOM   4035  HB3 HID   260      49.150  20.325  68.495  1.00  0.00           H
ATOM   4036  CG  HID   260      47.543  19.856  67.112  1.00  0.00           C
ATOM   4037  ND1 HID   260      47.068  20.781  66.192  1.00  0.00           N
ATOM   4038  HD1 HID   260      47.662  21.391  65.649  1.00  0.00           H
ATOM   4039  CE1 HID   260      45.711  20.535  66.007  1.00  0.00           C
ATOM   4040  HE1 HID   260      45.120  21.023  65.246  1.00  0.00           H
ATOM   4041  NE2 HID   260      45.372  19.447  66.747  1.00  0.00           N
ATOM   4042  CD2 HID   260      46.453  19.085  67.451  1.00  0.00           C
ATOM   4043  HD2 HID   260      46.568  18.282  68.164  1.00  0.00           H
ATOM   4044  C   HID   260      51.619  19.618  67.269  1.00  0.00           C
ATOM   4045  O   HID   260      51.768  18.981  68.327  1.00  0.00           O
ATOM   4046  N   VAL   261      52.730  20.031  66.582  1.00  0.00           N
ATOM   4047  H   VAL   261      52.610  20.601  65.758  1.00  0.00           H
ATOM   4048  CA  VAL   261      54.106  19.940  67.154  1.00  0.00           C
ATOM   4049  HA  VAL   261      54.211  19.044  67.766  1.00  0.00           H
ATOM   4050  CB  VAL   261      55.119  19.826  65.948  1.00  0.00           C
ATOM   4051  HB  VAL   261      55.017  20.790  65.450  1.00  0.00           H
ATOM   4052  CG1 VAL   261      56.554  19.563  66.462  1.00  0.00           C
ATOM   4053 HG11 VAL   261      56.882  20.374  67.112  1.00  0.00           H
ATOM   4054 HG12 VAL   261      56.771  18.594  66.912  1.00  0.00           H
ATOM   4055 HG13 VAL   261      57.132  19.578  65.538  1.00  0.00           H
ATOM   4056  CG2 VAL   261      54.756  18.648  64.951  1.00  0.00           C
ATOM   4057 HG21 VAL   261      53.889  18.948  64.362  1.00  0.00           H
ATOM   4058 HG22 VAL   261      54.556  17.723  65.490  1.00  0.00           H
ATOM   4059 HG23 VAL   261      55.549  18.621  64.203  1.00  0.00           H
ATOM   4060  C   VAL   261      54.418  21.166  68.047  1.00  0.00           C
ATOM   4061  O   VAL   261      55.152  21.040  69.040  1.00  0.00           O
ATOM   4062  N   VAL   262      53.977  22.447  67.731  1.00  0.00           N
ATOM   4063  H   VAL   262      53.459  22.528  66.868  1.00  0.00           H
ATOM   4064  CA  VAL   262      54.559  23.685  68.321  1.00  0.00           C
ATOM   4065  HA  VAL   262      55.231  23.390  69.127  1.00  0.00           H
ATOM   4066  CB  VAL   262      55.352  24.525  67.387  1.00  0.00           C
ATOM   4067  HB  VAL   262      55.517  25.444  67.950  1.00  0.00           H
ATOM   4068  CG1 VAL   262      56.715  23.882  67.227  1.00  0.00           C
ATOM   4069 HG11 VAL   262      57.476  24.503  66.753  1.00  0.00           H
ATOM   4070 HG12 VAL   262      57.058  23.728  68.250  1.00  0.00           H
ATOM   4071 HG13 VAL   262      56.677  22.951  66.662  1.00  0.00           H
ATOM   4072  CG2 VAL   262      54.775  25.032  66.025  1.00  0.00           C
ATOM   4073 HG21 VAL   262      53.953  25.730  66.194  1.00  0.00           H
ATOM   4074 HG22 VAL   262      54.435  24.248  65.349  1.00  0.00           H
ATOM   4075 HG23 VAL   262      55.521  25.615  65.485  1.00  0.00           H
ATOM   4076  C   VAL   262      53.572  24.584  69.012  1.00  0.00           C
ATOM   4077  O   VAL   262      53.888  24.969  70.112  1.00  0.00           O
ATOM   4078  N   LEU   263      52.450  25.011  68.374  1.00  0.00           N
ATOM   4079  H   LEU   263      52.330  24.634  67.445  1.00  0.00           H
ATOM   4080  CA  LEU   263      51.641  26.107  68.835  1.00  0.00           C
ATOM   4081  HA  LEU   263      52.318  26.961  68.817  1.00  0.00           H
ATOM   4082  CB  LEU   263      50.575  26.393  67.815  1.00  0.00           C
ATOM   4083  HB2 LEU   263      49.934  25.517  67.716  1.00  0.00           H
ATOM   4084  HB3 LEU   263      49.953  27.179  68.243  1.00  0.00           H
ATOM   4085  CG  LEU   263      51.021  26.785  66.336  1.00  0.00           C
ATOM   4086  HG  LEU   263      51.533  25.913  65.927  1.00  0.00           H
ATOM   4087  CD1 LEU   263      49.812  27.298  65.509  1.00  0.00           C
ATOM   4088 HD11 LEU   263      48.950  26.632  65.567  1.00  0.00           H
ATOM   4089 HD12 LEU   263      50.156  27.277  64.475  1.00  0.00           H
ATOM   4090 HD13 LEU   263      49.594  28.319  65.823  1.00  0.00           H
ATOM   4091  CD2 LEU   263      52.039  27.919  66.337  1.00  0.00           C
ATOM   4092 HD21 LEU   263      52.137  28.382  65.356  1.00  0.00           H
ATOM   4093 HD22 LEU   263      51.806  28.802  66.932  1.00  0.00           H
ATOM   4094 HD23 LEU   263      52.948  27.606  66.849  1.00  0.00           H
ATOM   4095  C   LEU   263      51.142  25.896  70.273  1.00  0.00           C
ATOM   4096  O   LEU   263      50.754  24.803  70.665  1.00  0.00           O
ATOM   4097  N   PRO   264      51.058  26.954  71.164  1.00  0.00           N
ATOM   4098  CD  PRO   264      51.565  28.307  70.922  1.00  0.00           C
ATOM   4099  HD2 PRO   264      51.040  28.876  70.155  1.00  0.00           H
ATOM   4100  HD3 PRO   264      52.616  28.233  70.641  1.00  0.00           H
ATOM   4101  CG  PRO   264      51.572  29.034  72.237  1.00  0.00           C
ATOM   4102  HG2 PRO   264      50.753  29.751  72.285  1.00  0.00           H
ATOM   4103  HG3 PRO   264      52.530  29.534  72.383  1.00  0.00           H
ATOM   4104  CB  PRO   264      51.526  27.894  73.341  1.00  0.00           C
ATOM   4105  HB2 PRO   264      51.111  28.164  74.311  1.00  0.00           H
ATOM   4106  HB3 PRO   264      52.562  27.577  73.465  1.00  0.00           H
ATOM   4107  CA  PRO   264      50.711  26.844  72.604  1.00  0.00           C
ATOM   4108  HA  PRO   264      51.112  25.898  72.967  1.00  0.00           H
ATOM   4109  C   PRO   264      49.178  26.816  72.904  1.00  0.00           C
ATOM   4110  O   PRO   264      48.716  27.720  73.596  1.00  0.00           O
ATOM   4111  N   ARG   265      48.523  25.746  72.455  1.00  0.00           N
ATOM   4112  H   ARG   265      49.019  24.989  72.008  1.00  0.00           H
ATOM   4113  CA  ARG   265      47.093  25.454  72.773  1.00  0.00           C
ATOM   4114  HA  ARG   265      46.501  26.307  72.440  1.00  0.00           H
ATOM   4115  CB  ARG   265      46.641  24.167  72.049  1.00  0.00           C
ATOM   4116  HB2 ARG   265      47.204  23.324  72.449  1.00  0.00           H
ATOM   4117  HB3 ARG   265      45.552  24.126  72.058  1.00  0.00           H
ATOM   4118  CG  ARG   265      46.955  24.208  70.533  1.00  0.00           C
ATOM   4119  HG2 ARG   265      47.012  25.247  70.207  1.00  0.00           H
ATOM   4120  HG3 ARG   265      47.966  23.804  70.467  1.00  0.00           H
ATOM   4121  CD  ARG   265      46.024  23.453  69.634  1.00  0.00           C
ATOM   4122  HD2 ARG   265      45.063  23.965  69.585  1.00  0.00           H
ATOM   4123  HD3 ARG   265      46.565  23.478  68.687  1.00  0.00           H
ATOM   4124  NE  ARG   265      45.684  22.099  70.012  1.00  0.00           N
ATOM   4125  HE  ARG   265      46.310  21.589  70.619  1.00  0.00           H
ATOM   4126  CZ  ARG   265      44.692  21.460  69.528  1.00  0.00           C
ATOM   4127  NH1 ARG   265      43.839  21.908  68.672  1.00  0.00           N
ATOM   4128 HH11 ARG   265      43.821  22.860  68.335  1.00  0.00           H
ATOM   4129 HH12 ARG   265      43.052  21.339  68.393  1.00  0.00           H
ATOM   4130  NH2 ARG   265      44.426  20.302  70.129  1.00  0.00           N
ATOM   4131 HH21 ARG   265      45.123  19.875  70.722  1.00  0.00           H
ATOM   4132 HH22 ARG   265      43.539  19.859  69.935  1.00  0.00           H
ATOM   4133  C   ARG   265      46.816  25.306  74.242  1.00  0.00           C
ATOM   4134  O   ARG   265      47.340  24.447  74.967  1.00  0.00           O
ATOM   4135  N   THR   266      45.811  26.094  74.597  1.00  0.00           N
ATOM   4136  H   THR   266      45.470  26.697  73.862  1.00  0.00           H
ATOM   4137  CA  THR   266      45.276  26.247  75.933  1.00  0.00           C
ATOM   4138  HA  THR   266      46.047  25.890  76.616  1.00  0.00           H
ATOM   4139  CB  THR   266      44.937  27.757  76.305  1.00  0.00           C
ATOM   4140  HB  THR   266      44.900  27.826  77.392  1.00  0.00           H
ATOM   4141  CG2 THR   266      45.920  28.854  75.959  1.00  0.00           C
ATOM   4142 HG21 THR   266      45.502  29.812  76.271  1.00  0.00           H
ATOM   4143 HG22 THR   266      46.078  28.920  74.883  1.00  0.00           H
ATOM   4144 HG23 THR   266      46.791  28.680  76.591  1.00  0.00           H
ATOM   4145  OG1 THR   266      43.783  28.152  75.811  1.00  0.00           O
ATOM   4146  HG1 THR   266      43.977  28.539  74.954  1.00  0.00           H
ATOM   4147  C   THR   266      44.022  25.297  76.047  1.00  0.00           C
ATOM   4148  O   THR   266      43.456  25.037  74.999  1.00  0.00           O
ATOM   4149  N   LYS   267      43.497  25.035  77.257  1.00  0.00           N
ATOM   4150  H   LYS   267      43.879  25.460  78.089  1.00  0.00           H
ATOM   4151  CA  LYS   267      42.189  24.367  77.333  1.00  0.00           C
ATOM   4152  HA  LYS   267      42.296  23.337  76.992  1.00  0.00           H
ATOM   4153  CB  LYS   267      41.818  24.116  78.801  1.00  0.00           C
ATOM   4154  HB2 LYS   267      41.189  23.227  78.857  1.00  0.00           H
ATOM   4155  HB3 LYS   267      42.704  23.720  79.297  1.00  0.00           H
ATOM   4156  CG  LYS   267      41.375  25.305  79.664  1.00  0.00           C
ATOM   4157  HG2 LYS   267      42.178  26.039  79.731  1.00  0.00           H
ATOM   4158  HG3 LYS   267      40.475  25.761  79.251  1.00  0.00           H
ATOM   4159  CD  LYS   267      41.091  24.764  81.108  1.00  0.00           C
ATOM   4160  HD2 LYS   267      40.408  23.919  81.021  1.00  0.00           H
ATOM   4161  HD3 LYS   267      42.060  24.476  81.517  1.00  0.00           H
ATOM   4162  CE  LYS   267      40.567  25.763  82.117  1.00  0.00           C
ATOM   4163  HE2 LYS   267      41.239  26.605  82.286  1.00  0.00           H
ATOM   4164  HE3 LYS   267      39.696  26.303  81.746  1.00  0.00           H
ATOM   4165  NZ  LYS   267      40.325  25.116  83.432  1.00  0.00           N
ATOM   4166  HZ1 LYS   267      40.016  25.783  84.124  1.00  0.00           H
ATOM   4167  HZ2 LYS   267      41.189  24.763  83.817  1.00  0.00           H
ATOM   4168  HZ3 LYS   267      39.620  24.398  83.346  1.00  0.00           H
ATOM   4169  C   LYS   267      41.066  25.014  76.539  1.00  0.00           C
ATOM   4170  O   LYS   267      40.277  24.316  75.967  1.00  0.00           O
ATOM   4171  N   TYR   268      41.051  26.332  76.505  1.00  0.00           N
ATOM   4172  H   TYR   268      41.802  26.826  76.964  1.00  0.00           H
ATOM   4173  CA  TYR   268      40.051  27.118  75.721  1.00  0.00           C
ATOM   4174  HA  TYR   268      39.045  26.786  75.979  1.00  0.00           H
ATOM   4175  CB  TYR   268      40.182  28.619  76.149  1.00  0.00           C
ATOM   4176  HB2 TYR   268      41.080  29.032  75.689  1.00  0.00           H
ATOM   4177  HB3 TYR   268      39.322  29.236  75.886  1.00  0.00           H
ATOM   4178  CG  TYR   268      40.209  28.750  77.665  1.00  0.00           C
ATOM   4179  CD1 TYR   268      39.102  28.368  78.390  1.00  0.00           C
ATOM   4180  HD1 TYR   268      38.249  27.891  77.930  1.00  0.00           H
ATOM   4181  CE1 TYR   268      39.181  28.480  79.852  1.00  0.00           C
ATOM   4182  HE1 TYR   268      38.394  28.033  80.442  1.00  0.00           H
ATOM   4183  CZ  TYR   268      40.344  29.030  80.490  1.00  0.00           C
ATOM   4184  OH  TYR   268      40.546  28.977  81.812  1.00  0.00           O
ATOM   4185  HH  TYR   268      39.926  28.460  82.332  1.00  0.00           H
ATOM   4186  CE2 TYR   268      41.453  29.466  79.687  1.00  0.00           C
ATOM   4187  HE2 TYR   268      42.291  29.858  80.244  1.00  0.00           H
ATOM   4188  CD2 TYR   268      41.334  29.392  78.251  1.00  0.00           C
ATOM   4189  HD2 TYR   268      42.140  29.711  77.607  1.00  0.00           H
ATOM   4190  C   TYR   268      40.125  26.994  74.182  1.00  0.00           C
ATOM   4191  O   TYR   268      39.121  26.779  73.514  1.00  0.00           O
ATOM   4192  N   ASP   269      41.405  26.847  73.766  1.00  0.00           N
ATOM   4193  H   ASP   269      42.207  26.809  74.378  1.00  0.00           H
ATOM   4194  CA  ASP   269      41.674  26.603  72.327  1.00  0.00           C
ATOM   4195  HA  ASP   269      41.248  27.405  71.724  1.00  0.00           H
ATOM   4196  CB  ASP   269      43.137  26.925  72.040  1.00  0.00           C
ATOM   4197  HB2 ASP   269      43.702  26.241  72.673  1.00  0.00           H
ATOM   4198  HB3 ASP   269      43.342  26.663  71.002  1.00  0.00           H
ATOM   4199  CG  ASP   269      43.709  28.325  72.252  1.00  0.00           C
ATOM   4200  OD1 ASP   269      43.219  29.315  71.724  1.00  0.00           O
ATOM   4201  OD2 ASP   269      44.622  28.381  73.060  1.00  0.00           O
ATOM   4202  C   ASP   269      41.280  25.221  71.778  1.00  0.00           C
ATOM   4203  O   ASP   269      40.567  25.072  70.825  1.00  0.00           O
ATOM   4204  N   ILE   270      41.631  24.218  72.615  1.00  0.00           N
ATOM   4205  H   ILE   270      42.086  24.475  73.479  1.00  0.00           H
ATOM   4206  CA  ILE   270      41.274  22.849  72.413  1.00  0.00           C
ATOM   4207  HA  ILE   270      41.460  22.493  71.399  1.00  0.00           H
ATOM   4208  CB  ILE   270      41.892  22.060  73.587  1.00  0.00           C
ATOM   4209  HB  ILE   270      41.503  22.476  74.517  1.00  0.00           H
ATOM   4210  CG2 ILE   270      41.468  20.540  73.572  1.00  0.00           C
ATOM   4211 HG21 ILE   270      41.780  20.059  74.499  1.00  0.00           H
ATOM   4212 HG22 ILE   270      42.032  19.999  72.812  1.00  0.00           H
ATOM   4213 HG23 ILE   270      40.383  20.436  73.580  1.00  0.00           H
ATOM   4214  CG1 ILE   270      43.415  22.153  73.459  1.00  0.00           C
ATOM   4215 HG12 ILE   270      43.681  21.873  72.440  1.00  0.00           H
ATOM   4216 HG13 ILE   270      43.705  23.200  73.539  1.00  0.00           H
ATOM   4217  CD1 ILE   270      44.355  21.365  74.356  1.00  0.00           C
ATOM   4218 HD11 ILE   270      44.047  21.537  75.387  1.00  0.00           H
ATOM   4219 HD12 ILE   270      45.338  21.800  74.174  1.00  0.00           H
ATOM   4220 HD13 ILE   270      44.300  20.300  74.127  1.00  0.00           H
ATOM   4221  C   ILE   270      39.707  22.792  72.571  1.00  0.00           C
ATOM   4222  O   ILE   270      39.070  22.167  71.744  1.00  0.00           O
ATOM   4223  N   THR   271      39.057  23.522  73.500  1.00  0.00           N
ATOM   4224  H   THR   271      39.655  24.015  74.147  1.00  0.00           H
ATOM   4225  CA  THR   271      37.624  23.496  73.619  1.00  0.00           C
ATOM   4226  HA  THR   271      37.385  22.436  73.541  1.00  0.00           H
ATOM   4227  CB  THR   271      37.181  24.140  74.925  1.00  0.00           C
ATOM   4228  HB  THR   271      37.390  25.209  74.924  1.00  0.00           H
ATOM   4229  CG2 THR   271      35.604  24.171  75.099  1.00  0.00           C
ATOM   4230 HG21 THR   271      35.212  23.155  75.054  1.00  0.00           H
ATOM   4231 HG22 THR   271      35.252  24.887  74.356  1.00  0.00           H
ATOM   4232 HG23 THR   271      35.365  24.602  76.072  1.00  0.00           H
ATOM   4233  OG1 THR   271      37.636  23.594  76.145  1.00  0.00           O
ATOM   4234  HG1 THR   271      38.594  23.616  76.203  1.00  0.00           H
ATOM   4235  C   THR   271      36.914  24.060  72.335  1.00  0.00           C
ATOM   4236  O   THR   271      35.760  23.658  72.051  1.00  0.00           O
ATOM   4237  N   ILE   272      37.433  25.067  71.660  1.00  0.00           N
ATOM   4238  H   ILE   272      38.249  25.485  72.083  1.00  0.00           H
ATOM   4239  CA  ILE   272      36.968  25.635  70.346  1.00  0.00           C
ATOM   4240  HA  ILE   272      35.878  25.654  70.346  1.00  0.00           H
ATOM   4241  CB  ILE   272      37.617  27.005  70.031  1.00  0.00           C
ATOM   4242  HB  ILE   272      38.692  26.826  69.990  1.00  0.00           H
ATOM   4243  CG2 ILE   272      37.236  27.693  68.655  1.00  0.00           C
ATOM   4244 HG21 ILE   272      36.189  27.983  68.741  1.00  0.00           H
ATOM   4245 HG22 ILE   272      37.450  27.006  67.835  1.00  0.00           H
ATOM   4246 HG23 ILE   272      37.936  28.496  68.426  1.00  0.00           H
ATOM   4247  CG1 ILE   272      37.315  28.102  71.125  1.00  0.00           C
ATOM   4248 HG12 ILE   272      36.415  28.633  70.816  1.00  0.00           H
ATOM   4249 HG13 ILE   272      37.095  27.568  72.050  1.00  0.00           H
ATOM   4250  CD1 ILE   272      38.456  29.117  71.277  1.00  0.00           C
ATOM   4251 HD11 ILE   272      38.531  29.774  70.410  1.00  0.00           H
ATOM   4252 HD12 ILE   272      39.418  28.642  71.471  1.00  0.00           H
ATOM   4253 HD13 ILE   272      38.235  29.747  72.139  1.00  0.00           H
ATOM   4254  C   ILE   272      37.250  24.669  69.246  1.00  0.00           C
ATOM   4255  O   ILE   272      36.293  24.594  68.424  1.00  0.00           O
ATOM   4256  N   ASP   273      38.416  24.046  69.203  1.00  0.00           N
ATOM   4257  H   ASP   273      39.129  24.537  69.723  1.00  0.00           H
ATOM   4258  CA  ASP   273      38.778  23.077  68.122  1.00  0.00           C
ATOM   4259  HA  ASP   273      38.695  23.662  67.206  1.00  0.00           H
ATOM   4260  CB  ASP   273      40.190  22.602  68.417  1.00  0.00           C
ATOM   4261  HB2 ASP   273      40.814  23.449  68.702  1.00  0.00           H
ATOM   4262  HB3 ASP   273      40.002  21.970  69.285  1.00  0.00           H
ATOM   4263  CG  ASP   273      40.678  21.789  67.214  1.00  0.00           C
ATOM   4264  OD1 ASP   273      40.240  22.124  66.096  1.00  0.00           O
ATOM   4265  OD2 ASP   273      41.608  20.959  67.387  1.00  0.00           O
ATOM   4266  C   ASP   273      37.873  21.929  67.986  1.00  0.00           C
ATOM   4267  O   ASP   273      37.266  21.673  66.991  1.00  0.00           O
ATOM   4268  N   GLU   274      37.686  21.141  69.094  1.00  0.00           N
ATOM   4269  H   GLU   274      38.320  21.292  69.866  1.00  0.00           H
ATOM   4270  CA  GLU   274      36.614  20.081  69.224  1.00  0.00           C
ATOM   4271  HA  GLU   274      36.935  19.250  68.596  1.00  0.00           H
ATOM   4272  CB  GLU   274      36.647  19.498  70.641  1.00  0.00           C
ATOM   4273  HB2 GLU   274      36.607  20.185  71.486  1.00  0.00           H
ATOM   4274  HB3 GLU   274      35.751  18.881  70.712  1.00  0.00           H
ATOM   4275  CG  GLU   274      38.054  18.797  71.038  1.00  0.00           C
ATOM   4276  HG2 GLU   274      38.884  19.503  71.042  1.00  0.00           H
ATOM   4277  HG3 GLU   274      37.927  18.394  72.043  1.00  0.00           H
ATOM   4278  CD  GLU   274      38.441  17.634  70.169  1.00  0.00           C
ATOM   4279  OE1 GLU   274      37.580  17.103  69.473  1.00  0.00           O
ATOM   4280  OE2 GLU   274      39.630  17.456  69.921  1.00  0.00           O
ATOM   4281  C   GLU   274      35.127  20.523  68.969  1.00  0.00           C
ATOM   4282  O   GLU   274      34.346  19.824  68.315  1.00  0.00           O
ATOM   4283  N   GLU   275      34.781  21.731  69.372  1.00  0.00           N
ATOM   4284  H   GLU   275      35.364  22.253  70.011  1.00  0.00           H
ATOM   4285  CA  GLU   275      33.393  22.198  68.985  1.00  0.00           C
ATOM   4286  HA  GLU   275      32.675  21.382  69.064  1.00  0.00           H
ATOM   4287  CB  GLU   275      32.989  23.241  69.969  1.00  0.00           C
ATOM   4288  HB2 GLU   275      33.796  23.942  70.181  1.00  0.00           H
ATOM   4289  HB3 GLU   275      32.130  23.793  69.588  1.00  0.00           H
ATOM   4290  CG  GLU   275      32.550  22.521  71.280  1.00  0.00           C
ATOM   4291  HG2 GLU   275      33.428  22.056  71.730  1.00  0.00           H
ATOM   4292  HG3 GLU   275      32.215  23.268  71.999  1.00  0.00           H
ATOM   4293  CD  GLU   275      31.475  21.478  71.260  1.00  0.00           C
ATOM   4294  OE1 GLU   275      31.591  20.469  71.999  1.00  0.00           O
ATOM   4295  OE2 GLU   275      30.579  21.525  70.390  1.00  0.00           O
ATOM   4296  C   GLU   275      33.387  22.755  67.525  1.00  0.00           C
ATOM   4297  O   GLU   275      32.270  22.922  66.993  1.00  0.00           O
ATOM   4298  N   SER   276      34.540  22.866  66.832  1.00  0.00           N
ATOM   4299  H   SER   276      35.400  22.741  67.347  1.00  0.00           H
ATOM   4300  CA  SER   276      34.476  23.317  65.424  1.00  0.00           C
ATOM   4301  HA  SER   276      33.935  24.263  65.404  1.00  0.00           H
ATOM   4302  CB  SER   276      35.890  23.740  65.012  1.00  0.00           C
ATOM   4303  HB2 SER   276      35.825  24.299  64.078  1.00  0.00           H
ATOM   4304  HB3 SER   276      36.494  24.228  65.777  1.00  0.00           H
ATOM   4305  OG  SER   276      36.692  22.604  64.672  1.00  0.00           O
ATOM   4306  HG  SER   276      36.737  22.103  65.489  1.00  0.00           H
ATOM   4307  C   SER   276      33.882  22.282  64.543  1.00  0.00           C
ATOM   4308  O   SER   276      33.848  21.133  64.923  1.00  0.00           O
ATOM   4309  N   PRO   277      33.466  22.717  63.348  1.00  0.00           N
ATOM   4310  CD  PRO   277      33.308  24.046  62.847  1.00  0.00           C
ATOM   4311  HD2 PRO   277      34.240  24.427  62.431  1.00  0.00           H
ATOM   4312  HD3 PRO   277      32.966  24.648  63.688  1.00  0.00           H
ATOM   4313  CG  PRO   277      32.198  24.079  61.843  1.00  0.00           C
ATOM   4314  HG2 PRO   277      32.396  24.788  61.040  1.00  0.00           H
ATOM   4315  HG3 PRO   277      31.228  24.264  62.305  1.00  0.00           H
ATOM   4316  CB  PRO   277      32.237  22.706  61.264  1.00  0.00           C
ATOM   4317  HB2 PRO   277      32.936  22.714  60.427  1.00  0.00           H
ATOM   4318  HB3 PRO   277      31.241  22.405  60.937  1.00  0.00           H
ATOM   4319  CA  PRO   277      32.910  21.837  62.392  1.00  0.00           C
ATOM   4320  HA  PRO   277      32.065  21.262  62.771  1.00  0.00           H
ATOM   4321  C   PRO   277      33.986  20.866  61.883  1.00  0.00           C
ATOM   4322  O   PRO   277      33.662  19.810  61.367  1.00  0.00           O
ATOM   4323  N   ARG   278      35.281  21.164  62.068  1.00  0.00           N
ATOM   4324  H   ARG   278      35.564  22.041  62.481  1.00  0.00           H
ATOM   4325  CA  ARG   278      36.413  20.371  61.581  1.00  0.00           C
ATOM   4326  HA  ARG   278      36.192  19.305  61.517  1.00  0.00           H
ATOM   4327  CB  ARG   278      36.910  20.858  60.195  1.00  0.00           C
ATOM   4328  HB2 ARG   278      37.294  21.870  60.323  1.00  0.00           H
ATOM   4329  HB3 ARG   278      37.683  20.131  59.945  1.00  0.00           H
ATOM   4330  CG  ARG   278      35.943  20.833  59.003  1.00  0.00           C
ATOM   4331  HG2 ARG   278      35.710  19.831  58.644  1.00  0.00           H
ATOM   4332  HG3 ARG   278      35.070  21.438  59.245  1.00  0.00           H
ATOM   4333  CD  ARG   278      36.572  21.688  57.916  1.00  0.00           C
ATOM   4334  HD2 ARG   278      36.535  22.736  58.213  1.00  0.00           H
ATOM   4335  HD3 ARG   278      37.572  21.269  57.805  1.00  0.00           H
ATOM   4336  NE  ARG   278      35.766  21.352  56.682  1.00  0.00           N
ATOM   4337  HE  ARG   278      34.779  21.190  56.819  1.00  0.00           H
ATOM   4338  CZ  ARG   278      36.141  21.283  55.400  1.00  0.00           C
ATOM   4339  NH1 ARG   278      37.369  21.317  55.155  1.00  0.00           N
ATOM   4340 HH11 ARG   278      37.883  21.432  56.017  1.00  0.00           H
ATOM   4341 HH12 ARG   278      37.799  21.459  54.253  1.00  0.00           H
ATOM   4342  NH2 ARG   278      35.283  21.142  54.470  1.00  0.00           N
ATOM   4343 HH21 ARG   278      34.303  20.993  54.666  1.00  0.00           H
ATOM   4344 HH22 ARG   278      35.501  21.535  53.566  1.00  0.00           H
ATOM   4345  C   ARG   278      37.519  20.498  62.645  1.00  0.00           C
ATOM   4346  O   ARG   278      38.413  21.282  62.535  1.00  0.00           O
ATOM   4347  N   PRO   279      37.504  19.785  63.743  1.00  0.00           N
ATOM   4348  CD  PRO   279      36.453  18.842  64.080  1.00  0.00           C
ATOM   4349  HD2 PRO   279      36.637  17.939  63.498  1.00  0.00           H
ATOM   4350  HD3 PRO   279      35.468  19.246  63.843  1.00  0.00           H
ATOM   4351  CG  PRO   279      36.592  18.680  65.555  1.00  0.00           C
ATOM   4352  HG2 PRO   279      36.322  17.670  65.861  1.00  0.00           H
ATOM   4353  HG3 PRO   279      36.171  19.509  66.124  1.00  0.00           H
ATOM   4354  CB  PRO   279      38.127  18.607  65.791  1.00  0.00           C
ATOM   4355  HB2 PRO   279      38.391  17.570  65.584  1.00  0.00           H
ATOM   4356  HB3 PRO   279      38.502  18.942  66.759  1.00  0.00           H
ATOM   4357  CA  PRO   279      38.606  19.629  64.741  1.00  0.00           C
ATOM   4358  HA  PRO   279      38.698  20.617  65.191  1.00  0.00           H
ATOM   4359  C   PRO   279      39.852  19.094  64.011  1.00  0.00           C
ATOM   4360  O   PRO   279      39.815  18.243  63.189  1.00  0.00           O
ATOM   4361  N   GLY   280      41.048  19.508  64.426  1.00  0.00           N
ATOM   4362  H   GLY   280      41.082  20.145  65.209  1.00  0.00           H
ATOM   4363  CA  GLY   280      42.441  19.240  63.925  1.00  0.00           C
ATOM   4364  HA2 GLY   280      43.072  19.639  64.719  1.00  0.00           H
ATOM   4365  HA3 GLY   280      42.541  18.158  63.842  1.00  0.00           H
ATOM   4366  C   GLY   280      42.794  19.901  62.605  1.00  0.00           C
ATOM   4367  O   GLY   280      43.965  19.875  62.211  1.00  0.00           O
ATOM   4368  N   GLN   281      41.832  20.585  61.971  1.00  0.00           N
ATOM   4369  H   GLN   281      40.880  20.564  62.309  1.00  0.00           H
ATOM   4370  CA  GLN   281      42.042  21.483  60.880  1.00  0.00           C
ATOM   4371  HA  GLN   281      42.993  21.261  60.395  1.00  0.00           H
ATOM   4372  CB  GLN   281      40.982  21.211  59.882  1.00  0.00           C
ATOM   4373  HB2 GLN   281      40.023  21.036  60.369  1.00  0.00           H
ATOM   4374  HB3 GLN   281      40.856  22.048  59.195  1.00  0.00           H
ATOM   4375  CG  GLN   281      41.136  19.935  59.045  1.00  0.00           C
ATOM   4376  HG2 GLN   281      42.126  20.022  58.599  1.00  0.00           H
ATOM   4377  HG3 GLN   281      41.130  19.129  59.779  1.00  0.00           H
ATOM   4378  CD  GLN   281      40.085  19.675  58.009  1.00  0.00           C
ATOM   4379  OE1 GLN   281      40.222  20.060  56.847  1.00  0.00           O
ATOM   4380  NE2 GLN   281      39.104  18.846  58.190  1.00  0.00           N
ATOM   4381 HE21 GLN   281      38.648  18.521  57.350  1.00  0.00           H
ATOM   4382 HE22 GLN   281      38.874  18.515  59.116  1.00  0.00           H
ATOM   4383  C   GLN   281      42.042  23.011  61.219  1.00  0.00           C
ATOM   4384  O   GLN   281      41.596  23.346  62.308  1.00  0.00           O
ATOM   4385  N   GLN   282      42.499  23.871  60.345  1.00  0.00           N
ATOM   4386  H   GLN   282      42.654  23.494  59.421  1.00  0.00           H
ATOM   4387  CA  GLN   282      42.517  25.348  60.576  1.00  0.00           C
ATOM   4388  HA  GLN   282      43.154  25.816  59.825  1.00  0.00           H
ATOM   4389  CB  GLN   282      41.116  25.843  60.496  1.00  0.00           C
ATOM   4390  HB2 GLN   282      40.364  25.219  60.979  1.00  0.00           H
ATOM   4391  HB3 GLN   282      41.095  26.810  61.000  1.00  0.00           H
ATOM   4392  CG  GLN   282      40.627  26.113  59.056  1.00  0.00           C
ATOM   4393  HG2 GLN   282      41.210  26.913  58.599  1.00  0.00           H
ATOM   4394  HG3 GLN   282      40.855  25.284  58.387  1.00  0.00           H
ATOM   4395  CD  GLN   282      39.123  26.215  58.914  1.00  0.00           C
ATOM   4396  OE1 GLN   282      38.297  25.266  59.015  1.00  0.00           O
ATOM   4397  NE2 GLN   282      38.608  27.353  58.793  1.00  0.00           N
ATOM   4398 HE21 GLN   282      37.610  27.497  58.851  1.00  0.00           H
ATOM   4399 HE22 GLN   282      39.191  28.177  58.828  1.00  0.00           H
ATOM   4400  C   GLN   282      43.321  25.741  61.794  1.00  0.00           C
ATOM   4401  O   GLN   282      43.025  26.735  62.390  1.00  0.00           O
ATOM   4402  N   THR   283      44.392  24.993  62.060  1.00  0.00           N
ATOM   4403  H   THR   283      44.640  24.152  61.558  1.00  0.00           H
ATOM   4404  CA  THR   283      44.976  25.211  63.374  1.00  0.00           C
ATOM   4405  HA  THR   283      44.202  25.014  64.116  1.00  0.00           H
ATOM   4406  CB  THR   283      45.994  24.119  63.811  1.00  0.00           C
ATOM   4407  HB  THR   283      46.762  23.992  63.048  1.00  0.00           H
ATOM   4408  CG2 THR   283      46.594  24.189  65.222  1.00  0.00           C
ATOM   4409 HG21 THR   283      46.757  25.228  65.506  1.00  0.00           H
ATOM   4410 HG22 THR   283      47.572  23.710  65.205  1.00  0.00           H
ATOM   4411 HG23 THR   283      45.969  23.627  65.917  1.00  0.00           H
ATOM   4412  OG1 THR   283      45.211  22.919  63.779  1.00  0.00           O
ATOM   4413  HG1 THR   283      45.134  22.786  62.831  1.00  0.00           H
ATOM   4414  C   THR   283      45.558  26.625  63.563  1.00  0.00           C
ATOM   4415  O   THR   283      45.111  27.380  64.463  1.00  0.00           O
ATOM   4416  N   PHE   284      46.518  27.011  62.746  1.00  0.00           N
ATOM   4417  H   PHE   284      46.950  26.307  62.165  1.00  0.00           H
ATOM   4418  CA  PHE   284      47.033  28.370  62.778  1.00  0.00           C
ATOM   4419  HA  PHE   284      47.254  28.507  63.837  1.00  0.00           H
ATOM   4420  CB  PHE   284      48.290  28.491  61.926  1.00  0.00           C
ATOM   4421  HB2 PHE   284      49.116  27.939  62.375  1.00  0.00           H
ATOM   4422  HB3 PHE   284      47.968  28.051  60.982  1.00  0.00           H
ATOM   4423  CG  PHE   284      48.859  29.864  61.745  1.00  0.00           C
ATOM   4424  CD1 PHE   284      49.769  30.338  62.711  1.00  0.00           C
ATOM   4425  HD1 PHE   284      50.084  29.733  63.548  1.00  0.00           H
ATOM   4426  CE1 PHE   284      50.246  31.636  62.543  1.00  0.00           C
ATOM   4427  HE1 PHE   284      50.888  32.048  63.307  1.00  0.00           H
ATOM   4428  CZ  PHE   284      49.822  32.453  61.467  1.00  0.00           C
ATOM   4429  HZ  PHE   284      50.079  33.498  61.381  1.00  0.00           H
ATOM   4430  CE2 PHE   284      48.940  31.984  60.514  1.00  0.00           C
ATOM   4431  HE2 PHE   284      48.654  32.606  59.679  1.00  0.00           H
ATOM   4432  CD2 PHE   284      48.462  30.675  60.606  1.00  0.00           C
ATOM   4433  HD2 PHE   284      47.802  30.207  59.891  1.00  0.00           H
ATOM   4434  C   PHE   284      46.019  29.395  62.580  1.00  0.00           C
ATOM   4435  O   PHE   284      46.091  30.535  63.025  1.00  0.00           O
ATOM   4436  N   GLU   285      44.927  29.145  61.839  1.00  0.00           N
ATOM   4437  H   GLU   285      44.769  28.212  61.484  1.00  0.00           H
ATOM   4438  CA  GLU   285      43.767  30.099  61.605  1.00  0.00           C
ATOM   4439  HA  GLU   285      44.180  31.043  61.250  1.00  0.00           H
ATOM   4440  CB  GLU   285      42.899  29.606  60.418  1.00  0.00           C
ATOM   4441  HB2 GLU   285      43.454  29.768  59.494  1.00  0.00           H
ATOM   4442  HB3 GLU   285      42.734  28.533  60.508  1.00  0.00           H
ATOM   4443  CG  GLU   285      41.613  30.427  60.170  1.00  0.00           C
ATOM   4444  HG2 GLU   285      40.944  30.462  61.029  1.00  0.00           H
ATOM   4445  HG3 GLU   285      41.927  31.471  60.171  1.00  0.00           H
ATOM   4446  CD  GLU   285      40.901  30.096  58.900  1.00  0.00           C
ATOM   4447  OE1 GLU   285      39.681  29.775  58.997  1.00  0.00           O
ATOM   4448  OE2 GLU   285      41.557  30.188  57.813  1.00  0.00           O
ATOM   4449  C   GLU   285      42.995  30.294  62.942  1.00  0.00           C
ATOM   4450  O   GLU   285      42.641  31.345  63.313  1.00  0.00           O
ATOM   4451  N   LYS   286      42.829  29.172  63.686  1.00  0.00           N
ATOM   4452  H   LYS   286      43.086  28.283  63.283  1.00  0.00           H
ATOM   4453  CA  LYS   286      42.119  29.087  64.959  1.00  0.00           C
ATOM   4454  HA  LYS   286      41.193  29.648  64.837  1.00  0.00           H
ATOM   4455  CB  LYS   286      41.838  27.616  65.313  1.00  0.00           C
ATOM   4456  HB2 LYS   286      42.716  26.978  65.212  1.00  0.00           H
ATOM   4457  HB3 LYS   286      41.426  27.590  66.321  1.00  0.00           H
ATOM   4458  CG  LYS   286      40.694  27.080  64.491  1.00  0.00           C
ATOM   4459  HG2 LYS   286      39.821  27.566  64.927  1.00  0.00           H
ATOM   4460  HG3 LYS   286      40.808  27.395  63.453  1.00  0.00           H
ATOM   4461  CD  LYS   286      40.482  25.568  64.652  1.00  0.00           C
ATOM   4462  HD2 LYS   286      41.223  25.116  63.993  1.00  0.00           H
ATOM   4463  HD3 LYS   286      40.625  25.226  65.677  1.00  0.00           H
ATOM   4464  CE  LYS   286      39.132  25.043  64.150  1.00  0.00           C
ATOM   4465  HE2 LYS   286      38.400  25.292  64.919  1.00  0.00           H
ATOM   4466  HE3 LYS   286      38.821  25.551  63.237  1.00  0.00           H
ATOM   4467  NZ  LYS   286      39.237  23.650  63.890  1.00  0.00           N
ATOM   4468  HZ1 LYS   286      39.383  23.118  64.735  1.00  0.00           H
ATOM   4469  HZ2 LYS   286      40.011  23.394  63.293  1.00  0.00           H
ATOM   4470  HZ3 LYS   286      38.405  23.327  63.417  1.00  0.00           H
ATOM   4471  C   LYS   286      42.841  29.717  66.168  1.00  0.00           C
ATOM   4472  O   LYS   286      42.230  30.342  67.038  1.00  0.00           O
ATOM   4473  N   MET   287      44.179  29.701  66.104  1.00  0.00           N
ATOM   4474  H   MET   287      44.598  29.412  65.232  1.00  0.00           H
ATOM   4475  CA  MET   287      45.091  30.352  67.010  1.00  0.00           C
ATOM   4476  HA  MET   287      44.604  30.330  67.985  1.00  0.00           H
ATOM   4477  CB  MET   287      46.385  29.640  67.143  1.00  0.00           C
ATOM   4478  HB2 MET   287      47.035  29.691  66.269  1.00  0.00           H
ATOM   4479  HB3 MET   287      47.053  30.198  67.799  1.00  0.00           H
ATOM   4480  CG  MET   287      46.512  28.155  67.622  1.00  0.00           C
ATOM   4481  HG2 MET   287      45.762  27.646  67.017  1.00  0.00           H
ATOM   4482  HG3 MET   287      47.454  27.651  67.407  1.00  0.00           H
ATOM   4483  SD  MET   287      46.016  27.847  69.393  1.00  0.00           S
ATOM   4484  CE  MET   287      47.506  28.309  70.359  1.00  0.00           C
ATOM   4485  HE1 MET   287      48.321  27.836  69.811  1.00  0.00           H
ATOM   4486  HE2 MET   287      47.742  29.370  70.271  1.00  0.00           H
ATOM   4487  HE3 MET   287      47.401  28.205  71.439  1.00  0.00           H
ATOM   4488  C   MET   287      45.414  31.812  66.687  1.00  0.00           C
ATOM   4489  O   MET   287      45.880  32.543  67.531  1.00  0.00           O
ATOM   4490  N   SER   288      45.017  32.308  65.530  1.00  0.00           N
ATOM   4491  H   SER   288      44.819  31.600  64.838  1.00  0.00           H
ATOM   4492  CA  SER   288      45.244  33.765  65.264  1.00  0.00           C
ATOM   4493  HA  SER   288      45.604  34.337  66.119  1.00  0.00           H
ATOM   4494  CB  SER   288      46.311  33.978  64.287  1.00  0.00           C
ATOM   4495  HB2 SER   288      46.522  35.047  64.237  1.00  0.00           H
ATOM   4496  HB3 SER   288      47.194  33.509  64.721  1.00  0.00           H
ATOM   4497  OG  SER   288      46.094  33.470  62.968  1.00  0.00           O
ATOM   4498  HG  SER   288      46.154  32.512  62.978  1.00  0.00           H
ATOM   4499  C   SER   288      44.054  34.580  64.728  1.00  0.00           C
ATOM   4500  O   SER   288      44.075  35.837  64.926  1.00  0.00           O
ATOM   4501  N   SER   289      42.946  34.014  64.215  1.00  0.00           N
ATOM   4502  H   SER   289      42.963  33.011  64.095  1.00  0.00           H
ATOM   4503  CA  SER   289      41.822  34.799  63.683  1.00  0.00           C
ATOM   4504  HA  SER   289      42.201  35.494  62.933  1.00  0.00           H
ATOM   4505  CB  SER   289      40.886  33.895  62.889  1.00  0.00           C
ATOM   4506  HB2 SER   289      41.363  33.149  62.253  1.00  0.00           H
ATOM   4507  HB3 SER   289      40.397  33.260  63.628  1.00  0.00           H
ATOM   4508  OG  SER   289      40.114  34.738  62.117  1.00  0.00           O
ATOM   4509  HG  SER   289      39.707  34.255  61.394  1.00  0.00           H
ATOM   4510  C   SER   289      41.107  35.591  64.807  1.00  0.00           C
ATOM   4511  O   SER   289      40.673  35.012  65.768  1.00  0.00           O
ATOM   4512  N   GLY   290      40.953  36.925  64.513  1.00  0.00           N
ATOM   4513  H   GLY   290      41.422  37.260  63.684  1.00  0.00           H
ATOM   4514  CA  GLY   290      40.190  37.866  65.305  1.00  0.00           C
ATOM   4515  HA2 GLY   290      40.764  37.967  66.226  1.00  0.00           H
ATOM   4516  HA3 GLY   290      40.095  38.839  64.823  1.00  0.00           H
ATOM   4517  C   GLY   290      38.755  37.272  65.504  1.00  0.00           C
ATOM   4518  O   GLY   290      37.968  37.699  66.365  1.00  0.00           O
ATOM   4519  N   TYR   291      38.227  36.405  64.638  1.00  0.00           N
ATOM   4520  H   TYR   291      38.807  36.042  63.895  1.00  0.00           H
ATOM   4521  CA  TYR   291      36.961  35.767  64.717  1.00  0.00           C
ATOM   4522  HA  TYR   291      36.188  36.525  64.589  1.00  0.00           H
ATOM   4523  CB  TYR   291      36.769  34.763  63.563  1.00  0.00           C
ATOM   4524  HB2 TYR   291      36.710  35.215  62.573  1.00  0.00           H
ATOM   4525  HB3 TYR   291      37.618  34.084  63.482  1.00  0.00           H
ATOM   4526  CG  TYR   291      35.383  34.060  63.613  1.00  0.00           C
ATOM   4527  CD1 TYR   291      34.170  34.713  63.296  1.00  0.00           C
ATOM   4528  HD1 TYR   291      34.291  35.707  62.889  1.00  0.00           H
ATOM   4529  CE1 TYR   291      32.973  33.968  63.367  1.00  0.00           C
ATOM   4530  HE1 TYR   291      32.050  34.448  63.079  1.00  0.00           H
ATOM   4531  CZ  TYR   291      32.922  32.608  63.767  1.00  0.00           C
ATOM   4532  OH  TYR   291      31.759  32.024  63.865  1.00  0.00           O
ATOM   4533  HH  TYR   291      31.913  31.156  64.246  1.00  0.00           H
ATOM   4534  CE2 TYR   291      34.069  32.019  64.208  1.00  0.00           C
ATOM   4535  HE2 TYR   291      34.081  30.975  64.480  1.00  0.00           H
ATOM   4536  CD2 TYR   291      35.250  32.732  64.084  1.00  0.00           C
ATOM   4537  HD2 TYR   291      36.114  32.275  64.544  1.00  0.00           H
ATOM   4538  C   TYR   291      36.692  35.012  66.126  1.00  0.00           C
ATOM   4539  O   TYR   291      35.569  35.072  66.589  1.00  0.00           O
ATOM   4540  N   TYR   292      37.707  34.471  66.795  1.00  0.00           N
ATOM   4541  H   TYR   292      38.640  34.750  66.525  1.00  0.00           H
ATOM   4542  CA  TYR   292      37.622  33.688  68.025  1.00  0.00           C
ATOM   4543  HA  TYR   292      36.601  33.310  68.092  1.00  0.00           H
ATOM   4544  CB  TYR   292      38.649  32.519  67.972  1.00  0.00           C
ATOM   4545  HB2 TYR   292      39.615  32.999  67.815  1.00  0.00           H
ATOM   4546  HB3 TYR   292      38.641  31.919  68.882  1.00  0.00           H
ATOM   4547  CG  TYR   292      38.391  31.649  66.730  1.00  0.00           C
ATOM   4548  CD1 TYR   292      37.461  30.591  66.698  1.00  0.00           C
ATOM   4549  HD1 TYR   292      37.069  30.249  67.644  1.00  0.00           H
ATOM   4550  CE1 TYR   292      37.220  29.764  65.551  1.00  0.00           C
ATOM   4551  HE1 TYR   292      36.501  28.962  65.630  1.00  0.00           H
ATOM   4552  CZ  TYR   292      37.817  30.100  64.310  1.00  0.00           C
ATOM   4553  OH  TYR   292      37.547  29.443  63.131  1.00  0.00           O
ATOM   4554  HH  TYR   292      37.893  29.933  62.381  1.00  0.00           H
ATOM   4555  CE2 TYR   292      38.814  31.043  64.376  1.00  0.00           C
ATOM   4556  HE2 TYR   292      39.442  31.172  63.506  1.00  0.00           H
ATOM   4557  CD2 TYR   292      39.091  31.856  65.523  1.00  0.00           C
ATOM   4558  HD2 TYR   292      39.849  32.625  65.549  1.00  0.00           H
ATOM   4559  C   TYR   292      37.902  34.431  69.323  1.00  0.00           C
ATOM   4560  O   TYR   292      37.972  33.811  70.361  1.00  0.00           O
ATOM   4561  N   LEU   293      38.011  35.742  69.298  1.00  0.00           N
ATOM   4562  H   LEU   293      37.947  36.257  68.432  1.00  0.00           H
ATOM   4563  CA  LEU   293      38.400  36.503  70.485  1.00  0.00           C
ATOM   4564  HA  LEU   293      39.332  36.170  70.941  1.00  0.00           H
ATOM   4565  CB  LEU   293      38.705  37.949  70.058  1.00  0.00           C
ATOM   4566  HB2 LEU   293      37.827  38.443  69.642  1.00  0.00           H
ATOM   4567  HB3 LEU   293      38.855  38.399  71.040  1.00  0.00           H
ATOM   4568  CG  LEU   293      39.881  38.231  69.007  1.00  0.00           C
ATOM   4569  HG  LEU   293      39.658  37.778  68.041  1.00  0.00           H
ATOM   4570  CD1 LEU   293      40.132  39.712  68.660  1.00  0.00           C
ATOM   4571 HD11 LEU   293      40.866  39.875  67.870  1.00  0.00           H
ATOM   4572 HD12 LEU   293      40.499  40.220  69.552  1.00  0.00           H
ATOM   4573 HD13 LEU   293      39.183  40.164  68.371  1.00  0.00           H
ATOM   4574  CD2 LEU   293      41.221  37.725  69.515  1.00  0.00           C
ATOM   4575 HD21 LEU   293      41.426  38.310  70.412  1.00  0.00           H
ATOM   4576 HD22 LEU   293      41.325  36.642  69.577  1.00  0.00           H
ATOM   4577 HD23 LEU   293      42.027  38.057  68.860  1.00  0.00           H
ATOM   4578  C   LEU   293      37.343  36.544  71.593  1.00  0.00           C
ATOM   4579  O   LEU   293      37.684  36.569  72.799  1.00  0.00           O
ATOM   4580  N   GLY   294      36.130  36.835  71.247  1.00  0.00           N
ATOM   4581  H   GLY   294      35.957  37.017  70.268  1.00  0.00           H
ATOM   4582  CA  GLY   294      34.968  36.789  72.167  1.00  0.00           C
ATOM   4583  HA2 GLY   294      35.255  37.290  73.091  1.00  0.00           H
ATOM   4584  HA3 GLY   294      34.094  37.322  71.792  1.00  0.00           H
ATOM   4585  C   GLY   294      34.530  35.391  72.613  1.00  0.00           C
ATOM   4586  O   GLY   294      34.022  35.239  73.759  1.00  0.00           O
ATOM   4587  N   GLU   295      34.963  34.382  71.881  1.00  0.00           N
ATOM   4588  H   GLU   295      35.354  34.550  70.965  1.00  0.00           H
ATOM   4589  CA  GLU   295      34.731  33.012  72.385  1.00  0.00           C
ATOM   4590  HA  GLU   295      33.761  33.026  72.881  1.00  0.00           H
ATOM   4591  CB  GLU   295      34.811  32.077  71.197  1.00  0.00           C
ATOM   4592  HB2 GLU   295      34.238  32.347  70.310  1.00  0.00           H
ATOM   4593  HB3 GLU   295      35.816  31.984  70.785  1.00  0.00           H
ATOM   4594  CG  GLU   295      34.422  30.638  71.505  1.00  0.00           C
ATOM   4595  HG2 GLU   295      34.495  30.107  70.556  1.00  0.00           H
ATOM   4596  HG3 GLU   295      35.133  30.178  72.192  1.00  0.00           H
ATOM   4597  CD  GLU   295      32.988  30.616  71.998  1.00  0.00           C
ATOM   4598  OE1 GLU   295      32.230  31.624  71.950  1.00  0.00           O
ATOM   4599  OE2 GLU   295      32.543  29.561  72.377  1.00  0.00           O
ATOM   4600  C   GLU   295      35.804  32.578  73.436  1.00  0.00           C
ATOM   4601  O   GLU   295      35.472  31.975  74.403  1.00  0.00           O
ATOM   4602  N   ILE   296      37.122  32.838  73.177  1.00  0.00           N
ATOM   4603  H   ILE   296      37.311  33.259  72.279  1.00  0.00           H
ATOM   4604  CA  ILE   296      38.188  32.656  74.193  1.00  0.00           C
ATOM   4605  HA  ILE   296      38.260  31.612  74.496  1.00  0.00           H
ATOM   4606  CB  ILE   296      39.637  33.135  73.560  1.00  0.00           C
ATOM   4607  HB  ILE   296      39.528  34.199  73.350  1.00  0.00           H
ATOM   4608  CG2 ILE   296      40.637  32.791  74.699  1.00  0.00           C
ATOM   4609 HG21 ILE   296      41.584  33.151  74.297  1.00  0.00           H
ATOM   4610 HG22 ILE   296      40.698  31.705  74.766  1.00  0.00           H
ATOM   4611 HG23 ILE   296      40.548  33.296  75.661  1.00  0.00           H
ATOM   4612  CG1 ILE   296      40.059  32.405  72.311  1.00  0.00           C
ATOM   4613 HG12 ILE   296      40.544  31.440  72.456  1.00  0.00           H
ATOM   4614 HG13 ILE   296      39.117  32.176  71.814  1.00  0.00           H
ATOM   4615  CD1 ILE   296      40.932  33.279  71.366  1.00  0.00           C
ATOM   4616 HD11 ILE   296      41.130  32.846  70.385  1.00  0.00           H
ATOM   4617 HD12 ILE   296      41.890  33.474  71.847  1.00  0.00           H
ATOM   4618 HD13 ILE   296      40.413  34.226  71.219  1.00  0.00           H
ATOM   4619  C   ILE   296      37.879  33.508  75.501  1.00  0.00           C
ATOM   4620  O   ILE   296      38.164  33.026  76.629  1.00  0.00           O
ATOM   4621  N   LEU   297      37.225  34.676  75.362  1.00  0.00           N
ATOM   4622  H   LEU   297      36.903  34.977  74.453  1.00  0.00           H
ATOM   4623  CA  LEU   297      36.837  35.532  76.562  1.00  0.00           C
ATOM   4624  HA  LEU   297      37.679  35.605  77.251  1.00  0.00           H
ATOM   4625  CB  LEU   297      36.644  36.948  76.080  1.00  0.00           C
ATOM   4626  HB2 LEU   297      37.582  37.349  75.697  1.00  0.00           H
ATOM   4627  HB3 LEU   297      35.952  36.939  75.237  1.00  0.00           H
ATOM   4628  CG  LEU   297      36.100  37.974  77.104  1.00  0.00           C
ATOM   4629  HG  LEU   297      35.326  37.480  77.691  1.00  0.00           H
ATOM   4630  CD1 LEU   297      37.133  38.456  78.108  1.00  0.00           C
ATOM   4631 HD11 LEU   297      36.683  39.164  78.804  1.00  0.00           H
ATOM   4632 HD12 LEU   297      37.900  38.958  77.520  1.00  0.00           H
ATOM   4633 HD13 LEU   297      37.637  37.605  78.566  1.00  0.00           H
ATOM   4634  CD2 LEU   297      35.519  39.263  76.412  1.00  0.00           C
ATOM   4635 HD21 LEU   297      35.264  39.988  77.185  1.00  0.00           H
ATOM   4636 HD22 LEU   297      36.244  39.731  75.747  1.00  0.00           H
ATOM   4637 HD23 LEU   297      34.593  39.007  75.897  1.00  0.00           H
ATOM   4638  C   LEU   297      35.579  34.888  77.238  1.00  0.00           C
ATOM   4639  O   LEU   297      35.614  34.590  78.426  1.00  0.00           O
ATOM   4640  N   ARG   298      34.596  34.425  76.425  1.00  0.00           N
ATOM   4641  H   ARG   298      34.593  34.685  75.449  1.00  0.00           H
ATOM   4642  CA  ARG   298      33.458  33.641  76.969  1.00  0.00           C
ATOM   4643  HA  ARG   298      32.805  34.309  77.531  1.00  0.00           H
ATOM   4644  CB  ARG   298      32.574  33.227  75.872  1.00  0.00           C
ATOM   4645  HB2 ARG   298      32.530  34.010  75.114  1.00  0.00           H
ATOM   4646  HB3 ARG   298      32.986  32.364  75.348  1.00  0.00           H
ATOM   4647  CG  ARG   298      31.087  33.109  76.186  1.00  0.00           C
ATOM   4648  HG2 ARG   298      30.912  32.515  77.083  1.00  0.00           H
ATOM   4649  HG3 ARG   298      30.688  34.110  76.345  1.00  0.00           H
ATOM   4650  CD  ARG   298      30.357  32.537  75.015  1.00  0.00           C
ATOM   4651  HD2 ARG   298      29.315  32.571  75.334  1.00  0.00           H
ATOM   4652  HD3 ARG   298      30.587  33.233  74.208  1.00  0.00           H
ATOM   4653  NE  ARG   298      30.638  31.150  74.516  1.00  0.00           N
ATOM   4654  HE  ARG   298      31.367  31.113  73.818  1.00  0.00           H
ATOM   4655  CZ  ARG   298      30.378  30.039  75.170  1.00  0.00           C
ATOM   4656  NH1 ARG   298      29.681  29.969  76.294  1.00  0.00           N
ATOM   4657 HH11 ARG   298      29.222  30.760  76.721  1.00  0.00           H
ATOM   4658 HH12 ARG   298      29.656  29.094  76.799  1.00  0.00           H
ATOM   4659  NH2 ARG   298      30.697  28.858  74.638  1.00  0.00           N
ATOM   4660 HH21 ARG   298      31.164  28.950  73.747  1.00  0.00           H
ATOM   4661 HH22 ARG   298      30.473  27.937  74.985  1.00  0.00           H
ATOM   4662  C   ARG   298      33.820  32.380  77.786  1.00  0.00           C
ATOM   4663  O   ARG   298      33.201  32.084  78.828  1.00  0.00           O
ATOM   4664  N   LEU   299      34.918  31.789  77.318  1.00  0.00           N
ATOM   4665  H   LEU   299      35.451  32.121  76.527  1.00  0.00           H
ATOM   4666  CA  LEU   299      35.377  30.481  77.920  1.00  0.00           C
ATOM   4667  HA  LEU   299      34.457  29.939  78.138  1.00  0.00           H
ATOM   4668  CB  LEU   299      36.104  29.598  76.883  1.00  0.00           C
ATOM   4669  HB2 LEU   299      37.016  30.143  76.639  1.00  0.00           H
ATOM   4670  HB3 LEU   299      36.381  28.695  77.427  1.00  0.00           H
ATOM   4671  CG  LEU   299      35.043  29.255  75.772  1.00  0.00           C
ATOM   4672  HG  LEU   299      34.346  30.067  75.562  1.00  0.00           H
ATOM   4673  CD1 LEU   299      35.823  28.767  74.482  1.00  0.00           C
ATOM   4674 HD11 LEU   299      36.607  29.404  74.074  1.00  0.00           H
ATOM   4675 HD12 LEU   299      35.074  28.650  73.699  1.00  0.00           H
ATOM   4676 HD13 LEU   299      36.201  27.795  74.798  1.00  0.00           H
ATOM   4677  CD2 LEU   299      34.229  28.061  76.212  1.00  0.00           C
ATOM   4678 HD21 LEU   299      33.953  28.191  77.258  1.00  0.00           H
ATOM   4679 HD22 LEU   299      33.269  28.041  75.696  1.00  0.00           H
ATOM   4680 HD23 LEU   299      34.643  27.058  76.309  1.00  0.00           H
ATOM   4681  C   LEU   299      36.212  30.720  79.224  1.00  0.00           C
ATOM   4682  O   LEU   299      35.868  30.139  80.281  1.00  0.00           O
ATOM   4683  N   ALA   300      37.215  31.603  79.221  1.00  0.00           N
ATOM   4684  H   ALA   300      37.347  32.130  78.370  1.00  0.00           H
ATOM   4685  CA  ALA   300      37.896  31.931  80.477  1.00  0.00           C
ATOM   4686  HA  ALA   300      38.249  31.063  81.033  1.00  0.00           H
ATOM   4687  CB  ALA   300      39.074  32.852  80.236  1.00  0.00           C
ATOM   4688  HB1 ALA   300      38.862  33.631  79.503  1.00  0.00           H
ATOM   4689  HB2 ALA   300      39.757  32.154  79.752  1.00  0.00           H
ATOM   4690  HB3 ALA   300      39.336  33.232  81.224  1.00  0.00           H
ATOM   4691  C   ALA   300      36.975  32.592  81.568  1.00  0.00           C
ATOM   4692  O   ALA   300      37.227  32.407  82.750  1.00  0.00           O
ATOM   4693  N   LEU   301      35.972  33.353  81.108  1.00  0.00           N
ATOM   4694  H   LEU   301      35.806  33.508  80.124  1.00  0.00           H
ATOM   4695  CA  LEU   301      35.031  33.928  82.093  1.00  0.00           C
ATOM   4696  HA  LEU   301      35.661  34.272  82.914  1.00  0.00           H
ATOM   4697  CB  LEU   301      34.297  35.118  81.515  1.00  0.00           C
ATOM   4698  HB2 LEU   301      33.836  34.632  80.655  1.00  0.00           H
ATOM   4699  HB3 LEU   301      33.483  35.433  82.167  1.00  0.00           H
ATOM   4700  CG  LEU   301      35.215  36.383  81.167  1.00  0.00           C
ATOM   4701  HG  LEU   301      35.903  36.145  80.356  1.00  0.00           H
ATOM   4702  CD1 LEU   301      34.284  37.447  80.548  1.00  0.00           C
ATOM   4703 HD11 LEU   301      34.835  38.325  80.209  1.00  0.00           H
ATOM   4704 HD12 LEU   301      33.616  37.731  81.361  1.00  0.00           H
ATOM   4705 HD13 LEU   301      33.786  37.014  79.680  1.00  0.00           H
ATOM   4706  CD2 LEU   301      35.973  36.921  82.314  1.00  0.00           C
ATOM   4707 HD21 LEU   301      36.133  37.974  82.080  1.00  0.00           H
ATOM   4708 HD22 LEU   301      35.232  36.787  83.102  1.00  0.00           H
ATOM   4709 HD23 LEU   301      36.912  36.405  82.511  1.00  0.00           H
ATOM   4710  C   LEU   301      34.068  32.859  82.713  1.00  0.00           C
ATOM   4711  O   LEU   301      33.823  32.930  83.905  1.00  0.00           O
ATOM   4712  N   MET   302      33.697  31.861  81.868  1.00  0.00           N
ATOM   4713  H   MET   302      33.825  31.980  80.873  1.00  0.00           H
ATOM   4714  CA  MET   302      32.735  30.869  82.388  1.00  0.00           C
ATOM   4715  HA  MET   302      31.958  31.421  82.916  1.00  0.00           H
ATOM   4716  CB  MET   302      32.285  29.948  81.159  1.00  0.00           C
ATOM   4717  HB2 MET   302      31.978  30.697  80.430  1.00  0.00           H
ATOM   4718  HB3 MET   302      33.110  29.395  80.709  1.00  0.00           H
ATOM   4719  CG  MET   302      31.076  29.080  81.546  1.00  0.00           C
ATOM   4720  HG2 MET   302      30.843  28.315  80.805  1.00  0.00           H
ATOM   4721  HG3 MET   302      31.246  28.559  82.488  1.00  0.00           H
ATOM   4722  SD  MET   302      29.596  30.036  81.871  1.00  0.00           S
ATOM   4723  CE  MET   302      28.834  30.021  80.250  1.00  0.00           C
ATOM   4724  HE1 MET   302      28.678  28.965  80.032  1.00  0.00           H
ATOM   4725  HE2 MET   302      27.914  30.606  80.259  1.00  0.00           H
ATOM   4726  HE3 MET   302      29.558  30.564  79.642  1.00  0.00           H
ATOM   4727  C   MET   302      33.485  29.930  83.319  1.00  0.00           C
ATOM   4728  O   MET   302      32.955  29.481  84.290  1.00  0.00           O
ATOM   4729  N   ASP   303      34.821  29.686  83.181  1.00  0.00           N
ATOM   4730  H   ASP   303      35.243  30.109  82.366  1.00  0.00           H
ATOM   4731  CA  ASP   303      35.749  28.985  84.053  1.00  0.00           C
ATOM   4732  HA  ASP   303      35.254  28.053  84.325  1.00  0.00           H
ATOM   4733  CB  ASP   303      37.029  28.718  83.317  1.00  0.00           C
ATOM   4734  HB2 ASP   303      36.806  28.510  82.270  1.00  0.00           H
ATOM   4735  HB3 ASP   303      37.532  29.685  83.334  1.00  0.00           H
ATOM   4736  CG  ASP   303      37.990  27.622  83.901  1.00  0.00           C
ATOM   4737  OD1 ASP   303      37.589  26.868  84.735  1.00  0.00           O
ATOM   4738  OD2 ASP   303      39.188  27.760  83.619  1.00  0.00           O
ATOM   4739  C   ASP   303      35.999  29.653  85.333  1.00  0.00           C
ATOM   4740  O   ASP   303      35.756  29.080  86.388  1.00  0.00           O
ATOM   4741  N   MET   304      36.209  30.928  85.375  1.00  0.00           N
ATOM   4742  H   MET   304      36.447  31.377  84.502  1.00  0.00           H
ATOM   4743  CA  MET   304      36.165  31.796  86.562  1.00  0.00           C
ATOM   4744  HA  MET   304      36.947  31.314  87.149  1.00  0.00           H
ATOM   4745  CB  MET   304      36.575  33.194  86.194  1.00  0.00           C
ATOM   4746  HB2 MET   304      36.005  33.522  85.325  1.00  0.00           H
ATOM   4747  HB3 MET   304      36.284  33.816  87.040  1.00  0.00           H
ATOM   4748  CG  MET   304      38.086  33.334  85.837  1.00  0.00           C
ATOM   4749  HG2 MET   304      38.513  32.708  85.054  1.00  0.00           H
ATOM   4750  HG3 MET   304      38.253  34.319  85.402  1.00  0.00           H
ATOM   4751  SD  MET   304      39.139  33.306  87.330  1.00  0.00           S
ATOM   4752  CE  MET   304      39.655  31.549  87.672  1.00  0.00           C
ATOM   4753  HE1 MET   304      38.987  31.118  88.417  1.00  0.00           H
ATOM   4754  HE2 MET   304      39.570  30.959  86.759  1.00  0.00           H
ATOM   4755  HE3 MET   304      40.663  31.527  88.084  1.00  0.00           H
ATOM   4756  C   MET   304      34.866  31.813  87.361  1.00  0.00           C
ATOM   4757  O   MET   304      34.873  31.766  88.614  1.00  0.00           O
ATOM   4758  N   TYR   305      33.712  31.885  86.705  1.00  0.00           N
ATOM   4759  H   TYR   305      33.780  31.906  85.698  1.00  0.00           H
ATOM   4760  CA  TYR   305      32.349  31.697  87.304  1.00  0.00           C
ATOM   4761  HA  TYR   305      32.253  32.451  88.086  1.00  0.00           H
ATOM   4762  CB  TYR   305      31.246  31.975  86.311  1.00  0.00           C
ATOM   4763  HB2 TYR   305      31.312  33.034  86.058  1.00  0.00           H
ATOM   4764  HB3 TYR   305      31.498  31.477  85.375  1.00  0.00           H
ATOM   4765  CG  TYR   305      29.870  31.452  86.615  1.00  0.00           C
ATOM   4766  CD1 TYR   305      29.106  32.025  87.671  1.00  0.00           C
ATOM   4767  HD1 TYR   305      29.507  32.892  88.174  1.00  0.00           H
ATOM   4768  CE1 TYR   305      27.904  31.450  88.113  1.00  0.00           C
ATOM   4769  HE1 TYR   305      27.389  31.828  88.983  1.00  0.00           H
ATOM   4770  CZ  TYR   305      27.443  30.331  87.453  1.00  0.00           C
ATOM   4771  OH  TYR   305      26.268  29.730  87.892  1.00  0.00           O
ATOM   4772  HH  TYR   305      26.236  28.858  87.491  1.00  0.00           H
ATOM   4773  CE2 TYR   305      28.054  29.903  86.256  1.00  0.00           C
ATOM   4774  HE2 TYR   305      27.650  29.107  85.649  1.00  0.00           H
ATOM   4775  CD2 TYR   305      29.281  30.440  85.839  1.00  0.00           C
ATOM   4776  HD2 TYR   305      29.715  30.073  84.921  1.00  0.00           H
ATOM   4777  C   TYR   305      32.141  30.307  87.972  1.00  0.00           C
ATOM   4778  O   TYR   305      31.606  30.182  89.105  1.00  0.00           O
ATOM   4779  N   LYS   306      32.616  29.303  87.309  1.00  0.00           N
ATOM   4780  H   LYS   306      32.847  29.444  86.336  1.00  0.00           H
ATOM   4781  CA  LYS   306      32.531  27.867  87.845  1.00  0.00           C
ATOM   4782  HA  LYS   306      31.507  27.684  88.171  1.00  0.00           H
ATOM   4783  CB  LYS   306      32.912  26.937  86.714  1.00  0.00           C
ATOM   4784  HB2 LYS   306      33.794  27.323  86.203  1.00  0.00           H
ATOM   4785  HB3 LYS   306      33.244  26.041  87.239  1.00  0.00           H
ATOM   4786  CG  LYS   306      31.669  26.620  85.772  1.00  0.00           C
ATOM   4787  HG2 LYS   306      30.694  26.565  86.256  1.00  0.00           H
ATOM   4788  HG3 LYS   306      31.464  27.371  85.009  1.00  0.00           H
ATOM   4789  CD  LYS   306      32.003  25.306  85.122  1.00  0.00           C
ATOM   4790  HD2 LYS   306      32.933  25.394  84.562  1.00  0.00           H
ATOM   4791  HD3 LYS   306      32.023  24.463  85.812  1.00  0.00           H
ATOM   4792  CE  LYS   306      31.008  24.764  84.077  1.00  0.00           C
ATOM   4793  HE2 LYS   306      31.344  23.784  83.738  1.00  0.00           H
ATOM   4794  HE3 LYS   306      30.057  24.592  84.580  1.00  0.00           H
ATOM   4795  NZ  LYS   306      30.911  25.628  82.880  1.00  0.00           N
ATOM   4796  HZ1 LYS   306      31.789  25.965  82.512  1.00  0.00           H
ATOM   4797  HZ2 LYS   306      30.353  26.411  83.190  1.00  0.00           H
ATOM   4798  HZ3 LYS   306      30.372  25.208  82.136  1.00  0.00           H
ATOM   4799  C   LYS   306      33.430  27.540  89.060  1.00  0.00           C
ATOM   4800  O   LYS   306      32.951  26.913  89.972  1.00  0.00           O
ATOM   4801  N   GLN   307      34.567  28.229  89.128  1.00  0.00           N
ATOM   4802  H   GLN   307      34.772  28.793  88.316  1.00  0.00           H
ATOM   4803  CA  GLN   307      35.450  28.348  90.304  1.00  0.00           C
ATOM   4804  HA  GLN   307      35.629  27.407  90.825  1.00  0.00           H
ATOM   4805  CB  GLN   307      36.853  28.720  89.805  1.00  0.00           C
ATOM   4806  HB2 GLN   307      36.746  29.452  89.005  1.00  0.00           H
ATOM   4807  HB3 GLN   307      37.524  29.053  90.597  1.00  0.00           H
ATOM   4808  CG  GLN   307      37.466  27.500  89.190  1.00  0.00           C
ATOM   4809  HG2 GLN   307      37.849  26.770  89.902  1.00  0.00           H
ATOM   4810  HG3 GLN   307      36.824  27.081  88.416  1.00  0.00           H
ATOM   4811  CD  GLN   307      38.770  27.857  88.465  1.00  0.00           C
ATOM   4812  OE1 GLN   307      39.823  28.051  88.998  1.00  0.00           O
ATOM   4813  NE2 GLN   307      38.825  27.719  87.187  1.00  0.00           N
ATOM   4814 HE21 GLN   307      39.652  27.964  86.662  1.00  0.00           H
ATOM   4815 HE22 GLN   307      37.944  27.663  86.696  1.00  0.00           H
ATOM   4816  C   GLN   307      35.032  29.454  91.345  1.00  0.00           C
ATOM   4817  O   GLN   307      35.662  29.698  92.361  1.00  0.00           O
ATOM   4818  N   GLY   308      33.897  30.143  91.116  1.00  0.00           N
ATOM   4819  H   GLY   308      33.443  30.003  90.225  1.00  0.00           H
ATOM   4820  CA  GLY   308      33.171  31.041  92.032  1.00  0.00           C
ATOM   4821  HA2 GLY   308      32.182  31.131  91.584  1.00  0.00           H
ATOM   4822  HA3 GLY   308      32.951  30.568  92.989  1.00  0.00           H
ATOM   4823  C   GLY   308      33.722  32.424  92.213  1.00  0.00           C
ATOM   4824  O   GLY   308      33.400  33.070  93.155  1.00  0.00           O
ATOM   4825  N   PHE   309      34.638  32.862  91.358  1.00  0.00           N
ATOM   4826  H   PHE   309      34.890  32.375  90.510  1.00  0.00           H
ATOM   4827  CA  PHE   309      35.323  34.115  91.535  1.00  0.00           C
ATOM   4828  HA  PHE   309      35.526  34.221  92.601  1.00  0.00           H
ATOM   4829  CB  PHE   309      36.661  34.059  90.778  1.00  0.00           C
ATOM   4830  HB2 PHE   309      36.467  33.499  89.863  1.00  0.00           H
ATOM   4831  HB3 PHE   309      37.111  35.037  90.606  1.00  0.00           H
ATOM   4832  CG  PHE   309      37.712  33.280  91.492  1.00  0.00           C
ATOM   4833  CD1 PHE   309      38.356  33.775  92.659  1.00  0.00           C
ATOM   4834  HD1 PHE   309      38.117  34.756  93.042  1.00  0.00           H
ATOM   4835  CE1 PHE   309      39.285  32.993  93.357  1.00  0.00           C
ATOM   4836  HE1 PHE   309      39.744  33.442  94.226  1.00  0.00           H
ATOM   4837  CZ  PHE   309      39.691  31.699  92.894  1.00  0.00           C
ATOM   4838  HZ  PHE   309      40.503  31.185  93.387  1.00  0.00           H
ATOM   4839  CE2 PHE   309      39.070  31.196  91.757  1.00  0.00           C
ATOM   4840  HE2 PHE   309      39.435  30.294  91.288  1.00  0.00           H
ATOM   4841  CD2 PHE   309      38.079  31.961  91.084  1.00  0.00           C
ATOM   4842  HD2 PHE   309      37.545  31.504  90.263  1.00  0.00           H
ATOM   4843  C   PHE   309      34.500  35.279  91.051  1.00  0.00           C
ATOM   4844  O   PHE   309      34.694  36.400  91.506  1.00  0.00           O
ATOM   4845  N   ILE   310      33.680  35.113  90.036  1.00  0.00           N
ATOM   4846  H   ILE   310      33.549  34.239  89.547  1.00  0.00           H
ATOM   4847  CA  ILE   310      32.935  36.234  89.447  1.00  0.00           C
ATOM   4848  HA  ILE   310      32.975  37.077  90.137  1.00  0.00           H
ATOM   4849  CB  ILE   310      33.607  36.615  88.140  1.00  0.00           C
ATOM   4850  HB  ILE   310      32.972  37.485  87.972  1.00  0.00           H
ATOM   4851  CG2 ILE   310      35.164  36.941  88.184  1.00  0.00           C
ATOM   4852 HG21 ILE   310      35.474  37.547  87.332  1.00  0.00           H
ATOM   4853 HG22 ILE   310      35.625  35.958  88.092  1.00  0.00           H
ATOM   4854 HG23 ILE   310      35.456  37.291  89.174  1.00  0.00           H
ATOM   4855  CG1 ILE   310      33.195  35.639  87.076  1.00  0.00           C
ATOM   4856 HG12 ILE   310      33.510  34.621  87.305  1.00  0.00           H
ATOM   4857 HG13 ILE   310      32.127  35.501  86.905  1.00  0.00           H
ATOM   4858  CD1 ILE   310      33.860  36.086  85.742  1.00  0.00           C
ATOM   4859 HD11 ILE   310      34.837  35.604  85.704  1.00  0.00           H
ATOM   4860 HD12 ILE   310      33.819  37.170  85.630  1.00  0.00           H
ATOM   4861 HD13 ILE   310      33.241  35.812  84.887  1.00  0.00           H
ATOM   4862  C   ILE   310      31.454  35.790  89.297  1.00  0.00           C
ATOM   4863  O   ILE   310      31.068  34.587  89.469  1.00  0.00           O
ATOM   4864  N   PHE   311      30.616  36.792  88.771  1.00  0.00           N
ATOM   4865  H   PHE   311      30.937  37.749  88.748  1.00  0.00           H
ATOM   4866  CA  PHE   311      29.213  36.560  88.363  1.00  0.00           C
ATOM   4867  HA  PHE   311      28.738  37.535  88.251  1.00  0.00           H
ATOM   4868  CB  PHE   311      29.095  35.968  86.909  1.00  0.00           C
ATOM   4869  HB2 PHE   311      29.464  34.950  87.031  1.00  0.00           H
ATOM   4870  HB3 PHE   311      28.096  35.882  86.482  1.00  0.00           H
ATOM   4871  CG  PHE   311      29.874  36.636  85.782  1.00  0.00           C
ATOM   4872  CD1 PHE   311      30.218  37.977  85.808  1.00  0.00           C
ATOM   4873  HD1 PHE   311      29.898  38.598  86.632  1.00  0.00           H
ATOM   4874  CE1 PHE   311      31.042  38.538  84.791  1.00  0.00           C
ATOM   4875  HE1 PHE   311      31.212  39.605  84.796  1.00  0.00           H
ATOM   4876  CZ  PHE   311      31.405  37.792  83.653  1.00  0.00           C
ATOM   4877  HZ  PHE   311      31.963  38.187  82.817  1.00  0.00           H
ATOM   4878  CE2 PHE   311      30.948  36.473  83.617  1.00  0.00           C
ATOM   4879  HE2 PHE   311      31.346  35.839  82.839  1.00  0.00           H
ATOM   4880  CD2 PHE   311      30.291  35.832  84.663  1.00  0.00           C
ATOM   4881  HD2 PHE   311      30.151  34.762  84.670  1.00  0.00           H
ATOM   4882  C   PHE   311      28.348  35.878  89.403  1.00  0.00           C
ATOM   4883  O   PHE   311      27.386  35.119  88.986  1.00  0.00           O
ATOM   4884  N   LYS   312      28.499  35.986  90.699  1.00  0.00           N
ATOM   4885  H   LYS   312      29.333  36.406  91.083  1.00  0.00           H
ATOM   4886  CA  LYS   312      27.465  35.553  91.748  1.00  0.00           C
ATOM   4887  HA  LYS   312      27.228  34.514  91.521  1.00  0.00           H
ATOM   4888  CB  LYS   312      28.062  35.652  93.156  1.00  0.00           C
ATOM   4889  HB2 LYS   312      29.018  35.130  93.145  1.00  0.00           H
ATOM   4890  HB3 LYS   312      28.247  36.714  93.320  1.00  0.00           H
ATOM   4891  CG  LYS   312      27.141  35.129  94.291  1.00  0.00           C
ATOM   4892  HG2 LYS   312      26.234  35.721  94.414  1.00  0.00           H
ATOM   4893  HG3 LYS   312      26.875  34.082  94.143  1.00  0.00           H
ATOM   4894  CD  LYS   312      27.925  35.218  95.654  1.00  0.00           C
ATOM   4895  HD2 LYS   312      28.923  34.782  95.609  1.00  0.00           H
ATOM   4896  HD3 LYS   312      28.032  36.261  95.951  1.00  0.00           H
ATOM   4897  CE  LYS   312      27.204  34.427  96.790  1.00  0.00           C
ATOM   4898  HE2 LYS   312      26.181  34.796  96.860  1.00  0.00           H
ATOM   4899  HE3 LYS   312      27.096  33.380  96.508  1.00  0.00           H
ATOM   4900  NZ  LYS   312      27.875  34.481  98.161  1.00  0.00           N
ATOM   4901  HZ1 LYS   312      27.618  35.409  98.467  1.00  0.00           H
ATOM   4902  HZ2 LYS   312      28.879  34.369  98.174  1.00  0.00           H
ATOM   4903  HZ3 LYS   312      27.375  33.925  98.840  1.00  0.00           H
ATOM   4904  C   LYS   312      26.080  36.238  91.504  1.00  0.00           C
ATOM   4905  O   LYS   312      25.938  37.409  91.165  1.00  0.00           O
ATOM   4906  N   ASN   313      25.012  35.560  91.773  1.00  0.00           N
ATOM   4907  H   ASN   313      24.990  34.619  92.138  1.00  0.00           H
ATOM   4908  CA  ASN   313      23.634  36.108  91.644  1.00  0.00           C
ATOM   4909  HA  ASN   313      22.946  35.316  91.940  1.00  0.00           H
ATOM   4910  CB  ASN   313      23.287  37.228  92.713  1.00  0.00           C
ATOM   4911  HB2 ASN   313      23.884  38.123  92.533  1.00  0.00           H
ATOM   4912  HB3 ASN   313      22.218  37.438  92.684  1.00  0.00           H
ATOM   4913  CG  ASN   313      23.534  36.787  94.104  1.00  0.00           C
ATOM   4914  OD1 ASN   313      23.025  35.868  94.685  1.00  0.00           O
ATOM   4915  ND2 ASN   313      24.479  37.461  94.719  1.00  0.00           N
ATOM   4916 HD21 ASN   313      24.843  38.313  94.317  1.00  0.00           H
ATOM   4917 HD22 ASN   313      24.655  37.201  95.679  1.00  0.00           H
ATOM   4918  C   ASN   313      23.195  36.446  90.195  1.00  0.00           C
ATOM   4919  O   ASN   313      22.120  36.991  89.990  1.00  0.00           O
ATOM   4920  N   GLN   314      24.014  35.994  89.210  1.00  0.00           N
ATOM   4921  H   GLN   314      24.872  35.475  89.331  1.00  0.00           H
ATOM   4922  CA  GLN   314      23.731  36.429  87.754  1.00  0.00           C
ATOM   4923  HA  GLN   314      23.050  37.281  87.748  1.00  0.00           H
ATOM   4924  CB  GLN   314      25.038  36.965  87.050  1.00  0.00           C
ATOM   4925  HB2 GLN   314      25.776  36.164  86.996  1.00  0.00           H
ATOM   4926  HB3 GLN   314      24.724  37.298  86.060  1.00  0.00           H
ATOM   4927  CG  GLN   314      25.741  38.090  87.827  1.00  0.00           C
ATOM   4928  HG2 GLN   314      26.240  37.500  88.594  1.00  0.00           H
ATOM   4929  HG3 GLN   314      26.500  38.660  87.290  1.00  0.00           H
ATOM   4930  CD  GLN   314      24.752  39.072  88.397  1.00  0.00           C
ATOM   4931  OE1 GLN   314      23.979  39.692  87.686  1.00  0.00           O
ATOM   4932  NE2 GLN   314      24.670  39.263  89.641  1.00  0.00           N
ATOM   4933 HE21 GLN   314      23.952  39.908  89.937  1.00  0.00           H
ATOM   4934 HE22 GLN   314      25.386  38.794  90.177  1.00  0.00           H
ATOM   4935  C   GLN   314      23.094  35.389  86.851  1.00  0.00           C
ATOM   4936  O   GLN   314      23.486  34.248  86.943  1.00  0.00           O
ATOM   4937  N   ASP   315      22.218  35.724  85.884  1.00  0.00           N
ATOM   4938  H   ASP   315      21.913  36.665  85.681  1.00  0.00           H
ATOM   4939  CA  ASP   315      21.836  34.682  84.871  1.00  0.00           C
ATOM   4940  HA  ASP   315      21.737  33.697  85.327  1.00  0.00           H
ATOM   4941  CB  ASP   315      20.533  35.124  84.263  1.00  0.00           C
ATOM   4942  HB2 ASP   315      19.892  35.326  85.120  1.00  0.00           H
ATOM   4943  HB3 ASP   315      20.614  36.103  83.789  1.00  0.00           H
ATOM   4944  CG  ASP   315      19.901  34.023  83.389  1.00  0.00           C
ATOM   4945  OD1 ASP   315      20.562  33.019  83.047  1.00  0.00           O
ATOM   4946  OD2 ASP   315      18.745  34.191  83.003  1.00  0.00           O
ATOM   4947  C   ASP   315      22.931  34.559  83.777  1.00  0.00           C
ATOM   4948  O   ASP   315      23.262  35.490  83.105  1.00  0.00           O
ATOM   4949  N   LEU   316      23.385  33.363  83.552  1.00  0.00           N
ATOM   4950  H   LEU   316      22.950  32.650  84.121  1.00  0.00           H
ATOM   4951  CA  LEU   316      24.415  33.086  82.507  1.00  0.00           C
ATOM   4952  HA  LEU   316      24.665  34.069  82.106  1.00  0.00           H
ATOM   4953  CB  LEU   316      25.621  32.560  83.197  1.00  0.00           C
ATOM   4954  HB2 LEU   316      25.224  31.829  83.901  1.00  0.00           H
ATOM   4955  HB3 LEU   316      26.328  31.985  82.597  1.00  0.00           H
ATOM   4956  CG  LEU   316      26.542  33.643  83.893  1.00  0.00           C
ATOM   4957  HG  LEU   316      25.870  34.440  84.214  1.00  0.00           H
ATOM   4958  CD1 LEU   316      27.249  33.153  85.122  1.00  0.00           C
ATOM   4959 HD11 LEU   316      26.608  33.120  86.004  1.00  0.00           H
ATOM   4960 HD12 LEU   316      28.085  33.844  85.229  1.00  0.00           H
ATOM   4961 HD13 LEU   316      27.727  32.210  84.855  1.00  0.00           H
ATOM   4962  CD2 LEU   316      27.617  34.199  82.897  1.00  0.00           C
ATOM   4963 HD21 LEU   316      28.015  35.119  83.325  1.00  0.00           H
ATOM   4964 HD22 LEU   316      28.456  33.512  82.786  1.00  0.00           H
ATOM   4965 HD23 LEU   316      27.037  34.450  82.009  1.00  0.00           H
ATOM   4966  C   LEU   316      23.882  32.136  81.453  1.00  0.00           C
ATOM   4967  O   LEU   316      24.729  31.523  80.767  1.00  0.00           O
ATOM   4968  N   SER   317      22.533  32.067  81.270  1.00  0.00           N
ATOM   4969  H   SER   317      21.920  32.570  81.896  1.00  0.00           H
ATOM   4970  CA  SER   317      21.932  31.140  80.254  1.00  0.00           C
ATOM   4971  HA  SER   317      22.545  30.240  80.285  1.00  0.00           H
ATOM   4972  CB  SER   317      20.527  30.773  80.676  1.00  0.00           C
ATOM   4973  HB2 SER   317      20.099  30.139  79.901  1.00  0.00           H
ATOM   4974  HB3 SER   317      20.665  30.263  81.629  1.00  0.00           H
ATOM   4975  OG  SER   317      19.746  31.886  80.814  1.00  0.00           O
ATOM   4976  HG  SER   317      20.062  32.419  81.548  1.00  0.00           H
ATOM   4977  C   SER   317      21.922  31.807  78.829  1.00  0.00           C
ATOM   4978  O   SER   317      21.879  31.010  77.877  1.00  0.00           O
ATOM   4979  N   LYS   318      22.270  33.073  78.633  1.00  0.00           N
ATOM   4980  H   LYS   318      22.222  33.638  79.468  1.00  0.00           H
ATOM   4981  CA  LYS   318      22.572  33.694  77.308  1.00  0.00           C
ATOM   4982  HA  LYS   318      22.162  33.260  76.396  1.00  0.00           H
ATOM   4983  CB  LYS   318      22.002  35.083  77.214  1.00  0.00           C
ATOM   4984  HB2 LYS   318      20.940  35.022  77.455  1.00  0.00           H
ATOM   4985  HB3 LYS   318      22.433  35.713  77.992  1.00  0.00           H
ATOM   4986  CG  LYS   318      22.156  35.762  75.853  1.00  0.00           C
ATOM   4987  HG2 LYS   318      23.189  35.977  75.580  1.00  0.00           H
ATOM   4988  HG3 LYS   318      21.680  35.117  75.115  1.00  0.00           H
ATOM   4989  CD  LYS   318      21.399  37.153  75.819  1.00  0.00           C
ATOM   4990  HD2 LYS   318      20.342  36.951  75.990  1.00  0.00           H
ATOM   4991  HD3 LYS   318      21.802  37.846  76.558  1.00  0.00           H
ATOM   4992  CE  LYS   318      21.636  37.756  74.433  1.00  0.00           C
ATOM   4993  HE2 LYS   318      22.690  37.716  74.157  1.00  0.00           H
ATOM   4994  HE3 LYS   318      21.217  37.129  73.646  1.00  0.00           H
ATOM   4995  NZ  LYS   318      21.085  39.107  74.326  1.00  0.00           N
ATOM   4996  HZ1 LYS   318      21.367  39.694  73.554  1.00  0.00           H
ATOM   4997  HZ2 LYS   318      21.602  39.564  75.064  1.00  0.00           H
ATOM   4998  HZ3 LYS   318      20.097  39.027  74.518  1.00  0.00           H
ATOM   4999  C   LYS   318      24.115  33.700  77.002  1.00  0.00           C
ATOM   5000  O   LYS   318      24.531  33.524  75.852  1.00  0.00           O
ATOM   5001  N   PHE   319      24.890  33.830  78.088  1.00  0.00           N
ATOM   5002  H   PHE   319      24.491  33.874  79.015  1.00  0.00           H
ATOM   5003  CA  PHE   319      26.332  33.679  78.039  1.00  0.00           C
ATOM   5004  HA  PHE   319      26.787  34.356  77.316  1.00  0.00           H
ATOM   5005  CB  PHE   319      26.937  34.050  79.383  1.00  0.00           C
ATOM   5006  HB2 PHE   319      26.393  34.874  79.844  1.00  0.00           H
ATOM   5007  HB3 PHE   319      26.667  33.309  80.135  1.00  0.00           H
ATOM   5008  CG  PHE   319      28.423  34.429  79.335  1.00  0.00           C
ATOM   5009  CD1 PHE   319      28.714  35.732  78.953  1.00  0.00           C
ATOM   5010  HD1 PHE   319      27.921  36.356  78.566  1.00  0.00           H
ATOM   5011  CE1 PHE   319      30.042  36.124  78.853  1.00  0.00           C
ATOM   5012  HE1 PHE   319      30.296  37.109  78.491  1.00  0.00           H
ATOM   5013  CZ  PHE   319      31.004  35.251  79.297  1.00  0.00           C
ATOM   5014  HZ  PHE   319      32.041  35.549  79.326  1.00  0.00           H
ATOM   5015  CE2 PHE   319      30.699  33.976  79.784  1.00  0.00           C
ATOM   5016  HE2 PHE   319      31.492  33.265  79.963  1.00  0.00           H
ATOM   5017  CD2 PHE   319      29.375  33.551  79.747  1.00  0.00           C
ATOM   5018  HD2 PHE   319      29.139  32.626  80.253  1.00  0.00           H
ATOM   5019  C   PHE   319      26.789  32.214  77.701  1.00  0.00           C
ATOM   5020  O   PHE   319      27.908  32.001  77.294  1.00  0.00           O
ATOM   5021  N   ASP   320      25.929  31.251  77.840  1.00  0.00           N
ATOM   5022  H   ASP   320      25.019  31.492  78.206  1.00  0.00           H
ATOM   5023  CA  ASP   320      26.123  29.876  77.376  1.00  0.00           C
ATOM   5024  HA  ASP   320      27.043  29.587  77.884  1.00  0.00           H
ATOM   5025  CB  ASP   320      25.022  28.872  77.888  1.00  0.00           C
ATOM   5026  HB2 ASP   320      24.711  29.111  78.905  1.00  0.00           H
ATOM   5027  HB3 ASP   320      24.105  29.038  77.322  1.00  0.00           H
ATOM   5028  CG  ASP   320      25.420  27.401  77.842  1.00  0.00           C
ATOM   5029  OD1 ASP   320      24.585  26.623  77.308  1.00  0.00           O
ATOM   5030  OD2 ASP   320      26.581  27.106  78.208  1.00  0.00           O
ATOM   5031  C   ASP   320      26.320  29.563  75.878  1.00  0.00           C
ATOM   5032  O   ASP   320      26.738  28.491  75.463  1.00  0.00           O
ATOM   5033  N   LYS   321      25.858  30.520  75.012  1.00  0.00           N
ATOM   5034  H   LYS   321      25.313  31.286  75.381  1.00  0.00           H
ATOM   5035  CA  LYS   321      25.648  30.326  73.587  1.00  0.00           C
ATOM   5036  HA  LYS   321      25.342  29.308  73.349  1.00  0.00           H
ATOM   5037  CB  LYS   321      24.540  31.283  73.089  1.00  0.00           C
ATOM   5038  HB2 LYS   321      24.495  32.256  73.577  1.00  0.00           H
[truncated: 179,177 more chars]
