# Supplementary material for: Worth the Weight: Sub-Pocket EXplorer (SubPEx), a Weighted Ensemble Method to Enhance Binding-Pocket Conformational Sampling
Source: J Chem Theory Comput. 2023 Aug 16;19(17):5677–89. doi: 10.1021/acs.jctc.3c00478 (PMC10500992; doi:10.1021/acs.jctc.3c00478)
Supplement: Supplementary file 2 — ct3c00478_si_002.zip [file ct3c00478_si_002.zip › clustered_structures/HXK2/subpex/rep.c17.aligned.pdb]

HELIX    1   1 LYS      4  ILE     16  1                                  13
HELIX    2   2 THR     21  LEU     39  1                                  19
HELIX    3   3 MET    101  THR    103  1                                   3
HELIX    4   4 GLU    109  GLN    125  1                                  17
HELIX    5   5 VAL    171  ARG    182  1                                  12
HELIX    6   6 ASP    194  THR    205  1                                  12
HELIX    7   7 CYS    227  ASP    229  1                                   3
HELIX    8   8 GLU    231  LEU    233  1                                   3
HELIX    9   9 TYR    253  SER    255  1                                   3
HELIX   10  10 LYS    267  GLU    275  1                                   9
HELIX   11  11 THR    283  SER    288  1                                   6
HELIX   12  12 GLY    290  LYS    306  1                                  17
HELIX   13  13 SER    328  GLU    335  1                                   8
HELIX   14  14 GLU    342  ASN    350  1                                   9
HELIX   15  15 VAL    358  SER    379  1                                  22
HELIX   16  16 CYS    381  ARG    390  1                                  10
HELIX   17  17 SER    402  ARG    406  1                                   5
HELIX   18  18 PHE    410  TYR    422  1                                  13
HELIX   19  19 GLY    442  ALA    459  1                                  18
SHEET    1   1 1 GLY    63  LEU    70  0
SHEET    2   2 1 ASN    74  LEU    82  0
SHEET    3   3 1 PHE    88  ARG    96  0
SHEET    4   4 1 ILE   134  THR   139  0
SHEET    5   5 1 ILE   186  ILE   192  0
SHEET    6   6 1 THR   209  PHE   215  0
SHEET    7   7 1 VAL   219  VAL   226  0
SHEET    8   8 1 PRO   246  ASN   250  0
SHEET    9   9 1 GLY   395  ASP   400  0
SHEET   10  10 1 ILE   434  PRO   438  0
CRYST1   79.730   70.720  109.554  90.00  90.00  90.00               1
ATOM      1  N   ASP     1      43.475  47.737  93.569  1.00  0.00           N
ATOM      2  H1  ASP     1      43.210  47.453  94.501  1.00  0.00           H
ATOM      3  H2  ASP     1      44.320  47.274  93.263  1.00  0.00           H
ATOM      4  H3  ASP     1      43.677  48.722  93.667  1.00  0.00           H
ATOM      5  CA  ASP     1      42.352  47.499  92.651  1.00  0.00           C
ATOM      6  HA  ASP     1      41.473  48.108  92.860  1.00  0.00           H
ATOM      7  CB  ASP     1      42.723  47.707  91.179  1.00  0.00           C
ATOM      8  HB2 ASP     1      43.661  47.231  90.895  1.00  0.00           H
ATOM      9  HB3 ASP     1      41.901  47.408  90.528  1.00  0.00           H
ATOM     10  CG  ASP     1      42.908  49.178  90.860  1.00  0.00           C
ATOM     11  OD1 ASP     1      42.705  50.030  91.740  1.00  0.00           O
ATOM     12  OD2 ASP     1      43.292  49.529  89.733  1.00  0.00           O
ATOM     13  C   ASP     1      41.740  46.155  92.842  1.00  0.00           C
ATOM     14  O   ASP     1      40.542  46.133  92.991  1.00  0.00           O
ATOM     15  N   VAL     2      42.571  45.070  92.806  1.00  0.00           N
ATOM     16  H   VAL     2      43.571  45.190  92.736  1.00  0.00           H
ATOM     17  CA  VAL     2      42.083  43.659  92.894  1.00  0.00           C
ATOM     18  HA  VAL     2      41.042  43.821  92.616  1.00  0.00           H
ATOM     19  CB  VAL     2      42.683  42.951  91.687  1.00  0.00           C
ATOM     20  HB  VAL     2      43.766  42.904  91.792  1.00  0.00           H
ATOM     21  CG1 VAL     2      42.112  41.458  91.721  1.00  0.00           C
ATOM     22 HG11 VAL     2      42.656  40.966  90.916  1.00  0.00           H
ATOM     23 HG12 VAL     2      42.290  40.911  92.647  1.00  0.00           H
ATOM     24 HG13 VAL     2      41.027  41.509  91.632  1.00  0.00           H
ATOM     25  CG2 VAL     2      42.248  43.560  90.388  1.00  0.00           C
ATOM     26 HG21 VAL     2      42.824  44.485  90.421  1.00  0.00           H
ATOM     27 HG22 VAL     2      41.166  43.663  90.304  1.00  0.00           H
ATOM     28 HG23 VAL     2      42.621  42.965  89.555  1.00  0.00           H
ATOM     29  C   VAL     2      42.461  43.003  94.262  1.00  0.00           C
ATOM     30  O   VAL     2      43.636  43.011  94.533  1.00  0.00           O
ATOM     31  N   PRO     3      41.567  42.382  95.015  1.00  0.00           N
ATOM     32  CD  PRO     3      40.154  42.304  94.723  1.00  0.00           C
ATOM     33  HD2 PRO     3      39.886  41.864  93.762  1.00  0.00           H
ATOM     34  HD3 PRO     3      39.628  43.251  94.853  1.00  0.00           H
ATOM     35  CG  PRO     3      39.568  41.352  95.683  1.00  0.00           C
ATOM     36  HG2 PRO     3      39.519  40.313  95.358  1.00  0.00           H
ATOM     37  HG3 PRO     3      38.602  41.688  96.058  1.00  0.00           H
ATOM     38  CB  PRO     3      40.554  41.403  96.890  1.00  0.00           C
ATOM     39  HB2 PRO     3      40.509  40.559  97.578  1.00  0.00           H
ATOM     40  HB3 PRO     3      40.418  42.345  97.424  1.00  0.00           H
ATOM     41  CA  PRO     3      41.955  41.589  96.225  1.00  0.00           C
ATOM     42  HA  PRO     3      42.547  42.137  96.958  1.00  0.00           H
ATOM     43  C   PRO     3      42.726  40.328  95.913  1.00  0.00           C
ATOM     44  O   PRO     3      42.357  39.548  95.015  1.00  0.00           O
ATOM     45  N   LYS     4      43.750  39.988  96.678  1.00  0.00           N
ATOM     46  H   LYS     4      43.754  40.564  97.507  1.00  0.00           H
ATOM     47  CA  LYS     4      44.787  38.906  96.577  1.00  0.00           C
ATOM     48  HA  LYS     4      45.464  39.212  95.779  1.00  0.00           H
ATOM     49  CB  LYS     4      45.568  38.791  97.921  1.00  0.00           C
ATOM     50  HB2 LYS     4      46.039  39.733  98.202  1.00  0.00           H
ATOM     51  HB3 LYS     4      44.948  38.480  98.761  1.00  0.00           H
ATOM     52  CG  LYS     4      46.727  37.710  97.753  1.00  0.00           C
ATOM     53  HG2 LYS     4      47.196  37.850  96.779  1.00  0.00           H
ATOM     54  HG3 LYS     4      47.453  37.935  98.535  1.00  0.00           H
ATOM     55  CD  LYS     4      46.544  36.286  98.049  1.00  0.00           C
ATOM     56  HD2 LYS     4      45.760  35.968  97.362  1.00  0.00           H
ATOM     57  HD3 LYS     4      47.446  35.679  97.979  1.00  0.00           H
ATOM     58  CE  LYS     4      46.118  36.032  99.491  1.00  0.00           C
ATOM     59  HE2 LYS     4      46.846  36.091 100.300  1.00  0.00           H
ATOM     60  HE3 LYS     4      45.282  36.671  99.777  1.00  0.00           H
ATOM     61  NZ  LYS     4      45.497  34.659  99.587  1.00  0.00           N
ATOM     62  HZ1 LYS     4      46.194  33.938  99.473  1.00  0.00           H
ATOM     63  HZ2 LYS     4      44.835  34.526  98.836  1.00  0.00           H
ATOM     64  HZ3 LYS     4      45.080  34.495 100.494  1.00  0.00           H
ATOM     65  C   LYS     4      44.196  37.544  96.256  1.00  0.00           C
ATOM     66  O   LYS     4      44.683  36.985  95.266  1.00  0.00           O
ATOM     67  N   GLU     5      43.087  37.116  96.790  1.00  0.00           N
ATOM     68  H   GLU     5      42.769  37.703  97.548  1.00  0.00           H
ATOM     69  CA  GLU     5      42.290  35.917  96.476  1.00  0.00           C
ATOM     70  HA  GLU     5      42.889  35.033  96.696  1.00  0.00           H
ATOM     71  CB  GLU     5      41.101  35.756  97.379  1.00  0.00           C
ATOM     72  HB2 GLU     5      40.619  34.811  97.125  1.00  0.00           H
ATOM     73  HB3 GLU     5      41.439  35.533  98.391  1.00  0.00           H
ATOM     74  CG  GLU     5      40.151  37.002  97.375  1.00  0.00           C
ATOM     75  HG2 GLU     5      39.968  37.460  96.402  1.00  0.00           H
ATOM     76  HG3 GLU     5      39.188  36.574  97.655  1.00  0.00           H
ATOM     77  CD  GLU     5      40.438  38.015  98.517  1.00  0.00           C
ATOM     78  OE1 GLU     5      41.624  38.060  98.968  1.00  0.00           O
ATOM     79  OE2 GLU     5      39.482  38.598  99.146  1.00  0.00           O
ATOM     80  C   GLU     5      41.868  35.861  95.000  1.00  0.00           C
ATOM     81  O   GLU     5      41.842  34.804  94.368  1.00  0.00           O
ATOM     82  N   LEU     6      41.643  36.957  94.320  1.00  0.00           N
ATOM     83  H   LEU     6      41.737  37.812  94.849  1.00  0.00           H
ATOM     84  CA  LEU     6      41.262  37.171  92.927  1.00  0.00           C
ATOM     85  HA  LEU     6      40.883  36.298  92.395  1.00  0.00           H
ATOM     86  CB  LEU     6      40.277  38.310  92.872  1.00  0.00           C
ATOM     87  HB2 LEU     6      39.574  38.092  93.676  1.00  0.00           H
ATOM     88  HB3 LEU     6      40.817  39.233  93.081  1.00  0.00           H
ATOM     89  CG  LEU     6      39.500  38.426  91.525  1.00  0.00           C
ATOM     90  HG  LEU     6      40.197  38.570  90.698  1.00  0.00           H
ATOM     91  CD1 LEU     6      38.696  37.160  91.102  1.00  0.00           C
ATOM     92 HD11 LEU     6      39.370  36.340  90.854  1.00  0.00           H
ATOM     93 HD12 LEU     6      38.130  37.398  90.200  1.00  0.00           H
ATOM     94 HD13 LEU     6      37.994  36.861  91.880  1.00  0.00           H
ATOM     95  CD2 LEU     6      38.414  39.545  91.552  1.00  0.00           C
ATOM     96 HD21 LEU     6      37.898  39.591  90.592  1.00  0.00           H
ATOM     97 HD22 LEU     6      37.590  39.280  92.214  1.00  0.00           H
ATOM     98 HD23 LEU     6      38.828  40.541  91.708  1.00  0.00           H
ATOM     99  C   LEU     6      42.529  37.467  92.054  1.00  0.00           C
ATOM    100  O   LEU     6      42.688  37.039  90.927  1.00  0.00           O
ATOM    101  N   MET     7      43.448  38.225  92.588  1.00  0.00           N
ATOM    102  H   MET     7      43.282  38.514  93.542  1.00  0.00           H
ATOM    103  CA  MET     7      44.703  38.646  91.991  1.00  0.00           C
ATOM    104  HA  MET     7      44.481  39.220  91.091  1.00  0.00           H
ATOM    105  CB  MET     7      45.392  39.678  92.906  1.00  0.00           C
ATOM    106  HB2 MET     7      44.675  40.400  93.295  1.00  0.00           H
ATOM    107  HB3 MET     7      45.883  39.197  93.752  1.00  0.00           H
ATOM    108  CG  MET     7      46.584  40.464  92.238  1.00  0.00           C
ATOM    109  HG2 MET     7      47.089  41.083  92.979  1.00  0.00           H
ATOM    110  HG3 MET     7      47.268  39.653  91.994  1.00  0.00           H
ATOM    111  SD  MET     7      46.227  41.479  90.800  1.00  0.00           S
ATOM    112  CE  MET     7      47.878  41.921  90.303  1.00  0.00           C
ATOM    113  HE1 MET     7      48.578  41.155  90.637  1.00  0.00           H
ATOM    114  HE2 MET     7      47.833  42.084  89.226  1.00  0.00           H
ATOM    115  HE3 MET     7      48.114  42.870  90.783  1.00  0.00           H
ATOM    116  C   MET     7      45.681  37.473  91.607  1.00  0.00           C
ATOM    117  O   MET     7      46.248  37.446  90.532  1.00  0.00           O
ATOM    118  N   GLN     8      45.715  36.435  92.481  1.00  0.00           N
ATOM    119  H   GLN     8      45.120  36.423  93.297  1.00  0.00           H
ATOM    120  CA  GLN     8      46.423  35.212  92.212  1.00  0.00           C
ATOM    121  HA  GLN     8      47.405  35.520  91.853  1.00  0.00           H
ATOM    122  CB  GLN     8      46.731  34.445  93.533  1.00  0.00           C
ATOM    123  HB2 GLN     8      47.408  33.669  93.175  1.00  0.00           H
ATOM    124  HB3 GLN     8      47.271  35.044  94.266  1.00  0.00           H
ATOM    125  CG  GLN     8      45.508  33.729  94.142  1.00  0.00           C
ATOM    126  HG2 GLN     8      44.772  34.437  94.524  1.00  0.00           H
ATOM    127  HG3 GLN     8      44.996  33.029  93.481  1.00  0.00           H
ATOM    128  CD  GLN     8      45.883  32.714  95.240  1.00  0.00           C
ATOM    129  OE1 GLN     8      45.849  32.954  96.429  1.00  0.00           O
ATOM    130  NE2 GLN     8      46.115  31.432  94.951  1.00  0.00           N
ATOM    131 HE21 GLN     8      46.315  30.889  95.777  1.00  0.00           H
ATOM    132 HE22 GLN     8      45.875  31.009  94.066  1.00  0.00           H
ATOM    133  C   GLN     8      45.799  34.439  91.020  1.00  0.00           C
ATOM    134  O   GLN     8      46.498  33.875  90.201  1.00  0.00           O
ATOM    135  N   GLN     9      44.506  34.555  90.787  1.00  0.00           N
ATOM    136  H   GLN     9      43.998  35.220  91.351  1.00  0.00           H
ATOM    137  CA  GLN     9      43.927  34.019  89.564  1.00  0.00           C
ATOM    138  HA  GLN     9      44.438  33.070  89.402  1.00  0.00           H
ATOM    139  CB  GLN     9      42.389  33.734  89.667  1.00  0.00           C
ATOM    140  HB2 GLN     9      41.884  34.665  89.922  1.00  0.00           H
ATOM    141  HB3 GLN     9      42.067  33.337  88.704  1.00  0.00           H
ATOM    142  CG  GLN     9      41.957  32.759  90.751  1.00  0.00           C
ATOM    143  HG2 GLN     9      42.251  33.187  91.710  1.00  0.00           H
ATOM    144  HG3 GLN     9      40.872  32.665  90.784  1.00  0.00           H
ATOM    145  CD  GLN     9      42.487  31.385  90.610  1.00  0.00           C
ATOM    146  OE1 GLN     9      42.828  30.861  89.542  1.00  0.00           O
ATOM    147  NE2 GLN     9      42.533  30.650  91.709  1.00  0.00           N
ATOM    148 HE21 GLN     9      42.816  29.686  91.602  1.00  0.00           H
ATOM    149 HE22 GLN     9      42.333  31.096  92.592  1.00  0.00           H
ATOM    150  C   GLN     9      44.236  34.844  88.318  1.00  0.00           C
ATOM    151  O   GLN     9      44.368  34.227  87.282  1.00  0.00           O
ATOM    152  N   ILE    10      44.286  36.137  88.395  1.00  0.00           N
ATOM    153  H   ILE    10      44.280  36.443  89.358  1.00  0.00           H
ATOM    154  CA  ILE    10      44.860  37.014  87.342  1.00  0.00           C
ATOM    155  HA  ILE    10      44.243  36.929  86.448  1.00  0.00           H
ATOM    156  CB  ILE    10      44.946  38.568  87.681  1.00  0.00           C
ATOM    157  HB  ILE    10      45.624  38.690  88.525  1.00  0.00           H
ATOM    158  CG2 ILE    10      45.455  39.487  86.536  1.00  0.00           C
ATOM    159 HG21 ILE    10      44.734  39.546  85.720  1.00  0.00           H
ATOM    160 HG22 ILE    10      46.448  39.147  86.245  1.00  0.00           H
ATOM    161 HG23 ILE    10      45.598  40.508  86.893  1.00  0.00           H
ATOM    162  CG1 ILE    10      43.513  38.939  88.071  1.00  0.00           C
ATOM    163 HG12 ILE    10      42.837  38.716  87.246  1.00  0.00           H
ATOM    164 HG13 ILE    10      43.066  38.262  88.798  1.00  0.00           H
ATOM    165  CD1 ILE    10      43.252  40.298  88.509  1.00  0.00           C
ATOM    166 HD11 ILE    10      43.252  40.925  87.617  1.00  0.00           H
ATOM    167 HD12 ILE    10      44.129  40.557  89.100  1.00  0.00           H
ATOM    168 HD13 ILE    10      42.322  40.309  89.079  1.00  0.00           H
ATOM    169  C   ILE    10      46.272  36.570  86.986  1.00  0.00           C
ATOM    170  O   ILE    10      46.435  36.161  85.796  1.00  0.00           O
ATOM    171  N   GLU    11      47.229  36.491  87.944  1.00  0.00           N
ATOM    172  H   GLU    11      46.982  36.871  88.848  1.00  0.00           H
ATOM    173  CA  GLU    11      48.625  36.295  87.650  1.00  0.00           C
ATOM    174  HA  GLU    11      48.925  37.107  86.987  1.00  0.00           H
ATOM    175  CB  GLU    11      49.466  36.389  88.941  1.00  0.00           C
ATOM    176  HB2 GLU    11      49.056  35.714  89.692  1.00  0.00           H
ATOM    177  HB3 GLU    11      50.438  35.935  88.745  1.00  0.00           H
ATOM    178  CG  GLU    11      49.639  37.777  89.548  1.00  0.00           C
ATOM    179  HG2 GLU    11      48.716  38.357  89.547  1.00  0.00           H
ATOM    180  HG3 GLU    11      49.858  37.665  90.610  1.00  0.00           H
ATOM    181  CD  GLU    11      50.700  38.642  88.826  1.00  0.00           C
ATOM    182  OE1 GLU    11      51.673  38.143  88.219  1.00  0.00           O
ATOM    183  OE2 GLU    11      50.646  39.932  88.948  1.00  0.00           O
ATOM    184  C   GLU    11      48.939  34.967  86.900  1.00  0.00           C
ATOM    185  O   GLU    11      49.853  34.935  86.079  1.00  0.00           O
ATOM    186  N   ASN    12      48.173  33.910  87.036  1.00  0.00           N
ATOM    187  H   ASN    12      47.360  33.906  87.635  1.00  0.00           H
ATOM    188  CA  ASN    12      48.288  32.814  86.100  1.00  0.00           C
ATOM    189  HA  ASN    12      49.315  32.450  86.120  1.00  0.00           H
ATOM    190  CB  ASN    12      47.529  31.662  86.693  1.00  0.00           C
ATOM    191  HB2 ASN    12      47.800  31.488  87.734  1.00  0.00           H
ATOM    192  HB3 ASN    12      46.501  31.996  86.833  1.00  0.00           H
ATOM    193  CG  ASN    12      47.603  30.359  85.929  1.00  0.00           C
ATOM    194  OD1 ASN    12      48.633  29.933  85.469  1.00  0.00           O
ATOM    195  ND2 ASN    12      46.523  29.697  85.866  1.00  0.00           N
ATOM    196 HD21 ASN    12      45.669  30.146  86.167  1.00  0.00           H
ATOM    197 HD22 ASN    12      46.469  28.803  85.397  1.00  0.00           H
ATOM    198  C   ASN    12      47.842  33.144  84.649  1.00  0.00           C
ATOM    199  O   ASN    12      48.669  32.827  83.784  1.00  0.00           O
ATOM    200  N   PHE    13      46.692  33.767  84.395  1.00  0.00           N
ATOM    201  H   PHE    13      45.992  33.982  85.090  1.00  0.00           H
ATOM    202  CA  PHE    13      46.279  34.077  83.067  1.00  0.00           C
ATOM    203  HA  PHE    13      46.340  33.163  82.478  1.00  0.00           H
ATOM    204  CB  PHE    13      44.868  34.711  83.074  1.00  0.00           C
ATOM    205  HB2 PHE    13      44.758  35.568  83.739  1.00  0.00           H
ATOM    206  HB3 PHE    13      44.820  35.214  82.109  1.00  0.00           H
ATOM    207  CG  PHE    13      43.749  33.756  83.108  1.00  0.00           C
ATOM    208  CD1 PHE    13      43.392  33.032  81.903  1.00  0.00           C
ATOM    209  HD1 PHE    13      43.884  33.253  80.968  1.00  0.00           H
ATOM    210  CE1 PHE    13      42.350  32.078  81.959  1.00  0.00           C
ATOM    211  HE1 PHE    13      42.173  31.424  81.118  1.00  0.00           H
ATOM    212  CZ  PHE    13      41.736  31.785  83.222  1.00  0.00           C
ATOM    213  HZ  PHE    13      41.034  30.970  83.313  1.00  0.00           H
ATOM    214  CE2 PHE    13      41.971  32.649  84.301  1.00  0.00           C
ATOM    215  HE2 PHE    13      41.450  32.316  85.187  1.00  0.00           H
ATOM    216  CD2 PHE    13      42.962  33.616  84.287  1.00  0.00           C
ATOM    217  HD2 PHE    13      43.051  34.220  85.178  1.00  0.00           H
ATOM    218  C   PHE    13      47.213  35.084  82.383  1.00  0.00           C
ATOM    219  O   PHE    13      47.344  35.039  81.197  1.00  0.00           O
ATOM    220  N   GLU    14      47.904  35.878  83.281  1.00  0.00           N
ATOM    221  H   GLU    14      47.535  36.002  84.214  1.00  0.00           H
ATOM    222  CA  GLU    14      49.007  36.727  82.719  1.00  0.00           C
ATOM    223  HA  GLU    14      48.707  37.451  81.962  1.00  0.00           H
ATOM    224  CB  GLU    14      49.656  37.571  83.829  1.00  0.00           C
ATOM    225  HB2 GLU    14      48.865  37.967  84.466  1.00  0.00           H
ATOM    226  HB3 GLU    14      50.215  36.880  84.459  1.00  0.00           H
ATOM    227  CG  GLU    14      50.572  38.716  83.432  1.00  0.00           C
ATOM    228  HG2 GLU    14      51.579  38.356  83.647  1.00  0.00           H
ATOM    229  HG3 GLU    14      50.434  38.811  82.354  1.00  0.00           H
ATOM    230  CD  GLU    14      50.202  39.982  84.239  1.00  0.00           C
ATOM    231  OE1 GLU    14      49.828  40.994  83.602  1.00  0.00           O
ATOM    232  OE2 GLU    14      50.353  39.942  85.472  1.00  0.00           O
ATOM    233  C   GLU    14      50.008  35.886  82.021  1.00  0.00           C
ATOM    234  O   GLU    14      50.598  36.317  81.020  1.00  0.00           O
ATOM    235  N   LYS    15      50.293  34.732  82.584  1.00  0.00           N
ATOM    236  H   LYS    15      49.784  34.491  83.423  1.00  0.00           H
ATOM    237  CA  LYS    15      51.365  33.800  82.052  1.00  0.00           C
ATOM    238  HA  LYS    15      52.072  34.473  81.568  1.00  0.00           H
ATOM    239  CB  LYS    15      51.985  32.912  83.097  1.00  0.00           C
ATOM    240  HB2 LYS    15      51.279  32.102  83.275  1.00  0.00           H
ATOM    241  HB3 LYS    15      52.866  32.524  82.587  1.00  0.00           H
ATOM    242  CG  LYS    15      52.379  33.449  84.432  1.00  0.00           C
ATOM    243  HG2 LYS    15      53.074  34.261  84.219  1.00  0.00           H
ATOM    244  HG3 LYS    15      51.424  33.684  84.903  1.00  0.00           H
ATOM    245  CD  LYS    15      53.106  32.425  85.304  1.00  0.00           C
ATOM    246  HD2 LYS    15      52.420  31.604  85.515  1.00  0.00           H
ATOM    247  HD3 LYS    15      54.038  32.098  84.845  1.00  0.00           H
ATOM    248  CE  LYS    15      53.452  33.176  86.617  1.00  0.00           C
ATOM    249  HE2 LYS    15      54.111  34.041  86.551  1.00  0.00           H
ATOM    250  HE3 LYS    15      52.551  33.649  87.009  1.00  0.00           H
ATOM    251  NZ  LYS    15      54.051  32.296  87.585  1.00  0.00           N
ATOM    252  HZ1 LYS    15      53.447  31.590  87.983  1.00  0.00           H
ATOM    253  HZ2 LYS    15      54.383  32.828  88.377  1.00  0.00           H
ATOM    254  HZ3 LYS    15      54.787  31.709  87.219  1.00  0.00           H
ATOM    255  C   LYS    15      50.890  32.851  80.881  1.00  0.00           C
ATOM    256  O   LYS    15      51.566  32.608  79.877  1.00  0.00           O
ATOM    257  N   ILE    16      49.666  32.394  81.077  1.00  0.00           N
ATOM    258  H   ILE    16      49.152  32.560  81.930  1.00  0.00           H
ATOM    259  CA  ILE    16      48.953  31.443  80.176  1.00  0.00           C
ATOM    260  HA  ILE    16      49.762  30.727  80.034  1.00  0.00           H
ATOM    261  CB  ILE    16      47.727  30.859  80.881  1.00  0.00           C
ATOM    262  HB  ILE    16      47.265  31.609  81.524  1.00  0.00           H
ATOM    263  CG2 ILE    16      46.524  30.483  79.983  1.00  0.00           C
ATOM    264 HG21 ILE    16      46.089  31.341  79.472  1.00  0.00           H
ATOM    265 HG22 ILE    16      45.703  30.106  80.593  1.00  0.00           H
ATOM    266 HG23 ILE    16      46.785  29.793  79.180  1.00  0.00           H
ATOM    267  CG1 ILE    16      48.204  29.725  81.752  1.00  0.00           C
ATOM    268 HG12 ILE    16      49.173  29.972  82.187  1.00  0.00           H
ATOM    269 HG13 ILE    16      47.499  29.617  82.575  1.00  0.00           H
ATOM    270  CD1 ILE    16      48.238  28.389  81.029  1.00  0.00           C
ATOM    271 HD11 ILE    16      47.246  27.962  80.881  1.00  0.00           H
ATOM    272 HD12 ILE    16      48.856  27.664  81.560  1.00  0.00           H
ATOM    273 HD13 ILE    16      48.691  28.577  80.055  1.00  0.00           H
ATOM    274  C   ILE    16      48.659  32.048  78.828  1.00  0.00           C
ATOM    275  O   ILE    16      48.771  31.317  77.821  1.00  0.00           O
ATOM    276  N   PHE    17      48.317  33.399  78.735  1.00  0.00           N
ATOM    277  H   PHE    17      48.074  33.940  79.553  1.00  0.00           H
ATOM    278  CA  PHE    17      48.087  34.112  77.423  1.00  0.00           C
ATOM    279  HA  PHE    17      47.955  33.357  76.646  1.00  0.00           H
ATOM    280  CB  PHE    17      46.776  34.966  77.383  1.00  0.00           C
ATOM    281  HB2 PHE    17      46.910  35.655  78.216  1.00  0.00           H
ATOM    282  HB3 PHE    17      46.665  35.545  76.466  1.00  0.00           H
ATOM    283  CG  PHE    17      45.491  34.137  77.699  1.00  0.00           C
ATOM    284  CD1 PHE    17      45.130  33.061  76.847  1.00  0.00           C
ATOM    285  HD1 PHE    17      45.798  32.690  76.084  1.00  0.00           H
ATOM    286  CE1 PHE    17      43.969  32.385  76.973  1.00  0.00           C
ATOM    287  HE1 PHE    17      43.738  31.670  76.198  1.00  0.00           H
ATOM    288  CZ  PHE    17      42.937  32.829  77.849  1.00  0.00           C
ATOM    289  HZ  PHE    17      41.978  32.333  77.898  1.00  0.00           H
ATOM    290  CE2 PHE    17      43.172  33.918  78.608  1.00  0.00           C
ATOM    291  HE2 PHE    17      42.373  34.348  79.194  1.00  0.00           H
ATOM    292  CD2 PHE    17      44.440  34.623  78.558  1.00  0.00           C
ATOM    293  HD2 PHE    17      44.551  35.474  79.212  1.00  0.00           H
ATOM    294  C   PHE    17      49.322  34.881  76.905  1.00  0.00           C
ATOM    295  O   PHE    17      49.314  35.325  75.771  1.00  0.00           O
ATOM    296  N   THR    18      50.442  34.939  77.674  1.00  0.00           N
ATOM    297  H   THR    18      50.340  34.367  78.501  1.00  0.00           H
ATOM    298  CA  THR    18      51.756  35.414  77.390  1.00  0.00           C
ATOM    299  HA  THR    18      51.756  36.431  76.996  1.00  0.00           H
ATOM    300  CB  THR    18      52.593  35.539  78.680  1.00  0.00           C
ATOM    301  HB  THR    18      52.365  34.747  79.393  1.00  0.00           H
ATOM    302  CG2 THR    18      54.146  35.382  78.495  1.00  0.00           C
ATOM    303 HG21 THR    18      54.527  34.404  78.198  1.00  0.00           H
ATOM    304 HG22 THR    18      54.514  35.812  79.425  1.00  0.00           H
ATOM    305 HG23 THR    18      54.502  36.041  77.702  1.00  0.00           H
ATOM    306  OG1 THR    18      52.300  36.770  79.328  1.00  0.00           O
ATOM    307  HG1 THR    18      51.572  36.570  79.922  1.00  0.00           H
ATOM    308  C   THR    18      52.428  34.459  76.361  1.00  0.00           C
ATOM    309  O   THR    18      52.328  33.293  76.594  1.00  0.00           O
ATOM    310  N   VAL    19      53.195  34.980  75.420  1.00  0.00           N
ATOM    311  H   VAL    19      53.189  35.980  75.276  1.00  0.00           H
ATOM    312  CA  VAL    19      53.973  34.188  74.512  1.00  0.00           C
ATOM    313  HA  VAL    19      53.877  33.132  74.771  1.00  0.00           H
ATOM    314  CB  VAL    19      53.298  34.326  73.157  1.00  0.00           C
ATOM    315  HB  VAL    19      53.318  35.372  72.847  1.00  0.00           H
ATOM    316  CG1 VAL    19      54.066  33.473  72.121  1.00  0.00           C
ATOM    317 HG11 VAL    19      53.885  32.421  72.338  1.00  0.00           H
ATOM    318 HG12 VAL    19      53.582  33.538  71.146  1.00  0.00           H
ATOM    319 HG13 VAL    19      55.144  33.614  72.045  1.00  0.00           H
ATOM    320  CG2 VAL    19      51.809  33.995  73.149  1.00  0.00           C
ATOM    321 HG21 VAL    19      51.714  33.070  73.717  1.00  0.00           H
ATOM    322 HG22 VAL    19      51.512  33.734  72.133  1.00  0.00           H
ATOM    323 HG23 VAL    19      51.164  34.738  73.619  1.00  0.00           H
ATOM    324  C   VAL    19      55.377  34.868  74.440  1.00  0.00           C
ATOM    325  O   VAL    19      55.452  35.993  73.941  1.00  0.00           O
ATOM    326  N   PRO    20      56.421  34.219  74.910  1.00  0.00           N
ATOM    327  CD  PRO    20      56.340  32.920  75.677  1.00  0.00           C
ATOM    328  HD2 PRO    20      56.516  32.020  75.087  1.00  0.00           H
ATOM    329  HD3 PRO    20      55.395  32.789  76.204  1.00  0.00           H
ATOM    330  CG  PRO    20      57.451  33.051  76.664  1.00  0.00           C
ATOM    331  HG2 PRO    20      57.797  32.126  77.123  1.00  0.00           H
ATOM    332  HG3 PRO    20      57.095  33.743  77.426  1.00  0.00           H
ATOM    333  CB  PRO    20      58.535  33.816  75.931  1.00  0.00           C
ATOM    334  HB2 PRO    20      59.183  33.166  75.344  1.00  0.00           H
ATOM    335  HB3 PRO    20      59.178  34.357  76.624  1.00  0.00           H
ATOM    336  CA  PRO    20      57.779  34.734  75.008  1.00  0.00           C
ATOM    337  HA  PRO    20      57.794  35.732  75.445  1.00  0.00           H
ATOM    338  C   PRO    20      58.521  34.907  73.665  1.00  0.00           C
ATOM    339  O   PRO    20      58.272  34.159  72.716  1.00  0.00           O
ATOM    340  N   THR    21      59.592  35.786  73.643  1.00  0.00           N
ATOM    341  H   THR    21      59.857  36.436  74.370  1.00  0.00           H
ATOM    342  CA  THR    21      60.613  35.939  72.517  1.00  0.00           C
ATOM    343  HA  THR    21      60.190  36.572  71.737  1.00  0.00           H
ATOM    344  CB  THR    21      61.799  36.644  73.081  1.00  0.00           C
ATOM    345  HB  THR    21      62.143  36.129  73.978  1.00  0.00           H
ATOM    346  CG2 THR    21      62.987  36.738  72.069  1.00  0.00           C
ATOM    347 HG21 THR    21      62.568  37.046  71.111  1.00  0.00           H
ATOM    348 HG22 THR    21      63.565  35.821  71.956  1.00  0.00           H
ATOM    349 HG23 THR    21      63.596  37.540  72.484  1.00  0.00           H
ATOM    350  OG1 THR    21      61.421  37.927  73.474  1.00  0.00           O
ATOM    351  HG1 THR    21      61.685  38.552  72.795  1.00  0.00           H
ATOM    352  C   THR    21      61.078  34.646  71.754  1.00  0.00           C
ATOM    353  O   THR    21      60.869  34.547  70.582  1.00  0.00           O
ATOM    354  N   GLU    22      61.640  33.697  72.543  1.00  0.00           N
ATOM    355  H   GLU    22      61.894  33.968  73.482  1.00  0.00           H
ATOM    356  CA  GLU    22      62.243  32.520  71.945  1.00  0.00           C
ATOM    357  HA  GLU    22      62.762  32.741  71.013  1.00  0.00           H
ATOM    358  CB  GLU    22      63.238  31.921  72.960  1.00  0.00           C
ATOM    359  HB2 GLU    22      63.989  31.341  72.422  1.00  0.00           H
ATOM    360  HB3 GLU    22      63.825  32.769  73.312  1.00  0.00           H
ATOM    361  CG  GLU    22      62.678  31.086  74.098  1.00  0.00           C
ATOM    362  HG2 GLU    22      62.155  30.196  73.747  1.00  0.00           H
ATOM    363  HG3 GLU    22      63.573  30.768  74.634  1.00  0.00           H
ATOM    364  CD  GLU    22      61.671  31.961  74.987  1.00  0.00           C
ATOM    365  OE1 GLU    22      61.978  33.126  75.292  1.00  0.00           O
ATOM    366  OE2 GLU    22      60.645  31.370  75.379  1.00  0.00           O
ATOM    367  C   GLU    22      61.145  31.486  71.569  1.00  0.00           C
ATOM    368  O   GLU    22      61.408  30.531  70.821  1.00  0.00           O
ATOM    369  N   THR    23      59.860  31.654  71.955  1.00  0.00           N
ATOM    370  H   THR    23      59.605  32.415  72.568  1.00  0.00           H
ATOM    371  CA  THR    23      58.756  30.859  71.419  1.00  0.00           C
ATOM    372  HA  THR    23      59.039  29.810  71.324  1.00  0.00           H
ATOM    373  CB  THR    23      57.724  30.771  72.583  1.00  0.00           C
ATOM    374  HB  THR    23      57.458  31.735  73.014  1.00  0.00           H
ATOM    375  CG2 THR    23      56.472  30.068  72.281  1.00  0.00           C
ATOM    376 HG21 THR    23      56.559  28.993  72.124  1.00  0.00           H
ATOM    377 HG22 THR    23      55.890  30.449  71.443  1.00  0.00           H
ATOM    378 HG23 THR    23      55.868  30.188  73.179  1.00  0.00           H
ATOM    379  OG1 THR    23      58.371  30.082  73.687  1.00  0.00           O
ATOM    380  HG1 THR    23      59.016  30.637  74.132  1.00  0.00           H
ATOM    381  C   THR    23      58.233  31.365  70.080  1.00  0.00           C
ATOM    382  O   THR    23      57.844  30.608  69.183  1.00  0.00           O
ATOM    383  N   LEU    24      58.274  32.646  69.870  1.00  0.00           N
ATOM    384  H   LEU    24      58.571  33.252  70.622  1.00  0.00           H
ATOM    385  CA  LEU    24      57.971  33.342  68.572  1.00  0.00           C
ATOM    386  HA  LEU    24      57.045  32.907  68.195  1.00  0.00           H
ATOM    387  CB  LEU    24      57.846  34.860  68.723  1.00  0.00           C
ATOM    388  HB2 LEU    24      58.755  35.268  69.167  1.00  0.00           H
ATOM    389  HB3 LEU    24      57.770  35.259  67.711  1.00  0.00           H
ATOM    390  CG  LEU    24      56.672  35.372  69.548  1.00  0.00           C
ATOM    391  HG  LEU    24      56.870  35.180  70.602  1.00  0.00           H
ATOM    392  CD1 LEU    24      56.565  36.925  69.288  1.00  0.00           C
ATOM    393 HD11 LEU    24      57.485  37.455  69.529  1.00  0.00           H
ATOM    394 HD12 LEU    24      55.670  37.191  69.852  1.00  0.00           H
ATOM    395 HD13 LEU    24      56.518  37.233  68.243  1.00  0.00           H
ATOM    396  CD2 LEU    24      55.383  34.599  69.084  1.00  0.00           C
ATOM    397 HD21 LEU    24      55.308  34.586  67.997  1.00  0.00           H
ATOM    398 HD22 LEU    24      55.486  33.581  69.459  1.00  0.00           H
ATOM    399 HD23 LEU    24      54.476  35.033  69.504  1.00  0.00           H
ATOM    400  C   LEU    24      58.976  33.039  67.472  1.00  0.00           C
ATOM    401  O   LEU    24      58.560  32.718  66.350  1.00  0.00           O
ATOM    402  N   GLN    25      60.270  33.070  67.774  1.00  0.00           N
ATOM    403  H   GLN    25      60.530  33.255  68.732  1.00  0.00           H
ATOM    404  CA  GLN    25      61.332  32.616  66.839  1.00  0.00           C
ATOM    405  HA  GLN    25      61.152  33.102  65.880  1.00  0.00           H
ATOM    406  CB  GLN    25      62.698  33.031  67.266  1.00  0.00           C
ATOM    407  HB2 GLN    25      62.786  32.665  68.290  1.00  0.00           H
ATOM    408  HB3 GLN    25      63.431  32.540  66.625  1.00  0.00           H
ATOM    409  CG  GLN    25      62.835  34.564  67.260  1.00  0.00           C
ATOM    410  HG2 GLN    25      62.748  34.926  66.235  1.00  0.00           H
ATOM    411  HG3 GLN    25      62.051  34.975  67.896  1.00  0.00           H
ATOM    412  CD  GLN    25      64.107  35.010  67.847  1.00  0.00           C
ATOM    413  OE1 GLN    25      64.978  34.254  68.245  1.00  0.00           O
ATOM    414  NE2 GLN    25      64.310  36.290  67.875  1.00  0.00           N
ATOM    415 HE21 GLN    25      65.173  36.622  68.282  1.00  0.00           H
ATOM    416 HE22 GLN    25      63.554  36.874  67.547  1.00  0.00           H
ATOM    417  C   GLN    25      61.251  31.114  66.545  1.00  0.00           C
ATOM    418  O   GLN    25      61.310  30.767  65.398  1.00  0.00           O
ATOM    419  N   ALA    26      60.991  30.168  67.506  1.00  0.00           N
ATOM    420  H   ALA    26      60.943  30.478  68.466  1.00  0.00           H
ATOM    421  CA  ALA    26      60.710  28.738  67.201  1.00  0.00           C
ATOM    422  HA  ALA    26      61.612  28.417  66.680  1.00  0.00           H
ATOM    423  CB  ALA    26      60.593  28.002  68.531  1.00  0.00           C
ATOM    424  HB1 ALA    26      59.828  28.377  69.211  1.00  0.00           H
ATOM    425  HB2 ALA    26      61.505  28.221  69.086  1.00  0.00           H
ATOM    426  HB3 ALA    26      60.375  26.951  68.348  1.00  0.00           H
ATOM    427  C   ALA    26      59.444  28.594  66.246  1.00  0.00           C
ATOM    428  O   ALA    26      59.518  27.846  65.266  1.00  0.00           O
ATOM    429  N   VAL    27      58.332  29.281  66.545  1.00  0.00           N
ATOM    430  H   VAL    27      58.196  29.952  67.286  1.00  0.00           H
ATOM    431  CA  VAL    27      57.126  29.090  65.733  1.00  0.00           C
ATOM    432  HA  VAL    27      56.943  28.019  65.639  1.00  0.00           H
ATOM    433  CB  VAL    27      55.966  29.939  66.344  1.00  0.00           C
ATOM    434  HB  VAL    27      56.447  30.858  66.674  1.00  0.00           H
ATOM    435  CG1 VAL    27      54.883  30.149  65.325  1.00  0.00           C
ATOM    436 HG11 VAL    27      55.151  30.724  64.440  1.00  0.00           H
ATOM    437 HG12 VAL    27      54.467  29.166  65.099  1.00  0.00           H
ATOM    438 HG13 VAL    27      54.126  30.759  65.818  1.00  0.00           H
ATOM    439  CG2 VAL    27      55.358  29.256  67.568  1.00  0.00           C
ATOM    440 HG21 VAL    27      55.012  28.303  67.168  1.00  0.00           H
ATOM    441 HG22 VAL    27      54.561  29.843  68.025  1.00  0.00           H
ATOM    442 HG23 VAL    27      56.092  29.051  68.348  1.00  0.00           H
ATOM    443  C   VAL    27      57.507  29.569  64.341  1.00  0.00           C
ATOM    444  O   VAL    27      57.062  28.925  63.386  1.00  0.00           O
ATOM    445  N   THR    28      58.188  30.753  64.160  1.00  0.00           N
ATOM    446  H   THR    28      58.586  31.247  64.947  1.00  0.00           H
ATOM    447  CA  THR    28      58.483  31.155  62.758  1.00  0.00           C
ATOM    448  HA  THR    28      57.560  31.411  62.238  1.00  0.00           H
ATOM    449  CB  THR    28      59.298  32.419  62.766  1.00  0.00           C
ATOM    450  HB  THR    28      60.209  32.213  63.327  1.00  0.00           H
ATOM    451  CG2 THR    28      59.628  33.035  61.446  1.00  0.00           C
ATOM    452 HG21 THR    28      60.140  32.325  60.797  1.00  0.00           H
ATOM    453 HG22 THR    28      60.114  34.009  61.520  1.00  0.00           H
ATOM    454 HG23 THR    28      58.698  33.287  60.939  1.00  0.00           H
ATOM    455  OG1 THR    28      58.591  33.388  63.411  1.00  0.00           O
ATOM    456  HG1 THR    28      58.682  33.217  64.352  1.00  0.00           H
ATOM    457  C   THR    28      59.267  30.111  62.024  1.00  0.00           C
ATOM    458  O   THR    28      58.947  29.679  60.938  1.00  0.00           O
ATOM    459  N   LYS    29      60.315  29.608  62.624  1.00  0.00           N
ATOM    460  H   LYS    29      60.458  29.848  63.595  1.00  0.00           H
ATOM    461  CA  LYS    29      61.269  28.649  62.050  1.00  0.00           C
ATOM    462  HA  LYS    29      61.646  28.911  61.061  1.00  0.00           H
ATOM    463  CB  LYS    29      62.439  28.407  63.006  1.00  0.00           C
ATOM    464  HB2 LYS    29      62.241  28.397  64.078  1.00  0.00           H
ATOM    465  HB3 LYS    29      62.907  27.458  62.746  1.00  0.00           H
ATOM    466  CG  LYS    29      63.559  29.462  62.724  1.00  0.00           C
ATOM    467  HG2 LYS    29      63.623  29.679  61.659  1.00  0.00           H
ATOM    468  HG3 LYS    29      63.355  30.408  63.225  1.00  0.00           H
ATOM    469  CD  LYS    29      64.924  28.838  63.116  1.00  0.00           C
ATOM    470  HD2 LYS    29      64.931  28.627  64.185  1.00  0.00           H
ATOM    471  HD3 LYS    29      65.234  28.067  62.409  1.00  0.00           H
ATOM    472  CE  LYS    29      65.939  29.873  62.896  1.00  0.00           C
ATOM    473  HE2 LYS    29      65.938  30.349  61.915  1.00  0.00           H
ATOM    474  HE3 LYS    29      65.796  30.629  63.668  1.00  0.00           H
ATOM    475  NZ  LYS    29      67.286  29.261  63.041  1.00  0.00           N
ATOM    476  HZ1 LYS    29      68.050  29.752  62.597  1.00  0.00           H
ATOM    477  HZ2 LYS    29      67.284  28.349  62.608  1.00  0.00           H
ATOM    478  HZ3 LYS    29      67.562  29.181  64.009  1.00  0.00           H
ATOM    479  C   LYS    29      60.537  27.368  61.652  1.00  0.00           C
ATOM    480  O   LYS    29      60.678  26.992  60.510  1.00  0.00           O
ATOM    481  N   HIE    30      59.546  26.990  62.513  1.00  0.00           N
ATOM    482  H   HIE    30      59.316  27.522  63.341  1.00  0.00           H
ATOM    483  CA  HIE    30      58.646  25.878  62.180  1.00  0.00           C
ATOM    484  HA  HIE    30      59.242  24.992  61.964  1.00  0.00           H
ATOM    485  CB  HIE    30      57.830  25.431  63.346  1.00  0.00           C
ATOM    486  HB2 HIE    30      58.430  25.328  64.251  1.00  0.00           H
ATOM    487  HB3 HIE    30      57.005  26.110  63.560  1.00  0.00           H
ATOM    488  CG  HIE    30      57.257  24.073  63.175  1.00  0.00           C
ATOM    489  ND1 HIE    30      58.003  22.922  63.450  1.00  0.00           N
ATOM    490  CE1 HIE    30      57.095  21.903  63.431  1.00  0.00           C
ATOM    491  HE1 HIE    30      57.438  20.882  63.510  1.00  0.00           H
ATOM    492  NE2 HIE    30      55.851  22.413  63.098  1.00  0.00           N
ATOM    493  HE2 HIE    30      54.998  21.883  63.206  1.00  0.00           H
ATOM    494  CD2 HIE    30      55.977  23.794  62.941  1.00  0.00           C
ATOM    495  HD2 HIE    30      55.174  24.510  62.844  1.00  0.00           H
ATOM    496  C   HIE    30      57.688  26.281  61.031  1.00  0.00           C
ATOM    497  O   HIE    30      57.461  25.400  60.144  1.00  0.00           O
ATOM    498  N   PHE    31      57.106  27.488  60.875  1.00  0.00           N
ATOM    499  H   PHE    31      57.177  28.125  61.656  1.00  0.00           H
ATOM    500  CA  PHE    31      56.413  27.982  59.717  1.00  0.00           C
ATOM    501  HA  PHE    31      55.602  27.269  59.570  1.00  0.00           H
ATOM    502  CB  PHE    31      55.911  29.379  60.039  1.00  0.00           C
ATOM    503  HB2 PHE    31      55.895  29.573  61.111  1.00  0.00           H
ATOM    504  HB3 PHE    31      56.583  30.039  59.487  1.00  0.00           H
ATOM    505  CG  PHE    31      54.505  29.679  59.649  1.00  0.00           C
ATOM    506  CD1 PHE    31      54.001  29.499  58.316  1.00  0.00           C
ATOM    507  HD1 PHE    31      54.683  29.300  57.501  1.00  0.00           H
ATOM    508  CE1 PHE    31      52.638  29.756  58.045  1.00  0.00           C
ATOM    509  HE1 PHE    31      52.252  29.514  57.065  1.00  0.00           H
ATOM    510  CZ  PHE    31      51.785  30.274  59.055  1.00  0.00           C
ATOM    511  HZ  PHE    31      50.736  30.466  58.890  1.00  0.00           H
ATOM    512  CE2 PHE    31      52.323  30.477  60.360  1.00  0.00           C
ATOM    513  HE2 PHE    31      51.691  30.734  61.197  1.00  0.00           H
ATOM    514  CD2 PHE    31      53.640  30.189  60.616  1.00  0.00           C
ATOM    515  HD2 PHE    31      53.952  30.417  61.624  1.00  0.00           H
ATOM    516  C   PHE    31      57.291  27.894  58.454  1.00  0.00           C
ATOM    517  O   PHE    31      56.744  27.687  57.357  1.00  0.00           O
ATOM    518  N   ILE    32      58.634  28.137  58.506  1.00  0.00           N
ATOM    519  H   ILE    32      59.041  28.336  59.409  1.00  0.00           H
ATOM    520  CA  ILE    32      59.485  28.002  57.308  1.00  0.00           C
ATOM    521  HA  ILE    32      59.062  28.499  56.434  1.00  0.00           H
ATOM    522  CB  ILE    32      60.899  28.599  57.515  1.00  0.00           C
ATOM    523  HB  ILE    32      61.274  28.173  58.445  1.00  0.00           H
ATOM    524  CG2 ILE    32      61.891  28.195  56.412  1.00  0.00           C
ATOM    525 HG21 ILE    32      61.499  28.456  55.429  1.00  0.00           H
ATOM    526 HG22 ILE    32      62.129  27.148  56.601  1.00  0.00           H
ATOM    527 HG23 ILE    32      62.828  28.731  56.559  1.00  0.00           H
ATOM    528  CG1 ILE    32      60.700  30.124  57.691  1.00  0.00           C
ATOM    529 HG12 ILE    32      60.342  30.401  56.699  1.00  0.00           H
ATOM    530 HG13 ILE    32      59.962  30.440  58.427  1.00  0.00           H
ATOM    531  CD1 ILE    32      62.048  30.842  57.968  1.00  0.00           C
ATOM    532 HD11 ILE    32      62.722  30.246  58.583  1.00  0.00           H
ATOM    533 HD12 ILE    32      61.803  31.819  58.384  1.00  0.00           H
ATOM    534 HD13 ILE    32      62.555  31.137  57.049  1.00  0.00           H
ATOM    535  C   ILE    32      59.552  26.553  56.864  1.00  0.00           C
ATOM    536  O   ILE    32      59.394  26.197  55.694  1.00  0.00           O
ATOM    537  N   SER    33      59.713  25.597  57.805  1.00  0.00           N
ATOM    538  H   SER    33      59.804  25.884  58.769  1.00  0.00           H
ATOM    539  CA  SER    33      59.677  24.150  57.421  1.00  0.00           C
ATOM    540  HA  SER    33      60.320  24.266  56.550  1.00  0.00           H
ATOM    541  CB  SER    33      60.433  23.315  58.417  1.00  0.00           C
ATOM    542  HB2 SER    33      60.551  22.317  57.996  1.00  0.00           H
ATOM    543  HB3 SER    33      61.434  23.731  58.537  1.00  0.00           H
ATOM    544  OG  SER    33      59.890  23.330  59.761  1.00  0.00           O
ATOM    545  HG  SER    33      59.075  22.824  59.792  1.00  0.00           H
ATOM    546  C   SER    33      58.369  23.513  57.012  1.00  0.00           C
ATOM    547  O   SER    33      58.378  22.609  56.191  1.00  0.00           O
ATOM    548  N   GLU    34      57.259  24.069  57.448  1.00  0.00           N
ATOM    549  H   GLU    34      57.350  24.956  57.923  1.00  0.00           H
ATOM    550  CA  GLU    34      55.904  23.790  56.986  1.00  0.00           C
ATOM    551  HA  GLU    34      55.832  22.721  56.782  1.00  0.00           H
ATOM    552  CB  GLU    34      54.858  24.128  58.042  1.00  0.00           C
ATOM    553  HB2 GLU    34      54.894  25.208  58.192  1.00  0.00           H
ATOM    554  HB3 GLU    34      53.825  23.957  57.738  1.00  0.00           H
ATOM    555  CG  GLU    34      54.897  23.274  59.252  1.00  0.00           C
ATOM    556  HG2 GLU    34      55.877  23.410  59.711  1.00  0.00           H
ATOM    557  HG3 GLU    34      54.116  23.558  59.957  1.00  0.00           H
ATOM    558  CD  GLU    34      54.586  21.831  59.073  1.00  0.00           C
ATOM    559  OE1 GLU    34      53.554  21.544  58.396  1.00  0.00           O
ATOM    560  OE2 GLU    34      55.388  21.001  59.472  1.00  0.00           O
ATOM    561  C   GLU    34      55.587  24.462  55.639  1.00  0.00           C
ATOM    562  O   GLU    34      54.845  23.853  54.886  1.00  0.00           O
ATOM    563  N   LEU    35      56.171  25.597  55.277  1.00  0.00           N
ATOM    564  H   LEU    35      56.635  26.042  56.057  1.00  0.00           H
ATOM    565  CA  LEU    35      56.016  26.218  53.950  1.00  0.00           C
ATOM    566  HA  LEU    35      54.976  26.033  53.679  1.00  0.00           H
ATOM    567  CB  LEU    35      56.127  27.743  54.069  1.00  0.00           C
ATOM    568  HB2 LEU    35      57.058  27.930  54.602  1.00  0.00           H
ATOM    569  HB3 LEU    35      56.266  28.189  53.084  1.00  0.00           H
ATOM    570  CG  LEU    35      55.047  28.626  54.781  1.00  0.00           C
ATOM    571  HG  LEU    35      54.718  28.081  55.667  1.00  0.00           H
ATOM    572  CD1 LEU    35      55.621  29.981  55.130  1.00  0.00           C
ATOM    573 HD11 LEU    35      54.941  30.737  55.520  1.00  0.00           H
ATOM    574 HD12 LEU    35      55.815  30.442  54.160  1.00  0.00           H
ATOM    575 HD13 LEU    35      56.508  29.908  55.758  1.00  0.00           H
ATOM    576  CD2 LEU    35      53.737  28.760  53.943  1.00  0.00           C
ATOM    577 HD21 LEU    35      53.013  29.402  54.444  1.00  0.00           H
ATOM    578 HD22 LEU    35      53.934  29.245  52.987  1.00  0.00           H
ATOM    579 HD23 LEU    35      53.247  27.826  53.665  1.00  0.00           H
ATOM    580  C   LEU    35      56.852  25.638  52.824  1.00  0.00           C
ATOM    581  O   LEU    35      56.425  25.346  51.701  1.00  0.00           O
ATOM    582  N   GLU    36      58.004  25.106  53.211  1.00  0.00           N
ATOM    583  H   GLU    36      58.317  25.400  54.125  1.00  0.00           H
ATOM    584  CA  GLU    36      58.846  24.160  52.419  1.00  0.00           C
ATOM    585  HA  GLU    36      58.995  24.635  51.449  1.00  0.00           H
ATOM    586  CB  GLU    36      60.227  24.036  53.138  1.00  0.00           C
ATOM    587  HB2 GLU    36      60.124  23.938  54.219  1.00  0.00           H
ATOM    588  HB3 GLU    36      60.710  23.111  52.824  1.00  0.00           H
ATOM    589  CG  GLU    36      61.063  25.284  52.907  1.00  0.00           C
ATOM    590  HG2 GLU    36      60.353  26.089  52.717  1.00  0.00           H
ATOM    591  HG3 GLU    36      61.715  25.460  53.763  1.00  0.00           H
ATOM    592  CD  GLU    36      62.079  25.308  51.681  1.00  0.00           C
ATOM    593  OE1 GLU    36      61.671  24.741  50.663  1.00  0.00           O
ATOM    594  OE2 GLU    36      63.183  25.934  51.799  1.00  0.00           O
ATOM    595  C   GLU    36      58.170  22.874  52.181  1.00  0.00           C
ATOM    596  O   GLU    36      58.257  22.372  51.068  1.00  0.00           O
ATOM    597  N   LYS    37      57.493  22.329  53.242  1.00  0.00           N
ATOM    598  H   LYS    37      57.525  22.786  54.143  1.00  0.00           H
ATOM    599  CA  LYS    37      56.803  21.053  53.157  1.00  0.00           C
ATOM    600  HA  LYS    37      57.501  20.354  52.696  1.00  0.00           H
ATOM    601  CB  LYS    37      56.414  20.681  54.591  1.00  0.00           C
ATOM    602  HB2 LYS    37      57.343  20.327  55.035  1.00  0.00           H
ATOM    603  HB3 LYS    37      55.983  21.558  55.075  1.00  0.00           H
ATOM    604  CG  LYS    37      55.416  19.577  54.557  1.00  0.00           C
ATOM    605  HG2 LYS    37      54.491  19.757  54.010  1.00  0.00           H
ATOM    606  HG3 LYS    37      55.868  18.706  54.082  1.00  0.00           H
ATOM    607  CD  LYS    37      55.011  19.188  55.994  1.00  0.00           C
ATOM    608  HD2 LYS    37      54.517  19.993  56.536  1.00  0.00           H
ATOM    609  HD3 LYS    37      54.420  18.283  55.855  1.00  0.00           H
ATOM    610  CE  LYS    37      56.262  18.932  56.828  1.00  0.00           C
ATOM    611  HE2 LYS    37      56.898  18.147  56.420  1.00  0.00           H
ATOM    612  HE3 LYS    37      56.823  19.865  56.777  1.00  0.00           H
ATOM    613  NZ  LYS    37      55.858  18.641  58.212  1.00  0.00           N
ATOM    614  HZ1 LYS    37      55.197  19.310  58.579  1.00  0.00           H
ATOM    615  HZ2 LYS    37      56.674  18.670  58.806  1.00  0.00           H
ATOM    616  HZ3 LYS    37      55.532  17.691  58.320  1.00  0.00           H
ATOM    617  C   LYS    37      55.574  21.151  52.249  1.00  0.00           C
ATOM    618  O   LYS    37      55.383  20.250  51.413  1.00  0.00           O
ATOM    619  N   GLY    38      54.837  22.275  52.258  1.00  0.00           N
ATOM    620  H   GLY    38      54.976  22.876  53.057  1.00  0.00           H
ATOM    621  CA  GLY    38      53.733  22.551  51.266  1.00  0.00           C
ATOM    622  HA2 GLY    38      52.893  21.878  51.435  1.00  0.00           H
ATOM    623  HA3 GLY    38      53.429  23.559  51.546  1.00  0.00           H
ATOM    624  C   GLY    38      54.209  22.572  49.825  1.00  0.00           C
ATOM    625  O   GLY    38      53.435  22.152  48.930  1.00  0.00           O
ATOM    626  N   LEU    39      55.442  23.088  49.494  1.00  0.00           N
ATOM    627  H   LEU    39      56.043  23.429  50.231  1.00  0.00           H
ATOM    628  CA  LEU    39      56.059  23.164  48.145  1.00  0.00           C
ATOM    629  HA  LEU    39      55.240  23.561  47.545  1.00  0.00           H
ATOM    630  CB  LEU    39      57.225  24.226  48.244  1.00  0.00           C
ATOM    631  HB2 LEU    39      57.893  24.074  49.092  1.00  0.00           H
ATOM    632  HB3 LEU    39      57.836  24.197  47.342  1.00  0.00           H
ATOM    633  CG  LEU    39      56.651  25.745  48.291  1.00  0.00           C
ATOM    634  HG  LEU    39      55.801  25.802  48.971  1.00  0.00           H
ATOM    635  CD1 LEU    39      57.841  26.657  48.597  1.00  0.00           C
ATOM    636 HD11 LEU    39      58.547  26.671  47.767  1.00  0.00           H
ATOM    637 HD12 LEU    39      58.300  26.389  49.548  1.00  0.00           H
ATOM    638 HD13 LEU    39      57.403  27.634  48.802  1.00  0.00           H
ATOM    639  CD2 LEU    39      56.164  26.256  46.923  1.00  0.00           C
ATOM    640 HD21 LEU    39      55.231  25.741  46.694  1.00  0.00           H
ATOM    641 HD22 LEU    39      55.892  27.309  46.985  1.00  0.00           H
ATOM    642 HD23 LEU    39      56.929  26.056  46.172  1.00  0.00           H
ATOM    643  C   LEU    39      56.684  21.837  47.651  1.00  0.00           C
ATOM    644  O   LEU    39      56.922  21.674  46.448  1.00  0.00           O
ATOM    645  N   SER    40      56.971  20.924  48.562  1.00  0.00           N
ATOM    646  H   SER    40      56.838  21.225  49.518  1.00  0.00           H
ATOM    647  CA  SER    40      57.675  19.600  48.259  1.00  0.00           C
ATOM    648  HA  SER    40      58.650  19.801  47.815  1.00  0.00           H
ATOM    649  CB  SER    40      57.919  18.940  49.649  1.00  0.00           C
ATOM    650  HB2 SER    40      58.641  18.139  49.489  1.00  0.00           H
ATOM    651  HB3 SER    40      58.249  19.597  50.453  1.00  0.00           H
ATOM    652  OG  SER    40      56.737  18.370  50.188  1.00  0.00           O
ATOM    653  HG  SER    40      56.193  19.094  50.509  1.00  0.00           H
ATOM    654  C   SER    40      56.766  18.698  47.320  1.00  0.00           C
ATOM    655  O   SER    40      55.555  18.793  47.302  1.00  0.00           O
ATOM    656  N   LYS    41      57.308  17.640  46.633  1.00  0.00           N
ATOM    657  H   LYS    41      58.289  17.423  46.745  1.00  0.00           H
ATOM    658  CA  LYS    41      56.456  16.711  45.870  1.00  0.00           C
ATOM    659  HA  LYS    41      55.926  17.335  45.150  1.00  0.00           H
ATOM    660  CB  LYS    41      57.272  15.760  44.967  1.00  0.00           C
ATOM    661  HB2 LYS    41      58.225  15.629  45.481  1.00  0.00           H
ATOM    662  HB3 LYS    41      56.709  14.840  44.808  1.00  0.00           H
ATOM    663  CG  LYS    41      57.720  16.468  43.662  1.00  0.00           C
ATOM    664  HG2 LYS    41      56.877  16.490  42.971  1.00  0.00           H
ATOM    665  HG3 LYS    41      58.015  17.503  43.834  1.00  0.00           H
ATOM    666  CD  LYS    41      58.760  15.499  43.011  1.00  0.00           C
ATOM    667  HD2 LYS    41      59.551  15.355  43.747  1.00  0.00           H
ATOM    668  HD3 LYS    41      58.295  14.537  42.793  1.00  0.00           H
ATOM    669  CE  LYS    41      59.377  16.303  41.783  1.00  0.00           C
ATOM    670  HE2 LYS    41      58.561  16.794  41.255  1.00  0.00           H
ATOM    671  HE3 LYS    41      59.998  17.107  42.176  1.00  0.00           H
ATOM    672  NZ  LYS    41      60.005  15.350  40.847  1.00  0.00           N
ATOM    673  HZ1 LYS    41      59.419  14.556  40.630  1.00  0.00           H
ATOM    674  HZ2 LYS    41      60.835  14.857  41.142  1.00  0.00           H
ATOM    675  HZ3 LYS    41      60.176  15.820  39.969  1.00  0.00           H
ATOM    676  C   LYS    41      55.521  15.893  46.715  1.00  0.00           C
ATOM    677  O   LYS    41      54.494  15.401  46.235  1.00  0.00           O
ATOM    678  N   LYS    42      55.828  15.761  48.035  1.00  0.00           N
ATOM    679  H   LYS    42      56.589  16.378  48.284  1.00  0.00           H
ATOM    680  CA  LYS    42      55.123  15.080  49.187  1.00  0.00           C
ATOM    681  HA  LYS    42      54.796  14.139  48.748  1.00  0.00           H
ATOM    682  CB  LYS    42      56.193  14.942  50.347  1.00  0.00           C
ATOM    683  HB2 LYS    42      56.732  15.879  50.485  1.00  0.00           H
ATOM    684  HB3 LYS    42      55.614  14.780  51.256  1.00  0.00           H
ATOM    685  CG  LYS    42      57.113  13.739  50.053  1.00  0.00           C
ATOM    686  HG2 LYS    42      56.484  12.855  49.958  1.00  0.00           H
ATOM    687  HG3 LYS    42      57.594  13.937  49.094  1.00  0.00           H
ATOM    688  CD  LYS    42      58.178  13.477  51.094  1.00  0.00           C
ATOM    689  HD2 LYS    42      58.867  14.304  51.261  1.00  0.00           H
ATOM    690  HD3 LYS    42      57.713  13.187  52.036  1.00  0.00           H
ATOM    691  CE  LYS    42      59.048  12.242  50.679  1.00  0.00           C
ATOM    692  HE2 LYS    42      59.427  12.362  49.664  1.00  0.00           H
ATOM    693  HE3 LYS    42      59.882  12.167  51.377  1.00  0.00           H
ATOM    694  NZ  LYS    42      58.253  10.963  50.691  1.00  0.00           N
ATOM    695  HZ1 LYS    42      58.805  10.118  50.646  1.00  0.00           H
ATOM    696  HZ2 LYS    42      57.557  10.975  49.959  1.00  0.00           H
ATOM    697  HZ3 LYS    42      57.662  11.013  51.509  1.00  0.00           H
ATOM    698  C   LYS    42      53.882  15.851  49.633  1.00  0.00           C
ATOM    699  O   LYS    42      52.825  15.328  49.987  1.00  0.00           O
ATOM    700  N   GLY    43      53.838  17.186  49.535  1.00  0.00           N
ATOM    701  H   GLY    43      54.733  17.589  49.293  1.00  0.00           H
ATOM    702  CA  GLY    43      52.801  18.073  50.063  1.00  0.00           C
ATOM    703  HA2 GLY    43      52.994  19.067  49.660  1.00  0.00           H
ATOM    704  HA3 GLY    43      51.827  17.733  49.710  1.00  0.00           H
ATOM    705  C   GLY    43      52.600  18.133  51.582  1.00  0.00           C
ATOM    706  O   GLY    43      53.242  17.393  52.337  1.00  0.00           O
ATOM    707  N   GLY    44      51.674  18.995  52.095  1.00  0.00           N
ATOM    708  H   GLY    44      51.156  19.539  51.420  1.00  0.00           H
ATOM    709  CA  GLY    44      51.482  19.190  53.556  1.00  0.00           C
ATOM    710  HA2 GLY    44      51.391  18.362  54.259  1.00  0.00           H
ATOM    711  HA3 GLY    44      52.259  19.854  53.935  1.00  0.00           H
ATOM    712  C   GLY    44      50.152  19.866  53.881  1.00  0.00           C
ATOM    713  O   GLY    44      49.304  20.217  53.026  1.00  0.00           O
ATOM    714  N   ASN    45      50.022  20.168  55.189  1.00  0.00           N
ATOM    715  H   ASN    45      50.688  19.787  55.845  1.00  0.00           H
ATOM    716  CA  ASN    45      48.917  20.970  55.761  1.00  0.00           C
ATOM    717  HA  ASN    45      48.010  20.369  55.677  1.00  0.00           H
ATOM    718  CB  ASN    45      49.093  21.300  57.222  1.00  0.00           C
ATOM    719  HB2 ASN    45      49.876  22.052  57.319  1.00  0.00           H
ATOM    720  HB3 ASN    45      48.135  21.722  57.523  1.00  0.00           H
ATOM    721  CG  ASN    45      49.487  20.237  58.121  1.00  0.00           C
ATOM    722  OD1 ASN    45      49.161  19.131  57.923  1.00  0.00           O
ATOM    723  ND2 ASN    45      50.050  20.602  59.222  1.00  0.00           N
ATOM    724 HD21 ASN    45      50.416  21.535  59.346  1.00  0.00           H
ATOM    725 HD22 ASN    45      50.289  19.911  59.919  1.00  0.00           H
ATOM    726  C   ASN    45      48.559  22.235  54.907  1.00  0.00           C
ATOM    727  O   ASN    45      47.401  22.489  54.625  1.00  0.00           O
ATOM    728  N   ILE    46      49.543  23.028  54.586  1.00  0.00           N
ATOM    729  H   ILE    46      50.487  22.732  54.790  1.00  0.00           H
ATOM    730  CA  ILE    46      49.433  24.265  53.817  1.00  0.00           C
ATOM    731  HA  ILE    46      48.495  24.763  54.062  1.00  0.00           H
ATOM    732  CB  ILE    46      50.594  25.281  54.129  1.00  0.00           C
ATOM    733  HB  ILE    46      51.567  24.904  53.812  1.00  0.00           H
ATOM    734  CG2 ILE    46      50.354  26.585  53.321  1.00  0.00           C
ATOM    735 HG21 ILE    46      50.511  26.511  52.245  1.00  0.00           H
ATOM    736 HG22 ILE    46      50.977  27.406  53.676  1.00  0.00           H
ATOM    737 HG23 ILE    46      49.296  26.768  53.513  1.00  0.00           H
ATOM    738  CG1 ILE    46      50.639  25.599  55.647  1.00  0.00           C
ATOM    739 HG12 ILE    46      49.734  26.163  55.872  1.00  0.00           H
ATOM    740 HG13 ILE    46      50.672  24.682  56.234  1.00  0.00           H
ATOM    741  CD1 ILE    46      51.793  26.455  56.125  1.00  0.00           C
ATOM    742 HD11 ILE    46      51.675  26.622  57.195  1.00  0.00           H
ATOM    743 HD12 ILE    46      51.763  27.418  55.618  1.00  0.00           H
ATOM    744 HD13 ILE    46      52.703  26.001  55.733  1.00  0.00           H
ATOM    745  C   ILE    46      49.380  23.844  52.363  1.00  0.00           C
ATOM    746  O   ILE    46      50.348  23.243  51.887  1.00  0.00           O
ATOM    747  N   PRO    47      48.328  24.112  51.584  1.00  0.00           N
ATOM    748  CD  PRO    47      47.058  24.707  52.106  1.00  0.00           C
ATOM    749  HD2 PRO    47      47.108  25.792  52.194  1.00  0.00           H
ATOM    750  HD3 PRO    47      46.804  24.285  53.079  1.00  0.00           H
ATOM    751  CG  PRO    47      45.979  24.336  50.990  1.00  0.00           C
ATOM    752  HG2 PRO    47      45.047  24.883  50.847  1.00  0.00           H
ATOM    753  HG3 PRO    47      45.760  23.280  51.151  1.00  0.00           H
ATOM    754  CB  PRO    47      46.771  24.483  49.738  1.00  0.00           C
ATOM    755  HB2 PRO    47      46.983  25.526  49.504  1.00  0.00           H
ATOM    756  HB3 PRO    47      46.348  23.977  48.870  1.00  0.00           H
ATOM    757  CA  PRO    47      48.103  23.802  50.155  1.00  0.00           C
ATOM    758  HA  PRO    47      47.936  22.746  49.943  1.00  0.00           H
ATOM    759  C   PRO    47      49.270  24.225  49.235  1.00  0.00           C
ATOM    760  O   PRO    47      49.752  23.414  48.387  1.00  0.00           O
ATOM    761  N   MET    48      49.812  25.447  49.483  1.00  0.00           N
ATOM    762  H   MET    48      49.454  25.979  50.262  1.00  0.00           H
ATOM    763  CA  MET    48      50.855  26.021  48.620  1.00  0.00           C
ATOM    764  HA  MET    48      50.886  27.085  48.856  1.00  0.00           H
ATOM    765  CB  MET    48      52.318  25.508  48.930  1.00  0.00           C
ATOM    766  HB2 MET    48      52.279  24.420  48.895  1.00  0.00           H
ATOM    767  HB3 MET    48      53.028  25.869  48.185  1.00  0.00           H
ATOM    768  CG  MET    48      52.818  25.944  50.267  1.00  0.00           C
ATOM    769  HG2 MET    48      52.160  25.582  51.057  1.00  0.00           H
ATOM    770  HG3 MET    48      53.814  25.516  50.377  1.00  0.00           H
ATOM    771  SD  MET    48      52.903  27.744  50.393  1.00  0.00           S
ATOM    772  CE  MET    48      54.669  28.013  50.072  1.00  0.00           C
ATOM    773  HE1 MET    48      55.238  27.363  50.737  1.00  0.00           H
ATOM    774  HE2 MET    48      54.906  27.860  49.019  1.00  0.00           H
ATOM    775  HE3 MET    48      54.949  29.062  50.168  1.00  0.00           H
ATOM    776  C   MET    48      50.383  26.020  47.185  1.00  0.00           C
ATOM    777  O   MET    48      51.090  25.518  46.284  1.00  0.00           O
ATOM    778  N   ILE    49      49.110  26.509  46.924  1.00  0.00           N
ATOM    779  H   ILE    49      48.519  26.810  47.685  1.00  0.00           H
ATOM    780  CA  ILE    49      48.527  26.551  45.561  1.00  0.00           C
ATOM    781  HA  ILE    49      48.630  25.556  45.127  1.00  0.00           H
ATOM    782  CB  ILE    49      46.963  26.748  45.666  1.00  0.00           C
ATOM    783  HB  ILE    49      46.639  27.495  46.391  1.00  0.00           H
ATOM    784  CG2 ILE    49      46.499  27.106  44.278  1.00  0.00           C
ATOM    785 HG21 ILE    49      46.822  26.396  43.517  1.00  0.00           H
ATOM    786 HG22 ILE    49      46.853  28.115  44.071  1.00  0.00           H
ATOM    787 HG23 ILE    49      45.416  27.119  44.147  1.00  0.00           H
ATOM    788  CG1 ILE    49      46.351  25.383  46.005  1.00  0.00           C
ATOM    789 HG12 ILE    49      46.459  24.736  45.134  1.00  0.00           H
ATOM    790 HG13 ILE    49      46.973  24.797  46.681  1.00  0.00           H
ATOM    791  CD1 ILE    49      44.833  25.377  46.377  1.00  0.00           C
ATOM    792 HD11 ILE    49      44.674  25.660  47.417  1.00  0.00           H
ATOM    793 HD12 ILE    49      44.469  24.350  46.328  1.00  0.00           H
ATOM    794 HD13 ILE    49      44.370  25.943  45.569  1.00  0.00           H
ATOM    795  C   ILE    49      49.142  27.662  44.692  1.00  0.00           C
ATOM    796  O   ILE    49      49.063  28.842  45.044  1.00  0.00           O
ATOM    797  N   PRO    50      49.781  27.312  43.507  1.00  0.00           N
ATOM    798  CD  PRO    50      50.025  25.943  42.997  1.00  0.00           C
ATOM    799  HD2 PRO    50      49.250  25.585  42.319  1.00  0.00           H
ATOM    800  HD3 PRO    50      50.194  25.176  43.753  1.00  0.00           H
ATOM    801  CG  PRO    50      51.181  26.020  41.962  1.00  0.00           C
ATOM    802  HG2 PRO    50      50.964  25.297  41.175  1.00  0.00           H
ATOM    803  HG3 PRO    50      52.181  25.922  42.386  1.00  0.00           H
ATOM    804  CB  PRO    50      51.009  27.465  41.466  1.00  0.00           C
ATOM    805  HB2 PRO    50      50.319  27.424  40.624  1.00  0.00           H
ATOM    806  HB3 PRO    50      51.963  27.941  41.243  1.00  0.00           H
ATOM    807  CA  PRO    50      50.353  28.321  42.623  1.00  0.00           C
ATOM    808  HA  PRO    50      51.190  28.761  43.167  1.00  0.00           H
ATOM    809  C   PRO    50      49.254  29.269  42.016  1.00  0.00           C
ATOM    810  O   PRO    50      48.230  28.814  41.517  1.00  0.00           O
ATOM    811  N   GLY    51      49.436  30.664  42.026  1.00  0.00           N
ATOM    812  H   GLY    51      50.245  30.942  42.563  1.00  0.00           H
ATOM    813  CA  GLY    51      48.568  31.617  41.355  1.00  0.00           C
ATOM    814  HA2 GLY    51      47.539  31.273  41.448  1.00  0.00           H
ATOM    815  HA3 GLY    51      48.673  32.536  41.933  1.00  0.00           H
ATOM    816  C   GLY    51      48.899  31.934  39.884  1.00  0.00           C
ATOM    817  O   GLY    51      48.109  32.705  39.298  1.00  0.00           O
ATOM    818  N   TRP    52      50.002  31.484  39.271  1.00  0.00           N
ATOM    819  H   TRP    52      50.707  31.059  39.856  1.00  0.00           H
ATOM    820  CA  TRP    52      50.278  31.592  37.823  1.00  0.00           C
ATOM    821  HA  TRP    52      51.141  30.946  37.664  1.00  0.00           H
ATOM    822  CB  TRP    52      49.161  30.899  37.063  1.00  0.00           C
ATOM    823  HB2 TRP    52      48.204  31.418  37.024  1.00  0.00           H
ATOM    824  HB3 TRP    52      49.377  30.835  35.996  1.00  0.00           H
ATOM    825  CG  TRP    52      48.885  29.511  37.482  1.00  0.00           C
ATOM    826  CD1 TRP    52      47.733  29.124  38.091  1.00  0.00           C
ATOM    827  HD1 TRP    52      46.917  29.736  38.442  1.00  0.00           H
ATOM    828  NE1 TRP    52      47.904  27.817  38.459  1.00  0.00           N
ATOM    829  HE1 TRP    52      47.214  27.305  38.990  1.00  0.00           H
ATOM    830  CE2 TRP    52      49.180  27.347  38.132  1.00  0.00           C
ATOM    831  CZ2 TRP    52      49.826  26.131  38.297  1.00  0.00           C
ATOM    832  HZ2 TRP    52      49.343  25.316  38.816  1.00  0.00           H
ATOM    833  CH2 TRP    52      51.114  25.975  37.822  1.00  0.00           C
ATOM    834  HH2 TRP    52      51.527  24.989  37.978  1.00  0.00           H
ATOM    835  CZ3 TRP    52      51.787  27.000  37.171  1.00  0.00           C
ATOM    836  HZ3 TRP    52      52.804  26.876  36.828  1.00  0.00           H
ATOM    837  CE3 TRP    52      51.059  28.174  36.956  1.00  0.00           C
ATOM    838  HE3 TRP    52      51.465  28.901  36.268  1.00  0.00           H
ATOM    839  CD2 TRP    52      49.764  28.359  37.423  1.00  0.00           C
ATOM    840  C   TRP    52      50.576  32.966  37.200  1.00  0.00           C
ATOM    841  O   TRP    52      50.892  33.103  36.029  1.00  0.00           O
ATOM    842  N   VAL    53      50.473  34.084  37.981  1.00  0.00           N
ATOM    843  H   VAL    53      50.175  33.876  38.923  1.00  0.00           H
ATOM    844  CA  VAL    53      51.077  35.451  37.729  1.00  0.00           C
ATOM    845  HA  VAL    53      50.718  35.693  36.729  1.00  0.00           H
ATOM    846  CB  VAL    53      50.591  36.569  38.669  1.00  0.00           C
ATOM    847  HB  VAL    53      51.063  36.476  39.646  1.00  0.00           H
ATOM    848  CG1 VAL    53      50.950  37.865  38.048  1.00  0.00           C
ATOM    849 HG11 VAL    53      50.500  37.905  37.056  1.00  0.00           H
ATOM    850 HG12 VAL    53      50.622  38.699  38.671  1.00  0.00           H
ATOM    851 HG13 VAL    53      52.017  37.941  37.840  1.00  0.00           H
ATOM    852  CG2 VAL    53      49.094  36.511  38.892  1.00  0.00           C
ATOM    853 HG21 VAL    53      48.774  37.318  39.553  1.00  0.00           H
ATOM    854 HG22 VAL    53      48.819  35.544  39.312  1.00  0.00           H
ATOM    855 HG23 VAL    53      48.543  36.546  37.952  1.00  0.00           H
ATOM    856  C   VAL    53      52.596  35.351  37.818  1.00  0.00           C
ATOM    857  O   VAL    53      53.169  35.048  38.861  1.00  0.00           O
ATOM    858  N   MET    54      53.135  35.309  36.603  1.00  0.00           N
ATOM    859  H   MET    54      52.549  35.653  35.857  1.00  0.00           H
ATOM    860  CA  MET    54      54.540  35.229  36.176  1.00  0.00           C
ATOM    861  HA  MET    54      55.101  34.743  36.975  1.00  0.00           H
ATOM    862  CB  MET    54      54.755  34.238  35.003  1.00  0.00           C
ATOM    863  HB2 MET    54      53.804  34.256  34.471  1.00  0.00           H
ATOM    864  HB3 MET    54      55.598  34.490  34.360  1.00  0.00           H
ATOM    865  CG  MET    54      54.963  32.824  35.537  1.00  0.00           C
ATOM    866  HG2 MET    54      55.932  32.732  36.028  1.00  0.00           H
ATOM    867  HG3 MET    54      54.278  32.526  36.330  1.00  0.00           H
ATOM    868  SD  MET    54      54.883  31.627  34.223  1.00  0.00           S
ATOM    869  CE  MET    54      53.200  31.031  34.350  1.00  0.00           C
ATOM    870  HE1 MET    54      52.610  31.947  34.354  1.00  0.00           H
ATOM    871  HE2 MET    54      52.923  30.550  33.413  1.00  0.00           H
ATOM    872  HE3 MET    54      52.993  30.448  35.247  1.00  0.00           H
ATOM    873  C   MET    54      55.316  36.526  35.987  1.00  0.00           C
ATOM    874  O   MET    54      56.524  36.477  35.890  1.00  0.00           O
ATOM    875  N   ASP    55      54.692  37.697  36.034  1.00  0.00           N
ATOM    876  H   ASP    55      53.688  37.585  36.070  1.00  0.00           H
ATOM    877  CA  ASP    55      55.357  38.993  35.889  1.00  0.00           C
ATOM    878  HA  ASP    55      56.432  38.837  35.811  1.00  0.00           H
ATOM    879  CB  ASP    55      54.848  39.641  34.586  1.00  0.00           C
ATOM    880  HB2 ASP    55      53.829  39.987  34.761  1.00  0.00           H
ATOM    881  HB3 ASP    55      55.437  40.546  34.429  1.00  0.00           H
ATOM    882  CG  ASP    55      54.914  38.918  33.239  1.00  0.00           C
ATOM    883  OD1 ASP    55      55.992  38.877  32.667  1.00  0.00           O
ATOM    884  OD2 ASP    55      53.883  38.355  32.870  1.00  0.00           O
ATOM    885  C   ASP    55      55.122  39.943  37.063  1.00  0.00           C
ATOM    886  O   ASP    55      53.947  39.972  37.500  1.00  0.00           O
ATOM    887  N   PHE    56      56.205  40.586  37.508  1.00  0.00           N
ATOM    888  H   PHE    56      57.036  40.490  36.942  1.00  0.00           H
ATOM    889  CA  PHE    56      56.067  41.741  38.449  1.00  0.00           C
ATOM    890  HA  PHE    56      55.391  41.297  39.180  1.00  0.00           H
ATOM    891  CB  PHE    56      57.370  42.272  39.111  1.00  0.00           C
ATOM    892  HB2 PHE    56      58.044  42.720  38.381  1.00  0.00           H
ATOM    893  HB3 PHE    56      57.078  43.019  39.848  1.00  0.00           H
ATOM    894  CG  PHE    56      58.167  41.135  39.850  1.00  0.00           C
ATOM    895  CD1 PHE    56      57.551  40.009  40.394  1.00  0.00           C
ATOM    896  HD1 PHE    56      56.490  39.835  40.292  1.00  0.00           H
ATOM    897  CE1 PHE    56      58.231  39.044  41.237  1.00  0.00           C
ATOM    898  HE1 PHE    56      57.710  38.206  41.678  1.00  0.00           H
ATOM    899  CZ  PHE    56      59.603  39.225  41.511  1.00  0.00           C
ATOM    900  HZ  PHE    56      60.214  38.565  42.110  1.00  0.00           H
ATOM    901  CE2 PHE    56      60.267  40.200  40.787  1.00  0.00           C
ATOM    902  HE2 PHE    56      61.346  40.259  40.771  1.00  0.00           H
ATOM    903  CD2 PHE    56      59.602  41.198  40.047  1.00  0.00           C
ATOM    904  HD2 PHE    56      60.127  42.034  39.607  1.00  0.00           H
ATOM    905  C   PHE    56      55.399  42.947  37.713  1.00  0.00           C
ATOM    906  O   PHE    56      55.725  43.060  36.525  1.00  0.00           O
ATOM    907  N   PRO    57      54.677  43.830  38.416  1.00  0.00           N
ATOM    908  CD  PRO    57      54.176  43.673  39.768  1.00  0.00           C
ATOM    909  HD2 PRO    57      54.997  43.447  40.450  1.00  0.00           H
ATOM    910  HD3 PRO    57      53.530  42.839  40.042  1.00  0.00           H
ATOM    911  CG  PRO    57      53.501  44.890  40.081  1.00  0.00           C
ATOM    912  HG2 PRO    57      54.074  45.631  40.635  1.00  0.00           H
ATOM    913  HG3 PRO    57      52.529  44.675  40.524  1.00  0.00           H
ATOM    914  CB  PRO    57      53.167  45.566  38.681  1.00  0.00           C
ATOM    915  HB2 PRO    57      53.083  46.653  38.687  1.00  0.00           H
ATOM    916  HB3 PRO    57      52.220  45.218  38.270  1.00  0.00           H
ATOM    917  CA  PRO    57      54.265  45.071  37.757  1.00  0.00           C
ATOM    918  HA  PRO    57      53.819  44.789  36.803  1.00  0.00           H
ATOM    919  C   PRO    57      55.473  46.067  37.675  1.00  0.00           C
ATOM    920  O   PRO    57      56.341  46.064  38.511  1.00  0.00           O
ATOM    921  N   THR    58      55.566  46.859  36.571  1.00  0.00           N
ATOM    922  H   THR    58      54.875  46.874  35.833  1.00  0.00           H
ATOM    923  CA  THR    58      56.687  47.868  36.438  1.00  0.00           C
ATOM    924  HA  THR    58      57.507  47.391  36.975  1.00  0.00           H
ATOM    925  CB  THR    58      57.151  48.121  34.991  1.00  0.00           C
ATOM    926  HB  THR    58      57.970  48.841  34.972  1.00  0.00           H
ATOM    927  CG2 THR    58      57.618  46.778  34.377  1.00  0.00           C
ATOM    928 HG21 THR    58      56.708  46.178  34.361  1.00  0.00           H
ATOM    929 HG22 THR    58      58.499  46.361  34.867  1.00  0.00           H
ATOM    930 HG23 THR    58      58.155  46.812  33.429  1.00  0.00           H
ATOM    931  OG1 THR    58      56.076  48.532  34.183  1.00  0.00           O
ATOM    932  HG1 THR    58      55.556  47.727  34.131  1.00  0.00           H
ATOM    933  C   THR    58      56.213  49.254  37.121  1.00  0.00           C
ATOM    934  O   THR    58      57.016  50.089  37.551  1.00  0.00           O
ATOM    935  N   GLY    59      54.899  49.377  37.234  1.00  0.00           N
ATOM    936  H   GLY    59      54.355  48.747  36.662  1.00  0.00           H
ATOM    937  CA  GLY    59      54.175  50.604  37.667  1.00  0.00           C
ATOM    938  HA2 GLY    59      53.222  50.419  38.163  1.00  0.00           H
ATOM    939  HA3 GLY    59      54.846  51.117  38.356  1.00  0.00           H
ATOM    940  C   GLY    59      53.896  51.570  36.454  1.00  0.00           C
ATOM    941  O   GLY    59      53.029  52.454  36.541  1.00  0.00           O
ATOM    942  N   LYS    60      54.419  51.244  35.240  1.00  0.00           N
ATOM    943  H   LYS    60      54.940  50.380  35.190  1.00  0.00           H
ATOM    944  CA  LYS    60      54.174  52.025  33.996  1.00  0.00           C
ATOM    945  HA  LYS    60      53.706  52.998  34.146  1.00  0.00           H
ATOM    946  CB  LYS    60      55.472  52.275  33.215  1.00  0.00           C
ATOM    947  HB2 LYS    60      55.752  51.288  32.848  1.00  0.00           H
ATOM    948  HB3 LYS    60      55.247  52.849  32.316  1.00  0.00           H
ATOM    949  CG  LYS    60      56.597  52.986  34.064  1.00  0.00           C
ATOM    950  HG2 LYS    60      56.185  53.986  34.201  1.00  0.00           H
ATOM    951  HG3 LYS    60      56.759  52.431  34.988  1.00  0.00           H
ATOM    952  CD  LYS    60      57.933  53.213  33.221  1.00  0.00           C
ATOM    953  HD2 LYS    60      57.790  52.559  32.360  1.00  0.00           H
ATOM    954  HD3 LYS    60      57.999  54.285  33.035  1.00  0.00           H
ATOM    955  CE  LYS    60      59.114  52.671  34.096  1.00  0.00           C
ATOM    956  HE2 LYS    60      59.000  53.288  34.989  1.00  0.00           H
ATOM    957  HE3 LYS    60      58.982  51.636  34.409  1.00  0.00           H
ATOM    958  NZ  LYS    60      60.494  52.852  33.581  1.00  0.00           N
ATOM    959  HZ1 LYS    60      60.613  53.013  32.591  1.00  0.00           H
ATOM    960  HZ2 LYS    60      61.096  52.160  34.003  1.00  0.00           H
ATOM    961  HZ3 LYS    60      60.812  53.757  33.901  1.00  0.00           H
ATOM    962  C   LYS    60      53.018  51.457  33.203  1.00  0.00           C
ATOM    963  O   LYS    60      52.508  52.078  32.281  1.00  0.00           O
ATOM    964  N   GLU    61      52.439  50.311  33.536  1.00  0.00           N
ATOM    965  H   GLU    61      52.833  49.797  34.311  1.00  0.00           H
ATOM    966  CA  GLU    61      51.225  49.678  33.002  1.00  0.00           C
ATOM    967  HA  GLU    61      51.440  49.544  31.942  1.00  0.00           H
ATOM    968  CB  GLU    61      50.910  48.349  33.634  1.00  0.00           C
ATOM    969  HB2 GLU    61      50.746  48.473  34.704  1.00  0.00           H
ATOM    970  HB3 GLU    61      49.985  47.965  33.204  1.00  0.00           H
ATOM    971  CG  GLU    61      52.007  47.255  33.267  1.00  0.00           C
ATOM    972  HG2 GLU    61      51.458  46.320  33.378  1.00  0.00           H
ATOM    973  HG3 GLU    61      52.386  47.249  32.246  1.00  0.00           H
ATOM    974  CD  GLU    61      53.184  47.239  34.286  1.00  0.00           C
ATOM    975  OE1 GLU    61      53.223  48.028  35.287  1.00  0.00           O
ATOM    976  OE2 GLU    61      54.155  46.485  34.140  1.00  0.00           O
ATOM    977  C   GLU    61      49.987  50.575  33.041  1.00  0.00           C
ATOM    978  O   GLU    61      49.890  51.432  33.886  1.00  0.00           O
ATOM    979  N   SER    62      49.082  50.497  32.054  1.00  0.00           N
ATOM    980  H   SER    62      49.149  49.747  31.381  1.00  0.00           H
ATOM    981  CA  SER    62      48.245  51.612  31.671  1.00  0.00           C
ATOM    982  HA  SER    62      47.940  52.178  32.551  1.00  0.00           H
ATOM    983  CB  SER    62      48.945  52.489  30.591  1.00  0.00           C
ATOM    984  HB2 SER    62      49.900  52.824  30.994  1.00  0.00           H
ATOM    985  HB3 SER    62      49.166  51.829  29.752  1.00  0.00           H
ATOM    986  OG  SER    62      48.109  53.636  30.212  1.00  0.00           O
ATOM    987  HG  SER    62      48.708  54.379  30.316  1.00  0.00           H
ATOM    988  C   SER    62      46.891  51.197  31.054  1.00  0.00           C
ATOM    989  O   SER    62      46.755  50.207  30.393  1.00  0.00           O
ATOM    990  N   GLY    63      45.807  51.968  31.252  1.00  0.00           N
ATOM    991  H   GLY    63      45.875  52.699  31.946  1.00  0.00           H
ATOM    992  CA  GLY    63      44.501  51.900  30.511  1.00  0.00           C
ATOM    993  HA2 GLY    63      44.268  52.919  30.202  1.00  0.00           H
ATOM    994  HA3 GLY    63      44.652  51.389  29.560  1.00  0.00           H
ATOM    995  C   GLY    63      43.306  51.199  31.153  1.00  0.00           C
ATOM    996  O   GLY    63      43.315  50.818  32.361  1.00  0.00           O
ATOM    997  N   ASP    64      42.227  51.084  30.367  1.00  0.00           N
ATOM    998  H   ASP    64      42.234  51.507  29.451  1.00  0.00           H
ATOM    999  CA  ASP    64      40.972  50.407  30.733  1.00  0.00           C
ATOM   1000  HA  ASP    64      40.643  50.781  31.702  1.00  0.00           H
ATOM   1001  CB  ASP    64      39.729  50.981  29.921  1.00  0.00           C
ATOM   1002  HB2 ASP    64      38.785  50.621  30.332  1.00  0.00           H
ATOM   1003  HB3 ASP    64      39.822  52.068  29.913  1.00  0.00           H
ATOM   1004  CG  ASP    64      39.744  50.511  28.470  1.00  0.00           C
ATOM   1005  OD1 ASP    64      40.688  50.029  27.876  1.00  0.00           O
ATOM   1006  OD2 ASP    64      38.725  50.792  27.759  1.00  0.00           O
ATOM   1007  C   ASP    64      41.097  48.862  30.864  1.00  0.00           C
ATOM   1008  O   ASP    64      41.251  48.143  29.909  1.00  0.00           O
ATOM   1009  N   PHE    65      40.839  48.367  32.157  1.00  0.00           N
ATOM   1010  H   PHE    65      40.734  49.028  32.913  1.00  0.00           H
ATOM   1011  CA  PHE    65      40.516  46.967  32.358  1.00  0.00           C
ATOM   1012  HA  PHE    65      40.288  46.504  31.398  1.00  0.00           H
ATOM   1013  CB  PHE    65      41.749  46.148  32.959  1.00  0.00           C
ATOM   1014  HB2 PHE    65      42.070  46.626  33.885  1.00  0.00           H
ATOM   1015  HB3 PHE    65      41.471  45.131  33.234  1.00  0.00           H
ATOM   1016  CG  PHE    65      42.896  46.130  31.969  1.00  0.00           C
ATOM   1017  CD1 PHE    65      43.126  45.075  31.065  1.00  0.00           C
ATOM   1018  HD1 PHE    65      42.415  44.271  30.954  1.00  0.00           H
ATOM   1019  CE1 PHE    65      44.139  45.159  30.102  1.00  0.00           C
ATOM   1020  HE1 PHE    65      44.186  44.313  29.433  1.00  0.00           H
ATOM   1021  CZ  PHE    65      44.914  46.358  30.052  1.00  0.00           C
ATOM   1022  HZ  PHE    65      45.703  46.495  29.328  1.00  0.00           H
ATOM   1023  CE2 PHE    65      44.860  47.255  31.102  1.00  0.00           C
ATOM   1024  HE2 PHE    65      45.579  48.055  31.201  1.00  0.00           H
ATOM   1025  CD2 PHE    65      43.834  47.158  32.075  1.00  0.00           C
ATOM   1026  HD2 PHE    65      43.781  47.865  32.889  1.00  0.00           H
ATOM   1027  C   PHE    65      39.221  46.899  33.266  1.00  0.00           C
ATOM   1028  O   PHE    65      38.994  47.748  34.101  1.00  0.00           O
ATOM   1029  N   LEU    66      38.541  45.758  33.146  1.00  0.00           N
ATOM   1030  H   LEU    66      38.902  45.009  32.572  1.00  0.00           H
ATOM   1031  CA  LEU    66      37.340  45.402  33.894  1.00  0.00           C
ATOM   1032  HA  LEU    66      37.063  46.254  34.514  1.00  0.00           H
ATOM   1033  CB  LEU    66      36.196  45.155  32.901  1.00  0.00           C
ATOM   1034  HB2 LEU    66      36.560  45.524  31.942  1.00  0.00           H
ATOM   1035  HB3 LEU    66      36.146  44.078  32.738  1.00  0.00           H
ATOM   1036  CG  LEU    66      34.818  45.753  33.306  1.00  0.00           C
ATOM   1037  HG  LEU    66      34.988  46.631  33.929  1.00  0.00           H
ATOM   1038  CD1 LEU    66      33.886  46.227  32.124  1.00  0.00           C
ATOM   1039 HD11 LEU    66      32.893  46.648  32.280  1.00  0.00           H
ATOM   1040 HD12 LEU    66      33.800  45.285  31.582  1.00  0.00           H
ATOM   1041 HD13 LEU    66      34.390  46.924  31.454  1.00  0.00           H
ATOM   1042  CD2 LEU    66      33.956  44.739  34.016  1.00  0.00           C
ATOM   1043 HD21 LEU    66      33.913  43.816  33.438  1.00  0.00           H
ATOM   1044 HD22 LEU    66      34.423  44.369  34.928  1.00  0.00           H
ATOM   1045 HD23 LEU    66      32.967  45.149  34.222  1.00  0.00           H
ATOM   1046  C   LEU    66      37.616  44.265  34.829  1.00  0.00           C
ATOM   1047  O   LEU    66      38.448  43.422  34.525  1.00  0.00           O
ATOM   1048  N   ALA    67      36.700  44.085  35.858  1.00  0.00           N
ATOM   1049  H   ALA    67      36.133  44.878  36.125  1.00  0.00           H
ATOM   1050  CA  ALA    67      36.743  43.011  36.873  1.00  0.00           C
ATOM   1051  HA  ALA    67      37.308  42.115  36.619  1.00  0.00           H
ATOM   1052  CB  ALA    67      37.538  43.569  38.030  1.00  0.00           C
ATOM   1053  HB1 ALA    67      37.252  44.589  38.285  1.00  0.00           H
ATOM   1054  HB2 ALA    67      38.575  43.397  37.739  1.00  0.00           H
ATOM   1055  HB3 ALA    67      37.336  42.965  38.913  1.00  0.00           H
ATOM   1056  C   ALA    67      35.330  42.603  37.340  1.00  0.00           C
ATOM   1057  O   ALA    67      34.409  43.433  37.401  1.00  0.00           O
ATOM   1058  N   ILE    68      35.114  41.327  37.591  1.00  0.00           N
ATOM   1059  H   ILE    68      35.869  40.700  37.351  1.00  0.00           H
ATOM   1060  CA  ILE    68      34.048  40.787  38.406  1.00  0.00           C
ATOM   1061  HA  ILE    68      33.499  41.645  38.794  1.00  0.00           H
ATOM   1062  CB  ILE    68      32.970  40.116  37.511  1.00  0.00           C
ATOM   1063  HB  ILE    68      32.122  40.043  38.192  1.00  0.00           H
ATOM   1064  CG2 ILE    68      32.567  41.046  36.345  1.00  0.00           C
ATOM   1065 HG21 ILE    68      31.597  40.787  35.922  1.00  0.00           H
ATOM   1066 HG22 ILE    68      33.321  40.893  35.574  1.00  0.00           H
ATOM   1067 HG23 ILE    68      32.518  42.057  36.750  1.00  0.00           H
ATOM   1068  CG1 ILE    68      33.346  38.616  37.102  1.00  0.00           C
ATOM   1069 HG12 ILE    68      34.335  38.626  36.644  1.00  0.00           H
ATOM   1070 HG13 ILE    68      33.466  37.939  37.948  1.00  0.00           H
ATOM   1071  CD1 ILE    68      32.351  37.984  36.041  1.00  0.00           C
ATOM   1072 HD11 ILE    68      31.331  37.858  36.405  1.00  0.00           H
ATOM   1073 HD12 ILE    68      32.749  37.006  35.771  1.00  0.00           H
ATOM   1074 HD13 ILE    68      32.400  38.608  35.149  1.00  0.00           H
ATOM   1075  C   ILE    68      34.422  39.873  39.583  1.00  0.00           C
ATOM   1076  O   ILE    68      35.378  39.159  39.483  1.00  0.00           O
ATOM   1077  N   ASP    69      33.659  39.943  40.711  1.00  0.00           N
ATOM   1078  H   ASP    69      32.888  40.591  40.636  1.00  0.00           H
ATOM   1079  CA  ASP    69      33.699  38.992  41.892  1.00  0.00           C
ATOM   1080  HA  ASP    69      34.408  38.182  41.720  1.00  0.00           H
ATOM   1081  CB  ASP    69      34.060  39.831  43.071  1.00  0.00           C
ATOM   1082  HB2 ASP    69      35.058  40.238  42.905  1.00  0.00           H
ATOM   1083  HB3 ASP    69      33.358  40.660  43.166  1.00  0.00           H
ATOM   1084  CG  ASP    69      34.026  39.050  44.433  1.00  0.00           C
ATOM   1085  OD1 ASP    69      34.026  37.787  44.460  1.00  0.00           O
ATOM   1086  OD2 ASP    69      34.100  39.612  45.507  1.00  0.00           O
ATOM   1087  C   ASP    69      32.314  38.417  42.100  1.00  0.00           C
ATOM   1088  O   ASP    69      31.366  39.162  42.397  1.00  0.00           O
ATOM   1089  N   LEU    70      32.150  37.102  41.853  1.00  0.00           N
ATOM   1090  H   LEU    70      32.975  36.566  41.626  1.00  0.00           H
ATOM   1091  CA  LEU    70      30.918  36.295  41.992  1.00  0.00           C
ATOM   1092  HA  LEU    70      30.035  36.856  41.685  1.00  0.00           H
ATOM   1093  CB  LEU    70      31.082  35.088  41.079  1.00  0.00           C
ATOM   1094  HB2 LEU    70      31.157  35.294  40.011  1.00  0.00           H
ATOM   1095  HB3 LEU    70      31.979  34.533  41.355  1.00  0.00           H
ATOM   1096  CG  LEU    70      29.926  34.047  41.250  1.00  0.00           C
ATOM   1097  HG  LEU    70      30.146  33.558  42.200  1.00  0.00           H
ATOM   1098  CD1 LEU    70      28.550  34.574  41.211  1.00  0.00           C
ATOM   1099 HD11 LEU    70      28.260  34.821  40.190  1.00  0.00           H
ATOM   1100 HD12 LEU    70      28.302  35.353  41.931  1.00  0.00           H
ATOM   1101 HD13 LEU    70      27.845  33.772  41.430  1.00  0.00           H
ATOM   1102  CD2 LEU    70      30.116  32.875  40.253  1.00  0.00           C
ATOM   1103 HD21 LEU    70      30.014  33.198  39.217  1.00  0.00           H
ATOM   1104 HD22 LEU    70      31.087  32.392  40.362  1.00  0.00           H
ATOM   1105 HD23 LEU    70      29.362  32.114  40.459  1.00  0.00           H
ATOM   1106  C   LEU    70      30.782  35.849  43.474  1.00  0.00           C
ATOM   1107  O   LEU    70      31.495  34.968  43.935  1.00  0.00           O
ATOM   1108  N   GLY    71      29.873  36.579  44.256  1.00  0.00           N
ATOM   1109  H   GLY    71      29.358  37.342  43.840  1.00  0.00           H
ATOM   1110  CA  GLY    71      29.655  36.232  45.671  1.00  0.00           C
ATOM   1111  HA2 GLY    71      30.546  35.698  46.003  1.00  0.00           H
ATOM   1112  HA3 GLY    71      29.453  37.148  46.226  1.00  0.00           H
ATOM   1113  C   GLY    71      28.518  35.139  45.844  1.00  0.00           C
ATOM   1114  O   GLY    71      27.873  34.624  44.888  1.00  0.00           O
ATOM   1115  N   GLY    72      28.173  34.882  47.111  1.00  0.00           N
ATOM   1116  H   GLY    72      28.623  35.384  47.863  1.00  0.00           H
ATOM   1117  CA  GLY    72      27.082  34.030  47.600  1.00  0.00           C
ATOM   1118  HA2 GLY    72      27.099  33.027  47.171  1.00  0.00           H
ATOM   1119  HA3 GLY    72      27.306  33.865  48.653  1.00  0.00           H
ATOM   1120  C   GLY    72      25.699  34.598  47.260  1.00  0.00           C
ATOM   1121  O   GLY    72      24.750  33.944  46.846  1.00  0.00           O
ATOM   1122  N   THR    73      25.618  35.928  47.551  1.00  0.00           N
ATOM   1123  H   THR    73      26.468  36.359  47.885  1.00  0.00           H
ATOM   1124  CA  THR    73      24.379  36.698  47.494  1.00  0.00           C
ATOM   1125  HA  THR    73      23.518  36.080  47.240  1.00  0.00           H
ATOM   1126  CB  THR    73      24.113  37.303  48.860  1.00  0.00           C
ATOM   1127  HB  THR    73      24.855  38.072  49.075  1.00  0.00           H
ATOM   1128  CG2 THR    73      22.670  37.911  48.925  1.00  0.00           C
ATOM   1129 HG21 THR    73      21.978  37.149  48.567  1.00  0.00           H
ATOM   1130 HG22 THR    73      22.695  38.821  48.327  1.00  0.00           H
ATOM   1131 HG23 THR    73      22.425  38.178  49.953  1.00  0.00           H
ATOM   1132  OG1 THR    73      24.080  36.302  49.936  1.00  0.00           O
ATOM   1133  HG1 THR    73      23.748  36.779  50.701  1.00  0.00           H
ATOM   1134  C   THR    73      24.341  37.810  46.463  1.00  0.00           C
ATOM   1135  O   THR    73      23.304  38.045  45.891  1.00  0.00           O
ATOM   1136  N   ASN    74      25.480  38.526  46.271  1.00  0.00           N
ATOM   1137  H   ASN    74      26.268  38.311  46.865  1.00  0.00           H
ATOM   1138  CA  ASN    74      25.742  39.533  45.298  1.00  0.00           C
ATOM   1139  HA  ASN    74      24.827  39.581  44.706  1.00  0.00           H
ATOM   1140  CB  ASN    74      26.071  40.889  45.976  1.00  0.00           C
ATOM   1141  HB2 ASN    74      27.078  40.830  46.390  1.00  0.00           H
ATOM   1142  HB3 ASN    74      25.982  41.636  45.186  1.00  0.00           H
ATOM   1143  CG  ASN    74      25.039  41.292  47.119  1.00  0.00           C
ATOM   1144  OD1 ASN    74      23.792  41.207  47.072  1.00  0.00           O
ATOM   1145  ND2 ASN    74      25.517  42.041  48.072  1.00  0.00           N
ATOM   1146 HD21 ASN    74      26.511  42.216  48.106  1.00  0.00           H
ATOM   1147 HD22 ASN    74      24.939  42.284  48.863  1.00  0.00           H
ATOM   1148  C   ASN    74      26.868  39.132  44.241  1.00  0.00           C
ATOM   1149  O   ASN    74      27.921  38.589  44.655  1.00  0.00           O
ATOM   1150  N   LEU    75      26.652  39.461  42.967  1.00  0.00           N
ATOM   1151  H   LEU    75      25.817  39.952  42.680  1.00  0.00           H
ATOM   1152  CA  LEU    75      27.791  39.678  41.968  1.00  0.00           C
ATOM   1153  HA  LEU    75      28.698  39.246  42.391  1.00  0.00           H
ATOM   1154  CB  LEU    75      27.374  39.194  40.605  1.00  0.00           C
ATOM   1155  HB2 LEU    75      27.192  38.122  40.523  1.00  0.00           H
ATOM   1156  HB3 LEU    75      26.399  39.666  40.483  1.00  0.00           H
ATOM   1157  CG  LEU    75      28.251  39.571  39.386  1.00  0.00           C
ATOM   1158  HG  LEU    75      28.494  40.604  39.632  1.00  0.00           H
ATOM   1159  CD1 LEU    75      29.517  38.824  39.178  1.00  0.00           C
ATOM   1160 HD11 LEU    75      29.404  37.784  38.877  1.00  0.00           H
ATOM   1161 HD12 LEU    75      30.081  39.044  40.085  1.00  0.00           H
ATOM   1162 HD13 LEU    75      30.072  39.202  38.320  1.00  0.00           H
ATOM   1163  CD2 LEU    75      27.354  39.689  38.243  1.00  0.00           C
ATOM   1164 HD21 LEU    75      26.999  38.682  38.029  1.00  0.00           H
ATOM   1165 HD22 LEU    75      26.533  40.375  38.453  1.00  0.00           H
ATOM   1166 HD23 LEU    75      27.868  39.963  37.322  1.00  0.00           H
ATOM   1167  C   LEU    75      28.247  41.112  41.960  1.00  0.00           C
ATOM   1168  O   LEU    75      27.467  42.048  42.037  1.00  0.00           O
ATOM   1169  N   ARG    76      29.549  41.320  41.967  1.00  0.00           N
ATOM   1170  H   ARG    76      30.139  40.506  42.063  1.00  0.00           H
ATOM   1171  CA  ARG    76      30.203  42.661  41.900  1.00  0.00           C
ATOM   1172  HA  ARG    76      29.404  43.403  41.908  1.00  0.00           H
ATOM   1173  CB  ARG    76      31.080  42.887  43.138  1.00  0.00           C
ATOM   1174  HB2 ARG    76      30.337  43.083  43.910  1.00  0.00           H
ATOM   1175  HB3 ARG    76      31.560  41.954  43.436  1.00  0.00           H
ATOM   1176  CG  ARG    76      32.052  44.125  42.988  1.00  0.00           C
ATOM   1177  HG2 ARG    76      32.833  43.924  42.256  1.00  0.00           H
ATOM   1178  HG3 ARG    76      31.488  44.959  42.572  1.00  0.00           H
ATOM   1179  CD  ARG    76      32.613  44.374  44.418  1.00  0.00           C
ATOM   1180  HD2 ARG    76      31.798  44.667  45.079  1.00  0.00           H
ATOM   1181  HD3 ARG    76      33.135  43.515  44.844  1.00  0.00           H
ATOM   1182  NE  ARG    76      33.534  45.550  44.394  1.00  0.00           N
ATOM   1183  HE  ARG    76      33.138  46.479  44.388  1.00  0.00           H
ATOM   1184  CZ  ARG    76      34.867  45.703  44.320  1.00  0.00           C
ATOM   1185  NH1 ARG    76      35.703  44.692  44.365  1.00  0.00           N
ATOM   1186 HH11 ARG    76      35.410  43.758  44.612  1.00  0.00           H
ATOM   1187 HH12 ARG    76      36.701  44.843  44.346  1.00  0.00           H
ATOM   1188  NH2 ARG    76      35.451  46.890  44.240  1.00  0.00           N
ATOM   1189 HH21 ARG    76      34.933  47.757  44.227  1.00  0.00           H
ATOM   1190 HH22 ARG    76      36.415  46.910  44.538  1.00  0.00           H
ATOM   1191  C   ARG    76      30.995  42.867  40.617  1.00  0.00           C
ATOM   1192  O   ARG    76      31.539  41.904  40.096  1.00  0.00           O
ATOM   1193  N   VAL    77      30.872  44.018  39.999  1.00  0.00           N
ATOM   1194  H   VAL    77      30.225  44.645  40.455  1.00  0.00           H
ATOM   1195  CA  VAL    77      31.506  44.511  38.777  1.00  0.00           C
ATOM   1196  HA  VAL    77      32.166  43.729  38.403  1.00  0.00           H
ATOM   1197  CB  VAL    77      30.400  44.716  37.692  1.00  0.00           C
ATOM   1198  HB  VAL    77      29.777  45.558  37.993  1.00  0.00           H
ATOM   1199  CG1 VAL    77      30.974  45.046  36.319  1.00  0.00           C
ATOM   1200 HG11 VAL    77      31.525  45.979  36.441  1.00  0.00           H
ATOM   1201 HG12 VAL    77      31.700  44.270  36.080  1.00  0.00           H
ATOM   1202 HG13 VAL    77      30.208  45.154  35.551  1.00  0.00           H
ATOM   1203  CG2 VAL    77      29.526  43.447  37.482  1.00  0.00           C
ATOM   1204 HG21 VAL    77      28.883  43.588  36.612  1.00  0.00           H
ATOM   1205 HG22 VAL    77      28.862  43.212  38.313  1.00  0.00           H
ATOM   1206 HG23 VAL    77      30.095  42.556  37.218  1.00  0.00           H
ATOM   1207  C   VAL    77      32.261  45.809  39.088  1.00  0.00           C
ATOM   1208  O   VAL    77      31.897  46.702  39.867  1.00  0.00           O
ATOM   1209  N   VAL    78      33.514  45.968  38.538  1.00  0.00           N
ATOM   1210  H   VAL    78      33.826  45.239  37.912  1.00  0.00           H
ATOM   1211  CA  VAL    78      34.327  47.233  38.622  1.00  0.00           C
ATOM   1212  HA  VAL    78      33.613  47.974  38.980  1.00  0.00           H
ATOM   1213  CB  VAL    78      35.412  47.148  39.729  1.00  0.00           C
ATOM   1214  HB  VAL    78      36.134  46.401  39.400  1.00  0.00           H
ATOM   1215  CG1 VAL    78      36.084  48.465  40.002  1.00  0.00           C
ATOM   1216 HG11 VAL    78      36.838  48.363  40.782  1.00  0.00           H
ATOM   1217 HG12 VAL    78      36.549  48.914  39.124  1.00  0.00           H
ATOM   1218 HG13 VAL    78      35.380  49.205  40.383  1.00  0.00           H
ATOM   1219  CG2 VAL    78      34.874  46.629  41.054  1.00  0.00           C
ATOM   1220 HG21 VAL    78      34.433  45.640  40.932  1.00  0.00           H
ATOM   1221 HG22 VAL    78      34.154  47.390  41.356  1.00  0.00           H
ATOM   1222 HG23 VAL    78      35.753  46.574  41.698  1.00  0.00           H
ATOM   1223  C   VAL    78      35.111  47.574  37.365  1.00  0.00           C
ATOM   1224  O   VAL    78      35.910  46.770  36.941  1.00  0.00           O
ATOM   1225  N   LEU    79      34.918  48.820  36.920  1.00  0.00           N
ATOM   1226  H   LEU    79      34.238  49.461  37.304  1.00  0.00           H
ATOM   1227  CA  LEU    79      35.677  49.402  35.740  1.00  0.00           C
ATOM   1228  HA  LEU    79      35.984  48.620  35.046  1.00  0.00           H
ATOM   1229  CB  LEU    79      34.711  50.272  34.940  1.00  0.00           C
ATOM   1230  HB2 LEU    79      34.022  49.596  34.433  1.00  0.00           H
ATOM   1231  HB3 LEU    79      34.220  50.961  35.628  1.00  0.00           H
ATOM   1232  CG  LEU    79      35.360  51.156  33.813  1.00  0.00           C
ATOM   1233  HG  LEU    79      36.088  51.749  34.368  1.00  0.00           H
ATOM   1234  CD1 LEU    79      36.022  50.276  32.757  1.00  0.00           C
ATOM   1235 HD11 LEU    79      36.466  49.388  33.207  1.00  0.00           H
ATOM   1236 HD12 LEU    79      36.665  50.848  32.089  1.00  0.00           H
ATOM   1237 HD13 LEU    79      35.190  49.871  32.180  1.00  0.00           H
ATOM   1238  CD2 LEU    79      34.147  51.949  33.260  1.00  0.00           C
ATOM   1239 HD21 LEU    79      33.428  51.233  32.861  1.00  0.00           H
ATOM   1240 HD22 LEU    79      33.755  52.579  34.060  1.00  0.00           H
ATOM   1241 HD23 LEU    79      34.417  52.559  32.397  1.00  0.00           H
ATOM   1242  C   LEU    79      36.918  50.165  36.466  1.00  0.00           C
ATOM   1243  O   LEU    79      36.723  51.012  37.326  1.00  0.00           O
ATOM   1244  N   VAL    80      38.167  49.760  36.195  1.00  0.00           N
ATOM   1245  H   VAL    80      38.238  49.038  35.491  1.00  0.00           H
ATOM   1246  CA  VAL    80      39.471  50.218  36.714  1.00  0.00           C
ATOM   1247  HA  VAL    80      39.238  50.938  37.498  1.00  0.00           H
ATOM   1248  CB  VAL    80      40.369  49.141  37.306  1.00  0.00           C
ATOM   1249  HB  VAL    80      40.563  48.438  36.496  1.00  0.00           H
ATOM   1250  CG1 VAL    80      41.711  49.649  37.872  1.00  0.00           C
ATOM   1251 HG11 VAL    80      42.291  48.825  38.288  1.00  0.00           H
ATOM   1252 HG12 VAL    80      42.334  50.092  37.095  1.00  0.00           H
ATOM   1253 HG13 VAL    80      41.468  50.437  38.585  1.00  0.00           H
ATOM   1254  CG2 VAL    80      39.844  48.350  38.589  1.00  0.00           C
ATOM   1255 HG21 VAL    80      38.891  47.955  38.238  1.00  0.00           H
ATOM   1256 HG22 VAL    80      39.752  48.991  39.466  1.00  0.00           H
ATOM   1257 HG23 VAL    80      40.524  47.533  38.826  1.00  0.00           H
ATOM   1258  C   VAL    80      40.123  50.994  35.551  1.00  0.00           C
ATOM   1259  O   VAL    80      40.023  50.612  34.373  1.00  0.00           O
ATOM   1260  N   LYS    81      40.886  52.091  35.739  1.00  0.00           N
ATOM   1261  H   LYS    81      40.855  52.485  36.669  1.00  0.00           H
ATOM   1262  CA  LYS    81      41.883  52.633  34.750  1.00  0.00           C
ATOM   1263  HA  LYS    81      41.948  51.832  34.014  1.00  0.00           H
ATOM   1264  CB  LYS    81      41.394  53.968  34.135  1.00  0.00           C
ATOM   1265  HB2 LYS    81      40.321  53.847  33.983  1.00  0.00           H
ATOM   1266  HB3 LYS    81      41.520  54.843  34.773  1.00  0.00           H
ATOM   1267  CG  LYS    81      42.023  54.259  32.768  1.00  0.00           C
ATOM   1268  HG2 LYS    81      43.092  54.467  32.826  1.00  0.00           H
ATOM   1269  HG3 LYS    81      41.850  53.434  32.076  1.00  0.00           H
ATOM   1270  CD  LYS    81      41.181  55.485  32.325  1.00  0.00           C
ATOM   1271  HD2 LYS    81      40.211  55.013  32.175  1.00  0.00           H
ATOM   1272  HD3 LYS    81      41.005  56.136  33.181  1.00  0.00           H
ATOM   1273  CE  LYS    81      41.469  56.167  31.033  1.00  0.00           C
ATOM   1274  HE2 LYS    81      41.371  55.406  30.257  1.00  0.00           H
ATOM   1275  HE3 LYS    81      40.759  56.980  30.887  1.00  0.00           H
ATOM   1276  NZ  LYS    81      42.858  56.774  30.876  1.00  0.00           N
ATOM   1277  HZ1 LYS    81      43.562  56.073  31.056  1.00  0.00           H
ATOM   1278  HZ2 LYS    81      42.901  57.579  31.482  1.00  0.00           H
ATOM   1279  HZ3 LYS    81      42.906  57.123  29.929  1.00  0.00           H
ATOM   1280  C   LYS    81      43.294  52.821  35.407  1.00  0.00           C
ATOM   1281  O   LYS    81      43.486  53.610  36.292  1.00  0.00           O
ATOM   1282  N   LEU    82      44.288  52.171  34.841  1.00  0.00           N
ATOM   1283  H   LEU    82      44.073  51.581  34.050  1.00  0.00           H
ATOM   1284  CA  LEU    82      45.770  52.268  35.239  1.00  0.00           C
ATOM   1285  HA  LEU    82      45.756  52.338  36.327  1.00  0.00           H
ATOM   1286  CB  LEU    82      46.482  51.038  34.705  1.00  0.00           C
ATOM   1287  HB2 LEU    82      46.330  50.859  33.640  1.00  0.00           H
ATOM   1288  HB3 LEU    82      47.544  51.242  34.846  1.00  0.00           H
ATOM   1289  CG  LEU    82      46.144  49.671  35.295  1.00  0.00           C
ATOM   1290  HG  LEU    82      45.144  49.359  34.994  1.00  0.00           H
ATOM   1291  CD1 LEU    82      47.030  48.694  34.625  1.00  0.00           C
ATOM   1292 HD11 LEU    82      46.966  47.700  35.067  1.00  0.00           H
ATOM   1293 HD12 LEU    82      48.098  48.901  34.572  1.00  0.00           H
ATOM   1294 HD13 LEU    82      46.706  48.692  33.583  1.00  0.00           H
ATOM   1295  CD2 LEU    82      46.361  49.737  36.786  1.00  0.00           C
ATOM   1296 HD21 LEU    82      46.082  48.761  37.183  1.00  0.00           H
ATOM   1297 HD22 LEU    82      47.436  49.812  36.949  1.00  0.00           H
ATOM   1298 HD23 LEU    82      45.643  50.412  37.254  1.00  0.00           H
ATOM   1299  C   LEU    82      46.337  53.568  34.811  1.00  0.00           C
ATOM   1300  O   LEU    82      46.373  53.821  33.581  1.00  0.00           O
ATOM   1301  N   GLY    83      46.738  54.450  35.730  1.00  0.00           N
ATOM   1302  H   GLY    83      46.658  54.202  36.706  1.00  0.00           H
ATOM   1303  CA  GLY    83      47.165  55.742  35.407  1.00  0.00           C
ATOM   1304  HA2 GLY    83      46.412  56.171  34.745  1.00  0.00           H
ATOM   1305  HA3 GLY    83      47.208  56.373  36.295  1.00  0.00           H
ATOM   1306  C   GLY    83      48.488  55.749  34.577  1.00  0.00           C
ATOM   1307  O   GLY    83      48.785  56.732  33.925  1.00  0.00           O
ATOM   1308  N   GLY    84      49.342  54.750  34.775  1.00  0.00           N
ATOM   1309  H   GLY    84      48.901  54.071  35.378  1.00  0.00           H
ATOM   1310  CA  GLY    84      50.757  54.542  34.207  1.00  0.00           C
ATOM   1311  HA2 GLY    84      50.917  53.464  34.224  1.00  0.00           H
ATOM   1312  HA3 GLY    84      50.867  54.855  33.168  1.00  0.00           H
ATOM   1313  C   GLY    84      51.881  55.074  35.061  1.00  0.00           C
ATOM   1314  O   GLY    84      52.994  55.137  34.725  1.00  0.00           O
ATOM   1315  N   ASP    85      51.431  55.684  36.167  1.00  0.00           N
ATOM   1316  H   ASP    85      50.436  55.683  36.340  1.00  0.00           H
ATOM   1317  CA  ASP    85      52.282  56.398  37.194  1.00  0.00           C
ATOM   1318  HA  ASP    85      53.330  56.396  36.895  1.00  0.00           H
ATOM   1319  CB  ASP    85      51.879  57.917  37.106  1.00  0.00           C
ATOM   1320  HB2 ASP    85      52.531  58.521  37.738  1.00  0.00           H
ATOM   1321  HB3 ASP    85      52.072  58.306  36.107  1.00  0.00           H
ATOM   1322  CG  ASP    85      50.439  58.252  37.350  1.00  0.00           C
ATOM   1323  OD1 ASP    85      49.700  57.404  37.929  1.00  0.00           O
ATOM   1324  OD2 ASP    85      49.967  59.382  37.045  1.00  0.00           O
ATOM   1325  C   ASP    85      52.199  55.796  38.596  1.00  0.00           C
ATOM   1326  O   ASP    85      52.256  56.535  39.607  1.00  0.00           O
ATOM   1327  N   ARG    86      51.846  54.535  38.656  1.00  0.00           N
ATOM   1328  H   ARG    86      51.779  54.034  37.782  1.00  0.00           H
ATOM   1329  CA  ARG    86      51.424  53.805  39.862  1.00  0.00           C
ATOM   1330  HA  ARG    86      51.283  52.777  39.528  1.00  0.00           H
ATOM   1331  CB  ARG    86      52.550  53.829  40.920  1.00  0.00           C
ATOM   1332  HB2 ARG    86      52.716  54.846  41.276  1.00  0.00           H
ATOM   1333  HB3 ARG    86      52.209  53.318  41.821  1.00  0.00           H
ATOM   1334  CG  ARG    86      53.833  53.153  40.508  1.00  0.00           C
ATOM   1335  HG2 ARG    86      53.491  52.180  40.158  1.00  0.00           H
ATOM   1336  HG3 ARG    86      54.289  53.702  39.683  1.00  0.00           H
ATOM   1337  CD  ARG    86      54.775  53.026  41.695  1.00  0.00           C
ATOM   1338  HD2 ARG    86      55.109  54.034  41.943  1.00  0.00           H
ATOM   1339  HD3 ARG    86      54.296  52.511  42.528  1.00  0.00           H
ATOM   1340  NE  ARG    86      56.027  52.259  41.242  1.00  0.00           N
ATOM   1341  HE  ARG    86      56.828  52.732  40.849  1.00  0.00           H
ATOM   1342  CZ  ARG    86      56.129  50.894  41.238  1.00  0.00           C
ATOM   1343  NH1 ARG    86      55.151  50.185  41.751  1.00  0.00           N
ATOM   1344 HH11 ARG    86      54.235  50.603  41.679  1.00  0.00           H
ATOM   1345 HH12 ARG    86      55.320  49.212  41.961  1.00  0.00           H
ATOM   1346  NH2 ARG    86      57.233  50.364  40.813  1.00  0.00           N
ATOM   1347 HH21 ARG    86      57.976  50.938  40.442  1.00  0.00           H
ATOM   1348 HH22 ARG    86      57.363  49.363  40.771  1.00  0.00           H
ATOM   1349  C   ARG    86      50.096  54.205  40.555  1.00  0.00           C
ATOM   1350  O   ARG    86      49.705  53.500  41.479  1.00  0.00           O
ATOM   1351  N   THR    87      49.275  55.075  40.012  1.00  0.00           N
ATOM   1352  H   THR    87      49.517  55.578  39.169  1.00  0.00           H
ATOM   1353  CA  THR    87      47.868  55.288  40.367  1.00  0.00           C
ATOM   1354  HA  THR    87      47.625  55.013  41.393  1.00  0.00           H
ATOM   1355  CB  THR    87      47.500  56.775  40.311  1.00  0.00           C
ATOM   1356  HB  THR    87      46.547  56.890  40.828  1.00  0.00           H
ATOM   1357  CG2 THR    87      48.466  57.746  40.940  1.00  0.00           C
ATOM   1358 HG21 THR    87      48.982  57.340  41.811  1.00  0.00           H
ATOM   1359 HG22 THR    87      47.987  58.665  41.275  1.00  0.00           H
ATOM   1360 HG23 THR    87      49.403  57.876  40.398  1.00  0.00           H
ATOM   1361  OG1 THR    87      47.375  57.137  38.954  1.00  0.00           O
ATOM   1362  HG1 THR    87      48.191  57.125  38.449  1.00  0.00           H
ATOM   1363  C   THR    87      46.856  54.467  39.555  1.00  0.00           C
ATOM   1364  O   THR    87      47.109  54.001  38.452  1.00  0.00           O
ATOM   1365  N   PHE    88      45.604  54.318  40.112  1.00  0.00           N
ATOM   1366  H   PHE    88      45.430  54.802  40.982  1.00  0.00           H
ATOM   1367  CA  PHE    88      44.434  54.075  39.260  1.00  0.00           C
ATOM   1368  HA  PHE    88      44.510  54.545  38.281  1.00  0.00           H
ATOM   1369  CB  PHE    88      44.234  52.486  39.077  1.00  0.00           C
ATOM   1370  HB2 PHE    88      43.267  52.305  38.609  1.00  0.00           H
ATOM   1371  HB3 PHE    88      44.973  52.132  38.359  1.00  0.00           H
ATOM   1372  CG  PHE    88      44.299  51.691  40.297  1.00  0.00           C
ATOM   1373  CD1 PHE    88      43.117  51.484  41.045  1.00  0.00           C
ATOM   1374  HD1 PHE    88      42.257  52.092  40.805  1.00  0.00           H
ATOM   1375  CE1 PHE    88      43.051  50.550  42.115  1.00  0.00           C
ATOM   1376  HE1 PHE    88      42.125  50.465  42.666  1.00  0.00           H
ATOM   1377  CZ  PHE    88      44.225  49.777  42.408  1.00  0.00           C
ATOM   1378  HZ  PHE    88      44.192  49.063  43.219  1.00  0.00           H
ATOM   1379  CE2 PHE    88      45.394  49.958  41.610  1.00  0.00           C
ATOM   1380  HE2 PHE    88      46.318  49.432  41.801  1.00  0.00           H
ATOM   1381  CD2 PHE    88      45.416  50.945  40.615  1.00  0.00           C
ATOM   1382  HD2 PHE    88      46.326  51.049  40.042  1.00  0.00           H
ATOM   1383  C   PHE    88      43.138  54.606  39.854  1.00  0.00           C
ATOM   1384  O   PHE    88      43.032  54.789  41.071  1.00  0.00           O
ATOM   1385  N   ASP    89      42.095  54.802  38.986  1.00  0.00           N
ATOM   1386  H   ASP    89      42.366  54.793  38.014  1.00  0.00           H
ATOM   1387  CA  ASP    89      40.726  55.080  39.371  1.00  0.00           C
ATOM   1388  HA  ASP    89      40.574  55.090  40.450  1.00  0.00           H
ATOM   1389  CB  ASP    89      40.287  56.427  38.788  1.00  0.00           C
ATOM   1390  HB2 ASP    89      40.406  56.378  37.706  1.00  0.00           H
ATOM   1391  HB3 ASP    89      39.260  56.751  38.951  1.00  0.00           H
ATOM   1392  CG  ASP    89      41.146  57.659  39.349  1.00  0.00           C
ATOM   1393  OD1 ASP    89      40.766  58.783  38.932  1.00  0.00           O
ATOM   1394  OD2 ASP    89      41.862  57.555  40.335  1.00  0.00           O
ATOM   1395  C   ASP    89      39.833  53.893  39.034  1.00  0.00           C
ATOM   1396  O   ASP    89      40.116  52.963  38.281  1.00  0.00           O
ATOM   1397  N   THR    90      38.581  53.972  39.615  1.00  0.00           N
ATOM   1398  H   THR    90      38.280  54.818  40.080  1.00  0.00           H
ATOM   1399  CA  THR    90      37.604  52.838  39.646  1.00  0.00           C
ATOM   1400  HA  THR    90      37.892  52.077  38.921  1.00  0.00           H
ATOM   1401  CB  THR    90      37.723  52.171  41.096  1.00  0.00           C
ATOM   1402  HB  THR    90      37.060  51.308  41.132  1.00  0.00           H
ATOM   1403  CG2 THR    90      39.159  51.527  41.338  1.00  0.00           C
ATOM   1404 HG21 THR    90      39.886  52.284  41.629  1.00  0.00           H
ATOM   1405 HG22 THR    90      39.562  51.052  40.443  1.00  0.00           H
ATOM   1406 HG23 THR    90      39.037  50.743  42.085  1.00  0.00           H
ATOM   1407  OG1 THR    90      37.320  53.106  42.071  1.00  0.00           O
ATOM   1408  HG1 THR    90      36.411  52.963  42.345  1.00  0.00           H
ATOM   1409  C   THR    90      36.169  53.396  39.474  1.00  0.00           C
ATOM   1410  O   THR    90      35.837  54.467  39.887  1.00  0.00           O
ATOM   1411  N   THR    91      35.223  52.526  39.120  1.00  0.00           N
ATOM   1412  H   THR    91      35.559  51.658  38.724  1.00  0.00           H
ATOM   1413  CA  THR    91      33.719  52.804  39.157  1.00  0.00           C
ATOM   1414  HA  THR    91      33.543  53.327  40.097  1.00  0.00           H
ATOM   1415  CB  THR    91      33.383  53.591  37.968  1.00  0.00           C
ATOM   1416  HB  THR    91      33.616  52.895  37.162  1.00  0.00           H
ATOM   1417  CG2 THR    91      31.929  53.911  38.054  1.00  0.00           C
ATOM   1418 HG21 THR    91      31.729  54.295  37.053  1.00  0.00           H
ATOM   1419 HG22 THR    91      31.704  54.656  38.816  1.00  0.00           H
ATOM   1420 HG23 THR    91      31.285  53.044  38.203  1.00  0.00           H
ATOM   1421  OG1 THR    91      34.129  54.799  37.720  1.00  0.00           O
ATOM   1422  HG1 THR    91      34.857  54.736  38.344  1.00  0.00           H
ATOM   1423  C   THR    91      33.022  51.482  39.214  1.00  0.00           C
ATOM   1424  O   THR    91      33.388  50.626  38.352  1.00  0.00           O
ATOM   1425  N   GLN    92      32.174  51.228  40.245  1.00  0.00           N
ATOM   1426  H   GLN    92      32.013  51.936  40.947  1.00  0.00           H
ATOM   1427  CA  GLN    92      31.718  49.846  40.576  1.00  0.00           C
ATOM   1428  HA  GLN    92      32.078  49.233  39.750  1.00  0.00           H
ATOM   1429  CB  GLN    92      32.483  49.379  41.851  1.00  0.00           C
ATOM   1430  HB2 GLN    92      32.176  48.344  41.997  1.00  0.00           H
ATOM   1431  HB3 GLN    92      33.563  49.486  41.754  1.00  0.00           H
ATOM   1432  CG  GLN    92      32.003  50.007  43.170  1.00  0.00           C
ATOM   1433  HG2 GLN    92      31.929  51.091  43.081  1.00  0.00           H
ATOM   1434  HG3 GLN    92      30.997  49.613  43.324  1.00  0.00           H
ATOM   1435  CD  GLN    92      32.907  49.771  44.334  1.00  0.00           C
ATOM   1436  OE1 GLN    92      33.458  48.758  44.613  1.00  0.00           O
ATOM   1437  NE2 GLN    92      33.029  50.701  45.191  1.00  0.00           N
ATOM   1438 HE21 GLN    92      33.612  50.586  46.008  1.00  0.00           H
ATOM   1439 HE22 GLN    92      32.600  51.610  45.089  1.00  0.00           H
ATOM   1440  C   GLN    92      30.163  49.788  40.679  1.00  0.00           C
ATOM   1441  O   GLN    92      29.495  50.799  40.845  1.00  0.00           O
ATOM   1442  N   SER    93      29.722  48.542  40.478  1.00  0.00           N
ATOM   1443  H   SER    93      30.276  47.745  40.198  1.00  0.00           H
ATOM   1444  CA  SER    93      28.270  48.241  40.668  1.00  0.00           C
ATOM   1445  HA  SER    93      27.776  48.843  41.430  1.00  0.00           H
ATOM   1446  CB  SER    93      27.529  48.277  39.365  1.00  0.00           C
ATOM   1447  HB2 SER    93      27.789  47.519  38.624  1.00  0.00           H
ATOM   1448  HB3 SER    93      26.502  47.929  39.477  1.00  0.00           H
ATOM   1449  OG  SER    93      27.533  49.499  38.741  1.00  0.00           O
ATOM   1450  HG  SER    93      26.958  50.062  39.265  1.00  0.00           H
ATOM   1451  C   SER    93      28.149  46.825  41.320  1.00  0.00           C
ATOM   1452  O   SER    93      29.040  45.971  41.344  1.00  0.00           O
ATOM   1453  N   LYS    94      26.907  46.550  41.739  1.00  0.00           N
ATOM   1454  H   LYS    94      26.229  47.295  41.664  1.00  0.00           H
ATOM   1455  CA  LYS    94      26.486  45.307  42.417  1.00  0.00           C
ATOM   1456  HA  LYS    94      27.178  44.504  42.163  1.00  0.00           H
ATOM   1457  CB  LYS    94      26.473  45.402  43.928  1.00  0.00           C
ATOM   1458  HB2 LYS    94      25.639  45.999  44.298  1.00  0.00           H
ATOM   1459  HB3 LYS    94      26.194  44.397  44.246  1.00  0.00           H
ATOM   1460  CG  LYS    94      27.782  45.856  44.692  1.00  0.00           C
ATOM   1461  HG2 LYS    94      28.505  45.101  44.385  1.00  0.00           H
ATOM   1462  HG3 LYS    94      27.960  46.879  44.358  1.00  0.00           H
ATOM   1463  CD  LYS    94      27.775  45.832  46.210  1.00  0.00           C
ATOM   1464  HD2 LYS    94      27.014  46.549  46.519  1.00  0.00           H
ATOM   1465  HD3 LYS    94      27.498  44.823  46.518  1.00  0.00           H
ATOM   1466  CE  LYS    94      29.102  46.229  46.785  1.00  0.00           C
ATOM   1467  HE2 LYS    94      29.219  45.681  47.719  1.00  0.00           H
ATOM   1468  HE3 LYS    94      29.811  45.780  46.090  1.00  0.00           H
ATOM   1469  NZ  LYS    94      29.350  47.678  46.917  1.00  0.00           N
ATOM   1470  HZ1 LYS    94      28.990  48.014  47.800  1.00  0.00           H
ATOM   1471  HZ2 LYS    94      29.031  48.236  46.137  1.00  0.00           H
ATOM   1472  HZ3 LYS    94      30.349  47.827  46.897  1.00  0.00           H
ATOM   1473  C   LYS    94      25.179  44.762  41.888  1.00  0.00           C
ATOM   1474  O   LYS    94      24.310  45.614  41.704  1.00  0.00           O
ATOM   1475  N   TYR    95      25.035  43.460  41.789  1.00  0.00           N
ATOM   1476  H   TYR    95      25.783  42.875  42.138  1.00  0.00           H
ATOM   1477  CA  TYR    95      23.932  42.684  41.199  1.00  0.00           C
ATOM   1478  HA  TYR    95      23.150  43.441  41.128  1.00  0.00           H
ATOM   1479  CB  TYR    95      24.304  42.232  39.793  1.00  0.00           C
ATOM   1480  HB2 TYR    95      25.188  41.594  39.811  1.00  0.00           H
ATOM   1481  HB3 TYR    95      23.489  41.707  39.297  1.00  0.00           H
ATOM   1482  CG  TYR    95      24.640  43.374  38.836  1.00  0.00           C
ATOM   1483  CD1 TYR    95      23.591  44.063  38.112  1.00  0.00           C
ATOM   1484  HD1 TYR    95      22.557  43.803  38.282  1.00  0.00           H
ATOM   1485  CE1 TYR    95      23.856  45.206  37.313  1.00  0.00           C
ATOM   1486  HE1 TYR    95      23.040  45.795  36.922  1.00  0.00           H
ATOM   1487  CZ  TYR    95      25.188  45.563  37.131  1.00  0.00           C
ATOM   1488  OH  TYR    95      25.575  46.669  36.444  1.00  0.00           O
ATOM   1489  HH  TYR    95      24.840  47.208  36.142  1.00  0.00           H
ATOM   1490  CE2 TYR    95      26.226  44.875  37.871  1.00  0.00           C
ATOM   1491  HE2 TYR    95      27.269  45.087  37.687  1.00  0.00           H
ATOM   1492  CD2 TYR    95      25.968  43.788  38.665  1.00  0.00           C
ATOM   1493  HD2 TYR    95      26.768  43.222  39.120  1.00  0.00           H
ATOM   1494  C   TYR    95      23.467  41.581  42.131  1.00  0.00           C
ATOM   1495  O   TYR    95      24.262  40.832  42.673  1.00  0.00           O
ATOM   1496  N   ARG    96      22.191  41.488  42.270  1.00  0.00           N
ATOM   1497  H   ARG    96      21.503  42.094  41.846  1.00  0.00           H
ATOM   1498  CA  ARG    96      21.587  40.493  43.207  1.00  0.00           C
ATOM   1499  HA  ARG    96      22.303  40.259  43.995  1.00  0.00           H
ATOM   1500  CB  ARG    96      20.288  41.013  43.765  1.00  0.00           C
ATOM   1501  HB2 ARG    96      20.554  41.752  44.521  1.00  0.00           H
ATOM   1502  HB3 ARG    96      19.618  41.477  43.041  1.00  0.00           H
ATOM   1503  CG  ARG    96      19.545  40.027  44.739  1.00  0.00           C
ATOM   1504  HG2 ARG    96      18.719  40.572  45.197  1.00  0.00           H
ATOM   1505  HG3 ARG    96      19.301  39.087  44.243  1.00  0.00           H
ATOM   1506  CD  ARG    96      20.404  39.577  45.955  1.00  0.00           C
ATOM   1507  HD2 ARG    96      21.107  38.766  45.761  1.00  0.00           H
ATOM   1508  HD3 ARG    96      20.931  40.468  46.298  1.00  0.00           H
ATOM   1509  NE  ARG    96      19.631  39.157  47.217  1.00  0.00           N
ATOM   1510  HE  ARG    96      19.438  39.834  47.942  1.00  0.00           H
ATOM   1511  CZ  ARG    96      19.123  37.955  47.543  1.00  0.00           C
ATOM   1512  NH1 ARG    96      19.331  36.928  46.926  1.00  0.00           N
ATOM   1513 HH11 ARG    96      19.903  36.876  46.097  1.00  0.00           H
ATOM   1514 HH12 ARG    96      18.984  36.107  47.401  1.00  0.00           H
ATOM   1515  NH2 ARG    96      18.359  37.785  48.623  1.00  0.00           N
ATOM   1516 HH21 ARG    96      17.985  38.581  49.118  1.00  0.00           H
ATOM   1517 HH22 ARG    96      18.015  36.901  48.969  1.00  0.00           H
ATOM   1518  C   ARG    96      21.380  39.092  42.504  1.00  0.00           C
ATOM   1519  O   ARG    96      20.442  38.934  41.755  1.00  0.00           O
ATOM   1520  N   LEU    97      22.224  38.102  42.835  1.00  0.00           N
ATOM   1521  H   LEU    97      22.937  38.240  43.535  1.00  0.00           H
ATOM   1522  CA  LEU    97      21.902  36.736  42.529  1.00  0.00           C
ATOM   1523  HA  LEU    97      21.842  36.602  41.449  1.00  0.00           H
ATOM   1524  CB  LEU    97      22.965  35.781  43.035  1.00  0.00           C
ATOM   1525  HB2 LEU    97      23.234  35.930  44.081  1.00  0.00           H
ATOM   1526  HB3 LEU    97      22.598  34.774  42.841  1.00  0.00           H
ATOM   1527  CG  LEU    97      24.375  35.991  42.333  1.00  0.00           C
ATOM   1528  HG  LEU    97      24.618  37.049  42.239  1.00  0.00           H
ATOM   1529  CD1 LEU    97      25.455  35.311  43.190  1.00  0.00           C
ATOM   1530 HD11 LEU    97      26.277  35.022  42.537  1.00  0.00           H
ATOM   1531 HD12 LEU    97      25.098  34.376  43.622  1.00  0.00           H
ATOM   1532 HD13 LEU    97      25.883  35.935  43.975  1.00  0.00           H
ATOM   1533  CD2 LEU    97      24.394  35.413  40.915  1.00  0.00           C
ATOM   1534 HD21 LEU    97      25.404  35.583  40.543  1.00  0.00           H
ATOM   1535 HD22 LEU    97      24.349  34.324  40.934  1.00  0.00           H
ATOM   1536 HD23 LEU    97      23.618  35.698  40.204  1.00  0.00           H
ATOM   1537  C   LEU    97      20.595  36.382  43.228  1.00  0.00           C
ATOM   1538  O   LEU    97      20.453  36.543  44.429  1.00  0.00           O
ATOM   1539  N   PRO    98      19.689  35.693  42.500  1.00  0.00           N
ATOM   1540  CD  PRO    98      19.607  35.741  41.044  1.00  0.00           C
ATOM   1541  HD2 PRO    98      20.365  35.044  40.688  1.00  0.00           H
ATOM   1542  HD3 PRO    98      19.847  36.715  40.617  1.00  0.00           H
ATOM   1543  CG  PRO    98      18.111  35.467  40.652  1.00  0.00           C
ATOM   1544  HG2 PRO    98      18.012  34.887  39.733  1.00  0.00           H
ATOM   1545  HG3 PRO    98      17.595  36.426  40.635  1.00  0.00           H
ATOM   1546  CB  PRO    98      17.585  34.602  41.857  1.00  0.00           C
ATOM   1547  HB2 PRO    98      17.687  33.541  41.633  1.00  0.00           H
ATOM   1548  HB3 PRO    98      16.502  34.724  41.862  1.00  0.00           H
ATOM   1549  CA  PRO    98      18.433  35.130  43.039  1.00  0.00           C
ATOM   1550  HA  PRO    98      17.873  35.914  43.549  1.00  0.00           H
ATOM   1551  C   PRO    98      18.724  33.969  43.993  1.00  0.00           C
ATOM   1552  O   PRO    98      19.477  33.045  43.646  1.00  0.00           O
ATOM   1553  N   ASP    99      18.073  33.875  45.097  1.00  0.00           N
ATOM   1554  H   ASP    99      17.627  34.713  45.443  1.00  0.00           H
ATOM   1555  CA  ASP    99      18.122  32.719  46.018  1.00  0.00           C
ATOM   1556  HA  ASP    99      19.146  32.723  46.394  1.00  0.00           H
ATOM   1557  CB  ASP    99      17.057  32.805  47.056  1.00  0.00           C
ATOM   1558  HB2 ASP    99      16.094  32.850  46.547  1.00  0.00           H
ATOM   1559  HB3 ASP    99      16.910  31.822  47.503  1.00  0.00           H
ATOM   1560  CG  ASP    99      17.238  33.887  48.175  1.00  0.00           C
ATOM   1561  OD1 ASP    99      16.396  33.979  49.027  1.00  0.00           O
ATOM   1562  OD2 ASP    99      18.283  34.637  48.152  1.00  0.00           O
ATOM   1563  C   ASP    99      17.871  31.438  45.254  1.00  0.00           C
ATOM   1564  O   ASP    99      18.424  30.402  45.680  1.00  0.00           O
ATOM   1565  N   ALA   100      16.941  31.362  44.295  1.00  0.00           N
ATOM   1566  H   ALA   100      16.322  32.154  44.190  1.00  0.00           H
ATOM   1567  CA  ALA   100      16.486  30.297  43.430  1.00  0.00           C
ATOM   1568  HA  ALA   100      16.233  29.376  43.956  1.00  0.00           H
ATOM   1569  CB  ALA   100      15.183  30.845  42.833  1.00  0.00           C
ATOM   1570  HB1 ALA   100      14.440  31.093  43.591  1.00  0.00           H
ATOM   1571  HB2 ALA   100      14.700  30.027  42.299  1.00  0.00           H
ATOM   1572  HB3 ALA   100      15.389  31.750  42.262  1.00  0.00           H
ATOM   1573  C   ALA   100      17.452  29.846  42.288  1.00  0.00           C
ATOM   1574  O   ALA   100      17.555  28.675  41.938  1.00  0.00           O
ATOM   1575  N   MET   101      18.370  30.765  41.899  1.00  0.00           N
ATOM   1576  H   MET   101      18.288  31.670  42.341  1.00  0.00           H
ATOM   1577  CA  MET   101      19.514  30.421  40.976  1.00  0.00           C
ATOM   1578  HA  MET   101      18.971  30.191  40.058  1.00  0.00           H
ATOM   1579  CB  MET   101      20.275  31.693  40.692  1.00  0.00           C
ATOM   1580  HB2 MET   101      19.500  32.372  40.338  1.00  0.00           H
ATOM   1581  HB3 MET   101      20.759  32.174  41.542  1.00  0.00           H
ATOM   1582  CG  MET   101      21.257  31.500  39.576  1.00  0.00           C
ATOM   1583  HG2 MET   101      22.208  31.077  39.900  1.00  0.00           H
ATOM   1584  HG3 MET   101      20.817  30.734  38.937  1.00  0.00           H
ATOM   1585  SD  MET   101      21.510  32.915  38.563  1.00  0.00           S
ATOM   1586  CE  MET   101      19.956  33.086  37.476  1.00  0.00           C
ATOM   1587  HE1 MET   101      19.828  34.121  37.161  1.00  0.00           H
ATOM   1588  HE2 MET   101      19.950  32.330  36.690  1.00  0.00           H
ATOM   1589  HE3 MET   101      19.025  32.810  37.971  1.00  0.00           H
ATOM   1590  C   MET   101      20.540  29.352  41.395  1.00  0.00           C
ATOM   1591  O   MET   101      20.973  28.453  40.630  1.00  0.00           O
ATOM   1592  N   ARG   102      20.887  29.443  42.708  1.00  0.00           N
ATOM   1593  H   ARG   102      20.388  30.139  43.241  1.00  0.00           H
ATOM   1594  CA  ARG   102      21.632  28.337  43.428  1.00  0.00           C
ATOM   1595  HA  ARG   102      22.677  28.314  43.122  1.00  0.00           H
ATOM   1596  CB  ARG   102      21.633  28.643  44.927  1.00  0.00           C
ATOM   1597  HB2 ARG   102      20.598  28.780  45.238  1.00  0.00           H
ATOM   1598  HB3 ARG   102      22.051  27.787  45.455  1.00  0.00           H
ATOM   1599  CG  ARG   102      22.302  29.912  45.298  1.00  0.00           C
ATOM   1600  HG2 ARG   102      23.348  30.045  45.017  1.00  0.00           H
ATOM   1601  HG3 ARG   102      21.645  30.683  44.895  1.00  0.00           H
ATOM   1602  CD  ARG   102      22.289  29.977  46.825  1.00  0.00           C
ATOM   1603  HD2 ARG   102      21.347  29.674  47.280  1.00  0.00           H
ATOM   1604  HD3 ARG   102      22.837  29.161  47.296  1.00  0.00           H
ATOM   1605  NE  ARG   102      22.745  31.315  47.278  1.00  0.00           N
ATOM   1606  HE  ARG   102      23.737  31.504  47.220  1.00  0.00           H
ATOM   1607  CZ  ARG   102      22.067  32.096  48.135  1.00  0.00           C
ATOM   1608  NH1 ARG   102      20.802  31.829  48.613  1.00  0.00           N
ATOM   1609 HH11 ARG   102      20.292  31.003  48.335  1.00  0.00           H
ATOM   1610 HH12 ARG   102      20.537  32.372  49.422  1.00  0.00           H
ATOM   1611  NH2 ARG   102      22.551  33.172  48.634  1.00  0.00           N
ATOM   1612 HH21 ARG   102      23.436  33.483  48.260  1.00  0.00           H
ATOM   1613 HH22 ARG   102      21.877  33.616  49.241  1.00  0.00           H
ATOM   1614  C   ARG   102      21.131  26.971  43.150  1.00  0.00           C
ATOM   1615  O   ARG   102      21.916  26.049  43.295  1.00  0.00           O
ATOM   1616  N   THR   103      19.888  26.786  42.806  1.00  0.00           N
ATOM   1617  H   THR   103      19.340  27.619  42.646  1.00  0.00           H
ATOM   1618  CA  THR   103      19.225  25.514  42.693  1.00  0.00           C
ATOM   1619  HA  THR   103      19.923  24.688  42.834  1.00  0.00           H
ATOM   1620  CB  THR   103      18.147  25.437  43.866  1.00  0.00           C
ATOM   1621  HB  THR   103      17.503  24.569  43.735  1.00  0.00           H
ATOM   1622  CG2 THR   103      18.853  25.372  45.196  1.00  0.00           C
ATOM   1623 HG21 THR   103      19.314  26.324  45.458  1.00  0.00           H
ATOM   1624 HG22 THR   103      19.586  24.569  45.272  1.00  0.00           H
ATOM   1625 HG23 THR   103      18.032  25.163  45.882  1.00  0.00           H
ATOM   1626  OG1 THR   103      17.371  26.644  43.997  1.00  0.00           O
ATOM   1627  HG1 THR   103      16.660  26.516  43.365  1.00  0.00           H
ATOM   1628  C   THR   103      18.672  25.116  41.342  1.00  0.00           C
ATOM   1629  O   THR   103      17.810  24.278  41.312  1.00  0.00           O
ATOM   1630  N   THR   104      18.990  25.846  40.302  1.00  0.00           N
ATOM   1631  H   THR   104      19.766  26.477  40.438  1.00  0.00           H
ATOM   1632  CA  THR   104      18.520  25.383  38.943  1.00  0.00           C
ATOM   1633  HA  THR   104      17.440  25.245  38.991  1.00  0.00           H
ATOM   1634  CB  THR   104      18.974  26.333  37.851  1.00  0.00           C
ATOM   1635  HB  THR   104      18.789  27.337  38.234  1.00  0.00           H
ATOM   1636  CG2 THR   104      20.396  26.363  37.409  1.00  0.00           C
ATOM   1637 HG21 THR   104      20.735  25.451  36.919  1.00  0.00           H
ATOM   1638 HG22 THR   104      21.155  26.750  38.089  1.00  0.00           H
ATOM   1639 HG23 THR   104      20.437  27.125  36.630  1.00  0.00           H
ATOM   1640  OG1 THR   104      18.164  26.207  36.727  1.00  0.00           O
ATOM   1641  HG1 THR   104      17.481  26.878  36.794  1.00  0.00           H
ATOM   1642  C   THR   104      19.016  24.016  38.465  1.00  0.00           C
ATOM   1643  O   THR   104      20.014  23.506  39.026  1.00  0.00           O
ATOM   1644  N   GLN   105      18.456  23.459  37.433  1.00  0.00           N
ATOM   1645  H   GLN   105      17.746  24.027  36.993  1.00  0.00           H
ATOM   1646  CA  GLN   105      18.921  22.257  36.665  1.00  0.00           C
ATOM   1647  HA  GLN   105      19.715  21.704  37.168  1.00  0.00           H
ATOM   1648  CB  GLN   105      17.716  21.331  36.466  1.00  0.00           C
ATOM   1649  HB2 GLN   105      16.990  21.652  35.719  1.00  0.00           H
ATOM   1650  HB3 GLN   105      18.191  20.425  36.087  1.00  0.00           H
ATOM   1651  CG  GLN   105      16.871  21.001  37.656  1.00  0.00           C
ATOM   1652  HG2 GLN   105      17.381  21.281  38.578  1.00  0.00           H
ATOM   1653  HG3 GLN   105      15.948  21.581  37.642  1.00  0.00           H
ATOM   1654  CD  GLN   105      16.469  19.532  37.698  1.00  0.00           C
ATOM   1655  OE1 GLN   105      16.270  19.006  38.781  1.00  0.00           O
ATOM   1656  NE2 GLN   105      16.317  18.852  36.621  1.00  0.00           N
ATOM   1657 HE21 GLN   105      16.006  17.904  36.772  1.00  0.00           H
ATOM   1658 HE22 GLN   105      16.439  19.310  35.729  1.00  0.00           H
ATOM   1659  C   GLN   105      19.398  22.721  35.266  1.00  0.00           C
ATOM   1660  O   GLN   105      19.803  21.901  34.453  1.00  0.00           O
ATOM   1661  N   ASN   106      19.410  24.006  34.939  1.00  0.00           N
ATOM   1662  H   ASN   106      19.139  24.640  35.679  1.00  0.00           H
ATOM   1663  CA  ASN   106      19.895  24.613  33.692  1.00  0.00           C
ATOM   1664  HA  ASN   106      19.973  23.977  32.810  1.00  0.00           H
ATOM   1665  CB  ASN   106      18.865  25.625  33.149  1.00  0.00           C
ATOM   1666  HB2 ASN   106      18.671  26.401  33.888  1.00  0.00           H
ATOM   1667  HB3 ASN   106      19.299  26.109  32.273  1.00  0.00           H
ATOM   1668  CG  ASN   106      17.561  24.987  32.717  1.00  0.00           C
ATOM   1669  OD1 ASN   106      17.592  23.922  32.138  1.00  0.00           O
ATOM   1670  ND2 ASN   106      16.421  25.378  33.249  1.00  0.00           N
ATOM   1671 HD21 ASN   106      16.413  26.174  33.870  1.00  0.00           H
ATOM   1672 HD22 ASN   106      15.575  24.866  33.045  1.00  0.00           H
ATOM   1673  C   ASN   106      21.332  25.303  33.831  1.00  0.00           C
ATOM   1674  O   ASN   106      21.514  26.379  34.326  1.00  0.00           O
ATOM   1675  N   PRO   107      22.366  24.615  33.326  1.00  0.00           N
ATOM   1676  CD  PRO   107      22.435  23.350  32.626  1.00  0.00           C
ATOM   1677  HD2 PRO   107      22.458  23.533  31.551  1.00  0.00           H
ATOM   1678  HD3 PRO   107      21.601  22.673  32.814  1.00  0.00           H
ATOM   1679  CG  PRO   107      23.717  22.652  33.070  1.00  0.00           C
ATOM   1680  HG2 PRO   107      24.139  22.007  32.300  1.00  0.00           H
ATOM   1681  HG3 PRO   107      23.598  22.129  34.019  1.00  0.00           H
ATOM   1682  CB  PRO   107      24.642  23.884  33.284  1.00  0.00           C
ATOM   1683  HB2 PRO   107      25.267  24.047  32.406  1.00  0.00           H
ATOM   1684  HB3 PRO   107      25.317  23.640  34.105  1.00  0.00           H
ATOM   1685  CA  PRO   107      23.755  25.075  33.638  1.00  0.00           C
ATOM   1686  HA  PRO   107      23.648  25.119  34.722  1.00  0.00           H
ATOM   1687  C   PRO   107      24.257  26.411  32.966  1.00  0.00           C
ATOM   1688  O   PRO   107      25.201  26.953  33.496  1.00  0.00           O
ATOM   1689  N   ASP   108      23.534  27.034  31.972  1.00  0.00           N
ATOM   1690  H   ASP   108      22.772  26.477  31.610  1.00  0.00           H
ATOM   1691  CA  ASP   108      23.871  28.320  31.402  1.00  0.00           C
ATOM   1692  HA  ASP   108      24.937  28.476  31.240  1.00  0.00           H
ATOM   1693  CB  ASP   108      23.224  28.402  29.971  1.00  0.00           C
ATOM   1694  HB2 ASP   108      22.146  28.258  30.035  1.00  0.00           H
ATOM   1695  HB3 ASP   108      23.447  29.378  29.539  1.00  0.00           H
ATOM   1696  CG  ASP   108      23.824  27.449  28.894  1.00  0.00           C
ATOM   1697  OD1 ASP   108      23.115  26.982  27.979  1.00  0.00           O
ATOM   1698  OD2 ASP   108      25.042  27.019  29.007  1.00  0.00           O
ATOM   1699  C   ASP   108      23.485  29.508  32.248  1.00  0.00           C
ATOM   1700  O   ASP   108      24.169  30.522  32.264  1.00  0.00           O
ATOM   1701  N   GLU   109      22.399  29.366  33.005  1.00  0.00           N
ATOM   1702  H   GLU   109      21.903  28.486  32.974  1.00  0.00           H
ATOM   1703  CA  GLU   109      21.661  30.370  33.744  1.00  0.00           C
ATOM   1704  HA  GLU   109      21.088  31.027  33.090  1.00  0.00           H
ATOM   1705  CB  GLU   109      20.602  29.745  34.638  1.00  0.00           C
ATOM   1706  HB2 GLU   109      21.159  29.144  35.357  1.00  0.00           H
ATOM   1707  HB3 GLU   109      20.179  30.536  35.258  1.00  0.00           H
ATOM   1708  CG  GLU   109      19.469  29.013  33.975  1.00  0.00           C
ATOM   1709  HG2 GLU   109      19.795  28.162  33.377  1.00  0.00           H
ATOM   1710  HG3 GLU   109      18.754  28.722  34.745  1.00  0.00           H
ATOM   1711  CD  GLU   109      18.617  30.042  33.094  1.00  0.00           C
ATOM   1712  OE1 GLU   109      17.644  29.577  32.490  1.00  0.00           O
ATOM   1713  OE2 GLU   109      18.723  31.336  33.232  1.00  0.00           O
ATOM   1714  C   GLU   109      22.562  31.311  34.574  1.00  0.00           C
ATOM   1715  O   GLU   109      22.344  32.493  34.373  1.00  0.00           O
ATOM   1716  N   LEU   110      23.507  30.897  35.446  1.00  0.00           N
ATOM   1717  H   LEU   110      23.530  29.905  35.636  1.00  0.00           H
ATOM   1718  CA  LEU   110      24.494  31.712  36.135  1.00  0.00           C
ATOM   1719  HA  LEU   110      24.024  32.492  36.736  1.00  0.00           H
ATOM   1720  CB  LEU   110      25.407  30.838  37.051  1.00  0.00           C
ATOM   1721  HB2 LEU   110      24.781  30.321  37.779  1.00  0.00           H
ATOM   1722  HB3 LEU   110      25.802  30.203  36.257  1.00  0.00           H
ATOM   1723  CG  LEU   110      26.579  31.620  37.670  1.00  0.00           C
ATOM   1724  HG  LEU   110      27.106  32.137  36.867  1.00  0.00           H
ATOM   1725  CD1 LEU   110      26.055  32.532  38.769  1.00  0.00           C
ATOM   1726 HD11 LEU   110      26.728  32.603  39.623  1.00  0.00           H
ATOM   1727 HD12 LEU   110      25.258  32.007  39.297  1.00  0.00           H
ATOM   1728 HD13 LEU   110      25.769  33.520  38.410  1.00  0.00           H
ATOM   1729  CD2 LEU   110      27.597  30.585  38.303  1.00  0.00           C
ATOM   1730 HD21 LEU   110      27.244  30.228  39.271  1.00  0.00           H
ATOM   1731 HD22 LEU   110      27.865  29.841  37.552  1.00  0.00           H
ATOM   1732 HD23 LEU   110      28.481  31.183  38.526  1.00  0.00           H
ATOM   1733  C   LEU   110      25.291  32.582  35.135  1.00  0.00           C
ATOM   1734  O   LEU   110      25.501  33.771  35.342  1.00  0.00           O
ATOM   1735  N   TRP   111      25.864  31.950  34.122  1.00  0.00           N
ATOM   1736  H   TRP   111      25.773  30.967  33.909  1.00  0.00           H
ATOM   1737  CA  TRP   111      26.633  32.673  33.156  1.00  0.00           C
ATOM   1738  HA  TRP   111      27.366  33.252  33.718  1.00  0.00           H
ATOM   1739  CB  TRP   111      27.375  31.702  32.335  1.00  0.00           C
ATOM   1740  HB2 TRP   111      26.752  31.231  31.575  1.00  0.00           H
ATOM   1741  HB3 TRP   111      28.216  32.259  31.924  1.00  0.00           H
ATOM   1742  CG  TRP   111      28.015  30.558  33.144  1.00  0.00           C
ATOM   1743  CD1 TRP   111      27.839  29.270  32.799  1.00  0.00           C
ATOM   1744  HD1 TRP   111      26.989  28.987  32.196  1.00  0.00           H
ATOM   1745  NE1 TRP   111      28.673  28.489  33.593  1.00  0.00           N
ATOM   1746  HE1 TRP   111      28.508  27.494  33.541  1.00  0.00           H
ATOM   1747  CE2 TRP   111      29.457  29.194  34.452  1.00  0.00           C
ATOM   1748  CZ2 TRP   111      30.409  28.882  35.445  1.00  0.00           C
ATOM   1749  HZ2 TRP   111      30.643  27.842  35.618  1.00  0.00           H
ATOM   1750  CH2 TRP   111      31.029  29.976  36.112  1.00  0.00           C
ATOM   1751  HH2 TRP   111      31.766  29.747  36.868  1.00  0.00           H
ATOM   1752  CZ3 TRP   111      30.754  31.292  35.728  1.00  0.00           C
ATOM   1753  HZ3 TRP   111      31.263  32.076  36.270  1.00  0.00           H
ATOM   1754  CE3 TRP   111      29.798  31.569  34.775  1.00  0.00           C
ATOM   1755  HE3 TRP   111      29.619  32.628  34.663  1.00  0.00           H
ATOM   1756  CD2 TRP   111      29.120  30.541  34.053  1.00  0.00           C
ATOM   1757  C   TRP   111      25.846  33.685  32.278  1.00  0.00           C
ATOM   1758  O   TRP   111      26.293  34.841  31.963  1.00  0.00           O
ATOM   1759  N   GLU   112      24.561  33.392  32.104  1.00  0.00           N
ATOM   1760  H   GLU   112      24.191  32.606  32.620  1.00  0.00           H
ATOM   1761  CA  GLU   112      23.611  34.256  31.407  1.00  0.00           C
ATOM   1762  HA  GLU   112      24.127  34.822  30.631  1.00  0.00           H
ATOM   1763  CB  GLU   112      22.406  33.462  30.899  1.00  0.00           C
ATOM   1764  HB2 GLU   112      21.913  32.757  31.567  1.00  0.00           H
ATOM   1765  HB3 GLU   112      21.620  34.079  30.464  1.00  0.00           H
ATOM   1766  CG  GLU   112      22.958  32.715  29.738  1.00  0.00           C
ATOM   1767  HG2 GLU   112      23.791  33.241  29.269  1.00  0.00           H
ATOM   1768  HG3 GLU   112      23.420  31.809  30.130  1.00  0.00           H
ATOM   1769  CD  GLU   112      21.967  32.414  28.694  1.00  0.00           C
ATOM   1770  OE1 GLU   112      21.687  31.227  28.414  1.00  0.00           O
ATOM   1771  OE2 GLU   112      21.574  33.415  28.017  1.00  0.00           O
ATOM   1772  C   GLU   112      23.240  35.332  32.446  1.00  0.00           C
ATOM   1773  O   GLU   112      23.332  36.529  32.084  1.00  0.00           O
ATOM   1774  N   PHE   113      22.975  35.085  33.715  1.00  0.00           N
ATOM   1775  H   PHE   113      23.001  34.127  34.033  1.00  0.00           H
ATOM   1776  CA  PHE   113      22.817  36.111  34.740  1.00  0.00           C
ATOM   1777  HA  PHE   113      21.983  36.752  34.452  1.00  0.00           H
ATOM   1778  CB  PHE   113      22.477  35.539  36.183  1.00  0.00           C
ATOM   1779  HB2 PHE   113      21.530  35.029  36.006  1.00  0.00           H
ATOM   1780  HB3 PHE   113      23.335  34.918  36.442  1.00  0.00           H
ATOM   1781  CG  PHE   113      22.265  36.610  37.236  1.00  0.00           C
ATOM   1782  CD1 PHE   113      20.989  37.301  37.449  1.00  0.00           C
ATOM   1783  HD1 PHE   113      20.084  36.859  37.060  1.00  0.00           H
ATOM   1784  CE1 PHE   113      20.895  38.412  38.248  1.00  0.00           C
ATOM   1785  HE1 PHE   113      19.925  38.847  38.439  1.00  0.00           H
ATOM   1786  CZ  PHE   113      22.059  38.781  38.938  1.00  0.00           C
ATOM   1787  HZ  PHE   113      21.968  39.724  39.456  1.00  0.00           H
ATOM   1788  CE2 PHE   113      23.262  38.058  38.815  1.00  0.00           C
ATOM   1789  HE2 PHE   113      24.145  38.352  39.362  1.00  0.00           H
ATOM   1790  CD2 PHE   113      23.433  36.978  37.956  1.00  0.00           C
ATOM   1791  HD2 PHE   113      24.383  36.510  37.742  1.00  0.00           H
ATOM   1792  C   PHE   113      23.903  37.072  34.889  1.00  0.00           C
ATOM   1793  O   PHE   113      23.752  38.297  35.076  1.00  0.00           O
ATOM   1794  N   ILE   114      25.136  36.506  34.863  1.00  0.00           N
ATOM   1795  H   ILE   114      25.241  35.517  34.686  1.00  0.00           H
ATOM   1796  CA  ILE   114      26.361  37.350  34.848  1.00  0.00           C
ATOM   1797  HA  ILE   114      26.325  38.020  35.707  1.00  0.00           H
ATOM   1798  CB  ILE   114      27.690  36.482  34.968  1.00  0.00           C
ATOM   1799  HB  ILE   114      27.702  35.765  34.147  1.00  0.00           H
ATOM   1800  CG2 ILE   114      28.834  37.519  34.979  1.00  0.00           C
ATOM   1801 HG21 ILE   114      28.797  38.165  35.856  1.00  0.00           H
ATOM   1802 HG22 ILE   114      29.031  38.026  34.033  1.00  0.00           H
ATOM   1803 HG23 ILE   114      29.752  36.939  35.075  1.00  0.00           H
ATOM   1804  CG1 ILE   114      27.807  35.749  36.443  1.00  0.00           C
ATOM   1805 HG12 ILE   114      27.879  36.540  37.189  1.00  0.00           H
ATOM   1806 HG13 ILE   114      26.881  35.217  36.659  1.00  0.00           H
ATOM   1807  CD1 ILE   114      29.032  34.905  36.607  1.00  0.00           C
ATOM   1808 HD11 ILE   114      29.063  34.213  35.766  1.00  0.00           H
ATOM   1809 HD12 ILE   114      28.964  34.367  37.554  1.00  0.00           H
ATOM   1810 HD13 ILE   114      29.915  35.531  36.741  1.00  0.00           H
ATOM   1811  C   ILE   114      26.443  38.213  33.587  1.00  0.00           C
ATOM   1812  O   ILE   114      26.753  39.389  33.681  1.00  0.00           O
ATOM   1813  N   ALA   115      26.098  37.644  32.405  1.00  0.00           N
ATOM   1814  H   ALA   115      25.889  36.666  32.270  1.00  0.00           H
ATOM   1815  CA  ALA   115      26.095  38.372  31.138  1.00  0.00           C
ATOM   1816  HA  ALA   115      27.089  38.817  31.077  1.00  0.00           H
ATOM   1817  CB  ALA   115      25.913  37.436  29.929  1.00  0.00           C
ATOM   1818  HB1 ALA   115      25.733  38.044  29.042  1.00  0.00           H
ATOM   1819  HB2 ALA   115      25.021  36.814  30.014  1.00  0.00           H
ATOM   1820  HB3 ALA   115      26.848  36.896  29.780  1.00  0.00           H
ATOM   1821  C   ALA   115      25.013  39.448  31.172  1.00  0.00           C
ATOM   1822  O   ALA   115      25.216  40.532  30.579  1.00  0.00           O
ATOM   1823  N   ASP   116      23.877  39.282  31.797  1.00  0.00           N
ATOM   1824  H   ASP   116      23.684  38.343  32.115  1.00  0.00           H
ATOM   1825  CA  ASP   116      22.849  40.368  32.038  1.00  0.00           C
ATOM   1826  HA  ASP   116      22.707  40.864  31.079  1.00  0.00           H
ATOM   1827  CB  ASP   116      21.518  39.799  32.496  1.00  0.00           C
ATOM   1828  HB2 ASP   116      21.694  39.103  33.316  1.00  0.00           H
ATOM   1829  HB3 ASP   116      20.809  40.585  32.755  1.00  0.00           H
ATOM   1830  CG  ASP   116      20.905  38.819  31.424  1.00  0.00           C
ATOM   1831  OD1 ASP   116      21.206  38.871  30.227  1.00  0.00           O
ATOM   1832  OD2 ASP   116      19.950  38.049  31.778  1.00  0.00           O
ATOM   1833  C   ASP   116      23.337  41.392  33.041  1.00  0.00           C
ATOM   1834  O   ASP   116      22.993  42.527  32.834  1.00  0.00           O
ATOM   1835  N   SER   117      24.022  41.009  34.179  1.00  0.00           N
ATOM   1836  H   SER   117      23.955  40.029  34.411  1.00  0.00           H
ATOM   1837  CA  SER   117      24.554  41.994  35.056  1.00  0.00           C
ATOM   1838  HA  SER   117      23.798  42.711  35.379  1.00  0.00           H
ATOM   1839  CB  SER   117      25.300  41.163  36.168  1.00  0.00           C
ATOM   1840  HB2 SER   117      25.941  40.385  35.756  1.00  0.00           H
ATOM   1841  HB3 SER   117      25.841  41.881  36.785  1.00  0.00           H
ATOM   1842  OG  SER   117      24.415  40.458  36.945  1.00  0.00           O
ATOM   1843  HG  SER   117      23.920  39.867  36.374  1.00  0.00           H
ATOM   1844  C   SER   117      25.625  42.848  34.301  1.00  0.00           C
ATOM   1845  O   SER   117      25.743  44.015  34.507  1.00  0.00           O
ATOM   1846  N   LEU   118      26.286  42.284  33.281  1.00  0.00           N
ATOM   1847  H   LEU   118      26.237  41.276  33.228  1.00  0.00           H
ATOM   1848  CA  LEU   118      27.231  42.951  32.385  1.00  0.00           C
ATOM   1849  HA  LEU   118      27.897  43.654  32.886  1.00  0.00           H
ATOM   1850  CB  LEU   118      28.143  41.942  31.779  1.00  0.00           C
ATOM   1851  HB2 LEU   118      27.655  41.043  31.403  1.00  0.00           H
ATOM   1852  HB3 LEU   118      28.681  42.438  30.971  1.00  0.00           H
ATOM   1853  CG  LEU   118      29.196  41.328  32.718  1.00  0.00           C
ATOM   1854  HG  LEU   118      28.704  40.898  33.590  1.00  0.00           H
ATOM   1855  CD1 LEU   118      29.808  40.158  31.933  1.00  0.00           C
ATOM   1856 HD11 LEU   118      29.044  39.446  31.614  1.00  0.00           H
ATOM   1857 HD12 LEU   118      30.423  39.593  32.634  1.00  0.00           H
ATOM   1858 HD13 LEU   118      30.430  40.448  31.087  1.00  0.00           H
ATOM   1859  CD2 LEU   118      30.316  42.202  33.237  1.00  0.00           C
ATOM   1860 HD21 LEU   118      29.883  42.987  33.857  1.00  0.00           H
ATOM   1861 HD22 LEU   118      31.206  41.801  33.723  1.00  0.00           H
ATOM   1862 HD23 LEU   118      30.808  42.695  32.398  1.00  0.00           H
ATOM   1863  C   LEU   118      26.547  43.704  31.206  1.00  0.00           C
ATOM   1864  O   LEU   118      26.893  44.864  31.025  1.00  0.00           O
ATOM   1865  N   LYS   119      25.373  43.199  30.692  1.00  0.00           N
ATOM   1866  H   LYS   119      25.060  42.284  30.986  1.00  0.00           H
ATOM   1867  CA  LYS   119      24.513  44.035  29.811  1.00  0.00           C
ATOM   1868  HA  LYS   119      25.260  44.299  29.062  1.00  0.00           H
ATOM   1869  CB  LYS   119      23.336  43.156  29.285  1.00  0.00           C
ATOM   1870  HB2 LYS   119      23.572  42.157  28.917  1.00  0.00           H
ATOM   1871  HB3 LYS   119      22.539  42.950  30.001  1.00  0.00           H
ATOM   1872  CG  LYS   119      22.596  43.747  28.119  1.00  0.00           C
ATOM   1873  HG2 LYS   119      23.350  44.080  27.407  1.00  0.00           H
ATOM   1874  HG3 LYS   119      21.974  42.988  27.645  1.00  0.00           H
ATOM   1875  CD  LYS   119      21.634  44.845  28.394  1.00  0.00           C
ATOM   1876  HD2 LYS   119      20.955  44.364  29.098  1.00  0.00           H
ATOM   1877  HD3 LYS   119      22.146  45.697  28.839  1.00  0.00           H
ATOM   1878  CE  LYS   119      20.865  45.364  27.131  1.00  0.00           C
ATOM   1879  HE2 LYS   119      21.547  45.857  26.439  1.00  0.00           H
ATOM   1880  HE3 LYS   119      20.627  44.419  26.643  1.00  0.00           H
ATOM   1881  NZ  LYS   119      19.738  46.238  27.540  1.00  0.00           N
ATOM   1882  HZ1 LYS   119      19.210  45.877  28.321  1.00  0.00           H
ATOM   1883  HZ2 LYS   119      19.077  46.473  26.813  1.00  0.00           H
ATOM   1884  HZ3 LYS   119      20.104  47.134  27.829  1.00  0.00           H
ATOM   1885  C   LYS   119      24.103  45.282  30.560  1.00  0.00           C
ATOM   1886  O   LYS   119      24.191  46.428  30.074  1.00  0.00           O
ATOM   1887  N   ALA   120      23.745  45.117  31.843  1.00  0.00           N
ATOM   1888  H   ALA   120      23.598  44.162  32.139  1.00  0.00           H
ATOM   1889  CA  ALA   120      23.278  46.194  32.736  1.00  0.00           C
ATOM   1890  HA  ALA   120      22.448  46.841  32.454  1.00  0.00           H
ATOM   1891  CB  ALA   120      22.760  45.568  34.031  1.00  0.00           C
ATOM   1892  HB1 ALA   120      22.071  44.768  33.756  1.00  0.00           H
ATOM   1893  HB2 ALA   120      22.369  46.243  34.792  1.00  0.00           H
ATOM   1894  HB3 ALA   120      23.583  45.009  34.478  1.00  0.00           H
ATOM   1895  C   ALA   120      24.441  47.208  33.076  1.00  0.00           C
ATOM   1896  O   ALA   120      24.126  48.423  33.148  1.00  0.00           O
ATOM   1897  N   PHE   121      25.680  46.760  33.232  1.00  0.00           N
ATOM   1898  H   PHE   121      25.781  45.755  33.228  1.00  0.00           H
ATOM   1899  CA  PHE   121      26.836  47.601  33.590  1.00  0.00           C
ATOM   1900  HA  PHE   121      26.546  48.322  34.355  1.00  0.00           H
ATOM   1901  CB  PHE   121      27.894  46.673  34.058  1.00  0.00           C
ATOM   1902  HB2 PHE   121      27.420  46.089  34.846  1.00  0.00           H
ATOM   1903  HB3 PHE   121      28.338  46.058  33.276  1.00  0.00           H
ATOM   1904  CG  PHE   121      29.043  47.308  34.760  1.00  0.00           C
ATOM   1905  CD1 PHE   121      28.845  48.197  35.842  1.00  0.00           C
ATOM   1906  HD1 PHE   121      27.926  48.186  36.407  1.00  0.00           H
ATOM   1907  CE1 PHE   121      29.981  48.866  36.393  1.00  0.00           C
ATOM   1908  HE1 PHE   121      29.727  49.412  37.290  1.00  0.00           H
ATOM   1909  CZ  PHE   121      31.260  48.648  35.904  1.00  0.00           C
ATOM   1910  HZ  PHE   121      32.109  49.091  36.404  1.00  0.00           H
ATOM   1911  CE2 PHE   121      31.448  47.889  34.747  1.00  0.00           C
ATOM   1912  HE2 PHE   121      32.473  47.814  34.417  1.00  0.00           H
ATOM   1913  CD2 PHE   121      30.330  47.241  34.161  1.00  0.00           C
ATOM   1914  HD2 PHE   121      30.490  46.805  33.187  1.00  0.00           H
ATOM   1915  C   PHE   121      27.291  48.471  32.343  1.00  0.00           C
ATOM   1916  O   PHE   121      27.702  49.631  32.397  1.00  0.00           O
ATOM   1917  N   ILE   122      27.307  47.826  31.181  1.00  0.00           N
ATOM   1918  H   ILE   122      26.956  46.881  31.228  1.00  0.00           H
ATOM   1919  CA  ILE   122      27.717  48.531  29.939  1.00  0.00           C
ATOM   1920  HA  ILE   122      28.636  49.112  30.029  1.00  0.00           H
ATOM   1921  CB  ILE   122      27.972  47.504  28.821  1.00  0.00           C
ATOM   1922  HB  ILE   122      27.048  46.927  28.855  1.00  0.00           H
ATOM   1923  CG2 ILE   122      27.951  48.282  27.479  1.00  0.00           C
ATOM   1924 HG21 ILE   122      28.460  49.246  27.473  1.00  0.00           H
ATOM   1925 HG22 ILE   122      26.935  48.260  27.085  1.00  0.00           H
ATOM   1926 HG23 ILE   122      28.362  47.675  26.672  1.00  0.00           H
ATOM   1927  CG1 ILE   122      29.224  46.678  29.189  1.00  0.00           C
ATOM   1928 HG12 ILE   122      29.007  46.136  30.110  1.00  0.00           H
ATOM   1929 HG13 ILE   122      29.395  45.950  28.397  1.00  0.00           H
ATOM   1930  CD1 ILE   122      30.598  47.515  29.368  1.00  0.00           C
ATOM   1931 HD11 ILE   122      30.720  48.159  28.497  1.00  0.00           H
ATOM   1932 HD12 ILE   122      31.498  46.900  29.338  1.00  0.00           H
ATOM   1933 HD13 ILE   122      30.556  48.113  30.278  1.00  0.00           H
ATOM   1934  C   ILE   122      26.610  49.504  29.561  1.00  0.00           C
ATOM   1935  O   ILE   122      26.911  50.626  29.028  1.00  0.00           O
ATOM   1936  N   ASP   123      25.346  49.168  29.783  1.00  0.00           N
ATOM   1937  H   ASP   123      25.213  48.261  30.208  1.00  0.00           H
ATOM   1938  CA  ASP   123      24.203  50.105  29.540  1.00  0.00           C
ATOM   1939  HA  ASP   123      24.385  50.625  28.600  1.00  0.00           H
ATOM   1940  CB  ASP   123      22.843  49.384  29.502  1.00  0.00           C
ATOM   1941  HB2 ASP   123      22.807  48.606  30.264  1.00  0.00           H
ATOM   1942  HB3 ASP   123      22.073  50.069  29.855  1.00  0.00           H
ATOM   1943  CG  ASP   123      22.390  48.776  28.138  1.00  0.00           C
ATOM   1944  OD1 ASP   123      23.223  48.530  27.302  1.00  0.00           O
ATOM   1945  OD2 ASP   123      21.170  48.661  27.898  1.00  0.00           O
ATOM   1946  C   ASP   123      24.136  51.333  30.519  1.00  0.00           C
ATOM   1947  O   ASP   123      23.216  52.163  30.481  1.00  0.00           O
ATOM   1948  N   GLU   124      25.074  51.480  31.400  1.00  0.00           N
ATOM   1949  H   GLU   124      25.777  50.755  31.372  1.00  0.00           H
ATOM   1950  CA  GLU   124      25.465  52.652  32.219  1.00  0.00           C
ATOM   1951  HA  GLU   124      24.845  53.544  32.122  1.00  0.00           H
ATOM   1952  CB  GLU   124      25.272  52.341  33.711  1.00  0.00           C
ATOM   1953  HB2 GLU   124      25.901  51.500  33.999  1.00  0.00           H
ATOM   1954  HB3 GLU   124      25.454  53.198  34.360  1.00  0.00           H
ATOM   1955  CG  GLU   124      23.881  51.880  34.114  1.00  0.00           C
ATOM   1956  HG2 GLU   124      23.666  50.964  33.562  1.00  0.00           H
ATOM   1957  HG3 GLU   124      23.878  51.628  35.175  1.00  0.00           H
ATOM   1958  CD  GLU   124      22.820  52.923  33.819  1.00  0.00           C
ATOM   1959  OE1 GLU   124      23.167  54.064  33.552  1.00  0.00           O
ATOM   1960  OE2 GLU   124      21.609  52.537  33.680  1.00  0.00           O
ATOM   1961  C   GLU   124      26.914  53.127  31.995  1.00  0.00           C
ATOM   1962  O   GLU   124      27.019  54.343  31.904  1.00  0.00           O
ATOM   1963  N   GLN   125      27.979  52.311  32.056  1.00  0.00           N
ATOM   1964  H   GLN   125      27.818  51.326  32.206  1.00  0.00           H
ATOM   1965  CA  GLN   125      29.404  52.745  31.949  1.00  0.00           C
ATOM   1966  HA  GLN   125      29.421  53.708  32.459  1.00  0.00           H
ATOM   1967  CB  GLN   125      30.384  51.783  32.451  1.00  0.00           C
ATOM   1968  HB2 GLN   125      30.506  50.870  31.868  1.00  0.00           H
ATOM   1969  HB3 GLN   125      31.365  52.259  32.453  1.00  0.00           H
ATOM   1970  CG  GLN   125      30.144  51.294  33.900  1.00  0.00           C
ATOM   1971  HG2 GLN   125      29.428  50.473  33.957  1.00  0.00           H
ATOM   1972  HG3 GLN   125      31.055  50.864  34.317  1.00  0.00           H
ATOM   1973  CD  GLN   125      29.606  52.394  34.845  1.00  0.00           C
ATOM   1974  OE1 GLN   125      28.834  52.122  35.764  1.00  0.00           O
ATOM   1975  NE2 GLN   125      30.079  53.605  34.817  1.00  0.00           N
ATOM   1976 HE21 GLN   125      29.655  54.234  35.485  1.00  0.00           H
ATOM   1977 HE22 GLN   125      30.908  53.881  34.311  1.00  0.00           H
ATOM   1978  C   GLN   125      29.629  53.207  30.486  1.00  0.00           C
ATOM   1979  O   GLN   125      30.354  54.188  30.304  1.00  0.00           O
ATOM   1980  N   PHE   126      29.054  52.525  29.498  1.00  0.00           N
ATOM   1981  H   PHE   126      28.437  51.774  29.776  1.00  0.00           H
ATOM   1982  CA  PHE   126      29.324  52.851  28.087  1.00  0.00           C
ATOM   1983  HA  PHE   126      29.687  53.876  28.019  1.00  0.00           H
ATOM   1984  CB  PHE   126      30.408  51.874  27.474  1.00  0.00           C
ATOM   1985  HB2 PHE   126      29.932  50.916  27.689  1.00  0.00           H
ATOM   1986  HB3 PHE   126      30.440  52.005  26.392  1.00  0.00           H
ATOM   1987  CG  PHE   126      31.757  51.946  28.043  1.00  0.00           C
ATOM   1988  CD1 PHE   126      32.169  51.074  29.032  1.00  0.00           C
ATOM   1989  HD1 PHE   126      31.554  50.229  29.308  1.00  0.00           H
ATOM   1990  CE1 PHE   126      33.468  51.109  29.544  1.00  0.00           C
ATOM   1991  HE1 PHE   126      33.755  50.286  30.181  1.00  0.00           H
ATOM   1992  CZ  PHE   126      34.336  52.188  29.242  1.00  0.00           C
ATOM   1993  HZ  PHE   126      35.305  52.276  29.710  1.00  0.00           H
ATOM   1994  CE2 PHE   126      33.898  53.138  28.330  1.00  0.00           C
ATOM   1995  HE2 PHE   126      34.513  54.018  28.212  1.00  0.00           H
ATOM   1996  CD2 PHE   126      32.595  53.055  27.748  1.00  0.00           C
ATOM   1997  HD2 PHE   126      32.273  53.848  27.089  1.00  0.00           H
ATOM   1998  C   PHE   126      28.082  52.929  27.160  1.00  0.00           C
ATOM   1999  O   PHE   126      27.997  52.188  26.155  1.00  0.00           O
ATOM   2000  N   PRO   127      27.080  53.793  27.500  1.00  0.00           N
ATOM   2001  CD  PRO   127      27.158  54.722  28.588  1.00  0.00           C
ATOM   2002  HD2 PRO   127      28.084  55.293  28.666  1.00  0.00           H
ATOM   2003  HD3 PRO   127      26.941  54.194  29.517  1.00  0.00           H
ATOM   2004  CG  PRO   127      26.063  55.712  28.380  1.00  0.00           C
ATOM   2005  HG2 PRO   127      26.366  56.490  27.680  1.00  0.00           H
ATOM   2006  HG3 PRO   127      25.772  56.086  29.362  1.00  0.00           H
ATOM   2007  CB  PRO   127      24.985  54.798  27.728  1.00  0.00           C
ATOM   2008  HB2 PRO   127      24.318  55.381  27.093  1.00  0.00           H
ATOM   2009  HB3 PRO   127      24.454  54.229  28.491  1.00  0.00           H
ATOM   2010  CA  PRO   127      25.756  53.876  26.823  1.00  0.00           C
ATOM   2011  HA  PRO   127      25.225  52.924  26.796  1.00  0.00           H
ATOM   2012  C   PRO   127      25.841  54.402  25.371  1.00  0.00           C
ATOM   2013  O   PRO   127      24.806  54.403  24.698  1.00  0.00           O
ATOM   2014  N   GLN   128      26.974  54.921  24.864  1.00  0.00           N
ATOM   2015  H   GLN   128      27.764  54.863  25.491  1.00  0.00           H
ATOM   2016  CA  GLN   128      27.186  55.280  23.442  1.00  0.00           C
ATOM   2017  HA  GLN   128      26.255  55.680  23.040  1.00  0.00           H
ATOM   2018  CB  GLN   128      28.004  56.628  23.417  1.00  0.00           C
ATOM   2019  HB2 GLN   128      29.053  56.468  23.669  1.00  0.00           H
ATOM   2020  HB3 GLN   128      27.921  56.830  22.349  1.00  0.00           H
ATOM   2021  CG  GLN   128      27.389  57.773  24.307  1.00  0.00           C
ATOM   2022  HG2 GLN   128      26.392  58.002  23.932  1.00  0.00           H
ATOM   2023  HG3 GLN   128      27.301  57.435  25.339  1.00  0.00           H
ATOM   2024  CD  GLN   128      28.110  59.042  24.249  1.00  0.00           C
ATOM   2025  OE1 GLN   128      28.994  59.364  23.458  1.00  0.00           O
ATOM   2026  NE2 GLN   128      27.783  59.917  25.142  1.00  0.00           N
ATOM   2027 HE21 GLN   128      28.133  60.858  25.025  1.00  0.00           H
ATOM   2028 HE22 GLN   128      26.992  59.646  25.708  1.00  0.00           H
ATOM   2029  C   GLN   128      27.938  54.194  22.654  1.00  0.00           C
ATOM   2030  O   GLN   128      27.910  54.109  21.434  1.00  0.00           O
ATOM   2031  N   GLY   129      28.571  53.313  23.430  1.00  0.00           N
ATOM   2032  H   GLY   129      28.635  53.302  24.438  1.00  0.00           H
ATOM   2033  CA  GLY   129      29.352  52.216  22.827  1.00  0.00           C
ATOM   2034  HA2 GLY   129      29.348  51.294  23.408  1.00  0.00           H
ATOM   2035  HA3 GLY   129      28.857  51.916  21.903  1.00  0.00           H
ATOM   2036  C   GLY   129      30.850  52.558  22.502  1.00  0.00           C
ATOM   2037  O   GLY   129      31.274  53.747  22.688  1.00  0.00           O
ATOM   2038  N   ILE   130      31.620  51.620  21.986  1.00  0.00           N
ATOM   2039  H   ILE   130      31.189  50.750  21.710  1.00  0.00           H
ATOM   2040  CA  ILE   130      33.063  51.592  21.959  1.00  0.00           C
ATOM   2041  HA  ILE   130      33.512  52.587  21.973  1.00  0.00           H
ATOM   2042  CB  ILE   130      33.682  51.099  23.273  1.00  0.00           C
ATOM   2043  HB  ILE   130      34.730  51.379  23.168  1.00  0.00           H
ATOM   2044  CG2 ILE   130      33.025  51.832  24.561  1.00  0.00           C
ATOM   2045 HG21 ILE   130      32.088  51.308  24.744  1.00  0.00           H
ATOM   2046 HG22 ILE   130      32.805  52.891  24.430  1.00  0.00           H
ATOM   2047 HG23 ILE   130      33.583  51.764  25.496  1.00  0.00           H
ATOM   2048  CG1 ILE   130      33.703  49.514  23.480  1.00  0.00           C
ATOM   2049 HG12 ILE   130      32.740  49.041  23.291  1.00  0.00           H
ATOM   2050 HG13 ILE   130      34.434  49.100  22.784  1.00  0.00           H
ATOM   2051  CD1 ILE   130      34.249  49.142  24.835  1.00  0.00           C
ATOM   2052 HD11 ILE   130      35.048  49.845  25.071  1.00  0.00           H
ATOM   2053 HD12 ILE   130      34.730  48.165  24.887  1.00  0.00           H
ATOM   2054 HD13 ILE   130      33.455  49.123  25.581  1.00  0.00           H
ATOM   2055  C   ILE   130      33.694  50.766  20.855  1.00  0.00           C
ATOM   2056  O   ILE   130      33.082  49.726  20.595  1.00  0.00           O
ATOM   2057  N   SER   131      34.813  51.173  20.241  1.00  0.00           N
ATOM   2058  H   SER   131      35.071  52.144  20.350  1.00  0.00           H
ATOM   2059  CA  SER   131      35.328  50.433  19.072  1.00  0.00           C
ATOM   2060  HA  SER   131      34.432  50.103  18.546  1.00  0.00           H
ATOM   2061  CB  SER   131      36.232  51.298  18.269  1.00  0.00           C
ATOM   2062  HB2 SER   131      36.622  50.782  17.391  1.00  0.00           H
ATOM   2063  HB3 SER   131      35.655  52.145  17.897  1.00  0.00           H
ATOM   2064  OG  SER   131      37.354  51.640  19.070  1.00  0.00           O
ATOM   2065  HG  SER   131      38.158  51.528  18.559  1.00  0.00           H
ATOM   2066  C   SER   131      35.997  49.113  19.350  1.00  0.00           C
ATOM   2067  O   SER   131      36.076  48.305  18.432  1.00  0.00           O
ATOM   2068  N   GLU   132      36.569  48.798  20.549  1.00  0.00           N
ATOM   2069  H   GLU   132      36.385  49.346  21.377  1.00  0.00           H
ATOM   2070  CA  GLU   132      37.299  47.543  20.814  1.00  0.00           C
ATOM   2071  HA  GLU   132      36.989  46.811  20.066  1.00  0.00           H
ATOM   2072  CB  GLU   132      38.826  47.716  20.705  1.00  0.00           C
ATOM   2073  HB2 GLU   132      39.062  48.504  21.422  1.00  0.00           H
ATOM   2074  HB3 GLU   132      39.295  46.757  20.924  1.00  0.00           H
ATOM   2075  CG  GLU   132      39.279  48.178  19.335  1.00  0.00           C
ATOM   2076  HG2 GLU   132      38.825  49.162  19.217  1.00  0.00           H
ATOM   2077  HG3 GLU   132      40.361  48.278  19.419  1.00  0.00           H
ATOM   2078  CD  GLU   132      38.916  47.284  18.204  1.00  0.00           C
ATOM   2079  OE1 GLU   132      38.595  47.773  17.054  1.00  0.00           O
ATOM   2080  OE2 GLU   132      38.991  46.071  18.380  1.00  0.00           O
ATOM   2081  C   GLU   132      36.872  46.959  22.155  1.00  0.00           C
ATOM   2082  O   GLU   132      36.523  47.712  23.046  1.00  0.00           O
ATOM   2083  N   PRO   133      36.919  45.640  22.280  1.00  0.00           N
ATOM   2084  CD  PRO   133      37.235  44.618  21.265  1.00  0.00           C
ATOM   2085  HD2 PRO   133      38.146  44.952  20.766  1.00  0.00           H
ATOM   2086  HD3 PRO   133      36.439  44.520  20.528  1.00  0.00           H
ATOM   2087  CG  PRO   133      37.536  43.367  22.040  1.00  0.00           C
ATOM   2088  HG2 PRO   133      38.614  43.324  22.193  1.00  0.00           H
ATOM   2089  HG3 PRO   133      37.255  42.580  21.340  1.00  0.00           H
ATOM   2090  CB  PRO   133      36.775  43.483  23.329  1.00  0.00           C
ATOM   2091  HB2 PRO   133      37.435  42.957  24.018  1.00  0.00           H
ATOM   2092  HB3 PRO   133      35.774  43.051  23.283  1.00  0.00           H
ATOM   2093  CA  PRO   133      36.701  44.959  23.535  1.00  0.00           C
ATOM   2094  HA  PRO   133      35.704  45.233  23.883  1.00  0.00           H
ATOM   2095  C   PRO   133      37.675  45.404  24.651  1.00  0.00           C
ATOM   2096  O   PRO   133      38.876  45.494  24.489  1.00  0.00           O
ATOM   2097  N   ILE   134      37.116  45.479  25.864  1.00  0.00           N
ATOM   2098  H   ILE   134      36.113  45.367  25.884  1.00  0.00           H
ATOM   2099  CA  ILE   134      37.774  45.618  27.186  1.00  0.00           C
ATOM   2100  HA  ILE   134      38.704  46.175  27.067  1.00  0.00           H
ATOM   2101  CB  ILE   134      36.993  46.571  28.089  1.00  0.00           C
ATOM   2102  HB  ILE   134      36.022  46.113  28.275  1.00  0.00           H
ATOM   2103  CG2 ILE   134      37.727  46.694  29.465  1.00  0.00           C
ATOM   2104 HG21 ILE   134      37.149  47.350  30.117  1.00  0.00           H
ATOM   2105 HG22 ILE   134      38.759  47.043  29.467  1.00  0.00           H
ATOM   2106 HG23 ILE   134      37.607  45.703  29.901  1.00  0.00           H
ATOM   2107  CG1 ILE   134      36.691  48.024  27.539  1.00  0.00           C
ATOM   2108 HG12 ILE   134      37.624  48.577  27.653  1.00  0.00           H
ATOM   2109 HG13 ILE   134      36.413  47.915  26.491  1.00  0.00           H
ATOM   2110  CD1 ILE   134      35.502  48.675  28.222  1.00  0.00           C
ATOM   2111 HD11 ILE   134      35.640  48.789  29.296  1.00  0.00           H
ATOM   2112 HD12 ILE   134      34.591  48.084  28.130  1.00  0.00           H
ATOM   2113 HD13 ILE   134      35.419  49.620  27.686  1.00  0.00           H
ATOM   2114  C   ILE   134      38.080  44.208  27.815  1.00  0.00           C
ATOM   2115  O   ILE   134      37.149  43.436  27.925  1.00  0.00           O
ATOM   2116  N   PRO   135      39.313  43.893  28.215  1.00  0.00           N
ATOM   2117  CD  PRO   135      40.440  44.610  27.689  1.00  0.00           C
ATOM   2118  HD2 PRO   135      40.736  45.374  28.408  1.00  0.00           H
ATOM   2119  HD3 PRO   135      40.302  45.072  26.711  1.00  0.00           H
ATOM   2120  CG  PRO   135      41.578  43.683  27.746  1.00  0.00           C
ATOM   2121  HG2 PRO   135      42.424  44.251  28.134  1.00  0.00           H
ATOM   2122  HG3 PRO   135      41.808  43.158  26.820  1.00  0.00           H
ATOM   2123  CB  PRO   135      41.332  42.496  28.742  1.00  0.00           C
ATOM   2124  HB2 PRO   135      41.886  42.637  29.671  1.00  0.00           H
ATOM   2125  HB3 PRO   135      41.602  41.516  28.347  1.00  0.00           H
ATOM   2126  CA  PRO   135      39.746  42.601  28.872  1.00  0.00           C
ATOM   2127  HA  PRO   135      39.319  41.747  28.346  1.00  0.00           H
ATOM   2128  C   PRO   135      39.228  42.519  30.328  1.00  0.00           C
ATOM   2129  O   PRO   135      39.241  43.483  31.101  1.00  0.00           O
ATOM   2130  N   LEU   136      38.848  41.266  30.718  1.00  0.00           N
ATOM   2131  H   LEU   136      38.729  40.521  30.047  1.00  0.00           H
ATOM   2132  CA  LEU   136      38.185  41.056  32.025  1.00  0.00           C
ATOM   2133  HA  LEU   136      38.111  41.990  32.583  1.00  0.00           H
ATOM   2134  CB  LEU   136      36.793  40.518  31.657  1.00  0.00           C
ATOM   2135  HB2 LEU   136      36.210  41.364  31.292  1.00  0.00           H
ATOM   2136  HB3 LEU   136      36.779  39.778  30.857  1.00  0.00           H
ATOM   2137  CG  LEU   136      36.033  39.890  32.929  1.00  0.00           C
ATOM   2138  HG  LEU   136      36.562  39.051  33.379  1.00  0.00           H
ATOM   2139  CD1 LEU   136      35.650  40.926  33.965  1.00  0.00           C
ATOM   2140 HD11 LEU   136      34.777  41.537  33.732  1.00  0.00           H
ATOM   2141 HD12 LEU   136      36.485  41.586  34.199  1.00  0.00           H
ATOM   2142 HD13 LEU   136      35.359  40.365  34.853  1.00  0.00           H
ATOM   2143  CD2 LEU   136      34.761  39.155  32.375  1.00  0.00           C
ATOM   2144 HD21 LEU   136      34.016  39.797  31.905  1.00  0.00           H
ATOM   2145 HD22 LEU   136      35.050  38.443  31.601  1.00  0.00           H
ATOM   2146 HD23 LEU   136      34.232  38.670  33.195  1.00  0.00           H
ATOM   2147  C   LEU   136      38.965  40.006  32.867  1.00  0.00           C
ATOM   2148  O   LEU   136      39.053  38.803  32.512  1.00  0.00           O
ATOM   2149  N   GLY   137      39.326  40.379  34.067  1.00  0.00           N
ATOM   2150  H   GLY   137      38.940  41.267  34.352  1.00  0.00           H
ATOM   2151  CA  GLY   137      39.739  39.464  35.086  1.00  0.00           C
ATOM   2152  HA2 GLY   137      40.099  38.547  34.620  1.00  0.00           H
ATOM   2153  HA3 GLY   137      40.569  39.757  35.731  1.00  0.00           H
ATOM   2154  C   GLY   137      38.548  39.138  35.996  1.00  0.00           C
ATOM   2155  O   GLY   137      37.611  39.918  36.266  1.00  0.00           O
ATOM   2156  N   PHE   138      38.514  37.880  36.367  1.00  0.00           N
ATOM   2157  H   PHE   138      39.230  37.254  36.030  1.00  0.00           H
ATOM   2158  CA  PHE   138      37.386  37.225  37.118  1.00  0.00           C
ATOM   2159  HA  PHE   138      36.705  37.998  37.474  1.00  0.00           H
ATOM   2160  CB  PHE   138      36.625  36.174  36.292  1.00  0.00           C
ATOM   2161  HB2 PHE   138      36.160  36.752  35.493  1.00  0.00           H
ATOM   2162  HB3 PHE   138      37.413  35.537  35.888  1.00  0.00           H
ATOM   2163  CG  PHE   138      35.484  35.282  36.797  1.00  0.00           C
ATOM   2164  CD1 PHE   138      34.805  35.415  37.993  1.00  0.00           C
ATOM   2165  HD1 PHE   138      35.066  36.296  38.560  1.00  0.00           H
ATOM   2166  CE1 PHE   138      33.930  34.416  38.407  1.00  0.00           C
ATOM   2167  HE1 PHE   138      33.358  34.536  39.315  1.00  0.00           H
ATOM   2168  CZ  PHE   138      33.710  33.313  37.599  1.00  0.00           C
ATOM   2169  HZ  PHE   138      33.079  32.482  37.880  1.00  0.00           H
ATOM   2170  CE2 PHE   138      34.229  33.230  36.307  1.00  0.00           C
ATOM   2171  HE2 PHE   138      34.036  32.408  35.633  1.00  0.00           H
ATOM   2172  CD2 PHE   138      35.100  34.216  35.913  1.00  0.00           C
ATOM   2173  HD2 PHE   138      35.488  34.218  34.906  1.00  0.00           H
ATOM   2174  C   PHE   138      37.795  36.531  38.416  1.00  0.00           C
ATOM   2175  O   PHE   138      38.599  35.586  38.383  1.00  0.00           O
ATOM   2176  N   THR   139      37.383  37.067  39.525  1.00  0.00           N
ATOM   2177  H   THR   139      36.787  37.867  39.367  1.00  0.00           H
ATOM   2178  CA  THR   139      37.620  36.532  40.894  1.00  0.00           C
ATOM   2179  HA  THR   139      38.647  36.171  40.924  1.00  0.00           H
ATOM   2180  CB  THR   139      37.564  37.649  41.975  1.00  0.00           C
ATOM   2181  HB  THR   139      36.599  38.151  42.027  1.00  0.00           H
ATOM   2182  CG2 THR   139      37.809  37.033  43.403  1.00  0.00           C
ATOM   2183 HG21 THR   139      36.950  36.363  43.429  1.00  0.00           H
ATOM   2184 HG22 THR   139      37.787  37.734  44.238  1.00  0.00           H
ATOM   2185 HG23 THR   139      38.816  36.615  43.381  1.00  0.00           H
ATOM   2186  OG1 THR   139      38.581  38.565  41.855  1.00  0.00           O
ATOM   2187  HG1 THR   139      38.103  39.382  41.698  1.00  0.00           H
ATOM   2188  C   THR   139      36.661  35.397  41.185  1.00  0.00           C
ATOM   2189  O   THR   139      35.460  35.679  41.308  1.00  0.00           O
ATOM   2190  N   PHE   140      37.132  34.203  41.380  1.00  0.00           N
ATOM   2191  H   PHE   140      38.140  34.130  41.373  1.00  0.00           H
ATOM   2192  CA  PHE   140      36.315  32.934  41.348  1.00  0.00           C
ATOM   2193  HA  PHE   140      35.243  33.105  41.449  1.00  0.00           H
ATOM   2194  CB  PHE   140      36.425  32.211  39.974  1.00  0.00           C
ATOM   2195  HB2 PHE   140      36.012  32.900  39.237  1.00  0.00           H
ATOM   2196  HB3 PHE   140      37.455  31.964  39.718  1.00  0.00           H
ATOM   2197  CG  PHE   140      35.554  30.942  39.911  1.00  0.00           C
ATOM   2198  CD1 PHE   140      34.185  31.081  39.847  1.00  0.00           C
ATOM   2199  HD1 PHE   140      33.702  32.038  39.978  1.00  0.00           H
ATOM   2200  CE1 PHE   140      33.471  29.857  39.900  1.00  0.00           C
ATOM   2201  HE1 PHE   140      32.397  29.854  40.016  1.00  0.00           H
ATOM   2202  CZ  PHE   140      34.105  28.604  39.824  1.00  0.00           C
ATOM   2203  HZ  PHE   140      33.517  27.700  39.770  1.00  0.00           H
ATOM   2204  CE2 PHE   140      35.458  28.505  39.675  1.00  0.00           C
ATOM   2205  HE2 PHE   140      35.831  27.512  39.471  1.00  0.00           H
ATOM   2206  CD2 PHE   140      36.196  29.665  39.782  1.00  0.00           C
ATOM   2207  HD2 PHE   140      37.268  29.543  39.825  1.00  0.00           H
ATOM   2208  C   PHE   140      36.726  32.115  42.609  1.00  0.00           C
ATOM   2209  O   PHE   140      37.552  31.247  42.460  1.00  0.00           O
ATOM   2210  N   SER   141      36.244  32.594  43.750  1.00  0.00           N
ATOM   2211  H   SER   141      35.570  33.332  43.605  1.00  0.00           H
ATOM   2212  CA  SER   141      36.545  32.111  45.100  1.00  0.00           C
ATOM   2213  HA  SER   141      37.626  32.179  45.220  1.00  0.00           H
ATOM   2214  CB  SER   141      35.897  33.042  46.179  1.00  0.00           C
ATOM   2215  HB2 SER   141      34.831  32.817  46.156  1.00  0.00           H
ATOM   2216  HB3 SER   141      36.265  32.728  47.156  1.00  0.00           H
ATOM   2217  OG  SER   141      36.107  34.451  45.995  1.00  0.00           O
ATOM   2218  HG  SER   141      35.354  34.846  45.550  1.00  0.00           H
ATOM   2219  C   SER   141      36.164  30.679  45.430  1.00  0.00           C
ATOM   2220  O   SER   141      36.566  30.120  46.447  1.00  0.00           O
ATOM   2221  N   PHE   142      35.331  30.062  44.602  1.00  0.00           N
ATOM   2222  H   PHE   142      34.931  30.617  43.858  1.00  0.00           H
ATOM   2223  CA  PHE   142      34.852  28.694  44.611  1.00  0.00           C
ATOM   2224  HA  PHE   142      34.394  28.565  45.591  1.00  0.00           H
ATOM   2225  CB  PHE   142      33.730  28.485  43.573  1.00  0.00           C
ATOM   2226  HB2 PHE   142      34.011  28.790  42.565  1.00  0.00           H
ATOM   2227  HB3 PHE   142      33.478  27.429  43.482  1.00  0.00           H
ATOM   2228  CG  PHE   142      32.519  29.357  43.847  1.00  0.00           C
ATOM   2229  CD1 PHE   142      32.424  30.631  43.360  1.00  0.00           C
ATOM   2230  HD1 PHE   142      33.157  31.097  42.719  1.00  0.00           H
ATOM   2231  CE1 PHE   142      31.401  31.423  43.801  1.00  0.00           C
ATOM   2232  HE1 PHE   142      31.434  32.464  43.519  1.00  0.00           H
ATOM   2233  CZ  PHE   142      30.386  30.963  44.644  1.00  0.00           C
ATOM   2234  HZ  PHE   142      29.560  31.636  44.819  1.00  0.00           H
ATOM   2235  CE2 PHE   142      30.405  29.624  45.011  1.00  0.00           C
ATOM   2236  HE2 PHE   142      29.640  29.292  45.698  1.00  0.00           H
ATOM   2237  CD2 PHE   142      31.488  28.791  44.648  1.00  0.00           C
ATOM   2238  HD2 PHE   142      31.598  27.807  45.081  1.00  0.00           H
ATOM   2239  C   PHE   142      35.968  27.679  44.292  1.00  0.00           C
ATOM   2240  O   PHE   142      36.822  27.857  43.403  1.00  0.00           O
ATOM   2241  N   PRO   143      36.064  26.576  45.055  1.00  0.00           N
ATOM   2242  CD  PRO   143      35.212  26.093  46.154  1.00  0.00           C
ATOM   2243  HD2 PRO   143      34.245  25.801  45.744  1.00  0.00           H
ATOM   2244  HD3 PRO   143      35.034  26.873  46.894  1.00  0.00           H
ATOM   2245  CG  PRO   143      35.763  24.766  46.651  1.00  0.00           C
ATOM   2246  HG2 PRO   143      35.333  23.902  46.145  1.00  0.00           H
ATOM   2247  HG3 PRO   143      35.567  24.671  47.720  1.00  0.00           H
ATOM   2248  CB  PRO   143      37.237  24.866  46.315  1.00  0.00           C
ATOM   2249  HB2 PRO   143      37.635  23.884  46.063  1.00  0.00           H
ATOM   2250  HB3 PRO   143      37.819  25.292  47.132  1.00  0.00           H
ATOM   2251  CA  PRO   143      37.293  25.783  44.973  1.00  0.00           C
ATOM   2252  HA  PRO   143      38.183  26.403  45.082  1.00  0.00           H
ATOM   2253  C   PRO   143      37.508  25.091  43.620  1.00  0.00           C
ATOM   2254  O   PRO   143      36.571  24.398  43.181  1.00  0.00           O
ATOM   2255  N   ALA   144      38.705  25.199  43.027  1.00  0.00           N
ATOM   2256  H   ALA   144      39.432  25.364  43.708  1.00  0.00           H
ATOM   2257  CA  ALA   144      38.997  24.975  41.643  1.00  0.00           C
ATOM   2258  HA  ALA   144      38.318  24.200  41.286  1.00  0.00           H
ATOM   2259  CB  ALA   144      38.829  26.309  40.860  1.00  0.00           C
ATOM   2260  HB1 ALA   144      39.785  26.831  40.802  1.00  0.00           H
ATOM   2261  HB2 ALA   144      38.030  26.973  41.189  1.00  0.00           H
ATOM   2262  HB3 ALA   144      38.488  26.028  39.864  1.00  0.00           H
ATOM   2263  C   ALA   144      40.423  24.421  41.441  1.00  0.00           C
ATOM   2264  O   ALA   144      41.333  24.785  42.121  1.00  0.00           O
ATOM   2265  N   SER   145      40.621  23.449  40.531  1.00  0.00           N
ATOM   2266  H   SER   145      39.735  23.204  40.111  1.00  0.00           H
ATOM   2267  CA  SER   145      41.897  22.970  39.954  1.00  0.00           C
ATOM   2268  HA  SER   145      42.642  23.062  40.743  1.00  0.00           H
ATOM   2269  CB  SER   145      41.838  21.505  39.528  1.00  0.00           C
ATOM   2270  HB2 SER   145      41.522  20.850  40.339  1.00  0.00           H
ATOM   2271  HB3 SER   145      41.127  21.310  38.726  1.00  0.00           H
ATOM   2272  OG  SER   145      43.096  21.175  39.154  1.00  0.00           O
ATOM   2273  HG  SER   145      43.183  20.226  39.266  1.00  0.00           H
ATOM   2274  C   SER   145      42.222  23.896  38.747  1.00  0.00           C
ATOM   2275  O   SER   145      41.344  24.337  37.991  1.00  0.00           O
ATOM   2276  N   GLN   146      43.502  24.282  38.701  1.00  0.00           N
ATOM   2277  H   GLN   146      44.160  23.933  39.385  1.00  0.00           H
ATOM   2278  CA  GLN   146      44.053  25.323  37.894  1.00  0.00           C
ATOM   2279  HA  GLN   146      43.483  25.362  36.966  1.00  0.00           H
ATOM   2280  CB  GLN   146      43.777  26.743  38.541  1.00  0.00           C
ATOM   2281  HB2 GLN   146      42.715  26.964  38.650  1.00  0.00           H
ATOM   2282  HB3 GLN   146      44.360  26.788  39.461  1.00  0.00           H
ATOM   2283  CG  GLN   146      44.333  27.867  37.686  1.00  0.00           C
ATOM   2284  HG2 GLN   146      45.392  27.783  37.439  1.00  0.00           H
ATOM   2285  HG3 GLN   146      43.934  27.867  36.671  1.00  0.00           H
ATOM   2286  CD  GLN   146      44.073  29.240  38.303  1.00  0.00           C
ATOM   2287  OE1 GLN   146      44.238  29.439  39.471  1.00  0.00           O
ATOM   2288  NE2 GLN   146      43.966  30.253  37.537  1.00  0.00           N
ATOM   2289 HE21 GLN   146      43.952  31.175  37.951  1.00  0.00           H
ATOM   2290 HE22 GLN   146      43.948  30.069  36.544  1.00  0.00           H
ATOM   2291  C   GLN   146      45.596  25.200  37.632  1.00  0.00           C
ATOM   2292  O   GLN   146      46.447  24.723  38.408  1.00  0.00           O
ATOM   2293  N   ASN   147      45.960  25.545  36.344  1.00  0.00           N
ATOM   2294  H   ASN   147      45.288  25.808  35.638  1.00  0.00           H
ATOM   2295  CA  ASN   147      47.304  25.161  35.816  1.00  0.00           C
ATOM   2296  HA  ASN   147      48.061  24.987  36.580  1.00  0.00           H
ATOM   2297  CB  ASN   147      47.121  23.777  35.141  1.00  0.00           C
ATOM   2298  HB2 ASN   147      46.522  23.848  34.234  1.00  0.00           H
ATOM   2299  HB3 ASN   147      48.067  23.326  34.838  1.00  0.00           H
ATOM   2300  CG  ASN   147      46.506  22.667  35.938  1.00  0.00           C
ATOM   2301  OD1 ASN   147      47.226  21.889  36.578  1.00  0.00           O
ATOM   2302  ND2 ASN   147      45.149  22.564  36.010  1.00  0.00           N
ATOM   2303 HD21 ASN   147      44.648  23.116  35.329  1.00  0.00           H
ATOM   2304 HD22 ASN   147      44.848  21.666  36.362  1.00  0.00           H
ATOM   2305  C   ASN   147      48.030  26.220  34.949  1.00  0.00           C
ATOM   2306  O   ASN   147      49.222  26.068  34.682  1.00  0.00           O
ATOM   2307  N   LYS   148      47.249  27.277  34.540  1.00  0.00           N
ATOM   2308  H   LYS   148      46.314  27.362  34.913  1.00  0.00           H
ATOM   2309  CA  LYS   148      47.693  28.422  33.722  1.00  0.00           C
ATOM   2310  HA  LYS   148      48.713  28.675  34.011  1.00  0.00           H
ATOM   2311  CB  LYS   148      47.715  28.060  32.250  1.00  0.00           C
ATOM   2312  HB2 LYS   148      48.067  28.931  31.699  1.00  0.00           H
ATOM   2313  HB3 LYS   148      48.404  27.241  32.047  1.00  0.00           H
ATOM   2314  CG  LYS   148      46.419  27.447  31.656  1.00  0.00           C
ATOM   2315  HG2 LYS   148      46.034  26.651  32.294  1.00  0.00           H
ATOM   2316  HG3 LYS   148      45.709  28.273  31.605  1.00  0.00           H
ATOM   2317  CD  LYS   148      46.604  26.946  30.235  1.00  0.00           C
ATOM   2318  HD2 LYS   148      46.955  27.804  29.663  1.00  0.00           H
ATOM   2319  HD3 LYS   148      47.267  26.097  30.062  1.00  0.00           H
ATOM   2320  CE  LYS   148      45.261  26.641  29.524  1.00  0.00           C
ATOM   2321  HE2 LYS   148      44.515  27.411  29.721  1.00  0.00           H
ATOM   2322  HE3 LYS   148      45.447  26.656  28.450  1.00  0.00           H
ATOM   2323  NZ  LYS   148      44.773  25.288  29.699  1.00  0.00           N
ATOM   2324  HZ1 LYS   148      45.494  24.598  29.540  1.00  0.00           H
ATOM   2325  HZ2 LYS   148      44.002  25.091  29.077  1.00  0.00           H
ATOM   2326  HZ3 LYS   148      44.400  25.253  30.637  1.00  0.00           H
ATOM   2327  C   LYS   148      46.674  29.552  34.127  1.00  0.00           C
ATOM   2328  O   LYS   148      45.598  29.343  34.705  1.00  0.00           O
ATOM   2329  N   ILE   149      47.057  30.799  33.830  1.00  0.00           N
ATOM   2330  H   ILE   149      47.927  30.995  33.356  1.00  0.00           H
ATOM   2331  CA  ILE   149      46.403  32.002  34.326  1.00  0.00           C
ATOM   2332  HA  ILE   149      46.342  32.012  35.414  1.00  0.00           H
ATOM   2333  CB  ILE   149      47.175  33.283  33.812  1.00  0.00           C
ATOM   2334  HB  ILE   149      48.243  33.068  33.863  1.00  0.00           H
ATOM   2335  CG2 ILE   149      46.978  33.758  32.342  1.00  0.00           C
ATOM   2336 HG21 ILE   149      46.861  32.950  31.621  1.00  0.00           H
ATOM   2337 HG22 ILE   149      47.866  34.323  32.061  1.00  0.00           H
ATOM   2338 HG23 ILE   149      46.134  34.447  32.324  1.00  0.00           H
ATOM   2339  CG1 ILE   149      46.954  34.553  34.585  1.00  0.00           C
ATOM   2340 HG12 ILE   149      47.497  35.328  34.044  1.00  0.00           H
ATOM   2341 HG13 ILE   149      45.900  34.812  34.685  1.00  0.00           H
ATOM   2342  CD1 ILE   149      47.650  34.378  35.914  1.00  0.00           C
ATOM   2343 HD11 ILE   149      47.323  35.127  36.636  1.00  0.00           H
ATOM   2344 HD12 ILE   149      48.699  34.645  35.785  1.00  0.00           H
ATOM   2345 HD13 ILE   149      47.607  33.393  36.377  1.00  0.00           H
ATOM   2346  C   ILE   149      44.979  32.116  33.829  1.00  0.00           C
ATOM   2347  O   ILE   149      44.209  32.808  34.408  1.00  0.00           O
ATOM   2348  N   ASN   150      44.583  31.282  32.784  1.00  0.00           N
ATOM   2349  H   ASN   150      45.219  30.616  32.368  1.00  0.00           H
ATOM   2350  CA  ASN   150      43.353  31.501  32.012  1.00  0.00           C
ATOM   2351  HA  ASN   150      42.772  32.283  32.500  1.00  0.00           H
ATOM   2352  CB  ASN   150      43.793  32.092  30.644  1.00  0.00           C
ATOM   2353  HB2 ASN   150      42.900  32.107  30.019  1.00  0.00           H
ATOM   2354  HB3 ASN   150      44.271  33.065  30.760  1.00  0.00           H
ATOM   2355  CG  ASN   150      44.800  31.248  29.766  1.00  0.00           C
ATOM   2356  OD1 ASN   150      45.610  30.402  30.185  1.00  0.00           O
ATOM   2357  ND2 ASN   150      44.689  31.435  28.457  1.00  0.00           N
ATOM   2358 HD21 ASN   150      44.041  32.135  28.123  1.00  0.00           H
ATOM   2359 HD22 ASN   150      45.193  30.861  27.796  1.00  0.00           H
ATOM   2360  C   ASN   150      42.542  30.184  31.909  1.00  0.00           C
ATOM   2361  O   ASN   150      41.905  29.812  30.923  1.00  0.00           O
ATOM   2362  N   GLU   151      42.345  29.551  33.032  1.00  0.00           N
ATOM   2363  H   GLU   151      42.783  30.019  33.813  1.00  0.00           H
ATOM   2364  CA  GLU   151      41.457  28.370  33.305  1.00  0.00           C
ATOM   2365  HA  GLU   151      40.500  28.541  32.816  1.00  0.00           H
ATOM   2366  CB  GLU   151      42.078  27.046  32.728  1.00  0.00           C
ATOM   2367  HB2 GLU   151      41.246  26.377  32.515  1.00  0.00           H
ATOM   2368  HB3 GLU   151      42.538  27.234  31.757  1.00  0.00           H
ATOM   2369  CG  GLU   151      43.143  26.385  33.609  1.00  0.00           C
ATOM   2370  HG2 GLU   151      44.042  26.961  33.393  1.00  0.00           H
ATOM   2371  HG3 GLU   151      43.042  26.561  34.680  1.00  0.00           H
ATOM   2372  CD  GLU   151      43.338  24.882  33.150  1.00  0.00           C
ATOM   2373  OE1 GLU   151      43.112  24.476  31.974  1.00  0.00           O
ATOM   2374  OE2 GLU   151      43.945  24.091  33.962  1.00  0.00           O
ATOM   2375  C   GLU   151      41.149  28.274  34.770  1.00  0.00           C
ATOM   2376  O   GLU   151      41.798  28.711  35.688  1.00  0.00           O
ATOM   2377  N   GLY   152      40.097  27.518  35.078  1.00  0.00           N
ATOM   2378  H   GLY   152      39.598  27.004  34.366  1.00  0.00           H
ATOM   2379  CA  GLY   152      39.612  27.317  36.440  1.00  0.00           C
ATOM   2380  HA2 GLY   152      40.484  27.070  37.044  1.00  0.00           H
ATOM   2381  HA3 GLY   152      39.173  28.262  36.762  1.00  0.00           H
ATOM   2382  C   GLY   152      38.587  26.211  36.412  1.00  0.00           C
ATOM   2383  O   GLY   152      37.445  26.583  36.398  1.00  0.00           O
ATOM   2384  N   ILE   153      38.982  24.996  36.524  1.00  0.00           N
ATOM   2385  H   ILE   153      39.981  24.847  36.553  1.00  0.00           H
ATOM   2386  CA  ILE   153      38.154  23.744  36.577  1.00  0.00           C
ATOM   2387  HA  ILE   153      37.266  23.836  35.951  1.00  0.00           H
ATOM   2388  CB  ILE   153      38.720  22.348  36.070  1.00  0.00           C
ATOM   2389  HB  ILE   153      39.373  21.917  36.830  1.00  0.00           H
ATOM   2390  CG2 ILE   153      37.723  21.206  35.841  1.00  0.00           C
ATOM   2391 HG21 ILE   153      37.229  21.443  34.898  1.00  0.00           H
ATOM   2392 HG22 ILE   153      37.011  21.199  36.668  1.00  0.00           H
ATOM   2393 HG23 ILE   153      38.284  20.279  35.725  1.00  0.00           H
ATOM   2394  CG1 ILE   153      39.562  22.350  34.804  1.00  0.00           C
ATOM   2395 HG12 ILE   153      39.786  21.325  34.510  1.00  0.00           H
ATOM   2396 HG13 ILE   153      38.992  22.749  33.964  1.00  0.00           H
ATOM   2397  CD1 ILE   153      40.879  23.187  34.861  1.00  0.00           C
ATOM   2398 HD11 ILE   153      41.493  22.909  35.717  1.00  0.00           H
ATOM   2399 HD12 ILE   153      40.589  24.216  35.073  1.00  0.00           H
ATOM   2400 HD13 ILE   153      41.490  23.164  33.959  1.00  0.00           H
ATOM   2401  C   ILE   153      37.586  23.606  37.967  1.00  0.00           C
ATOM   2402  O   ILE   153      38.221  23.334  38.981  1.00  0.00           O
ATOM   2403  N   LEU   154      36.288  23.817  38.145  1.00  0.00           N
ATOM   2404  H   LEU   154      35.740  24.069  37.335  1.00  0.00           H
ATOM   2405  CA  LEU   154      35.594  23.733  39.445  1.00  0.00           C
ATOM   2406  HA  LEU   154      36.102  24.410  40.132  1.00  0.00           H
ATOM   2407  CB  LEU   154      34.124  24.293  39.353  1.00  0.00           C
ATOM   2408  HB2 LEU   154      34.172  25.330  39.020  1.00  0.00           H
ATOM   2409  HB3 LEU   154      33.555  23.854  38.534  1.00  0.00           H
ATOM   2410  CG  LEU   154      33.239  24.262  40.608  1.00  0.00           C
ATOM   2411  HG  LEU   154      33.271  23.257  41.027  1.00  0.00           H
ATOM   2412  CD1 LEU   154      33.606  25.244  41.717  1.00  0.00           C
ATOM   2413 HD11 LEU   154      33.848  26.210  41.276  1.00  0.00           H
ATOM   2414 HD12 LEU   154      34.526  25.028  42.258  1.00  0.00           H
ATOM   2415 HD13 LEU   154      32.916  25.372  42.550  1.00  0.00           H
ATOM   2416  CD2 LEU   154      31.711  24.615  40.417  1.00  0.00           C
ATOM   2417 HD21 LEU   154      31.640  25.596  39.949  1.00  0.00           H
ATOM   2418 HD22 LEU   154      31.325  23.825  39.773  1.00  0.00           H
ATOM   2419 HD23 LEU   154      31.115  24.411  41.305  1.00  0.00           H
ATOM   2420  C   LEU   154      35.582  22.340  40.014  1.00  0.00           C
ATOM   2421  O   LEU   154      35.482  21.337  39.308  1.00  0.00           O
ATOM   2422  N   GLN   155      35.585  22.226  41.363  1.00  0.00           N
ATOM   2423  H   GLN   155      35.532  23.040  41.959  1.00  0.00           H
ATOM   2424  CA  GLN   155      35.736  21.007  42.056  1.00  0.00           C
ATOM   2425  HA  GLN   155      35.847  20.195  41.337  1.00  0.00           H
ATOM   2426  CB  GLN   155      36.928  21.070  43.011  1.00  0.00           C
ATOM   2427  HB2 GLN   155      36.694  21.904  43.673  1.00  0.00           H
ATOM   2428  HB3 GLN   155      36.892  20.240  43.716  1.00  0.00           H
ATOM   2429  CG  GLN   155      38.283  21.239  42.427  1.00  0.00           C
ATOM   2430  HG2 GLN   155      38.496  20.430  41.727  1.00  0.00           H
ATOM   2431  HG3 GLN   155      38.460  22.145  41.848  1.00  0.00           H
ATOM   2432  CD  GLN   155      39.234  21.125  43.616  1.00  0.00           C
ATOM   2433  OE1 GLN   155      39.589  22.067  44.273  1.00  0.00           O
ATOM   2434  NE2 GLN   155      39.676  19.949  43.992  1.00  0.00           N
ATOM   2435 HE21 GLN   155      40.394  20.031  44.697  1.00  0.00           H
ATOM   2436 HE22 GLN   155      39.465  19.098  43.489  1.00  0.00           H
ATOM   2437  C   GLN   155      34.483  20.711  42.794  1.00  0.00           C
ATOM   2438  O   GLN   155      33.911  19.680  42.481  1.00  0.00           O
ATOM   2439  N   ARG   156      34.065  21.535  43.709  1.00  0.00           N
ATOM   2440  H   ARG   156      34.668  22.247  44.095  1.00  0.00           H
ATOM   2441  CA  ARG   156      32.841  21.388  44.455  1.00  0.00           C
ATOM   2442  HA  ARG   156      32.113  20.862  43.835  1.00  0.00           H
ATOM   2443  CB  ARG   156      32.965  20.709  45.816  1.00  0.00           C
ATOM   2444  HB2 ARG   156      33.783  21.172  46.368  1.00  0.00           H
ATOM   2445  HB3 ARG   156      32.086  20.995  46.393  1.00  0.00           H
ATOM   2446  CG  ARG   156      33.114  19.178  45.728  1.00  0.00           C
ATOM   2447  HG2 ARG   156      33.765  18.904  44.898  1.00  0.00           H
ATOM   2448  HG3 ARG   156      33.482  18.804  46.683  1.00  0.00           H
ATOM   2449  CD  ARG   156      31.726  18.616  45.446  1.00  0.00           C
ATOM   2450  HD2 ARG   156      31.097  18.678  46.334  1.00  0.00           H
ATOM   2451  HD3 ARG   156      31.180  19.282  44.777  1.00  0.00           H
ATOM   2452  NE  ARG   156      31.630  17.216  44.856  1.00  0.00           N
ATOM   2453  HE  ARG   156      32.247  16.526  45.258  1.00  0.00           H
ATOM   2454  CZ  ARG   156      30.662  16.880  43.986  1.00  0.00           C
ATOM   2455  NH1 ARG   156      29.864  17.739  43.417  1.00  0.00           N
ATOM   2456 HH11 ARG   156      29.837  18.724  43.641  1.00  0.00           H
ATOM   2457 HH12 ARG   156      29.082  17.356  42.907  1.00  0.00           H
ATOM   2458  NH2 ARG   156      30.439  15.635  43.753  1.00  0.00           N
ATOM   2459 HH21 ARG   156      31.080  15.010  44.221  1.00  0.00           H
ATOM   2460 HH22 ARG   156      29.571  15.397  43.294  1.00  0.00           H
ATOM   2461  C   ARG   156      32.169  22.767  44.678  1.00  0.00           C
ATOM   2462  O   ARG   156      32.836  23.677  45.211  1.00  0.00           O
ATOM   2463  N   TRP   157      30.900  22.839  44.520  1.00  0.00           N
ATOM   2464  H   TRP   157      30.444  22.146  43.946  1.00  0.00           H
ATOM   2465  CA  TRP   157      30.043  23.918  45.021  1.00  0.00           C
ATOM   2466  HA  TRP   157      30.519  24.836  44.676  1.00  0.00           H
ATOM   2467  CB  TRP   157      28.603  23.798  44.566  1.00  0.00           C
ATOM   2468  HB2 TRP   157      28.380  22.763  44.825  1.00  0.00           H
ATOM   2469  HB3 TRP   157      27.946  24.245  45.312  1.00  0.00           H
ATOM   2470  CG  TRP   157      28.196  24.146  43.164  1.00  0.00           C
ATOM   2471  CD1 TRP   157      27.520  23.340  42.352  1.00  0.00           C
ATOM   2472  HD1 TRP   157      27.230  22.324  42.578  1.00  0.00           H
ATOM   2473  NE1 TRP   157      27.354  23.985  41.186  1.00  0.00           N
ATOM   2474  HE1 TRP   157      26.942  23.606  40.345  1.00  0.00           H
ATOM   2475  CE2 TRP   157      28.094  25.231  41.166  1.00  0.00           C
ATOM   2476  CZ2 TRP   157      28.392  26.130  40.102  1.00  0.00           C
ATOM   2477  HZ2 TRP   157      28.089  25.968  39.079  1.00  0.00           H
ATOM   2478  CH2 TRP   157      29.017  27.326  40.517  1.00  0.00           C
ATOM   2479  HH2 TRP   157      29.233  27.997  39.699  1.00  0.00           H
ATOM   2480  CZ3 TRP   157      29.201  27.678  41.802  1.00  0.00           C
ATOM   2481  HZ3 TRP   157      29.657  28.615  42.083  1.00  0.00           H
ATOM   2482  CE3 TRP   157      28.962  26.693  42.780  1.00  0.00           C
ATOM   2483  HE3 TRP   157      29.337  26.950  43.760  1.00  0.00           H
ATOM   2484  CD2 TRP   157      28.387  25.466  42.502  1.00  0.00           C
ATOM   2485  C   TRP   157      29.978  24.078  46.522  1.00  0.00           C
ATOM   2486  O   TRP   157      30.156  23.131  47.298  1.00  0.00           O
ATOM   2487  N   THR   158      29.790  25.307  46.955  1.00  0.00           N
ATOM   2488  H   THR   158      29.817  26.023  46.243  1.00  0.00           H
ATOM   2489  CA  THR   158      29.725  25.857  48.350  1.00  0.00           C
ATOM   2490  HA  THR   158      29.545  25.134  49.146  1.00  0.00           H
ATOM   2491  CB  THR   158      31.000  26.659  48.540  1.00  0.00           C
ATOM   2492  HB  THR   158      31.190  26.807  49.603  1.00  0.00           H
ATOM   2493  CG2 THR   158      32.333  26.038  48.120  1.00  0.00           C
ATOM   2494 HG21 THR   158      33.110  26.724  48.461  1.00  0.00           H
ATOM   2495 HG22 THR   158      32.490  25.956  47.046  1.00  0.00           H
ATOM   2496 HG23 THR   158      32.539  25.040  48.509  1.00  0.00           H
ATOM   2497  OG1 THR   158      30.993  27.899  47.793  1.00  0.00           O
ATOM   2498  HG1 THR   158      31.840  28.324  47.948  1.00  0.00           H
ATOM   2499  C   THR   158      28.540  26.872  48.463  1.00  0.00           C
ATOM   2500  O   THR   158      27.730  26.992  47.527  1.00  0.00           O
ATOM   2501  N   LYS   159      28.296  27.492  49.606  1.00  0.00           N
ATOM   2502  H   LYS   159      28.867  27.313  50.420  1.00  0.00           H
ATOM   2503  CA  LYS   159      27.418  28.663  49.824  1.00  0.00           C
ATOM   2504  HA  LYS   159      27.342  28.953  50.872  1.00  0.00           H
ATOM   2505  CB  LYS   159      28.003  29.925  49.157  1.00  0.00           C
ATOM   2506  HB2 LYS   159      28.145  29.786  48.086  1.00  0.00           H
ATOM   2507  HB3 LYS   159      27.254  30.671  49.423  1.00  0.00           H
ATOM   2508  CG  LYS   159      29.404  30.282  49.772  1.00  0.00           C
ATOM   2509  HG2 LYS   159      29.408  30.326  50.860  1.00  0.00           H
ATOM   2510  HG3 LYS   159      30.236  29.681  49.407  1.00  0.00           H
ATOM   2511  CD  LYS   159      29.741  31.744  49.507  1.00  0.00           C
ATOM   2512  HD2 LYS   159      29.716  31.943  48.436  1.00  0.00           H
ATOM   2513  HD3 LYS   159      29.100  32.424  50.070  1.00  0.00           H
ATOM   2514  CE  LYS   159      31.213  31.956  49.830  1.00  0.00           C
ATOM   2515  HE2 LYS   159      31.375  32.025  50.905  1.00  0.00           H
ATOM   2516  HE3 LYS   159      31.780  31.109  49.443  1.00  0.00           H
ATOM   2517  NZ  LYS   159      31.756  33.278  49.373  1.00  0.00           N
ATOM   2518  HZ1 LYS   159      32.743  33.284  49.160  1.00  0.00           H
ATOM   2519  HZ2 LYS   159      31.562  33.979  50.073  1.00  0.00           H
ATOM   2520  HZ3 LYS   159      31.259  33.669  48.586  1.00  0.00           H
ATOM   2521  C   LYS   159      25.956  28.308  49.410  1.00  0.00           C
ATOM   2522  O   LYS   159      25.262  29.282  49.038  1.00  0.00           O
ATOM   2523  N   GLY   160      25.493  27.087  49.433  1.00  0.00           N
ATOM   2524  H   GLY   160      26.168  26.413  49.768  1.00  0.00           H
ATOM   2525  CA  GLY   160      24.133  26.678  49.011  1.00  0.00           C
ATOM   2526  HA2 GLY   160      23.877  25.752  49.526  1.00  0.00           H
ATOM   2527  HA3 GLY   160      23.542  27.505  49.404  1.00  0.00           H
ATOM   2528  C   GLY   160      23.927  26.485  47.530  1.00  0.00           C
ATOM   2529  O   GLY   160      22.847  26.044  47.195  1.00  0.00           O
ATOM   2530  N   PHE   161      24.952  26.534  46.641  1.00  0.00           N
ATOM   2531  H   PHE   161      25.897  26.737  46.929  1.00  0.00           H
ATOM   2532  CA  PHE   161      24.840  26.173  45.223  1.00  0.00           C
ATOM   2533  HA  PHE   161      23.907  26.638  44.909  1.00  0.00           H
ATOM   2534  CB  PHE   161      25.823  26.926  44.290  1.00  0.00           C
ATOM   2535  HB2 PHE   161      26.873  26.753  44.527  1.00  0.00           H
ATOM   2536  HB3 PHE   161      25.638  26.563  43.280  1.00  0.00           H
ATOM   2537  CG  PHE   161      25.679  28.446  44.407  1.00  0.00           C
ATOM   2538  CD1 PHE   161      26.065  29.121  45.550  1.00  0.00           C
ATOM   2539  HD1 PHE   161      26.345  28.524  46.405  1.00  0.00           H
ATOM   2540  CE1 PHE   161      26.256  30.533  45.625  1.00  0.00           C
ATOM   2541  HE1 PHE   161      26.495  30.929  46.602  1.00  0.00           H
ATOM   2542  CZ  PHE   161      25.972  31.238  44.482  1.00  0.00           C
ATOM   2543  HZ  PHE   161      26.065  32.311  44.578  1.00  0.00           H
ATOM   2544  CE2 PHE   161      25.612  30.557  43.296  1.00  0.00           C
ATOM   2545  HE2 PHE   161      25.424  31.241  42.482  1.00  0.00           H
ATOM   2546  CD2 PHE   161      25.379  29.215  43.222  1.00  0.00           C
ATOM   2547  HD2 PHE   161      25.194  28.739  42.270  1.00  0.00           H
ATOM   2548  C   PHE   161      24.794  24.635  44.936  1.00  0.00           C
ATOM   2549  O   PHE   161      25.424  23.890  45.625  1.00  0.00           O
ATOM   2550  N   ASP   162      23.957  24.206  43.988  1.00  0.00           N
ATOM   2551  H   ASP   162      23.434  25.016  43.687  1.00  0.00           H
ATOM   2552  CA  ASP   162      23.589  22.887  43.607  1.00  0.00           C
ATOM   2553  HA  ASP   162      24.386  22.231  43.956  1.00  0.00           H
ATOM   2554  CB  ASP   162      22.281  22.556  44.377  1.00  0.00           C
ATOM   2555  HB2 ASP   162      21.567  23.378  44.405  1.00  0.00           H
ATOM   2556  HB3 ASP   162      21.762  21.756  43.851  1.00  0.00           H
ATOM   2557  CG  ASP   162      22.537  21.954  45.749  1.00  0.00           C
ATOM   2558  OD1 ASP   162      21.613  21.948  46.546  1.00  0.00           O
ATOM   2559  OD2 ASP   162      23.595  21.354  46.073  1.00  0.00           O
ATOM   2560  C   ASP   162      23.326  22.732  42.102  1.00  0.00           C
ATOM   2561  O   ASP   162      22.593  21.901  41.602  1.00  0.00           O
ATOM   2562  N   ILE   163      23.952  23.670  41.290  1.00  0.00           N
ATOM   2563  H   ILE   163      24.639  24.264  41.732  1.00  0.00           H
ATOM   2564  CA  ILE   163      23.785  23.619  39.863  1.00  0.00           C
ATOM   2565  HA  ILE   163      22.717  23.467  39.706  1.00  0.00           H
ATOM   2566  CB  ILE   163      24.388  24.899  39.286  1.00  0.00           C
ATOM   2567  HB  ILE   163      25.471  25.001  39.362  1.00  0.00           H
ATOM   2568  CG2 ILE   163      23.965  25.017  37.808  1.00  0.00           C
ATOM   2569 HG21 ILE   163      22.930  24.680  37.751  1.00  0.00           H
ATOM   2570 HG22 ILE   163      24.582  24.362  37.192  1.00  0.00           H
ATOM   2571 HG23 ILE   163      23.958  26.053  37.468  1.00  0.00           H
ATOM   2572  CG1 ILE   163      23.780  26.061  40.113  1.00  0.00           C
ATOM   2573 HG12 ILE   163      22.717  25.901  39.936  1.00  0.00           H
ATOM   2574 HG13 ILE   163      24.063  26.016  41.165  1.00  0.00           H
ATOM   2575  CD1 ILE   163      24.102  27.506  39.688  1.00  0.00           C
ATOM   2576 HD11 ILE   163      25.102  27.708  39.305  1.00  0.00           H
ATOM   2577 HD12 ILE   163      23.744  28.240  40.410  1.00  0.00           H
ATOM   2578 HD13 ILE   163      23.576  27.758  38.768  1.00  0.00           H
ATOM   2579  C   ILE   163      24.521  22.414  39.191  1.00  0.00           C
ATOM   2580  O   ILE   163      25.748  22.334  39.328  1.00  0.00           O
ATOM   2581  N   PRO   164      23.924  21.518  38.394  1.00  0.00           N
ATOM   2582  CD  PRO   164      22.469  21.540  38.116  1.00  0.00           C
ATOM   2583  HD2 PRO   164      22.069  22.500  37.787  1.00  0.00           H
ATOM   2584  HD3 PRO   164      21.853  21.196  38.947  1.00  0.00           H
ATOM   2585  CG  PRO   164      22.312  20.528  37.017  1.00  0.00           C
ATOM   2586  HG2 PRO   164      22.486  20.986  36.042  1.00  0.00           H
ATOM   2587  HG3 PRO   164      21.314  20.092  36.952  1.00  0.00           H
ATOM   2588  CB  PRO   164      23.482  19.513  37.240  1.00  0.00           C
ATOM   2589  HB2 PRO   164      23.778  18.939  36.362  1.00  0.00           H
ATOM   2590  HB3 PRO   164      23.291  18.962  38.161  1.00  0.00           H
ATOM   2591  CA  PRO   164      24.590  20.416  37.734  1.00  0.00           C
ATOM   2592  HA  PRO   164      25.200  19.982  38.526  1.00  0.00           H
ATOM   2593  C   PRO   164      25.448  20.887  36.576  1.00  0.00           C
ATOM   2594  O   PRO   164      25.251  21.933  35.958  1.00  0.00           O
ATOM   2595  N   ASN   165      26.348  20.022  36.105  1.00  0.00           N
ATOM   2596  H   ASN   165      26.464  19.175  36.642  1.00  0.00           H
ATOM   2597  CA  ASN   165      27.257  20.117  35.018  1.00  0.00           C
ATOM   2598  HA  ASN   165      27.936  19.273  35.143  1.00  0.00           H
ATOM   2599  CB  ASN   165      26.526  19.867  33.737  1.00  0.00           C
ATOM   2600  HB2 ASN   165      25.833  20.686  33.549  1.00  0.00           H
ATOM   2601  HB3 ASN   165      27.291  19.785  32.964  1.00  0.00           H
ATOM   2602  CG  ASN   165      25.812  18.596  33.726  1.00  0.00           C
ATOM   2603  OD1 ASN   165      24.630  18.593  33.468  1.00  0.00           O
ATOM   2604  ND2 ASN   165      26.347  17.418  33.813  1.00  0.00           N
ATOM   2605 HD21 ASN   165      27.337  17.221  33.797  1.00  0.00           H
ATOM   2606 HD22 ASN   165      25.595  16.775  34.014  1.00  0.00           H
ATOM   2607  C   ASN   165      28.149  21.357  34.956  1.00  0.00           C
ATOM   2608  O   ASN   165      28.477  21.856  33.889  1.00  0.00           O
ATOM   2609  N   ILE   166      28.424  21.920  36.138  1.00  0.00           N
ATOM   2610  H   ILE   166      27.935  21.638  36.976  1.00  0.00           H
ATOM   2611  CA  ILE   166      29.539  22.902  36.309  1.00  0.00           C
ATOM   2612  HA  ILE   166      29.987  23.035  35.324  1.00  0.00           H
ATOM   2613  CB  ILE   166      28.977  24.299  36.802  1.00  0.00           C
ATOM   2614  HB  ILE   166      28.351  24.148  37.682  1.00  0.00           H
ATOM   2615  CG2 ILE   166      30.052  25.279  37.121  1.00  0.00           C
ATOM   2616 HG21 ILE   166      30.624  24.860  37.948  1.00  0.00           H
ATOM   2617 HG22 ILE   166      29.786  26.280  37.464  1.00  0.00           H
ATOM   2618 HG23 ILE   166      30.784  25.378  36.319  1.00  0.00           H
ATOM   2619  CG1 ILE   166      28.007  24.975  35.768  1.00  0.00           C
ATOM   2620 HG12 ILE   166      28.586  25.230  34.881  1.00  0.00           H
ATOM   2621 HG13 ILE   166      27.331  24.153  35.531  1.00  0.00           H
ATOM   2622  CD1 ILE   166      27.153  26.186  36.357  1.00  0.00           C
ATOM   2623 HD11 ILE   166      26.431  25.758  37.051  1.00  0.00           H
ATOM   2624 HD12 ILE   166      26.595  26.739  35.599  1.00  0.00           H
ATOM   2625 HD13 ILE   166      27.699  26.960  36.897  1.00  0.00           H
ATOM   2626  C   ILE   166      30.719  22.436  37.250  1.00  0.00           C
ATOM   2627  O   ILE   166      31.822  22.907  37.083  1.00  0.00           O
ATOM   2628  N   GLU   167      30.499  21.429  38.089  1.00  0.00           N
ATOM   2629  H   GLU   167      29.549  21.094  38.163  1.00  0.00           H
ATOM   2630  CA  GLU   167      31.510  20.727  38.910  1.00  0.00           C
ATOM   2631  HA  GLU   167      32.127  21.524  39.324  1.00  0.00           H
ATOM   2632  CB  GLU   167      30.946  19.926  40.090  1.00  0.00           C
ATOM   2633  HB2 GLU   167      30.295  19.100  39.802  1.00  0.00           H
ATOM   2634  HB3 GLU   167      31.776  19.441  40.603  1.00  0.00           H
ATOM   2635  CG  GLU   167      30.380  21.023  41.068  1.00  0.00           C
ATOM   2636  HG2 GLU   167      31.228  21.446  41.607  1.00  0.00           H
ATOM   2637  HG3 GLU   167      29.947  21.816  40.458  1.00  0.00           H
ATOM   2638  CD  GLU   167      29.357  20.493  42.036  1.00  0.00           C
ATOM   2639  OE1 GLU   167      29.488  20.837  43.221  1.00  0.00           O
ATOM   2640  OE2 GLU   167      28.352  19.874  41.627  1.00  0.00           O
ATOM   2641  C   GLU   167      32.255  19.879  37.890  1.00  0.00           C
ATOM   2642  O   GLU   167      31.557  19.143  37.149  1.00  0.00           O
ATOM   2643  N   ASN   168      33.554  19.891  37.914  1.00  0.00           N
ATOM   2644  H   ASN   168      34.025  20.458  38.605  1.00  0.00           H
ATOM   2645  CA  ASN   168      34.462  19.322  36.931  1.00  0.00           C
ATOM   2646  HA  ASN   168      35.460  19.625  37.248  1.00  0.00           H
ATOM   2647  CB  ASN   168      34.410  17.806  36.956  1.00  0.00           C
ATOM   2648  HB2 ASN   168      33.470  17.349  36.646  1.00  0.00           H
ATOM   2649  HB3 ASN   168      35.085  17.428  36.188  1.00  0.00           H
ATOM   2650  CG  ASN   168      34.992  17.172  38.208  1.00  0.00           C
ATOM   2651  OD1 ASN   168      36.071  17.468  38.666  1.00  0.00           O
ATOM   2652  ND2 ASN   168      34.145  16.392  38.842  1.00  0.00           N
ATOM   2653 HD21 ASN   168      33.154  16.525  38.698  1.00  0.00           H
ATOM   2654 HD22 ASN   168      34.483  16.198  39.774  1.00  0.00           H
ATOM   2655  C   ASN   168      34.432  20.006  35.564  1.00  0.00           C
ATOM   2656  O   ASN   168      34.996  19.474  34.606  1.00  0.00           O
ATOM   2657  N   HID   169      33.796  21.198  35.469  1.00  0.00           N
ATOM   2658  H   HID   169      33.176  21.568  36.175  1.00  0.00           H
ATOM   2659  CA  HID   169      34.060  22.047  34.280  1.00  0.00           C
ATOM   2660  HA  HID   169      34.704  21.523  33.574  1.00  0.00           H
ATOM   2661  CB  HID   169      32.677  22.402  33.569  1.00  0.00           C
ATOM   2662  HB2 HID   169      31.883  22.781  34.213  1.00  0.00           H
ATOM   2663  HB3 HID   169      32.911  23.136  32.798  1.00  0.00           H
ATOM   2664  CG  HID   169      32.111  21.163  32.846  1.00  0.00           C
ATOM   2665  ND1 HID   169      30.746  20.895  32.535  1.00  0.00           N
ATOM   2666  HD1 HID   169      29.934  21.418  32.829  1.00  0.00           H
ATOM   2667  CE1 HID   169      30.689  19.711  31.900  1.00  0.00           C
ATOM   2668  HE1 HID   169      29.832  19.081  31.712  1.00  0.00           H
ATOM   2669  NE2 HID   169      31.946  19.280  31.669  1.00  0.00           N
ATOM   2670  CD2 HID   169      32.786  20.177  32.244  1.00  0.00           C
ATOM   2671  HD2 HID   169      33.864  20.118  32.272  1.00  0.00           H
ATOM   2672  C   HID   169      34.935  23.289  34.553  1.00  0.00           C
ATOM   2673  O   HID   169      34.948  23.799  35.644  1.00  0.00           O
ATOM   2674  N   ASP   170      35.727  23.707  33.542  1.00  0.00           N
ATOM   2675  H   ASP   170      35.777  23.070  32.760  1.00  0.00           H
ATOM   2676  CA  ASP   170      36.492  24.923  33.485  1.00  0.00           C
ATOM   2677  HA  ASP   170      36.992  25.174  34.421  1.00  0.00           H
ATOM   2678  CB  ASP   170      37.464  24.760  32.299  1.00  0.00           C
ATOM   2679  HB2 ASP   170      37.966  23.813  32.499  1.00  0.00           H
ATOM   2680  HB3 ASP   170      36.875  24.648  31.390  1.00  0.00           H
ATOM   2681  CG  ASP   170      38.294  26.013  32.135  1.00  0.00           C
ATOM   2682  OD1 ASP   170      38.397  26.866  33.088  1.00  0.00           O
ATOM   2683  OD2 ASP   170      38.991  25.989  31.081  1.00  0.00           O
ATOM   2684  C   ASP   170      35.527  26.137  33.199  1.00  0.00           C
ATOM   2685  O   ASP   170      34.843  26.086  32.215  1.00  0.00           O
ATOM   2686  N   VAL   171      35.421  27.149  34.042  1.00  0.00           N
ATOM   2687  H   VAL   171      36.084  27.284  34.791  1.00  0.00           H
ATOM   2688  CA  VAL   171      34.470  28.280  33.912  1.00  0.00           C
ATOM   2689  HA  VAL   171      33.508  27.869  33.606  1.00  0.00           H
ATOM   2690  CB  VAL   171      34.337  28.894  35.346  1.00  0.00           C
ATOM   2691  HB  VAL   171      33.570  29.646  35.156  1.00  0.00           H
ATOM   2692  CG1 VAL   171      33.864  27.797  36.305  1.00  0.00           C
ATOM   2693 HG11 VAL   171      33.510  28.377  37.157  1.00  0.00           H
ATOM   2694 HG12 VAL   171      33.007  27.199  35.996  1.00  0.00           H
ATOM   2695 HG13 VAL   171      34.671  27.110  36.568  1.00  0.00           H
ATOM   2696  CG2 VAL   171      35.668  29.564  35.904  1.00  0.00           C
ATOM   2697 HG21 VAL   171      36.025  30.390  35.288  1.00  0.00           H
ATOM   2698 HG22 VAL   171      36.440  28.797  35.938  1.00  0.00           H
ATOM   2699 HG23 VAL   171      35.582  29.903  36.937  1.00  0.00           H
ATOM   2700  C   VAL   171      34.770  29.259  32.777  1.00  0.00           C
ATOM   2701  O   VAL   171      33.952  29.896  32.197  1.00  0.00           O
ATOM   2702  N   VAL   172      36.049  29.301  32.411  1.00  0.00           N
ATOM   2703  H   VAL   172      36.682  28.724  32.946  1.00  0.00           H
ATOM   2704  CA  VAL   172      36.467  30.366  31.461  1.00  0.00           C
ATOM   2705  HA  VAL   172      36.213  31.390  31.734  1.00  0.00           H
ATOM   2706  CB  VAL   172      38.027  30.343  31.442  1.00  0.00           C
ATOM   2707  HB  VAL   172      38.450  29.343  31.341  1.00  0.00           H
ATOM   2708  CG1 VAL   172      38.532  31.219  30.230  1.00  0.00           C
ATOM   2709 HG11 VAL   172      38.496  32.282  30.474  1.00  0.00           H
ATOM   2710 HG12 VAL   172      39.588  31.007  30.069  1.00  0.00           H
ATOM   2711 HG13 VAL   172      38.066  30.966  29.277  1.00  0.00           H
ATOM   2712  CG2 VAL   172      38.733  30.886  32.751  1.00  0.00           C
ATOM   2713 HG21 VAL   172      39.798  30.745  32.559  1.00  0.00           H
ATOM   2714 HG22 VAL   172      38.428  30.421  33.688  1.00  0.00           H
ATOM   2715 HG23 VAL   172      38.566  31.960  32.843  1.00  0.00           H
ATOM   2716  C   VAL   172      35.798  30.248  30.097  1.00  0.00           C
ATOM   2717  O   VAL   172      35.319  31.255  29.599  1.00  0.00           O
ATOM   2718  N   PRO   173      35.803  29.092  29.437  1.00  0.00           N
ATOM   2719  CD  PRO   173      36.710  27.946  29.605  1.00  0.00           C
ATOM   2720  HD2 PRO   173      36.937  27.732  30.649  1.00  0.00           H
ATOM   2721  HD3 PRO   173      37.577  28.059  28.954  1.00  0.00           H
ATOM   2722  CG  PRO   173      35.968  26.763  29.081  1.00  0.00           C
ATOM   2723  HG2 PRO   173      35.155  26.487  29.753  1.00  0.00           H
ATOM   2724  HG3 PRO   173      36.631  25.945  28.799  1.00  0.00           H
ATOM   2725  CB  PRO   173      35.414  27.400  27.769  1.00  0.00           C
ATOM   2726  HB2 PRO   173      34.510  26.846  27.514  1.00  0.00           H
ATOM   2727  HB3 PRO   173      36.230  27.377  27.046  1.00  0.00           H
ATOM   2728  CA  PRO   173      35.037  28.889  28.184  1.00  0.00           C
ATOM   2729  HA  PRO   173      35.413  29.568  27.420  1.00  0.00           H
ATOM   2730  C   PRO   173      33.522  28.975  28.249  1.00  0.00           C
ATOM   2731  O   PRO   173      32.927  29.498  27.289  1.00  0.00           O
ATOM   2732  N   MET   174      32.879  28.589  29.356  1.00  0.00           N
ATOM   2733  H   MET   174      33.441  28.067  30.012  1.00  0.00           H
ATOM   2734  CA  MET   174      31.414  28.738  29.459  1.00  0.00           C
ATOM   2735  HA  MET   174      30.920  28.368  28.560  1.00  0.00           H
ATOM   2736  CB  MET   174      30.877  28.045  30.775  1.00  0.00           C
ATOM   2737  HB2 MET   174      31.604  28.170  31.576  1.00  0.00           H
ATOM   2738  HB3 MET   174      29.848  28.370  30.933  1.00  0.00           H
ATOM   2739  CG  MET   174      30.614  26.517  30.663  1.00  0.00           C
ATOM   2740  HG2 MET   174      30.027  26.242  29.786  1.00  0.00           H
ATOM   2741  HG3 MET   174      31.592  26.057  30.519  1.00  0.00           H
ATOM   2742  SD  MET   174      30.034  25.710  32.146  1.00  0.00           S
ATOM   2743  CE  MET   174      31.377  26.286  33.275  1.00  0.00           C
ATOM   2744  HE1 MET   174      31.189  27.310  33.600  1.00  0.00           H
ATOM   2745  HE2 MET   174      31.362  25.691  34.188  1.00  0.00           H
ATOM   2746  HE3 MET   174      32.336  26.146  32.776  1.00  0.00           H
ATOM   2747  C   MET   174      30.971  30.160  29.459  1.00  0.00           C
ATOM   2748  O   MET   174      30.140  30.596  28.700  1.00  0.00           O
ATOM   2749  N   LEU   175      31.536  30.988  30.374  1.00  0.00           N
ATOM   2750  H   LEU   175      32.202  30.647  31.050  1.00  0.00           H
ATOM   2751  CA  LEU   175      31.361  32.417  30.613  1.00  0.00           C
ATOM   2752  HA  LEU   175      30.302  32.456  30.863  1.00  0.00           H
ATOM   2753  CB  LEU   175      32.084  32.934  31.911  1.00  0.00           C
ATOM   2754  HB2 LEU   175      31.560  32.532  32.777  1.00  0.00           H
ATOM   2755  HB3 LEU   175      33.135  32.647  31.936  1.00  0.00           H
ATOM   2756  CG  LEU   175      31.912  34.361  32.224  1.00  0.00           C
ATOM   2757  HG  LEU   175      32.447  34.933  31.467  1.00  0.00           H
ATOM   2758  CD1 LEU   175      30.451  34.886  32.111  1.00  0.00           C
ATOM   2759 HD11 LEU   175      30.391  35.938  32.394  1.00  0.00           H
ATOM   2760 HD12 LEU   175      29.722  34.376  32.740  1.00  0.00           H
ATOM   2761 HD13 LEU   175      30.131  34.927  31.070  1.00  0.00           H
ATOM   2762  CD2 LEU   175      32.521  34.708  33.618  1.00  0.00           C
ATOM   2763 HD21 LEU   175      32.548  35.775  33.834  1.00  0.00           H
ATOM   2764 HD22 LEU   175      32.063  34.258  34.500  1.00  0.00           H
ATOM   2765 HD23 LEU   175      33.565  34.420  33.497  1.00  0.00           H
ATOM   2766  C   LEU   175      31.680  33.240  29.339  1.00  0.00           C
ATOM   2767  O   LEU   175      30.798  33.954  28.833  1.00  0.00           O
ATOM   2768  N   GLN   176      32.838  32.893  28.708  1.00  0.00           N
ATOM   2769  H   GLN   176      33.454  32.162  29.038  1.00  0.00           H
ATOM   2770  CA  GLN   176      33.225  33.559  27.473  1.00  0.00           C
ATOM   2771  HA  GLN   176      33.176  34.634  27.643  1.00  0.00           H
ATOM   2772  CB  GLN   176      34.581  33.223  26.995  1.00  0.00           C
ATOM   2773  HB2 GLN   176      35.217  33.451  27.850  1.00  0.00           H
ATOM   2774  HB3 GLN   176      34.555  32.175  26.694  1.00  0.00           H
ATOM   2775  CG  GLN   176      35.140  33.949  25.783  1.00  0.00           C
ATOM   2776  HG2 GLN   176      36.184  33.680  25.622  1.00  0.00           H
ATOM   2777  HG3 GLN   176      34.501  33.657  24.949  1.00  0.00           H
ATOM   2778  CD  GLN   176      35.158  35.423  25.933  1.00  0.00           C
ATOM   2779  OE1 GLN   176      35.076  35.951  27.046  1.00  0.00           O
ATOM   2780  NE2 GLN   176      35.119  36.108  24.807  1.00  0.00           N
ATOM   2781 HE21 GLN   176      35.027  37.109  24.897  1.00  0.00           H
ATOM   2782 HE22 GLN   176      34.978  35.753  23.872  1.00  0.00           H
ATOM   2783  C   GLN   176      32.191  33.249  26.378  1.00  0.00           C
ATOM   2784  O   GLN   176      31.911  34.194  25.589  1.00  0.00           O
ATOM   2785  N   LYS   177      31.576  32.071  26.276  1.00  0.00           N
ATOM   2786  H   LYS   177      31.901  31.317  26.865  1.00  0.00           H
ATOM   2787  CA  LYS   177      30.469  31.807  25.282  1.00  0.00           C
ATOM   2788  HA  LYS   177      30.829  31.927  24.260  1.00  0.00           H
ATOM   2789  CB  LYS   177      30.058  30.344  25.447  1.00  0.00           C
ATOM   2790  HB2 LYS   177      30.981  29.784  25.300  1.00  0.00           H
ATOM   2791  HB3 LYS   177      29.787  30.067  26.467  1.00  0.00           H
ATOM   2792  CG  LYS   177      28.823  29.920  24.562  1.00  0.00           C
ATOM   2793  HG2 LYS   177      27.895  30.113  25.101  1.00  0.00           H
ATOM   2794  HG3 LYS   177      28.939  30.457  23.621  1.00  0.00           H
ATOM   2795  CD  LYS   177      28.792  28.430  24.173  1.00  0.00           C
ATOM   2796  HD2 LYS   177      27.992  28.233  23.459  1.00  0.00           H
ATOM   2797  HD3 LYS   177      29.692  28.053  23.685  1.00  0.00           H
ATOM   2798  CE  LYS   177      28.321  27.648  25.413  1.00  0.00           C
ATOM   2799  HE2 LYS   177      28.894  27.765  26.333  1.00  0.00           H
ATOM   2800  HE3 LYS   177      27.354  28.087  25.662  1.00  0.00           H
ATOM   2801  NZ  LYS   177      28.096  26.190  25.053  1.00  0.00           N
ATOM   2802  HZ1 LYS   177      27.433  26.187  24.291  1.00  0.00           H
ATOM   2803  HZ2 LYS   177      27.644  25.615  25.749  1.00  0.00           H
ATOM   2804  HZ3 LYS   177      28.884  25.628  24.764  1.00  0.00           H
ATOM   2805  C   LYS   177      29.339  32.834  25.429  1.00  0.00           C
ATOM   2806  O   LYS   177      28.873  33.458  24.431  1.00  0.00           O
ATOM   2807  N   GLN   178      28.752  32.825  26.610  1.00  0.00           N
ATOM   2808  H   GLN   178      29.183  32.212  27.287  1.00  0.00           H
ATOM   2809  CA  GLN   178      27.594  33.582  26.906  1.00  0.00           C
ATOM   2810  HA  GLN   178      26.853  33.223  26.192  1.00  0.00           H
ATOM   2811  CB  GLN   178      27.136  33.211  28.312  1.00  0.00           C
ATOM   2812  HB2 GLN   178      27.985  33.422  28.962  1.00  0.00           H
ATOM   2813  HB3 GLN   178      26.401  33.940  28.652  1.00  0.00           H
ATOM   2814  CG  GLN   178      26.746  31.727  28.623  1.00  0.00           C
ATOM   2815  HG2 GLN   178      27.705  31.217  28.536  1.00  0.00           H
ATOM   2816  HG3 GLN   178      26.233  31.520  29.561  1.00  0.00           H
ATOM   2817  CD  GLN   178      25.854  31.154  27.509  1.00  0.00           C
ATOM   2818  OE1 GLN   178      24.796  31.668  27.128  1.00  0.00           O
ATOM   2819  NE2 GLN   178      26.185  29.921  27.096  1.00  0.00           N
ATOM   2820 HE21 GLN   178      25.485  29.418  26.570  1.00  0.00           H
ATOM   2821 HE22 GLN   178      26.945  29.404  27.515  1.00  0.00           H
ATOM   2822  C   GLN   178      27.775  35.093  26.626  1.00  0.00           C
ATOM   2823  O   GLN   178      26.964  35.593  25.899  1.00  0.00           O
ATOM   2824  N   ILE   179      28.841  35.653  27.054  1.00  0.00           N
ATOM   2825  H   ILE   179      29.509  35.101  27.571  1.00  0.00           H
ATOM   2826  CA  ILE   179      29.196  37.067  26.804  1.00  0.00           C
ATOM   2827  HA  ILE   179      28.444  37.717  27.256  1.00  0.00           H
ATOM   2828  CB  ILE   179      30.496  37.435  27.525  1.00  0.00           C
ATOM   2829  HB  ILE   179      31.211  36.633  27.343  1.00  0.00           H
ATOM   2830  CG2 ILE   179      31.135  38.676  26.949  1.00  0.00           C
ATOM   2831 HG21 ILE   179      31.172  38.611  25.862  1.00  0.00           H
ATOM   2832 HG22 ILE   179      32.143  38.726  27.363  1.00  0.00           H
ATOM   2833 HG23 ILE   179      30.569  39.553  27.261  1.00  0.00           H
ATOM   2834  CG1 ILE   179      30.171  37.466  29.060  1.00  0.00           C
ATOM   2835 HG12 ILE   179      29.703  38.414  29.323  1.00  0.00           H
ATOM   2836 HG13 ILE   179      29.587  36.601  29.375  1.00  0.00           H
ATOM   2837  CD1 ILE   179      31.525  37.557  29.877  1.00  0.00           C
ATOM   2838 HD11 ILE   179      31.413  37.552  30.961  1.00  0.00           H
ATOM   2839 HD12 ILE   179      32.054  38.436  29.507  1.00  0.00           H
ATOM   2840 HD13 ILE   179      32.204  36.764  29.563  1.00  0.00           H
ATOM   2841  C   ILE   179      29.295  37.238  25.257  1.00  0.00           C
ATOM   2842  O   ILE   179      28.882  38.260  24.803  1.00  0.00           O
ATOM   2843  N   THR   180      29.897  36.259  24.546  1.00  0.00           N
ATOM   2844  H   THR   180      30.252  35.468  25.064  1.00  0.00           H
ATOM   2845  CA  THR   180      30.056  36.320  23.074  1.00  0.00           C
ATOM   2846  HA  THR   180      30.466  37.275  22.746  1.00  0.00           H
ATOM   2847  CB  THR   180      30.984  35.244  22.639  1.00  0.00           C
ATOM   2848  HB  THR   180      30.523  34.278  22.846  1.00  0.00           H
ATOM   2849  CG2 THR   180      31.239  35.222  21.141  1.00  0.00           C
ATOM   2850 HG21 THR   180      32.137  34.759  20.728  1.00  0.00           H
ATOM   2851 HG22 THR   180      31.326  36.227  20.728  1.00  0.00           H
ATOM   2852 HG23 THR   180      30.487  34.648  20.599  1.00  0.00           H
ATOM   2853  OG1 THR   180      32.297  35.411  23.179  1.00  0.00           O
ATOM   2854  HG1 THR   180      32.122  35.228  24.106  1.00  0.00           H
ATOM   2855  C   THR   180      28.728  36.175  22.360  1.00  0.00           C
ATOM   2856  O   THR   180      28.525  36.618  21.265  1.00  0.00           O
ATOM   2857  N   LYS   181      27.715  35.523  22.897  1.00  0.00           N
ATOM   2858  H   LYS   181      27.959  35.105  23.783  1.00  0.00           H
ATOM   2859  CA  LYS   181      26.300  35.315  22.456  1.00  0.00           C
ATOM   2860  HA  LYS   181      26.342  35.001  21.413  1.00  0.00           H
ATOM   2861  CB  LYS   181      25.761  34.113  23.272  1.00  0.00           C
ATOM   2862  HB2 LYS   181      26.504  33.316  23.301  1.00  0.00           H
ATOM   2863  HB3 LYS   181      25.564  34.505  24.270  1.00  0.00           H
ATOM   2864  CG  LYS   181      24.463  33.582  22.620  1.00  0.00           C
ATOM   2865  HG2 LYS   181      23.873  34.495  22.536  1.00  0.00           H
ATOM   2866  HG3 LYS   181      24.812  33.334  21.618  1.00  0.00           H
ATOM   2867  CD  LYS   181      23.640  32.464  23.309  1.00  0.00           C
ATOM   2868  HD2 LYS   181      22.835  32.176  22.633  1.00  0.00           H
ATOM   2869  HD3 LYS   181      24.330  31.648  23.526  1.00  0.00           H
ATOM   2870  CE  LYS   181      23.025  32.919  24.568  1.00  0.00           C
ATOM   2871  HE2 LYS   181      23.867  33.216  25.194  1.00  0.00           H
ATOM   2872  HE3 LYS   181      22.231  33.656  24.446  1.00  0.00           H
ATOM   2873  NZ  LYS   181      22.305  31.877  25.350  1.00  0.00           N
ATOM   2874  HZ1 LYS   181      21.851  32.311  26.140  1.00  0.00           H
ATOM   2875  HZ2 LYS   181      22.974  31.248  25.768  1.00  0.00           H
ATOM   2876  HZ3 LYS   181      21.677  31.381  24.733  1.00  0.00           H
ATOM   2877  C   LYS   181      25.477  36.560  22.558  1.00  0.00           C
ATOM   2878  O   LYS   181      24.542  36.796  21.748  1.00  0.00           O
ATOM   2879  N   ARG   182      25.878  37.336  23.581  1.00  0.00           N
ATOM   2880  H   ARG   182      26.538  36.912  24.217  1.00  0.00           H
ATOM   2881  CA  ARG   182      25.213  38.675  23.896  1.00  0.00           C
ATOM   2882  HA  ARG   182      24.171  38.651  23.577  1.00  0.00           H
ATOM   2883  CB  ARG   182      25.217  38.880  25.390  1.00  0.00           C
ATOM   2884  HB2 ARG   182      26.190  38.697  25.844  1.00  0.00           H
ATOM   2885  HB3 ARG   182      24.919  39.892  25.664  1.00  0.00           H
ATOM   2886  CG  ARG   182      24.231  37.889  26.177  1.00  0.00           C
ATOM   2887  HG2 ARG   182      24.100  36.989  25.577  1.00  0.00           H
ATOM   2888  HG3 ARG   182      24.685  37.621  27.132  1.00  0.00           H
ATOM   2889  CD  ARG   182      22.834  38.560  26.401  1.00  0.00           C
ATOM   2890  HD2 ARG   182      22.921  39.617  26.654  1.00  0.00           H
ATOM   2891  HD3 ARG   182      22.298  38.381  25.469  1.00  0.00           H
ATOM   2892  NE  ARG   182      22.095  37.937  27.507  1.00  0.00           N
ATOM   2893  HE  ARG   182      21.881  38.523  28.301  1.00  0.00           H
ATOM   2894  CZ  ARG   182      21.785  36.679  27.689  1.00  0.00           C
ATOM   2895  NH1 ARG   182      21.423  36.230  28.869  1.00  0.00           N
ATOM   2896 HH11 ARG   182      21.259  36.924  29.585  1.00  0.00           H
ATOM   2897 HH12 ARG   182      21.028  35.301  28.836  1.00  0.00           H
ATOM   2898  NH2 ARG   182      21.696  35.774  26.730  1.00  0.00           N
ATOM   2899 HH21 ARG   182      22.003  35.904  25.777  1.00  0.00           H
ATOM   2900 HH22 ARG   182      21.484  34.864  27.113  1.00  0.00           H
ATOM   2901  C   ARG   182      25.868  39.795  23.027  1.00  0.00           C
ATOM   2902  O   ARG   182      25.225  40.852  23.006  1.00  0.00           O
ATOM   2903  N   ASN   183      26.982  39.518  22.380  1.00  0.00           N
ATOM   2904  H   ASN   183      27.388  38.622  22.608  1.00  0.00           H
ATOM   2905  CA  ASN   183      27.829  40.431  21.611  1.00  0.00           C
ATOM   2906  HA  ASN   183      28.682  39.833  21.289  1.00  0.00           H
ATOM   2907  CB  ASN   183      27.071  40.814  20.280  1.00  0.00           C
ATOM   2908  HB2 ASN   183      26.172  41.415  20.421  1.00  0.00           H
ATOM   2909  HB3 ASN   183      27.757  41.343  19.620  1.00  0.00           H
ATOM   2910  CG  ASN   183      26.712  39.543  19.404  1.00  0.00           C
ATOM   2911  OD1 ASN   183      27.555  38.943  18.720  1.00  0.00           O
ATOM   2912  ND2 ASN   183      25.473  39.147  19.393  1.00  0.00           N
ATOM   2913 HD21 ASN   183      24.779  39.744  19.819  1.00  0.00           H
ATOM   2914 HD22 ASN   183      25.263  38.300  18.883  1.00  0.00           H
ATOM   2915  C   ASN   183      28.338  41.602  22.358  1.00  0.00           C
ATOM   2916  O   ASN   183      28.777  42.553  21.763  1.00  0.00           O
ATOM   2917  N   ILE   184      28.320  41.579  23.700  1.00  0.00           N
ATOM   2918  H   ILE   184      27.860  40.809  24.165  1.00  0.00           H
ATOM   2919  CA  ILE   184      28.754  42.780  24.487  1.00  0.00           C
ATOM   2920  HA  ILE   184      28.352  43.671  24.006  1.00  0.00           H
ATOM   2921  CB  ILE   184      28.034  42.853  25.846  1.00  0.00           C
ATOM   2922  HB  ILE   184      28.249  43.763  26.407  1.00  0.00           H
ATOM   2923  CG2 ILE   184      26.468  42.629  25.832  1.00  0.00           C
ATOM   2924 HG21 ILE   184      25.869  43.146  25.083  1.00  0.00           H
ATOM   2925 HG22 ILE   184      26.120  42.966  26.809  1.00  0.00           H
ATOM   2926 HG23 ILE   184      26.307  41.586  25.559  1.00  0.00           H
ATOM   2927  CG1 ILE   184      28.566  41.687  26.688  1.00  0.00           C
ATOM   2928 HG12 ILE   184      28.184  40.729  26.333  1.00  0.00           H
ATOM   2929 HG13 ILE   184      29.649  41.651  26.574  1.00  0.00           H
ATOM   2930  CD1 ILE   184      28.164  41.763  28.145  1.00  0.00           C
ATOM   2931 HD11 ILE   184      27.098  41.618  28.323  1.00  0.00           H
ATOM   2932 HD12 ILE   184      28.393  42.760  28.522  1.00  0.00           H
ATOM   2933 HD13 ILE   184      28.672  40.966  28.687  1.00  0.00           H
ATOM   2934  C   ILE   184      30.277  43.039  24.468  1.00  0.00           C
ATOM   2935  O   ILE   184      31.010  42.116  24.222  1.00  0.00           O
ATOM   2936  N   PRO   185      30.725  44.296  24.661  1.00  0.00           N
ATOM   2937  CD  PRO   185      29.954  45.311  25.246  1.00  0.00           C
ATOM   2938  HD2 PRO   185      29.826  45.167  26.319  1.00  0.00           H
ATOM   2939  HD3 PRO   185      29.052  45.564  24.690  1.00  0.00           H
ATOM   2940  CG  PRO   185      30.744  46.637  25.066  1.00  0.00           C
ATOM   2941  HG2 PRO   185      31.042  46.943  26.069  1.00  0.00           H
ATOM   2942  HG3 PRO   185      30.045  47.310  24.570  1.00  0.00           H
ATOM   2943  CB  PRO   185      31.914  46.234  24.099  1.00  0.00           C
ATOM   2944  HB2 PRO   185      32.846  46.733  24.364  1.00  0.00           H
ATOM   2945  HB3 PRO   185      31.750  46.435  23.040  1.00  0.00           H
ATOM   2946  CA  PRO   185      32.084  44.726  24.300  1.00  0.00           C
ATOM   2947  HA  PRO   185      32.284  44.305  23.315  1.00  0.00           H
ATOM   2948  C   PRO   185      33.166  44.145  25.294  1.00  0.00           C
ATOM   2949  O   PRO   185      34.011  44.970  25.513  1.00  0.00           O
ATOM   2950  N   ILE   186      33.138  42.894  25.847  1.00  0.00           N
ATOM   2951  H   ILE   186      32.492  42.193  25.516  1.00  0.00           H
ATOM   2952  CA  ILE   186      33.953  42.453  26.976  1.00  0.00           C
ATOM   2953  HA  ILE   186      34.825  43.101  27.064  1.00  0.00           H
ATOM   2954  CB  ILE   186      33.132  42.423  28.292  1.00  0.00           C
ATOM   2955  HB  ILE   186      32.297  41.796  27.978  1.00  0.00           H
ATOM   2956  CG2 ILE   186      33.799  41.677  29.412  1.00  0.00           C
ATOM   2957 HG21 ILE   186      33.296  41.896  30.355  1.00  0.00           H
ATOM   2958 HG22 ILE   186      34.868  41.867  29.499  1.00  0.00           H
ATOM   2959 HG23 ILE   186      33.795  40.619  29.150  1.00  0.00           H
ATOM   2960  CG1 ILE   186      32.623  43.763  28.742  1.00  0.00           C
ATOM   2961 HG12 ILE   186      33.434  44.145  29.364  1.00  0.00           H
ATOM   2962 HG13 ILE   186      32.513  44.433  27.888  1.00  0.00           H
ATOM   2963  CD1 ILE   186      31.284  43.871  29.526  1.00  0.00           C
ATOM   2964 HD11 ILE   186      31.041  44.849  29.940  1.00  0.00           H
ATOM   2965 HD12 ILE   186      31.432  43.277  30.427  1.00  0.00           H
ATOM   2966 HD13 ILE   186      30.502  43.426  28.911  1.00  0.00           H
ATOM   2967  C   ILE   186      34.448  41.066  26.606  1.00  0.00           C
ATOM   2968  O   ILE   186      33.699  40.321  25.939  1.00  0.00           O
ATOM   2969  N   GLU   187      35.622  40.688  27.074  1.00  0.00           N
ATOM   2970  H   GLU   187      36.249  41.349  27.511  1.00  0.00           H
ATOM   2971  CA  GLU   187      36.225  39.386  26.852  1.00  0.00           C
ATOM   2972  HA  GLU   187      35.385  38.709  26.690  1.00  0.00           H
ATOM   2973  CB  GLU   187      36.936  39.257  25.496  1.00  0.00           C
ATOM   2974  HB2 GLU   187      37.047  38.231  25.144  1.00  0.00           H
ATOM   2975  HB3 GLU   187      36.298  39.713  24.739  1.00  0.00           H
ATOM   2976  CG  GLU   187      38.336  39.885  25.425  1.00  0.00           C
ATOM   2977  HG2 GLU   187      38.337  40.920  25.768  1.00  0.00           H
ATOM   2978  HG3 GLU   187      39.027  39.329  26.057  1.00  0.00           H
ATOM   2979  CD  GLU   187      38.926  39.873  23.975  1.00  0.00           C
ATOM   2980  OE1 GLU   187      38.343  39.247  23.015  1.00  0.00           O
ATOM   2981  OE2 GLU   187      40.000  40.529  23.774  1.00  0.00           O
ATOM   2982  C   GLU   187      37.042  38.853  28.049  1.00  0.00           C
ATOM   2983  O   GLU   187      37.969  39.462  28.566  1.00  0.00           O
ATOM   2984  N   VAL   188      36.653  37.687  28.548  1.00  0.00           N
ATOM   2985  H   VAL   188      35.957  37.156  28.045  1.00  0.00           H
ATOM   2986  CA  VAL   188      37.281  36.974  29.675  1.00  0.00           C
ATOM   2987  HA  VAL   188      37.212  37.633  30.541  1.00  0.00           H
ATOM   2988  CB  VAL   188      36.557  35.687  29.907  1.00  0.00           C
ATOM   2989  HB  VAL   188      36.672  35.057  29.025  1.00  0.00           H
ATOM   2990  CG1 VAL   188      37.029  34.950  31.191  1.00  0.00           C
ATOM   2991 HG11 VAL   188      37.047  35.652  32.025  1.00  0.00           H
ATOM   2992 HG12 VAL   188      36.298  34.162  31.375  1.00  0.00           H
ATOM   2993 HG13 VAL   188      37.972  34.420  31.056  1.00  0.00           H
ATOM   2994  CG2 VAL   188      34.976  35.960  30.150  1.00  0.00           C
ATOM   2995 HG21 VAL   188      34.828  36.228  31.196  1.00  0.00           H
ATOM   2996 HG22 VAL   188      34.417  35.064  29.875  1.00  0.00           H
ATOM   2997 HG23 VAL   188      34.623  36.786  29.532  1.00  0.00           H
ATOM   2998  C   VAL   188      38.793  36.696  29.467  1.00  0.00           C
ATOM   2999  O   VAL   188      39.250  36.320  28.361  1.00  0.00           O
ATOM   3000  N   VAL   189      39.650  36.922  30.491  1.00  0.00           N
ATOM   3001  H   VAL   189      39.352  37.434  31.309  1.00  0.00           H
ATOM   3002  CA  VAL   189      41.165  37.009  30.259  1.00  0.00           C
ATOM   3003  HA  VAL   189      41.383  36.444  29.353  1.00  0.00           H
ATOM   3004  CB  VAL   189      41.801  38.387  29.980  1.00  0.00           C
ATOM   3005  HB  VAL   189      41.013  38.963  29.496  1.00  0.00           H
ATOM   3006  CG1 VAL   189      42.287  39.239  31.136  1.00  0.00           C
ATOM   3007 HG11 VAL   189      43.235  38.890  31.545  1.00  0.00           H
ATOM   3008 HG12 VAL   189      42.385  40.269  30.793  1.00  0.00           H
ATOM   3009 HG13 VAL   189      41.563  39.226  31.952  1.00  0.00           H
ATOM   3010  CG2 VAL   189      42.997  38.186  28.987  1.00  0.00           C
ATOM   3011 HG21 VAL   189      43.860  37.779  29.514  1.00  0.00           H
ATOM   3012 HG22 VAL   189      43.228  39.144  28.520  1.00  0.00           H
ATOM   3013 HG23 VAL   189      42.709  37.399  28.291  1.00  0.00           H
ATOM   3014  C   VAL   189      41.972  36.172  31.296  1.00  0.00           C
ATOM   3015  O   VAL   189      43.010  35.574  31.029  1.00  0.00           O
ATOM   3016  N   ALA   190      41.463  36.174  32.554  1.00  0.00           N
ATOM   3017  H   ALA   190      40.595  36.646  32.769  1.00  0.00           H
ATOM   3018  CA  ALA   190      42.192  35.675  33.730  1.00  0.00           C
ATOM   3019  HA  ALA   190      42.714  34.746  33.497  1.00  0.00           H
ATOM   3020  CB  ALA   190      43.114  36.791  34.140  1.00  0.00           C
ATOM   3021  HB1 ALA   190      43.748  36.544  34.992  1.00  0.00           H
ATOM   3022  HB2 ALA   190      42.636  37.706  34.488  1.00  0.00           H
ATOM   3023  HB3 ALA   190      43.804  36.983  33.317  1.00  0.00           H
ATOM   3024  C   ALA   190      41.235  35.360  34.863  1.00  0.00           C
ATOM   3025  O   ALA   190      40.231  36.071  35.129  1.00  0.00           O
ATOM   3026  N   LEU   191      41.557  34.174  35.473  1.00  0.00           N
ATOM   3027  H   LEU   191      42.486  33.818  35.294  1.00  0.00           H
ATOM   3028  CA  LEU   191      40.870  33.561  36.657  1.00  0.00           C
ATOM   3029  HA  LEU   191      39.918  34.048  36.871  1.00  0.00           H
ATOM   3030  CB  LEU   191      40.637  32.132  36.135  1.00  0.00           C
ATOM   3031  HB2 LEU   191      40.301  32.111  35.099  1.00  0.00           H
ATOM   3032  HB3 LEU   191      41.584  31.603  36.241  1.00  0.00           H
ATOM   3033  CG  LEU   191      39.484  31.391  36.887  1.00  0.00           C
ATOM   3034  HG  LEU   191      39.475  30.364  36.522  1.00  0.00           H
ATOM   3035  CD1 LEU   191      39.794  31.283  38.395  1.00  0.00           C
ATOM   3036 HD11 LEU   191      39.666  32.294  38.780  1.00  0.00           H
ATOM   3037 HD12 LEU   191      40.766  30.814  38.544  1.00  0.00           H
ATOM   3038 HD13 LEU   191      39.110  30.584  38.877  1.00  0.00           H
ATOM   3039  CD2 LEU   191      38.161  32.042  36.683  1.00  0.00           C
ATOM   3040 HD21 LEU   191      37.268  31.471  36.940  1.00  0.00           H
ATOM   3041 HD22 LEU   191      38.192  33.081  37.012  1.00  0.00           H
ATOM   3042 HD23 LEU   191      37.982  32.195  35.618  1.00  0.00           H
ATOM   3043  C   LEU   191      41.849  33.589  37.889  1.00  0.00           C
ATOM   3044  O   LEU   191      43.063  33.357  37.773  1.00  0.00           O
ATOM   3045  N   ILE   192      41.320  34.054  39.003  1.00  0.00           N
ATOM   3046  H   ILE   192      40.389  34.433  38.900  1.00  0.00           H
ATOM   3047  CA  ILE   192      42.105  34.529  40.242  1.00  0.00           C
ATOM   3048  HA  ILE   192      43.075  34.032  40.244  1.00  0.00           H
ATOM   3049  CB  ILE   192      42.601  35.964  40.168  1.00  0.00           C
ATOM   3050  HB  ILE   192      43.271  36.137  41.011  1.00  0.00           H
ATOM   3051  CG2 ILE   192      43.496  36.262  38.972  1.00  0.00           C
ATOM   3052 HG21 ILE   192      42.901  36.308  38.061  1.00  0.00           H
ATOM   3053 HG22 ILE   192      44.336  35.582  38.829  1.00  0.00           H
ATOM   3054 HG23 ILE   192      44.017  37.194  39.192  1.00  0.00           H
ATOM   3055  CG1 ILE   192      41.450  37.018  40.311  1.00  0.00           C
ATOM   3056 HG12 ILE   192      41.099  37.354  39.336  1.00  0.00           H
ATOM   3057 HG13 ILE   192      40.648  36.510  40.848  1.00  0.00           H
ATOM   3058  CD1 ILE   192      41.950  38.192  41.234  1.00  0.00           C
ATOM   3059 HD11 ILE   192      42.569  38.756  40.536  1.00  0.00           H
ATOM   3060 HD12 ILE   192      42.407  37.763  42.126  1.00  0.00           H
ATOM   3061 HD13 ILE   192      41.130  38.849  41.520  1.00  0.00           H
ATOM   3062  C   ILE   192      41.343  34.197  41.571  1.00  0.00           C
ATOM   3063  O   ILE   192      40.095  34.176  41.570  1.00  0.00           O
ATOM   3064  N   ASN   193      42.052  34.107  42.688  1.00  0.00           N
ATOM   3065  H   ASN   193      43.043  33.941  42.577  1.00  0.00           H
ATOM   3066  CA  ASN   193      41.471  34.367  44.011  1.00  0.00           C
ATOM   3067  HA  ASN   193      40.444  34.662  43.796  1.00  0.00           H
ATOM   3068  CB  ASN   193      41.515  33.084  44.997  1.00  0.00           C
ATOM   3069  HB2 ASN   193      42.529  32.692  44.917  1.00  0.00           H
ATOM   3070  HB3 ASN   193      41.459  33.358  46.051  1.00  0.00           H
ATOM   3071  CG  ASN   193      40.532  31.983  44.766  1.00  0.00           C
ATOM   3072  OD1 ASN   193      40.132  31.337  45.743  1.00  0.00           O
ATOM   3073  ND2 ASN   193      40.067  31.742  43.574  1.00  0.00           N
ATOM   3074 HD21 ASN   193      40.328  32.349  42.810  1.00  0.00           H
ATOM   3075 HD22 ASN   193      39.259  31.143  43.481  1.00  0.00           H
ATOM   3076  C   ASN   193      42.095  35.643  44.693  1.00  0.00           C
ATOM   3077  O   ASN   193      43.080  36.203  44.202  1.00  0.00           O
ATOM   3078  N   ASP   194      41.375  36.197  45.658  1.00  0.00           N
ATOM   3079  H   ASP   194      40.611  35.684  46.075  1.00  0.00           H
ATOM   3080  CA  ASP   194      41.465  37.645  45.970  1.00  0.00           C
ATOM   3081  HA  ASP   194      41.338  38.187  45.032  1.00  0.00           H
ATOM   3082  CB  ASP   194      40.238  38.114  46.783  1.00  0.00           C
ATOM   3083  HB2 ASP   194      40.442  39.143  47.082  1.00  0.00           H
ATOM   3084  HB3 ASP   194      39.290  38.028  46.253  1.00  0.00           H
ATOM   3085  CG  ASP   194      40.088  37.493  48.133  1.00  0.00           C
ATOM   3086  OD1 ASP   194      39.650  36.360  48.195  1.00  0.00           O
ATOM   3087  OD2 ASP   194      40.473  38.086  49.206  1.00  0.00           O
ATOM   3088  C   ASP   194      42.766  38.046  46.660  1.00  0.00           C
ATOM   3089  O   ASP   194      43.220  39.187  46.495  1.00  0.00           O
ATOM   3090  N   THR   195      43.417  37.133  47.406  1.00  0.00           N
ATOM   3091  H   THR   195      42.960  36.240  47.531  1.00  0.00           H
ATOM   3092  CA  THR   195      44.743  37.297  48.045  1.00  0.00           C
ATOM   3093  HA  THR   195      44.826  38.244  48.580  1.00  0.00           H
ATOM   3094  CB  THR   195      45.182  36.131  49.015  1.00  0.00           C
ATOM   3095  HB  THR   195      45.430  35.307  48.346  1.00  0.00           H
ATOM   3096  CG2 THR   195      46.325  36.293  49.985  1.00  0.00           C
ATOM   3097 HG21 THR   195      46.640  35.333  50.394  1.00  0.00           H
ATOM   3098 HG22 THR   195      46.106  37.071  50.717  1.00  0.00           H
ATOM   3099 HG23 THR   195      47.260  36.676  49.574  1.00  0.00           H
ATOM   3100  OG1 THR   195      44.029  35.765  49.818  1.00  0.00           O
ATOM   3101  HG1 THR   195      43.274  35.434  49.327  1.00  0.00           H
ATOM   3102  C   THR   195      45.809  37.415  46.941  1.00  0.00           C
ATOM   3103  O   THR   195      46.644  38.282  47.003  1.00  0.00           O
ATOM   3104  N   THR   196      45.745  36.526  45.922  1.00  0.00           N
ATOM   3105  H   THR   196      45.023  35.823  45.999  1.00  0.00           H
ATOM   3106  CA  THR   196      46.703  36.625  44.758  1.00  0.00           C
ATOM   3107  HA  THR   196      47.742  36.639  45.087  1.00  0.00           H
ATOM   3108  CB  THR   196      46.451  35.484  43.767  1.00  0.00           C
ATOM   3109  HB  THR   196      45.371  35.435  43.630  1.00  0.00           H
ATOM   3110  CG2 THR   196      47.302  35.682  42.426  1.00  0.00           C
ATOM   3111 HG21 THR   196      47.419  34.787  41.813  1.00  0.00           H
ATOM   3112 HG22 THR   196      48.271  36.119  42.669  1.00  0.00           H
ATOM   3113 HG23 THR   196      46.645  36.317  41.832  1.00  0.00           H
ATOM   3114  OG1 THR   196      46.900  34.305  44.360  1.00  0.00           O
ATOM   3115  HG1 THR   196      46.391  33.580  43.989  1.00  0.00           H
ATOM   3116  C   THR   196      46.517  37.959  44.074  1.00  0.00           C
ATOM   3117  O   THR   196      47.545  38.559  43.757  1.00  0.00           O
ATOM   3118  N   GLY   197      45.284  38.447  43.817  1.00  0.00           N
ATOM   3119  H   GLY   197      44.461  37.886  43.990  1.00  0.00           H
ATOM   3120  CA  GLY   197      45.027  39.879  43.410  1.00  0.00           C
ATOM   3121  HA2 GLY   197      45.478  40.075  42.437  1.00  0.00           H
ATOM   3122  HA3 GLY   197      43.947  39.942  43.280  1.00  0.00           H
ATOM   3123  C   GLY   197      45.504  41.016  44.329  1.00  0.00           C
ATOM   3124  O   GLY   197      45.875  42.053  43.857  1.00  0.00           O
ATOM   3125  N   THR   198      45.462  40.777  45.639  1.00  0.00           N
ATOM   3126  H   THR   198      45.227  39.856  45.982  1.00  0.00           H
ATOM   3127  CA  THR   198      45.889  41.677  46.766  1.00  0.00           C
ATOM   3128  HA  THR   198      45.392  42.619  46.533  1.00  0.00           H
ATOM   3129  CB  THR   198      45.479  41.188  48.195  1.00  0.00           C
ATOM   3130  HB  THR   198      46.049  40.267  48.333  1.00  0.00           H
ATOM   3131  CG2 THR   198      45.910  42.134  49.247  1.00  0.00           C
ATOM   3132 HG21 THR   198      45.378  43.066  49.059  1.00  0.00           H
ATOM   3133 HG22 THR   198      46.970  42.383  49.246  1.00  0.00           H
ATOM   3134 HG23 THR   198      45.656  41.706  50.216  1.00  0.00           H
ATOM   3135  OG1 THR   198      44.087  41.013  48.260  1.00  0.00           O
ATOM   3136  HG1 THR   198      43.811  40.379  47.595  1.00  0.00           H
ATOM   3137  C   THR   198      47.382  41.908  46.598  1.00  0.00           C
ATOM   3138  O   THR   198      47.906  42.985  46.869  1.00  0.00           O
ATOM   3139  N   LEU   199      48.107  40.839  46.186  1.00  0.00           N
ATOM   3140  H   LEU   199      47.688  39.955  45.937  1.00  0.00           H
ATOM   3141  CA  LEU   199      49.591  40.982  46.072  1.00  0.00           C
ATOM   3142  HA  LEU   199      50.013  41.418  46.977  1.00  0.00           H
ATOM   3143  CB  LEU   199      50.312  39.640  45.970  1.00  0.00           C
ATOM   3144  HB2 LEU   199      50.113  39.063  46.874  1.00  0.00           H
ATOM   3145  HB3 LEU   199      49.836  39.032  45.200  1.00  0.00           H
ATOM   3146  CG  LEU   199      51.855  39.685  45.741  1.00  0.00           C
ATOM   3147  HG  LEU   199      52.124  40.218  44.829  1.00  0.00           H
ATOM   3148  CD1 LEU   199      52.511  40.310  46.947  1.00  0.00           C
ATOM   3149 HD11 LEU   199      52.172  41.341  47.043  1.00  0.00           H
ATOM   3150 HD12 LEU   199      53.589  40.181  46.845  1.00  0.00           H
ATOM   3151 HD13 LEU   199      52.134  39.832  47.851  1.00  0.00           H
ATOM   3152  CD2 LEU   199      52.292  38.249  45.573  1.00  0.00           C
ATOM   3153 HD21 LEU   199      51.824  37.609  46.320  1.00  0.00           H
ATOM   3154 HD22 LEU   199      51.975  37.826  44.620  1.00  0.00           H
ATOM   3155 HD23 LEU   199      53.376  38.251  45.679  1.00  0.00           H
ATOM   3156  C   LEU   199      49.925  41.885  44.901  1.00  0.00           C
ATOM   3157  O   LEU   199      50.763  42.776  45.073  1.00  0.00           O
ATOM   3158  N   VAL   200      49.409  41.582  43.716  1.00  0.00           N
ATOM   3159  H   VAL   200      48.834  40.774  43.526  1.00  0.00           H
ATOM   3160  CA  VAL   200      49.847  42.229  42.408  1.00  0.00           C
ATOM   3161  HA  VAL   200      50.933  42.279  42.481  1.00  0.00           H
ATOM   3162  CB  VAL   200      49.460  41.320  41.218  1.00  0.00           C
ATOM   3163  HB  VAL   200      48.385  41.485  41.138  1.00  0.00           H
ATOM   3164  CG1 VAL   200      50.182  41.802  39.909  1.00  0.00           C
ATOM   3165 HG11 VAL   200      51.187  41.386  39.832  1.00  0.00           H
ATOM   3166 HG12 VAL   200      49.602  41.427  39.065  1.00  0.00           H
ATOM   3167 HG13 VAL   200      50.315  42.869  39.734  1.00  0.00           H
ATOM   3168  CG2 VAL   200      49.698  39.827  41.359  1.00  0.00           C
ATOM   3169 HG21 VAL   200      49.382  39.422  40.398  1.00  0.00           H
ATOM   3170 HG22 VAL   200      49.019  39.375  42.083  1.00  0.00           H
ATOM   3171 HG23 VAL   200      50.762  39.651  41.511  1.00  0.00           H
ATOM   3172  C   VAL   200      49.415  43.698  42.222  1.00  0.00           C
ATOM   3173  O   VAL   200      50.286  44.377  41.685  1.00  0.00           O
ATOM   3174  N   ALA   201      48.133  44.042  42.601  1.00  0.00           N
ATOM   3175  H   ALA   201      47.550  43.266  42.877  1.00  0.00           H
ATOM   3176  CA  ALA   201      47.701  45.468  42.633  1.00  0.00           C
ATOM   3177  HA  ALA   201      48.021  45.836  41.658  1.00  0.00           H
ATOM   3178  CB  ALA   201      46.211  45.605  42.978  1.00  0.00           C
ATOM   3179  HB1 ALA   201      45.950  46.651  43.143  1.00  0.00           H
ATOM   3180  HB2 ALA   201      45.951  45.037  43.871  1.00  0.00           H
ATOM   3181  HB3 ALA   201      45.732  45.051  42.170  1.00  0.00           H
ATOM   3182  C   ALA   201      48.503  46.260  43.626  1.00  0.00           C
ATOM   3183  O   ALA   201      49.059  47.308  43.220  1.00  0.00           O
ATOM   3184  N   SER   202      48.749  45.831  44.908  1.00  0.00           N
ATOM   3185  H   SER   202      48.447  44.900  45.156  1.00  0.00           H
ATOM   3186  CA  SER   202      49.563  46.601  45.901  1.00  0.00           C
ATOM   3187  HA  SER   202      49.115  47.582  46.066  1.00  0.00           H
ATOM   3188  CB  SER   202      49.608  46.012  47.273  1.00  0.00           C
ATOM   3189  HB2 SER   202      50.342  45.207  47.332  1.00  0.00           H
ATOM   3190  HB3 SER   202      50.014  46.746  47.969  1.00  0.00           H
ATOM   3191  OG  SER   202      48.308  45.615  47.696  1.00  0.00           O
ATOM   3192  HG  SER   202      48.251  44.677  47.496  1.00  0.00           H
ATOM   3193  C   SER   202      50.945  46.760  45.328  1.00  0.00           C
ATOM   3194  O   SER   202      51.349  47.928  45.291  1.00  0.00           O
ATOM   3195  N   TYR   203      51.536  45.718  44.734  1.00  0.00           N
ATOM   3196  H   TYR   203      51.141  44.792  44.824  1.00  0.00           H
ATOM   3197  CA  TYR   203      52.833  45.816  44.062  1.00  0.00           C
ATOM   3198  HA  TYR   203      53.569  46.213  44.761  1.00  0.00           H
ATOM   3199  CB  TYR   203      53.193  44.409  43.639  1.00  0.00           C
ATOM   3200  HB2 TYR   203      52.835  43.732  44.415  1.00  0.00           H
ATOM   3201  HB3 TYR   203      52.807  44.186  42.645  1.00  0.00           H
ATOM   3202  CG  TYR   203      54.607  43.961  43.468  1.00  0.00           C
ATOM   3203  CD1 TYR   203      55.727  44.843  43.453  1.00  0.00           C
ATOM   3204  HD1 TYR   203      55.601  45.914  43.503  1.00  0.00           H
ATOM   3205  CE1 TYR   203      57.024  44.275  43.302  1.00  0.00           C
ATOM   3206  HE1 TYR   203      57.870  44.937  43.417  1.00  0.00           H
ATOM   3207  CZ  TYR   203      57.231  42.872  43.147  1.00  0.00           C
ATOM   3208  OH  TYR   203      58.439  42.268  43.105  1.00  0.00           O
ATOM   3209  HH  TYR   203      58.320  41.390  42.732  1.00  0.00           H
ATOM   3210  CE2 TYR   203      56.137  42.053  43.155  1.00  0.00           C
ATOM   3211  HE2 TYR   203      56.284  41.003  42.952  1.00  0.00           H
ATOM   3212  CD2 TYR   203      54.816  42.597  43.283  1.00  0.00           C
ATOM   3213  HD2 TYR   203      53.952  41.949  43.286  1.00  0.00           H
ATOM   3214  C   TYR   203      52.863  46.881  42.907  1.00  0.00           C
ATOM   3215  O   TYR   203      53.906  47.541  42.641  1.00  0.00           O
ATOM   3216  N   TYR   204      51.761  47.066  42.177  1.00  0.00           N
ATOM   3217  H   TYR   204      50.883  46.577  42.278  1.00  0.00           H
ATOM   3218  CA  TYR   204      51.704  48.161  41.201  1.00  0.00           C
ATOM   3219  HA  TYR   204      52.614  48.173  40.600  1.00  0.00           H
ATOM   3220  CB  TYR   204      50.525  47.992  40.252  1.00  0.00           C
ATOM   3221  HB2 TYR   204      50.683  47.138  39.594  1.00  0.00           H
ATOM   3222  HB3 TYR   204      49.560  47.807  40.725  1.00  0.00           H
ATOM   3223  CG  TYR   204      50.217  49.136  39.271  1.00  0.00           C
ATOM   3224  CD1 TYR   204      50.889  49.099  38.021  1.00  0.00           C
ATOM   3225  HD1 TYR   204      51.602  48.367  37.672  1.00  0.00           H
ATOM   3226  CE1 TYR   204      50.672  50.186  37.110  1.00  0.00           C
ATOM   3227  HE1 TYR   204      51.199  50.267  36.171  1.00  0.00           H
ATOM   3228  CZ  TYR   204      49.780  51.263  37.484  1.00  0.00           C
ATOM   3229  OH  TYR   204      49.745  52.271  36.651  1.00  0.00           O
ATOM   3230  HH  TYR   204      50.127  51.896  35.855  1.00  0.00           H
ATOM   3231  CE2 TYR   204      49.119  51.235  38.780  1.00  0.00           C
ATOM   3232  HE2 TYR   204      48.582  52.123  39.079  1.00  0.00           H
ATOM   3233  CD2 TYR   204      49.338  50.166  39.616  1.00  0.00           C
ATOM   3234  HD2 TYR   204      48.939  50.280  40.613  1.00  0.00           H
ATOM   3235  C   TYR   204      51.695  49.533  41.906  1.00  0.00           C
ATOM   3236  O   TYR   204      52.265  50.505  41.394  1.00  0.00           O
ATOM   3237  N   THR   205      51.078  49.664  43.095  1.00  0.00           N
ATOM   3238  H   THR   205      50.463  48.904  43.350  1.00  0.00           H
ATOM   3239  CA  THR   205      51.022  50.968  43.763  1.00  0.00           C
ATOM   3240  HA  THR   205      51.069  51.816  43.079  1.00  0.00           H
ATOM   3241  CB  THR   205      49.847  51.020  44.687  1.00  0.00           C
ATOM   3242  HB  THR   205      49.872  52.026  45.106  1.00  0.00           H
ATOM   3243  CG2 THR   205      48.585  50.792  43.958  1.00  0.00           C
ATOM   3244 HG21 THR   205      47.710  50.977  44.581  1.00  0.00           H
ATOM   3245 HG22 THR   205      48.582  49.822  43.459  1.00  0.00           H
ATOM   3246 HG23 THR   205      48.507  51.421  43.071  1.00  0.00           H
ATOM   3247  OG1 THR   205      49.931  50.094  45.805  1.00  0.00           O
ATOM   3248  HG1 THR   205      50.214  49.266  45.408  1.00  0.00           H
ATOM   3249  C   THR   205      52.314  51.345  44.508  1.00  0.00           C
ATOM   3250  O   THR   205      52.618  52.543  44.423  1.00  0.00           O
ATOM   3251  N   ASP   206      52.957  50.349  45.132  1.00  0.00           N
ATOM   3252  H   ASP   206      52.651  49.386  45.102  1.00  0.00           H
ATOM   3253  CA  ASP   206      53.998  50.465  46.113  1.00  0.00           C
ATOM   3254  HA  ASP   206      54.398  51.448  46.358  1.00  0.00           H
ATOM   3255  CB  ASP   206      53.281  49.930  47.435  1.00  0.00           C
ATOM   3256  HB2 ASP   206      52.392  50.538  47.601  1.00  0.00           H
ATOM   3257  HB3 ASP   206      53.011  48.887  47.268  1.00  0.00           H
ATOM   3258  CG  ASP   206      54.203  49.935  48.644  1.00  0.00           C
ATOM   3259  OD1 ASP   206      55.446  50.176  48.506  1.00  0.00           O
ATOM   3260  OD2 ASP   206      53.669  49.825  49.742  1.00  0.00           O
ATOM   3261  C   ASP   206      55.178  49.612  45.773  1.00  0.00           C
ATOM   3262  O   ASP   206      55.111  48.334  45.913  1.00  0.00           O
ATOM   3263  N   PRO   207      56.360  50.152  45.355  1.00  0.00           N
ATOM   3264  CD  PRO   207      56.787  51.500  45.269  1.00  0.00           C
ATOM   3265  HD2 PRO   207      57.084  51.797  46.275  1.00  0.00           H
ATOM   3266  HD3 PRO   207      56.084  52.266  44.947  1.00  0.00           H
ATOM   3267  CG  PRO   207      57.993  51.527  44.324  1.00  0.00           C
ATOM   3268  HG2 PRO   207      58.554  52.401  44.653  1.00  0.00           H
ATOM   3269  HG3 PRO   207      57.640  51.597  43.295  1.00  0.00           H
ATOM   3270  CB  PRO   207      58.556  50.193  44.464  1.00  0.00           C
ATOM   3271  HB2 PRO   207      59.393  50.213  45.162  1.00  0.00           H
ATOM   3272  HB3 PRO   207      59.001  49.896  43.514  1.00  0.00           H
ATOM   3273  CA  PRO   207      57.445  49.259  44.851  1.00  0.00           C
ATOM   3274  HA  PRO   207      57.015  48.850  43.937  1.00  0.00           H
ATOM   3275  C   PRO   207      57.924  48.257  45.863  1.00  0.00           C
ATOM   3276  O   PRO   207      58.352  47.174  45.368  1.00  0.00           O
ATOM   3277  N   GLU   208      57.934  48.538  47.189  1.00  0.00           N
ATOM   3278  H   GLU   208      57.507  49.416  47.449  1.00  0.00           H
ATOM   3279  CA  GLU   208      58.604  47.818  48.254  1.00  0.00           C
ATOM   3280  HA  GLU   208      59.617  47.533  47.971  1.00  0.00           H
ATOM   3281  CB  GLU   208      58.698  48.731  49.556  1.00  0.00           C
ATOM   3282  HB2 GLU   208      57.747  48.901  50.061  1.00  0.00           H
ATOM   3283  HB3 GLU   208      59.140  47.999  50.233  1.00  0.00           H
ATOM   3284  CG  GLU   208      59.634  49.961  49.582  1.00  0.00           C
ATOM   3285  HG2 GLU   208      58.909  50.764  49.445  1.00  0.00           H
ATOM   3286  HG3 GLU   208      60.214  49.945  50.505  1.00  0.00           H
ATOM   3287  CD  GLU   208      60.651  50.066  48.453  1.00  0.00           C
ATOM   3288  OE1 GLU   208      61.422  49.113  48.216  1.00  0.00           O
ATOM   3289  OE2 GLU   208      60.676  51.020  47.677  1.00  0.00           O
ATOM   3290  C   GLU   208      57.792  46.463  48.554  1.00  0.00           C
ATOM   3291  O   GLU   208      58.246  45.758  49.461  1.00  0.00           O
ATOM   3292  N   THR   209      56.620  46.254  47.999  1.00  0.00           N
ATOM   3293  H   THR   209      56.342  46.862  47.243  1.00  0.00           H
ATOM   3294  CA  THR   209      55.760  45.067  48.333  1.00  0.00           C
ATOM   3295  HA  THR   209      55.215  45.225  49.263  1.00  0.00           H
ATOM   3296  CB  THR   209      54.584  44.868  47.310  1.00  0.00           C
ATOM   3297  HB  THR   209      54.974  44.600  46.329  1.00  0.00           H
ATOM   3298  CG2 THR   209      53.462  43.876  47.619  1.00  0.00           C
ATOM   3299 HG21 THR   209      52.931  44.061  48.551  1.00  0.00           H
ATOM   3300 HG22 THR   209      53.885  42.872  47.652  1.00  0.00           H
ATOM   3301 HG23 THR   209      52.677  43.892  46.862  1.00  0.00           H
ATOM   3302  OG1 THR   209      53.925  46.133  47.300  1.00  0.00           O
ATOM   3303  HG1 THR   209      54.361  46.607  46.588  1.00  0.00           H
ATOM   3304  C   THR   209      56.553  43.801  48.235  1.00  0.00           C
ATOM   3305  O   THR   209      57.170  43.444  47.223  1.00  0.00           O
ATOM   3306  N   LYS   210      56.501  43.025  49.320  1.00  0.00           N
ATOM   3307  H   LYS   210      56.045  43.397  50.141  1.00  0.00           H
ATOM   3308  CA  LYS   210      57.086  41.655  49.427  1.00  0.00           C
ATOM   3309  HA  LYS   210      57.829  41.439  48.658  1.00  0.00           H
ATOM   3310  CB  LYS   210      57.923  41.644  50.684  1.00  0.00           C
ATOM   3311  HB2 LYS   210      57.273  41.971  51.495  1.00  0.00           H
ATOM   3312  HB3 LYS   210      58.315  40.632  50.783  1.00  0.00           H
ATOM   3313  CG  LYS   210      59.119  42.568  50.584  1.00  0.00           C
ATOM   3314  HG2 LYS   210      58.697  43.573  50.547  1.00  0.00           H
ATOM   3315  HG3 LYS   210      59.679  42.452  51.511  1.00  0.00           H
ATOM   3316  CD  LYS   210      59.962  42.362  49.340  1.00  0.00           C
ATOM   3317  HD2 LYS   210      60.219  41.304  49.292  1.00  0.00           H
ATOM   3318  HD3 LYS   210      59.504  42.794  48.449  1.00  0.00           H
ATOM   3319  CE  LYS   210      61.202  43.222  49.594  1.00  0.00           C
ATOM   3320  HE2 LYS   210      61.527  43.277  50.633  1.00  0.00           H
ATOM   3321  HE3 LYS   210      61.924  42.843  48.870  1.00  0.00           H
ATOM   3322  NZ  LYS   210      61.064  44.602  49.049  1.00  0.00           N
ATOM   3323  HZ1 LYS   210      60.848  44.568  48.063  1.00  0.00           H
ATOM   3324  HZ2 LYS   210      61.846  45.240  49.093  1.00  0.00           H
ATOM   3325  HZ3 LYS   210      60.318  45.128  49.480  1.00  0.00           H
ATOM   3326  C   LYS   210      56.057  40.487  49.417  1.00  0.00           C
ATOM   3327  O   LYS   210      56.359  39.346  49.029  1.00  0.00           O
ATOM   3328  N   MET   211      54.871  40.803  49.860  1.00  0.00           N
ATOM   3329  H   MET   211      54.639  41.761  50.077  1.00  0.00           H
ATOM   3330  CA  MET   211      53.779  39.884  50.389  1.00  0.00           C
ATOM   3331  HA  MET   211      53.640  39.065  49.682  1.00  0.00           H
ATOM   3332  CB  MET   211      54.247  39.365  51.828  1.00  0.00           C
ATOM   3333  HB2 MET   211      55.132  38.756  51.641  1.00  0.00           H
ATOM   3334  HB3 MET   211      54.496  40.185  52.503  1.00  0.00           H
ATOM   3335  CG  MET   211      53.175  38.426  52.442  1.00  0.00           C
ATOM   3336  HG2 MET   211      52.249  38.940  52.702  1.00  0.00           H
ATOM   3337  HG3 MET   211      52.935  37.659  51.705  1.00  0.00           H
ATOM   3338  SD  MET   211      53.651  37.470  53.894  1.00  0.00           S
ATOM   3339  CE  MET   211      52.139  36.608  54.419  1.00  0.00           C
ATOM   3340  HE1 MET   211      51.367  37.367  54.533  1.00  0.00           H
ATOM   3341  HE2 MET   211      51.771  36.038  53.566  1.00  0.00           H
ATOM   3342  HE3 MET   211      52.302  36.162  55.401  1.00  0.00           H
ATOM   3343  C   MET   211      52.414  40.679  50.502  1.00  0.00           C
ATOM   3344  O   MET   211      52.319  41.825  50.925  1.00  0.00           O
ATOM   3345  N   GLY   212      51.363  39.906  50.296  1.00  0.00           N
ATOM   3346  H   GLY   212      51.543  38.956  50.004  1.00  0.00           H
ATOM   3347  CA  GLY   212      50.028  40.183  50.751  1.00  0.00           C
ATOM   3348  HA2 GLY   212      49.848  41.245  50.922  1.00  0.00           H
ATOM   3349  HA3 GLY   212      49.281  39.896  50.011  1.00  0.00           H
ATOM   3350  C   GLY   212      49.546  39.400  52.005  1.00  0.00           C
ATOM   3351  O   GLY   212      49.893  38.230  52.095  1.00  0.00           O
ATOM   3352  N   VAL   213      48.795  39.932  52.964  1.00  0.00           N
ATOM   3353  H   VAL   213      48.800  40.941  53.001  1.00  0.00           H
ATOM   3354  CA  VAL   213      48.342  39.215  54.195  1.00  0.00           C
ATOM   3355  HA  VAL   213      48.361  38.154  53.946  1.00  0.00           H
ATOM   3356  CB  VAL   213      49.357  39.449  55.329  1.00  0.00           C
ATOM   3357  HB  VAL   213      50.328  39.193  54.904  1.00  0.00           H
ATOM   3358  CG1 VAL   213      49.439  40.856  55.885  1.00  0.00           C
ATOM   3359 HG11 VAL   213      49.517  41.553  55.052  1.00  0.00           H
ATOM   3360 HG12 VAL   213      48.538  41.099  56.448  1.00  0.00           H
ATOM   3361 HG13 VAL   213      50.278  40.971  56.572  1.00  0.00           H
ATOM   3362  CG2 VAL   213      49.085  38.454  56.507  1.00  0.00           C
ATOM   3363 HG21 VAL   213      48.082  38.535  56.925  1.00  0.00           H
ATOM   3364 HG22 VAL   213      49.744  38.718  57.334  1.00  0.00           H
ATOM   3365 HG23 VAL   213      49.320  37.442  56.177  1.00  0.00           H
ATOM   3366  C   VAL   213      47.003  39.584  54.675  1.00  0.00           C
ATOM   3367  O   VAL   213      46.566  40.750  54.763  1.00  0.00           O
ATOM   3368  N   ILE   214      46.176  38.578  54.951  1.00  0.00           N
ATOM   3369  H   ILE   214      46.539  37.653  54.773  1.00  0.00           H
ATOM   3370  CA  ILE   214      44.734  38.746  55.279  1.00  0.00           C
ATOM   3371  HA  ILE   214      44.472  39.792  55.118  1.00  0.00           H
ATOM   3372  CB  ILE   214      43.843  37.870  54.366  1.00  0.00           C
ATOM   3373  HB  ILE   214      44.214  36.848  54.440  1.00  0.00           H
ATOM   3374  CG2 ILE   214      42.354  37.940  54.741  1.00  0.00           C
ATOM   3375 HG21 ILE   214      42.201  37.318  55.623  1.00  0.00           H
ATOM   3376 HG22 ILE   214      41.857  37.260  54.049  1.00  0.00           H
ATOM   3377 HG23 ILE   214      41.812  38.883  54.816  1.00  0.00           H
ATOM   3378  CG1 ILE   214      43.970  38.206  52.835  1.00  0.00           C
ATOM   3379 HG12 ILE   214      45.035  38.231  52.607  1.00  0.00           H
ATOM   3380 HG13 ILE   214      43.464  37.465  52.215  1.00  0.00           H
ATOM   3381  CD1 ILE   214      43.463  39.643  52.445  1.00  0.00           C
ATOM   3382 HD11 ILE   214      43.763  40.294  53.266  1.00  0.00           H
ATOM   3383 HD12 ILE   214      42.384  39.715  52.301  1.00  0.00           H
ATOM   3384 HD13 ILE   214      43.899  39.943  51.493  1.00  0.00           H
ATOM   3385  C   ILE   214      44.472  38.476  56.787  1.00  0.00           C
ATOM   3386  O   ILE   214      44.774  37.467  57.342  1.00  0.00           O
ATOM   3387  N   PHE   215      43.887  39.527  57.427  1.00  0.00           N
ATOM   3388  H   PHE   215      43.627  40.377  56.949  1.00  0.00           H
ATOM   3389  CA  PHE   215      43.409  39.616  58.833  1.00  0.00           C
ATOM   3390  HA  PHE   215      43.604  38.723  59.426  1.00  0.00           H
ATOM   3391  CB  PHE   215      44.194  40.753  59.559  1.00  0.00           C
ATOM   3392  HB2 PHE   215      43.817  41.660  59.088  1.00  0.00           H
ATOM   3393  HB3 PHE   215      43.958  40.822  60.622  1.00  0.00           H
ATOM   3394  CG  PHE   215      45.719  40.708  59.536  1.00  0.00           C
ATOM   3395  CD1 PHE   215      46.365  39.661  60.254  1.00  0.00           C
ATOM   3396  HD1 PHE   215      45.784  38.848  60.664  1.00  0.00           H
ATOM   3397  CE1 PHE   215      47.746  39.640  60.561  1.00  0.00           C
ATOM   3398  HE1 PHE   215      48.213  38.876  61.164  1.00  0.00           H
ATOM   3399  CZ  PHE   215      48.533  40.747  60.107  1.00  0.00           C
ATOM   3400  HZ  PHE   215      49.559  40.952  60.375  1.00  0.00           H
ATOM   3401  CE2 PHE   215      47.960  41.712  59.230  1.00  0.00           C
ATOM   3402  HE2 PHE   215      48.613  42.526  58.949  1.00  0.00           H
ATOM   3403  CD2 PHE   215      46.540  41.748  58.956  1.00  0.00           C
ATOM   3404  HD2 PHE   215      46.101  42.626  58.507  1.00  0.00           H
ATOM   3405  C   PHE   215      41.853  39.732  59.048  1.00  0.00           C
ATOM   3406  O   PHE   215      41.333  40.341  59.952  1.00  0.00           O
ATOM   3407  N   GLY   216      41.077  39.020  58.187  1.00  0.00           N
ATOM   3408  H   GLY   216      41.627  38.458  57.553  1.00  0.00           H
ATOM   3409  CA  GLY   216      39.664  38.935  58.230  1.00  0.00           C
ATOM   3410  HA2 GLY   216      39.174  39.850  58.565  1.00  0.00           H
ATOM   3411  HA3 GLY   216      39.314  38.731  57.219  1.00  0.00           H
ATOM   3412  C   GLY   216      39.173  37.794  59.133  1.00  0.00           C
ATOM   3413  O   GLY   216      39.897  37.145  59.952  1.00  0.00           O
ATOM   3414  N   THR   217      37.873  37.432  59.135  1.00  0.00           N
ATOM   3415  H   THR   217      37.223  37.792  58.450  1.00  0.00           H
ATOM   3416  CA  THR   217      37.430  36.231  59.827  1.00  0.00           C
ATOM   3417  HA  THR   217      37.791  36.391  60.842  1.00  0.00           H
ATOM   3418  CB  THR   217      35.948  36.032  59.819  1.00  0.00           C
ATOM   3419  HB  THR   217      35.705  36.121  58.760  1.00  0.00           H
ATOM   3420  CG2 THR   217      35.500  34.665  60.331  1.00  0.00           C
ATOM   3421 HG21 THR   217      36.233  34.177  60.973  1.00  0.00           H
ATOM   3422 HG22 THR   217      35.377  34.005  59.473  1.00  0.00           H
ATOM   3423 HG23 THR   217      34.499  34.523  60.736  1.00  0.00           H
ATOM   3424  OG1 THR   217      35.322  37.096  60.454  1.00  0.00           O
ATOM   3425  HG1 THR   217      35.333  37.814  59.817  1.00  0.00           H
ATOM   3426  C   THR   217      38.314  34.991  59.420  1.00  0.00           C
ATOM   3427  O   THR   217      38.665  34.245  60.251  1.00  0.00           O
ATOM   3428  N   GLY   218      38.536  34.822  58.139  1.00  0.00           N
ATOM   3429  H   GLY   218      38.085  35.400  57.446  1.00  0.00           H
ATOM   3430  CA  GLY   218      39.566  33.811  57.760  1.00  0.00           C
ATOM   3431  HA2 GLY   218      39.635  33.013  58.500  1.00  0.00           H
ATOM   3432  HA3 GLY   218      39.248  33.391  56.806  1.00  0.00           H
ATOM   3433  C   GLY   218      40.936  34.465  57.550  1.00  0.00           C
ATOM   3434  O   GLY   218      40.954  35.624  57.056  1.00  0.00           O
ATOM   3435  N   VAL   219      42.066  33.806  57.735  1.00  0.00           N
ATOM   3436  H   VAL   219      42.125  32.853  58.063  1.00  0.00           H
ATOM   3437  CA  VAL   219      43.410  34.407  57.570  1.00  0.00           C
ATOM   3438  HA  VAL   219      43.271  35.464  57.347  1.00  0.00           H
ATOM   3439  CB  VAL   219      44.031  34.478  58.988  1.00  0.00           C
ATOM   3440  HB  VAL   219      44.901  35.134  58.961  1.00  0.00           H
ATOM   3441  CG1 VAL   219      43.114  34.961  60.120  1.00  0.00           C
ATOM   3442 HG11 VAL   219      42.512  35.825  59.838  1.00  0.00           H
ATOM   3443 HG12 VAL   219      42.421  34.213  60.503  1.00  0.00           H
ATOM   3444 HG13 VAL   219      43.852  35.294  60.850  1.00  0.00           H
ATOM   3445  CG2 VAL   219      44.552  33.191  59.553  1.00  0.00           C
ATOM   3446 HG21 VAL   219      45.173  32.729  58.787  1.00  0.00           H
ATOM   3447 HG22 VAL   219      43.653  32.574  59.562  1.00  0.00           H
ATOM   3448 HG23 VAL   219      45.035  33.368  60.515  1.00  0.00           H
ATOM   3449  C   VAL   219      44.305  33.711  56.485  1.00  0.00           C
ATOM   3450  O   VAL   219      44.269  32.512  56.370  1.00  0.00           O
ATOM   3451  N   ASN   220      45.020  34.480  55.689  1.00  0.00           N
ATOM   3452  H   ASN   220      45.181  35.457  55.888  1.00  0.00           H
ATOM   3453  CA  ASN   220      45.751  33.947  54.483  1.00  0.00           C
ATOM   3454  HA  ASN   220      46.104  32.950  54.746  1.00  0.00           H
ATOM   3455  CB  ASN   220      44.811  33.825  53.297  1.00  0.00           C
ATOM   3456  HB2 ASN   220      43.871  33.360  53.593  1.00  0.00           H
ATOM   3457  HB3 ASN   220      44.553  34.799  52.880  1.00  0.00           H
ATOM   3458  CG  ASN   220      45.336  32.796  52.275  1.00  0.00           C
ATOM   3459  OD1 ASN   220      46.142  31.939  52.576  1.00  0.00           O
ATOM   3460  ND2 ASN   220      44.954  32.989  51.009  1.00  0.00           N
ATOM   3461 HD21 ASN   220      44.674  33.921  50.745  1.00  0.00           H
ATOM   3462 HD22 ASN   220      45.427  32.349  50.386  1.00  0.00           H
ATOM   3463  C   ASN   220      47.015  34.766  54.151  1.00  0.00           C
ATOM   3464  O   ASN   220      47.110  35.919  54.570  1.00  0.00           O
ATOM   3465  N   GLY   221      47.917  34.229  53.281  1.00  0.00           N
ATOM   3466  H   GLY   221      47.684  33.322  52.901  1.00  0.00           H
ATOM   3467  CA  GLY   221      49.036  34.901  52.749  1.00  0.00           C
ATOM   3468  HA2 GLY   221      48.833  35.970  52.817  1.00  0.00           H
ATOM   3469  HA3 GLY   221      49.872  34.672  53.410  1.00  0.00           H
ATOM   3470  C   GLY   221      49.218  34.526  51.272  1.00  0.00           C
ATOM   3471  O   GLY   221      48.560  33.609  50.743  1.00  0.00           O
ATOM   3472  N   ALA   222      50.103  35.304  50.573  1.00  0.00           N
ATOM   3473  H   ALA   222      50.528  36.056  51.096  1.00  0.00           H
ATOM   3474  CA  ALA   222      50.536  35.065  49.210  1.00  0.00           C
ATOM   3475  HA  ALA   222      50.713  33.993  49.128  1.00  0.00           H
ATOM   3476  CB  ALA   222      49.438  35.376  48.097  1.00  0.00           C
ATOM   3477  HB1 ALA   222      49.172  36.422  48.245  1.00  0.00           H
ATOM   3478  HB2 ALA   222      48.620  34.686  48.306  1.00  0.00           H
ATOM   3479  HB3 ALA   222      49.864  35.269  47.100  1.00  0.00           H
ATOM   3480  C   ALA   222      51.826  35.910  48.897  1.00  0.00           C
ATOM   3481  O   ALA   222      51.925  37.072  49.346  1.00  0.00           O
ATOM   3482  N   TYR   223      52.845  35.327  48.248  1.00  0.00           N
ATOM   3483  H   TYR   223      52.611  34.450  47.804  1.00  0.00           H
ATOM   3484  CA  TYR   223      54.152  35.860  47.846  1.00  0.00           C
ATOM   3485  HA  TYR   223      53.993  36.918  47.638  1.00  0.00           H
ATOM   3486  CB  TYR   223      55.215  35.825  48.946  1.00  0.00           C
ATOM   3487  HB2 TYR   223      56.029  36.521  48.746  1.00  0.00           H
ATOM   3488  HB3 TYR   223      54.702  36.234  49.818  1.00  0.00           H
ATOM   3489  CG  TYR   223      55.685  34.424  49.242  1.00  0.00           C
ATOM   3490  CD1 TYR   223      54.825  33.503  49.813  1.00  0.00           C
ATOM   3491  HD1 TYR   223      53.894  33.841  50.244  1.00  0.00           H
ATOM   3492  CE1 TYR   223      55.256  32.129  50.032  1.00  0.00           C
ATOM   3493  HE1 TYR   223      54.550  31.372  50.340  1.00  0.00           H
ATOM   3494  CZ  TYR   223      56.588  31.699  49.626  1.00  0.00           C
ATOM   3495  OH  TYR   223      57.064  30.501  49.921  1.00  0.00           O
ATOM   3496  HH  TYR   223      57.509  30.311  49.091  1.00  0.00           H
ATOM   3497  CE2 TYR   223      57.376  32.639  49.049  1.00  0.00           C
ATOM   3498  HE2 TYR   223      58.402  32.384  48.833  1.00  0.00           H
ATOM   3499  CD2 TYR   223      56.966  33.956  48.802  1.00  0.00           C
ATOM   3500  HD2 TYR   223      57.648  34.746  48.522  1.00  0.00           H
ATOM   3501  C   TYR   223      54.692  35.238  46.510  1.00  0.00           C
ATOM   3502  O   TYR   223      54.093  34.256  46.155  1.00  0.00           O
ATOM   3503  N   TYR   224      55.683  35.852  45.876  1.00  0.00           N
ATOM   3504  H   TYR   224      55.976  36.779  46.153  1.00  0.00           H
ATOM   3505  CA  TYR   224      56.345  35.239  44.635  1.00  0.00           C
ATOM   3506  HA  TYR   224      55.626  34.594  44.132  1.00  0.00           H
ATOM   3507  CB  TYR   224      56.810  36.298  43.606  1.00  0.00           C
ATOM   3508  HB2 TYR   224      57.331  37.030  44.223  1.00  0.00           H
ATOM   3509  HB3 TYR   224      57.600  35.906  42.965  1.00  0.00           H
ATOM   3510  CG  TYR   224      55.786  37.040  42.748  1.00  0.00           C
ATOM   3511  CD1 TYR   224      55.581  36.747  41.384  1.00  0.00           C
ATOM   3512  HD1 TYR   224      56.146  35.962  40.905  1.00  0.00           H
ATOM   3513  CE1 TYR   224      54.833  37.583  40.602  1.00  0.00           C
ATOM   3514  HE1 TYR   224      54.784  37.350  39.548  1.00  0.00           H
ATOM   3515  CZ  TYR   224      54.056  38.616  41.167  1.00  0.00           C
ATOM   3516  OH  TYR   224      53.373  39.514  40.429  1.00  0.00           O
ATOM   3517  HH  TYR   224      53.742  39.579  39.545  1.00  0.00           H
ATOM   3518  CE2 TYR   224      54.192  38.801  42.540  1.00  0.00           C
ATOM   3519  HE2 TYR   224      53.562  39.578  42.947  1.00  0.00           H
ATOM   3520  CD2 TYR   224      54.987  38.021  43.374  1.00  0.00           C
ATOM   3521  HD2 TYR   224      55.012  38.279  44.422  1.00  0.00           H
ATOM   3522  C   TYR   224      57.569  34.452  45.174  1.00  0.00           C
ATOM   3523  O   TYR   224      58.315  34.935  45.962  1.00  0.00           O
ATOM   3524  N   ASP   225      57.819  33.300  44.539  1.00  0.00           N
ATOM   3525  H   ASP   225      57.170  32.959  43.844  1.00  0.00           H
ATOM   3526  CA  ASP   225      58.897  32.341  44.806  1.00  0.00           C
ATOM   3527  HA  ASP   225      59.655  32.829  45.418  1.00  0.00           H
ATOM   3528  CB  ASP   225      58.200  31.145  45.594  1.00  0.00           C
ATOM   3529  HB2 ASP   225      57.343  31.501  46.166  1.00  0.00           H
ATOM   3530  HB3 ASP   225      57.841  30.451  44.832  1.00  0.00           H
ATOM   3531  CG  ASP   225      59.197  30.489  46.515  1.00  0.00           C
ATOM   3532  OD1 ASP   225      60.426  30.548  46.404  1.00  0.00           O
ATOM   3533  OD2 ASP   225      58.746  29.810  47.517  1.00  0.00           O
ATOM   3534  C   ASP   225      59.532  31.804  43.528  1.00  0.00           C
ATOM   3535  O   ASP   225      58.976  31.974  42.415  1.00  0.00           O
ATOM   3536  N   VAL   226      60.733  31.343  43.667  1.00  0.00           N
ATOM   3537  H   VAL   226      61.020  31.284  44.633  1.00  0.00           H
ATOM   3538  CA  VAL   226      61.647  30.967  42.519  1.00  0.00           C
ATOM   3539  HA  VAL   226      61.579  31.712  41.727  1.00  0.00           H
ATOM   3540  CB  VAL   226      63.128  30.987  43.099  1.00  0.00           C
ATOM   3541  HB  VAL   226      63.248  30.137  43.772  1.00  0.00           H
ATOM   3542  CG1 VAL   226      64.175  30.767  41.964  1.00  0.00           C
ATOM   3543 HG11 VAL   226      64.340  29.722  41.699  1.00  0.00           H
ATOM   3544 HG12 VAL   226      63.921  31.229  41.010  1.00  0.00           H
ATOM   3545 HG13 VAL   226      65.195  30.972  42.287  1.00  0.00           H
ATOM   3546  CG2 VAL   226      63.471  32.287  43.834  1.00  0.00           C
ATOM   3547 HG21 VAL   226      62.839  32.361  44.719  1.00  0.00           H
ATOM   3548 HG22 VAL   226      63.154  33.163  43.266  1.00  0.00           H
ATOM   3549 HG23 VAL   226      64.528  32.312  44.095  1.00  0.00           H
ATOM   3550  C   VAL   226      61.320  29.535  41.960  1.00  0.00           C
ATOM   3551  O   VAL   226      61.241  28.509  42.659  1.00  0.00           O
ATOM   3552  N   CYS   227      61.179  29.526  40.617  1.00  0.00           N
ATOM   3553  H   CYS   227      61.186  30.365  40.056  1.00  0.00           H
ATOM   3554  CA  CYS   227      60.683  28.314  39.895  1.00  0.00           C
ATOM   3555  HA  CYS   227      59.631  28.240  40.171  1.00  0.00           H
ATOM   3556  CB  CYS   227      60.836  28.604  38.420  1.00  0.00           C
ATOM   3557  HB2 CYS   227      61.682  29.265  38.236  1.00  0.00           H
ATOM   3558  HB3 CYS   227      60.994  27.728  37.792  1.00  0.00           H
ATOM   3559  SG  CYS   227      59.413  29.673  37.871  1.00  0.00           S
ATOM   3560  HG  CYS   227      60.083  30.830  37.887  1.00  0.00           H
ATOM   3561  C   CYS   227      61.389  27.070  40.289  1.00  0.00           C
ATOM   3562  O   CYS   227      60.726  26.066  40.532  1.00  0.00           O
ATOM   3563  N   SER   228      62.719  27.041  40.287  1.00  0.00           N
ATOM   3564  H   SER   228      63.206  27.902  40.082  1.00  0.00           H
ATOM   3565  CA  SER   228      63.575  25.877  40.581  1.00  0.00           C
ATOM   3566  HA  SER   228      63.123  25.051  40.032  1.00  0.00           H
ATOM   3567  CB  SER   228      64.976  26.169  39.917  1.00  0.00           C
ATOM   3568  HB2 SER   228      64.720  26.321  38.868  1.00  0.00           H
ATOM   3569  HB3 SER   228      65.406  27.153  40.105  1.00  0.00           H
ATOM   3570  OG  SER   228      65.883  25.069  39.855  1.00  0.00           O
ATOM   3571  HG  SER   228      65.337  24.353  39.521  1.00  0.00           H
ATOM   3572  C   SER   228      63.724  25.421  42.007  1.00  0.00           C
ATOM   3573  O   SER   228      64.232  24.359  42.300  1.00  0.00           O
ATOM   3574  N   ASP   229      63.265  26.210  42.949  1.00  0.00           N
ATOM   3575  H   ASP   229      62.886  27.074  42.589  1.00  0.00           H
ATOM   3576  CA  ASP   229      63.238  25.919  44.384  1.00  0.00           C
ATOM   3577  HA  ASP   229      64.129  25.361  44.668  1.00  0.00           H
ATOM   3578  CB  ASP   229      63.400  27.280  45.059  1.00  0.00           C
ATOM   3579  HB2 ASP   229      64.135  27.886  44.529  1.00  0.00           H
ATOM   3580  HB3 ASP   229      62.447  27.806  45.020  1.00  0.00           H
ATOM   3581  CG  ASP   229      63.872  27.161  46.465  1.00  0.00           C
ATOM   3582  OD1 ASP   229      64.857  26.393  46.665  1.00  0.00           O
ATOM   3583  OD2 ASP   229      63.322  27.823  47.378  1.00  0.00           O
ATOM   3584  C   ASP   229      61.989  25.130  44.807  1.00  0.00           C
ATOM   3585  O   ASP   229      61.875  24.689  45.979  1.00  0.00           O
ATOM   3586  N   ILE   230      61.115  24.913  43.797  1.00  0.00           N
ATOM   3587  H   ILE   230      61.300  25.397  42.930  1.00  0.00           H
ATOM   3588  CA  ILE   230      59.789  24.322  43.999  1.00  0.00           C
ATOM   3589  HA  ILE   230      59.577  24.350  45.068  1.00  0.00           H
ATOM   3590  CB  ILE   230      58.686  25.075  43.247  1.00  0.00           C
ATOM   3591  HB  ILE   230      59.032  25.040  42.214  1.00  0.00           H
ATOM   3592  CG2 ILE   230      57.262  24.462  43.424  1.00  0.00           C
ATOM   3593 HG21 ILE   230      57.241  23.990  44.406  1.00  0.00           H
ATOM   3594 HG22 ILE   230      57.058  23.826  42.563  1.00  0.00           H
ATOM   3595 HG23 ILE   230      56.515  25.255  43.400  1.00  0.00           H
ATOM   3596  CG1 ILE   230      58.656  26.590  43.745  1.00  0.00           C
ATOM   3597 HG12 ILE   230      58.248  26.705  44.750  1.00  0.00           H
ATOM   3598 HG13 ILE   230      59.674  26.970  43.830  1.00  0.00           H
ATOM   3599  CD1 ILE   230      57.962  27.619  42.799  1.00  0.00           C
ATOM   3600 HD11 ILE   230      58.296  28.632  43.022  1.00  0.00           H
ATOM   3601 HD12 ILE   230      56.882  27.665  42.939  1.00  0.00           H
ATOM   3602 HD13 ILE   230      58.285  27.626  41.758  1.00  0.00           H
ATOM   3603  C   ILE   230      59.834  22.873  43.476  1.00  0.00           C
ATOM   3604  O   ILE   230      59.715  22.620  42.281  1.00  0.00           O
ATOM   3605  N   GLU   231      60.097  21.962  44.398  1.00  0.00           N
ATOM   3606  H   GLU   231      60.101  22.125  45.395  1.00  0.00           H
ATOM   3607  CA  GLU   231      60.102  20.547  44.091  1.00  0.00           C
ATOM   3608  HA  GLU   231      61.039  20.359  43.568  1.00  0.00           H
ATOM   3609  CB  GLU   231      60.178  19.693  45.397  1.00  0.00           C
ATOM   3610  HB2 GLU   231      60.568  20.202  46.278  1.00  0.00           H
ATOM   3611  HB3 GLU   231      59.106  19.556  45.534  1.00  0.00           H
ATOM   3612  CG  GLU   231      60.926  18.365  45.227  1.00  0.00           C
ATOM   3613  HG2 GLU   231      60.580  17.799  44.362  1.00  0.00           H
ATOM   3614  HG3 GLU   231      61.990  18.567  45.104  1.00  0.00           H
ATOM   3615  CD  GLU   231      60.983  17.402  46.439  1.00  0.00           C
ATOM   3616  OE1 GLU   231      62.042  16.757  46.545  1.00  0.00           O
ATOM   3617  OE2 GLU   231      60.067  17.455  47.323  1.00  0.00           O
ATOM   3618  C   GLU   231      58.954  20.095  43.270  1.00  0.00           C
ATOM   3619  O   GLU   231      59.176  19.320  42.355  1.00  0.00           O
ATOM   3620  N   LYS   232      57.772  20.565  43.555  1.00  0.00           N
ATOM   3621  H   LYS   232      57.678  21.208  44.329  1.00  0.00           H
ATOM   3622  CA  LYS   232      56.575  20.163  42.834  1.00  0.00           C
ATOM   3623  HA  LYS   232      56.596  19.081  42.711  1.00  0.00           H
ATOM   3624  CB  LYS   232      55.260  20.338  43.653  1.00  0.00           C
ATOM   3625  HB2 LYS   232      54.521  19.661  43.224  1.00  0.00           H
ATOM   3626  HB3 LYS   232      55.403  19.917  44.648  1.00  0.00           H
ATOM   3627  CG  LYS   232      54.632  21.735  43.827  1.00  0.00           C
ATOM   3628  HG2 LYS   232      55.380  22.307  44.374  1.00  0.00           H
ATOM   3629  HG3 LYS   232      54.312  22.033  42.829  1.00  0.00           H
ATOM   3630  CD  LYS   232      53.434  21.715  44.790  1.00  0.00           C
ATOM   3631  HD2 LYS   232      52.583  21.125  44.451  1.00  0.00           H
ATOM   3632  HD3 LYS   232      53.727  21.291  45.750  1.00  0.00           H
ATOM   3633  CE  LYS   232      52.796  23.046  45.134  1.00  0.00           C
ATOM   3634  HE2 LYS   232      53.529  23.761  45.505  1.00  0.00           H
ATOM   3635  HE3 LYS   232      52.345  23.555  44.283  1.00  0.00           H
ATOM   3636  NZ  LYS   232      51.795  22.951  46.204  1.00  0.00           N
ATOM   3637  HZ1 LYS   232      52.180  22.722  47.109  1.00  0.00           H
ATOM   3638  HZ2 LYS   232      51.293  22.097  46.005  1.00  0.00           H
ATOM   3639  HZ3 LYS   232      51.261  23.807  46.155  1.00  0.00           H
ATOM   3640  C   LYS   232      56.443  20.681  41.427  1.00  0.00           C
ATOM   3641  O   LYS   232      55.478  20.332  40.735  1.00  0.00           O
ATOM   3642  N   LEU   233      57.424  21.501  40.940  1.00  0.00           N
ATOM   3643  H   LEU   233      58.247  21.665  41.504  1.00  0.00           H
ATOM   3644  CA  LEU   233      57.528  22.103  39.558  1.00  0.00           C
ATOM   3645  HA  LEU   233      56.703  21.768  38.930  1.00  0.00           H
ATOM   3646  CB  LEU   233      57.498  23.635  39.542  1.00  0.00           C
ATOM   3647  HB2 LEU   233      58.319  24.034  40.137  1.00  0.00           H
ATOM   3648  HB3 LEU   233      57.664  23.912  38.501  1.00  0.00           H
ATOM   3649  CG  LEU   233      56.108  24.244  39.828  1.00  0.00           C
ATOM   3650  HG  LEU   233      55.703  23.942  40.794  1.00  0.00           H
ATOM   3651  CD1 LEU   233      56.494  25.720  39.936  1.00  0.00           C
ATOM   3652 HD11 LEU   233      57.423  25.916  40.472  1.00  0.00           H
ATOM   3653 HD12 LEU   233      55.703  26.262  40.452  1.00  0.00           H
ATOM   3654 HD13 LEU   233      56.663  26.145  38.945  1.00  0.00           H
ATOM   3655  CD2 LEU   233      54.989  24.068  38.806  1.00  0.00           C
ATOM   3656 HD21 LEU   233      55.370  24.377  37.832  1.00  0.00           H
ATOM   3657 HD22 LEU   233      54.652  23.032  38.836  1.00  0.00           H
ATOM   3658 HD23 LEU   233      54.084  24.609  39.083  1.00  0.00           H
ATOM   3659  C   LEU   233      58.767  21.602  38.849  1.00  0.00           C
ATOM   3660  O   LEU   233      59.091  22.017  37.754  1.00  0.00           O
ATOM   3661  N   GLN   234      59.541  20.604  39.417  1.00  0.00           N
ATOM   3662  H   GLN   234      59.330  20.195  40.316  1.00  0.00           H
ATOM   3663  CA  GLN   234      60.833  20.246  38.764  1.00  0.00           C
ATOM   3664  HA  GLN   234      61.481  21.119  38.690  1.00  0.00           H
ATOM   3665  CB  GLN   234      61.705  19.324  39.581  1.00  0.00           C
ATOM   3666  HB2 GLN   234      61.188  18.455  39.986  1.00  0.00           H
ATOM   3667  HB3 GLN   234      62.545  18.948  38.997  1.00  0.00           H
ATOM   3668  CG  GLN   234      62.314  20.085  40.727  1.00  0.00           C
ATOM   3669  HG2 GLN   234      62.880  20.982  40.475  1.00  0.00           H
ATOM   3670  HG3 GLN   234      61.449  20.397  41.313  1.00  0.00           H
ATOM   3671  CD  GLN   234      63.250  19.239  41.717  1.00  0.00           C
ATOM   3672  OE1 GLN   234      63.801  18.209  41.326  1.00  0.00           O
ATOM   3673  NE2 GLN   234      63.278  19.568  42.974  1.00  0.00           N
ATOM   3674 HE21 GLN   234      63.687  18.993  43.695  1.00  0.00           H
ATOM   3675 HE22 GLN   234      62.965  20.492  43.235  1.00  0.00           H
ATOM   3676  C   GLN   234      60.670  19.586  37.326  1.00  0.00           C
ATOM   3677  O   GLN   234      59.939  18.599  37.237  1.00  0.00           O
ATOM   3678  N   GLY   235      61.192  20.219  36.246  1.00  0.00           N
ATOM   3679  H   GLY   235      61.759  21.026  36.458  1.00  0.00           H
ATOM   3680  CA  GLY   235      61.045  19.716  34.862  1.00  0.00           C
ATOM   3681  HA2 GLY   235      61.765  20.202  34.203  1.00  0.00           H
ATOM   3682  HA3 GLY   235      61.351  18.671  34.797  1.00  0.00           H
ATOM   3683  C   GLY   235      59.645  19.866  34.253  1.00  0.00           C
ATOM   3684  O   GLY   235      59.530  19.836  33.025  1.00  0.00           O
ATOM   3685  N   LYS   236      58.626  20.275  35.023  1.00  0.00           N
ATOM   3686  H   LYS   236      58.902  20.428  35.982  1.00  0.00           H
ATOM   3687  CA  LYS   236      57.279  20.643  34.581  1.00  0.00           C
ATOM   3688  HA  LYS   236      56.880  19.926  33.863  1.00  0.00           H
ATOM   3689  CB  LYS   236      56.211  20.558  35.714  1.00  0.00           C
ATOM   3690  HB2 LYS   236      56.481  21.193  36.559  1.00  0.00           H
ATOM   3691  HB3 LYS   236      55.250  20.808  35.263  1.00  0.00           H
ATOM   3692  CG  LYS   236      55.994  19.206  36.373  1.00  0.00           C
ATOM   3693  HG2 LYS   236      55.685  18.540  35.568  1.00  0.00           H
ATOM   3694  HG3 LYS   236      56.915  18.790  36.782  1.00  0.00           H
ATOM   3695  CD  LYS   236      54.863  19.155  37.480  1.00  0.00           C
ATOM   3696  HD2 LYS   236      55.074  19.961  38.182  1.00  0.00           H
ATOM   3697  HD3 LYS   236      53.842  19.273  37.119  1.00  0.00           H
ATOM   3698  CE  LYS   236      54.912  17.918  38.323  1.00  0.00           C
ATOM   3699  HE2 LYS   236      55.884  17.821  38.807  1.00  0.00           H
ATOM   3700  HE3 LYS   236      54.267  18.098  39.183  1.00  0.00           H
ATOM   3701  NZ  LYS   236      54.631  16.689  37.614  1.00  0.00           N
ATOM   3702  HZ1 LYS   236      54.512  15.868  38.190  1.00  0.00           H
ATOM   3703  HZ2 LYS   236      55.354  16.512  36.932  1.00  0.00           H
ATOM   3704  HZ3 LYS   236      53.744  16.793  37.143  1.00  0.00           H
ATOM   3705  C   LYS   236      57.150  22.041  33.862  1.00  0.00           C
ATOM   3706  O   LYS   236      56.090  22.318  33.276  1.00  0.00           O
ATOM   3707  N   LEU   237      58.104  22.976  33.970  1.00  0.00           N
ATOM   3708  H   LEU   237      58.998  22.763  34.390  1.00  0.00           H
ATOM   3709  CA  LEU   237      58.093  24.339  33.316  1.00  0.00           C
ATOM   3710  HA  LEU   237      57.085  24.666  33.063  1.00  0.00           H
ATOM   3711  CB  LEU   237      58.639  25.471  34.205  1.00  0.00           C
ATOM   3712  HB2 LEU   237      59.675  25.300  34.497  1.00  0.00           H
ATOM   3713  HB3 LEU   237      58.653  26.402  33.639  1.00  0.00           H
ATOM   3714  CG  LEU   237      57.778  25.673  35.424  1.00  0.00           C
ATOM   3715  HG  LEU   237      57.486  24.696  35.808  1.00  0.00           H
ATOM   3716  CD1 LEU   237      58.592  26.443  36.526  1.00  0.00           C
ATOM   3717 HD11 LEU   237      59.250  27.155  36.025  1.00  0.00           H
ATOM   3718 HD12 LEU   237      59.195  25.691  37.035  1.00  0.00           H
ATOM   3719 HD13 LEU   237      57.969  26.906  37.289  1.00  0.00           H
ATOM   3720  CD2 LEU   237      56.492  26.554  35.108  1.00  0.00           C
ATOM   3721 HD21 LEU   237      55.966  26.874  36.008  1.00  0.00           H
ATOM   3722 HD22 LEU   237      56.897  27.500  34.747  1.00  0.00           H
ATOM   3723 HD23 LEU   237      55.908  26.021  34.359  1.00  0.00           H
ATOM   3724  C   LEU   237      58.963  24.247  32.049  1.00  0.00           C
ATOM   3725  O   LEU   237      60.081  23.687  32.029  1.00  0.00           O
ATOM   3726  N   SER   238      58.421  24.715  30.936  1.00  0.00           N
ATOM   3727  H   SER   238      57.525  25.169  31.038  1.00  0.00           H
ATOM   3728  CA  SER   238      59.018  24.684  29.607  1.00  0.00           C
ATOM   3729  HA  SER   238      59.181  23.646  29.316  1.00  0.00           H
ATOM   3730  CB  SER   238      58.032  25.374  28.637  1.00  0.00           C
ATOM   3731  HB2 SER   238      57.143  24.754  28.755  1.00  0.00           H
ATOM   3732  HB3 SER   238      57.830  26.381  29.000  1.00  0.00           H
ATOM   3733  OG  SER   238      58.358  25.426  27.251  1.00  0.00           O
ATOM   3734  HG  SER   238      58.683  26.307  27.052  1.00  0.00           H
ATOM   3735  C   SER   238      60.363  25.402  29.574  1.00  0.00           C
ATOM   3736  O   SER   238      60.701  26.119  30.507  1.00  0.00           O
ATOM   3737  N   ASP   239      61.091  25.303  28.477  1.00  0.00           N
ATOM   3738  H   ASP   239      60.659  24.717  27.776  1.00  0.00           H
ATOM   3739  CA  ASP   239      62.408  25.894  28.114  1.00  0.00           C
ATOM   3740  HA  ASP   239      63.086  25.568  28.903  1.00  0.00           H
ATOM   3741  CB  ASP   239      62.901  25.118  26.873  1.00  0.00           C
ATOM   3742  HB2 ASP   239      62.528  25.554  25.946  1.00  0.00           H
ATOM   3743  HB3 ASP   239      63.991  25.101  26.875  1.00  0.00           H
ATOM   3744  CG  ASP   239      62.337  23.638  26.847  1.00  0.00           C
ATOM   3745  OD1 ASP   239      61.128  23.463  26.560  1.00  0.00           O
ATOM   3746  OD2 ASP   239      63.046  22.664  27.246  1.00  0.00           O
ATOM   3747  C   ASP   239      62.493  27.417  28.030  1.00  0.00           C
ATOM   3748  O   ASP   239      63.543  27.928  28.159  1.00  0.00           O
ATOM   3749  N   ASP   240      61.282  28.054  27.784  1.00  0.00           N
ATOM   3750  H   ASP   240      60.515  27.451  27.524  1.00  0.00           H
ATOM   3751  CA  ASP   240      61.257  29.531  27.651  1.00  0.00           C
ATOM   3752  HA  ASP   240      62.204  29.828  27.199  1.00  0.00           H
ATOM   3753  CB  ASP   240      60.076  29.925  26.684  1.00  0.00           C
ATOM   3754  HB2 ASP   240      60.060  31.011  26.598  1.00  0.00           H
ATOM   3755  HB3 ASP   240      60.331  29.501  25.712  1.00  0.00           H
ATOM   3756  CG  ASP   240      58.701  29.338  27.019  1.00  0.00           C
ATOM   3757  OD1 ASP   240      57.753  30.131  27.295  1.00  0.00           O
ATOM   3758  OD2 ASP   240      58.516  28.087  26.965  1.00  0.00           O
ATOM   3759  C   ASP   240      61.129  30.233  28.941  1.00  0.00           C
ATOM   3760  O   ASP   240      60.963  31.438  29.022  1.00  0.00           O
ATOM   3761  N   ILE   241      61.278  29.414  30.034  1.00  0.00           N
ATOM   3762  H   ILE   241      61.383  28.437  29.801  1.00  0.00           H
ATOM   3763  CA  ILE   241      61.330  29.865  31.418  1.00  0.00           C
ATOM   3764  HA  ILE   241      61.068  30.920  31.484  1.00  0.00           H
ATOM   3765  CB  ILE   241      60.191  29.212  32.265  1.00  0.00           C
ATOM   3766  HB  ILE   241      60.284  28.136  32.412  1.00  0.00           H
ATOM   3767  CG2 ILE   241      60.207  29.787  33.703  1.00  0.00           C
ATOM   3768 HG21 ILE   241      60.241  30.876  33.710  1.00  0.00           H
ATOM   3769 HG22 ILE   241      61.160  29.415  34.078  1.00  0.00           H
ATOM   3770 HG23 ILE   241      59.369  29.415  34.295  1.00  0.00           H
ATOM   3771  CG1 ILE   241      58.860  29.638  31.503  1.00  0.00           C
ATOM   3772 HG12 ILE   241      58.952  30.709  31.319  1.00  0.00           H
ATOM   3773 HG13 ILE   241      58.891  29.061  30.580  1.00  0.00           H
ATOM   3774  CD1 ILE   241      57.484  29.426  32.108  1.00  0.00           C
ATOM   3775 HD11 ILE   241      56.729  29.273  31.336  1.00  0.00           H
ATOM   3776 HD12 ILE   241      57.108  30.338  32.572  1.00  0.00           H
ATOM   3777 HD13 ILE   241      57.347  28.564  32.762  1.00  0.00           H
ATOM   3778  C   ILE   241      62.747  29.598  32.045  1.00  0.00           C
ATOM   3779  O   ILE   241      63.133  28.456  32.283  1.00  0.00           O
ATOM   3780  N   PRO   242      63.576  30.615  32.452  1.00  0.00           N
ATOM   3781  CD  PRO   242      63.359  32.077  32.155  1.00  0.00           C
ATOM   3782  HD2 PRO   242      62.629  32.553  32.810  1.00  0.00           H
ATOM   3783  HD3 PRO   242      63.083  32.154  31.104  1.00  0.00           H
ATOM   3784  CG  PRO   242      64.759  32.818  32.300  1.00  0.00           C
ATOM   3785  HG2 PRO   242      64.599  33.885  32.456  1.00  0.00           H
ATOM   3786  HG3 PRO   242      65.246  32.630  31.344  1.00  0.00           H
ATOM   3787  CB  PRO   242      65.309  31.974  33.426  1.00  0.00           C
ATOM   3788  HB2 PRO   242      65.008  32.338  34.409  1.00  0.00           H
ATOM   3789  HB3 PRO   242      66.395  31.875  33.412  1.00  0.00           H
ATOM   3790  CA  PRO   242      64.830  30.517  33.176  1.00  0.00           C
ATOM   3791  HA  PRO   242      65.593  30.036  32.563  1.00  0.00           H
ATOM   3792  C   PRO   242      64.574  29.753  34.490  1.00  0.00           C
ATOM   3793  O   PRO   242      63.447  29.722  34.977  1.00  0.00           O
ATOM   3794  N   PRO   243      65.585  29.102  35.080  1.00  0.00           N
ATOM   3795  CD  PRO   243      66.925  28.969  34.546  1.00  0.00           C
ATOM   3796  HD2 PRO   243      67.229  29.982  34.283  1.00  0.00           H
ATOM   3797  HD3 PRO   243      66.928  28.326  33.665  1.00  0.00           H
ATOM   3798  CG  PRO   243      67.753  28.335  35.642  1.00  0.00           C
ATOM   3799  HG2 PRO   243      68.094  29.141  36.292  1.00  0.00           H
ATOM   3800  HG3 PRO   243      68.589  27.723  35.301  1.00  0.00           H
ATOM   3801  CB  PRO   243      66.776  27.442  36.369  1.00  0.00           C
ATOM   3802  HB2 PRO   243      67.069  27.115  37.367  1.00  0.00           H
ATOM   3803  HB3 PRO   243      66.559  26.584  35.733  1.00  0.00           H
ATOM   3804  CA  PRO   243      65.504  28.379  36.414  1.00  0.00           C
ATOM   3805  HA  PRO   243      64.591  27.784  36.424  1.00  0.00           H
ATOM   3806  C   PRO   243      65.452  29.344  37.646  1.00  0.00           C
ATOM   3807  O   PRO   243      64.913  29.002  38.724  1.00  0.00           O
ATOM   3808  N   SER   244      65.858  30.643  37.461  1.00  0.00           N
ATOM   3809  H   SER   244      66.224  30.906  36.556  1.00  0.00           H
ATOM   3810  CA  SER   244      66.011  31.701  38.491  1.00  0.00           C
ATOM   3811  HA  SER   244      66.244  31.326  39.488  1.00  0.00           H
ATOM   3812  CB  SER   244      67.197  32.434  38.076  1.00  0.00           C
ATOM   3813  HB2 SER   244      67.460  33.244  38.755  1.00  0.00           H
ATOM   3814  HB3 SER   244      68.068  31.789  37.963  1.00  0.00           H
ATOM   3815  OG  SER   244      66.906  33.105  36.828  1.00  0.00           O
ATOM   3816  HG  SER   244      67.678  33.632  36.606  1.00  0.00           H
ATOM   3817  C   SER   244      64.741  32.579  38.633  1.00  0.00           C
ATOM   3818  O   SER   244      64.675  33.337  39.537  1.00  0.00           O
ATOM   3819  N   ALA   245      63.804  32.428  37.654  1.00  0.00           N
ATOM   3820  H   ALA   245      63.964  31.671  37.005  1.00  0.00           H
ATOM   3821  CA  ALA   245      62.662  33.273  37.605  1.00  0.00           C
ATOM   3822  HA  ALA   245      63.123  34.255  37.701  1.00  0.00           H
ATOM   3823  CB  ALA   245      62.143  33.030  36.258  1.00  0.00           C
ATOM   3824  HB1 ALA   245      61.256  33.594  35.971  1.00  0.00           H
ATOM   3825  HB2 ALA   245      61.926  31.966  36.161  1.00  0.00           H
ATOM   3826  HB3 ALA   245      62.893  33.394  35.556  1.00  0.00           H
ATOM   3827  C   ALA   245      61.602  33.131  38.667  1.00  0.00           C
ATOM   3828  O   ALA   245      61.399  32.028  39.290  1.00  0.00           O
ATOM   3829  N   PRO   246      60.893  34.228  39.047  1.00  0.00           N
ATOM   3830  CD  PRO   246      60.993  35.589  38.560  1.00  0.00           C
ATOM   3831  HD2 PRO   246      60.346  35.814  37.713  1.00  0.00           H
ATOM   3832  HD3 PRO   246      62.046  35.852  38.446  1.00  0.00           H
ATOM   3833  CG  PRO   246      60.450  36.520  39.656  1.00  0.00           C
ATOM   3834  HG2 PRO   246      59.818  37.306  39.243  1.00  0.00           H
ATOM   3835  HG3 PRO   246      61.296  36.871  40.246  1.00  0.00           H
ATOM   3836  CB  PRO   246      59.607  35.572  40.526  1.00  0.00           C
ATOM   3837  HB2 PRO   246      58.564  35.877  40.453  1.00  0.00           H
ATOM   3838  HB3 PRO   246      59.931  35.831  41.536  1.00  0.00           H
ATOM   3839  CA  PRO   246      59.797  34.167  40.025  1.00  0.00           C
ATOM   3840  HA  PRO   246      60.253  33.616  40.847  1.00  0.00           H
ATOM   3841  C   PRO   246      58.443  33.594  39.456  1.00  0.00           C
ATOM   3842  O   PRO   246      58.171  33.749  38.254  1.00  0.00           O
ATOM   3843  N   MET   247      57.547  33.200  40.361  1.00  0.00           N
ATOM   3844  H   MET   247      57.831  33.172  41.330  1.00  0.00           H
ATOM   3845  CA  MET   247      56.100  32.999  40.139  1.00  0.00           C
ATOM   3846  HA  MET   247      55.815  33.844  39.513  1.00  0.00           H
ATOM   3847  CB  MET   247      55.829  31.634  39.398  1.00  0.00           C
ATOM   3848  HB2 MET   247      56.446  31.747  38.506  1.00  0.00           H
ATOM   3849  HB3 MET   247      56.131  30.802  40.034  1.00  0.00           H
ATOM   3850  CG  MET   247      54.314  31.356  39.105  1.00  0.00           C
ATOM   3851  HG2 MET   247      53.758  31.133  40.015  1.00  0.00           H
ATOM   3852  HG3 MET   247      53.947  32.213  38.540  1.00  0.00           H
ATOM   3853  SD  MET   247      54.003  29.935  38.039  1.00  0.00           S
ATOM   3854  CE  MET   247      54.760  28.576  38.928  1.00  0.00           C
ATOM   3855  HE1 MET   247      54.821  27.779  38.187  1.00  0.00           H
ATOM   3856  HE2 MET   247      55.723  28.946  39.279  1.00  0.00           H
ATOM   3857  HE3 MET   247      54.171  28.213  39.769  1.00  0.00           H
ATOM   3858  C   MET   247      55.264  33.089  41.441  1.00  0.00           C
ATOM   3859  O   MET   247      55.527  32.490  42.447  1.00  0.00           O
ATOM   3860  N   ALA   248      54.067  33.780  41.418  1.00  0.00           N
ATOM   3861  H   ALA   248      53.797  34.259  40.571  1.00  0.00           H
ATOM   3862  CA  ALA   248      53.156  33.823  42.529  1.00  0.00           C
ATOM   3863  HA  ALA   248      53.751  34.191  43.364  1.00  0.00           H
ATOM   3864  CB  ALA   248      51.928  34.718  42.185  1.00  0.00           C
ATOM   3865  HB1 ALA   248      51.338  34.726  43.102  1.00  0.00           H
ATOM   3866  HB2 ALA   248      51.333  34.268  41.390  1.00  0.00           H
ATOM   3867  HB3 ALA   248      52.197  35.743  41.929  1.00  0.00           H
ATOM   3868  C   ALA   248      52.663  32.556  43.140  1.00  0.00           C
ATOM   3869  O   ALA   248      52.047  31.772  42.339  1.00  0.00           O
ATOM   3870  N   ILE   249      52.673  32.403  44.462  1.00  0.00           N
ATOM   3871  H   ILE   249      53.066  33.160  45.003  1.00  0.00           H
ATOM   3872  CA  ILE   249      52.098  31.353  45.194  1.00  0.00           C
ATOM   3873  HA  ILE   249      51.659  30.598  44.544  1.00  0.00           H
ATOM   3874  CB  ILE   249      53.186  30.618  46.029  1.00  0.00           C
ATOM   3875  HB  ILE   249      53.494  31.331  46.794  1.00  0.00           H
ATOM   3876  CG2 ILE   249      52.567  29.497  46.900  1.00  0.00           C
ATOM   3877 HG21 ILE   249      52.067  28.739  46.298  1.00  0.00           H
ATOM   3878 HG22 ILE   249      51.785  30.035  47.435  1.00  0.00           H
ATOM   3879 HG23 ILE   249      53.288  29.053  47.585  1.00  0.00           H
ATOM   3880  CG1 ILE   249      54.409  29.990  45.310  1.00  0.00           C
ATOM   3881 HG12 ILE   249      55.090  30.827  45.153  1.00  0.00           H
ATOM   3882 HG13 ILE   249      54.892  29.275  45.975  1.00  0.00           H
ATOM   3883  CD1 ILE   249      54.057  29.235  44.066  1.00  0.00           C
ATOM   3884 HD11 ILE   249      54.946  29.125  43.446  1.00  0.00           H
ATOM   3885 HD12 ILE   249      53.273  29.736  43.498  1.00  0.00           H
ATOM   3886 HD13 ILE   249      53.589  28.270  44.265  1.00  0.00           H
ATOM   3887  C   ILE   249      50.973  31.958  46.089  1.00  0.00           C
ATOM   3888  O   ILE   249      51.157  33.025  46.695  1.00  0.00           O
ATOM   3889  N   ASN   250      49.855  31.232  46.199  1.00  0.00           N
ATOM   3890  H   ASN   250      49.826  30.342  45.723  1.00  0.00           H
ATOM   3891  CA  ASN   250      48.954  31.456  47.325  1.00  0.00           C
ATOM   3892  HA  ASN   250      49.079  32.410  47.836  1.00  0.00           H
ATOM   3893  CB  ASN   250      47.552  31.530  46.758  1.00  0.00           C
ATOM   3894  HB2 ASN   250      47.522  32.411  46.116  1.00  0.00           H
ATOM   3895  HB3 ASN   250      47.351  30.606  46.218  1.00  0.00           H
ATOM   3896  CG  ASN   250      46.388  31.573  47.739  1.00  0.00           C
ATOM   3897  OD1 ASN   250      46.565  31.978  48.866  1.00  0.00           O
ATOM   3898  ND2 ASN   250      45.186  31.400  47.341  1.00  0.00           N
ATOM   3899 HD21 ASN   250      45.021  31.217  46.362  1.00  0.00           H
ATOM   3900 HD22 ASN   250      44.511  31.414  48.093  1.00  0.00           H
ATOM   3901  C   ASN   250      49.127  30.359  48.382  1.00  0.00           C
ATOM   3902  O   ASN   250      49.199  29.150  48.143  1.00  0.00           O
ATOM   3903  N   CYS   251      49.391  30.754  49.614  1.00  0.00           N
ATOM   3904  H   CYS   251      49.127  31.704  49.833  1.00  0.00           H
ATOM   3905  CA  CYS   251      49.538  29.780  50.773  1.00  0.00           C
ATOM   3906  HA  CYS   251      50.185  28.937  50.531  1.00  0.00           H
ATOM   3907  CB  CYS   251      50.215  30.463  51.926  1.00  0.00           C
ATOM   3908  HB2 CYS   251      49.383  31.035  52.337  1.00  0.00           H
ATOM   3909  HB3 CYS   251      50.476  29.749  52.708  1.00  0.00           H
ATOM   3910  SG  CYS   251      51.715  31.465  51.477  1.00  0.00           S
ATOM   3911  HG  CYS   251      52.637  30.507  51.345  1.00  0.00           H
ATOM   3912  C   CYS   251      48.280  29.025  51.204  1.00  0.00           C
ATOM   3913  O   CYS   251      48.447  27.792  51.390  1.00  0.00           O
ATOM   3914  N   GLU   252      47.129  29.639  51.507  1.00  0.00           N
ATOM   3915  H   GLU   252      47.019  30.605  51.235  1.00  0.00           H
ATOM   3916  CA  GLU   252      45.917  29.084  52.227  1.00  0.00           C
ATOM   3917  HA  GLU   252      45.255  29.920  52.457  1.00  0.00           H
ATOM   3918  CB  GLU   252      45.086  28.048  51.384  1.00  0.00           C
ATOM   3919  HB2 GLU   252      45.761  27.216  51.186  1.00  0.00           H
ATOM   3920  HB3 GLU   252      44.199  27.773  51.955  1.00  0.00           H
ATOM   3921  CG  GLU   252      44.571  28.475  50.008  1.00  0.00           C
ATOM   3922  HG2 GLU   252      45.418  28.857  49.439  1.00  0.00           H
ATOM   3923  HG3 GLU   252      44.260  27.605  49.431  1.00  0.00           H
ATOM   3924  CD  GLU   252      43.556  29.586  50.076  1.00  0.00           C
ATOM   3925  OE1 GLU   252      43.585  30.502  49.235  1.00  0.00           O
ATOM   3926  OE2 GLU   252      42.609  29.514  50.938  1.00  0.00           O
ATOM   3927  C   GLU   252      46.307  28.566  53.612  1.00  0.00           C
ATOM   3928  O   GLU   252      45.955  27.470  54.053  1.00  0.00           O
ATOM   3929  N   TYR   253      47.172  29.324  54.315  1.00  0.00           N
ATOM   3930  H   TYR   253      47.502  30.138  53.815  1.00  0.00           H
ATOM   3931  CA  TYR   253      48.043  28.885  55.472  1.00  0.00           C
ATOM   3932  HA  TYR   253      48.420  27.884  55.264  1.00  0.00           H
ATOM   3933  CB  TYR   253      49.372  29.619  55.650  1.00  0.00           C
ATOM   3934  HB2 TYR   253      50.005  29.093  56.366  1.00  0.00           H
ATOM   3935  HB3 TYR   253      49.944  29.607  54.723  1.00  0.00           H
ATOM   3936  CG  TYR   253      49.235  31.136  56.051  1.00  0.00           C
ATOM   3937  CD1 TYR   253      48.137  31.831  56.621  1.00  0.00           C
ATOM   3938  HD1 TYR   253      47.200  31.301  56.711  1.00  0.00           H
ATOM   3939  CE1 TYR   253      48.308  33.140  57.022  1.00  0.00           C
ATOM   3940  HE1 TYR   253      47.513  33.737  57.443  1.00  0.00           H
ATOM   3941  CZ  TYR   253      49.525  33.823  56.864  1.00  0.00           C
ATOM   3942  OH  TYR   253      49.695  35.062  57.287  1.00  0.00           O
ATOM   3943  HH  TYR   253      48.906  35.484  57.634  1.00  0.00           H
ATOM   3944  CE2 TYR   253      50.589  33.198  56.309  1.00  0.00           C
ATOM   3945  HE2 TYR   253      51.516  33.730  56.163  1.00  0.00           H
ATOM   3946  CD2 TYR   253      50.451  31.864  55.832  1.00  0.00           C
ATOM   3947  HD2 TYR   253      51.239  31.429  55.236  1.00  0.00           H
ATOM   3948  C   TYR   253      47.300  28.719  56.788  1.00  0.00           C
ATOM   3949  O   TYR   253      48.018  28.518  57.713  1.00  0.00           O
ATOM   3950  N   GLY   254      45.962  28.882  56.866  1.00  0.00           N
ATOM   3951  H   GLY   254      45.488  28.895  55.975  1.00  0.00           H
ATOM   3952  CA  GLY   254      45.222  28.696  58.133  1.00  0.00           C
ATOM   3953  HA2 GLY   254      45.616  29.411  58.856  1.00  0.00           H
ATOM   3954  HA3 GLY   254      44.168  28.940  58.003  1.00  0.00           H
ATOM   3955  C   GLY   254      45.327  27.274  58.688  1.00  0.00           C
ATOM   3956  O   GLY   254      45.091  27.017  59.868  1.00  0.00           O
ATOM   3957  N   SER   255      45.719  26.302  57.884  1.00  0.00           N
ATOM   3958  H   SER   255      45.953  26.562  56.936  1.00  0.00           H
ATOM   3959  CA  SER   255      46.024  24.957  58.264  1.00  0.00           C
ATOM   3960  HA  SER   255      45.322  24.470  58.941  1.00  0.00           H
ATOM   3961  CB  SER   255      46.020  24.173  56.896  1.00  0.00           C
ATOM   3962  HB2 SER   255      46.424  23.166  57.002  1.00  0.00           H
ATOM   3963  HB3 SER   255      45.024  24.039  56.477  1.00  0.00           H
ATOM   3964  OG  SER   255      46.880  24.773  55.946  1.00  0.00           O
ATOM   3965  HG  SER   255      46.996  24.181  55.200  1.00  0.00           H
ATOM   3966  C   SER   255      47.513  24.792  58.900  1.00  0.00           C
ATOM   3967  O   SER   255      47.824  23.710  59.212  1.00  0.00           O
ATOM   3968  N   PHE   256      48.292  25.840  59.171  1.00  0.00           N
ATOM   3969  H   PHE   256      47.903  26.737  58.920  1.00  0.00           H
ATOM   3970  CA  PHE   256      49.486  25.796  59.964  1.00  0.00           C
ATOM   3971  HA  PHE   256      50.142  25.167  59.363  1.00  0.00           H
ATOM   3972  CB  PHE   256      50.222  27.121  60.082  1.00  0.00           C
ATOM   3973  HB2 PHE   256      50.532  27.361  59.065  1.00  0.00           H
ATOM   3974  HB3 PHE   256      49.618  27.940  60.474  1.00  0.00           H
ATOM   3975  CG  PHE   256      51.478  27.044  60.936  1.00  0.00           C
ATOM   3976  CD1 PHE   256      52.609  26.407  60.340  1.00  0.00           C
ATOM   3977  HD1 PHE   256      52.552  26.054  59.321  1.00  0.00           H
ATOM   3978  CE1 PHE   256      53.800  26.208  61.151  1.00  0.00           C
ATOM   3979  HE1 PHE   256      54.757  25.835  60.818  1.00  0.00           H
ATOM   3980  CZ  PHE   256      53.844  26.708  62.471  1.00  0.00           C
ATOM   3981  HZ  PHE   256      54.722  26.650  63.097  1.00  0.00           H
ATOM   3982  CE2 PHE   256      52.726  27.372  63.063  1.00  0.00           C
ATOM   3983  HE2 PHE   256      52.702  27.539  64.129  1.00  0.00           H
ATOM   3984  CD2 PHE   256      51.560  27.583  62.265  1.00  0.00           C
ATOM   3985  HD2 PHE   256      50.672  27.915  62.784  1.00  0.00           H
ATOM   3986  C   PHE   256      49.274  25.186  61.342  1.00  0.00           C
ATOM   3987  O   PHE   256      48.448  25.653  62.086  1.00  0.00           O
ATOM   3988  N   ASP   257      50.041  24.171  61.646  1.00  0.00           N
ATOM   3989  H   ASP   257      50.793  24.039  60.985  1.00  0.00           H
ATOM   3990  CA  ASP   257      50.098  23.472  62.987  1.00  0.00           C
ATOM   3991  HA  ASP   257      50.944  22.785  62.956  1.00  0.00           H
ATOM   3992  CB  ASP   257      50.368  24.515  64.138  1.00  0.00           C
ATOM   3993  HB2 ASP   257      51.120  25.196  63.739  1.00  0.00           H
ATOM   3994  HB3 ASP   257      49.379  24.910  64.374  1.00  0.00           H
ATOM   3995  CG  ASP   257      51.034  23.921  65.460  1.00  0.00           C
ATOM   3996  OD1 ASP   257      51.833  22.983  65.371  1.00  0.00           O
ATOM   3997  OD2 ASP   257      50.665  24.335  66.585  1.00  0.00           O
ATOM   3998  C   ASP   257      48.943  22.475  63.082  1.00  0.00           C
ATOM   3999  O   ASP   257      48.576  22.140  64.233  1.00  0.00           O
ATOM   4000  N   ASN   258      48.282  21.862  62.025  1.00  0.00           N
ATOM   4001  H   ASN   258      48.429  22.264  61.111  1.00  0.00           H
ATOM   4002  CA  ASN   258      47.297  20.888  62.244  1.00  0.00           C
ATOM   4003  HA  ASN   258      46.565  21.380  62.883  1.00  0.00           H
ATOM   4004  CB  ASN   258      46.721  20.663  60.821  1.00  0.00           C
ATOM   4005  HB2 ASN   258      47.535  20.811  60.112  1.00  0.00           H
ATOM   4006  HB3 ASN   258      46.358  19.638  60.757  1.00  0.00           H
ATOM   4007  CG  ASN   258      45.528  21.575  60.378  1.00  0.00           C
ATOM   4008  OD1 ASN   258      45.237  22.617  60.953  1.00  0.00           O
ATOM   4009  ND2 ASN   258      44.946  21.238  59.246  1.00  0.00           N
ATOM   4010 HD21 ASN   258      45.006  20.277  58.941  1.00  0.00           H
ATOM   4011 HD22 ASN   258      44.338  21.926  58.824  1.00  0.00           H
ATOM   4012  C   ASN   258      47.746  19.539  62.992  1.00  0.00           C
ATOM   4013  O   ASN   258      46.983  18.573  63.224  1.00  0.00           O
ATOM   4014  N   GLU   259      49.011  19.444  63.362  1.00  0.00           N
ATOM   4015  H   GLU   259      49.576  20.250  63.136  1.00  0.00           H
ATOM   4016  CA  GLU   259      49.609  18.390  64.207  1.00  0.00           C
ATOM   4017  HA  GLU   259      48.860  17.634  64.441  1.00  0.00           H
ATOM   4018  CB  GLU   259      50.668  17.617  63.343  1.00  0.00           C
ATOM   4019  HB2 GLU   259      50.890  16.726  63.931  1.00  0.00           H
ATOM   4020  HB3 GLU   259      50.241  17.286  62.396  1.00  0.00           H
ATOM   4021  CG  GLU   259      51.914  18.429  62.951  1.00  0.00           C
ATOM   4022  HG2 GLU   259      52.236  18.965  63.844  1.00  0.00           H
ATOM   4023  HG3 GLU   259      52.691  17.717  62.671  1.00  0.00           H
ATOM   4024  CD  GLU   259      51.560  19.214  61.730  1.00  0.00           C
ATOM   4025  OE1 GLU   259      51.390  20.458  61.930  1.00  0.00           O
ATOM   4026  OE2 GLU   259      51.663  18.670  60.600  1.00  0.00           O
ATOM   4027  C   GLU   259      50.059  18.896  65.613  1.00  0.00           C
ATOM   4028  O   GLU   259      50.643  18.189  66.389  1.00  0.00           O
ATOM   4029  N   HID   260      49.737  20.171  65.912  1.00  0.00           N
ATOM   4030  H   HID   260      49.230  20.732  65.242  1.00  0.00           H
ATOM   4031  CA  HID   260      49.839  20.777  67.165  1.00  0.00           C
ATOM   4032  HA  HID   260      49.723  21.844  66.969  1.00  0.00           H
ATOM   4033  CB  HID   260      48.740  20.433  68.206  1.00  0.00           C
ATOM   4034  HB2 HID   260      48.861  19.391  68.502  1.00  0.00           H
ATOM   4035  HB3 HID   260      48.857  21.010  69.122  1.00  0.00           H
ATOM   4036  CG  HID   260      47.302  20.435  67.667  1.00  0.00           C
ATOM   4037  ND1 HID   260      46.752  21.280  66.791  1.00  0.00           N
ATOM   4038  HD1 HID   260      47.177  22.050  66.295  1.00  0.00           H
ATOM   4039  CE1 HID   260      45.521  20.835  66.457  1.00  0.00           C
ATOM   4040  HE1 HID   260      44.857  21.084  65.643  1.00  0.00           H
ATOM   4041  NE2 HID   260      45.179  19.831  67.222  1.00  0.00           N
ATOM   4042  CD2 HID   260      46.301  19.530  67.961  1.00  0.00           C
ATOM   4043  HD2 HID   260      46.365  18.726  68.678  1.00  0.00           H
ATOM   4044  C   HID   260      51.200  20.573  67.884  1.00  0.00           C
ATOM   4045  O   HID   260      51.343  20.183  69.044  1.00  0.00           O
ATOM   4046  N   VAL   261      52.256  20.964  67.214  1.00  0.00           N
ATOM   4047  H   VAL   261      52.009  21.415  66.344  1.00  0.00           H
ATOM   4048  CA  VAL   261      53.607  20.964  67.668  1.00  0.00           C
ATOM   4049  HA  VAL   261      53.631  20.130  68.370  1.00  0.00           H
ATOM   4050  CB  VAL   261      54.481  20.618  66.501  1.00  0.00           C
ATOM   4051  HB  VAL   261      54.455  21.362  65.705  1.00  0.00           H
ATOM   4052  CG1 VAL   261      55.938  20.519  66.907  1.00  0.00           C
ATOM   4053 HG11 VAL   261      56.294  21.435  67.381  1.00  0.00           H
ATOM   4054 HG12 VAL   261      56.199  19.677  67.547  1.00  0.00           H
ATOM   4055 HG13 VAL   261      56.616  20.277  66.090  1.00  0.00           H
ATOM   4056  CG2 VAL   261      54.223  19.250  65.921  1.00  0.00           C
ATOM   4057 HG21 VAL   261      53.156  19.111  65.749  1.00  0.00           H
ATOM   4058 HG22 VAL   261      54.475  18.496  66.668  1.00  0.00           H
ATOM   4059 HG23 VAL   261      54.792  19.192  64.994  1.00  0.00           H
ATOM   4060  C   VAL   261      54.093  22.252  68.354  1.00  0.00           C
ATOM   4061  O   VAL   261      54.857  22.135  69.323  1.00  0.00           O
ATOM   4062  N   VAL   262      53.717  23.426  67.927  1.00  0.00           N
ATOM   4063  H   VAL   262      53.114  23.457  67.118  1.00  0.00           H
ATOM   4064  CA  VAL   262      54.435  24.699  68.329  1.00  0.00           C
ATOM   4065  HA  VAL   262      55.084  24.378  69.144  1.00  0.00           H
ATOM   4066  CB  VAL   262      55.302  25.048  67.144  1.00  0.00           C
ATOM   4067  HB  VAL   262      55.927  25.875  67.481  1.00  0.00           H
ATOM   4068  CG1 VAL   262      56.279  24.005  66.611  1.00  0.00           C
ATOM   4069 HG11 VAL   262      56.996  24.491  65.949  1.00  0.00           H
ATOM   4070 HG12 VAL   262      56.825  23.536  67.429  1.00  0.00           H
ATOM   4071 HG13 VAL   262      55.742  23.223  66.074  1.00  0.00           H
ATOM   4072  CG2 VAL   262      54.517  25.558  65.877  1.00  0.00           C
ATOM   4073 HG21 VAL   262      54.020  24.742  65.352  1.00  0.00           H
ATOM   4074 HG22 VAL   262      55.277  26.019  65.247  1.00  0.00           H
ATOM   4075 HG23 VAL   262      53.808  26.308  66.225  1.00  0.00           H
ATOM   4076  C   VAL   262      53.589  25.889  68.796  1.00  0.00           C
ATOM   4077  O   VAL   262      54.157  26.611  69.720  1.00  0.00           O
ATOM   4078  N   LEU   263      52.276  26.083  68.406  1.00  0.00           N
ATOM   4079  H   LEU   263      51.758  25.418  67.850  1.00  0.00           H
ATOM   4080  CA  LEU   263      51.472  27.214  68.909  1.00  0.00           C
ATOM   4081  HA  LEU   263      52.053  28.133  68.994  1.00  0.00           H
ATOM   4082  CB  LEU   263      50.200  27.518  68.024  1.00  0.00           C
ATOM   4083  HB2 LEU   263      49.484  26.704  68.137  1.00  0.00           H
ATOM   4084  HB3 LEU   263      49.772  28.379  68.537  1.00  0.00           H
ATOM   4085  CG  LEU   263      50.344  27.892  66.550  1.00  0.00           C
ATOM   4086  HG  LEU   263      51.193  27.378  66.100  1.00  0.00           H
ATOM   4087  CD1 LEU   263      49.120  27.674  65.719  1.00  0.00           C
ATOM   4088 HD11 LEU   263      49.340  27.545  64.660  1.00  0.00           H
ATOM   4089 HD12 LEU   263      48.411  28.496  65.816  1.00  0.00           H
ATOM   4090 HD13 LEU   263      48.622  26.783  66.106  1.00  0.00           H
ATOM   4091  CD2 LEU   263      50.652  29.379  66.385  1.00  0.00           C
ATOM   4092 HD21 LEU   263      49.970  30.121  66.798  1.00  0.00           H
ATOM   4093 HD22 LEU   263      51.593  29.591  66.892  1.00  0.00           H
ATOM   4094 HD23 LEU   263      50.919  29.672  65.370  1.00  0.00           H
ATOM   4095  C   LEU   263      51.098  26.941  70.377  1.00  0.00           C
ATOM   4096  O   LEU   263      50.761  25.809  70.707  1.00  0.00           O
ATOM   4097  N   PRO   264      51.181  27.852  71.395  1.00  0.00           N
ATOM   4098  CD  PRO   264      51.677  29.194  71.305  1.00  0.00           C
ATOM   4099  HD2 PRO   264      51.041  29.780  70.641  1.00  0.00           H
ATOM   4100  HD3 PRO   264      52.653  29.272  70.826  1.00  0.00           H
ATOM   4101  CG  PRO   264      51.696  29.853  72.698  1.00  0.00           C
ATOM   4102  HG2 PRO   264      50.769  30.423  72.759  1.00  0.00           H
ATOM   4103  HG3 PRO   264      52.585  30.472  72.818  1.00  0.00           H
ATOM   4104  CB  PRO   264      51.528  28.660  73.593  1.00  0.00           C
ATOM   4105  HB2 PRO   264      50.978  28.954  74.488  1.00  0.00           H
ATOM   4106  HB3 PRO   264      52.534  28.274  73.752  1.00  0.00           H
ATOM   4107  CA  PRO   264      50.866  27.490  72.800  1.00  0.00           C
ATOM   4108  HA  PRO   264      51.352  26.551  73.067  1.00  0.00           H
ATOM   4109  C   PRO   264      49.351  27.444  72.941  1.00  0.00           C
ATOM   4110  O   PRO   264      48.771  28.498  73.174  1.00  0.00           O
ATOM   4111  N   ARG   265      48.609  26.347  72.808  1.00  0.00           N
ATOM   4112  H   ARG   265      49.086  25.473  72.636  1.00  0.00           H
ATOM   4113  CA  ARG   265      47.099  26.235  72.969  1.00  0.00           C
ATOM   4114  HA  ARG   265      46.677  27.203  72.698  1.00  0.00           H
ATOM   4115  CB  ARG   265      46.487  25.072  72.199  1.00  0.00           C
ATOM   4116  HB2 ARG   265      46.983  24.187  72.598  1.00  0.00           H
ATOM   4117  HB3 ARG   265      45.404  25.038  72.322  1.00  0.00           H
ATOM   4118  CG  ARG   265      46.797  25.049  70.685  1.00  0.00           C
ATOM   4119  HG2 ARG   265      46.601  26.068  70.352  1.00  0.00           H
ATOM   4120  HG3 ARG   265      47.860  24.840  70.573  1.00  0.00           H
ATOM   4121  CD  ARG   265      45.936  24.133  69.782  1.00  0.00           C
ATOM   4122  HD2 ARG   265      44.910  24.502  69.792  1.00  0.00           H
ATOM   4123  HD3 ARG   265      46.340  24.143  68.770  1.00  0.00           H
ATOM   4124  NE  ARG   265      45.905  22.778  70.221  1.00  0.00           N
ATOM   4125  HE  ARG   265      46.744  22.398  70.635  1.00  0.00           H
ATOM   4126  CZ  ARG   265      44.870  21.990  70.128  1.00  0.00           C
ATOM   4127  NH1 ARG   265      43.904  22.291  69.297  1.00  0.00           N
ATOM   4128 HH11 ARG   265      43.964  23.065  68.651  1.00  0.00           H
ATOM   4129 HH12 ARG   265      43.140  21.644  69.161  1.00  0.00           H
ATOM   4130  NH2 ARG   265      44.943  20.778  70.663  1.00  0.00           N
ATOM   4131 HH21 ARG   265      45.822  20.542  71.102  1.00  0.00           H
ATOM   4132 HH22 ARG   265      44.268  20.034  70.554  1.00  0.00           H
ATOM   4133  C   ARG   265      46.704  26.116  74.472  1.00  0.00           C
ATOM   4134  O   ARG   265      47.376  25.546  75.275  1.00  0.00           O
ATOM   4135  N   THR   266      45.546  26.613  74.787  1.00  0.00           N
ATOM   4136  H   THR   266      45.105  27.107  74.024  1.00  0.00           H
ATOM   4137  CA  THR   266      44.867  26.520  76.025  1.00  0.00           C
ATOM   4138  HA  THR   266      45.567  26.236  76.810  1.00  0.00           H
ATOM   4139  CB  THR   266      44.339  27.940  76.387  1.00  0.00           C
ATOM   4140  HB  THR   266      43.964  27.897  77.410  1.00  0.00           H
ATOM   4141  CG2 THR   266      45.433  28.977  76.340  1.00  0.00           C
ATOM   4142 HG21 THR   266      45.159  29.826  76.968  1.00  0.00           H
ATOM   4143 HG22 THR   266      45.541  29.429  75.354  1.00  0.00           H
ATOM   4144 HG23 THR   266      46.349  28.565  76.763  1.00  0.00           H
ATOM   4145  OG1 THR   266      43.353  28.430  75.490  1.00  0.00           O
ATOM   4146  HG1 THR   266      43.772  28.397  74.627  1.00  0.00           H
ATOM   4147  C   THR   266      43.700  25.512  75.892  1.00  0.00           C
ATOM   4148  O   THR   266      43.099  25.319  74.823  1.00  0.00           O
ATOM   4149  N   LYS   267      43.229  24.968  77.026  1.00  0.00           N
ATOM   4150  H   LYS   267      43.838  25.007  77.830  1.00  0.00           H
ATOM   4151  CA  LYS   267      41.950  24.178  77.128  1.00  0.00           C
ATOM   4152  HA  LYS   267      42.148  23.231  76.625  1.00  0.00           H
ATOM   4153  CB  LYS   267      41.785  23.825  78.585  1.00  0.00           C
ATOM   4154  HB2 LYS   267      40.990  23.080  78.603  1.00  0.00           H
ATOM   4155  HB3 LYS   267      42.698  23.337  78.924  1.00  0.00           H
ATOM   4156  CG  LYS   267      41.505  25.076  79.398  1.00  0.00           C
ATOM   4157  HG2 LYS   267      42.187  25.900  79.185  1.00  0.00           H
ATOM   4158  HG3 LYS   267      40.468  25.353  79.209  1.00  0.00           H
ATOM   4159  CD  LYS   267      41.679  24.807  80.882  1.00  0.00           C
ATOM   4160  HD2 LYS   267      40.988  24.052  81.257  1.00  0.00           H
ATOM   4161  HD3 LYS   267      42.694  24.469  81.093  1.00  0.00           H
ATOM   4162  CE  LYS   267      41.464  26.040  81.813  1.00  0.00           C
ATOM   4163  HE2 LYS   267      42.117  26.868  81.536  1.00  0.00           H
ATOM   4164  HE3 LYS   267      40.497  26.496  81.605  1.00  0.00           H
ATOM   4165  NZ  LYS   267      41.580  25.663  83.289  1.00  0.00           N
ATOM   4166  HZ1 LYS   267      41.008  24.847  83.458  1.00  0.00           H
ATOM   4167  HZ2 LYS   267      41.252  26.462  83.813  1.00  0.00           H
ATOM   4168  HZ3 LYS   267      42.540  25.428  83.496  1.00  0.00           H
ATOM   4169  C   LYS   267      40.717  24.925  76.590  1.00  0.00           C
ATOM   4170  O   LYS   267      39.800  24.270  76.048  1.00  0.00           O
ATOM   4171  N   TYR   268      40.707  26.260  76.454  1.00  0.00           N
ATOM   4172  H   TYR   268      41.492  26.813  76.767  1.00  0.00           H
ATOM   4173  CA  TYR   268      39.701  27.152  75.773  1.00  0.00           C
ATOM   4174  HA  TYR   268      38.699  26.773  75.970  1.00  0.00           H
ATOM   4175  CB  TYR   268      39.760  28.552  76.316  1.00  0.00           C
ATOM   4176  HB2 TYR   268      40.522  29.110  75.772  1.00  0.00           H
ATOM   4177  HB3 TYR   268      38.782  28.977  76.091  1.00  0.00           H
ATOM   4178  CG  TYR   268      40.018  28.758  77.771  1.00  0.00           C
ATOM   4179  CD1 TYR   268      39.151  28.188  78.730  1.00  0.00           C
ATOM   4180  HD1 TYR   268      38.236  27.696  78.433  1.00  0.00           H
ATOM   4181  CE1 TYR   268      39.490  28.171  80.086  1.00  0.00           C
ATOM   4182  HE1 TYR   268      38.877  27.691  80.836  1.00  0.00           H
ATOM   4183  CZ  TYR   268      40.714  28.750  80.554  1.00  0.00           C
ATOM   4184  OH  TYR   268      41.061  28.763  81.826  1.00  0.00           O
ATOM   4185  HH  TYR   268      40.286  28.548  82.351  1.00  0.00           H
ATOM   4186  CE2 TYR   268      41.636  29.300  79.580  1.00  0.00           C
ATOM   4187  HE2 TYR   268      42.614  29.695  79.810  1.00  0.00           H
ATOM   4188  CD2 TYR   268      41.200  29.306  78.208  1.00  0.00           C
ATOM   4189  HD2 TYR   268      41.814  29.652  77.390  1.00  0.00           H
ATOM   4190  C   TYR   268      39.845  27.103  74.228  1.00  0.00           C
ATOM   4191  O   TYR   268      38.869  26.858  73.565  1.00  0.00           O
ATOM   4192  N   ASP   269      41.054  27.135  73.635  1.00  0.00           N
ATOM   4193  H   ASP   269      41.944  27.261  74.093  1.00  0.00           H
ATOM   4194  CA  ASP   269      41.197  26.861  72.170  1.00  0.00           C
ATOM   4195  HA  ASP   269      40.672  27.645  71.627  1.00  0.00           H
ATOM   4196  CB  ASP   269      42.673  27.069  71.857  1.00  0.00           C
ATOM   4197  HB2 ASP   269      43.313  26.292  72.277  1.00  0.00           H
ATOM   4198  HB3 ASP   269      42.856  26.896  70.796  1.00  0.00           H
ATOM   4199  CG  ASP   269      43.321  28.380  72.298  1.00  0.00           C
ATOM   4200  OD1 ASP   269      42.838  29.387  71.853  1.00  0.00           O
ATOM   4201  OD2 ASP   269      44.352  28.357  73.034  1.00  0.00           O
ATOM   4202  C   ASP   269      40.830  25.440  71.879  1.00  0.00           C
ATOM   4203  O   ASP   269      40.105  25.290  70.912  1.00  0.00           O
ATOM   4204  N   ILE   270      41.170  24.423  72.729  1.00  0.00           N
ATOM   4205  H   ILE   270      41.722  24.669  73.537  1.00  0.00           H
ATOM   4206  CA  ILE   270      40.837  22.986  72.578  1.00  0.00           C
ATOM   4207  HA  ILE   270      41.356  22.718  71.656  1.00  0.00           H
ATOM   4208  CB  ILE   270      41.544  22.242  73.797  1.00  0.00           C
ATOM   4209  HB  ILE   270      41.539  22.985  74.595  1.00  0.00           H
ATOM   4210  CG2 ILE   270      40.883  20.844  74.158  1.00  0.00           C
ATOM   4211 HG21 ILE   270      40.899  20.237  73.252  1.00  0.00           H
ATOM   4212 HG22 ILE   270      39.887  21.139  74.487  1.00  0.00           H
ATOM   4213 HG23 ILE   270      41.409  20.396  75.000  1.00  0.00           H
ATOM   4214  CG1 ILE   270      42.998  22.079  73.346  1.00  0.00           C
ATOM   4215 HG12 ILE   270      43.133  21.167  72.764  1.00  0.00           H
ATOM   4216 HG13 ILE   270      43.362  22.928  72.766  1.00  0.00           H
ATOM   4217  CD1 ILE   270      44.104  21.975  74.393  1.00  0.00           C
ATOM   4218 HD11 ILE   270      43.805  21.223  75.125  1.00  0.00           H
ATOM   4219 HD12 ILE   270      44.361  22.977  74.734  1.00  0.00           H
ATOM   4220 HD13 ILE   270      45.036  21.636  73.941  1.00  0.00           H
ATOM   4221  C   ILE   270      39.295  22.737  72.537  1.00  0.00           C
ATOM   4222  O   ILE   270      38.860  21.753  71.923  1.00  0.00           O
ATOM   4223  N   THR   271      38.541  23.672  73.113  1.00  0.00           N
ATOM   4224  H   THR   271      38.951  24.442  73.623  1.00  0.00           H
ATOM   4225  CA  THR   271      37.031  23.764  73.079  1.00  0.00           C
ATOM   4226  HA  THR   271      36.581  22.771  73.061  1.00  0.00           H
ATOM   4227  CB  THR   271      36.556  24.450  74.409  1.00  0.00           C
ATOM   4228  HB  THR   271      37.069  25.412  74.451  1.00  0.00           H
ATOM   4229  CG2 THR   271      34.999  24.549  74.360  1.00  0.00           C
ATOM   4230 HG21 THR   271      34.602  24.804  75.342  1.00  0.00           H
ATOM   4231 HG22 THR   271      34.558  23.637  73.956  1.00  0.00           H
ATOM   4232 HG23 THR   271      34.791  25.419  73.739  1.00  0.00           H
ATOM   4233  OG1 THR   271      36.890  23.539  75.515  1.00  0.00           O
ATOM   4234  HG1 THR   271      37.849  23.480  75.504  1.00  0.00           H
ATOM   4235  C   THR   271      36.545  24.573  71.844  1.00  0.00           C
ATOM   4236  O   THR   271      35.460  24.289  71.336  1.00  0.00           O
ATOM   4237  N   ILE   272      37.300  25.541  71.319  1.00  0.00           N
ATOM   4238  H   ILE   272      38.124  25.869  71.804  1.00  0.00           H
ATOM   4239  CA  ILE   272      36.990  26.244  70.109  1.00  0.00           C
ATOM   4240  HA  ILE   272      35.913  26.404  70.078  1.00  0.00           H
ATOM   4241  CB  ILE   272      37.782  27.518  70.002  1.00  0.00           C
ATOM   4242  HB  ILE   272      38.815  27.434  70.342  1.00  0.00           H
ATOM   4243  CG2 ILE   272      37.952  28.086  68.583  1.00  0.00           C
ATOM   4244 HG21 ILE   272      38.650  27.438  68.055  1.00  0.00           H
ATOM   4245 HG22 ILE   272      38.367  29.093  68.634  1.00  0.00           H
ATOM   4246 HG23 ILE   272      37.033  28.057  67.999  1.00  0.00           H
ATOM   4247  CG1 ILE   272      37.045  28.585  70.947  1.00  0.00           C
ATOM   4248 HG12 ILE   272      36.164  29.064  70.520  1.00  0.00           H
ATOM   4249 HG13 ILE   272      36.626  28.111  71.835  1.00  0.00           H
ATOM   4250  CD1 ILE   272      37.910  29.741  71.395  1.00  0.00           C
ATOM   4251 HD11 ILE   272      38.655  29.449  72.134  1.00  0.00           H
ATOM   4252 HD12 ILE   272      37.364  30.491  71.967  1.00  0.00           H
ATOM   4253 HD13 ILE   272      38.313  30.343  70.580  1.00  0.00           H
ATOM   4254  C   ILE   272      37.179  25.330  68.877  1.00  0.00           C
ATOM   4255  O   ILE   272      36.327  25.296  67.947  1.00  0.00           O
ATOM   4256  N   ASP   273      38.091  24.428  69.043  1.00  0.00           N
ATOM   4257  H   ASP   273      38.559  24.317  69.931  1.00  0.00           H
ATOM   4258  CA  ASP   273      38.287  23.260  68.118  1.00  0.00           C
ATOM   4259  HA  ASP   273      38.482  23.703  67.141  1.00  0.00           H
ATOM   4260  CB  ASP   273      39.485  22.345  68.573  1.00  0.00           C
ATOM   4261  HB2 ASP   273      40.219  22.934  69.121  1.00  0.00           H
ATOM   4262  HB3 ASP   273      39.083  21.630  69.290  1.00  0.00           H
ATOM   4263  CG  ASP   273      40.206  21.658  67.417  1.00  0.00           C
ATOM   4264  OD1 ASP   273      40.062  22.086  66.267  1.00  0.00           O
ATOM   4265  OD2 ASP   273      40.916  20.629  67.658  1.00  0.00           O
ATOM   4266  C   ASP   273      36.992  22.401  67.856  1.00  0.00           C
ATOM   4267  O   ASP   273      36.574  22.301  66.720  1.00  0.00           O
ATOM   4268  N   GLU   274      36.300  21.835  68.833  1.00  0.00           N
ATOM   4269  H   GLU   274      36.719  21.823  69.753  1.00  0.00           H
ATOM   4270  CA  GLU   274      35.133  21.158  68.776  1.00  0.00           C
ATOM   4271  HA  GLU   274      35.231  20.336  68.066  1.00  0.00           H
ATOM   4272  CB  GLU   274      34.843  20.457  70.108  1.00  0.00           C
ATOM   4273  HB2 GLU   274      34.783  21.199  70.905  1.00  0.00           H
ATOM   4274  HB3 GLU   274      33.925  19.880  70.216  1.00  0.00           H
ATOM   4275  CG  GLU   274      35.953  19.619  70.577  1.00  0.00           C
ATOM   4276  HG2 GLU   274      36.825  20.247  70.755  1.00  0.00           H
ATOM   4277  HG3 GLU   274      35.708  19.121  71.515  1.00  0.00           H
ATOM   4278  CD  GLU   274      36.457  18.531  69.657  1.00  0.00           C
ATOM   4279  OE1 GLU   274      37.700  18.426  69.481  1.00  0.00           O
ATOM   4280  OE2 GLU   274      35.618  17.629  69.310  1.00  0.00           O
ATOM   4281  C   GLU   274      33.819  21.910  68.499  1.00  0.00           C
ATOM   4282  O   GLU   274      32.816  21.292  68.199  1.00  0.00           O
ATOM   4283  N   GLU   275      33.820  23.243  68.570  1.00  0.00           N
ATOM   4284  H   GLU   275      34.608  23.705  69.002  1.00  0.00           H
ATOM   4285  CA  GLU   275      32.704  23.945  68.006  1.00  0.00           C
ATOM   4286  HA  GLU   275      31.772  23.459  68.297  1.00  0.00           H
ATOM   4287  CB  GLU   275      32.601  25.470  68.385  1.00  0.00           C
ATOM   4288  HB2 GLU   275      33.574  25.915  68.175  1.00  0.00           H
ATOM   4289  HB3 GLU   275      31.939  25.991  67.693  1.00  0.00           H
ATOM   4290  CG  GLU   275      32.140  25.780  69.872  1.00  0.00           C
ATOM   4291  HG2 GLU   275      32.911  25.510  70.593  1.00  0.00           H
ATOM   4292  HG3 GLU   275      32.128  26.865  69.974  1.00  0.00           H
ATOM   4293  CD  GLU   275      30.775  25.088  70.188  1.00  0.00           C
ATOM   4294  OE1 GLU   275      30.031  24.652  69.316  1.00  0.00           O
ATOM   4295  OE2 GLU   275      30.534  24.905  71.406  1.00  0.00           O
ATOM   4296  C   GLU   275      32.760  23.913  66.384  1.00  0.00           C
ATOM   4297  O   GLU   275      31.737  24.002  65.698  1.00  0.00           O
ATOM   4298  N   SER   276      33.958  23.688  65.822  1.00  0.00           N
ATOM   4299  H   SER   276      34.759  23.599  66.431  1.00  0.00           H
ATOM   4300  CA  SER   276      34.149  23.549  64.403  1.00  0.00           C
ATOM   4301  HA  SER   276      33.597  24.379  63.961  1.00  0.00           H
ATOM   4302  CB  SER   276      35.567  23.668  63.976  1.00  0.00           C
ATOM   4303  HB2 SER   276      35.665  23.835  62.904  1.00  0.00           H
ATOM   4304  HB3 SER   276      36.056  24.464  64.539  1.00  0.00           H
ATOM   4305  OG  SER   276      36.343  22.491  64.155  1.00  0.00           O
ATOM   4306  HG  SER   276      36.294  22.268  65.087  1.00  0.00           H
ATOM   4307  C   SER   276      33.568  22.236  63.871  1.00  0.00           C
ATOM   4308  O   SER   276      33.646  21.186  64.494  1.00  0.00           O
ATOM   4309  N   PRO   277      33.062  22.267  62.636  1.00  0.00           N
ATOM   4310  CD  PRO   277      32.991  23.498  61.795  1.00  0.00           C
ATOM   4311  HD2 PRO   277      33.863  24.151  61.759  1.00  0.00           H
ATOM   4312  HD3 PRO   277      32.149  24.076  62.174  1.00  0.00           H
ATOM   4313  CG  PRO   277      32.682  23.028  60.343  1.00  0.00           C
ATOM   4314  HG2 PRO   277      33.597  23.020  59.752  1.00  0.00           H
ATOM   4315  HG3 PRO   277      32.019  23.762  59.884  1.00  0.00           H
ATOM   4316  CB  PRO   277      32.008  21.627  60.588  1.00  0.00           C
ATOM   4317  HB2 PRO   277      32.113  20.969  59.726  1.00  0.00           H
ATOM   4318  HB3 PRO   277      30.923  21.734  60.601  1.00  0.00           H
ATOM   4319  CA  PRO   277      32.612  21.019  61.899  1.00  0.00           C
ATOM   4320  HA  PRO   277      31.823  20.528  62.468  1.00  0.00           H
ATOM   4321  C   PRO   277      33.741  20.052  61.536  1.00  0.00           C
ATOM   4322  O   PRO   277      33.486  18.879  61.300  1.00  0.00           O
ATOM   4323  N   ARG   278      35.030  20.425  61.602  1.00  0.00           N
ATOM   4324  H   ARG   278      35.184  21.413  61.737  1.00  0.00           H
ATOM   4325  CA  ARG   278      36.198  19.610  61.386  1.00  0.00           C
ATOM   4326  HA  ARG   278      36.045  18.560  61.634  1.00  0.00           H
ATOM   4327  CB  ARG   278      36.715  19.728  59.933  1.00  0.00           C
ATOM   4328  HB2 ARG   278      36.697  20.804  59.760  1.00  0.00           H
ATOM   4329  HB3 ARG   278      37.761  19.434  59.841  1.00  0.00           H
ATOM   4330  CG  ARG   278      35.757  18.930  59.020  1.00  0.00           C
ATOM   4331  HG2 ARG   278      35.528  17.934  59.399  1.00  0.00           H
ATOM   4332  HG3 ARG   278      34.914  19.618  58.967  1.00  0.00           H
ATOM   4333  CD  ARG   278      36.217  18.729  57.555  1.00  0.00           C
ATOM   4334  HD2 ARG   278      36.447  19.635  56.996  1.00  0.00           H
ATOM   4335  HD3 ARG   278      37.124  18.135  57.439  1.00  0.00           H
ATOM   4336  NE  ARG   278      35.314  17.919  56.816  1.00  0.00           N
ATOM   4337  HE  ARG   278      35.655  16.982  56.657  1.00  0.00           H
ATOM   4338  CZ  ARG   278      34.186  18.224  56.192  1.00  0.00           C
ATOM   4339  NH1 ARG   278      33.810  19.442  56.056  1.00  0.00           N
ATOM   4340 HH11 ARG   278      34.425  20.164  56.404  1.00  0.00           H
ATOM   4341 HH12 ARG   278      33.089  19.695  55.395  1.00  0.00           H
ATOM   4342  NH2 ARG   278      33.324  17.308  55.804  1.00  0.00           N
ATOM   4343 HH21 ARG   278      33.556  16.338  55.961  1.00  0.00           H
ATOM   4344 HH22 ARG   278      32.467  17.601  55.357  1.00  0.00           H
ATOM   4345  C   ARG   278      37.407  19.828  62.430  1.00  0.00           C
ATOM   4346  O   ARG   278      38.420  20.496  62.123  1.00  0.00           O
ATOM   4347  N   PRO   279      37.207  19.398  63.721  1.00  0.00           N
ATOM   4348  CD  PRO   279      36.157  18.515  64.249  1.00  0.00           C
ATOM   4349  HD2 PRO   279      35.981  17.590  63.698  1.00  0.00           H
ATOM   4350  HD3 PRO   279      35.244  19.099  64.350  1.00  0.00           H
ATOM   4351  CG  PRO   279      36.668  18.039  65.607  1.00  0.00           C
ATOM   4352  HG2 PRO   279      37.161  17.071  65.516  1.00  0.00           H
ATOM   4353  HG3 PRO   279      35.823  18.007  66.295  1.00  0.00           H
ATOM   4354  CB  PRO   279      37.692  19.090  66.095  1.00  0.00           C
ATOM   4355  HB2 PRO   279      38.457  18.591  66.692  1.00  0.00           H
ATOM   4356  HB3 PRO   279      37.229  19.881  66.685  1.00  0.00           H
ATOM   4357  CA  PRO   279      38.263  19.616  64.747  1.00  0.00           C
ATOM   4358  HA  PRO   279      38.306  20.679  64.989  1.00  0.00           H
ATOM   4359  C   PRO   279      39.640  19.124  64.365  1.00  0.00           C
ATOM   4360  O   PRO   279      39.672  18.304  63.444  1.00  0.00           O
ATOM   4361  N   GLY   280      40.759  19.807  64.780  1.00  0.00           N
ATOM   4362  H   GLY   280      40.685  20.533  65.479  1.00  0.00           H
ATOM   4363  CA  GLY   280      42.126  19.674  64.400  1.00  0.00           C
ATOM   4364  HA2 GLY   280      42.683  20.210  65.169  1.00  0.00           H
ATOM   4365  HA3 GLY   280      42.385  18.616  64.406  1.00  0.00           H
ATOM   4366  C   GLY   280      42.443  20.327  63.013  1.00  0.00           C
ATOM   4367  O   GLY   280      43.603  20.423  62.645  1.00  0.00           O
ATOM   4368  N   GLN   281      41.467  20.757  62.197  1.00  0.00           N
ATOM   4369  H   GLN   281      40.504  20.633  62.477  1.00  0.00           H
ATOM   4370  CA  GLN   281      41.680  21.718  61.080  1.00  0.00           C
ATOM   4371  HA  GLN   281      42.701  21.545  60.741  1.00  0.00           H
ATOM   4372  CB  GLN   281      40.667  21.429  59.929  1.00  0.00           C
ATOM   4373  HB2 GLN   281      39.640  21.706  60.162  1.00  0.00           H
ATOM   4374  HB3 GLN   281      40.843  22.108  59.095  1.00  0.00           H
ATOM   4375  CG  GLN   281      40.767  19.977  59.360  1.00  0.00           C
ATOM   4376  HG2 GLN   281      41.723  19.996  58.837  1.00  0.00           H
ATOM   4377  HG3 GLN   281      40.757  19.287  60.203  1.00  0.00           H
ATOM   4378  CD  GLN   281      39.782  19.579  58.249  1.00  0.00           C
ATOM   4379  OE1 GLN   281      39.185  20.424  57.597  1.00  0.00           O
ATOM   4380  NE2 GLN   281      39.750  18.321  57.861  1.00  0.00           N
ATOM   4381 HE21 GLN   281      39.253  18.175  56.994  1.00  0.00           H
ATOM   4382 HE22 GLN   281      40.257  17.607  58.365  1.00  0.00           H
ATOM   4383  C   GLN   281      41.615  23.128  61.598  1.00  0.00           C
ATOM   4384  O   GLN   281      41.057  23.442  62.629  1.00  0.00           O
ATOM   4385  N   GLN   282      42.036  24.012  60.716  1.00  0.00           N
ATOM   4386  H   GLN   282      42.488  23.594  59.915  1.00  0.00           H
ATOM   4387  CA  GLN   282      42.029  25.416  60.832  1.00  0.00           C
ATOM   4388  HA  GLN   282      42.664  25.752  60.013  1.00  0.00           H
ATOM   4389  CB  GLN   282      40.639  26.087  60.590  1.00  0.00           C
ATOM   4390  HB2 GLN   282      39.832  25.636  61.169  1.00  0.00           H
ATOM   4391  HB3 GLN   282      40.696  27.150  60.819  1.00  0.00           H
ATOM   4392  CG  GLN   282      40.240  26.178  59.154  1.00  0.00           C
ATOM   4393  HG2 GLN   282      39.423  26.882  58.999  1.00  0.00           H
ATOM   4394  HG3 GLN   282      41.114  26.451  58.564  1.00  0.00           H
ATOM   4395  CD  GLN   282      39.697  24.812  58.694  1.00  0.00           C
ATOM   4396  OE1 GLN   282      39.132  24.060  59.495  1.00  0.00           O
ATOM   4397  NE2 GLN   282      40.022  24.483  57.585  1.00  0.00           N
ATOM   4398 HE21 GLN   282      39.611  23.600  57.317  1.00  0.00           H
ATOM   4399 HE22 GLN   282      40.571  24.994  56.909  1.00  0.00           H
ATOM   4400  C   GLN   282      42.770  25.876  62.064  1.00  0.00           C
ATOM   4401  O   GLN   282      42.362  26.832  62.695  1.00  0.00           O
ATOM   4402  N   THR   283      43.862  25.219  62.497  1.00  0.00           N
ATOM   4403  H   THR   283      44.186  24.448  61.930  1.00  0.00           H
ATOM   4404  CA  THR   283      44.583  25.381  63.755  1.00  0.00           C
ATOM   4405  HA  THR   283      43.872  25.208  64.562  1.00  0.00           H
ATOM   4406  CB  THR   283      45.757  24.351  63.963  1.00  0.00           C
ATOM   4407  HB  THR   283      46.631  24.664  63.391  1.00  0.00           H
ATOM   4408  CG2 THR   283      46.152  24.460  65.479  1.00  0.00           C
ATOM   4409 HG21 THR   283      46.183  25.451  65.931  1.00  0.00           H
ATOM   4410 HG22 THR   283      47.020  23.828  65.664  1.00  0.00           H
ATOM   4411 HG23 THR   283      45.360  23.954  66.032  1.00  0.00           H
ATOM   4412  OG1 THR   283      45.256  23.047  63.612  1.00  0.00           O
ATOM   4413  HG1 THR   283      45.413  22.986  62.667  1.00  0.00           H
ATOM   4414  C   THR   283      45.143  26.743  63.917  1.00  0.00           C
ATOM   4415  O   THR   283      44.834  27.424  64.912  1.00  0.00           O
ATOM   4416  N   PHE   284      45.887  27.307  62.951  1.00  0.00           N
ATOM   4417  H   PHE   284      45.856  26.854  62.048  1.00  0.00           H
ATOM   4418  CA  PHE   284      46.293  28.731  63.083  1.00  0.00           C
ATOM   4419  HA  PHE   284      46.643  28.951  64.092  1.00  0.00           H
ATOM   4420  CB  PHE   284      47.531  28.852  62.207  1.00  0.00           C
ATOM   4421  HB2 PHE   284      48.399  28.318  62.597  1.00  0.00           H
ATOM   4422  HB3 PHE   284      47.310  28.390  61.245  1.00  0.00           H
ATOM   4423  CG  PHE   284      48.024  30.301  61.934  1.00  0.00           C
ATOM   4424  CD1 PHE   284      48.973  30.937  62.702  1.00  0.00           C
ATOM   4425  HD1 PHE   284      49.317  30.511  63.632  1.00  0.00           H
ATOM   4426  CE1 PHE   284      49.412  32.250  62.520  1.00  0.00           C
ATOM   4427  HE1 PHE   284      50.040  32.712  63.267  1.00  0.00           H
ATOM   4428  CZ  PHE   284      48.913  33.013  61.423  1.00  0.00           C
ATOM   4429  HZ  PHE   284      49.125  34.064  61.289  1.00  0.00           H
ATOM   4430  CE2 PHE   284      48.021  32.304  60.585  1.00  0.00           C
ATOM   4431  HE2 PHE   284      47.497  32.756  59.757  1.00  0.00           H
ATOM   4432  CD2 PHE   284      47.575  30.970  60.779  1.00  0.00           C
ATOM   4433  HD2 PHE   284      46.801  30.466  60.220  1.00  0.00           H
ATOM   4434  C   PHE   284      45.209  29.713  62.748  1.00  0.00           C
ATOM   4435  O   PHE   284      45.265  30.788  63.358  1.00  0.00           O
ATOM   4436  N   GLU   285      44.194  29.405  61.954  1.00  0.00           N
ATOM   4437  H   GLU   285      44.200  28.500  61.503  1.00  0.00           H
ATOM   4438  CA  GLU   285      43.040  30.290  61.786  1.00  0.00           C
ATOM   4439  HA  GLU   285      43.460  31.232  61.433  1.00  0.00           H
ATOM   4440  CB  GLU   285      42.137  29.712  60.651  1.00  0.00           C
ATOM   4441  HB2 GLU   285      42.794  29.722  59.782  1.00  0.00           H
ATOM   4442  HB3 GLU   285      41.994  28.705  61.045  1.00  0.00           H
ATOM   4443  CG  GLU   285      40.805  30.382  60.317  1.00  0.00           C
ATOM   4444  HG2 GLU   285      40.303  30.681  61.237  1.00  0.00           H
ATOM   4445  HG3 GLU   285      41.014  31.372  59.910  1.00  0.00           H
ATOM   4446  CD  GLU   285      40.007  29.646  59.216  1.00  0.00           C
ATOM   4447  OE1 GLU   285      38.824  29.987  59.174  1.00  0.00           O
ATOM   4448  OE2 GLU   285      40.587  29.037  58.260  1.00  0.00           O
ATOM   4449  C   GLU   285      42.199  30.533  63.138  1.00  0.00           C
ATOM   4450  O   GLU   285      41.771  31.635  63.487  1.00  0.00           O
ATOM   4451  N   LYS   286      42.019  29.493  63.932  1.00  0.00           N
ATOM   4452  H   LYS   286      42.365  28.582  63.666  1.00  0.00           H
ATOM   4453  CA  LYS   286      41.327  29.530  65.203  1.00  0.00           C
ATOM   4454  HA  LYS   286      40.327  29.952  65.100  1.00  0.00           H
ATOM   4455  CB  LYS   286      41.108  28.090  65.618  1.00  0.00           C
ATOM   4456  HB2 LYS   286      42.101  27.645  65.547  1.00  0.00           H
ATOM   4457  HB3 LYS   286      40.882  27.964  66.677  1.00  0.00           H
ATOM   4458  CG  LYS   286      39.967  27.493  64.871  1.00  0.00           C
ATOM   4459  HG2 LYS   286      39.059  27.874  65.337  1.00  0.00           H
ATOM   4460  HG3 LYS   286      39.955  27.710  63.803  1.00  0.00           H
ATOM   4461  CD  LYS   286      40.143  25.955  64.953  1.00  0.00           C
ATOM   4462  HD2 LYS   286      41.159  25.686  64.663  1.00  0.00           H
ATOM   4463  HD3 LYS   286      40.042  25.634  65.990  1.00  0.00           H
ATOM   4464  CE  LYS   286      38.923  25.369  64.156  1.00  0.00           C
ATOM   4465  HE2 LYS   286      38.029  25.531  64.760  1.00  0.00           H
ATOM   4466  HE3 LYS   286      38.837  25.751  63.139  1.00  0.00           H
ATOM   4467  NZ  LYS   286      38.855  23.854  64.043  1.00  0.00           N
ATOM   4468  HZ1 LYS   286      37.936  23.623  63.692  1.00  0.00           H
ATOM   4469  HZ2 LYS   286      39.002  23.428  64.946  1.00  0.00           H
ATOM   4470  HZ3 LYS   286      39.514  23.472  63.381  1.00  0.00           H
ATOM   4471  C   LYS   286      42.153  30.372  66.177  1.00  0.00           C
ATOM   4472  O   LYS   286      41.638  31.058  67.039  1.00  0.00           O
ATOM   4473  N   MET   287      43.471  30.178  66.110  1.00  0.00           N
ATOM   4474  H   MET   287      43.836  29.471  65.488  1.00  0.00           H
ATOM   4475  CA  MET   287      44.514  30.559  67.083  1.00  0.00           C
ATOM   4476  HA  MET   287      44.053  30.570  68.071  1.00  0.00           H
ATOM   4477  CB  MET   287      45.688  29.532  67.013  1.00  0.00           C
ATOM   4478  HB2 MET   287      45.935  29.206  66.003  1.00  0.00           H
ATOM   4479  HB3 MET   287      46.594  29.995  67.405  1.00  0.00           H
ATOM   4480  CG  MET   287      45.475  28.300  67.899  1.00  0.00           C
ATOM   4481  HG2 MET   287      44.489  27.860  67.747  1.00  0.00           H
ATOM   4482  HG3 MET   287      46.136  27.479  67.622  1.00  0.00           H
ATOM   4483  SD  MET   287      45.569  28.670  69.694  1.00  0.00           S
ATOM   4484  CE  MET   287      47.334  28.747  70.041  1.00  0.00           C
ATOM   4485  HE1 MET   287      47.839  27.897  69.582  1.00  0.00           H
ATOM   4486  HE2 MET   287      47.845  29.517  69.464  1.00  0.00           H
ATOM   4487  HE3 MET   287      47.537  28.990  71.084  1.00  0.00           H
ATOM   4488  C   MET   287      45.014  31.958  66.900  1.00  0.00           C
ATOM   4489  O   MET   287      45.655  32.509  67.849  1.00  0.00           O
ATOM   4490  N   SER   288      44.661  32.633  65.784  1.00  0.00           N
ATOM   4491  H   SER   288      44.067  32.132  65.139  1.00  0.00           H
ATOM   4492  CA  SER   288      45.130  34.038  65.424  1.00  0.00           C
ATOM   4493  HA  SER   288      45.488  34.595  66.290  1.00  0.00           H
ATOM   4494  CB  SER   288      46.234  33.931  64.340  1.00  0.00           C
ATOM   4495  HB2 SER   288      46.513  34.951  64.070  1.00  0.00           H
ATOM   4496  HB3 SER   288      47.049  33.285  64.668  1.00  0.00           H
ATOM   4497  OG  SER   288      45.738  33.435  63.150  1.00  0.00           O
ATOM   4498  HG  SER   288      45.659  32.479  63.173  1.00  0.00           H
ATOM   4499  C   SER   288      44.036  34.972  64.909  1.00  0.00           C
ATOM   4500  O   SER   288      44.199  36.181  65.104  1.00  0.00           O
ATOM   4501  N   SER   289      42.998  34.467  64.159  1.00  0.00           N
ATOM   4502  H   SER   289      42.971  33.491  63.906  1.00  0.00           H
ATOM   4503  CA  SER   289      41.926  35.395  63.609  1.00  0.00           C
ATOM   4504  HA  SER   289      42.242  36.139  62.878  1.00  0.00           H
ATOM   4505  CB  SER   289      40.741  34.609  63.030  1.00  0.00           C
ATOM   4506  HB2 SER   289      41.104  34.050  62.167  1.00  0.00           H
ATOM   4507  HB3 SER   289      40.244  33.923  63.716  1.00  0.00           H
ATOM   4508  OG  SER   289      39.752  35.436  62.506  1.00  0.00           O
ATOM   4509  HG  SER   289      39.546  35.087  61.635  1.00  0.00           H
ATOM   4510  C   SER   289      41.329  36.151  64.857  1.00  0.00           C
ATOM   4511  O   SER   289      40.970  35.642  65.933  1.00  0.00           O
ATOM   4512  N   GLY   290      41.088  37.432  64.514  1.00  0.00           N
ATOM   4513  H   GLY   290      41.353  37.729  63.586  1.00  0.00           H
ATOM   4514  CA  GLY   290      40.226  38.329  65.326  1.00  0.00           C
ATOM   4515  HA2 GLY   290      40.734  38.718  66.208  1.00  0.00           H
ATOM   4516  HA3 GLY   290      39.979  39.173  64.680  1.00  0.00           H
ATOM   4517  C   GLY   290      38.886  37.719  65.627  1.00  0.00           C
ATOM   4518  O   GLY   290      38.373  38.125  66.646  1.00  0.00           O
ATOM   4519  N   TYR   291      38.306  36.836  64.806  1.00  0.00           N
ATOM   4520  H   TYR   291      38.867  36.683  63.980  1.00  0.00           H
ATOM   4521  CA  TYR   291      36.966  36.313  65.014  1.00  0.00           C
ATOM   4522  HA  TYR   291      36.286  37.153  64.878  1.00  0.00           H
ATOM   4523  CB  TYR   291      36.739  35.319  63.787  1.00  0.00           C
ATOM   4524  HB2 TYR   291      36.868  35.918  62.886  1.00  0.00           H
ATOM   4525  HB3 TYR   291      37.386  34.441  63.806  1.00  0.00           H
ATOM   4526  CG  TYR   291      35.313  34.793  63.728  1.00  0.00           C
ATOM   4527  CD1 TYR   291      34.273  35.588  63.290  1.00  0.00           C
ATOM   4528  HD1 TYR   291      34.471  36.614  63.017  1.00  0.00           H
ATOM   4529  CE1 TYR   291      32.982  35.112  63.276  1.00  0.00           C
ATOM   4530  HE1 TYR   291      32.168  35.807  63.121  1.00  0.00           H
ATOM   4531  CZ  TYR   291      32.671  33.851  63.744  1.00  0.00           C
ATOM   4532  OH  TYR   291      31.384  33.511  63.906  1.00  0.00           O
ATOM   4533  HH  TYR   291      31.186  32.644  64.268  1.00  0.00           H
ATOM   4534  CE2 TYR   291      33.734  33.069  64.219  1.00  0.00           C
ATOM   4535  HE2 TYR   291      33.541  32.096  64.646  1.00  0.00           H
ATOM   4536  CD2 TYR   291      35.042  33.469  64.094  1.00  0.00           C
ATOM   4537  HD2 TYR   291      35.889  32.884  64.425  1.00  0.00           H
ATOM   4538  C   TYR   291      36.682  35.640  66.397  1.00  0.00           C
ATOM   4539  O   TYR   291      35.563  35.634  66.799  1.00  0.00           O
ATOM   4540  N   TYR   292      37.693  35.109  67.055  1.00  0.00           N
ATOM   4541  H   TYR   292      38.631  35.190  66.689  1.00  0.00           H
ATOM   4542  CA  TYR   292      37.453  34.287  68.294  1.00  0.00           C
ATOM   4543  HA  TYR   292      36.387  34.062  68.246  1.00  0.00           H
ATOM   4544  CB  TYR   292      38.242  32.974  68.194  1.00  0.00           C
ATOM   4545  HB2 TYR   292      39.271  33.206  68.471  1.00  0.00           H
ATOM   4546  HB3 TYR   292      37.888  32.308  68.980  1.00  0.00           H
ATOM   4547  CG  TYR   292      38.073  32.174  66.880  1.00  0.00           C
ATOM   4548  CD1 TYR   292      37.361  30.982  66.915  1.00  0.00           C
ATOM   4549  HD1 TYR   292      36.978  30.604  67.851  1.00  0.00           H
ATOM   4550  CE1 TYR   292      37.239  30.209  65.763  1.00  0.00           C
ATOM   4551  HE1 TYR   292      36.691  29.289  65.902  1.00  0.00           H
ATOM   4552  CZ  TYR   292      37.883  30.564  64.523  1.00  0.00           C
ATOM   4553  OH  TYR   292      37.658  29.916  63.386  1.00  0.00           O
ATOM   4554  HH  TYR   292      37.667  30.508  62.629  1.00  0.00           H
ATOM   4555  CE2 TYR   292      38.556  31.824  64.522  1.00  0.00           C
ATOM   4556  HE2 TYR   292      38.820  32.200  63.545  1.00  0.00           H
ATOM   4557  CD2 TYR   292      38.641  32.575  65.717  1.00  0.00           C
ATOM   4558  HD2 TYR   292      39.247  33.467  65.655  1.00  0.00           H
ATOM   4559  C   TYR   292      37.878  34.923  69.597  1.00  0.00           C
ATOM   4560  O   TYR   292      37.799  34.265  70.635  1.00  0.00           O
ATOM   4561  N   LEU   293      38.171  36.229  69.509  1.00  0.00           N
ATOM   4562  H   LEU   293      38.131  36.655  68.593  1.00  0.00           H
ATOM   4563  CA  LEU   293      38.767  36.957  70.683  1.00  0.00           C
ATOM   4564  HA  LEU   293      39.472  36.335  71.236  1.00  0.00           H
ATOM   4565  CB  LEU   293      39.541  38.234  70.173  1.00  0.00           C
ATOM   4566  HB2 LEU   293      38.873  38.909  69.638  1.00  0.00           H
ATOM   4567  HB3 LEU   293      39.832  38.795  71.061  1.00  0.00           H
ATOM   4568  CG  LEU   293      40.699  37.936  69.234  1.00  0.00           C
ATOM   4569  HG  LEU   293      40.234  37.420  68.394  1.00  0.00           H
ATOM   4570  CD1 LEU   293      41.254  39.227  68.744  1.00  0.00           C
ATOM   4571 HD11 LEU   293      41.902  38.999  67.899  1.00  0.00           H
ATOM   4572 HD12 LEU   293      41.529  39.815  69.619  1.00  0.00           H
ATOM   4573 HD13 LEU   293      40.435  39.699  68.200  1.00  0.00           H
ATOM   4574  CD2 LEU   293      41.769  37.047  69.856  1.00  0.00           C
ATOM   4575 HD21 LEU   293      42.156  37.463  70.786  1.00  0.00           H
ATOM   4576 HD22 LEU   293      41.407  36.023  69.947  1.00  0.00           H
ATOM   4577 HD23 LEU   293      42.632  36.937  69.198  1.00  0.00           H
ATOM   4578  C   LEU   293      37.809  37.225  71.873  1.00  0.00           C
ATOM   4579  O   LEU   293      38.177  37.223  73.044  1.00  0.00           O
ATOM   4580  N   GLY   294      36.525  37.489  71.571  1.00  0.00           N
ATOM   4581  H   GLY   294      36.181  37.336  70.634  1.00  0.00           H
ATOM   4582  CA  GLY   294      35.435  37.511  72.622  1.00  0.00           C
ATOM   4583  HA2 GLY   294      35.764  38.057  73.507  1.00  0.00           H
ATOM   4584  HA3 GLY   294      34.521  37.991  72.271  1.00  0.00           H
ATOM   4585  C   GLY   294      34.994  36.112  73.135  1.00  0.00           C
ATOM   4586  O   GLY   294      34.334  36.034  74.127  1.00  0.00           O
ATOM   4587  N   GLU   295      35.275  35.023  72.378  1.00  0.00           N
ATOM   4588  H   GLU   295      35.690  35.181  71.470  1.00  0.00           H
ATOM   4589  CA  GLU   295      34.972  33.680  72.781  1.00  0.00           C
ATOM   4590  HA  GLU   295      34.034  33.662  73.337  1.00  0.00           H
ATOM   4591  CB  GLU   295      34.709  32.860  71.416  1.00  0.00           C
ATOM   4592  HB2 GLU   295      33.894  33.246  70.803  1.00  0.00           H
ATOM   4593  HB3 GLU   295      35.588  32.736  70.785  1.00  0.00           H
ATOM   4594  CG  GLU   295      34.326  31.354  71.783  1.00  0.00           C
ATOM   4595  HG2 GLU   295      34.301  30.878  70.803  1.00  0.00           H
ATOM   4596  HG3 GLU   295      35.147  30.878  72.318  1.00  0.00           H
ATOM   4597  CD  GLU   295      33.145  31.215  72.670  1.00  0.00           C
ATOM   4598  OE1 GLU   295      32.276  32.112  72.638  1.00  0.00           O
ATOM   4599  OE2 GLU   295      33.082  30.170  73.368  1.00  0.00           O
ATOM   4600  C   GLU   295      35.990  33.057  73.647  1.00  0.00           C
ATOM   4601  O   GLU   295      35.566  32.489  74.654  1.00  0.00           O
ATOM   4602  N   ILE   296      37.314  33.287  73.494  1.00  0.00           N
ATOM   4603  H   ILE   296      37.560  33.843  72.686  1.00  0.00           H
ATOM   4604  CA  ILE   296      38.406  32.900  74.469  1.00  0.00           C
ATOM   4605  HA  ILE   296      38.468  31.816  74.555  1.00  0.00           H
ATOM   4606  CB  ILE   296      39.780  33.255  73.898  1.00  0.00           C
ATOM   4607  HB  ILE   296      39.718  34.327  73.711  1.00  0.00           H
ATOM   4608  CG2 ILE   296      40.950  33.133  74.825  1.00  0.00           C
ATOM   4609 HG21 ILE   296      41.771  33.769  74.495  1.00  0.00           H
ATOM   4610 HG22 ILE   296      41.411  32.146  74.872  1.00  0.00           H
ATOM   4611 HG23 ILE   296      40.829  33.475  75.853  1.00  0.00           H
ATOM   4612  CG1 ILE   296      40.018  32.531  72.543  1.00  0.00           C
ATOM   4613 HG12 ILE   296      40.354  31.513  72.735  1.00  0.00           H
ATOM   4614 HG13 ILE   296      39.089  32.407  71.987  1.00  0.00           H
ATOM   4615  CD1 ILE   296      41.022  33.295  71.553  1.00  0.00           C
ATOM   4616 HD11 ILE   296      42.029  33.275  71.971  1.00  0.00           H
ATOM   4617 HD12 ILE   296      40.745  34.334  71.373  1.00  0.00           H
ATOM   4618 HD13 ILE   296      41.071  32.655  70.672  1.00  0.00           H
ATOM   4619  C   ILE   296      38.177  33.667  75.783  1.00  0.00           C
ATOM   4620  O   ILE   296      38.405  33.074  76.842  1.00  0.00           O
ATOM   4621  N   LEU   297      37.610  34.836  75.724  1.00  0.00           N
ATOM   4622  H   LEU   297      37.463  35.139  74.772  1.00  0.00           H
ATOM   4623  CA  LEU   297      37.191  35.667  76.873  1.00  0.00           C
ATOM   4624  HA  LEU   297      37.963  35.492  77.622  1.00  0.00           H
ATOM   4625  CB  LEU   297      37.023  37.162  76.509  1.00  0.00           C
ATOM   4626  HB2 LEU   297      38.012  37.428  76.137  1.00  0.00           H
ATOM   4627  HB3 LEU   297      36.305  37.194  75.690  1.00  0.00           H
ATOM   4628  CG  LEU   297      36.590  38.062  77.635  1.00  0.00           C
ATOM   4629  HG  LEU   297      35.821  37.564  78.226  1.00  0.00           H
ATOM   4630  CD1 LEU   297      37.670  38.318  78.694  1.00  0.00           C
ATOM   4631 HD11 LEU   297      38.442  37.550  78.650  1.00  0.00           H
ATOM   4632 HD12 LEU   297      37.223  38.642  79.634  1.00  0.00           H
ATOM   4633 HD13 LEU   297      38.203  39.200  78.335  1.00  0.00           H
ATOM   4634  CD2 LEU   297      35.925  39.359  77.251  1.00  0.00           C
ATOM   4635 HD21 LEU   297      34.995  39.272  76.689  1.00  0.00           H
ATOM   4636 HD22 LEU   297      35.724  40.024  78.090  1.00  0.00           H
ATOM   4637 HD23 LEU   297      36.623  39.902  76.613  1.00  0.00           H
ATOM   4638  C   LEU   297      35.987  35.010  77.554  1.00  0.00           C
ATOM   4639  O   LEU   297      35.870  34.983  78.806  1.00  0.00           O
ATOM   4640  N   ARG   298      34.998  34.566  76.732  1.00  0.00           N
ATOM   4641  H   ARG   298      35.070  34.706  75.735  1.00  0.00           H
ATOM   4642  CA  ARG   298      33.768  33.986  77.325  1.00  0.00           C
ATOM   4643  HA  ARG   298      33.380  34.616  78.126  1.00  0.00           H
ATOM   4644  CB  ARG   298      32.798  33.649  76.216  1.00  0.00           C
ATOM   4645  HB2 ARG   298      32.690  34.448  75.482  1.00  0.00           H
ATOM   4646  HB3 ARG   298      33.102  32.851  75.539  1.00  0.00           H
ATOM   4647  CG  ARG   298      31.359  33.222  76.766  1.00  0.00           C
ATOM   4648  HG2 ARG   298      31.555  32.531  77.587  1.00  0.00           H
ATOM   4649  HG3 ARG   298      30.880  34.157  77.053  1.00  0.00           H
ATOM   4650  CD  ARG   298      30.429  32.620  75.651  1.00  0.00           C
ATOM   4651  HD2 ARG   298      29.421  32.410  76.009  1.00  0.00           H
ATOM   4652  HD3 ARG   298      30.346  33.217  74.742  1.00  0.00           H
ATOM   4653  NE  ARG   298      31.017  31.274  75.198  1.00  0.00           N
ATOM   4654  HE  ARG   298      31.555  31.346  74.347  1.00  0.00           H
ATOM   4655  CZ  ARG   298      30.966  30.097  75.851  1.00  0.00           C
ATOM   4656  NH1 ARG   298      30.257  29.892  76.958  1.00  0.00           N
ATOM   4657 HH11 ARG   298      29.745  30.662  77.365  1.00  0.00           H
ATOM   4658 HH12 ARG   298      30.187  28.985  77.397  1.00  0.00           H
ATOM   4659  NH2 ARG   298      31.682  29.098  75.485  1.00  0.00           N
ATOM   4660 HH21 ARG   298      32.284  29.330  74.708  1.00  0.00           H
ATOM   4661 HH22 ARG   298      31.482  28.195  75.890  1.00  0.00           H
ATOM   4662  C   ARG   298      34.132  32.696  78.027  1.00  0.00           C
ATOM   4663  O   ARG   298      33.750  32.486  79.209  1.00  0.00           O
ATOM   4664  N   LEU   299      34.966  31.824  77.414  1.00  0.00           N
ATOM   4665  H   LEU   299      35.293  32.099  76.499  1.00  0.00           H
ATOM   4666  CA  LEU   299      35.535  30.619  77.972  1.00  0.00           C
ATOM   4667  HA  LEU   299      34.753  29.915  78.256  1.00  0.00           H
ATOM   4668  CB  LEU   299      36.268  29.922  76.815  1.00  0.00           C
ATOM   4669  HB2 LEU   299      36.932  30.632  76.322  1.00  0.00           H
ATOM   4670  HB3 LEU   299      36.927  29.222  77.330  1.00  0.00           H
ATOM   4671  CG  LEU   299      35.345  29.262  75.789  1.00  0.00           C
ATOM   4672  HG  LEU   299      34.551  29.931  75.456  1.00  0.00           H
ATOM   4673  CD1 LEU   299      36.247  28.724  74.612  1.00  0.00           C
ATOM   4674 HD11 LEU   299      36.732  27.786  74.887  1.00  0.00           H
ATOM   4675 HD12 LEU   299      37.004  29.420  74.252  1.00  0.00           H
ATOM   4676 HD13 LEU   299      35.504  28.539  73.838  1.00  0.00           H
ATOM   4677  CD2 LEU   299      34.612  28.093  76.451  1.00  0.00           C
ATOM   4678 HD21 LEU   299      34.153  27.582  75.604  1.00  0.00           H
ATOM   4679 HD22 LEU   299      35.353  27.382  76.817  1.00  0.00           H
ATOM   4680 HD23 LEU   299      33.902  28.340  77.241  1.00  0.00           H
ATOM   4681  C   LEU   299      36.440  30.910  79.195  1.00  0.00           C
ATOM   4682  O   LEU   299      36.189  30.198  80.181  1.00  0.00           O
ATOM   4683  N   ALA   300      37.290  31.931  79.280  1.00  0.00           N
ATOM   4684  H   ALA   300      37.593  32.382  78.430  1.00  0.00           H
ATOM   4685  CA  ALA   300      38.191  32.038  80.413  1.00  0.00           C
ATOM   4686  HA  ALA   300      38.505  31.023  80.651  1.00  0.00           H
ATOM   4687  CB  ALA   300      39.353  32.996  79.998  1.00  0.00           C
ATOM   4688  HB1 ALA   300      38.997  33.991  79.733  1.00  0.00           H
ATOM   4689  HB2 ALA   300      39.831  32.619  79.093  1.00  0.00           H
ATOM   4690  HB3 ALA   300      40.073  33.094  80.810  1.00  0.00           H
ATOM   4691  C   ALA   300      37.355  32.542  81.626  1.00  0.00           C
ATOM   4692  O   ALA   300      37.626  32.166  82.780  1.00  0.00           O
ATOM   4693  N   LEU   301      36.423  33.502  81.385  1.00  0.00           N
ATOM   4694  H   LEU   301      36.083  33.703  80.455  1.00  0.00           H
ATOM   4695  CA  LEU   301      35.533  33.993  82.511  1.00  0.00           C
ATOM   4696  HA  LEU   301      36.215  34.187  83.338  1.00  0.00           H
ATOM   4697  CB  LEU   301      34.747  35.216  82.032  1.00  0.00           C
ATOM   4698  HB2 LEU   301      34.014  34.991  81.257  1.00  0.00           H
ATOM   4699  HB3 LEU   301      34.165  35.562  82.886  1.00  0.00           H
ATOM   4700  CG  LEU   301      35.583  36.483  81.673  1.00  0.00           C
ATOM   4701  HG  LEU   301      36.322  36.235  80.911  1.00  0.00           H
ATOM   4702  CD1 LEU   301      34.679  37.491  81.107  1.00  0.00           C
ATOM   4703 HD11 LEU   301      34.235  37.061  80.208  1.00  0.00           H
ATOM   4704 HD12 LEU   301      35.180  38.378  80.720  1.00  0.00           H
ATOM   4705 HD13 LEU   301      33.864  37.588  81.825  1.00  0.00           H
ATOM   4706  CD2 LEU   301      36.450  36.954  82.825  1.00  0.00           C
ATOM   4707 HD21 LEU   301      37.020  37.846  82.573  1.00  0.00           H
ATOM   4708 HD22 LEU   301      35.804  37.218  83.663  1.00  0.00           H
ATOM   4709 HD23 LEU   301      37.123  36.120  83.022  1.00  0.00           H
ATOM   4710  C   LEU   301      34.571  32.956  83.059  1.00  0.00           C
ATOM   4711  O   LEU   301      34.523  32.861  84.303  1.00  0.00           O
ATOM   4712  N   MET   302      34.009  32.079  82.182  1.00  0.00           N
ATOM   4713  H   MET   302      34.310  32.217  81.228  1.00  0.00           H
ATOM   4714  CA  MET   302      33.211  30.999  82.597  1.00  0.00           C
ATOM   4715  HA  MET   302      32.313  31.303  83.136  1.00  0.00           H
ATOM   4716  CB  MET   302      32.553  30.410  81.328  1.00  0.00           C
ATOM   4717  HB2 MET   302      31.916  31.148  80.842  1.00  0.00           H
ATOM   4718  HB3 MET   302      33.343  30.245  80.596  1.00  0.00           H
ATOM   4719  CG  MET   302      31.839  29.111  81.409  1.00  0.00           C
ATOM   4720  HG2 MET   302      31.676  28.724  80.403  1.00  0.00           H
ATOM   4721  HG3 MET   302      32.513  28.473  81.981  1.00  0.00           H
ATOM   4722  SD  MET   302      30.264  28.870  82.280  1.00  0.00           S
ATOM   4723  CE  MET   302      29.269  30.117  81.602  1.00  0.00           C
ATOM   4724  HE1 MET   302      29.620  31.092  81.938  1.00  0.00           H
ATOM   4725  HE2 MET   302      29.359  30.175  80.518  1.00  0.00           H
ATOM   4726  HE3 MET   302      28.261  29.853  81.925  1.00  0.00           H
ATOM   4727  C   MET   302      33.949  29.939  83.504  1.00  0.00           C
ATOM   4728  O   MET   302      33.455  29.602  84.637  1.00  0.00           O
ATOM   4729  N   ASP   303      35.207  29.638  83.256  1.00  0.00           N
ATOM   4730  H   ASP   303      35.614  29.879  82.364  1.00  0.00           H
ATOM   4731  CA  ASP   303      36.056  28.886  84.186  1.00  0.00           C
ATOM   4732  HA  ASP   303      35.612  27.896  84.281  1.00  0.00           H
ATOM   4733  CB  ASP   303      37.422  28.698  83.417  1.00  0.00           C
ATOM   4734  HB2 ASP   303      37.178  28.343  82.415  1.00  0.00           H
ATOM   4735  HB3 ASP   303      37.770  29.712  83.217  1.00  0.00           H
ATOM   4736  CG  ASP   303      38.424  27.755  84.125  1.00  0.00           C
ATOM   4737  OD1 ASP   303      38.115  27.207  85.186  1.00  0.00           O
ATOM   4738  OD2 ASP   303      39.532  27.545  83.627  1.00  0.00           O
ATOM   4739  C   ASP   303      36.114  29.642  85.618  1.00  0.00           C
ATOM   4740  O   ASP   303      35.995  28.979  86.669  1.00  0.00           O
ATOM   4741  N   MET   304      36.353  30.957  85.629  1.00  0.00           N
ATOM   4742  H   MET   304      36.265  31.469  84.763  1.00  0.00           H
ATOM   4743  CA  MET   304      36.403  31.691  86.880  1.00  0.00           C
ATOM   4744  HA  MET   304      37.062  31.233  87.618  1.00  0.00           H
ATOM   4745  CB  MET   304      37.000  33.147  86.684  1.00  0.00           C
ATOM   4746  HB2 MET   304      36.505  33.635  85.843  1.00  0.00           H
ATOM   4747  HB3 MET   304      36.919  33.666  87.639  1.00  0.00           H
ATOM   4748  CG  MET   304      38.484  33.001  86.251  1.00  0.00           C
ATOM   4749  HG2 MET   304      38.509  32.476  85.296  1.00  0.00           H
ATOM   4750  HG3 MET   304      38.834  34.018  86.080  1.00  0.00           H
ATOM   4751  SD  MET   304      39.689  32.174  87.392  1.00  0.00           S
ATOM   4752  CE  MET   304      39.879  30.499  86.759  1.00  0.00           C
ATOM   4753  HE1 MET   304      39.946  30.411  85.674  1.00  0.00           H
ATOM   4754  HE2 MET   304      40.879  30.208  87.079  1.00  0.00           H
ATOM   4755  HE3 MET   304      39.031  29.912  87.113  1.00  0.00           H
ATOM   4756  C   MET   304      35.013  31.697  87.543  1.00  0.00           C
ATOM   4757  O   MET   304      34.870  31.712  88.799  1.00  0.00           O
ATOM   4758  N   TYR   305      33.929  31.586  86.801  1.00  0.00           N
ATOM   4759  H   TYR   305      33.982  31.688  85.798  1.00  0.00           H
ATOM   4760  CA  TYR   305      32.566  31.433  87.381  1.00  0.00           C
ATOM   4761  HA  TYR   305      32.435  32.152  88.189  1.00  0.00           H
ATOM   4762  CB  TYR   305      31.442  31.659  86.330  1.00  0.00           C
ATOM   4763  HB2 TYR   305      31.265  32.730  86.236  1.00  0.00           H
ATOM   4764  HB3 TYR   305      31.794  31.405  85.330  1.00  0.00           H
ATOM   4765  CG  TYR   305      30.107  30.959  86.602  1.00  0.00           C
ATOM   4766  CD1 TYR   305      29.368  31.161  87.826  1.00  0.00           C
ATOM   4767  HD1 TYR   305      29.727  31.974  88.441  1.00  0.00           H
ATOM   4768  CE1 TYR   305      28.331  30.283  88.251  1.00  0.00           C
ATOM   4769  HE1 TYR   305      27.834  30.432  89.197  1.00  0.00           H
ATOM   4770  CZ  TYR   305      27.906  29.235  87.363  1.00  0.00           C
ATOM   4771  OH  TYR   305      26.859  28.457  87.794  1.00  0.00           O
ATOM   4772  HH  TYR   305      26.325  28.979  88.398  1.00  0.00           H
ATOM   4773  CE2 TYR   305      28.519  29.135  86.077  1.00  0.00           C
ATOM   4774  HE2 TYR   305      28.165  28.458  85.313  1.00  0.00           H
ATOM   4775  CD2 TYR   305      29.661  29.864  85.785  1.00  0.00           C
ATOM   4776  HD2 TYR   305      30.242  29.700  84.890  1.00  0.00           H
ATOM   4777  C   TYR   305      32.336  30.045  87.948  1.00  0.00           C
ATOM   4778  O   TYR   305      31.900  29.942  89.088  1.00  0.00           O
ATOM   4779  N   LYS   306      32.679  28.984  87.262  1.00  0.00           N
ATOM   4780  H   LYS   306      33.003  29.077  86.310  1.00  0.00           H
ATOM   4781  CA  LYS   306      32.595  27.540  87.643  1.00  0.00           C
ATOM   4782  HA  LYS   306      31.594  27.382  88.046  1.00  0.00           H
ATOM   4783  CB  LYS   306      32.836  26.743  86.334  1.00  0.00           C
ATOM   4784  HB2 LYS   306      33.614  27.316  85.827  1.00  0.00           H
ATOM   4785  HB3 LYS   306      33.120  25.727  86.609  1.00  0.00           H
ATOM   4786  CG  LYS   306      31.573  26.652  85.489  1.00  0.00           C
ATOM   4787  HG2 LYS   306      30.782  26.145  86.044  1.00  0.00           H
ATOM   4788  HG3 LYS   306      31.250  27.678  85.313  1.00  0.00           H
ATOM   4789  CD  LYS   306      31.877  25.964  84.173  1.00  0.00           C
ATOM   4790  HD2 LYS   306      32.384  26.675  83.522  1.00  0.00           H
ATOM   4791  HD3 LYS   306      32.473  25.066  84.342  1.00  0.00           H
ATOM   4792  CE  LYS   306      30.521  25.619  83.495  1.00  0.00           C
ATOM   4793  HE2 LYS   306      29.947  25.087  84.254  1.00  0.00           H
ATOM   4794  HE3 LYS   306      30.040  26.516  83.103  1.00  0.00           H
ATOM   4795  NZ  LYS   306      30.831  24.778  82.295  1.00  0.00           N
ATOM   4796  HZ1 LYS   306      31.548  25.282  81.793  1.00  0.00           H
ATOM   4797  HZ2 LYS   306      29.971  24.722  81.768  1.00  0.00           H
ATOM   4798  HZ3 LYS   306      31.216  23.856  82.437  1.00  0.00           H
ATOM   4799  C   LYS   306      33.594  27.235  88.785  1.00  0.00           C
ATOM   4800  O   LYS   306      33.277  26.391  89.608  1.00  0.00           O
ATOM   4801  N   GLN   307      34.697  27.947  88.835  1.00  0.00           N
ATOM   4802  H   GLN   307      34.906  28.676  88.167  1.00  0.00           H
ATOM   4803  CA  GLN   307      35.518  27.897  89.995  1.00  0.00           C
ATOM   4804  HA  GLN   307      35.364  26.973  90.554  1.00  0.00           H
ATOM   4805  CB  GLN   307      37.032  27.988  89.581  1.00  0.00           C
ATOM   4806  HB2 GLN   307      37.165  28.915  89.025  1.00  0.00           H
ATOM   4807  HB3 GLN   307      37.656  28.034  90.473  1.00  0.00           H
ATOM   4808  CG  GLN   307      37.520  26.683  88.826  1.00  0.00           C
ATOM   4809  HG2 GLN   307      37.265  25.725  89.278  1.00  0.00           H
ATOM   4810  HG3 GLN   307      37.095  26.769  87.827  1.00  0.00           H
ATOM   4811  CD  GLN   307      39.081  26.666  88.754  1.00  0.00           C
ATOM   4812  OE1 GLN   307      39.778  26.524  89.709  1.00  0.00           O
ATOM   4813  NE2 GLN   307      39.717  27.087  87.682  1.00  0.00           N
ATOM   4814 HE21 GLN   307      40.704  27.278  87.791  1.00  0.00           H
ATOM   4815 HE22 GLN   307      39.207  27.290  86.834  1.00  0.00           H
ATOM   4816  C   GLN   307      35.165  28.980  91.144  1.00  0.00           C
ATOM   4817  O   GLN   307      35.909  29.201  92.092  1.00  0.00           O
ATOM   4818  N   GLY   308      33.986  29.506  91.074  1.00  0.00           N
ATOM   4819  H   GLY   308      33.427  29.418  90.239  1.00  0.00           H
ATOM   4820  CA  GLY   308      33.322  30.179  92.192  1.00  0.00           C
ATOM   4821  HA2 GLY   308      32.278  30.304  91.906  1.00  0.00           H
ATOM   4822  HA3 GLY   308      33.311  29.572  93.096  1.00  0.00           H
ATOM   4823  C   GLY   308      33.812  31.543  92.586  1.00  0.00           C
ATOM   4824  O   GLY   308      33.392  32.097  93.588  1.00  0.00           O
ATOM   4825  N   PHE   309      34.807  32.102  91.911  1.00  0.00           N
ATOM   4826  H   PHE   309      35.273  31.447  91.298  1.00  0.00           H
ATOM   4827  CA  PHE   309      35.304  33.429  92.089  1.00  0.00           C
ATOM   4828  HA  PHE   309      35.466  33.553  93.159  1.00  0.00           H
ATOM   4829  CB  PHE   309      36.709  33.519  91.466  1.00  0.00           C
ATOM   4830  HB2 PHE   309      36.672  33.357  90.388  1.00  0.00           H
ATOM   4831  HB3 PHE   309      37.133  34.482  91.749  1.00  0.00           H
ATOM   4832  CG  PHE   309      37.737  32.578  92.051  1.00  0.00           C
ATOM   4833  CD1 PHE   309      38.374  32.953  93.244  1.00  0.00           C
ATOM   4834  HD1 PHE   309      38.013  33.829  93.762  1.00  0.00           H
ATOM   4835  CE1 PHE   309      39.423  32.178  93.832  1.00  0.00           C
ATOM   4836  HE1 PHE   309      39.832  32.563  94.754  1.00  0.00           H
ATOM   4837  CZ  PHE   309      39.712  30.946  93.165  1.00  0.00           C
ATOM   4838  HZ  PHE   309      40.496  30.323  93.569  1.00  0.00           H
ATOM   4839  CE2 PHE   309      39.146  30.604  91.927  1.00  0.00           C
ATOM   4840  HE2 PHE   309      39.400  29.680  91.428  1.00  0.00           H
ATOM   4841  CD2 PHE   309      38.174  31.458  91.351  1.00  0.00           C
ATOM   4842  HD2 PHE   309      37.816  31.361  90.336  1.00  0.00           H
ATOM   4843  C   PHE   309      34.323  34.538  91.628  1.00  0.00           C
ATOM   4844  O   PHE   309      34.024  35.487  92.340  1.00  0.00           O
ATOM   4845  N   ILE   310      33.771  34.503  90.444  1.00  0.00           N
ATOM   4846  H   ILE   310      33.998  33.658  89.939  1.00  0.00           H
ATOM   4847  CA  ILE   310      33.081  35.658  89.805  1.00  0.00           C
ATOM   4848  HA  ILE   310      33.035  36.526  90.463  1.00  0.00           H
ATOM   4849  CB  ILE   310      33.914  36.328  88.627  1.00  0.00           C
ATOM   4850  HB  ILE   310      33.394  37.257  88.392  1.00  0.00           H
ATOM   4851  CG2 ILE   310      35.322  36.767  89.075  1.00  0.00           C
ATOM   4852 HG21 ILE   310      35.969  35.906  89.240  1.00  0.00           H
ATOM   4853 HG22 ILE   310      35.275  37.260  90.046  1.00  0.00           H
ATOM   4854 HG23 ILE   310      35.865  37.496  88.473  1.00  0.00           H
ATOM   4855  CG1 ILE   310      34.057  35.528  87.400  1.00  0.00           C
ATOM   4856 HG12 ILE   310      34.571  34.605  87.666  1.00  0.00           H
ATOM   4857 HG13 ILE   310      33.022  35.326  87.126  1.00  0.00           H
ATOM   4858  CD1 ILE   310      34.742  36.079  86.086  1.00  0.00           C
ATOM   4859 HD11 ILE   310      34.254  37.006  85.783  1.00  0.00           H
ATOM   4860 HD12 ILE   310      34.541  35.351  85.301  1.00  0.00           H
ATOM   4861 HD13 ILE   310      35.828  36.178  86.096  1.00  0.00           H
ATOM   4862  C   ILE   310      31.706  35.257  89.349  1.00  0.00           C
ATOM   4863  O   ILE   310      31.554  34.036  89.044  1.00  0.00           O
ATOM   4864  N   PHE   311      30.787  36.179  89.119  1.00  0.00           N
ATOM   4865  H   PHE   311      30.990  37.133  89.379  1.00  0.00           H
ATOM   4866  CA  PHE   311      29.432  35.997  88.604  1.00  0.00           C
ATOM   4867  HA  PHE   311      29.039  37.008  88.495  1.00  0.00           H
ATOM   4868  CB  PHE   311      29.551  35.547  87.130  1.00  0.00           C
ATOM   4869  HB2 PHE   311      29.851  34.502  87.214  1.00  0.00           H
ATOM   4870  HB3 PHE   311      28.574  35.468  86.654  1.00  0.00           H
ATOM   4871  CG  PHE   311      30.455  36.278  86.144  1.00  0.00           C
ATOM   4872  CD1 PHE   311      30.961  37.578  86.359  1.00  0.00           C
ATOM   4873  HD1 PHE   311      31.049  38.025  87.339  1.00  0.00           H
ATOM   4874  CE1 PHE   311      31.635  38.219  85.321  1.00  0.00           C
ATOM   4875  HE1 PHE   311      32.035  39.215  85.440  1.00  0.00           H
ATOM   4876  CZ  PHE   311      31.664  37.721  84.042  1.00  0.00           C
ATOM   4877  HZ  PHE   311      32.241  38.195  83.262  1.00  0.00           H
ATOM   4878  CE2 PHE   311      31.210  36.428  83.795  1.00  0.00           C
ATOM   4879  HE2 PHE   311      31.351  35.986  82.820  1.00  0.00           H
ATOM   4880  CD2 PHE   311      30.585  35.706  84.831  1.00  0.00           C
ATOM   4881  HD2 PHE   311      30.123  34.743  84.676  1.00  0.00           H
ATOM   4882  C   PHE   311      28.546  35.115  89.481  1.00  0.00           C
ATOM   4883  O   PHE   311      27.622  34.476  89.033  1.00  0.00           O
ATOM   4884  N   LYS   312      28.780  35.205  90.818  1.00  0.00           N
ATOM   4885  H   LYS   312      29.391  35.910  91.206  1.00  0.00           H
ATOM   4886  CA  LYS   312      27.998  34.565  91.899  1.00  0.00           C
ATOM   4887  HA  LYS   312      27.882  33.512  91.642  1.00  0.00           H
ATOM   4888  CB  LYS   312      28.609  34.830  93.260  1.00  0.00           C
ATOM   4889  HB2 LYS   312      28.665  35.874  93.570  1.00  0.00           H
ATOM   4890  HB3 LYS   312      28.017  34.399  94.067  1.00  0.00           H
ATOM   4891  CG  LYS   312      29.982  34.286  93.433  1.00  0.00           C
ATOM   4892  HG2 LYS   312      29.908  33.239  93.727  1.00  0.00           H
ATOM   4893  HG3 LYS   312      30.501  34.506  92.501  1.00  0.00           H
ATOM   4894  CD  LYS   312      30.609  35.149  94.525  1.00  0.00           C
ATOM   4895  HD2 LYS   312      30.860  36.138  94.141  1.00  0.00           H
ATOM   4896  HD3 LYS   312      30.026  35.188  95.446  1.00  0.00           H
ATOM   4897  CE  LYS   312      31.875  34.327  94.821  1.00  0.00           C
ATOM   4898  HE2 LYS   312      31.561  33.377  95.255  1.00  0.00           H
ATOM   4899  HE3 LYS   312      32.458  34.288  93.900  1.00  0.00           H
ATOM   4900  NZ  LYS   312      32.576  34.967  95.924  1.00  0.00           N
ATOM   4901  HZ1 LYS   312      33.264  35.658  95.659  1.00  0.00           H
ATOM   4902  HZ2 LYS   312      33.053  34.264  96.472  1.00  0.00           H
ATOM   4903  HZ3 LYS   312      32.034  35.578  96.517  1.00  0.00           H
ATOM   4904  C   LYS   312      26.554  35.210  91.909  1.00  0.00           C
ATOM   4905  O   LYS   312      26.399  36.442  91.965  1.00  0.00           O
ATOM   4906  N   ASN   313      25.531  34.291  91.843  1.00  0.00           N
ATOM   4907  H   ASN   313      25.838  33.339  91.982  1.00  0.00           H
ATOM   4908  CA  ASN   313      24.059  34.541  91.713  1.00  0.00           C
ATOM   4909  HA  ASN   313      23.600  33.568  91.540  1.00  0.00           H
ATOM   4910  CB  ASN   313      23.513  35.119  93.024  1.00  0.00           C
ATOM   4911  HB2 ASN   313      23.757  36.175  93.138  1.00  0.00           H
ATOM   4912  HB3 ASN   313      22.424  35.092  92.972  1.00  0.00           H
ATOM   4913  CG  ASN   313      23.825  34.342  94.265  1.00  0.00           C
ATOM   4914  OD1 ASN   313      24.578  34.783  95.103  1.00  0.00           O
ATOM   4915  ND2 ASN   313      23.364  33.108  94.356  1.00  0.00           N
ATOM   4916 HD21 ASN   313      22.735  32.738  93.659  1.00  0.00           H
ATOM   4917 HD22 ASN   313      23.616  32.624  95.206  1.00  0.00           H
ATOM   4918  C   ASN   313      23.589  35.220  90.474  1.00  0.00           C
ATOM   4919  O   ASN   313      22.447  35.674  90.494  1.00  0.00           O
ATOM   4920  N   GLN   314      24.416  35.313  89.462  1.00  0.00           N
ATOM   4921  H   GLN   314      25.310  34.844  89.506  1.00  0.00           H
ATOM   4922  CA  GLN   314      24.155  36.057  88.242  1.00  0.00           C
ATOM   4923  HA  GLN   314      23.521  36.917  88.456  1.00  0.00           H
ATOM   4924  CB  GLN   314      25.452  36.731  87.793  1.00  0.00           C
ATOM   4925  HB2 GLN   314      26.136  35.903  87.608  1.00  0.00           H
ATOM   4926  HB3 GLN   314      25.401  37.343  86.892  1.00  0.00           H
ATOM   4927  CG  GLN   314      26.109  37.645  88.831  1.00  0.00           C
ATOM   4928  HG2 GLN   314      26.593  37.102  89.642  1.00  0.00           H
ATOM   4929  HG3 GLN   314      26.895  38.259  88.391  1.00  0.00           H
ATOM   4930  CD  GLN   314      25.058  38.567  89.405  1.00  0.00           C
ATOM   4931  OE1 GLN   314      24.502  39.340  88.571  1.00  0.00           O
ATOM   4932  NE2 GLN   314      24.756  38.508  90.708  1.00  0.00           N
ATOM   4933 HE21 GLN   314      24.027  39.138  91.012  1.00  0.00           H
ATOM   4934 HE22 GLN   314      25.198  37.757  91.218  1.00  0.00           H
ATOM   4935  C   GLN   314      23.569  35.254  87.062  1.00  0.00           C
ATOM   4936  O   GLN   314      23.818  34.043  87.052  1.00  0.00           O
ATOM   4937  N   ASP   315      22.782  35.878  86.220  1.00  0.00           N
ATOM   4938  H   ASP   315      22.687  36.848  86.483  1.00  0.00           H
ATOM   4939  CA  ASP   315      22.246  35.259  84.981  1.00  0.00           C
ATOM   4940  HA  ASP   315      21.639  34.406  85.284  1.00  0.00           H
ATOM   4941  CB  ASP   315      21.197  36.195  84.363  1.00  0.00           C
ATOM   4942  HB2 ASP   315      20.304  36.380  84.959  1.00  0.00           H
ATOM   4943  HB3 ASP   315      21.647  37.132  84.033  1.00  0.00           H
ATOM   4944  CG  ASP   315      20.540  35.494  83.194  1.00  0.00           C
ATOM   4945  OD1 ASP   315      20.818  34.276  82.941  1.00  0.00           O
ATOM   4946  OD2 ASP   315      19.787  36.115  82.429  1.00  0.00           O
ATOM   4947  C   ASP   315      23.364  34.917  84.032  1.00  0.00           C
ATOM   4948  O   ASP   315      23.944  35.797  83.395  1.00  0.00           O
ATOM   4949  N   LEU   316      23.594  33.634  83.767  1.00  0.00           N
ATOM   4950  H   LEU   316      22.915  32.977  84.123  1.00  0.00           H
ATOM   4951  CA  LEU   316      24.612  33.176  82.831  1.00  0.00           C
ATOM   4952  HA  LEU   316      25.044  34.009  82.276  1.00  0.00           H
ATOM   4953  CB  LEU   316      25.744  32.566  83.715  1.00  0.00           C
ATOM   4954  HB2 LEU   316      25.234  31.851  84.358  1.00  0.00           H
ATOM   4955  HB3 LEU   316      26.449  32.063  83.053  1.00  0.00           H
ATOM   4956  CG  LEU   316      26.475  33.448  84.681  1.00  0.00           C
ATOM   4957  HG  LEU   316      25.720  33.912  85.315  1.00  0.00           H
ATOM   4958  CD1 LEU   316      27.460  32.637  85.580  1.00  0.00           C
ATOM   4959 HD11 LEU   316      27.807  33.301  86.371  1.00  0.00           H
ATOM   4960 HD12 LEU   316      28.209  32.204  84.917  1.00  0.00           H
ATOM   4961 HD13 LEU   316      26.850  31.804  85.930  1.00  0.00           H
ATOM   4962  CD2 LEU   316      27.298  34.439  83.890  1.00  0.00           C
ATOM   4963 HD21 LEU   316      28.027  33.891  83.293  1.00  0.00           H
ATOM   4964 HD22 LEU   316      26.745  34.869  83.055  1.00  0.00           H
ATOM   4965 HD23 LEU   316      27.837  35.116  84.553  1.00  0.00           H
ATOM   4966  C   LEU   316      24.049  32.259  81.771  1.00  0.00           C
ATOM   4967  O   LEU   316      24.855  31.543  81.071  1.00  0.00           O
ATOM   4968  N   SER   317      22.748  32.239  81.599  1.00  0.00           N
ATOM   4969  H   SER   317      22.250  32.979  82.072  1.00  0.00           H
ATOM   4970  CA  SER   317      22.086  31.505  80.509  1.00  0.00           C
ATOM   4971  HA  SER   317      22.220  30.430  80.624  1.00  0.00           H
ATOM   4972  CB  SER   317      20.609  31.704  80.633  1.00  0.00           C
ATOM   4973  HB2 SER   317      20.126  31.148  79.829  1.00  0.00           H
ATOM   4974  HB3 SER   317      20.330  31.344  81.624  1.00  0.00           H
ATOM   4975  OG  SER   317      20.410  33.111  80.573  1.00  0.00           O
ATOM   4976  HG  SER   317      20.509  33.497  81.447  1.00  0.00           H
ATOM   4977  C   SER   317      22.481  31.939  79.103  1.00  0.00           C
ATOM   4978  O   SER   317      22.579  30.993  78.275  1.00  0.00           O
ATOM   4979  N   LYS   318      22.721  33.225  78.827  1.00  0.00           N
ATOM   4980  H   LYS   318      22.507  33.892  79.554  1.00  0.00           H
ATOM   4981  CA  LYS   318      23.222  33.709  77.575  1.00  0.00           C
ATOM   4982  HA  LYS   318      22.955  33.101  76.712  1.00  0.00           H
ATOM   4983  CB  LYS   318      22.647  35.109  77.251  1.00  0.00           C
ATOM   4984  HB2 LYS   318      21.580  34.886  77.287  1.00  0.00           H
ATOM   4985  HB3 LYS   318      22.969  35.829  78.004  1.00  0.00           H
ATOM   4986  CG  LYS   318      22.983  35.671  75.888  1.00  0.00           C
ATOM   4987  HG2 LYS   318      24.070  35.655  75.812  1.00  0.00           H
ATOM   4988  HG3 LYS   318      22.386  35.123  75.160  1.00  0.00           H
ATOM   4989  CD  LYS   318      22.561  37.148  75.806  1.00  0.00           C
ATOM   4990  HD2 LYS   318      21.475  37.180  75.888  1.00  0.00           H
ATOM   4991  HD3 LYS   318      22.966  37.691  76.660  1.00  0.00           H
ATOM   4992  CE  LYS   318      22.926  37.718  74.456  1.00  0.00           C
ATOM   4993  HE2 LYS   318      23.962  37.452  74.244  1.00  0.00           H
ATOM   4994  HE3 LYS   318      22.339  37.261  73.659  1.00  0.00           H
ATOM   4995  NZ  LYS   318      22.599  39.197  74.485  1.00  0.00           N
ATOM   4996  HZ1 LYS   318      22.934  39.636  73.639  1.00  0.00           H
ATOM   4997  HZ2 LYS   318      23.157  39.620  75.213  1.00  0.00           H
ATOM   4998  HZ3 LYS   318      21.631  39.479  74.536  1.00  0.00           H
ATOM   4999  C   LYS   318      24.739  33.682  77.541  1.00  0.00           C
ATOM   5000  O   LYS   318      25.334  33.444  76.519  1.00  0.00           O
ATOM   5001  N   PHE   319      25.404  33.715  78.657  1.00  0.00           N
ATOM   5002  H   PHE   319      24.935  34.153  79.437  1.00  0.00           H
ATOM   5003  CA  PHE   319      26.890  33.604  78.752  1.00  0.00           C
ATOM   5004  HA  PHE   319      27.167  34.359  78.016  1.00  0.00           H
ATOM   5005  CB  PHE   319      27.401  34.236  80.097  1.00  0.00           C
ATOM   5006  HB2 PHE   319      26.840  35.162  80.228  1.00  0.00           H
ATOM   5007  HB3 PHE   319      27.380  33.444  80.846  1.00  0.00           H
ATOM   5008  CG  PHE   319      28.770  34.804  79.999  1.00  0.00           C
ATOM   5009  CD1 PHE   319      29.005  36.125  79.545  1.00  0.00           C
ATOM   5010  HD1 PHE   319      28.147  36.672  79.186  1.00  0.00           H
ATOM   5011  CE1 PHE   319      30.300  36.589  79.326  1.00  0.00           C
ATOM   5012  HE1 PHE   319      30.378  37.561  78.860  1.00  0.00           H
ATOM   5013  CZ  PHE   319      31.372  35.701  79.453  1.00  0.00           C
ATOM   5014  HZ  PHE   319      32.376  36.077  79.331  1.00  0.00           H
ATOM   5015  CE2 PHE   319      31.168  34.461  80.157  1.00  0.00           C
ATOM   5016  HE2 PHE   319      32.031  33.929  80.529  1.00  0.00           H
ATOM   5017  CD2 PHE   319      29.879  33.988  80.326  1.00  0.00           C
ATOM   5018  HD2 PHE   319      29.689  32.967  80.624  1.00  0.00           H
ATOM   5019  C   PHE   319      27.494  32.234  78.403  1.00  0.00           C
ATOM   5020  O   PHE   319      28.673  32.051  78.156  1.00  0.00           O
ATOM   5021  N   ASP   320      26.642  31.184  78.425  1.00  0.00           N
ATOM   5022  H   ASP   320      25.788  31.286  78.954  1.00  0.00           H
ATOM   5023  CA  ASP   320      26.946  29.822  77.963  1.00  0.00           C
ATOM   5024  HA  ASP   320      27.947  29.621  78.345  1.00  0.00           H
ATOM   5025  CB  ASP   320      25.966  28.833  78.630  1.00  0.00           C
ATOM   5026  HB2 ASP   320      25.838  28.967  79.704  1.00  0.00           H
ATOM   5027  HB3 ASP   320      24.969  28.993  78.219  1.00  0.00           H
ATOM   5028  CG  ASP   320      26.359  27.381  78.439  1.00  0.00           C
ATOM   5029  OD1 ASP   320      25.553  26.495  77.964  1.00  0.00           O
ATOM   5030  OD2 ASP   320      27.513  26.908  78.739  1.00  0.00           O
ATOM   5031  C   ASP   320      27.027  29.594  76.443  1.00  0.00           C
ATOM   5032  O   ASP   320      27.359  28.557  75.934  1.00  0.00           O
ATOM   5033  N   LYS   321      26.523  30.614  75.694  1.00  0.00           N
ATOM   5034  H   LYS   321      26.246  31.453  76.185  1.00  0.00           H
ATOM   5035  CA  LYS   321      26.309  30.487  74.296  1.00  0.00           C
ATOM   5036  HA  LYS   321      26.099  29.452  74.027  1.00  0.00           H
ATOM   5037  CB  LYS   321      25.091  31.292  73.955  1.00  0.00           C
ATOM   5038  HB2 LYS   321      25.200  32.329  74.269  1.00  0.00           H
[truncated: 179,177 more chars]
