# Supplementary material for: Worth the Weight: Sub-Pocket EXplorer (SubPEx), a Weighted Ensemble Method to Enhance Binding-Pocket Conformational Sampling
Source: J Chem Theory Comput. 2023 Aug 16;19(17):5677–89. doi: 10.1021/acs.jctc.3c00478 (PMC10500992; doi:10.1021/acs.jctc.3c00478)
Supplement: Supplementary file 2 — ct3c00478_si_002.zip [file ct3c00478_si_002.zip › clustered_structures/HXK2/subpex/rep.c9.aligned.pdb]

HELIX    1   1 LYS      4  PHE     17  1                                  14
HELIX    2   2 THR     21  LEU     39  1                                  19
HELIX    3   3 GLU    109  GLN    125  1                                  17
HELIX    4   4 VAL    171  ARG    182  1                                  12
HELIX    5   5 ASP    194  THR    205  1                                  12
HELIX    6   6 CYS    227  ASP    229  1                                   3
HELIX    7   7 GLU    231  LEU    233  1                                   3
HELIX    8   8 TYR    253  SER    255  1                                   3
HELIX    9   9 LYS    267  GLU    275  1                                   9
HELIX   10  10 THR    283  SER    288  1                                   6
HELIX   11  11 GLY    290  LYS    306  1                                  17
HELIX   12  12 SER    328  GLU    335  1                                   8
HELIX   13  13 GLU    342  ASN    350  1                                   9
HELIX   14  14 VAL    358  ARG    390  1                                  33
HELIX   15  15 SER    402  ARG    406  1                                   5
HELIX   16  16 PHE    410  TYR    422  1                                  13
HELIX   17  17 GLY    442  ALA    459  1                                  18
SHEET    1   1 1 SER    62  LEU    70  0
SHEET    2   2 1 ASN    74  GLY    83  0
SHEET    3   3 1 PHE    88  ARG    96  0
SHEET    4   4 1 ILE   134  THR   139  0
SHEET    5   5 1 ILE   186  ILE   192  0
SHEET    6   6 1 THR   209  ILE   214  0
SHEET    7   7 1 ASN   220  VAL   226  0
SHEET    8   8 1 PRO   246  ASN   250  0
SHEET    9   9 1 GLY   395  ASP   400  0
SHEET   10  10 1 ILE   434  PRO   438  0
CRYST1   79.757   70.744  109.591  90.00  90.00  90.00               1
ATOM      1  N   ASP     1      44.618  48.607  93.146  1.00  0.00           N
ATOM      2  H1  ASP     1      44.650  48.863  94.121  1.00  0.00           H
ATOM      3  H2  ASP     1      45.167  47.778  92.965  1.00  0.00           H
ATOM      4  H3  ASP     1      45.006  49.442  92.732  1.00  0.00           H
ATOM      5  CA  ASP     1      43.283  48.324  92.704  1.00  0.00           C
ATOM      6  HA  ASP     1      42.543  48.847  93.311  1.00  0.00           H
ATOM      7  CB  ASP     1      43.050  48.629  91.303  1.00  0.00           C
ATOM      8  HB2 ASP     1      43.856  48.150  90.747  1.00  0.00           H
ATOM      9  HB3 ASP     1      42.140  48.133  90.967  1.00  0.00           H
ATOM     10  CG  ASP     1      43.117  50.108  91.139  1.00  0.00           C
ATOM     11  OD1 ASP     1      43.304  50.536  89.988  1.00  0.00           O
ATOM     12  OD2 ASP     1      43.046  50.866  92.153  1.00  0.00           O
ATOM     13  C   ASP     1      42.916  46.854  92.929  1.00  0.00           C
ATOM     14  O   ASP     1      42.202  46.479  93.864  1.00  0.00           O
ATOM     15  N   VAL     2      43.350  45.939  92.042  1.00  0.00           N
ATOM     16  H   VAL     2      43.993  46.288  91.346  1.00  0.00           H
ATOM     17  CA  VAL     2      42.928  44.634  92.004  1.00  0.00           C
ATOM     18  HA  VAL     2      41.866  44.732  92.231  1.00  0.00           H
ATOM     19  CB  VAL     2      43.042  43.946  90.637  1.00  0.00           C
ATOM     20  HB  VAL     2      44.102  43.813  90.418  1.00  0.00           H
ATOM     21  CG1 VAL     2      42.349  42.576  90.462  1.00  0.00           C
ATOM     22 HG11 VAL     2      42.532  42.260  89.435  1.00  0.00           H
ATOM     23 HG12 VAL     2      42.783  41.802  91.094  1.00  0.00           H
ATOM     24 HG13 VAL     2      41.289  42.716  90.672  1.00  0.00           H
ATOM     25  CG2 VAL     2      42.579  44.977  89.562  1.00  0.00           C
ATOM     26 HG21 VAL     2      41.621  45.384  89.888  1.00  0.00           H
ATOM     27 HG22 VAL     2      42.361  44.445  88.635  1.00  0.00           H
ATOM     28 HG23 VAL     2      43.367  45.728  89.517  1.00  0.00           H
ATOM     29  C   VAL     2      43.438  43.709  93.137  1.00  0.00           C
ATOM     30  O   VAL     2      44.670  43.687  93.350  1.00  0.00           O
ATOM     31  N   PRO     3      42.588  43.072  93.926  1.00  0.00           N
ATOM     32  CD  PRO     3      41.191  42.847  93.714  1.00  0.00           C
ATOM     33  HD2 PRO     3      41.000  42.427  92.728  1.00  0.00           H
ATOM     34  HD3 PRO     3      40.600  43.762  93.747  1.00  0.00           H
ATOM     35  CG  PRO     3      40.723  41.811  94.734  1.00  0.00           C
ATOM     36  HG2 PRO     3      40.925  40.815  94.342  1.00  0.00           H
ATOM     37  HG3 PRO     3      39.684  41.948  95.037  1.00  0.00           H
ATOM     38  CB  PRO     3      41.593  42.064  95.904  1.00  0.00           C
ATOM     39  HB2 PRO     3      41.526  41.118  96.441  1.00  0.00           H
ATOM     40  HB3 PRO     3      41.259  42.869  96.558  1.00  0.00           H
ATOM     41  CA  PRO     3      42.912  42.347  95.158  1.00  0.00           C
ATOM     42  HA  PRO     3      43.598  42.964  95.739  1.00  0.00           H
ATOM     43  C   PRO     3      43.621  41.021  94.896  1.00  0.00           C
ATOM     44  O   PRO     3      43.494  40.385  93.866  1.00  0.00           O
ATOM     45  N   LYS     4      44.424  40.598  95.815  1.00  0.00           N
ATOM     46  H   LYS     4      44.477  41.158  96.655  1.00  0.00           H
ATOM     47  CA  LYS     4      45.361  39.436  95.693  1.00  0.00           C
ATOM     48  HA  LYS     4      46.154  39.733  95.005  1.00  0.00           H
ATOM     49  CB  LYS     4      46.119  39.132  96.948  1.00  0.00           C
ATOM     50  HB2 LYS     4      46.479  40.078  97.353  1.00  0.00           H
ATOM     51  HB3 LYS     4      45.435  38.684  97.669  1.00  0.00           H
ATOM     52  CG  LYS     4      47.310  38.249  96.745  1.00  0.00           C
ATOM     53  HG2 LYS     4      47.147  37.303  96.228  1.00  0.00           H
ATOM     54  HG3 LYS     4      48.086  38.743  96.162  1.00  0.00           H
ATOM     55  CD  LYS     4      47.919  37.816  98.019  1.00  0.00           C
ATOM     56  HD2 LYS     4      48.956  37.487  97.941  1.00  0.00           H
ATOM     57  HD3 LYS     4      48.022  38.612  98.755  1.00  0.00           H
ATOM     58  CE  LYS     4      47.134  36.544  98.566  1.00  0.00           C
ATOM     59  HE2 LYS     4      46.160  36.812  98.973  1.00  0.00           H
ATOM     60  HE3 LYS     4      47.085  35.866  97.715  1.00  0.00           H
ATOM     61  NZ  LYS     4      47.956  36.000  99.682  1.00  0.00           N
ATOM     62  HZ1 LYS     4      48.486  36.704 100.175  1.00  0.00           H
ATOM     63  HZ2 LYS     4      48.551  35.202  99.508  1.00  0.00           H
ATOM     64  HZ3 LYS     4      47.348  35.641 100.405  1.00  0.00           H
ATOM     65  C   LYS     4      44.665  38.153  95.181  1.00  0.00           C
ATOM     66  O   LYS     4      45.104  37.788  94.078  1.00  0.00           O
ATOM     67  N   GLU     5      43.721  37.463  95.809  1.00  0.00           N
ATOM     68  H   GLU     5      43.461  37.660  96.765  1.00  0.00           H
ATOM     69  CA  GLU     5      43.248  36.199  95.345  1.00  0.00           C
ATOM     70  HA  GLU     5      44.080  35.513  95.187  1.00  0.00           H
ATOM     71  CB  GLU     5      42.355  35.533  96.494  1.00  0.00           C
ATOM     72  HB2 GLU     5      41.779  36.326  96.970  1.00  0.00           H
ATOM     73  HB3 GLU     5      41.638  34.876  96.003  1.00  0.00           H
ATOM     74  CG  GLU     5      43.102  34.782  97.546  1.00  0.00           C
ATOM     75  HG2 GLU     5      42.451  34.175  98.174  1.00  0.00           H
ATOM     76  HG3 GLU     5      43.846  34.134  97.083  1.00  0.00           H
ATOM     77  CD  GLU     5      43.873  35.692  98.566  1.00  0.00           C
ATOM     78  OE1 GLU     5      43.468  36.845  98.702  1.00  0.00           O
ATOM     79  OE2 GLU     5      44.756  35.133  99.244  1.00  0.00           O
ATOM     80  C   GLU     5      42.487  36.228  93.976  1.00  0.00           C
ATOM     81  O   GLU     5      42.455  35.226  93.321  1.00  0.00           O
ATOM     82  N   LEU     6      41.988  37.414  93.515  1.00  0.00           N
ATOM     83  H   LEU     6      42.000  38.206  94.141  1.00  0.00           H
ATOM     84  CA  LEU     6      41.566  37.697  92.172  1.00  0.00           C
ATOM     85  HA  LEU     6      41.231  36.674  92.000  1.00  0.00           H
ATOM     86  CB  LEU     6      40.380  38.669  92.034  1.00  0.00           C
ATOM     87  HB2 LEU     6      39.758  38.610  92.927  1.00  0.00           H
ATOM     88  HB3 LEU     6      40.740  39.673  92.254  1.00  0.00           H
ATOM     89  CG  LEU     6      39.537  38.681  90.757  1.00  0.00           C
ATOM     90  HG  LEU     6      40.109  38.330  89.898  1.00  0.00           H
ATOM     91  CD1 LEU     6      38.301  37.837  90.886  1.00  0.00           C
ATOM     92 HD11 LEU     6      38.726  36.852  91.086  1.00  0.00           H
ATOM     93 HD12 LEU     6      37.686  37.744  89.992  1.00  0.00           H
ATOM     94 HD13 LEU     6      37.733  38.196  91.744  1.00  0.00           H
ATOM     95  CD2 LEU     6      39.176  40.120  90.403  1.00  0.00           C
ATOM     96 HD21 LEU     6      38.532  40.163  89.524  1.00  0.00           H
ATOM     97 HD22 LEU     6      38.692  40.559  91.276  1.00  0.00           H
ATOM     98 HD23 LEU     6      40.104  40.576  90.060  1.00  0.00           H
ATOM     99  C   LEU     6      42.685  37.979  91.193  1.00  0.00           C
ATOM    100  O   LEU     6      42.762  37.382  90.090  1.00  0.00           O
ATOM    101  N   MET     7      43.551  38.912  91.494  1.00  0.00           N
ATOM    102  H   MET     7      43.443  39.465  92.332  1.00  0.00           H
ATOM    103  CA  MET     7      44.749  39.294  90.669  1.00  0.00           C
ATOM    104  HA  MET     7      44.358  39.660  89.719  1.00  0.00           H
ATOM    105  CB  MET     7      45.629  40.341  91.420  1.00  0.00           C
ATOM    106  HB2 MET     7      45.095  41.276  91.589  1.00  0.00           H
ATOM    107  HB3 MET     7      45.727  39.941  92.429  1.00  0.00           H
ATOM    108  CG  MET     7      46.981  40.580  90.723  1.00  0.00           C
ATOM    109  HG2 MET     7      46.793  40.493  89.652  1.00  0.00           H
ATOM    110  HG3 MET     7      47.233  41.635  90.837  1.00  0.00           H
ATOM    111  SD  MET     7      48.358  39.429  91.097  1.00  0.00           S
ATOM    112  CE  MET     7      48.523  39.374  92.884  1.00  0.00           C
ATOM    113  HE1 MET     7      47.657  38.928  93.372  1.00  0.00           H
ATOM    114  HE2 MET     7      49.373  38.740  93.139  1.00  0.00           H
ATOM    115  HE3 MET     7      48.838  40.302  93.360  1.00  0.00           H
ATOM    116  C   MET     7      45.689  38.161  90.281  1.00  0.00           C
ATOM    117  O   MET     7      46.144  38.058  89.114  1.00  0.00           O
ATOM    118  N   GLN     8      45.854  37.122  91.098  1.00  0.00           N
ATOM    119  H   GLN     8      45.375  37.197  91.984  1.00  0.00           H
ATOM    120  CA  GLN     8      46.580  35.906  90.747  1.00  0.00           C
ATOM    121  HA  GLN     8      47.526  36.217  90.305  1.00  0.00           H
ATOM    122  CB  GLN     8      47.064  35.121  92.000  1.00  0.00           C
ATOM    123  HB2 GLN     8      47.862  34.435  91.717  1.00  0.00           H
ATOM    124  HB3 GLN     8      47.432  35.967  92.582  1.00  0.00           H
ATOM    125  CG  GLN     8      46.051  34.343  92.933  1.00  0.00           C
ATOM    126  HG2 GLN     8      45.169  34.948  93.142  1.00  0.00           H
ATOM    127  HG3 GLN     8      45.850  33.359  92.506  1.00  0.00           H
ATOM    128  CD  GLN     8      46.688  33.965  94.308  1.00  0.00           C
ATOM    129  OE1 GLN     8      47.840  34.286  94.568  1.00  0.00           O
ATOM    130  NE2 GLN     8      45.892  33.504  95.261  1.00  0.00           N
ATOM    131 HE21 GLN     8      46.178  33.479  96.229  1.00  0.00           H
ATOM    132 HE22 GLN     8      44.958  33.245  94.978  1.00  0.00           H
ATOM    133  C   GLN     8      45.824  35.131  89.723  1.00  0.00           C
ATOM    134  O   GLN     8      46.502  34.292  89.163  1.00  0.00           O
ATOM    135  N   GLN     9      44.548  35.275  89.493  1.00  0.00           N
ATOM    136  H   GLN     9      44.032  36.034  89.917  1.00  0.00           H
ATOM    137  CA  GLN     9      43.986  34.584  88.360  1.00  0.00           C
ATOM    138  HA  GLN     9      44.416  33.582  88.328  1.00  0.00           H
ATOM    139  CB  GLN     9      42.462  34.441  88.504  1.00  0.00           C
ATOM    140  HB2 GLN     9      41.934  35.335  88.175  1.00  0.00           H
ATOM    141  HB3 GLN     9      42.218  33.560  87.910  1.00  0.00           H
ATOM    142  CG  GLN     9      41.967  33.969  89.951  1.00  0.00           C
ATOM    143  HG2 GLN     9      42.099  34.788  90.658  1.00  0.00           H
ATOM    144  HG3 GLN     9      40.882  33.867  89.957  1.00  0.00           H
ATOM    145  CD  GLN     9      42.684  32.703  90.407  1.00  0.00           C
ATOM    146  OE1 GLN     9      42.914  31.728  89.605  1.00  0.00           O
ATOM    147  NE2 GLN     9      43.075  32.577  91.698  1.00  0.00           N
ATOM    148 HE21 GLN     9      43.311  31.644  92.004  1.00  0.00           H
ATOM    149 HE22 GLN     9      42.858  33.288  92.381  1.00  0.00           H
ATOM    150  C   GLN     9      44.398  35.269  87.028  1.00  0.00           C
ATOM    151  O   GLN     9      44.769  34.573  86.086  1.00  0.00           O
ATOM    152  N   ILE    10      44.262  36.568  86.948  1.00  0.00           N
ATOM    153  H   ILE    10      44.102  37.010  87.842  1.00  0.00           H
ATOM    154  CA  ILE    10      44.556  37.412  85.775  1.00  0.00           C
ATOM    155  HA  ILE    10      43.853  37.146  84.986  1.00  0.00           H
ATOM    156  CB  ILE    10      44.139  38.861  86.045  1.00  0.00           C
ATOM    157  HB  ILE    10      44.827  39.243  86.798  1.00  0.00           H
ATOM    158  CG2 ILE    10      44.423  39.756  84.901  1.00  0.00           C
ATOM    159 HG21 ILE    10      44.172  40.787  85.149  1.00  0.00           H
ATOM    160 HG22 ILE    10      43.872  39.436  84.017  1.00  0.00           H
ATOM    161 HG23 ILE    10      45.470  39.632  84.623  1.00  0.00           H
ATOM    162  CG1 ILE    10      42.671  38.979  86.638  1.00  0.00           C
ATOM    163 HG12 ILE    10      42.010  38.733  85.807  1.00  0.00           H
ATOM    164 HG13 ILE    10      42.525  38.225  87.411  1.00  0.00           H
ATOM    165  CD1 ILE    10      42.420  40.358  87.247  1.00  0.00           C
ATOM    166 HD11 ILE    10      42.410  41.080  86.432  1.00  0.00           H
ATOM    167 HD12 ILE    10      43.064  40.721  88.047  1.00  0.00           H
ATOM    168 HD13 ILE    10      41.420  40.496  87.658  1.00  0.00           H
ATOM    169  C   ILE    10      46.096  37.311  85.398  1.00  0.00           C
ATOM    170  O   ILE    10      46.484  37.057  84.234  1.00  0.00           O
ATOM    171  N   GLU    11      47.046  37.502  86.322  1.00  0.00           N
ATOM    172  H   GLU    11      46.747  37.752  87.254  1.00  0.00           H
ATOM    173  CA  GLU    11      48.521  37.363  86.096  1.00  0.00           C
ATOM    174  HA  GLU    11      48.700  37.986  85.220  1.00  0.00           H
ATOM    175  CB  GLU    11      49.240  37.924  87.319  1.00  0.00           C
ATOM    176  HB2 GLU    11      48.774  37.447  88.182  1.00  0.00           H
ATOM    177  HB3 GLU    11      50.297  37.682  87.428  1.00  0.00           H
ATOM    178  CG  GLU    11      49.094  39.430  87.533  1.00  0.00           C
ATOM    179  HG2 GLU    11      48.054  39.675  87.750  1.00  0.00           H
ATOM    180  HG3 GLU    11      49.736  39.817  88.323  1.00  0.00           H
ATOM    181  CD  GLU    11      49.503  40.182  86.244  1.00  0.00           C
ATOM    182  OE1 GLU    11      48.676  40.991  85.751  1.00  0.00           O
ATOM    183  OE2 GLU    11      50.615  39.938  85.674  1.00  0.00           O
ATOM    184  C   GLU    11      48.907  35.929  85.704  1.00  0.00           C
ATOM    185  O   GLU    11      49.882  35.769  84.937  1.00  0.00           O
ATOM    186  N   ASN    12      48.220  34.904  86.209  1.00  0.00           N
ATOM    187  H   ASN    12      47.433  35.023  86.832  1.00  0.00           H
ATOM    188  CA  ASN    12      48.340  33.529  85.692  1.00  0.00           C
ATOM    189  HA  ASN    12      49.362  33.158  85.755  1.00  0.00           H
ATOM    190  CB  ASN    12      47.440  32.661  86.606  1.00  0.00           C
ATOM    191  HB2 ASN    12      47.943  32.648  87.573  1.00  0.00           H
ATOM    192  HB3 ASN    12      46.454  33.118  86.679  1.00  0.00           H
ATOM    193  CG  ASN    12      47.369  31.153  86.267  1.00  0.00           C
ATOM    194  OD1 ASN    12      48.279  30.396  86.505  1.00  0.00           O
ATOM    195  ND2 ASN    12      46.239  30.659  85.822  1.00  0.00           N
ATOM    196 HD21 ASN    12      45.417  31.245  85.823  1.00  0.00           H
ATOM    197 HD22 ASN    12      46.135  29.655  85.778  1.00  0.00           H
ATOM    198  C   ASN    12      47.875  33.517  84.205  1.00  0.00           C
ATOM    199  O   ASN    12      48.740  33.151  83.380  1.00  0.00           O
ATOM    200  N   PHE    13      46.695  34.005  83.813  1.00  0.00           N
ATOM    201  H   PHE    13      45.986  34.235  84.496  1.00  0.00           H
ATOM    202  CA  PHE    13      46.402  34.169  82.388  1.00  0.00           C
ATOM    203  HA  PHE    13      46.322  33.145  82.023  1.00  0.00           H
ATOM    204  CB  PHE    13      44.970  34.823  82.188  1.00  0.00           C
ATOM    205  HB2 PHE    13      44.825  35.700  82.817  1.00  0.00           H
ATOM    206  HB3 PHE    13      44.887  35.112  81.141  1.00  0.00           H
ATOM    207  CG  PHE    13      43.819  33.861  82.455  1.00  0.00           C
ATOM    208  CD1 PHE    13      43.772  32.694  81.770  1.00  0.00           C
ATOM    209  HD1 PHE    13      44.549  32.335  81.113  1.00  0.00           H
ATOM    210  CE1 PHE    13      42.599  31.917  81.725  1.00  0.00           C
ATOM    211  HE1 PHE    13      42.553  31.049  81.085  1.00  0.00           H
ATOM    212  CZ  PHE    13      41.463  32.336  82.468  1.00  0.00           C
ATOM    213  HZ  PHE    13      40.504  31.841  82.494  1.00  0.00           H
ATOM    214  CE2 PHE    13      41.528  33.531  83.246  1.00  0.00           C
ATOM    215  HE2 PHE    13      40.680  33.823  83.848  1.00  0.00           H
ATOM    216  CD2 PHE    13      42.720  34.294  83.313  1.00  0.00           C
ATOM    217  HD2 PHE    13      42.810  35.174  83.933  1.00  0.00           H
ATOM    218  C   PHE    13      47.419  35.066  81.653  1.00  0.00           C
ATOM    219  O   PHE    13      47.690  34.700  80.485  1.00  0.00           O
ATOM    220  N   GLU    14      48.003  36.159  82.219  1.00  0.00           N
ATOM    221  H   GLU    14      47.549  36.533  83.041  1.00  0.00           H
ATOM    222  CA  GLU    14      48.981  36.928  81.465  1.00  0.00           C
ATOM    223  HA  GLU    14      48.502  37.208  80.527  1.00  0.00           H
ATOM    224  CB  GLU    14      49.486  38.071  82.317  1.00  0.00           C
ATOM    225  HB2 GLU    14      48.722  38.842  82.419  1.00  0.00           H
ATOM    226  HB3 GLU    14      49.848  37.751  83.295  1.00  0.00           H
ATOM    227  CG  GLU    14      50.651  38.693  81.559  1.00  0.00           C
ATOM    228  HG2 GLU    14      51.578  38.126  81.625  1.00  0.00           H
ATOM    229  HG3 GLU    14      50.400  38.884  80.515  1.00  0.00           H
ATOM    230  CD  GLU    14      50.942  40.049  82.112  1.00  0.00           C
ATOM    231  OE1 GLU    14      49.943  40.735  82.167  1.00  0.00           O
ATOM    232  OE2 GLU    14      52.115  40.379  82.392  1.00  0.00           O
ATOM    233  C   GLU    14      50.116  35.938  81.116  1.00  0.00           C
ATOM    234  O   GLU    14      50.495  35.786  79.989  1.00  0.00           O
ATOM    235  N   LYS    15      50.590  34.984  81.969  1.00  0.00           N
ATOM    236  H   LYS    15      50.237  35.005  82.916  1.00  0.00           H
ATOM    237  CA  LYS    15      51.586  33.916  81.620  1.00  0.00           C
ATOM    238  HA  LYS    15      52.433  34.372  81.108  1.00  0.00           H
ATOM    239  CB  LYS    15      52.045  33.175  82.864  1.00  0.00           C
ATOM    240  HB2 LYS    15      51.231  32.771  83.467  1.00  0.00           H
ATOM    241  HB3 LYS    15      52.632  32.332  82.498  1.00  0.00           H
ATOM    242  CG  LYS    15      53.008  34.004  83.681  1.00  0.00           C
ATOM    243  HG2 LYS    15      53.966  34.113  83.174  1.00  0.00           H
ATOM    244  HG3 LYS    15      52.584  35.005  83.766  1.00  0.00           H
ATOM    245  CD  LYS    15      53.242  33.488  85.115  1.00  0.00           C
ATOM    246  HD2 LYS    15      53.607  32.463  85.053  1.00  0.00           H
ATOM    247  HD3 LYS    15      54.064  34.042  85.566  1.00  0.00           H
ATOM    248  CE  LYS    15      52.101  33.734  86.110  1.00  0.00           C
ATOM    249  HE2 LYS    15      51.813  34.784  86.068  1.00  0.00           H
ATOM    250  HE3 LYS    15      51.236  33.143  85.810  1.00  0.00           H
ATOM    251  NZ  LYS    15      52.563  33.300  87.465  1.00  0.00           N
ATOM    252  HZ1 LYS    15      52.985  32.382  87.431  1.00  0.00           H
ATOM    253  HZ2 LYS    15      51.824  33.395  88.146  1.00  0.00           H
ATOM    254  HZ3 LYS    15      53.257  33.988  87.719  1.00  0.00           H
ATOM    255  C   LYS    15      51.134  32.805  80.618  1.00  0.00           C
ATOM    256  O   LYS    15      51.912  32.420  79.712  1.00  0.00           O
ATOM    257  N   ILE    16      49.848  32.389  80.629  1.00  0.00           N
ATOM    258  H   ILE    16      49.347  32.589  81.483  1.00  0.00           H
ATOM    259  CA  ILE    16      49.283  31.330  79.793  1.00  0.00           C
ATOM    260  HA  ILE    16      50.062  30.582  79.645  1.00  0.00           H
ATOM    261  CB  ILE    16      47.957  30.792  80.310  1.00  0.00           C
ATOM    262  HB  ILE    16      47.278  31.614  80.537  1.00  0.00           H
ATOM    263  CG2 ILE    16      47.237  29.893  79.298  1.00  0.00           C
ATOM    264 HG21 ILE    16      46.305  29.619  79.794  1.00  0.00           H
ATOM    265 HG22 ILE    16      47.825  28.998  79.098  1.00  0.00           H
ATOM    266 HG23 ILE    16      47.030  30.282  78.300  1.00  0.00           H
ATOM    267  CG1 ILE    16      48.310  30.016  81.559  1.00  0.00           C
ATOM    268 HG12 ILE    16      48.954  29.185  81.270  1.00  0.00           H
ATOM    269 HG13 ILE    16      48.920  30.681  82.170  1.00  0.00           H
ATOM    270  CD1 ILE    16      47.272  29.439  82.484  1.00  0.00           C
ATOM    271 HD11 ILE    16      47.809  29.349  83.428  1.00  0.00           H
ATOM    272 HD12 ILE    16      46.777  28.541  82.115  1.00  0.00           H
ATOM    273 HD13 ILE    16      46.499  30.176  82.702  1.00  0.00           H
ATOM    274  C   ILE    16      49.122  31.937  78.435  1.00  0.00           C
ATOM    275  O   ILE    16      49.363  31.253  77.412  1.00  0.00           O
ATOM    276  N   PHE    17      48.464  33.137  78.362  1.00  0.00           N
ATOM    277  H   PHE    17      48.345  33.579  79.263  1.00  0.00           H
ATOM    278  CA  PHE    17      48.214  33.810  77.076  1.00  0.00           C
ATOM    279  HA  PHE    17      47.902  33.029  76.383  1.00  0.00           H
ATOM    280  CB  PHE    17      47.057  34.874  77.177  1.00  0.00           C
ATOM    281  HB2 PHE    17      47.264  35.492  78.050  1.00  0.00           H
ATOM    282  HB3 PHE    17      47.072  35.503  76.287  1.00  0.00           H
ATOM    283  CG  PHE    17      45.654  34.241  77.259  1.00  0.00           C
ATOM    284  CD1 PHE    17      45.232  33.203  76.382  1.00  0.00           C
ATOM    285  HD1 PHE    17      45.888  32.697  75.690  1.00  0.00           H
ATOM    286  CE1 PHE    17      43.907  32.671  76.539  1.00  0.00           C
ATOM    287  HE1 PHE    17      43.507  31.923  75.871  1.00  0.00           H
ATOM    288  CZ  PHE    17      43.045  33.138  77.538  1.00  0.00           C
ATOM    289  HZ  PHE    17      42.037  32.750  77.536  1.00  0.00           H
ATOM    290  CE2 PHE    17      43.437  34.169  78.390  1.00  0.00           C
ATOM    291  HE2 PHE    17      42.807  34.701  79.088  1.00  0.00           H
ATOM    292  CD2 PHE    17      44.703  34.754  78.215  1.00  0.00           C
ATOM    293  HD2 PHE    17      44.863  35.719  78.670  1.00  0.00           H
ATOM    294  C   PHE    17      49.418  34.530  76.553  1.00  0.00           C
ATOM    295  O   PHE    17      49.329  34.907  75.408  1.00  0.00           O
ATOM    296  N   THR    18      50.473  34.809  77.349  1.00  0.00           N
ATOM    297  H   THR    18      50.387  34.410  78.273  1.00  0.00           H
ATOM    298  CA  THR    18      51.673  35.452  76.887  1.00  0.00           C
ATOM    299  HA  THR    18      51.446  36.353  76.317  1.00  0.00           H
ATOM    300  CB  THR    18      52.608  35.896  78.098  1.00  0.00           C
ATOM    301  HB  THR    18      52.408  35.226  78.934  1.00  0.00           H
ATOM    302  CG2 THR    18      54.071  36.021  77.792  1.00  0.00           C
ATOM    303 HG21 THR    18      54.372  34.981  77.664  1.00  0.00           H
ATOM    304 HG22 THR    18      54.687  36.342  78.633  1.00  0.00           H
ATOM    305 HG23 THR    18      54.293  36.594  76.891  1.00  0.00           H
ATOM    306  OG1 THR    18      52.208  37.139  78.541  1.00  0.00           O
ATOM    307  HG1 THR    18      51.396  36.951  79.017  1.00  0.00           H
ATOM    308  C   THR    18      52.477  34.560  75.934  1.00  0.00           C
ATOM    309  O   THR    18      52.414  33.343  76.039  1.00  0.00           O
ATOM    310  N   VAL    19      53.033  35.244  74.936  1.00  0.00           N
ATOM    311  H   VAL    19      52.819  36.229  74.879  1.00  0.00           H
ATOM    312  CA  VAL    19      53.843  34.712  73.879  1.00  0.00           C
ATOM    313  HA  VAL    19      54.161  33.740  74.257  1.00  0.00           H
ATOM    314  CB  VAL    19      53.068  34.548  72.558  1.00  0.00           C
ATOM    315  HB  VAL    19      52.936  35.568  72.195  1.00  0.00           H
ATOM    316  CG1 VAL    19      53.902  33.643  71.617  1.00  0.00           C
ATOM    317 HG11 VAL    19      54.951  33.928  71.701  1.00  0.00           H
ATOM    318 HG12 VAL    19      53.956  32.572  71.810  1.00  0.00           H
ATOM    319 HG13 VAL    19      53.574  33.863  70.599  1.00  0.00           H
ATOM    320  CG2 VAL    19      51.683  33.912  72.666  1.00  0.00           C
ATOM    321 HG21 VAL    19      51.478  33.179  71.886  1.00  0.00           H
ATOM    322 HG22 VAL    19      50.965  34.727  72.582  1.00  0.00           H
ATOM    323 HG23 VAL    19      51.557  33.399  73.620  1.00  0.00           H
ATOM    324  C   VAL    19      55.146  35.511  73.606  1.00  0.00           C
ATOM    325  O   VAL    19      55.097  36.500  72.928  1.00  0.00           O
ATOM    326  N   PRO    20      56.206  35.184  74.318  1.00  0.00           N
ATOM    327  CD  PRO    20      56.290  33.986  75.215  1.00  0.00           C
ATOM    328  HD2 PRO    20      56.204  33.048  74.667  1.00  0.00           H
ATOM    329  HD3 PRO    20      55.493  33.948  75.958  1.00  0.00           H
ATOM    330  CG  PRO    20      57.654  34.125  75.961  1.00  0.00           C
ATOM    331  HG2 PRO    20      58.309  33.428  75.437  1.00  0.00           H
ATOM    332  HG3 PRO    20      57.627  33.859  77.018  1.00  0.00           H
ATOM    333  CB  PRO    20      58.114  35.554  75.698  1.00  0.00           C
ATOM    334  HB2 PRO    20      59.148  35.750  75.982  1.00  0.00           H
ATOM    335  HB3 PRO    20      57.612  36.258  76.363  1.00  0.00           H
ATOM    336  CA  PRO    20      57.536  35.778  74.277  1.00  0.00           C
ATOM    337  HA  PRO    20      57.382  36.845  74.118  1.00  0.00           H
ATOM    338  C   PRO    20      58.504  35.345  73.110  1.00  0.00           C
ATOM    339  O   PRO    20      58.251  34.361  72.396  1.00  0.00           O
ATOM    340  N   THR    21      59.649  35.968  73.012  1.00  0.00           N
ATOM    341  H   THR    21      59.728  36.747  73.650  1.00  0.00           H
ATOM    342  CA  THR    21      60.736  35.743  71.995  1.00  0.00           C
ATOM    343  HA  THR    21      60.373  36.222  71.085  1.00  0.00           H
ATOM    344  CB  THR    21      62.018  36.408  72.352  1.00  0.00           C
ATOM    345  HB  THR    21      62.433  36.162  73.330  1.00  0.00           H
ATOM    346  CG2 THR    21      63.242  36.048  71.461  1.00  0.00           C
ATOM    347 HG21 THR    21      62.989  36.230  70.416  1.00  0.00           H
ATOM    348 HG22 THR    21      63.619  35.051  71.692  1.00  0.00           H
ATOM    349 HG23 THR    21      64.058  36.692  71.789  1.00  0.00           H
ATOM    350  OG1 THR    21      61.929  37.783  72.376  1.00  0.00           O
ATOM    351  HG1 THR    21      61.152  38.087  72.852  1.00  0.00           H
ATOM    352  C   THR    21      61.032  34.260  71.696  1.00  0.00           C
ATOM    353  O   THR    21      61.083  33.894  70.508  1.00  0.00           O
ATOM    354  N   GLU    22      61.246  33.450  72.709  1.00  0.00           N
ATOM    355  H   GLU    22      60.977  33.753  73.634  1.00  0.00           H
ATOM    356  CA  GLU    22      61.706  32.123  72.568  1.00  0.00           C
ATOM    357  HA  GLU    22      62.647  32.156  72.019  1.00  0.00           H
ATOM    358  CB  GLU    22      62.096  31.480  73.956  1.00  0.00           C
ATOM    359  HB2 GLU    22      62.722  30.607  73.767  1.00  0.00           H
ATOM    360  HB3 GLU    22      62.745  32.192  74.464  1.00  0.00           H
ATOM    361  CG  GLU    22      61.085  31.102  74.993  1.00  0.00           C
ATOM    362  HG2 GLU    22      61.667  31.235  75.904  1.00  0.00           H
ATOM    363  HG3 GLU    22      60.251  31.802  74.948  1.00  0.00           H
ATOM    364  CD  GLU    22      60.575  29.638  75.046  1.00  0.00           C
ATOM    365  OE1 GLU    22      60.985  28.739  74.305  1.00  0.00           O
ATOM    366  OE2 GLU    22      59.772  29.369  75.948  1.00  0.00           O
ATOM    367  C   GLU    22      60.715  31.185  71.845  1.00  0.00           C
ATOM    368  O   GLU    22      61.131  30.227  71.210  1.00  0.00           O
ATOM    369  N   THR    23      59.373  31.400  71.937  1.00  0.00           N
ATOM    370  H   THR    23      59.049  31.999  72.683  1.00  0.00           H
ATOM    371  CA  THR    23      58.299  30.695  71.295  1.00  0.00           C
ATOM    372  HA  THR    23      58.430  29.621  71.177  1.00  0.00           H
ATOM    373  CB  THR    23      56.989  30.863  72.043  1.00  0.00           C
ATOM    374  HB  THR    23      56.707  31.908  72.168  1.00  0.00           H
ATOM    375  CG2 THR    23      55.821  30.254  71.314  1.00  0.00           C
ATOM    376 HG21 THR    23      54.906  30.625  71.775  1.00  0.00           H
ATOM    377 HG22 THR    23      55.861  29.164  71.287  1.00  0.00           H
ATOM    378 HG23 THR    23      55.753  30.593  70.281  1.00  0.00           H
ATOM    379  OG1 THR    23      57.210  30.223  73.296  1.00  0.00           O
ATOM    380  HG1 THR    23      57.135  29.270  73.212  1.00  0.00           H
ATOM    381  C   THR    23      58.176  31.261  69.865  1.00  0.00           C
ATOM    382  O   THR    23      57.871  30.534  68.941  1.00  0.00           O
ATOM    383  N   LEU    24      58.302  32.570  69.692  1.00  0.00           N
ATOM    384  H   LEU    24      58.591  33.172  70.450  1.00  0.00           H
ATOM    385  CA  LEU    24      58.045  33.160  68.376  1.00  0.00           C
ATOM    386  HA  LEU    24      57.089  32.759  68.041  1.00  0.00           H
ATOM    387  CB  LEU    24      58.030  34.699  68.604  1.00  0.00           C
ATOM    388  HB2 LEU    24      58.965  34.959  69.101  1.00  0.00           H
ATOM    389  HB3 LEU    24      58.017  35.171  67.622  1.00  0.00           H
ATOM    390  CG  LEU    24      56.838  35.334  69.398  1.00  0.00           C
ATOM    391  HG  LEU    24      56.640  34.845  70.351  1.00  0.00           H
ATOM    392  CD1 LEU    24      57.145  36.776  69.815  1.00  0.00           C
ATOM    393 HD11 LEU    24      58.057  36.829  70.408  1.00  0.00           H
ATOM    394 HD12 LEU    24      56.395  37.161  70.507  1.00  0.00           H
ATOM    395 HD13 LEU    24      57.127  37.497  68.998  1.00  0.00           H
ATOM    396  CD2 LEU    24      55.550  35.310  68.532  1.00  0.00           C
ATOM    397 HD21 LEU    24      55.923  35.500  67.524  1.00  0.00           H
ATOM    398 HD22 LEU    24      55.063  34.334  68.553  1.00  0.00           H
ATOM    399 HD23 LEU    24      54.879  36.076  68.919  1.00  0.00           H
ATOM    400  C   LEU    24      59.041  32.784  67.309  1.00  0.00           C
ATOM    401  O   LEU    24      58.680  32.467  66.159  1.00  0.00           O
ATOM    402  N   GLN    25      60.316  32.849  67.693  1.00  0.00           N
ATOM    403  H   GLN    25      60.572  33.108  68.635  1.00  0.00           H
ATOM    404  CA  GLN    25      61.384  32.303  66.881  1.00  0.00           C
ATOM    405  HA  GLN    25      61.340  32.742  65.884  1.00  0.00           H
ATOM    406  CB  GLN    25      62.723  32.649  67.503  1.00  0.00           C
ATOM    407  HB2 GLN    25      62.897  32.225  68.492  1.00  0.00           H
ATOM    408  HB3 GLN    25      63.548  32.222  66.933  1.00  0.00           H
ATOM    409  CG  GLN    25      62.816  34.157  67.590  1.00  0.00           C
ATOM    410  HG2 GLN    25      62.384  34.600  66.692  1.00  0.00           H
ATOM    411  HG3 GLN    25      62.084  34.315  68.382  1.00  0.00           H
ATOM    412  CD  GLN    25      64.163  34.710  68.078  1.00  0.00           C
ATOM    413  OE1 GLN    25      65.075  34.018  68.544  1.00  0.00           O
ATOM    414  NE2 GLN    25      64.333  35.956  68.209  1.00  0.00           N
ATOM    415 HE21 GLN    25      65.191  36.286  68.627  1.00  0.00           H
ATOM    416 HE22 GLN    25      63.573  36.559  67.932  1.00  0.00           H
ATOM    417  C   GLN    25      61.207  30.791  66.586  1.00  0.00           C
ATOM    418  O   GLN    25      61.509  30.302  65.492  1.00  0.00           O
ATOM    419  N   ALA    26      60.720  30.072  67.656  1.00  0.00           N
ATOM    420  H   ALA    26      60.289  30.536  68.443  1.00  0.00           H
ATOM    421  CA  ALA    26      60.536  28.602  67.513  1.00  0.00           C
ATOM    422  HA  ALA    26      61.487  28.246  67.119  1.00  0.00           H
ATOM    423  CB  ALA    26      60.316  27.983  68.885  1.00  0.00           C
ATOM    424  HB1 ALA    26      59.334  28.164  69.324  1.00  0.00           H
ATOM    425  HB2 ALA    26      61.175  28.240  69.506  1.00  0.00           H
ATOM    426  HB3 ALA    26      60.264  26.909  68.710  1.00  0.00           H
ATOM    427  C   ALA    26      59.381  28.230  66.625  1.00  0.00           C
ATOM    428  O   ALA    26      59.473  27.249  65.891  1.00  0.00           O
ATOM    429  N   VAL    27      58.240  29.006  66.720  1.00  0.00           N
ATOM    430  H   VAL    27      58.166  29.780  67.365  1.00  0.00           H
ATOM    431  CA  VAL    27      57.059  28.842  65.818  1.00  0.00           C
ATOM    432  HA  VAL    27      56.765  27.795  65.740  1.00  0.00           H
ATOM    433  CB  VAL    27      55.831  29.579  66.387  1.00  0.00           C
ATOM    434  HB  VAL    27      56.156  30.619  66.409  1.00  0.00           H
ATOM    435  CG1 VAL    27      54.608  29.517  65.556  1.00  0.00           C
ATOM    436 HG11 VAL    27      53.820  30.112  66.016  1.00  0.00           H
ATOM    437 HG12 VAL    27      54.683  30.070  64.620  1.00  0.00           H
ATOM    438 HG13 VAL    27      54.312  28.489  65.349  1.00  0.00           H
ATOM    439  CG2 VAL    27      55.380  29.120  67.761  1.00  0.00           C
ATOM    440 HG21 VAL    27      54.662  29.795  68.226  1.00  0.00           H
ATOM    441 HG22 VAL    27      56.168  28.891  68.477  1.00  0.00           H
ATOM    442 HG23 VAL    27      54.825  28.189  67.638  1.00  0.00           H
ATOM    443  C   VAL    27      57.429  29.263  64.389  1.00  0.00           C
ATOM    444  O   VAL    27      57.384  28.455  63.481  1.00  0.00           O
ATOM    445  N   THR    28      58.163  30.389  64.163  1.00  0.00           N
ATOM    446  H   THR    28      58.318  30.990  64.961  1.00  0.00           H
ATOM    447  CA  THR    28      58.561  30.915  62.844  1.00  0.00           C
ATOM    448  HA  THR    28      57.730  31.034  62.149  1.00  0.00           H
ATOM    449  CB  THR    28      59.315  32.246  62.861  1.00  0.00           C
ATOM    450  HB  THR    28      60.250  32.146  63.412  1.00  0.00           H
ATOM    451  CG2 THR    28      59.681  32.816  61.452  1.00  0.00           C
ATOM    452 HG21 THR    28      60.272  33.717  61.611  1.00  0.00           H
ATOM    453 HG22 THR    28      58.777  32.942  60.856  1.00  0.00           H
ATOM    454 HG23 THR    28      60.373  32.105  61.001  1.00  0.00           H
ATOM    455  OG1 THR    28      58.667  33.294  63.534  1.00  0.00           O
ATOM    456  HG1 THR    28      58.626  33.057  64.465  1.00  0.00           H
ATOM    457  C   THR    28      59.407  29.848  62.117  1.00  0.00           C
ATOM    458  O   THR    28      59.115  29.607  60.945  1.00  0.00           O
ATOM    459  N   LYS    29      60.603  29.499  62.692  1.00  0.00           N
ATOM    460  H   LYS    29      60.812  29.836  63.621  1.00  0.00           H
ATOM    461  CA  LYS    29      61.651  28.598  62.070  1.00  0.00           C
ATOM    462  HA  LYS    29      61.953  28.978  61.094  1.00  0.00           H
ATOM    463  CB  LYS    29      62.971  28.440  62.892  1.00  0.00           C
ATOM    464  HB2 LYS    29      62.851  28.242  63.958  1.00  0.00           H
ATOM    465  HB3 LYS    29      63.461  27.557  62.483  1.00  0.00           H
ATOM    466  CG  LYS    29      63.875  29.711  62.640  1.00  0.00           C
ATOM    467  HG2 LYS    29      63.985  29.945  61.582  1.00  0.00           H
ATOM    468  HG3 LYS    29      63.232  30.518  62.990  1.00  0.00           H
ATOM    469  CD  LYS    29      65.185  29.770  63.459  1.00  0.00           C
ATOM    470  HD2 LYS    29      65.628  28.775  63.438  1.00  0.00           H
ATOM    471  HD3 LYS    29      65.825  30.476  62.929  1.00  0.00           H
ATOM    472  CE  LYS    29      64.849  30.141  64.886  1.00  0.00           C
ATOM    473  HE2 LYS    29      64.340  31.101  64.972  1.00  0.00           H
ATOM    474  HE3 LYS    29      64.145  29.418  65.297  1.00  0.00           H
ATOM    475  NZ  LYS    29      66.074  29.949  65.705  1.00  0.00           N
ATOM    476  HZ1 LYS    29      66.917  29.935  65.149  1.00  0.00           H
ATOM    477  HZ2 LYS    29      66.054  29.023  66.109  1.00  0.00           H
ATOM    478  HZ3 LYS    29      66.309  30.693  66.347  1.00  0.00           H
ATOM    479  C   LYS    29      61.043  27.200  61.679  1.00  0.00           C
ATOM    480  O   LYS    29      61.437  26.720  60.626  1.00  0.00           O
ATOM    481  N   HIE    30      60.083  26.646  62.416  1.00  0.00           N
ATOM    482  H   HIE    30      59.759  27.179  63.210  1.00  0.00           H
ATOM    483  CA  HIE    30      59.305  25.447  62.080  1.00  0.00           C
ATOM    484  HA  HIE    30      59.959  24.617  61.816  1.00  0.00           H
ATOM    485  CB  HIE    30      58.499  24.932  63.321  1.00  0.00           C
ATOM    486  HB2 HIE    30      59.095  24.885  64.233  1.00  0.00           H
ATOM    487  HB3 HIE    30      57.715  25.612  63.652  1.00  0.00           H
ATOM    488  CG  HIE    30      57.918  23.531  63.061  1.00  0.00           C
ATOM    489  ND1 HIE    30      58.701  22.415  62.869  1.00  0.00           N
ATOM    490  CE1 HIE    30      57.893  21.410  62.653  1.00  0.00           C
ATOM    491  HE1 HIE    30      58.100  20.352  62.577  1.00  0.00           H
ATOM    492  NE2 HIE    30      56.617  21.859  62.583  1.00  0.00           N
ATOM    493  HE2 HIE    30      55.763  21.363  62.373  1.00  0.00           H
ATOM    494  CD2 HIE    30      56.580  23.221  62.807  1.00  0.00           C
ATOM    495  HD2 HIE    30      55.657  23.743  63.015  1.00  0.00           H
ATOM    496  C   HIE    30      58.268  25.703  61.055  1.00  0.00           C
ATOM    497  O   HIE    30      58.198  24.924  60.048  1.00  0.00           O
ATOM    498  N   PHE    31      57.640  26.821  61.074  1.00  0.00           N
ATOM    499  H   PHE    31      57.848  27.464  61.823  1.00  0.00           H
ATOM    500  CA  PHE    31      56.687  27.266  60.033  1.00  0.00           C
ATOM    501  HA  PHE    31      55.917  26.496  60.089  1.00  0.00           H
ATOM    502  CB  PHE    31      56.061  28.615  60.467  1.00  0.00           C
ATOM    503  HB2 PHE    31      55.892  28.590  61.544  1.00  0.00           H
ATOM    504  HB3 PHE    31      56.825  29.362  60.255  1.00  0.00           H
ATOM    505  CG  PHE    31      54.688  29.060  59.911  1.00  0.00           C
ATOM    506  CD1 PHE    31      54.235  28.621  58.684  1.00  0.00           C
ATOM    507  HD1 PHE    31      54.804  27.954  58.054  1.00  0.00           H
ATOM    508  CE1 PHE    31      52.974  29.043  58.208  1.00  0.00           C
ATOM    509  HE1 PHE    31      52.698  28.737  57.210  1.00  0.00           H
ATOM    510  CZ  PHE    31      52.135  29.851  58.998  1.00  0.00           C
ATOM    511  HZ  PHE    31      51.195  30.293  58.700  1.00  0.00           H
ATOM    512  CE2 PHE    31      52.561  30.188  60.277  1.00  0.00           C
ATOM    513  HE2 PHE    31      51.904  30.817  60.858  1.00  0.00           H
ATOM    514  CD2 PHE    31      53.891  29.874  60.691  1.00  0.00           C
ATOM    515  HD2 PHE    31      54.187  30.220  61.671  1.00  0.00           H
ATOM    516  C   PHE    31      57.320  27.335  58.661  1.00  0.00           C
ATOM    517  O   PHE    31      56.746  26.892  57.680  1.00  0.00           O
ATOM    518  N   ILE    32      58.610  27.760  58.600  1.00  0.00           N
ATOM    519  H   ILE    32      59.024  28.269  59.368  1.00  0.00           H
ATOM    520  CA  ILE    32      59.450  27.724  57.341  1.00  0.00           C
ATOM    521  HA  ILE    32      59.005  28.423  56.632  1.00  0.00           H
ATOM    522  CB  ILE    32      60.810  28.325  57.668  1.00  0.00           C
ATOM    523  HB  ILE    32      61.225  27.841  58.554  1.00  0.00           H
ATOM    524  CG2 ILE    32      61.852  28.121  56.594  1.00  0.00           C
ATOM    525 HG21 ILE    32      62.741  28.594  57.012  1.00  0.00           H
ATOM    526 HG22 ILE    32      61.538  28.666  55.703  1.00  0.00           H
ATOM    527 HG23 ILE    32      62.194  27.119  56.338  1.00  0.00           H
ATOM    528  CG1 ILE    32      60.632  29.837  57.924  1.00  0.00           C
ATOM    529 HG12 ILE    32      60.230  30.307  57.027  1.00  0.00           H
ATOM    530 HG13 ILE    32      59.982  30.110  58.756  1.00  0.00           H
ATOM    531  CD1 ILE    32      61.964  30.680  58.112  1.00  0.00           C
ATOM    532 HD11 ILE    32      61.734  31.664  58.521  1.00  0.00           H
ATOM    533 HD12 ILE    32      62.434  30.837  57.141  1.00  0.00           H
ATOM    534 HD13 ILE    32      62.588  30.225  58.882  1.00  0.00           H
ATOM    535  C   ILE    32      59.700  26.346  56.735  1.00  0.00           C
ATOM    536  O   ILE    32      59.682  26.179  55.527  1.00  0.00           O
ATOM    537  N   SER    33      59.827  25.244  57.534  1.00  0.00           N
ATOM    538  H   SER    33      60.010  25.438  58.508  1.00  0.00           H
ATOM    539  CA  SER    33      59.786  23.899  57.133  1.00  0.00           C
ATOM    540  HA  SER    33      60.459  23.831  56.280  1.00  0.00           H
ATOM    541  CB  SER    33      60.363  22.993  58.187  1.00  0.00           C
ATOM    542  HB2 SER    33      60.679  22.063  57.717  1.00  0.00           H
ATOM    543  HB3 SER    33      61.238  23.405  58.693  1.00  0.00           H
ATOM    544  OG  SER    33      59.363  22.686  59.155  1.00  0.00           O
ATOM    545  HG  SER    33      59.156  23.541  59.540  1.00  0.00           H
ATOM    546  C   SER    33      58.429  23.366  56.629  1.00  0.00           C
ATOM    547  O   SER    33      58.484  22.537  55.703  1.00  0.00           O
ATOM    548  N   GLU    34      57.338  23.855  57.174  1.00  0.00           N
ATOM    549  H   GLU    34      57.333  24.449  57.991  1.00  0.00           H
ATOM    550  CA  GLU    34      55.976  23.493  56.634  1.00  0.00           C
ATOM    551  HA  GLU    34      55.993  22.421  56.435  1.00  0.00           H
ATOM    552  CB  GLU    34      54.875  23.837  57.694  1.00  0.00           C
ATOM    553  HB2 GLU    34      54.989  24.871  58.021  1.00  0.00           H
ATOM    554  HB3 GLU    34      53.978  23.760  57.080  1.00  0.00           H
ATOM    555  CG  GLU    34      55.029  22.871  58.853  1.00  0.00           C
ATOM    556  HG2 GLU    34      56.056  22.991  59.197  1.00  0.00           H
ATOM    557  HG3 GLU    34      54.232  23.025  59.582  1.00  0.00           H
ATOM    558  CD  GLU    34      54.686  21.367  58.524  1.00  0.00           C
ATOM    559  OE1 GLU    34      53.622  21.232  57.902  1.00  0.00           O
ATOM    560  OE2 GLU    34      55.335  20.372  58.877  1.00  0.00           O
ATOM    561  C   GLU    34      55.608  24.330  55.407  1.00  0.00           C
ATOM    562  O   GLU    34      54.908  23.858  54.510  1.00  0.00           O
ATOM    563  N   LEU    35      56.260  25.483  55.222  1.00  0.00           N
ATOM    564  H   LEU    35      56.687  26.006  55.975  1.00  0.00           H
ATOM    565  CA  LEU    35      56.199  26.118  53.915  1.00  0.00           C
ATOM    566  HA  LEU    35      55.163  26.182  53.586  1.00  0.00           H
ATOM    567  CB  LEU    35      56.711  27.525  54.039  1.00  0.00           C
ATOM    568  HB2 LEU    35      57.690  27.446  54.515  1.00  0.00           H
ATOM    569  HB3 LEU    35      56.829  27.883  53.017  1.00  0.00           H
ATOM    570  CG  LEU    35      55.879  28.548  54.831  1.00  0.00           C
ATOM    571  HG  LEU    35      55.884  28.099  55.824  1.00  0.00           H
ATOM    572  CD1 LEU    35      56.560  29.950  54.901  1.00  0.00           C
ATOM    573 HD11 LEU    35      56.147  30.642  55.634  1.00  0.00           H
ATOM    574 HD12 LEU    35      56.524  30.417  53.916  1.00  0.00           H
ATOM    575 HD13 LEU    35      57.587  29.752  55.209  1.00  0.00           H
ATOM    576  CD2 LEU    35      54.405  28.715  54.366  1.00  0.00           C
ATOM    577 HD21 LEU    35      53.912  27.744  54.424  1.00  0.00           H
ATOM    578 HD22 LEU    35      53.928  29.485  54.971  1.00  0.00           H
ATOM    579 HD23 LEU    35      54.469  29.134  53.360  1.00  0.00           H
ATOM    580  C   LEU    35      56.923  25.465  52.765  1.00  0.00           C
ATOM    581  O   LEU    35      56.433  25.261  51.627  1.00  0.00           O
ATOM    582  N   GLU    36      58.132  24.980  53.127  1.00  0.00           N
ATOM    583  H   GLU    36      58.464  25.117  54.071  1.00  0.00           H
ATOM    584  CA  GLU    36      58.921  24.123  52.220  1.00  0.00           C
ATOM    585  HA  GLU    36      59.119  24.554  51.239  1.00  0.00           H
ATOM    586  CB  GLU    36      60.364  23.969  52.908  1.00  0.00           C
ATOM    587  HB2 GLU    36      60.727  24.897  53.352  1.00  0.00           H
ATOM    588  HB3 GLU    36      60.221  23.390  53.820  1.00  0.00           H
ATOM    589  CG  GLU    36      61.488  23.134  52.316  1.00  0.00           C
ATOM    590  HG2 GLU    36      62.221  22.887  53.085  1.00  0.00           H
ATOM    591  HG3 GLU    36      61.086  22.174  51.992  1.00  0.00           H
ATOM    592  CD  GLU    36      62.199  23.857  51.111  1.00  0.00           C
ATOM    593  OE1 GLU    36      63.267  23.382  50.663  1.00  0.00           O
ATOM    594  OE2 GLU    36      61.759  24.991  50.753  1.00  0.00           O
ATOM    595  C   GLU    36      58.295  22.744  51.955  1.00  0.00           C
ATOM    596  O   GLU    36      58.230  22.385  50.785  1.00  0.00           O
ATOM    597  N   LYS    37      57.754  22.113  52.973  1.00  0.00           N
ATOM    598  H   LYS    37      57.861  22.486  53.905  1.00  0.00           H
ATOM    599  CA  LYS    37      57.077  20.838  52.818  1.00  0.00           C
ATOM    600  HA  LYS    37      57.812  20.094  52.509  1.00  0.00           H
ATOM    601  CB  LYS    37      56.538  20.380  54.213  1.00  0.00           C
ATOM    602  HB2 LYS    37      57.421  20.108  54.791  1.00  0.00           H
ATOM    603  HB3 LYS    37      55.953  21.211  54.609  1.00  0.00           H
ATOM    604  CG  LYS    37      55.713  19.136  54.227  1.00  0.00           C
ATOM    605  HG2 LYS    37      54.857  19.247  53.562  1.00  0.00           H
ATOM    606  HG3 LYS    37      56.209  18.344  53.668  1.00  0.00           H
ATOM    607  CD  LYS    37      55.261  18.593  55.654  1.00  0.00           C
ATOM    608  HD2 LYS    37      54.786  19.465  56.103  1.00  0.00           H
ATOM    609  HD3 LYS    37      54.553  17.788  55.451  1.00  0.00           H
ATOM    610  CE  LYS    37      56.459  17.994  56.534  1.00  0.00           C
ATOM    611  HE2 LYS    37      56.920  17.172  55.985  1.00  0.00           H
ATOM    612  HE3 LYS    37      57.326  18.653  56.521  1.00  0.00           H
ATOM    613  NZ  LYS    37      56.063  17.801  57.929  1.00  0.00           N
ATOM    614  HZ1 LYS    37      55.780  18.694  58.303  1.00  0.00           H
ATOM    615  HZ2 LYS    37      56.827  17.516  58.527  1.00  0.00           H
ATOM    616  HZ3 LYS    37      55.271  17.196  58.091  1.00  0.00           H
ATOM    617  C   LYS    37      55.950  21.016  51.762  1.00  0.00           C
ATOM    618  O   LYS    37      55.677  20.170  50.919  1.00  0.00           O
ATOM    619  N   GLY    38      55.183  22.114  51.839  1.00  0.00           N
ATOM    620  H   GLY    38      55.233  22.769  52.606  1.00  0.00           H
ATOM    621  CA  GLY    38      54.097  22.389  50.864  1.00  0.00           C
ATOM    622  HA2 GLY    38      53.409  21.549  50.761  1.00  0.00           H
ATOM    623  HA3 GLY    38      53.460  23.178  51.263  1.00  0.00           H
ATOM    624  C   GLY    38      54.676  22.694  49.450  1.00  0.00           C
ATOM    625  O   GLY    38      53.974  22.402  48.468  1.00  0.00           O
ATOM    626  N   LEU    39      55.845  23.401  49.358  1.00  0.00           N
ATOM    627  H   LEU    39      56.268  23.804  50.182  1.00  0.00           H
ATOM    628  CA  LEU    39      56.459  23.650  48.037  1.00  0.00           C
ATOM    629  HA  LEU    39      55.675  24.090  47.422  1.00  0.00           H
ATOM    630  CB  LEU    39      57.569  24.665  48.082  1.00  0.00           C
ATOM    631  HB2 LEU    39      58.125  24.550  49.012  1.00  0.00           H
ATOM    632  HB3 LEU    39      58.226  24.477  47.232  1.00  0.00           H
ATOM    633  CG  LEU    39      56.940  26.106  48.052  1.00  0.00           C
ATOM    634  HG  LEU    39      56.143  26.106  48.794  1.00  0.00           H
ATOM    635  CD1 LEU    39      58.073  27.041  48.409  1.00  0.00           C
ATOM    636 HD11 LEU    39      58.577  26.749  49.331  1.00  0.00           H
ATOM    637 HD12 LEU    39      57.552  27.928  48.768  1.00  0.00           H
ATOM    638 HD13 LEU    39      58.787  27.279  47.619  1.00  0.00           H
ATOM    639  CD2 LEU    39      56.328  26.391  46.690  1.00  0.00           C
ATOM    640 HD21 LEU    39      56.846  25.747  45.981  1.00  0.00           H
ATOM    641 HD22 LEU    39      55.273  26.117  46.692  1.00  0.00           H
ATOM    642 HD23 LEU    39      56.498  27.453  46.515  1.00  0.00           H
ATOM    643  C   LEU    39      56.954  22.317  47.303  1.00  0.00           C
ATOM    644  O   LEU    39      57.291  22.450  46.118  1.00  0.00           O
ATOM    645  N   SER    40      57.106  21.156  47.902  1.00  0.00           N
ATOM    646  H   SER    40      57.029  21.258  48.905  1.00  0.00           H
ATOM    647  CA  SER    40      57.511  19.905  47.337  1.00  0.00           C
ATOM    648  HA  SER    40      58.389  20.073  46.713  1.00  0.00           H
ATOM    649  CB  SER    40      57.844  18.969  48.455  1.00  0.00           C
ATOM    650  HB2 SER    40      58.377  18.131  48.005  1.00  0.00           H
ATOM    651  HB3 SER    40      58.540  19.426  49.158  1.00  0.00           H
ATOM    652  OG  SER    40      56.705  18.385  49.114  1.00  0.00           O
ATOM    653  HG  SER    40      56.165  19.049  49.550  1.00  0.00           H
ATOM    654  C   SER    40      56.410  19.335  46.433  1.00  0.00           C
ATOM    655  O   SER    40      55.254  19.685  46.458  1.00  0.00           O
ATOM    656  N   LYS    41      56.893  18.400  45.628  1.00  0.00           N
ATOM    657  H   LYS    41      57.863  18.128  45.697  1.00  0.00           H
ATOM    658  CA  LYS    41      56.099  17.695  44.673  1.00  0.00           C
ATOM    659  HA  LYS    41      55.514  18.424  44.112  1.00  0.00           H
ATOM    660  CB  LYS    41      57.013  16.947  43.641  1.00  0.00           C
ATOM    661  HB2 LYS    41      57.778  16.450  44.238  1.00  0.00           H
ATOM    662  HB3 LYS    41      56.499  16.216  43.015  1.00  0.00           H
ATOM    663  CG  LYS    41      57.802  17.786  42.706  1.00  0.00           C
ATOM    664  HG2 LYS    41      57.086  18.164  41.976  1.00  0.00           H
ATOM    665  HG3 LYS    41      58.404  18.517  43.243  1.00  0.00           H
ATOM    666  CD  LYS    41      58.859  16.883  42.009  1.00  0.00           C
ATOM    667  HD2 LYS    41      59.677  16.683  42.700  1.00  0.00           H
ATOM    668  HD3 LYS    41      58.402  15.995  41.572  1.00  0.00           H
ATOM    669  CE  LYS    41      59.446  17.653  40.787  1.00  0.00           C
ATOM    670  HE2 LYS    41      58.649  17.687  40.043  1.00  0.00           H
ATOM    671  HE3 LYS    41      59.609  18.680  41.113  1.00  0.00           H
ATOM    672  NZ  LYS    41      60.695  17.081  40.223  1.00  0.00           N
ATOM    673  HZ1 LYS    41      60.560  16.113  39.966  1.00  0.00           H
ATOM    674  HZ2 LYS    41      61.321  17.076  41.015  1.00  0.00           H
ATOM    675  HZ3 LYS    41      61.020  17.534  39.380  1.00  0.00           H
ATOM    676  C   LYS    41      55.064  16.737  45.429  1.00  0.00           C
ATOM    677  O   LYS    41      54.004  16.486  44.839  1.00  0.00           O
ATOM    678  N   LYS    42      55.297  16.272  46.661  1.00  0.00           N
ATOM    679  H   LYS    42      56.189  16.367  47.123  1.00  0.00           H
ATOM    680  CA  LYS    42      54.268  15.622  47.463  1.00  0.00           C
ATOM    681  HA  LYS    42      53.605  15.033  46.828  1.00  0.00           H
ATOM    682  CB  LYS    42      54.975  14.744  48.556  1.00  0.00           C
ATOM    683  HB2 LYS    42      55.640  14.044  48.051  1.00  0.00           H
ATOM    684  HB3 LYS    42      55.580  15.345  49.235  1.00  0.00           H
ATOM    685  CG  LYS    42      53.990  13.765  49.285  1.00  0.00           C
ATOM    686  HG2 LYS    42      53.180  14.262  49.818  1.00  0.00           H
ATOM    687  HG3 LYS    42      53.520  13.103  48.557  1.00  0.00           H
ATOM    688  CD  LYS    42      54.687  12.929  50.374  1.00  0.00           C
ATOM    689  HD2 LYS    42      54.785  13.571  51.249  1.00  0.00           H
ATOM    690  HD3 LYS    42      54.023  12.080  50.531  1.00  0.00           H
ATOM    691  CE  LYS    42      56.078  12.368  50.069  1.00  0.00           C
ATOM    692  HE2 LYS    42      55.895  11.672  49.250  1.00  0.00           H
ATOM    693  HE3 LYS    42      56.814  13.115  49.770  1.00  0.00           H
ATOM    694  NZ  LYS    42      56.596  11.736  51.265  1.00  0.00           N
ATOM    695  HZ1 LYS    42      57.317  11.130  50.895  1.00  0.00           H
ATOM    696  HZ2 LYS    42      55.884  11.177  51.714  1.00  0.00           H
ATOM    697  HZ3 LYS    42      56.915  12.306  52.035  1.00  0.00           H
ATOM    698  C   LYS    42      53.379  16.562  48.216  1.00  0.00           C
ATOM    699  O   LYS    42      52.179  16.236  48.380  1.00  0.00           O
ATOM    700  N   GLY    43      53.834  17.806  48.444  1.00  0.00           N
ATOM    701  H   GLY    43      54.792  17.922  48.145  1.00  0.00           H
ATOM    702  CA  GLY    43      53.128  18.831  49.221  1.00  0.00           C
ATOM    703  HA2 GLY    43      53.591  19.810  49.094  1.00  0.00           H
ATOM    704  HA3 GLY    43      52.116  18.831  48.818  1.00  0.00           H
ATOM    705  C   GLY    43      53.100  18.517  50.738  1.00  0.00           C
ATOM    706  O   GLY    43      53.707  17.498  51.143  1.00  0.00           O
ATOM    707  N   GLY    44      52.319  19.286  51.509  1.00  0.00           N
ATOM    708  H   GLY    44      51.947  20.150  51.143  1.00  0.00           H
ATOM    709  CA  GLY    44      52.160  19.239  52.971  1.00  0.00           C
ATOM    710  HA2 GLY    44      52.246  18.220  53.345  1.00  0.00           H
ATOM    711  HA3 GLY    44      52.902  19.843  53.493  1.00  0.00           H
ATOM    712  C   GLY    44      50.698  19.765  53.388  1.00  0.00           C
ATOM    713  O   GLY    44      49.904  19.782  52.434  1.00  0.00           O
ATOM    714  N   ASN    45      50.478  20.202  54.617  1.00  0.00           N
ATOM    715  H   ASN    45      51.195  20.041  55.309  1.00  0.00           H
ATOM    716  CA  ASN    45      49.151  20.773  54.973  1.00  0.00           C
ATOM    717  HA  ASN    45      48.360  20.097  54.647  1.00  0.00           H
ATOM    718  CB  ASN    45      48.834  20.904  56.520  1.00  0.00           C
ATOM    719  HB2 ASN    45      49.372  21.775  56.893  1.00  0.00           H
ATOM    720  HB3 ASN    45      47.764  20.989  56.705  1.00  0.00           H
ATOM    721  CG  ASN    45      49.274  19.580  57.258  1.00  0.00           C
ATOM    722  OD1 ASN    45      48.578  18.526  57.249  1.00  0.00           O
ATOM    723  ND2 ASN    45      50.383  19.681  57.905  1.00  0.00           N
ATOM    724 HD21 ASN    45      50.912  20.539  57.979  1.00  0.00           H
ATOM    725 HD22 ASN    45      50.609  18.900  58.504  1.00  0.00           H
ATOM    726  C   ASN    45      48.858  22.147  54.408  1.00  0.00           C
ATOM    727  O   ASN    45      47.731  22.495  54.026  1.00  0.00           O
ATOM    728  N   ILE    46      49.877  22.933  54.417  1.00  0.00           N
ATOM    729  H   ILE    46      50.739  22.603  54.825  1.00  0.00           H
ATOM    730  CA  ILE    46      49.870  24.232  53.753  1.00  0.00           C
ATOM    731  HA  ILE    46      48.961  24.795  53.969  1.00  0.00           H
ATOM    732  CB  ILE    46      51.074  25.169  54.220  1.00  0.00           C
ATOM    733  HB  ILE    46      52.006  24.639  54.025  1.00  0.00           H
ATOM    734  CG2 ILE    46      50.988  26.520  53.508  1.00  0.00           C
ATOM    735 HG21 ILE    46      50.112  27.048  53.882  1.00  0.00           H
ATOM    736 HG22 ILE    46      50.819  26.432  52.435  1.00  0.00           H
ATOM    737 HG23 ILE    46      51.866  27.160  53.597  1.00  0.00           H
ATOM    738  CG1 ILE    46      51.185  25.371  55.685  1.00  0.00           C
ATOM    739 HG12 ILE    46      50.326  25.832  56.173  1.00  0.00           H
ATOM    740 HG13 ILE    46      51.312  24.387  56.136  1.00  0.00           H
ATOM    741  CD1 ILE    46      52.485  26.196  56.091  1.00  0.00           C
ATOM    742 HD11 ILE    46      53.456  25.880  55.712  1.00  0.00           H
ATOM    743 HD12 ILE    46      52.706  25.976  57.136  1.00  0.00           H
ATOM    744 HD13 ILE    46      52.297  27.244  55.856  1.00  0.00           H
ATOM    745  C   ILE    46      49.916  23.959  52.244  1.00  0.00           C
ATOM    746  O   ILE    46      50.947  23.525  51.727  1.00  0.00           O
ATOM    747  N   PRO    47      48.986  24.384  51.386  1.00  0.00           N
ATOM    748  CD  PRO    47      47.727  25.055  51.753  1.00  0.00           C
ATOM    749  HD2 PRO    47      47.915  25.968  52.319  1.00  0.00           H
ATOM    750  HD3 PRO    47      47.214  24.320  52.373  1.00  0.00           H
ATOM    751  CG  PRO    47      46.884  25.204  50.470  1.00  0.00           C
ATOM    752  HG2 PRO    47      46.949  26.230  50.107  1.00  0.00           H
ATOM    753  HG3 PRO    47      45.825  24.984  50.609  1.00  0.00           H
ATOM    754  CB  PRO    47      47.434  24.115  49.547  1.00  0.00           C
ATOM    755  HB2 PRO    47      47.381  24.308  48.476  1.00  0.00           H
ATOM    756  HB3 PRO    47      46.878  23.226  49.843  1.00  0.00           H
ATOM    757  CA  PRO    47      48.868  23.976  49.974  1.00  0.00           C
ATOM    758  HA  PRO    47      49.084  22.916  49.845  1.00  0.00           H
ATOM    759  C   PRO    47      49.868  24.628  49.086  1.00  0.00           C
ATOM    760  O   PRO    47      50.441  23.936  48.243  1.00  0.00           O
ATOM    761  N   MET    48      50.348  25.886  49.401  1.00  0.00           N
ATOM    762  H   MET    48      49.943  26.368  50.191  1.00  0.00           H
ATOM    763  CA  MET    48      51.491  26.573  48.707  1.00  0.00           C
ATOM    764  HA  MET    48      51.406  27.563  49.153  1.00  0.00           H
ATOM    765  CB  MET    48      52.898  26.023  48.871  1.00  0.00           C
ATOM    766  HB2 MET    48      52.860  24.968  48.600  1.00  0.00           H
ATOM    767  HB3 MET    48      53.630  26.402  48.159  1.00  0.00           H
ATOM    768  CG  MET    48      53.334  26.158  50.356  1.00  0.00           C
ATOM    769  HG2 MET    48      52.546  25.702  50.957  1.00  0.00           H
ATOM    770  HG3 MET    48      54.304  25.701  50.554  1.00  0.00           H
ATOM    771  SD  MET    48      53.517  27.907  50.872  1.00  0.00           S
ATOM    772  CE  MET    48      55.147  28.370  50.191  1.00  0.00           C
ATOM    773  HE1 MET    48      55.540  29.313  50.572  1.00  0.00           H
ATOM    774  HE2 MET    48      55.921  27.689  50.545  1.00  0.00           H
ATOM    775  HE3 MET    48      55.145  28.496  49.108  1.00  0.00           H
ATOM    776  C   MET    48      51.179  26.679  47.161  1.00  0.00           C
ATOM    777  O   MET    48      51.903  26.082  46.357  1.00  0.00           O
ATOM    778  N   ILE    49      49.994  27.227  46.810  1.00  0.00           N
ATOM    779  H   ILE    49      49.518  27.802  47.489  1.00  0.00           H
ATOM    780  CA  ILE    49      49.407  27.130  45.488  1.00  0.00           C
ATOM    781  HA  ILE    49      49.459  26.115  45.094  1.00  0.00           H
ATOM    782  CB  ILE    49      47.892  27.587  45.576  1.00  0.00           C
ATOM    783  HB  ILE    49      47.889  28.650  45.817  1.00  0.00           H
ATOM    784  CG2 ILE    49      47.284  27.392  44.173  1.00  0.00           C
ATOM    785 HG21 ILE    49      46.210  27.576  44.191  1.00  0.00           H
ATOM    786 HG22 ILE    49      47.212  26.345  43.879  1.00  0.00           H
ATOM    787 HG23 ILE    49      47.845  27.992  43.457  1.00  0.00           H
ATOM    788  CG1 ILE    49      47.152  26.696  46.625  1.00  0.00           C
ATOM    789 HG12 ILE    49      46.927  25.796  46.053  1.00  0.00           H
ATOM    790 HG13 ILE    49      47.758  26.392  47.479  1.00  0.00           H
ATOM    791  CD1 ILE    49      45.900  27.464  47.136  1.00  0.00           C
ATOM    792 HD11 ILE    49      46.261  28.352  47.656  1.00  0.00           H
ATOM    793 HD12 ILE    49      45.228  26.900  47.783  1.00  0.00           H
ATOM    794 HD13 ILE    49      45.311  27.879  46.319  1.00  0.00           H
ATOM    795  C   ILE    49      50.114  28.088  44.572  1.00  0.00           C
ATOM    796  O   ILE    49      50.291  29.272  44.944  1.00  0.00           O
ATOM    797  N   PRO    50      50.526  27.698  43.314  1.00  0.00           N
ATOM    798  CD  PRO    50      50.790  26.352  42.954  1.00  0.00           C
ATOM    799  HD2 PRO    50      49.865  25.822  42.729  1.00  0.00           H
ATOM    800  HD3 PRO    50      51.341  25.791  43.710  1.00  0.00           H
ATOM    801  CG  PRO    50      51.634  26.439  41.680  1.00  0.00           C
ATOM    802  HG2 PRO    50      51.427  25.523  41.129  1.00  0.00           H
ATOM    803  HG3 PRO    50      52.693  26.559  41.908  1.00  0.00           H
ATOM    804  CB  PRO    50      51.107  27.624  41.020  1.00  0.00           C
ATOM    805  HB2 PRO    50      50.154  27.470  40.515  1.00  0.00           H
ATOM    806  HB3 PRO    50      51.875  28.137  40.442  1.00  0.00           H
ATOM    807  CA  PRO    50      50.807  28.519  42.224  1.00  0.00           C
ATOM    808  HA  PRO    50      51.646  29.131  42.553  1.00  0.00           H
ATOM    809  C   PRO    50      49.668  29.524  41.891  1.00  0.00           C
ATOM    810  O   PRO    50      48.599  29.127  41.454  1.00  0.00           O
ATOM    811  N   GLY    51      49.898  30.802  42.139  1.00  0.00           N
ATOM    812  H   GLY    51      50.752  30.970  42.652  1.00  0.00           H
ATOM    813  CA  GLY    51      48.935  31.903  41.848  1.00  0.00           C
ATOM    814  HA2 GLY    51      47.957  31.760  42.308  1.00  0.00           H
ATOM    815  HA3 GLY    51      49.270  32.797  42.374  1.00  0.00           H
ATOM    816  C   GLY    51      48.840  32.099  40.327  1.00  0.00           C
ATOM    817  O   GLY    51      48.002  32.904  39.849  1.00  0.00           O
ATOM    818  N   TRP    52      49.690  31.542  39.539  1.00  0.00           N
ATOM    819  H   TRP    52      50.423  31.075  40.052  1.00  0.00           H
ATOM    820  CA  TRP    52      49.820  31.662  38.052  1.00  0.00           C
ATOM    821  HA  TRP    52      50.677  31.052  37.766  1.00  0.00           H
ATOM    822  CB  TRP    52      48.664  30.919  37.411  1.00  0.00           C
ATOM    823  HB2 TRP    52      47.720  31.132  37.914  1.00  0.00           H
ATOM    824  HB3 TRP    52      48.450  31.241  36.391  1.00  0.00           H
ATOM    825  CG  TRP    52      48.679  29.401  37.509  1.00  0.00           C
ATOM    826  CD1 TRP    52      47.815  28.703  38.267  1.00  0.00           C
ATOM    827  HD1 TRP    52      47.081  29.152  38.919  1.00  0.00           H
ATOM    828  NE1 TRP    52      48.162  27.374  38.218  1.00  0.00           N
ATOM    829  HE1 TRP    52      47.766  26.651  38.802  1.00  0.00           H
ATOM    830  CE2 TRP    52      49.340  27.129  37.500  1.00  0.00           C
ATOM    831  CZ2 TRP    52      50.206  26.008  37.323  1.00  0.00           C
ATOM    832  HZ2 TRP    52      49.878  25.021  37.614  1.00  0.00           H
ATOM    833  CH2 TRP    52      51.497  26.250  36.744  1.00  0.00           C
ATOM    834  HH2 TRP    52      52.231  25.464  36.632  1.00  0.00           H
ATOM    835  CZ3 TRP    52      51.806  27.491  36.223  1.00  0.00           C
ATOM    836  HZ3 TRP    52      52.732  27.554  35.672  1.00  0.00           H
ATOM    837  CE3 TRP    52      50.921  28.561  36.374  1.00  0.00           C
ATOM    838  HE3 TRP    52      51.095  29.539  35.950  1.00  0.00           H
ATOM    839  CD2 TRP    52      49.723  28.455  37.107  1.00  0.00           C
ATOM    840  C   TRP    52      50.121  32.998  37.265  1.00  0.00           C
ATOM    841  O   TRP    52      50.299  32.935  36.084  1.00  0.00           O
ATOM    842  N   VAL    53      50.287  34.120  37.999  1.00  0.00           N
ATOM    843  H   VAL    53      49.796  34.192  38.878  1.00  0.00           H
ATOM    844  CA  VAL    53      51.112  35.301  37.638  1.00  0.00           C
ATOM    845  HA  VAL    53      50.751  35.537  36.638  1.00  0.00           H
ATOM    846  CB  VAL    53      50.764  36.562  38.541  1.00  0.00           C
ATOM    847  HB  VAL    53      51.564  36.824  39.234  1.00  0.00           H
ATOM    848  CG1 VAL    53      50.535  37.676  37.537  1.00  0.00           C
ATOM    849 HG11 VAL    53      51.455  37.924  37.009  1.00  0.00           H
ATOM    850 HG12 VAL    53      49.732  37.411  36.848  1.00  0.00           H
ATOM    851 HG13 VAL    53      50.307  38.598  38.071  1.00  0.00           H
ATOM    852  CG2 VAL    53      49.507  36.435  39.484  1.00  0.00           C
ATOM    853 HG21 VAL    53      48.592  36.481  38.894  1.00  0.00           H
ATOM    854 HG22 VAL    53      49.476  37.326  40.112  1.00  0.00           H
ATOM    855 HG23 VAL    53      49.595  35.523  40.074  1.00  0.00           H
ATOM    856  C   VAL    53      52.586  34.827  37.569  1.00  0.00           C
ATOM    857  O   VAL    53      53.095  34.369  38.545  1.00  0.00           O
ATOM    858  N   MET    54      53.250  34.891  36.367  1.00  0.00           N
ATOM    859  H   MET    54      52.761  35.300  35.585  1.00  0.00           H
ATOM    860  CA  MET    54      54.563  34.374  35.981  1.00  0.00           C
ATOM    861  HA  MET    54      55.033  33.923  36.855  1.00  0.00           H
ATOM    862  CB  MET    54      54.279  33.383  34.877  1.00  0.00           C
ATOM    863  HB2 MET    54      53.642  33.874  34.142  1.00  0.00           H
ATOM    864  HB3 MET    54      55.232  33.245  34.367  1.00  0.00           H
ATOM    865  CG  MET    54      53.630  32.054  35.262  1.00  0.00           C
ATOM    866  HG2 MET    54      54.156  31.569  36.085  1.00  0.00           H
ATOM    867  HG3 MET    54      52.619  32.301  35.586  1.00  0.00           H
ATOM    868  SD  MET    54      53.411  30.841  33.879  1.00  0.00           S
ATOM    869  CE  MET    54      54.955  30.111  33.545  1.00  0.00           C
ATOM    870  HE1 MET    54      55.512  29.864  34.449  1.00  0.00           H
ATOM    871  HE2 MET    54      54.819  29.106  33.145  1.00  0.00           H
ATOM    872  HE3 MET    54      55.501  30.680  32.793  1.00  0.00           H
ATOM    873  C   MET    54      55.531  35.530  35.715  1.00  0.00           C
ATOM    874  O   MET    54      56.570  35.438  35.139  1.00  0.00           O
ATOM    875  N   ASP    55      55.131  36.755  36.062  1.00  0.00           N
ATOM    876  H   ASP    55      54.300  36.757  36.636  1.00  0.00           H
ATOM    877  CA  ASP    55      55.671  38.008  35.689  1.00  0.00           C
ATOM    878  HA  ASP    55      56.757  37.985  35.591  1.00  0.00           H
ATOM    879  CB  ASP    55      55.305  38.589  34.294  1.00  0.00           C
ATOM    880  HB2 ASP    55      54.292  38.991  34.284  1.00  0.00           H
ATOM    881  HB3 ASP    55      55.908  39.447  33.991  1.00  0.00           H
ATOM    882  CG  ASP    55      55.326  37.554  33.164  1.00  0.00           C
ATOM    883  OD1 ASP    55      56.260  37.436  32.329  1.00  0.00           O
ATOM    884  OD2 ASP    55      54.258  37.000  32.976  1.00  0.00           O
ATOM    885  C   ASP    55      55.361  39.083  36.749  1.00  0.00           C
ATOM    886  O   ASP    55      54.402  38.961  37.467  1.00  0.00           O
ATOM    887  N   PHE    56      56.216  40.141  36.714  1.00  0.00           N
ATOM    888  H   PHE    56      56.985  40.195  36.062  1.00  0.00           H
ATOM    889  CA  PHE    56      56.212  41.186  37.756  1.00  0.00           C
ATOM    890  HA  PHE    56      55.691  40.795  38.630  1.00  0.00           H
ATOM    891  CB  PHE    56      57.660  41.720  38.065  1.00  0.00           C
ATOM    892  HB2 PHE    56      58.000  42.106  37.103  1.00  0.00           H
ATOM    893  HB3 PHE    56      57.523  42.646  38.626  1.00  0.00           H
ATOM    894  CG  PHE    56      58.697  40.823  38.756  1.00  0.00           C
ATOM    895  CD1 PHE    56      58.307  40.200  39.980  1.00  0.00           C
ATOM    896  HD1 PHE    56      57.283  40.284  40.317  1.00  0.00           H
ATOM    897  CE1 PHE    56      59.203  39.467  40.759  1.00  0.00           C
ATOM    898  HE1 PHE    56      58.956  39.062  41.730  1.00  0.00           H
ATOM    899  CZ  PHE    56      60.507  39.309  40.266  1.00  0.00           C
ATOM    900  HZ  PHE    56      61.220  38.674  40.770  1.00  0.00           H
ATOM    901  CE2 PHE    56      60.918  39.983  39.115  1.00  0.00           C
ATOM    902  HE2 PHE    56      61.951  40.091  38.821  1.00  0.00           H
ATOM    903  CD2 PHE    56      60.051  40.746  38.362  1.00  0.00           C
ATOM    904  HD2 PHE    56      60.290  41.246  37.434  1.00  0.00           H
ATOM    905  C   PHE    56      55.320  42.310  37.337  1.00  0.00           C
ATOM    906  O   PHE    56      55.385  42.796  36.168  1.00  0.00           O
ATOM    907  N   PRO    57      54.560  42.923  38.229  1.00  0.00           N
ATOM    908  CD  PRO    57      54.442  42.656  39.659  1.00  0.00           C
ATOM    909  HD2 PRO    57      55.457  42.629  40.052  1.00  0.00           H
ATOM    910  HD3 PRO    57      53.995  41.687  39.883  1.00  0.00           H
ATOM    911  CG  PRO    57      53.695  43.809  40.302  1.00  0.00           C
ATOM    912  HG2 PRO    57      54.482  44.426  40.737  1.00  0.00           H
ATOM    913  HG3 PRO    57      52.960  43.422  41.008  1.00  0.00           H
ATOM    914  CB  PRO    57      53.062  44.552  39.129  1.00  0.00           C
ATOM    915  HB2 PRO    57      53.075  45.622  39.337  1.00  0.00           H
ATOM    916  HB3 PRO    57      52.115  44.063  38.903  1.00  0.00           H
ATOM    917  CA  PRO    57      54.088  44.303  38.054  1.00  0.00           C
ATOM    918  HA  PRO    57      53.555  44.342  37.103  1.00  0.00           H
ATOM    919  C   PRO    57      55.253  45.297  38.031  1.00  0.00           C
ATOM    920  O   PRO    57      56.333  45.111  38.679  1.00  0.00           O
ATOM    921  N   THR    58      55.111  46.339  37.232  1.00  0.00           N
ATOM    922  H   THR    58      54.284  46.239  36.664  1.00  0.00           H
ATOM    923  CA  THR    58      56.267  47.178  36.831  1.00  0.00           C
ATOM    924  HA  THR    58      57.162  47.029  37.434  1.00  0.00           H
ATOM    925  CB  THR    58      56.641  47.059  35.340  1.00  0.00           C
ATOM    926  HB  THR    58      57.305  47.912  35.202  1.00  0.00           H
ATOM    927  CG2 THR    58      57.206  45.795  34.829  1.00  0.00           C
ATOM    928 HG21 THR    58      57.234  45.953  33.751  1.00  0.00           H
ATOM    929 HG22 THR    58      56.569  44.979  35.168  1.00  0.00           H
ATOM    930 HG23 THR    58      58.209  45.571  35.191  1.00  0.00           H
ATOM    931  OG1 THR    58      55.547  47.564  34.591  1.00  0.00           O
ATOM    932  HG1 THR    58      55.047  46.749  34.517  1.00  0.00           H
ATOM    933  C   THR    58      55.951  48.686  37.163  1.00  0.00           C
ATOM    934  O   THR    58      56.770  49.556  37.105  1.00  0.00           O
ATOM    935  N   GLY    59      54.705  48.998  37.442  1.00  0.00           N
ATOM    936  H   GLY    59      54.077  48.239  37.218  1.00  0.00           H
ATOM    937  CA  GLY    59      54.184  50.374  37.361  1.00  0.00           C
ATOM    938  HA2 GLY    59      53.230  50.477  37.878  1.00  0.00           H
ATOM    939  HA3 GLY    59      54.866  51.063  37.858  1.00  0.00           H
ATOM    940  C   GLY    59      53.982  50.817  35.951  1.00  0.00           C
ATOM    941  O   GLY    59      53.361  51.849  35.835  1.00  0.00           O
ATOM    942  N   LYS    60      54.434  50.105  34.838  1.00  0.00           N
ATOM    943  H   LYS    60      54.885  49.235  35.083  1.00  0.00           H
ATOM    944  CA  LYS    60      54.237  50.430  33.441  1.00  0.00           C
ATOM    945  HA  LYS    60      53.807  51.429  33.368  1.00  0.00           H
ATOM    946  CB  LYS    60      55.504  50.323  32.649  1.00  0.00           C
ATOM    947  HB2 LYS    60      55.747  49.269  32.514  1.00  0.00           H
ATOM    948  HB3 LYS    60      55.374  50.811  31.683  1.00  0.00           H
ATOM    949  CG  LYS    60      56.736  51.011  33.228  1.00  0.00           C
ATOM    950  HG2 LYS    60      56.603  52.093  33.220  1.00  0.00           H
ATOM    951  HG3 LYS    60      56.774  50.676  34.264  1.00  0.00           H
ATOM    952  CD  LYS    60      57.985  50.616  32.455  1.00  0.00           C
ATOM    953  HD2 LYS    60      58.077  49.535  32.560  1.00  0.00           H
ATOM    954  HD3 LYS    60      57.907  50.815  31.386  1.00  0.00           H
ATOM    955  CE  LYS    60      59.236  51.303  33.056  1.00  0.00           C
ATOM    956  HE2 LYS    60      59.254  52.392  33.054  1.00  0.00           H
ATOM    957  HE3 LYS    60      59.228  50.874  34.057  1.00  0.00           H
ATOM    958  NZ  LYS    60      60.463  50.904  32.354  1.00  0.00           N
ATOM    959  HZ1 LYS    60      61.292  51.274  32.797  1.00  0.00           H
ATOM    960  HZ2 LYS    60      60.440  51.452  31.506  1.00  0.00           H
ATOM    961  HZ3 LYS    60      60.546  49.938  32.071  1.00  0.00           H
ATOM    962  C   LYS    60      53.090  49.682  32.811  1.00  0.00           C
ATOM    963  O   LYS    60      52.753  49.982  31.691  1.00  0.00           O
ATOM    964  N   GLU    61      52.400  48.734  33.501  1.00  0.00           N
ATOM    965  H   GLU    61      52.783  48.566  34.420  1.00  0.00           H
ATOM    966  CA  GLU    61      51.153  48.200  32.974  1.00  0.00           C
ATOM    967  HA  GLU    61      51.287  47.749  31.990  1.00  0.00           H
ATOM    968  CB  GLU    61      50.524  47.176  34.022  1.00  0.00           C
ATOM    969  HB2 GLU    61      50.368  47.563  35.028  1.00  0.00           H
ATOM    970  HB3 GLU    61      49.576  46.824  33.614  1.00  0.00           H
ATOM    971  CG  GLU    61      51.425  45.924  34.108  1.00  0.00           C
ATOM    972  HG2 GLU    61      50.901  45.115  34.618  1.00  0.00           H
ATOM    973  HG3 GLU    61      51.848  45.709  33.126  1.00  0.00           H
ATOM    974  CD  GLU    61      52.656  46.201  34.906  1.00  0.00           C
ATOM    975  OE1 GLU    61      52.675  46.989  35.907  1.00  0.00           O
ATOM    976  OE2 GLU    61      53.741  45.672  34.493  1.00  0.00           O
ATOM    977  C   GLU    61      50.146  49.364  32.860  1.00  0.00           C
ATOM    978  O   GLU    61      50.059  50.294  33.659  1.00  0.00           O
ATOM    979  N   SER    62      49.424  49.311  31.682  1.00  0.00           N
ATOM    980  H   SER    62      49.573  48.532  31.057  1.00  0.00           H
ATOM    981  CA  SER    62      48.612  50.417  31.178  1.00  0.00           C
ATOM    982  HA  SER    62      48.210  50.944  32.042  1.00  0.00           H
ATOM    983  CB  SER    62      49.586  51.431  30.493  1.00  0.00           C
ATOM    984  HB2 SER    62      49.970  52.071  31.286  1.00  0.00           H
ATOM    985  HB3 SER    62      50.441  50.916  30.054  1.00  0.00           H
ATOM    986  OG  SER    62      48.909  52.162  29.554  1.00  0.00           O
ATOM    987  HG  SER    62      48.791  51.635  28.760  1.00  0.00           H
ATOM    988  C   SER    62      47.434  49.960  30.258  1.00  0.00           C
ATOM    989  O   SER    62      47.444  48.952  29.597  1.00  0.00           O
ATOM    990  N   GLY    63      46.417  50.746  30.411  1.00  0.00           N
ATOM    991  H   GLY    63      46.571  51.506  31.058  1.00  0.00           H
ATOM    992  CA  GLY    63      45.137  50.735  29.717  1.00  0.00           C
ATOM    993  HA2 GLY    63      44.930  51.684  29.220  1.00  0.00           H
ATOM    994  HA3 GLY    63      45.264  49.965  28.957  1.00  0.00           H
ATOM    995  C   GLY    63      43.927  50.391  30.578  1.00  0.00           C
ATOM    996  O   GLY    63      43.977  50.390  31.760  1.00  0.00           O
ATOM    997  N   ASP    64      42.787  50.073  29.979  1.00  0.00           N
ATOM    998  H   ASP    64      42.680  50.142  28.977  1.00  0.00           H
ATOM    999  CA  ASP    64      41.493  49.683  30.640  1.00  0.00           C
ATOM   1000  HA  ASP    64      41.583  49.938  31.695  1.00  0.00           H
ATOM   1001  CB  ASP    64      40.333  50.379  29.856  1.00  0.00           C
ATOM   1002  HB2 ASP    64      39.421  50.137  30.401  1.00  0.00           H
ATOM   1003  HB3 ASP    64      40.356  51.464  29.947  1.00  0.00           H
ATOM   1004  CG  ASP    64      40.041  49.981  28.426  1.00  0.00           C
ATOM   1005  OD1 ASP    64      40.938  49.736  27.610  1.00  0.00           O
ATOM   1006  OD2 ASP    64      38.855  50.060  28.061  1.00  0.00           O
ATOM   1007  C   ASP    64      41.325  48.205  30.806  1.00  0.00           C
ATOM   1008  O   ASP    64      41.557  47.408  29.856  1.00  0.00           O
ATOM   1009  N   PHE    65      40.813  47.737  31.961  1.00  0.00           N
ATOM   1010  H   PHE    65      40.528  48.331  32.726  1.00  0.00           H
ATOM   1011  CA  PHE    65      40.802  46.304  32.305  1.00  0.00           C
ATOM   1012  HA  PHE    65      40.482  45.745  31.426  1.00  0.00           H
ATOM   1013  CB  PHE    65      42.139  45.790  32.844  1.00  0.00           C
ATOM   1014  HB2 PHE    65      42.405  46.317  33.760  1.00  0.00           H
ATOM   1015  HB3 PHE    65      41.990  44.852  33.379  1.00  0.00           H
ATOM   1016  CG  PHE    65      43.296  45.561  31.834  1.00  0.00           C
ATOM   1017  CD1 PHE    65      43.491  44.265  31.337  1.00  0.00           C
ATOM   1018  HD1 PHE    65      42.710  43.530  31.457  1.00  0.00           H
ATOM   1019  CE1 PHE    65      44.417  44.025  30.333  1.00  0.00           C
ATOM   1020  HE1 PHE    65      44.494  43.004  29.991  1.00  0.00           H
ATOM   1021  CZ  PHE    65      45.220  45.101  29.888  1.00  0.00           C
ATOM   1022  HZ  PHE    65      45.887  44.919  29.059  1.00  0.00           H
ATOM   1023  CE2 PHE    65      45.039  46.417  30.461  1.00  0.00           C
ATOM   1024  HE2 PHE    65      45.587  47.262  30.070  1.00  0.00           H
ATOM   1025  CD2 PHE    65      44.176  46.619  31.491  1.00  0.00           C
ATOM   1026  HD2 PHE    65      43.968  47.596  31.903  1.00  0.00           H
ATOM   1027  C   PHE    65      39.686  46.113  33.427  1.00  0.00           C
ATOM   1028  O   PHE    65      39.686  46.788  34.404  1.00  0.00           O
ATOM   1029  N   LEU    66      38.700  45.238  33.152  1.00  0.00           N
ATOM   1030  H   LEU    66      38.833  44.609  32.373  1.00  0.00           H
ATOM   1031  CA  LEU    66      37.536  44.880  33.990  1.00  0.00           C
ATOM   1032  HA  LEU    66      37.172  45.814  34.422  1.00  0.00           H
ATOM   1033  CB  LEU    66      36.389  44.237  33.154  1.00  0.00           C
ATOM   1034  HB2 LEU    66      36.809  43.348  32.683  1.00  0.00           H
ATOM   1035  HB3 LEU    66      35.680  43.835  33.879  1.00  0.00           H
ATOM   1036  CG  LEU    66      35.661  45.255  32.267  1.00  0.00           C
ATOM   1037  HG  LEU    66      36.296  45.852  31.613  1.00  0.00           H
ATOM   1038  CD1 LEU    66      34.664  44.410  31.553  1.00  0.00           C
ATOM   1039 HD11 LEU    66      34.100  45.023  30.851  1.00  0.00           H
ATOM   1040 HD12 LEU    66      34.061  43.732  32.157  1.00  0.00           H
ATOM   1041 HD13 LEU    66      35.118  43.782  30.787  1.00  0.00           H
ATOM   1042  CD2 LEU    66      34.828  46.232  33.091  1.00  0.00           C
ATOM   1043 HD21 LEU    66      34.052  45.720  33.660  1.00  0.00           H
ATOM   1044 HD22 LEU    66      35.498  46.828  33.711  1.00  0.00           H
ATOM   1045 HD23 LEU    66      34.294  46.837  32.357  1.00  0.00           H
ATOM   1046  C   LEU    66      37.903  43.899  35.098  1.00  0.00           C
ATOM   1047  O   LEU    66      38.803  43.026  34.943  1.00  0.00           O
ATOM   1048  N   ALA    67      37.082  43.848  36.142  1.00  0.00           N
ATOM   1049  H   ALA    67      36.320  44.511  36.152  1.00  0.00           H
ATOM   1050  CA  ALA    67      37.029  42.771  37.162  1.00  0.00           C
ATOM   1051  HA  ALA    67      37.169  41.803  36.683  1.00  0.00           H
ATOM   1052  CB  ALA    67      38.217  42.957  38.197  1.00  0.00           C
ATOM   1053  HB1 ALA    67      37.989  43.804  38.844  1.00  0.00           H
ATOM   1054  HB2 ALA    67      39.155  43.223  37.708  1.00  0.00           H
ATOM   1055  HB3 ALA    67      38.294  42.127  38.900  1.00  0.00           H
ATOM   1056  C   ALA    67      35.690  42.583  37.865  1.00  0.00           C
ATOM   1057  O   ALA    67      34.845  43.485  37.794  1.00  0.00           O
ATOM   1058  N   ILE    68      35.446  41.378  38.412  1.00  0.00           N
ATOM   1059  H   ILE    68      36.282  40.810  38.403  1.00  0.00           H
ATOM   1060  CA  ILE    68      34.262  41.143  39.330  1.00  0.00           C
ATOM   1061  HA  ILE    68      33.830  42.106  39.602  1.00  0.00           H
ATOM   1062  CB  ILE    68      33.143  40.416  38.534  1.00  0.00           C
ATOM   1063  HB  ILE    68      32.219  40.381  39.109  1.00  0.00           H
ATOM   1064  CG2 ILE    68      32.766  41.151  37.189  1.00  0.00           C
ATOM   1065 HG21 ILE    68      32.691  42.230  37.327  1.00  0.00           H
ATOM   1066 HG22 ILE    68      31.749  40.813  36.991  1.00  0.00           H
ATOM   1067 HG23 ILE    68      33.431  40.854  36.379  1.00  0.00           H
ATOM   1068  CG1 ILE    68      33.479  38.875  38.288  1.00  0.00           C
ATOM   1069 HG12 ILE    68      34.422  38.731  37.762  1.00  0.00           H
ATOM   1070 HG13 ILE    68      33.577  38.402  39.265  1.00  0.00           H
ATOM   1071  CD1 ILE    68      32.410  38.177  37.507  1.00  0.00           C
ATOM   1072 HD11 ILE    68      32.501  37.108  37.698  1.00  0.00           H
ATOM   1073 HD12 ILE    68      32.528  38.316  36.433  1.00  0.00           H
ATOM   1074 HD13 ILE    68      31.387  38.526  37.652  1.00  0.00           H
ATOM   1075  C   ILE    68      34.576  40.328  40.558  1.00  0.00           C
ATOM   1076  O   ILE    68      35.586  39.626  40.561  1.00  0.00           O
ATOM   1077  N   ASP    69      33.787  40.439  41.632  1.00  0.00           N
ATOM   1078  H   ASP    69      32.948  40.962  41.430  1.00  0.00           H
ATOM   1079  CA  ASP    69      33.979  39.686  42.857  1.00  0.00           C
ATOM   1080  HA  ASP    69      34.619  38.858  42.551  1.00  0.00           H
ATOM   1081  CB  ASP    69      34.682  40.533  43.903  1.00  0.00           C
ATOM   1082  HB2 ASP    69      35.640  40.803  43.459  1.00  0.00           H
ATOM   1083  HB3 ASP    69      34.161  41.428  44.242  1.00  0.00           H
ATOM   1084  CG  ASP    69      34.944  39.858  45.263  1.00  0.00           C
ATOM   1085  OD1 ASP    69      34.883  38.625  45.375  1.00  0.00           O
ATOM   1086  OD2 ASP    69      35.330  40.482  46.258  1.00  0.00           O
ATOM   1087  C   ASP    69      32.635  39.185  43.305  1.00  0.00           C
ATOM   1088  O   ASP    69      31.678  39.939  43.711  1.00  0.00           O
ATOM   1089  N   LEU    70      32.486  37.872  43.285  1.00  0.00           N
ATOM   1090  H   LEU    70      33.237  37.265  42.990  1.00  0.00           H
ATOM   1091  CA  LEU    70      31.285  37.159  43.760  1.00  0.00           C
ATOM   1092  HA  LEU    70      30.488  37.864  43.525  1.00  0.00           H
ATOM   1093  CB  LEU    70      31.152  35.914  42.994  1.00  0.00           C
ATOM   1094  HB2 LEU    70      31.227  36.147  41.932  1.00  0.00           H
ATOM   1095  HB3 LEU    70      31.990  35.296  43.313  1.00  0.00           H
ATOM   1096  CG  LEU    70      29.980  34.996  43.304  1.00  0.00           C
ATOM   1097  HG  LEU    70      29.918  34.771  44.368  1.00  0.00           H
ATOM   1098  CD1 LEU    70      28.703  35.737  42.857  1.00  0.00           C
ATOM   1099 HD11 LEU    70      28.632  35.796  41.772  1.00  0.00           H
ATOM   1100 HD12 LEU    70      28.682  36.722  43.321  1.00  0.00           H
ATOM   1101 HD13 LEU    70      27.853  35.165  43.231  1.00  0.00           H
ATOM   1102  CD2 LEU    70      30.011  33.703  42.525  1.00  0.00           C
ATOM   1103 HD21 LEU    70      30.890  33.144  42.843  1.00  0.00           H
ATOM   1104 HD22 LEU    70      29.087  33.195  42.802  1.00  0.00           H
ATOM   1105 HD23 LEU    70      30.080  33.970  41.470  1.00  0.00           H
ATOM   1106  C   LEU    70      31.304  37.000  45.308  1.00  0.00           C
ATOM   1107  O   LEU    70      32.176  36.427  45.923  1.00  0.00           O
ATOM   1108  N   GLY    71      30.197  37.437  45.969  1.00  0.00           N
ATOM   1109  H   GLY    71      29.484  37.921  45.444  1.00  0.00           H
ATOM   1110  CA  GLY    71      29.974  37.372  47.445  1.00  0.00           C
ATOM   1111  HA2 GLY    71      30.875  36.870  47.798  1.00  0.00           H
ATOM   1112  HA3 GLY    71      29.803  38.307  47.977  1.00  0.00           H
ATOM   1113  C   GLY    71      28.664  36.607  47.784  1.00  0.00           C
ATOM   1114  O   GLY    71      27.819  36.225  46.925  1.00  0.00           O
ATOM   1115  N   GLY    72      28.374  36.415  49.106  1.00  0.00           N
ATOM   1116  H   GLY    72      29.021  36.778  49.791  1.00  0.00           H
ATOM   1117  CA  GLY    72      27.277  35.694  49.712  1.00  0.00           C
ATOM   1118  HA2 GLY    72      27.305  34.675  49.328  1.00  0.00           H
ATOM   1119  HA3 GLY    72      27.522  35.754  50.773  1.00  0.00           H
ATOM   1120  C   GLY    72      25.856  36.210  49.566  1.00  0.00           C
ATOM   1121  O   GLY    72      24.853  35.510  49.849  1.00  0.00           O
ATOM   1122  N   THR    73      25.697  37.481  49.207  1.00  0.00           N
ATOM   1123  H   THR    73      26.550  38.016  49.126  1.00  0.00           H
ATOM   1124  CA  THR    73      24.440  38.208  48.937  1.00  0.00           C
ATOM   1125  HA  THR    73      23.785  37.524  48.397  1.00  0.00           H
ATOM   1126  CB  THR    73      23.718  38.595  50.209  1.00  0.00           C
ATOM   1127  HB  THR    73      23.514  37.650  50.711  1.00  0.00           H
ATOM   1128  CG2 THR    73      24.475  39.500  51.089  1.00  0.00           C
ATOM   1129 HG21 THR    73      24.793  40.388  50.542  1.00  0.00           H
ATOM   1130 HG22 THR    73      25.415  39.029  51.377  1.00  0.00           H
ATOM   1131 HG23 THR    73      23.878  39.718  51.975  1.00  0.00           H
ATOM   1132  OG1 THR    73      22.471  39.190  49.974  1.00  0.00           O
ATOM   1133  HG1 THR    73      22.532  40.148  49.960  1.00  0.00           H
ATOM   1134  C   THR    73      24.523  39.372  47.958  1.00  0.00           C
ATOM   1135  O   THR    73      23.508  39.835  47.480  1.00  0.00           O
ATOM   1136  N   ASN    74      25.722  39.661  47.462  1.00  0.00           N
ATOM   1137  H   ASN    74      26.464  39.192  47.959  1.00  0.00           H
ATOM   1138  CA  ASN    74      25.981  40.638  46.338  1.00  0.00           C
ATOM   1139  HA  ASN    74      25.050  40.774  45.789  1.00  0.00           H
ATOM   1140  CB  ASN    74      26.511  41.980  46.993  1.00  0.00           C
ATOM   1141  HB2 ASN    74      27.482  41.903  47.481  1.00  0.00           H
ATOM   1142  HB3 ASN    74      26.677  42.704  46.195  1.00  0.00           H
ATOM   1143  CG  ASN    74      25.594  42.607  47.992  1.00  0.00           C
ATOM   1144  OD1 ASN    74      24.629  43.168  47.609  1.00  0.00           O
ATOM   1145  ND2 ASN    74      25.957  42.629  49.269  1.00  0.00           N
ATOM   1146 HD21 ASN    74      26.874  42.428  49.640  1.00  0.00           H
ATOM   1147 HD22 ASN    74      25.400  43.158  49.925  1.00  0.00           H
ATOM   1148  C   ASN    74      26.979  40.149  45.296  1.00  0.00           C
ATOM   1149  O   ASN    74      27.822  39.267  45.526  1.00  0.00           O
ATOM   1150  N   LEU    75      27.025  40.934  44.206  1.00  0.00           N
ATOM   1151  H   LEU    75      26.285  41.620  44.164  1.00  0.00           H
ATOM   1152  CA  LEU    75      28.025  40.831  43.233  1.00  0.00           C
ATOM   1153  HA  LEU    75      28.882  40.291  43.634  1.00  0.00           H
ATOM   1154  CB  LEU    75      27.453  40.158  41.917  1.00  0.00           C
ATOM   1155  HB2 LEU    75      27.396  39.094  42.147  1.00  0.00           H
ATOM   1156  HB3 LEU    75      26.433  40.536  41.875  1.00  0.00           H
ATOM   1157  CG  LEU    75      28.300  40.485  40.604  1.00  0.00           C
ATOM   1158  HG  LEU    75      28.769  41.468  40.598  1.00  0.00           H
ATOM   1159  CD1 LEU    75      29.410  39.519  40.416  1.00  0.00           C
ATOM   1160 HD11 LEU    75      30.116  39.769  41.207  1.00  0.00           H
ATOM   1161 HD12 LEU    75      29.959  39.646  39.483  1.00  0.00           H
ATOM   1162 HD13 LEU    75      29.031  38.508  40.570  1.00  0.00           H
ATOM   1163  CD2 LEU    75      27.374  40.489  39.397  1.00  0.00           C
ATOM   1164 HD21 LEU    75      26.982  39.476  39.307  1.00  0.00           H
ATOM   1165 HD22 LEU    75      26.580  41.235  39.402  1.00  0.00           H
ATOM   1166 HD23 LEU    75      27.811  40.711  38.422  1.00  0.00           H
ATOM   1167  C   LEU    75      28.573  42.209  42.887  1.00  0.00           C
ATOM   1168  O   LEU    75      27.826  43.131  42.498  1.00  0.00           O
ATOM   1169  N   ARG    76      29.929  42.331  43.052  1.00  0.00           N
ATOM   1170  H   ARG    76      30.359  41.456  43.318  1.00  0.00           H
ATOM   1171  CA  ARG    76      30.741  43.512  42.702  1.00  0.00           C
ATOM   1172  HA  ARG    76      30.169  44.423  42.876  1.00  0.00           H
ATOM   1173  CB  ARG    76      31.983  43.439  43.480  1.00  0.00           C
ATOM   1174  HB2 ARG    76      31.755  43.011  44.457  1.00  0.00           H
ATOM   1175  HB3 ARG    76      32.705  42.782  42.998  1.00  0.00           H
ATOM   1176  CG  ARG    76      32.509  44.848  43.644  1.00  0.00           C
ATOM   1177  HG2 ARG    76      32.536  45.265  42.637  1.00  0.00           H
ATOM   1178  HG3 ARG    76      31.882  45.540  44.205  1.00  0.00           H
ATOM   1179  CD  ARG    76      33.871  44.791  44.308  1.00  0.00           C
ATOM   1180  HD2 ARG    76      33.788  44.350  45.302  1.00  0.00           H
ATOM   1181  HD3 ARG    76      34.510  44.047  43.832  1.00  0.00           H
ATOM   1182  NE  ARG    76      34.432  46.092  44.518  1.00  0.00           N
ATOM   1183  HE  ARG    76      33.809  46.885  44.480  1.00  0.00           H
ATOM   1184  CZ  ARG    76      35.642  46.417  44.628  1.00  0.00           C
ATOM   1185  NH1 ARG    76      36.596  45.539  44.867  1.00  0.00           N
ATOM   1186 HH11 ARG    76      36.432  44.551  44.739  1.00  0.00           H
ATOM   1187 HH12 ARG    76      37.524  45.933  44.948  1.00  0.00           H
ATOM   1188  NH2 ARG    76      35.950  47.626  44.543  1.00  0.00           N
ATOM   1189 HH21 ARG    76      35.308  48.404  44.590  1.00  0.00           H
ATOM   1190 HH22 ARG    76      36.930  47.870  44.554  1.00  0.00           H
ATOM   1191  C   ARG    76      31.116  43.465  41.246  1.00  0.00           C
ATOM   1192  O   ARG    76      31.715  42.443  40.834  1.00  0.00           O
ATOM   1193  N   VAL    77      30.993  44.539  40.459  1.00  0.00           N
ATOM   1194  H   VAL    77      30.492  45.320  40.856  1.00  0.00           H
ATOM   1195  CA  VAL    77      31.594  44.783  39.169  1.00  0.00           C
ATOM   1196  HA  VAL    77      32.150  43.887  38.894  1.00  0.00           H
ATOM   1197  CB  VAL    77      30.446  44.955  38.077  1.00  0.00           C
ATOM   1198  HB  VAL    77      29.872  45.835  38.367  1.00  0.00           H
ATOM   1199  CG1 VAL    77      31.107  45.192  36.725  1.00  0.00           C
ATOM   1200 HG11 VAL    77      31.520  46.189  36.570  1.00  0.00           H
ATOM   1201 HG12 VAL    77      31.815  44.383  36.545  1.00  0.00           H
ATOM   1202 HG13 VAL    77      30.352  45.081  35.945  1.00  0.00           H
ATOM   1203  CG2 VAL    77      29.496  43.767  37.895  1.00  0.00           C
ATOM   1204 HG21 VAL    77      28.630  44.016  37.282  1.00  0.00           H
ATOM   1205 HG22 VAL    77      29.051  43.634  38.881  1.00  0.00           H
ATOM   1206 HG23 VAL    77      30.046  42.879  37.582  1.00  0.00           H
ATOM   1207  C   VAL    77      32.428  46.032  39.235  1.00  0.00           C
ATOM   1208  O   VAL    77      31.991  47.030  39.715  1.00  0.00           O
ATOM   1209  N   VAL    78      33.614  45.917  38.667  1.00  0.00           N
ATOM   1210  H   VAL    78      33.981  44.995  38.477  1.00  0.00           H
ATOM   1211  CA  VAL    78      34.695  46.955  38.706  1.00  0.00           C
ATOM   1212  HA  VAL    78      34.317  47.853  39.197  1.00  0.00           H
ATOM   1213  CB  VAL    78      35.835  46.633  39.734  1.00  0.00           C
ATOM   1214  HB  VAL    78      36.316  45.775  39.265  1.00  0.00           H
ATOM   1215  CG1 VAL    78      36.748  47.859  39.942  1.00  0.00           C
ATOM   1216 HG11 VAL    78      37.351  48.179  39.092  1.00  0.00           H
ATOM   1217 HG12 VAL    78      36.174  48.764  40.142  1.00  0.00           H
ATOM   1218 HG13 VAL    78      37.445  47.692  40.764  1.00  0.00           H
ATOM   1219  CG2 VAL    78      35.348  46.059  41.073  1.00  0.00           C
ATOM   1220 HG21 VAL    78      34.715  46.729  41.656  1.00  0.00           H
ATOM   1221 HG22 VAL    78      36.206  45.789  41.689  1.00  0.00           H
ATOM   1222 HG23 VAL    78      34.894  45.137  40.708  1.00  0.00           H
ATOM   1223  C   VAL    78      35.260  47.175  37.320  1.00  0.00           C
ATOM   1224  O   VAL    78      35.497  46.245  36.646  1.00  0.00           O
ATOM   1225  N   LEU    79      35.624  48.396  36.968  1.00  0.00           N
ATOM   1226  H   LEU    79      35.390  49.140  37.611  1.00  0.00           H
ATOM   1227  CA  LEU    79      36.519  48.780  35.865  1.00  0.00           C
ATOM   1228  HA  LEU    79      37.000  47.861  35.529  1.00  0.00           H
ATOM   1229  CB  LEU    79      35.660  49.495  34.742  1.00  0.00           C
ATOM   1230  HB2 LEU    79      35.025  48.734  34.289  1.00  0.00           H
ATOM   1231  HB3 LEU    79      35.074  50.346  35.092  1.00  0.00           H
ATOM   1232  CG  LEU    79      36.630  49.991  33.620  1.00  0.00           C
ATOM   1233  HG  LEU    79      37.498  50.503  34.038  1.00  0.00           H
ATOM   1234  CD1 LEU    79      37.269  48.834  32.806  1.00  0.00           C
ATOM   1235 HD11 LEU    79      37.465  47.903  33.336  1.00  0.00           H
ATOM   1236 HD12 LEU    79      38.155  49.182  32.275  1.00  0.00           H
ATOM   1237 HD13 LEU    79      36.547  48.622  32.016  1.00  0.00           H
ATOM   1238  CD2 LEU    79      35.883  50.883  32.687  1.00  0.00           C
ATOM   1239 HD21 LEU    79      35.643  51.753  33.297  1.00  0.00           H
ATOM   1240 HD22 LEU    79      36.541  51.267  31.907  1.00  0.00           H
ATOM   1241 HD23 LEU    79      35.014  50.346  32.309  1.00  0.00           H
ATOM   1242  C   LEU    79      37.622  49.585  36.470  1.00  0.00           C
ATOM   1243  O   LEU    79      37.380  50.592  37.126  1.00  0.00           O
ATOM   1244  N   VAL    80      38.835  49.138  36.199  1.00  0.00           N
ATOM   1245  H   VAL    80      38.960  48.502  35.424  1.00  0.00           H
ATOM   1246  CA  VAL    80      40.045  49.960  36.428  1.00  0.00           C
ATOM   1247  HA  VAL    80      39.735  50.917  36.847  1.00  0.00           H
ATOM   1248  CB  VAL    80      40.936  49.158  37.427  1.00  0.00           C
ATOM   1249  HB  VAL    80      41.182  48.219  36.934  1.00  0.00           H
ATOM   1250  CG1 VAL    80      42.286  49.769  37.739  1.00  0.00           C
ATOM   1251 HG11 VAL    80      42.545  49.509  38.764  1.00  0.00           H
ATOM   1252 HG12 VAL    80      43.043  49.348  37.078  1.00  0.00           H
ATOM   1253 HG13 VAL    80      42.198  50.856  37.701  1.00  0.00           H
ATOM   1254  CG2 VAL    80      40.135  48.906  38.717  1.00  0.00           C
ATOM   1255 HG21 VAL    80      40.612  48.603  39.650  1.00  0.00           H
ATOM   1256 HG22 VAL    80      39.493  48.041  38.554  1.00  0.00           H
ATOM   1257 HG23 VAL    80      39.430  49.719  38.895  1.00  0.00           H
ATOM   1258  C   VAL    80      40.739  50.341  35.150  1.00  0.00           C
ATOM   1259  O   VAL    80      40.977  49.530  34.224  1.00  0.00           O
ATOM   1260  N   LYS    81      41.216  51.615  35.160  1.00  0.00           N
ATOM   1261  H   LYS    81      40.997  52.132  36.000  1.00  0.00           H
ATOM   1262  CA  LYS    81      42.260  52.116  34.258  1.00  0.00           C
ATOM   1263  HA  LYS    81      42.318  51.355  33.480  1.00  0.00           H
ATOM   1264  CB  LYS    81      41.853  53.423  33.595  1.00  0.00           C
ATOM   1265  HB2 LYS    81      40.835  53.282  33.229  1.00  0.00           H
ATOM   1266  HB3 LYS    81      42.028  54.172  34.368  1.00  0.00           H
ATOM   1267  CG  LYS    81      42.750  53.842  32.368  1.00  0.00           C
ATOM   1268  HG2 LYS    81      43.728  54.089  32.783  1.00  0.00           H
ATOM   1269  HG3 LYS    81      42.914  53.038  31.651  1.00  0.00           H
ATOM   1270  CD  LYS    81      42.252  55.006  31.566  1.00  0.00           C
ATOM   1271  HD2 LYS    81      42.161  55.811  32.294  1.00  0.00           H
ATOM   1272  HD3 LYS    81      43.063  55.304  30.903  1.00  0.00           H
ATOM   1273  CE  LYS    81      41.013  54.663  30.746  1.00  0.00           C
ATOM   1274  HE2 LYS    81      41.342  53.890  30.052  1.00  0.00           H
ATOM   1275  HE3 LYS    81      40.205  54.413  31.433  1.00  0.00           H
ATOM   1276  NZ  LYS    81      40.533  55.796  29.890  1.00  0.00           N
ATOM   1277  HZ1 LYS    81      39.762  55.454  29.335  1.00  0.00           H
ATOM   1278  HZ2 LYS    81      41.238  56.168  29.269  1.00  0.00           H
ATOM   1279  HZ3 LYS    81      40.239  56.508  30.543  1.00  0.00           H
ATOM   1280  C   LYS    81      43.609  52.159  34.946  1.00  0.00           C
ATOM   1281  O   LYS    81      43.634  52.372  36.172  1.00  0.00           O
ATOM   1282  N   LEU    82      44.646  52.031  34.183  1.00  0.00           N
ATOM   1283  H   LEU    82      44.454  51.856  33.208  1.00  0.00           H
ATOM   1284  CA  LEU    82      46.055  52.068  34.572  1.00  0.00           C
ATOM   1285  HA  LEU    82      46.193  52.341  35.618  1.00  0.00           H
ATOM   1286  CB  LEU    82      46.603  50.675  34.370  1.00  0.00           C
ATOM   1287  HB2 LEU    82      46.345  50.382  33.352  1.00  0.00           H
ATOM   1288  HB3 LEU    82      47.661  50.518  34.580  1.00  0.00           H
ATOM   1289  CG  LEU    82      45.969  49.618  35.258  1.00  0.00           C
ATOM   1290  HG  LEU    82      44.880  49.664  35.273  1.00  0.00           H
ATOM   1291  CD1 LEU    82      46.353  48.183  34.786  1.00  0.00           C
ATOM   1292 HD11 LEU    82      45.889  48.057  33.806  1.00  0.00           H
ATOM   1293 HD12 LEU    82      45.965  47.533  35.569  1.00  0.00           H
ATOM   1294 HD13 LEU    82      47.401  48.087  34.502  1.00  0.00           H
ATOM   1295  CD2 LEU    82      46.402  49.675  36.716  1.00  0.00           C
ATOM   1296 HD21 LEU    82      45.904  48.969  37.380  1.00  0.00           H
ATOM   1297 HD22 LEU    82      47.460  49.419  36.764  1.00  0.00           H
ATOM   1298 HD23 LEU    82      46.358  50.671  37.156  1.00  0.00           H
ATOM   1299  C   LEU    82      46.813  53.091  33.616  1.00  0.00           C
ATOM   1300  O   LEU    82      46.618  53.066  32.387  1.00  0.00           O
ATOM   1301  N   GLY    83      47.585  53.974  34.228  1.00  0.00           N
ATOM   1302  H   GLY    83      47.487  54.064  35.229  1.00  0.00           H
ATOM   1303  CA  GLY    83      48.296  55.061  33.535  1.00  0.00           C
ATOM   1304  HA2 GLY    83      47.911  55.286  32.541  1.00  0.00           H
ATOM   1305  HA3 GLY    83      48.275  56.052  33.987  1.00  0.00           H
ATOM   1306  C   GLY    83      49.721  54.817  33.093  1.00  0.00           C
ATOM   1307  O   GLY    83      50.338  55.708  32.456  1.00  0.00           O
ATOM   1308  N   GLY    84      50.183  53.584  33.264  1.00  0.00           N
ATOM   1309  H   GLY    84      49.687  52.897  33.814  1.00  0.00           H
ATOM   1310  CA  GLY    84      51.635  53.346  32.892  1.00  0.00           C
ATOM   1311  HA2 GLY    84      51.765  52.283  33.094  1.00  0.00           H
ATOM   1312  HA3 GLY    84      51.836  53.585  31.847  1.00  0.00           H
ATOM   1313  C   GLY    84      52.725  54.073  33.667  1.00  0.00           C
ATOM   1314  O   GLY    84      53.935  54.181  33.240  1.00  0.00           O
ATOM   1315  N   ASP    85      52.324  54.584  34.825  1.00  0.00           N
ATOM   1316  H   ASP    85      51.346  54.656  35.064  1.00  0.00           H
ATOM   1317  CA  ASP    85      53.167  55.420  35.698  1.00  0.00           C
ATOM   1318  HA  ASP    85      54.190  55.074  35.550  1.00  0.00           H
ATOM   1319  CB  ASP    85      53.088  56.931  35.328  1.00  0.00           C
ATOM   1320  HB2 ASP    85      53.813  57.491  35.919  1.00  0.00           H
ATOM   1321  HB3 ASP    85      53.355  56.973  34.272  1.00  0.00           H
ATOM   1322  CG  ASP    85      51.623  57.496  35.344  1.00  0.00           C
ATOM   1323  OD1 ASP    85      50.663  56.706  35.366  1.00  0.00           O
ATOM   1324  OD2 ASP    85      51.480  58.727  35.366  1.00  0.00           O
ATOM   1325  C   ASP    85      52.845  55.191  37.198  1.00  0.00           C
ATOM   1326  O   ASP    85      53.048  56.087  37.972  1.00  0.00           O
ATOM   1327  N   ARG    86      52.218  54.022  37.499  1.00  0.00           N
ATOM   1328  H   ARG    86      52.412  53.304  36.815  1.00  0.00           H
ATOM   1329  CA  ARG    86      51.717  53.644  38.795  1.00  0.00           C
ATOM   1330  HA  ARG    86      51.431  52.592  38.776  1.00  0.00           H
ATOM   1331  CB  ARG    86      52.804  53.764  39.885  1.00  0.00           C
ATOM   1332  HB2 ARG    86      53.051  54.803  40.106  1.00  0.00           H
ATOM   1333  HB3 ARG    86      52.402  53.432  40.842  1.00  0.00           H
ATOM   1334  CG  ARG    86      54.066  52.906  39.679  1.00  0.00           C
ATOM   1335  HG2 ARG    86      53.798  51.895  39.373  1.00  0.00           H
ATOM   1336  HG3 ARG    86      54.715  53.368  38.935  1.00  0.00           H
ATOM   1337  CD  ARG    86      54.923  52.856  40.921  1.00  0.00           C
ATOM   1338  HD2 ARG    86      55.085  53.888  41.233  1.00  0.00           H
ATOM   1339  HD3 ARG    86      54.410  52.318  41.719  1.00  0.00           H
ATOM   1340  NE  ARG    86      56.213  52.167  40.676  1.00  0.00           N
ATOM   1341  HE  ARG    86      57.062  52.625  40.375  1.00  0.00           H
ATOM   1342  CZ  ARG    86      56.421  50.870  40.558  1.00  0.00           C
ATOM   1343  NH1 ARG    86      55.569  49.905  40.820  1.00  0.00           N
ATOM   1344 HH11 ARG    86      54.636  50.230  41.034  1.00  0.00           H
ATOM   1345 HH12 ARG    86      55.781  48.922  40.730  1.00  0.00           H
ATOM   1346  NH2 ARG    86      57.605  50.354  40.418  1.00  0.00           N
ATOM   1347 HH21 ARG    86      58.457  50.897  40.434  1.00  0.00           H
ATOM   1348 HH22 ARG    86      57.643  49.382  40.144  1.00  0.00           H
ATOM   1349  C   ARG    86      50.451  54.397  39.293  1.00  0.00           C
ATOM   1350  O   ARG    86      49.958  54.071  40.332  1.00  0.00           O
ATOM   1351  N   THR    87      49.962  55.314  38.421  1.00  0.00           N
ATOM   1352  H   THR    87      50.572  55.432  37.625  1.00  0.00           H
ATOM   1353  CA  THR    87      48.610  55.801  38.504  1.00  0.00           C
ATOM   1354  HA  THR    87      48.338  55.933  39.550  1.00  0.00           H
ATOM   1355  CB  THR    87      48.400  57.160  37.806  1.00  0.00           C
ATOM   1356  HB  THR    87      47.489  57.599  38.212  1.00  0.00           H
ATOM   1357  CG2 THR    87      49.469  58.212  38.214  1.00  0.00           C
ATOM   1358 HG21 THR    87      50.441  58.030  37.756  1.00  0.00           H
ATOM   1359 HG22 THR    87      49.654  58.235  39.287  1.00  0.00           H
ATOM   1360 HG23 THR    87      49.155  59.184  37.831  1.00  0.00           H
ATOM   1361  OG1 THR    87      48.309  57.107  36.420  1.00  0.00           O
ATOM   1362  HG1 THR    87      49.187  57.025  36.040  1.00  0.00           H
ATOM   1363  C   THR    87      47.511  54.814  37.974  1.00  0.00           C
ATOM   1364  O   THR    87      47.741  53.921  37.176  1.00  0.00           O
ATOM   1365  N   PHE    88      46.336  54.987  38.550  1.00  0.00           N
ATOM   1366  H   PHE    88      46.248  55.794  39.151  1.00  0.00           H
ATOM   1367  CA  PHE    88      45.181  54.077  38.346  1.00  0.00           C
ATOM   1368  HA  PHE    88      45.218  53.847  37.281  1.00  0.00           H
ATOM   1369  CB  PHE    88      45.259  52.707  39.068  1.00  0.00           C
ATOM   1370  HB2 PHE    88      44.439  52.152  38.614  1.00  0.00           H
ATOM   1371  HB3 PHE    88      46.213  52.193  38.947  1.00  0.00           H
ATOM   1372  CG  PHE    88      45.021  52.661  40.582  1.00  0.00           C
ATOM   1373  CD1 PHE    88      43.798  52.129  41.044  1.00  0.00           C
ATOM   1374  HD1 PHE    88      42.982  51.763  40.439  1.00  0.00           H
ATOM   1375  CE1 PHE    88      43.592  51.960  42.414  1.00  0.00           C
ATOM   1376  HE1 PHE    88      42.633  51.566  42.713  1.00  0.00           H
ATOM   1377  CZ  PHE    88      44.570  52.468  43.336  1.00  0.00           C
ATOM   1378  HZ  PHE    88      44.296  52.433  44.380  1.00  0.00           H
ATOM   1379  CE2 PHE    88      45.816  52.937  42.897  1.00  0.00           C
ATOM   1380  HE2 PHE    88      46.580  53.218  43.605  1.00  0.00           H
ATOM   1381  CD2 PHE    88      45.967  53.100  41.500  1.00  0.00           C
ATOM   1382  HD2 PHE    88      46.921  53.518  41.214  1.00  0.00           H
ATOM   1383  C   PHE    88      43.853  54.751  38.798  1.00  0.00           C
ATOM   1384  O   PHE    88      43.827  55.553  39.699  1.00  0.00           O
ATOM   1385  N   ASP    89      42.794  54.445  38.073  1.00  0.00           N
ATOM   1386  H   ASP    89      42.979  53.735  37.379  1.00  0.00           H
ATOM   1387  CA  ASP    89      41.475  54.980  38.419  1.00  0.00           C
ATOM   1388  HA  ASP    89      41.510  55.245  39.476  1.00  0.00           H
ATOM   1389  CB  ASP    89      41.173  56.273  37.635  1.00  0.00           C
ATOM   1390  HB2 ASP    89      42.119  56.815  37.621  1.00  0.00           H
ATOM   1391  HB3 ASP    89      40.936  56.037  36.598  1.00  0.00           H
ATOM   1392  CG  ASP    89      40.133  57.217  38.349  1.00  0.00           C
ATOM   1393  OD1 ASP    89      40.108  58.382  37.941  1.00  0.00           O
ATOM   1394  OD2 ASP    89      39.439  56.822  39.301  1.00  0.00           O
ATOM   1395  C   ASP    89      40.388  53.958  38.253  1.00  0.00           C
ATOM   1396  O   ASP    89      40.358  53.158  37.371  1.00  0.00           O
ATOM   1397  N   THR    90      39.431  54.016  39.141  1.00  0.00           N
ATOM   1398  H   THR    90      39.355  54.905  39.613  1.00  0.00           H
ATOM   1399  CA  THR    90      38.543  52.926  39.474  1.00  0.00           C
ATOM   1400  HA  THR    90      38.668  52.126  38.746  1.00  0.00           H
ATOM   1401  CB  THR    90      38.783  52.285  40.933  1.00  0.00           C
ATOM   1402  HB  THR    90      38.843  53.023  41.732  1.00  0.00           H
ATOM   1403  CG2 THR    90      37.719  51.238  41.249  1.00  0.00           C
ATOM   1404 HG21 THR    90      36.728  51.683  41.341  1.00  0.00           H
ATOM   1405 HG22 THR    90      37.951  50.682  42.157  1.00  0.00           H
ATOM   1406 HG23 THR    90      37.566  50.488  40.473  1.00  0.00           H
ATOM   1407  OG1 THR    90      40.055  51.730  40.981  1.00  0.00           O
ATOM   1408  HG1 THR    90      40.674  52.463  40.987  1.00  0.00           H
ATOM   1409  C   THR    90      37.051  53.396  39.290  1.00  0.00           C
ATOM   1410  O   THR    90      36.734  54.502  39.726  1.00  0.00           O
ATOM   1411  N   THR    91      36.168  52.615  38.760  1.00  0.00           N
ATOM   1412  H   THR    91      36.476  51.697  38.470  1.00  0.00           H
ATOM   1413  CA  THR    91      34.659  52.893  38.761  1.00  0.00           C
ATOM   1414  HA  THR    91      34.366  53.368  39.697  1.00  0.00           H
ATOM   1415  CB  THR    91      34.086  53.582  37.490  1.00  0.00           C
ATOM   1416  HB  THR    91      34.254  53.040  36.559  1.00  0.00           H
ATOM   1417  CG2 THR    91      32.549  53.914  37.621  1.00  0.00           C
ATOM   1418 HG21 THR    91      32.402  54.283  38.636  1.00  0.00           H
ATOM   1419 HG22 THR    91      31.932  53.023  37.505  1.00  0.00           H
ATOM   1420 HG23 THR    91      32.236  54.580  36.817  1.00  0.00           H
ATOM   1421  OG1 THR    91      34.679  54.884  37.405  1.00  0.00           O
ATOM   1422  HG1 THR    91      35.569  54.630  37.148  1.00  0.00           H
ATOM   1423  C   THR    91      33.937  51.551  38.962  1.00  0.00           C
ATOM   1424  O   THR    91      34.248  50.527  38.345  1.00  0.00           O
ATOM   1425  N   GLN    92      32.866  51.475  39.749  1.00  0.00           N
ATOM   1426  H   GLN    92      32.370  52.271  40.127  1.00  0.00           H
ATOM   1427  CA  GLN    92      32.304  50.231  40.308  1.00  0.00           C
ATOM   1428  HA  GLN    92      32.525  49.419  39.615  1.00  0.00           H
ATOM   1429  CB  GLN    92      33.059  49.774  41.596  1.00  0.00           C
ATOM   1430  HB2 GLN    92      32.756  48.758  41.849  1.00  0.00           H
ATOM   1431  HB3 GLN    92      34.108  49.776  41.301  1.00  0.00           H
ATOM   1432  CG  GLN    92      32.819  50.611  42.825  1.00  0.00           C
ATOM   1433  HG2 GLN    92      33.057  51.664  42.677  1.00  0.00           H
ATOM   1434  HG3 GLN    92      31.760  50.529  43.072  1.00  0.00           H
ATOM   1435  CD  GLN    92      33.596  50.086  44.056  1.00  0.00           C
ATOM   1436  OE1 GLN    92      33.447  49.013  44.483  1.00  0.00           O
ATOM   1437  NE2 GLN    92      34.642  50.762  44.494  1.00  0.00           N
ATOM   1438 HE21 GLN    92      35.150  50.372  45.276  1.00  0.00           H
ATOM   1439 HE22 GLN    92      34.679  51.743  44.253  1.00  0.00           H
ATOM   1440  C   GLN    92      30.724  50.365  40.495  1.00  0.00           C
ATOM   1441  O   GLN    92      30.209  51.475  40.543  1.00  0.00           O
ATOM   1442  N   SER    93      30.067  49.235  40.739  1.00  0.00           N
ATOM   1443  H   SER    93      30.558  48.369  40.569  1.00  0.00           H
ATOM   1444  CA  SER    93      28.614  49.164  41.135  1.00  0.00           C
ATOM   1445  HA  SER    93      28.393  49.990  41.811  1.00  0.00           H
ATOM   1446  CB  SER    93      27.678  49.467  39.923  1.00  0.00           C
ATOM   1447  HB2 SER    93      27.989  50.431  39.523  1.00  0.00           H
ATOM   1448  HB3 SER    93      28.098  48.774  39.194  1.00  0.00           H
ATOM   1449  OG  SER    93      26.275  49.388  40.360  1.00  0.00           O
ATOM   1450  HG  SER    93      25.755  49.996  39.830  1.00  0.00           H
ATOM   1451  C   SER    93      28.381  47.785  41.767  1.00  0.00           C
ATOM   1452  O   SER    93      29.169  46.834  41.590  1.00  0.00           O
ATOM   1453  N   LYS    94      27.214  47.651  42.465  1.00  0.00           N
ATOM   1454  H   LYS    94      26.485  48.310  42.230  1.00  0.00           H
ATOM   1455  CA  LYS    94      26.881  46.616  43.486  1.00  0.00           C
ATOM   1456  HA  LYS    94      27.479  45.755  43.189  1.00  0.00           H
ATOM   1457  CB  LYS    94      27.301  47.077  44.897  1.00  0.00           C
ATOM   1458  HB2 LYS    94      28.325  47.449  44.934  1.00  0.00           H
ATOM   1459  HB3 LYS    94      26.642  47.899  45.179  1.00  0.00           H
ATOM   1460  CG  LYS    94      27.210  45.944  45.913  1.00  0.00           C
ATOM   1461  HG2 LYS    94      26.172  45.648  46.069  1.00  0.00           H
ATOM   1462  HG3 LYS    94      27.643  45.084  45.403  1.00  0.00           H
ATOM   1463  CD  LYS    94      27.867  46.313  47.228  1.00  0.00           C
ATOM   1464  HD2 LYS    94      28.951  46.305  47.113  1.00  0.00           H
ATOM   1465  HD3 LYS    94      27.535  47.290  47.578  1.00  0.00           H
ATOM   1466  CE  LYS    94      27.478  45.200  48.153  1.00  0.00           C
ATOM   1467  HE2 LYS    94      26.408  45.257  48.352  1.00  0.00           H
ATOM   1468  HE3 LYS    94      27.654  44.285  47.590  1.00  0.00           H
ATOM   1469  NZ  LYS    94      28.389  45.128  49.268  1.00  0.00           N
ATOM   1470  HZ1 LYS    94      28.293  44.242  49.744  1.00  0.00           H
ATOM   1471  HZ2 LYS    94      28.095  45.751  50.006  1.00  0.00           H
ATOM   1472  HZ3 LYS    94      29.350  45.240  48.981  1.00  0.00           H
ATOM   1473  C   LYS    94      25.486  46.089  43.407  1.00  0.00           C
ATOM   1474  O   LYS    94      24.556  46.625  43.950  1.00  0.00           O
ATOM   1475  N   TYR    95      25.386  44.858  42.954  1.00  0.00           N
ATOM   1476  H   TYR    95      26.197  44.386  42.582  1.00  0.00           H
ATOM   1477  CA  TYR    95      24.156  44.120  42.757  1.00  0.00           C
ATOM   1478  HA  TYR    95      23.384  44.888  42.726  1.00  0.00           H
ATOM   1479  CB  TYR    95      24.164  43.497  41.316  1.00  0.00           C
ATOM   1480  HB2 TYR    95      24.902  42.695  41.313  1.00  0.00           H
ATOM   1481  HB3 TYR    95      23.185  43.032  41.197  1.00  0.00           H
ATOM   1482  CG  TYR    95      24.555  44.508  40.221  1.00  0.00           C
ATOM   1483  CD1 TYR    95      23.685  45.550  39.825  1.00  0.00           C
ATOM   1484  HD1 TYR    95      22.716  45.625  40.294  1.00  0.00           H
ATOM   1485  CE1 TYR    95      24.149  46.621  38.987  1.00  0.00           C
ATOM   1486  HE1 TYR    95      23.436  47.353  38.639  1.00  0.00           H
ATOM   1487  CZ  TYR    95      25.429  46.623  38.561  1.00  0.00           C
ATOM   1488  OH  TYR    95      25.894  47.560  37.710  1.00  0.00           O
ATOM   1489  HH  TYR    95      25.248  48.053  37.198  1.00  0.00           H
ATOM   1490  CE2 TYR    95      26.324  45.605  38.918  1.00  0.00           C
ATOM   1491  HE2 TYR    95      27.337  45.688  38.554  1.00  0.00           H
ATOM   1492  CD2 TYR    95      25.946  44.598  39.881  1.00  0.00           C
ATOM   1493  HD2 TYR    95      26.734  44.031  40.353  1.00  0.00           H
ATOM   1494  C   TYR    95      23.789  43.036  43.792  1.00  0.00           C
ATOM   1495  O   TYR    95      24.598  42.164  44.207  1.00  0.00           O
ATOM   1496  N   ARG    96      22.467  42.901  44.115  1.00  0.00           N
ATOM   1497  H   ARG    96      21.785  43.562  43.774  1.00  0.00           H
ATOM   1498  CA  ARG    96      21.919  41.818  44.926  1.00  0.00           C
ATOM   1499  HA  ARG    96      22.399  41.792  45.903  1.00  0.00           H
ATOM   1500  CB  ARG    96      20.460  42.187  45.213  1.00  0.00           C
ATOM   1501  HB2 ARG    96      20.425  43.125  45.767  1.00  0.00           H
ATOM   1502  HB3 ARG    96      19.923  42.438  44.297  1.00  0.00           H
ATOM   1503  CG  ARG    96      19.660  41.191  45.991  1.00  0.00           C
ATOM   1504  HG2 ARG    96      18.738  41.740  46.184  1.00  0.00           H
ATOM   1505  HG3 ARG    96      19.429  40.289  45.425  1.00  0.00           H
ATOM   1506  CD  ARG    96      20.287  40.764  47.372  1.00  0.00           C
ATOM   1507  HD2 ARG    96      20.977  39.963  47.107  1.00  0.00           H
ATOM   1508  HD3 ARG    96      20.834  41.599  47.810  1.00  0.00           H
ATOM   1509  NE  ARG    96      19.228  40.315  48.341  1.00  0.00           N
ATOM   1510  HE  ARG    96      18.408  40.881  48.511  1.00  0.00           H
ATOM   1511  CZ  ARG    96      19.151  39.190  48.971  1.00  0.00           C
ATOM   1512  NH1 ARG    96      19.827  38.133  48.604  1.00  0.00           N
ATOM   1513 HH11 ARG    96      20.463  38.177  47.820  1.00  0.00           H
ATOM   1514 HH12 ARG    96      19.812  37.352  49.244  1.00  0.00           H
ATOM   1515  NH2 ARG    96      18.383  38.983  50.013  1.00  0.00           N
ATOM   1516 HH21 ARG    96      17.746  39.750  50.172  1.00  0.00           H
ATOM   1517 HH22 ARG    96      18.159  38.038  50.294  1.00  0.00           H
ATOM   1518  C   ARG    96      21.935  40.401  44.260  1.00  0.00           C
ATOM   1519  O   ARG    96      21.180  40.257  43.352  1.00  0.00           O
ATOM   1520  N   LEU    97      22.665  39.449  44.813  1.00  0.00           N
ATOM   1521  H   LEU    97      23.176  39.739  45.634  1.00  0.00           H
ATOM   1522  CA  LEU    97      22.675  37.965  44.495  1.00  0.00           C
ATOM   1523  HA  LEU    97      22.499  37.991  43.419  1.00  0.00           H
ATOM   1524  CB  LEU    97      24.089  37.277  44.829  1.00  0.00           C
ATOM   1525  HB2 LEU    97      24.830  37.729  44.168  1.00  0.00           H
ATOM   1526  HB3 LEU    97      24.415  37.397  45.861  1.00  0.00           H
ATOM   1527  CG  LEU    97      24.087  35.750  44.551  1.00  0.00           C
ATOM   1528  HG  LEU    97      23.212  35.378  45.085  1.00  0.00           H
ATOM   1529  CD1 LEU    97      23.790  35.396  43.111  1.00  0.00           C
ATOM   1530 HD11 LEU    97      22.853  35.909  42.890  1.00  0.00           H
ATOM   1531 HD12 LEU    97      23.732  34.326  42.914  1.00  0.00           H
ATOM   1532 HD13 LEU    97      24.527  35.918  42.501  1.00  0.00           H
ATOM   1533  CD2 LEU    97      25.417  35.148  44.942  1.00  0.00           C
ATOM   1534 HD21 LEU    97      25.328  34.063  44.887  1.00  0.00           H
ATOM   1535 HD22 LEU    97      26.301  35.432  44.372  1.00  0.00           H
ATOM   1536 HD23 LEU    97      25.648  35.413  45.973  1.00  0.00           H
ATOM   1537  C   LEU    97      21.532  37.311  45.261  1.00  0.00           C
ATOM   1538  O   LEU    97      21.565  37.330  46.566  1.00  0.00           O
ATOM   1539  N   PRO    98      20.392  36.966  44.598  1.00  0.00           N
ATOM   1540  CD  PRO    98      20.143  37.246  43.204  1.00  0.00           C
ATOM   1541  HD2 PRO    98      20.374  36.348  42.631  1.00  0.00           H
ATOM   1542  HD3 PRO    98      20.576  38.160  42.797  1.00  0.00           H
ATOM   1543  CG  PRO    98      18.608  37.276  43.199  1.00  0.00           C
ATOM   1544  HG2 PRO    98      18.252  37.042  42.196  1.00  0.00           H
ATOM   1545  HG3 PRO    98      18.370  38.285  43.540  1.00  0.00           H
ATOM   1546  CB  PRO    98      18.089  36.305  44.287  1.00  0.00           C
ATOM   1547  HB2 PRO    98      18.225  35.354  43.772  1.00  0.00           H
ATOM   1548  HB3 PRO    98      17.050  36.529  44.529  1.00  0.00           H
ATOM   1549  CA  PRO    98      19.212  36.432  45.287  1.00  0.00           C
ATOM   1550  HA  PRO    98      18.978  37.124  46.097  1.00  0.00           H
ATOM   1551  C   PRO    98      19.465  35.056  46.054  1.00  0.00           C
ATOM   1552  O   PRO    98      20.150  34.160  45.573  1.00  0.00           O
ATOM   1553  N   ASP    99      18.799  34.882  47.182  1.00  0.00           N
ATOM   1554  H   ASP    99      18.053  35.533  47.384  1.00  0.00           H
ATOM   1555  CA  ASP    99      18.871  33.799  48.114  1.00  0.00           C
ATOM   1556  HA  ASP    99      19.924  33.665  48.364  1.00  0.00           H
ATOM   1557  CB  ASP    99      18.021  34.100  49.369  1.00  0.00           C
ATOM   1558  HB2 ASP    99      16.984  34.187  49.047  1.00  0.00           H
ATOM   1559  HB3 ASP    99      18.164  33.356  50.152  1.00  0.00           H
ATOM   1560  CG  ASP    99      18.406  35.405  50.135  1.00  0.00           C
ATOM   1561  OD1 ASP    99      17.514  36.189  50.493  1.00  0.00           O
ATOM   1562  OD2 ASP    99      19.605  35.626  50.273  1.00  0.00           O
ATOM   1563  C   ASP    99      18.451  32.493  47.401  1.00  0.00           C
ATOM   1564  O   ASP    99      19.234  31.530  47.347  1.00  0.00           O
ATOM   1565  N   ALA   100      17.250  32.516  46.753  1.00  0.00           N
ATOM   1566  H   ALA   100      16.639  33.320  46.774  1.00  0.00           H
ATOM   1567  CA  ALA   100      16.812  31.426  45.892  1.00  0.00           C
ATOM   1568  HA  ALA   100      16.849  30.485  46.441  1.00  0.00           H
ATOM   1569  CB  ALA   100      15.318  31.661  45.431  1.00  0.00           C
ATOM   1570  HB1 ALA   100      15.311  32.461  44.690  1.00  0.00           H
ATOM   1571  HB2 ALA   100      14.694  31.925  46.284  1.00  0.00           H
ATOM   1572  HB3 ALA   100      14.899  30.703  45.119  1.00  0.00           H
ATOM   1573  C   ALA   100      17.709  31.182  44.658  1.00  0.00           C
ATOM   1574  O   ALA   100      17.796  30.035  44.099  1.00  0.00           O
ATOM   1575  N   MET   101      18.388  32.206  44.142  1.00  0.00           N
ATOM   1576  H   MET   101      18.343  33.101  44.610  1.00  0.00           H
ATOM   1577  CA  MET   101      19.492  32.069  43.160  1.00  0.00           C
ATOM   1578  HA  MET   101      18.992  31.518  42.363  1.00  0.00           H
ATOM   1579  CB  MET   101      19.953  33.441  42.587  1.00  0.00           C
ATOM   1580  HB2 MET   101      19.137  34.035  42.176  1.00  0.00           H
ATOM   1581  HB3 MET   101      20.487  34.063  43.305  1.00  0.00           H
ATOM   1582  CG  MET   101      20.839  33.094  41.321  1.00  0.00           C
ATOM   1583  HG2 MET   101      21.712  32.536  41.658  1.00  0.00           H
ATOM   1584  HG3 MET   101      20.212  32.490  40.665  1.00  0.00           H
ATOM   1585  SD  MET   101      21.450  34.560  40.437  1.00  0.00           S
ATOM   1586  CE  MET   101      19.984  34.607  39.334  1.00  0.00           C
ATOM   1587  HE1 MET   101      20.106  35.535  38.775  1.00  0.00           H
ATOM   1588  HE2 MET   101      19.977  33.755  38.654  1.00  0.00           H
ATOM   1589  HE3 MET   101      19.130  34.720  40.001  1.00  0.00           H
ATOM   1590  C   MET   101      20.666  31.204  43.699  1.00  0.00           C
ATOM   1591  O   MET   101      20.839  30.100  43.188  1.00  0.00           O
ATOM   1592  N   ARG   102      21.384  31.590  44.809  1.00  0.00           N
ATOM   1593  H   ARG   102      21.142  32.471  45.239  1.00  0.00           H
ATOM   1594  CA  ARG   102      22.683  30.982  45.190  1.00  0.00           C
ATOM   1595  HA  ARG   102      23.322  30.802  44.326  1.00  0.00           H
ATOM   1596  CB  ARG   102      23.376  31.834  46.299  1.00  0.00           C
ATOM   1597  HB2 ARG   102      24.195  31.210  46.658  1.00  0.00           H
ATOM   1598  HB3 ARG   102      23.827  32.661  45.754  1.00  0.00           H
ATOM   1599  CG  ARG   102      22.617  32.296  47.532  1.00  0.00           C
ATOM   1600  HG2 ARG   102      21.831  33.029  47.352  1.00  0.00           H
ATOM   1601  HG3 ARG   102      22.067  31.403  47.828  1.00  0.00           H
ATOM   1602  CD  ARG   102      23.505  32.931  48.566  1.00  0.00           C
ATOM   1603  HD2 ARG   102      24.335  32.326  48.933  1.00  0.00           H
ATOM   1604  HD3 ARG   102      23.983  33.824  48.163  1.00  0.00           H
ATOM   1605  NE  ARG   102      22.633  33.337  49.691  1.00  0.00           N
ATOM   1606  HE  ARG   102      22.571  34.337  49.821  1.00  0.00           H
ATOM   1607  CZ  ARG   102      21.807  32.564  50.340  1.00  0.00           C
ATOM   1608  NH1 ARG   102      22.090  31.262  50.474  1.00  0.00           N
ATOM   1609 HH11 ARG   102      22.841  30.859  49.932  1.00  0.00           H
ATOM   1610 HH12 ARG   102      21.555  30.698  51.119  1.00  0.00           H
ATOM   1611  NH2 ARG   102      20.816  33.084  50.961  1.00  0.00           N
ATOM   1612 HH21 ARG   102      20.638  34.075  51.037  1.00  0.00           H
ATOM   1613 HH22 ARG   102      20.204  32.502  51.514  1.00  0.00           H
ATOM   1614  C   ARG   102      22.484  29.570  45.789  1.00  0.00           C
ATOM   1615  O   ARG   102      23.422  28.923  46.176  1.00  0.00           O
ATOM   1616  N   THR   103      21.239  29.117  45.843  1.00  0.00           N
ATOM   1617  H   THR   103      20.531  29.678  45.389  1.00  0.00           H
ATOM   1618  CA  THR   103      20.784  27.785  46.301  1.00  0.00           C
ATOM   1619  HA  THR   103      21.668  27.197  46.549  1.00  0.00           H
ATOM   1620  CB  THR   103      19.960  28.010  47.570  1.00  0.00           C
ATOM   1621  HB  THR   103      19.494  27.079  47.892  1.00  0.00           H
ATOM   1622  CG2 THR   103      20.788  28.442  48.787  1.00  0.00           C
ATOM   1623 HG21 THR   103      20.211  28.828  49.627  1.00  0.00           H
ATOM   1624 HG22 THR   103      21.508  29.215  48.516  1.00  0.00           H
ATOM   1625 HG23 THR   103      21.447  27.662  49.168  1.00  0.00           H
ATOM   1626  OG1 THR   103      18.817  28.865  47.527  1.00  0.00           O
ATOM   1627  HG1 THR   103      19.000  29.802  47.635  1.00  0.00           H
ATOM   1628  C   THR   103      19.891  27.000  45.271  1.00  0.00           C
ATOM   1629  O   THR   103      19.316  26.004  45.604  1.00  0.00           O
ATOM   1630  N   THR   104      19.858  27.392  43.973  1.00  0.00           N
ATOM   1631  H   THR   104      20.398  28.225  43.783  1.00  0.00           H
ATOM   1632  CA  THR   104      18.941  26.897  42.961  1.00  0.00           C
ATOM   1633  HA  THR   104      17.906  27.058  43.262  1.00  0.00           H
ATOM   1634  CB  THR   104      19.163  27.769  41.735  1.00  0.00           C
ATOM   1635  HB  THR   104      18.917  28.789  42.030  1.00  0.00           H
ATOM   1636  CG2 THR   104      20.569  27.655  41.070  1.00  0.00           C
ATOM   1637 HG21 THR   104      20.852  26.610  40.950  1.00  0.00           H
ATOM   1638 HG22 THR   104      21.329  28.192  41.639  1.00  0.00           H
ATOM   1639 HG23 THR   104      20.467  28.134  40.096  1.00  0.00           H
ATOM   1640  OG1 THR   104      18.283  27.288  40.784  1.00  0.00           O
ATOM   1641  HG1 THR   104      17.780  28.053  40.495  1.00  0.00           H
ATOM   1642  C   THR   104      19.264  25.432  42.684  1.00  0.00           C
ATOM   1643  O   THR   104      20.365  24.953  42.984  1.00  0.00           O
ATOM   1644  N   GLN   105      18.363  24.752  41.952  1.00  0.00           N
ATOM   1645  H   GLN   105      17.492  25.218  41.741  1.00  0.00           H
ATOM   1646  CA  GLN   105      18.628  23.395  41.421  1.00  0.00           C
ATOM   1647  HA  GLN   105      19.463  23.000  42.002  1.00  0.00           H
ATOM   1648  CB  GLN   105      17.387  22.477  41.658  1.00  0.00           C
ATOM   1649  HB2 GLN   105      17.821  21.494  41.472  1.00  0.00           H
ATOM   1650  HB3 GLN   105      17.063  22.532  42.698  1.00  0.00           H
ATOM   1651  CG  GLN   105      16.159  22.552  40.704  1.00  0.00           C
ATOM   1652  HG2 GLN   105      15.915  23.608  40.598  1.00  0.00           H
ATOM   1653  HG3 GLN   105      16.491  22.211  39.724  1.00  0.00           H
ATOM   1654  CD  GLN   105      15.007  21.783  41.300  1.00  0.00           C
ATOM   1655  OE1 GLN   105      14.170  22.304  42.071  1.00  0.00           O
ATOM   1656  NE2 GLN   105      14.784  20.502  40.998  1.00  0.00           N
ATOM   1657 HE21 GLN   105      13.969  20.031  41.364  1.00  0.00           H
ATOM   1658 HE22 GLN   105      15.465  20.009  40.438  1.00  0.00           H
ATOM   1659  C   GLN   105      19.070  23.482  39.890  1.00  0.00           C
ATOM   1660  O   GLN   105      19.033  22.491  39.155  1.00  0.00           O
ATOM   1661  N   ASN   106      19.358  24.696  39.340  1.00  0.00           N
ATOM   1662  H   ASN   106      19.318  25.529  39.912  1.00  0.00           H
ATOM   1663  CA  ASN   106      19.595  24.940  37.942  1.00  0.00           C
ATOM   1664  HA  ASN   106      19.392  24.013  37.405  1.00  0.00           H
ATOM   1665  CB  ASN   106      18.509  25.976  37.413  1.00  0.00           C
ATOM   1666  HB2 ASN   106      18.665  26.861  38.030  1.00  0.00           H
ATOM   1667  HB3 ASN   106      18.648  26.240  36.364  1.00  0.00           H
ATOM   1668  CG  ASN   106      17.124  25.378  37.508  1.00  0.00           C
ATOM   1669  OD1 ASN   106      16.731  24.445  36.848  1.00  0.00           O
ATOM   1670  ND2 ASN   106      16.311  25.983  38.320  1.00  0.00           N
ATOM   1671 HD21 ASN   106      16.716  26.785  38.782  1.00  0.00           H
ATOM   1672 HD22 ASN   106      15.327  25.756  38.331  1.00  0.00           H
ATOM   1673  C   ASN   106      21.006  25.495  37.707  1.00  0.00           C
ATOM   1674  O   ASN   106      21.207  26.650  38.009  1.00  0.00           O
ATOM   1675  N   PRO   107      21.901  24.731  37.106  1.00  0.00           N
ATOM   1676  CD  PRO   107      21.830  23.275  36.899  1.00  0.00           C
ATOM   1677  HD2 PRO   107      21.268  23.045  35.994  1.00  0.00           H
ATOM   1678  HD3 PRO   107      21.341  22.807  37.753  1.00  0.00           H
ATOM   1679  CG  PRO   107      23.203  22.700  36.790  1.00  0.00           C
ATOM   1680  HG2 PRO   107      23.241  21.984  35.968  1.00  0.00           H
ATOM   1681  HG3 PRO   107      23.454  22.237  37.744  1.00  0.00           H
ATOM   1682  CB  PRO   107      24.003  23.882  36.501  1.00  0.00           C
ATOM   1683  HB2 PRO   107      24.125  24.005  35.426  1.00  0.00           H
ATOM   1684  HB3 PRO   107      24.984  23.834  36.974  1.00  0.00           H
ATOM   1685  CA  PRO   107      23.234  25.066  37.083  1.00  0.00           C
ATOM   1686  HA  PRO   107      23.562  25.277  38.101  1.00  0.00           H
ATOM   1687  C   PRO   107      23.681  26.371  36.259  1.00  0.00           C
ATOM   1688  O   PRO   107      24.661  26.957  36.749  1.00  0.00           O
ATOM   1689  N   ASP   108      22.981  26.847  35.222  1.00  0.00           N
ATOM   1690  H   ASP   108      22.109  26.405  34.966  1.00  0.00           H
ATOM   1691  CA  ASP   108      23.462  27.942  34.378  1.00  0.00           C
ATOM   1692  HA  ASP   108      24.548  27.889  34.297  1.00  0.00           H
ATOM   1693  CB  ASP   108      22.936  27.783  32.956  1.00  0.00           C
ATOM   1694  HB2 ASP   108      21.858  27.672  32.847  1.00  0.00           H
ATOM   1695  HB3 ASP   108      23.347  28.584  32.340  1.00  0.00           H
ATOM   1696  CG  ASP   108      23.390  26.535  32.277  1.00  0.00           C
ATOM   1697  OD1 ASP   108      22.558  25.858  31.620  1.00  0.00           O
ATOM   1698  OD2 ASP   108      24.621  26.213  32.320  1.00  0.00           O
ATOM   1699  C   ASP   108      23.154  29.397  34.835  1.00  0.00           C
ATOM   1700  O   ASP   108      23.724  30.437  34.394  1.00  0.00           O
ATOM   1701  N   GLU   109      22.051  29.468  35.671  1.00  0.00           N
ATOM   1702  H   GLU   109      21.715  28.579  36.014  1.00  0.00           H
ATOM   1703  CA  GLU   109      21.425  30.656  36.139  1.00  0.00           C
ATOM   1704  HA  GLU   109      21.151  31.046  35.159  1.00  0.00           H
ATOM   1705  CB  GLU   109      20.121  30.479  36.928  1.00  0.00           C
ATOM   1706  HB2 GLU   109      20.250  30.059  37.926  1.00  0.00           H
ATOM   1707  HB3 GLU   109      19.591  31.428  37.014  1.00  0.00           H
ATOM   1708  CG  GLU   109      19.167  29.470  36.218  1.00  0.00           C
ATOM   1709  HG2 GLU   109      19.753  28.568  36.043  1.00  0.00           H
ATOM   1710  HG3 GLU   109      18.341  29.150  36.852  1.00  0.00           H
ATOM   1711  CD  GLU   109      18.576  30.096  34.888  1.00  0.00           C
ATOM   1712  OE1 GLU   109      18.529  31.340  34.831  1.00  0.00           O
ATOM   1713  OE2 GLU   109      18.170  29.302  33.983  1.00  0.00           O
ATOM   1714  C   GLU   109      22.273  31.789  36.796  1.00  0.00           C
ATOM   1715  O   GLU   109      22.039  32.974  36.556  1.00  0.00           O
ATOM   1716  N   LEU   110      23.270  31.324  37.558  1.00  0.00           N
ATOM   1717  H   LEU   110      23.174  30.357  37.834  1.00  0.00           H
ATOM   1718  CA  LEU   110      24.308  32.192  38.147  1.00  0.00           C
ATOM   1719  HA  LEU   110      23.892  32.966  38.791  1.00  0.00           H
ATOM   1720  CB  LEU   110      25.285  31.420  39.017  1.00  0.00           C
ATOM   1721  HB2 LEU   110      24.701  31.020  39.845  1.00  0.00           H
ATOM   1722  HB3 LEU   110      25.729  30.619  38.424  1.00  0.00           H
ATOM   1723  CG  LEU   110      26.431  32.230  39.627  1.00  0.00           C
ATOM   1724  HG  LEU   110      26.940  32.624  38.747  1.00  0.00           H
ATOM   1725  CD1 LEU   110      25.813  33.331  40.508  1.00  0.00           C
ATOM   1726 HD11 LEU   110      26.552  33.774  41.177  1.00  0.00           H
ATOM   1727 HD12 LEU   110      25.010  32.814  41.034  1.00  0.00           H
ATOM   1728 HD13 LEU   110      25.429  34.089  39.824  1.00  0.00           H
ATOM   1729  CD2 LEU   110      27.439  31.362  40.507  1.00  0.00           C
ATOM   1730 HD21 LEU   110      28.189  32.084  40.832  1.00  0.00           H
ATOM   1731 HD22 LEU   110      26.834  30.977  41.329  1.00  0.00           H
ATOM   1732 HD23 LEU   110      27.828  30.469  40.020  1.00  0.00           H
ATOM   1733  C   LEU   110      25.072  32.941  37.059  1.00  0.00           C
ATOM   1734  O   LEU   110      25.249  34.146  37.078  1.00  0.00           O
ATOM   1735  N   TRP   111      25.550  32.220  36.059  1.00  0.00           N
ATOM   1736  H   TRP   111      25.198  31.279  35.954  1.00  0.00           H
ATOM   1737  CA  TRP   111      26.378  32.806  35.011  1.00  0.00           C
ATOM   1738  HA  TRP   111      27.200  33.409  35.395  1.00  0.00           H
ATOM   1739  CB  TRP   111      26.992  31.627  34.193  1.00  0.00           C
ATOM   1740  HB2 TRP   111      26.220  31.146  33.594  1.00  0.00           H
ATOM   1741  HB3 TRP   111      27.657  32.085  33.460  1.00  0.00           H
ATOM   1742  CG  TRP   111      27.556  30.592  35.070  1.00  0.00           C
ATOM   1743  CD1 TRP   111      27.159  29.350  35.297  1.00  0.00           C
ATOM   1744  HD1 TRP   111      26.328  28.922  34.755  1.00  0.00           H
ATOM   1745  NE1 TRP   111      27.702  28.726  36.382  1.00  0.00           N
ATOM   1746  HE1 TRP   111      27.405  27.852  36.794  1.00  0.00           H
ATOM   1747  CE2 TRP   111      28.569  29.607  36.993  1.00  0.00           C
ATOM   1748  CZ2 TRP   111      29.444  29.533  38.127  1.00  0.00           C
ATOM   1749  HZ2 TRP   111      29.342  28.663  38.758  1.00  0.00           H
ATOM   1750  CH2 TRP   111      30.315  30.535  38.432  1.00  0.00           C
ATOM   1751  HH2 TRP   111      30.983  30.476  39.278  1.00  0.00           H
ATOM   1752  CZ3 TRP   111      30.386  31.666  37.567  1.00  0.00           C
ATOM   1753  HZ3 TRP   111      31.142  32.414  37.754  1.00  0.00           H
ATOM   1754  CE3 TRP   111      29.506  31.727  36.395  1.00  0.00           C
ATOM   1755  HE3 TRP   111      29.555  32.586  35.744  1.00  0.00           H
ATOM   1756  CD2 TRP   111      28.649  30.712  36.044  1.00  0.00           C
ATOM   1757  C   TRP   111      25.564  33.750  34.102  1.00  0.00           C
ATOM   1758  O   TRP   111      26.177  34.729  33.679  1.00  0.00           O
ATOM   1759  N   GLU   112      24.292  33.542  33.899  1.00  0.00           N
ATOM   1760  H   GLU   112      23.954  32.648  34.221  1.00  0.00           H
ATOM   1761  CA  GLU   112      23.373  34.394  33.128  1.00  0.00           C
ATOM   1762  HA  GLU   112      23.805  34.663  32.163  1.00  0.00           H
ATOM   1763  CB  GLU   112      22.046  33.653  32.978  1.00  0.00           C
ATOM   1764  HB2 GLU   112      21.501  33.570  33.918  1.00  0.00           H
ATOM   1765  HB3 GLU   112      21.400  34.309  32.395  1.00  0.00           H
ATOM   1766  CG  GLU   112      22.050  32.308  32.232  1.00  0.00           C
ATOM   1767  HG2 GLU   112      23.099  32.068  32.060  1.00  0.00           H
ATOM   1768  HG3 GLU   112      21.718  31.524  32.912  1.00  0.00           H
ATOM   1769  CD  GLU   112      21.303  32.286  30.911  1.00  0.00           C
ATOM   1770  OE1 GLU   112      20.264  31.633  30.805  1.00  0.00           O
ATOM   1771  OE2 GLU   112      21.649  33.100  30.051  1.00  0.00           O
ATOM   1772  C   GLU   112      23.243  35.702  33.882  1.00  0.00           C
ATOM   1773  O   GLU   112      23.397  36.762  33.252  1.00  0.00           O
ATOM   1774  N   PHE   113      23.027  35.725  35.179  1.00  0.00           N
ATOM   1775  H   PHE   113      23.086  34.808  35.598  1.00  0.00           H
ATOM   1776  CA  PHE   113      22.962  36.909  36.030  1.00  0.00           C
ATOM   1777  HA  PHE   113      22.185  37.595  35.696  1.00  0.00           H
ATOM   1778  CB  PHE   113      22.526  36.368  37.392  1.00  0.00           C
ATOM   1779  HB2 PHE   113      21.527  36.005  37.155  1.00  0.00           H
ATOM   1780  HB3 PHE   113      23.251  35.578  37.595  1.00  0.00           H
ATOM   1781  CG  PHE   113      22.590  37.285  38.633  1.00  0.00           C
ATOM   1782  CD1 PHE   113      21.554  38.184  38.994  1.00  0.00           C
ATOM   1783  HD1 PHE   113      20.713  38.139  38.318  1.00  0.00           H
ATOM   1784  CE1 PHE   113      21.687  39.055  40.040  1.00  0.00           C
ATOM   1785  HE1 PHE   113      20.907  39.771  40.253  1.00  0.00           H
ATOM   1786  CZ  PHE   113      22.932  39.029  40.735  1.00  0.00           C
ATOM   1787  HZ  PHE   113      23.078  39.610  41.632  1.00  0.00           H
ATOM   1788  CE2 PHE   113      23.927  38.019  40.438  1.00  0.00           C
ATOM   1789  HE2 PHE   113      24.857  38.068  40.984  1.00  0.00           H
ATOM   1790  CD2 PHE   113      23.826  37.228  39.346  1.00  0.00           C
ATOM   1791  HD2 PHE   113      24.687  36.673  39.002  1.00  0.00           H
ATOM   1792  C   PHE   113      24.313  37.687  36.122  1.00  0.00           C
ATOM   1793  O   PHE   113      24.327  38.916  36.010  1.00  0.00           O
ATOM   1794  N   ILE   114      25.491  37.068  36.151  1.00  0.00           N
ATOM   1795  H   ILE   114      25.451  36.061  36.220  1.00  0.00           H
ATOM   1796  CA  ILE   114      26.775  37.796  35.983  1.00  0.00           C
ATOM   1797  HA  ILE   114      26.875  38.567  36.747  1.00  0.00           H
ATOM   1798  CB  ILE   114      28.022  36.799  36.177  1.00  0.00           C
ATOM   1799  HB  ILE   114      27.723  35.845  35.744  1.00  0.00           H
ATOM   1800  CG2 ILE   114      29.300  37.363  35.597  1.00  0.00           C
ATOM   1801 HG21 ILE   114      29.310  38.423  35.851  1.00  0.00           H
ATOM   1802 HG22 ILE   114      29.206  37.325  34.512  1.00  0.00           H
ATOM   1803 HG23 ILE   114      30.142  36.804  36.005  1.00  0.00           H
ATOM   1804  CG1 ILE   114      28.257  36.417  37.683  1.00  0.00           C
ATOM   1805 HG12 ILE   114      28.780  37.224  38.196  1.00  0.00           H
ATOM   1806 HG13 ILE   114      27.313  36.223  38.192  1.00  0.00           H
ATOM   1807  CD1 ILE   114      28.932  35.116  37.937  1.00  0.00           C
ATOM   1808 HD11 ILE   114      29.123  34.977  39.001  1.00  0.00           H
ATOM   1809 HD12 ILE   114      29.861  35.049  37.371  1.00  0.00           H
ATOM   1810 HD13 ILE   114      28.310  34.288  37.598  1.00  0.00           H
ATOM   1811  C   ILE   114      26.761  38.630  34.647  1.00  0.00           C
ATOM   1812  O   ILE   114      26.864  39.872  34.740  1.00  0.00           O
ATOM   1813  N   ALA   115      26.488  37.900  33.536  1.00  0.00           N
ATOM   1814  H   ALA   115      26.205  36.936  33.645  1.00  0.00           H
ATOM   1815  CA  ALA   115      26.496  38.437  32.186  1.00  0.00           C
ATOM   1816  HA  ALA   115      27.344  39.119  32.119  1.00  0.00           H
ATOM   1817  CB  ALA   115      26.620  37.266  31.175  1.00  0.00           C
ATOM   1818  HB1 ALA   115      27.440  36.649  31.543  1.00  0.00           H
ATOM   1819  HB2 ALA   115      26.695  37.725  30.189  1.00  0.00           H
ATOM   1820  HB3 ALA   115      25.657  36.760  31.112  1.00  0.00           H
ATOM   1821  C   ALA   115      25.283  39.390  31.846  1.00  0.00           C
ATOM   1822  O   ALA   115      25.460  40.273  30.974  1.00  0.00           O
ATOM   1823  N   ASP   116      24.149  39.274  32.496  1.00  0.00           N
ATOM   1824  H   ASP   116      24.033  38.405  32.999  1.00  0.00           H
ATOM   1825  CA  ASP   116      23.131  40.272  32.549  1.00  0.00           C
ATOM   1826  HA  ASP   116      22.959  40.538  31.505  1.00  0.00           H
ATOM   1827  CB  ASP   116      21.827  39.669  33.157  1.00  0.00           C
ATOM   1828  HB2 ASP   116      22.008  39.283  34.160  1.00  0.00           H
ATOM   1829  HB3 ASP   116      21.232  40.583  33.188  1.00  0.00           H
ATOM   1830  CG  ASP   116      21.137  38.604  32.275  1.00  0.00           C
ATOM   1831  OD1 ASP   116      21.000  38.842  31.020  1.00  0.00           O
ATOM   1832  OD2 ASP   116      20.466  37.691  32.756  1.00  0.00           O
ATOM   1833  C   ASP   116      23.623  41.545  33.288  1.00  0.00           C
ATOM   1834  O   ASP   116      23.537  42.669  32.745  1.00  0.00           O
ATOM   1835  N   SER   117      24.234  41.319  34.428  1.00  0.00           N
ATOM   1836  H   SER   117      24.228  40.401  34.847  1.00  0.00           H
ATOM   1837  CA  SER   117      24.744  42.432  35.341  1.00  0.00           C
ATOM   1838  HA  SER   117      23.879  43.057  35.563  1.00  0.00           H
ATOM   1839  CB  SER   117      25.224  41.945  36.740  1.00  0.00           C
ATOM   1840  HB2 SER   117      26.057  41.245  36.793  1.00  0.00           H
ATOM   1841  HB3 SER   117      25.419  42.879  37.267  1.00  0.00           H
ATOM   1842  OG  SER   117      24.269  41.274  37.466  1.00  0.00           O
ATOM   1843  HG  SER   117      24.237  40.326  37.318  1.00  0.00           H
ATOM   1844  C   SER   117      25.862  43.258  34.705  1.00  0.00           C
ATOM   1845  O   SER   117      25.914  44.475  34.777  1.00  0.00           O
ATOM   1846  N   LEU   118      26.729  42.620  33.928  1.00  0.00           N
ATOM   1847  H   LEU   118      26.609  41.619  33.890  1.00  0.00           H
ATOM   1848  CA  LEU   118      27.749  43.168  33.128  1.00  0.00           C
ATOM   1849  HA  LEU   118      28.302  43.864  33.759  1.00  0.00           H
ATOM   1850  CB  LEU   118      28.688  42.052  32.665  1.00  0.00           C
ATOM   1851  HB2 LEU   118      28.102  41.183  32.362  1.00  0.00           H
ATOM   1852  HB3 LEU   118      29.225  42.377  31.774  1.00  0.00           H
ATOM   1853  CG  LEU   118      29.727  41.521  33.798  1.00  0.00           C
ATOM   1854  HG  LEU   118      29.219  41.344  34.747  1.00  0.00           H
ATOM   1855  CD1 LEU   118      30.328  40.273  33.093  1.00  0.00           C
ATOM   1856 HD11 LEU   118      30.674  40.321  32.061  1.00  0.00           H
ATOM   1857 HD12 LEU   118      29.507  39.562  33.181  1.00  0.00           H
ATOM   1858 HD13 LEU   118      31.026  39.777  33.765  1.00  0.00           H
ATOM   1859  CD2 LEU   118      30.763  42.604  33.914  1.00  0.00           C
ATOM   1860 HD21 LEU   118      30.277  43.544  34.178  1.00  0.00           H
ATOM   1861 HD22 LEU   118      31.445  42.452  34.751  1.00  0.00           H
ATOM   1862 HD23 LEU   118      31.385  42.597  33.019  1.00  0.00           H
ATOM   1863  C   LEU   118      27.126  43.911  31.973  1.00  0.00           C
ATOM   1864  O   LEU   118      27.653  44.923  31.570  1.00  0.00           O
ATOM   1865  N   LYS   119      26.027  43.411  31.379  1.00  0.00           N
ATOM   1866  H   LYS   119      25.800  42.457  31.622  1.00  0.00           H
ATOM   1867  CA  LYS   119      25.267  44.208  30.405  1.00  0.00           C
ATOM   1868  HA  LYS   119      25.956  44.522  29.621  1.00  0.00           H
ATOM   1869  CB  LYS   119      24.281  43.334  29.701  1.00  0.00           C
ATOM   1870  HB2 LYS   119      24.728  42.346  29.594  1.00  0.00           H
ATOM   1871  HB3 LYS   119      23.359  43.271  30.280  1.00  0.00           H
ATOM   1872  CG  LYS   119      23.817  43.839  28.287  1.00  0.00           C
ATOM   1873  HG2 LYS   119      23.396  44.845  28.301  1.00  0.00           H
ATOM   1874  HG3 LYS   119      24.726  43.749  27.692  1.00  0.00           H
ATOM   1875  CD  LYS   119      22.827  42.849  27.705  1.00  0.00           C
ATOM   1876  HD2 LYS   119      23.233  41.838  27.678  1.00  0.00           H
ATOM   1877  HD3 LYS   119      21.943  42.720  28.328  1.00  0.00           H
ATOM   1878  CE  LYS   119      22.471  43.331  26.328  1.00  0.00           C
ATOM   1879  HE2 LYS   119      23.430  43.609  25.889  1.00  0.00           H
ATOM   1880  HE3 LYS   119      22.126  42.425  25.830  1.00  0.00           H
ATOM   1881  NZ  LYS   119      21.446  44.330  26.392  1.00  0.00           N
ATOM   1882  HZ1 LYS   119      21.565  44.960  25.612  1.00  0.00           H
ATOM   1883  HZ2 LYS   119      21.474  44.916  27.213  1.00  0.00           H
ATOM   1884  HZ3 LYS   119      20.486  44.029  26.296  1.00  0.00           H
ATOM   1885  C   LYS   119      24.722  45.493  30.963  1.00  0.00           C
ATOM   1886  O   LYS   119      24.944  46.558  30.338  1.00  0.00           O
ATOM   1887  N   ALA   120      24.144  45.459  32.139  1.00  0.00           N
ATOM   1888  H   ALA   120      24.041  44.565  32.597  1.00  0.00           H
ATOM   1889  CA  ALA   120      23.646  46.627  32.832  1.00  0.00           C
ATOM   1890  HA  ALA   120      23.038  47.163  32.102  1.00  0.00           H
ATOM   1891  CB  ALA   120      22.722  46.198  33.982  1.00  0.00           C
ATOM   1892  HB1 ALA   120      23.272  45.706  34.783  1.00  0.00           H
ATOM   1893  HB2 ALA   120      21.929  45.511  33.684  1.00  0.00           H
ATOM   1894  HB3 ALA   120      22.245  47.067  34.434  1.00  0.00           H
ATOM   1895  C   ALA   120      24.717  47.708  33.281  1.00  0.00           C
ATOM   1896  O   ALA   120      24.673  48.914  33.024  1.00  0.00           O
ATOM   1897  N   PHE   121      25.866  47.218  33.783  1.00  0.00           N
ATOM   1898  H   PHE   121      25.841  46.228  33.987  1.00  0.00           H
ATOM   1899  CA  PHE   121      27.071  47.904  34.019  1.00  0.00           C
ATOM   1900  HA  PHE   121      26.751  48.735  34.648  1.00  0.00           H
ATOM   1901  CB  PHE   121      27.985  46.899  34.819  1.00  0.00           C
ATOM   1902  HB2 PHE   121      27.484  46.578  35.732  1.00  0.00           H
ATOM   1903  HB3 PHE   121      28.137  46.085  34.109  1.00  0.00           H
ATOM   1904  CG  PHE   121      29.371  47.528  35.112  1.00  0.00           C
ATOM   1905  CD1 PHE   121      29.634  48.333  36.232  1.00  0.00           C
ATOM   1906  HD1 PHE   121      28.887  48.352  37.013  1.00  0.00           H
ATOM   1907  CE1 PHE   121      30.846  48.976  36.380  1.00  0.00           C
ATOM   1908  HE1 PHE   121      30.989  49.627  37.230  1.00  0.00           H
ATOM   1909  CZ  PHE   121      31.772  48.867  35.394  1.00  0.00           C
ATOM   1910  HZ  PHE   121      32.716  49.370  35.540  1.00  0.00           H
ATOM   1911  CE2 PHE   121      31.568  48.124  34.226  1.00  0.00           C
ATOM   1912  HE2 PHE   121      32.360  48.135  33.491  1.00  0.00           H
ATOM   1913  CD2 PHE   121      30.315  47.465  34.054  1.00  0.00           C
ATOM   1914  HD2 PHE   121      30.103  47.052  33.080  1.00  0.00           H
ATOM   1915  C   PHE   121      27.627  48.512  32.727  1.00  0.00           C
ATOM   1916  O   PHE   121      27.971  49.679  32.773  1.00  0.00           O
ATOM   1917  N   ILE   122      27.773  47.819  31.612  1.00  0.00           N
ATOM   1918  H   ILE   122      27.506  46.845  31.595  1.00  0.00           H
ATOM   1919  CA  ILE   122      28.294  48.480  30.395  1.00  0.00           C
ATOM   1920  HA  ILE   122      29.235  48.950  30.677  1.00  0.00           H
ATOM   1921  CB  ILE   122      28.564  47.416  29.293  1.00  0.00           C
ATOM   1922  HB  ILE   122      27.698  46.757  29.230  1.00  0.00           H
ATOM   1923  CG2 ILE   122      28.754  48.117  27.894  1.00  0.00           C
ATOM   1924 HG21 ILE   122      27.866  48.700  27.653  1.00  0.00           H
ATOM   1925 HG22 ILE   122      28.893  47.405  27.080  1.00  0.00           H
ATOM   1926 HG23 ILE   122      29.582  48.826  27.902  1.00  0.00           H
ATOM   1927  CG1 ILE   122      29.759  46.480  29.543  1.00  0.00           C
ATOM   1928 HG12 ILE   122      29.555  45.923  30.458  1.00  0.00           H
ATOM   1929 HG13 ILE   122      29.914  45.694  28.806  1.00  0.00           H
ATOM   1930  CD1 ILE   122      31.114  47.258  29.595  1.00  0.00           C
ATOM   1931 HD11 ILE   122      31.913  46.590  29.275  1.00  0.00           H
ATOM   1932 HD12 ILE   122      31.340  47.598  30.606  1.00  0.00           H
ATOM   1933 HD13 ILE   122      31.042  48.170  29.000  1.00  0.00           H
ATOM   1934  C   ILE   122      27.443  49.689  30.001  1.00  0.00           C
ATOM   1935  O   ILE   122      28.072  50.739  29.845  1.00  0.00           O
ATOM   1936  N   ASP   123      26.072  49.604  30.013  1.00  0.00           N
ATOM   1937  H   ASP   123      25.632  48.726  30.244  1.00  0.00           H
ATOM   1938  CA  ASP   123      25.160  50.665  29.711  1.00  0.00           C
ATOM   1939  HA  ASP   123      25.359  51.024  28.701  1.00  0.00           H
ATOM   1940  CB  ASP   123      23.711  50.086  29.821  1.00  0.00           C
ATOM   1941  HB2 ASP   123      23.709  49.259  30.532  1.00  0.00           H
ATOM   1942  HB3 ASP   123      23.055  50.867  30.205  1.00  0.00           H
ATOM   1943  CG  ASP   123      23.049  49.395  28.595  1.00  0.00           C
ATOM   1944  OD1 ASP   123      23.851  49.127  27.675  1.00  0.00           O
ATOM   1945  OD2 ASP   123      21.839  49.218  28.615  1.00  0.00           O
ATOM   1946  C   ASP   123      25.128  51.939  30.653  1.00  0.00           C
ATOM   1947  O   ASP   123      24.666  53.025  30.292  1.00  0.00           O
ATOM   1948  N   GLU   124      25.496  51.737  31.888  1.00  0.00           N
ATOM   1949  H   GLU   124      25.725  50.812  32.224  1.00  0.00           H
ATOM   1950  CA  GLU   124      25.732  52.794  32.800  1.00  0.00           C
ATOM   1951  HA  GLU   124      25.000  53.590  32.660  1.00  0.00           H
ATOM   1952  CB  GLU   124      25.557  52.208  34.272  1.00  0.00           C
ATOM   1953  HB2 GLU   124      24.583  51.723  34.211  1.00  0.00           H
ATOM   1954  HB3 GLU   124      26.283  51.406  34.404  1.00  0.00           H
ATOM   1955  CG  GLU   124      25.797  53.198  35.385  1.00  0.00           C
ATOM   1956  HG2 GLU   124      26.082  52.560  36.222  1.00  0.00           H
ATOM   1957  HG3 GLU   124      26.696  53.729  35.068  1.00  0.00           H
ATOM   1958  CD  GLU   124      24.587  54.110  35.568  1.00  0.00           C
ATOM   1959  OE1 GLU   124      24.752  55.296  35.941  1.00  0.00           O
ATOM   1960  OE2 GLU   124      23.435  53.762  35.252  1.00  0.00           O
ATOM   1961  C   GLU   124      27.111  53.409  32.603  1.00  0.00           C
ATOM   1962  O   GLU   124      27.180  54.648  32.557  1.00  0.00           O
ATOM   1963  N   GLN   125      28.122  52.522  32.482  1.00  0.00           N
ATOM   1964  H   GLN   125      27.953  51.527  32.435  1.00  0.00           H
ATOM   1965  CA  GLN   125      29.483  52.919  32.361  1.00  0.00           C
ATOM   1966  HA  GLN   125      29.638  53.424  33.315  1.00  0.00           H
ATOM   1967  CB  GLN   125      30.441  51.688  32.442  1.00  0.00           C
ATOM   1968  HB2 GLN   125      30.118  50.943  33.169  1.00  0.00           H
ATOM   1969  HB3 GLN   125      30.569  51.228  31.461  1.00  0.00           H
ATOM   1970  CG  GLN   125      31.913  52.075  32.836  1.00  0.00           C
ATOM   1971  HG2 GLN   125      32.434  51.119  32.897  1.00  0.00           H
ATOM   1972  HG3 GLN   125      32.322  52.558  31.948  1.00  0.00           H
ATOM   1973  CD  GLN   125      32.084  52.977  34.013  1.00  0.00           C
ATOM   1974  OE1 GLN   125      31.326  53.001  34.977  1.00  0.00           O
ATOM   1975  NE2 GLN   125      33.161  53.705  34.133  1.00  0.00           N
ATOM   1976 HE21 GLN   125      33.146  54.365  34.898  1.00  0.00           H
ATOM   1977 HE22 GLN   125      33.944  53.817  33.507  1.00  0.00           H
ATOM   1978  C   GLN   125      29.880  53.785  31.166  1.00  0.00           C
ATOM   1979  O   GLN   125      30.532  54.801  31.344  1.00  0.00           O
ATOM   1980  N   PHE   126      29.390  53.473  29.968  1.00  0.00           N
ATOM   1981  H   PHE   126      28.828  52.636  29.905  1.00  0.00           H
ATOM   1982  CA  PHE   126      29.484  54.274  28.728  1.00  0.00           C
ATOM   1983  HA  PHE   126      30.038  55.173  28.997  1.00  0.00           H
ATOM   1984  CB  PHE   126      30.444  53.511  27.838  1.00  0.00           C
ATOM   1985  HB2 PHE   126      29.889  52.725  27.326  1.00  0.00           H
ATOM   1986  HB3 PHE   126      30.629  54.144  26.971  1.00  0.00           H
ATOM   1987  CG  PHE   126      31.702  52.983  28.393  1.00  0.00           C
ATOM   1988  CD1 PHE   126      31.919  51.586  28.368  1.00  0.00           C
ATOM   1989  HD1 PHE   126      31.117  50.984  27.968  1.00  0.00           H
ATOM   1990  CE1 PHE   126      33.109  51.080  28.895  1.00  0.00           C
ATOM   1991  HE1 PHE   126      33.248  50.011  28.817  1.00  0.00           H
ATOM   1992  CZ  PHE   126      34.048  51.987  29.456  1.00  0.00           C
ATOM   1993  HZ  PHE   126      34.928  51.581  29.933  1.00  0.00           H
ATOM   1994  CE2 PHE   126      33.820  53.329  29.568  1.00  0.00           C
ATOM   1995  HE2 PHE   126      34.645  53.850  30.030  1.00  0.00           H
ATOM   1996  CD2 PHE   126      32.641  53.863  28.993  1.00  0.00           C
ATOM   1997  HD2 PHE   126      32.462  54.924  28.903  1.00  0.00           H
ATOM   1998  C   PHE   126      28.171  54.672  27.972  1.00  0.00           C
ATOM   1999  O   PHE   126      27.252  53.857  27.918  1.00  0.00           O
ATOM   2000  N   PRO   127      27.967  55.798  27.338  1.00  0.00           N
ATOM   2001  CD  PRO   127      29.026  56.762  27.206  1.00  0.00           C
ATOM   2002  HD2 PRO   127      29.963  56.367  26.810  1.00  0.00           H
ATOM   2003  HD3 PRO   127      29.249  57.223  28.168  1.00  0.00           H
ATOM   2004  CG  PRO   127      28.507  57.831  26.304  1.00  0.00           C
ATOM   2005  HG2 PRO   127      28.723  57.525  25.280  1.00  0.00           H
ATOM   2006  HG3 PRO   127      28.812  58.847  26.557  1.00  0.00           H
ATOM   2007  CB  PRO   127      27.076  57.780  26.612  1.00  0.00           C
ATOM   2008  HB2 PRO   127      26.565  58.107  25.707  1.00  0.00           H
ATOM   2009  HB3 PRO   127      26.709  58.437  27.400  1.00  0.00           H
ATOM   2010  CA  PRO   127      26.714  56.320  26.841  1.00  0.00           C
ATOM   2011  HA  PRO   127      25.926  56.157  27.578  1.00  0.00           H
ATOM   2012  C   PRO   127      26.179  55.614  25.579  1.00  0.00           C
ATOM   2013  O   PRO   127      25.015  55.320  25.555  1.00  0.00           O
ATOM   2014  N   GLN   128      27.000  55.332  24.559  1.00  0.00           N
ATOM   2015  H   GLN   128      27.983  55.561  24.602  1.00  0.00           H
ATOM   2016  CA  GLN   128      26.620  54.684  23.278  1.00  0.00           C
ATOM   2017  HA  GLN   128      25.531  54.639  23.270  1.00  0.00           H
ATOM   2018  CB  GLN   128      26.929  55.456  22.025  1.00  0.00           C
ATOM   2019  HB2 GLN   128      28.009  55.606  22.027  1.00  0.00           H
ATOM   2020  HB3 GLN   128      26.828  54.809  21.153  1.00  0.00           H
ATOM   2021  CG  GLN   128      26.035  56.666  21.769  1.00  0.00           C
ATOM   2022  HG2 GLN   128      25.884  57.206  22.704  1.00  0.00           H
ATOM   2023  HG3 GLN   128      26.351  57.404  21.032  1.00  0.00           H
ATOM   2024  CD  GLN   128      24.634  56.393  21.312  1.00  0.00           C
ATOM   2025  OE1 GLN   128      23.804  57.270  21.369  1.00  0.00           O
ATOM   2026  NE2 GLN   128      24.261  55.183  20.898  1.00  0.00           N
ATOM   2027 HE21 GLN   128      23.286  54.979  20.728  1.00  0.00           H
ATOM   2028 HE22 GLN   128      24.868  54.404  20.685  1.00  0.00           H
ATOM   2029  C   GLN   128      27.049  53.195  23.258  1.00  0.00           C
ATOM   2030  O   GLN   128      26.195  52.315  23.231  1.00  0.00           O
ATOM   2031  N   GLY   129      28.332  52.922  23.179  1.00  0.00           N
ATOM   2032  H   GLY   129      29.007  53.669  23.263  1.00  0.00           H
ATOM   2033  CA  GLY   129      28.805  51.529  23.215  1.00  0.00           C
ATOM   2034  HA2 GLY   129      28.470  50.980  24.093  1.00  0.00           H
ATOM   2035  HA3 GLY   129      28.480  51.025  22.305  1.00  0.00           H
ATOM   2036  C   GLY   129      30.339  51.420  23.079  1.00  0.00           C
ATOM   2037  O   GLY   129      31.077  52.358  22.798  1.00  0.00           O
ATOM   2038  N   ILE   130      30.780  50.162  23.252  1.00  0.00           N
ATOM   2039  H   ILE   130      30.163  49.369  23.344  1.00  0.00           H
ATOM   2040  CA  ILE   130      32.194  49.779  23.039  1.00  0.00           C
ATOM   2041  HA  ILE   130      32.723  50.653  22.660  1.00  0.00           H
ATOM   2042  CB  ILE   130      32.774  49.302  24.405  1.00  0.00           C
ATOM   2043  HB  ILE   130      33.831  49.040  24.357  1.00  0.00           H
ATOM   2044  CG2 ILE   130      32.624  50.388  25.474  1.00  0.00           C
ATOM   2045 HG21 ILE   130      31.563  50.497  25.699  1.00  0.00           H
ATOM   2046 HG22 ILE   130      33.026  51.327  25.094  1.00  0.00           H
ATOM   2047 HG23 ILE   130      33.161  50.000  26.340  1.00  0.00           H
ATOM   2048  CG1 ILE   130      32.184  47.928  24.900  1.00  0.00           C
ATOM   2049 HG12 ILE   130      31.095  47.949  24.912  1.00  0.00           H
ATOM   2050 HG13 ILE   130      32.322  47.236  24.069  1.00  0.00           H
ATOM   2051  CD1 ILE   130      32.660  47.350  26.309  1.00  0.00           C
ATOM   2052 HD11 ILE   130      32.135  46.414  26.501  1.00  0.00           H
ATOM   2053 HD12 ILE   130      32.447  48.079  27.092  1.00  0.00           H
ATOM   2054 HD13 ILE   130      33.739  47.202  26.285  1.00  0.00           H
ATOM   2055  C   ILE   130      32.291  48.702  22.031  1.00  0.00           C
ATOM   2056  O   ILE   130      31.280  48.010  21.646  1.00  0.00           O
ATOM   2057  N   SER   131      33.460  48.430  21.397  1.00  0.00           N
ATOM   2058  H   SER   131      34.223  49.031  21.674  1.00  0.00           H
ATOM   2059  CA  SER   131      33.701  47.435  20.330  1.00  0.00           C
ATOM   2060  HA  SER   131      32.954  46.649  20.439  1.00  0.00           H
ATOM   2061  CB  SER   131      33.603  48.221  18.951  1.00  0.00           C
ATOM   2062  HB2 SER   131      33.893  47.609  18.097  1.00  0.00           H
ATOM   2063  HB3 SER   131      32.548  48.345  18.713  1.00  0.00           H
ATOM   2064  OG  SER   131      34.312  49.470  18.932  1.00  0.00           O
ATOM   2065  HG  SER   131      33.599  50.073  19.153  1.00  0.00           H
ATOM   2066  C   SER   131      35.101  46.770  20.375  1.00  0.00           C
ATOM   2067  O   SER   131      35.189  45.687  19.697  1.00  0.00           O
ATOM   2068  N   GLU   132      36.175  47.287  20.990  1.00  0.00           N
ATOM   2069  H   GLU   132      35.961  48.159  21.453  1.00  0.00           H
ATOM   2070  CA  GLU   132      37.344  46.563  21.440  1.00  0.00           C
ATOM   2071  HA  GLU   132      37.604  45.896  20.618  1.00  0.00           H
ATOM   2072  CB  GLU   132      38.476  47.629  21.817  1.00  0.00           C
ATOM   2073  HB2 GLU   132      38.047  48.542  22.227  1.00  0.00           H
ATOM   2074  HB3 GLU   132      39.154  47.173  22.539  1.00  0.00           H
ATOM   2075  CG  GLU   132      39.382  47.935  20.630  1.00  0.00           C
ATOM   2076  HG2 GLU   132      38.907  48.730  20.055  1.00  0.00           H
ATOM   2077  HG3 GLU   132      40.277  48.423  21.017  1.00  0.00           H
ATOM   2078  CD  GLU   132      39.851  46.731  19.818  1.00  0.00           C
ATOM   2079  OE1 GLU   132      39.232  46.364  18.834  1.00  0.00           O
ATOM   2080  OE2 GLU   132      40.981  46.187  20.078  1.00  0.00           O
ATOM   2081  C   GLU   132      36.939  45.729  22.609  1.00  0.00           C
ATOM   2082  O   GLU   132      36.183  46.164  23.434  1.00  0.00           O
ATOM   2083  N   PRO   133      37.397  44.453  22.612  1.00  0.00           N
ATOM   2084  CD  PRO   133      38.212  43.700  21.652  1.00  0.00           C
ATOM   2085  HD2 PRO   133      39.221  44.093  21.525  1.00  0.00           H
ATOM   2086  HD3 PRO   133      37.665  43.603  20.714  1.00  0.00           H
ATOM   2087  CG  PRO   133      38.254  42.214  22.097  1.00  0.00           C
ATOM   2088  HG2 PRO   133      39.196  42.018  22.610  1.00  0.00           H
ATOM   2089  HG3 PRO   133      38.132  41.501  21.281  1.00  0.00           H
ATOM   2090  CB  PRO   133      37.080  42.130  23.129  1.00  0.00           C
ATOM   2091  HB2 PRO   133      37.172  41.348  23.882  1.00  0.00           H
ATOM   2092  HB3 PRO   133      36.170  41.943  22.561  1.00  0.00           H
ATOM   2093  CA  PRO   133      36.976  43.554  23.709  1.00  0.00           C
ATOM   2094  HA  PRO   133      35.920  43.759  23.894  1.00  0.00           H
ATOM   2095  C   PRO   133      37.811  43.737  25.031  1.00  0.00           C
ATOM   2096  O   PRO   133      38.887  43.116  25.139  1.00  0.00           O
ATOM   2097  N   ILE   134      37.241  44.493  25.983  1.00  0.00           N
ATOM   2098  H   ILE   134      36.270  44.770  25.927  1.00  0.00           H
ATOM   2099  CA  ILE   134      37.846  44.664  27.372  1.00  0.00           C
ATOM   2100  HA  ILE   134      38.751  45.211  27.107  1.00  0.00           H
ATOM   2101  CB  ILE   134      37.045  45.633  28.354  1.00  0.00           C
ATOM   2102  HB  ILE   134      36.230  45.140  28.885  1.00  0.00           H
ATOM   2103  CG2 ILE   134      38.020  46.217  29.398  1.00  0.00           C
ATOM   2104 HG21 ILE   134      37.538  46.709  30.244  1.00  0.00           H
ATOM   2105 HG22 ILE   134      38.727  46.865  28.880  1.00  0.00           H
ATOM   2106 HG23 ILE   134      38.643  45.410  29.782  1.00  0.00           H
ATOM   2107  CG1 ILE   134      36.368  46.702  27.528  1.00  0.00           C
ATOM   2108 HG12 ILE   134      37.088  47.265  26.933  1.00  0.00           H
ATOM   2109 HG13 ILE   134      35.636  46.253  26.858  1.00  0.00           H
ATOM   2110  CD1 ILE   134      35.716  47.748  28.474  1.00  0.00           C
ATOM   2111 HD11 ILE   134      34.992  47.260  29.128  1.00  0.00           H
ATOM   2112 HD12 ILE   134      35.041  48.481  28.033  1.00  0.00           H
ATOM   2113 HD13 ILE   134      36.561  48.320  28.858  1.00  0.00           H
ATOM   2114  C   ILE   134      38.153  43.276  28.070  1.00  0.00           C
ATOM   2115  O   ILE   134      37.192  42.472  28.191  1.00  0.00           O
ATOM   2116  N   PRO   135      39.398  43.058  28.505  1.00  0.00           N
ATOM   2117  CD  PRO   135      40.587  43.850  28.233  1.00  0.00           C
ATOM   2118  HD2 PRO   135      40.798  44.592  29.004  1.00  0.00           H
ATOM   2119  HD3 PRO   135      40.588  44.274  27.229  1.00  0.00           H
ATOM   2120  CG  PRO   135      41.730  42.828  28.244  1.00  0.00           C
ATOM   2121  HG2 PRO   135      42.734  43.252  28.235  1.00  0.00           H
ATOM   2122  HG3 PRO   135      41.704  42.279  27.303  1.00  0.00           H
ATOM   2123  CB  PRO   135      41.323  41.873  29.342  1.00  0.00           C
ATOM   2124  HB2 PRO   135      41.702  42.292  30.273  1.00  0.00           H
ATOM   2125  HB3 PRO   135      41.674  40.853  29.180  1.00  0.00           H
ATOM   2126  CA  PRO   135      39.807  41.864  29.300  1.00  0.00           C
ATOM   2127  HA  PRO   135      39.458  40.970  28.783  1.00  0.00           H
ATOM   2128  C   PRO   135      39.260  41.968  30.762  1.00  0.00           C
ATOM   2129  O   PRO   135      39.225  42.986  31.395  1.00  0.00           O
ATOM   2130  N   LEU   136      38.911  40.780  31.302  1.00  0.00           N
ATOM   2131  H   LEU   136      38.878  39.977  30.690  1.00  0.00           H
ATOM   2132  CA  LEU   136      38.277  40.662  32.581  1.00  0.00           C
ATOM   2133  HA  LEU   136      38.121  41.632  33.054  1.00  0.00           H
ATOM   2134  CB  LEU   136      36.773  40.242  32.282  1.00  0.00           C
ATOM   2135  HB2 LEU   136      36.468  40.949  31.511  1.00  0.00           H
ATOM   2136  HB3 LEU   136      36.722  39.295  31.743  1.00  0.00           H
ATOM   2137  CG  LEU   136      36.040  40.318  33.525  1.00  0.00           C
ATOM   2138  HG  LEU   136      36.334  41.010  34.313  1.00  0.00           H
ATOM   2139  CD1 LEU   136      34.538  40.621  33.103  1.00  0.00           C
ATOM   2140 HD11 LEU   136      33.924  40.935  33.948  1.00  0.00           H
ATOM   2141 HD12 LEU   136      34.083  39.762  32.611  1.00  0.00           H
ATOM   2142 HD13 LEU   136      34.460  41.456  32.407  1.00  0.00           H
ATOM   2143  CD2 LEU   136      35.938  39.049  34.412  1.00  0.00           C
ATOM   2144 HD21 LEU   136      36.963  38.726  34.599  1.00  0.00           H
ATOM   2145 HD22 LEU   136      35.469  39.303  35.362  1.00  0.00           H
ATOM   2146 HD23 LEU   136      35.372  38.247  33.937  1.00  0.00           H
ATOM   2147  C   LEU   136      39.026  39.676  33.463  1.00  0.00           C
ATOM   2148  O   LEU   136      39.234  38.507  33.136  1.00  0.00           O
ATOM   2149  N   GLY   137      39.401  40.154  34.690  1.00  0.00           N
ATOM   2150  H   GLY   137      39.523  41.139  34.880  1.00  0.00           H
ATOM   2151  CA  GLY   137      39.725  39.239  35.871  1.00  0.00           C
ATOM   2152  HA2 GLY   137      40.097  38.306  35.450  1.00  0.00           H
ATOM   2153  HA3 GLY   137      40.534  39.659  36.470  1.00  0.00           H
ATOM   2154  C   GLY   137      38.580  38.827  36.833  1.00  0.00           C
ATOM   2155  O   GLY   137      38.222  39.503  37.816  1.00  0.00           O
ATOM   2156  N   PHE   138      38.069  37.604  36.708  1.00  0.00           N
ATOM   2157  H   PHE   138      38.471  37.043  35.970  1.00  0.00           H
ATOM   2158  CA  PHE   138      37.019  37.039  37.636  1.00  0.00           C
ATOM   2159  HA  PHE   138      36.232  37.782  37.765  1.00  0.00           H
ATOM   2160  CB  PHE   138      36.340  35.884  37.017  1.00  0.00           C
ATOM   2161  HB2 PHE   138      35.977  36.192  36.036  1.00  0.00           H
ATOM   2162  HB3 PHE   138      37.129  35.155  36.831  1.00  0.00           H
ATOM   2163  CG  PHE   138      35.182  35.165  37.670  1.00  0.00           C
ATOM   2164  CD1 PHE   138      34.558  35.625  38.890  1.00  0.00           C
ATOM   2165  HD1 PHE   138      34.907  36.570  39.278  1.00  0.00           H
ATOM   2166  CE1 PHE   138      33.583  34.899  39.485  1.00  0.00           C
ATOM   2167  HE1 PHE   138      33.255  35.259  40.449  1.00  0.00           H
ATOM   2168  CZ  PHE   138      33.212  33.643  38.956  1.00  0.00           C
ATOM   2169  HZ  PHE   138      32.481  33.049  39.485  1.00  0.00           H
ATOM   2170  CE2 PHE   138      33.881  33.134  37.825  1.00  0.00           C
ATOM   2171  HE2 PHE   138      33.688  32.106  37.555  1.00  0.00           H
ATOM   2172  CD2 PHE   138      34.868  33.831  37.163  1.00  0.00           C
ATOM   2173  HD2 PHE   138      35.396  33.411  36.320  1.00  0.00           H
ATOM   2174  C   PHE   138      37.654  36.736  39.059  1.00  0.00           C
ATOM   2175  O   PHE   138      38.401  35.803  39.196  1.00  0.00           O
ATOM   2176  N   THR   139      37.342  37.526  40.121  1.00  0.00           N
ATOM   2177  H   THR   139      36.880  38.414  39.990  1.00  0.00           H
ATOM   2178  CA  THR   139      37.649  37.138  41.455  1.00  0.00           C
ATOM   2179  HA  THR   139      38.643  36.695  41.414  1.00  0.00           H
ATOM   2180  CB  THR   139      37.680  38.297  42.424  1.00  0.00           C
ATOM   2181  HB  THR   139      36.729  38.667  42.808  1.00  0.00           H
ATOM   2182  CG2 THR   139      38.606  37.783  43.590  1.00  0.00           C
ATOM   2183 HG21 THR   139      39.546  37.354  43.241  1.00  0.00           H
ATOM   2184 HG22 THR   139      38.060  37.145  44.285  1.00  0.00           H
ATOM   2185 HG23 THR   139      38.936  38.603  44.226  1.00  0.00           H
ATOM   2186  OG1 THR   139      38.583  39.278  41.911  1.00  0.00           O
ATOM   2187  HG1 THR   139      38.384  39.671  41.059  1.00  0.00           H
ATOM   2188  C   THR   139      36.675  36.075  41.925  1.00  0.00           C
ATOM   2189  O   THR   139      35.517  36.374  42.188  1.00  0.00           O
ATOM   2190  N   PHE   140      37.126  34.870  42.153  1.00  0.00           N
ATOM   2191  H   PHE   140      38.125  34.803  42.016  1.00  0.00           H
ATOM   2192  CA  PHE   140      36.396  33.650  42.514  1.00  0.00           C
ATOM   2193  HA  PHE   140      35.367  33.918  42.753  1.00  0.00           H
ATOM   2194  CB  PHE   140      36.157  32.778  41.300  1.00  0.00           C
ATOM   2195  HB2 PHE   140      35.808  33.425  40.495  1.00  0.00           H
ATOM   2196  HB3 PHE   140      37.140  32.417  40.996  1.00  0.00           H
ATOM   2197  CG  PHE   140      35.187  31.616  41.500  1.00  0.00           C
ATOM   2198  CD1 PHE   140      33.837  31.873  41.733  1.00  0.00           C
ATOM   2199  HD1 PHE   140      33.509  32.901  41.787  1.00  0.00           H
ATOM   2200  CE1 PHE   140      32.891  30.803  41.766  1.00  0.00           C
ATOM   2201  HE1 PHE   140      31.836  30.955  41.937  1.00  0.00           H
ATOM   2202  CZ  PHE   140      33.384  29.525  41.754  1.00  0.00           C
ATOM   2203  HZ  PHE   140      32.659  28.746  41.941  1.00  0.00           H
ATOM   2204  CE2 PHE   140      34.778  29.252  41.625  1.00  0.00           C
ATOM   2205  HE2 PHE   140      34.965  28.192  41.542  1.00  0.00           H
ATOM   2206  CD2 PHE   140      35.622  30.332  41.459  1.00  0.00           C
ATOM   2207  HD2 PHE   140      36.675  30.214  41.246  1.00  0.00           H
ATOM   2208  C   PHE   140      37.158  32.973  43.649  1.00  0.00           C
ATOM   2209  O   PHE   140      37.739  31.906  43.495  1.00  0.00           O
ATOM   2210  N   SER   141      37.105  33.646  44.826  1.00  0.00           N
ATOM   2211  H   SER   141      36.593  34.516  44.862  1.00  0.00           H
ATOM   2212  CA  SER   141      37.899  33.305  45.972  1.00  0.00           C
ATOM   2213  HA  SER   141      38.945  33.200  45.684  1.00  0.00           H
ATOM   2214  CB  SER   141      37.954  34.517  46.989  1.00  0.00           C
ATOM   2215  HB2 SER   141      36.956  34.842  47.284  1.00  0.00           H
ATOM   2216  HB3 SER   141      38.455  34.286  47.929  1.00  0.00           H
ATOM   2217  OG  SER   141      38.547  35.609  46.329  1.00  0.00           O
ATOM   2218  HG  SER   141      38.208  36.427  46.701  1.00  0.00           H
ATOM   2219  C   SER   141      37.498  31.981  46.720  1.00  0.00           C
ATOM   2220  O   SER   141      37.960  31.777  47.819  1.00  0.00           O
ATOM   2221  N   PHE   142      36.581  31.173  46.156  1.00  0.00           N
ATOM   2222  H   PHE   142      36.181  31.444  45.269  1.00  0.00           H
ATOM   2223  CA  PHE   142      36.118  29.851  46.575  1.00  0.00           C
ATOM   2224  HA  PHE   142      35.611  29.984  47.531  1.00  0.00           H
ATOM   2225  CB  PHE   142      35.034  29.455  45.552  1.00  0.00           C
ATOM   2226  HB2 PHE   142      35.385  29.612  44.533  1.00  0.00           H
ATOM   2227  HB3 PHE   142      34.866  28.387  45.688  1.00  0.00           H
ATOM   2228  CG  PHE   142      33.655  30.147  45.701  1.00  0.00           C
ATOM   2229  CD1 PHE   142      33.356  31.385  45.057  1.00  0.00           C
ATOM   2230  HD1 PHE   142      34.082  31.832  44.394  1.00  0.00           H
ATOM   2231  CE1 PHE   142      31.991  31.878  45.214  1.00  0.00           C
ATOM   2232  HE1 PHE   142      31.679  32.767  44.687  1.00  0.00           H
ATOM   2233  CZ  PHE   142      31.045  31.315  46.066  1.00  0.00           C
ATOM   2234  HZ  PHE   142      30.017  31.642  46.126  1.00  0.00           H
ATOM   2235  CE2 PHE   142      31.436  30.221  46.761  1.00  0.00           C
ATOM   2236  HE2 PHE   142      30.662  29.748  47.348  1.00  0.00           H
ATOM   2237  CD2 PHE   142      32.675  29.592  46.579  1.00  0.00           C
ATOM   2238  HD2 PHE   142      32.930  28.687  47.110  1.00  0.00           H
ATOM   2239  C   PHE   142      37.349  28.858  46.614  1.00  0.00           C
ATOM   2240  O   PHE   142      38.382  29.113  45.929  1.00  0.00           O
ATOM   2241  N   PRO   143      37.273  27.683  47.228  1.00  0.00           N
ATOM   2242  CD  PRO   143      36.220  27.157  48.123  1.00  0.00           C
ATOM   2243  HD2 PRO   143      35.213  27.151  47.708  1.00  0.00           H
ATOM   2244  HD3 PRO   143      36.259  27.702  49.066  1.00  0.00           H
ATOM   2245  CG  PRO   143      36.606  25.726  48.481  1.00  0.00           C
ATOM   2246  HG2 PRO   143      36.157  24.956  47.853  1.00  0.00           H
ATOM   2247  HG3 PRO   143      36.322  25.513  49.511  1.00  0.00           H
ATOM   2248  CB  PRO   143      38.063  25.626  48.152  1.00  0.00           C
ATOM   2249  HB2 PRO   143      38.420  24.632  47.882  1.00  0.00           H
ATOM   2250  HB3 PRO   143      38.674  25.812  49.035  1.00  0.00           H
ATOM   2251  CA  PRO   143      38.380  26.680  47.121  1.00  0.00           C
ATOM   2252  HA  PRO   143      39.334  27.097  47.446  1.00  0.00           H
ATOM   2253  C   PRO   143      38.424  26.123  45.710  1.00  0.00           C
ATOM   2254  O   PRO   143      37.439  25.528  45.309  1.00  0.00           O
ATOM   2255  N   ALA   144      39.425  26.336  44.870  1.00  0.00           N
ATOM   2256  H   ALA   144      40.206  26.868  45.227  1.00  0.00           H
ATOM   2257  CA  ALA   144      39.362  26.035  43.421  1.00  0.00           C
ATOM   2258  HA  ALA   144      38.766  25.131  43.296  1.00  0.00           H
ATOM   2259  CB  ALA   144      38.573  27.183  42.792  1.00  0.00           C
ATOM   2260  HB1 ALA   144      38.371  27.052  41.729  1.00  0.00           H
ATOM   2261  HB2 ALA   144      39.296  27.998  42.793  1.00  0.00           H
ATOM   2262  HB3 ALA   144      37.622  27.518  43.208  1.00  0.00           H
ATOM   2263  C   ALA   144      40.742  25.835  42.917  1.00  0.00           C
ATOM   2264  O   ALA   144      41.720  26.379  43.457  1.00  0.00           O
ATOM   2265  N   SER   145      40.827  25.064  41.838  1.00  0.00           N
ATOM   2266  H   SER   145      39.997  24.540  41.598  1.00  0.00           H
ATOM   2267  CA  SER   145      42.183  24.569  41.280  1.00  0.00           C
ATOM   2268  HA  SER   145      42.997  24.993  41.867  1.00  0.00           H
ATOM   2269  CB  SER   145      42.279  23.024  41.516  1.00  0.00           C
ATOM   2270  HB2 SER   145      43.223  22.558  41.237  1.00  0.00           H
ATOM   2271  HB3 SER   145      42.090  22.875  42.579  1.00  0.00           H
ATOM   2272  OG  SER   145      41.256  22.330  40.867  1.00  0.00           O
ATOM   2273  HG  SER   145      41.566  21.968  40.033  1.00  0.00           H
ATOM   2274  C   SER   145      42.463  24.892  39.864  1.00  0.00           C
ATOM   2275  O   SER   145      41.521  25.056  39.056  1.00  0.00           O
ATOM   2276  N   GLN   146      43.767  25.069  39.573  1.00  0.00           N
ATOM   2277  H   GLN   146      44.410  24.806  40.306  1.00  0.00           H
ATOM   2278  CA  GLN   146      44.315  25.779  38.406  1.00  0.00           C
ATOM   2279  HA  GLN   146      43.593  25.695  37.594  1.00  0.00           H
ATOM   2280  CB  GLN   146      44.506  27.294  38.737  1.00  0.00           C
ATOM   2281  HB2 GLN   146      45.299  27.347  39.483  1.00  0.00           H
ATOM   2282  HB3 GLN   146      44.849  27.715  37.791  1.00  0.00           H
ATOM   2283  CG  GLN   146      43.288  28.028  39.209  1.00  0.00           C
ATOM   2284  HG2 GLN   146      42.540  27.882  38.429  1.00  0.00           H
ATOM   2285  HG3 GLN   146      43.055  27.671  40.212  1.00  0.00           H
ATOM   2286  CD  GLN   146      43.551  29.549  39.393  1.00  0.00           C
ATOM   2287  OE1 GLN   146      44.362  30.005  40.200  1.00  0.00           O
ATOM   2288  NE2 GLN   146      43.042  30.334  38.490  1.00  0.00           N
ATOM   2289 HE21 GLN   146      43.131  31.329  38.638  1.00  0.00           H
ATOM   2290 HE22 GLN   146      42.473  29.949  37.748  1.00  0.00           H
ATOM   2291  C   GLN   146      45.653  25.189  37.894  1.00  0.00           C
ATOM   2292  O   GLN   146      46.651  24.930  38.593  1.00  0.00           O
ATOM   2293  N   ASN   147      45.700  25.057  36.569  1.00  0.00           N
ATOM   2294  H   ASN   147      44.882  25.108  35.978  1.00  0.00           H
ATOM   2295  CA  ASN   147      46.980  24.639  35.881  1.00  0.00           C
ATOM   2296  HA  ASN   147      47.708  24.533  36.685  1.00  0.00           H
ATOM   2297  CB  ASN   147      46.801  23.269  35.251  1.00  0.00           C
ATOM   2298  HB2 ASN   147      45.843  23.335  34.737  1.00  0.00           H
ATOM   2299  HB3 ASN   147      47.578  23.070  34.514  1.00  0.00           H
ATOM   2300  CG  ASN   147      46.851  22.003  36.122  1.00  0.00           C
ATOM   2301  OD1 ASN   147      47.004  20.891  35.627  1.00  0.00           O
ATOM   2302  ND2 ASN   147      46.610  22.079  37.397  1.00  0.00           N
ATOM   2303 HD21 ASN   147      46.423  22.987  37.797  1.00  0.00           H
ATOM   2304 HD22 ASN   147      46.435  21.173  37.808  1.00  0.00           H
ATOM   2305  C   ASN   147      47.484  25.673  34.838  1.00  0.00           C
ATOM   2306  O   ASN   147      48.583  25.612  34.352  1.00  0.00           O
ATOM   2307  N   LYS   148      46.584  26.608  34.504  1.00  0.00           N
ATOM   2308  H   LYS   148      45.669  26.573  34.929  1.00  0.00           H
ATOM   2309  CA  LYS   148      46.939  27.824  33.817  1.00  0.00           C
ATOM   2310  HA  LYS   148      47.945  28.073  34.154  1.00  0.00           H
ATOM   2311  CB  LYS   148      46.941  27.591  32.323  1.00  0.00           C
ATOM   2312  HB2 LYS   148      47.117  28.533  31.804  1.00  0.00           H
ATOM   2313  HB3 LYS   148      47.695  26.860  32.028  1.00  0.00           H
ATOM   2314  CG  LYS   148      45.617  27.049  31.876  1.00  0.00           C
ATOM   2315  HG2 LYS   148      45.537  26.005  32.180  1.00  0.00           H
ATOM   2316  HG3 LYS   148      44.713  27.562  32.203  1.00  0.00           H
ATOM   2317  CD  LYS   148      45.607  26.935  30.313  1.00  0.00           C
ATOM   2318  HD2 LYS   148      45.980  27.912  30.005  1.00  0.00           H
ATOM   2319  HD3 LYS   148      46.441  26.273  30.083  1.00  0.00           H
ATOM   2320  CE  LYS   148      44.175  26.602  29.803  1.00  0.00           C
ATOM   2321  HE2 LYS   148      43.543  27.458  30.039  1.00  0.00           H
ATOM   2322  HE3 LYS   148      44.146  26.464  28.723  1.00  0.00           H
ATOM   2323  NZ  LYS   148      43.717  25.299  30.422  1.00  0.00           N
ATOM   2324  HZ1 LYS   148      43.568  25.477  31.405  1.00  0.00           H
ATOM   2325  HZ2 LYS   148      44.342  24.512  30.328  1.00  0.00           H
ATOM   2326  HZ3 LYS   148      42.804  25.033  30.083  1.00  0.00           H
ATOM   2327  C   LYS   148      46.096  29.023  34.252  1.00  0.00           C
ATOM   2328  O   LYS   148      45.170  28.709  34.950  1.00  0.00           O
ATOM   2329  N   ILE   149      46.453  30.313  33.870  1.00  0.00           N
ATOM   2330  H   ILE   149      47.318  30.452  33.367  1.00  0.00           H
ATOM   2331  CA  ILE   149      45.737  31.409  34.432  1.00  0.00           C
ATOM   2332  HA  ILE   149      45.881  31.401  35.512  1.00  0.00           H
ATOM   2333  CB  ILE   149      46.507  32.721  34.003  1.00  0.00           C
ATOM   2334  HB  ILE   149      47.552  32.560  34.270  1.00  0.00           H
ATOM   2335  CG2 ILE   149      46.430  33.014  32.470  1.00  0.00           C
ATOM   2336 HG21 ILE   149      45.471  33.320  32.051  1.00  0.00           H
ATOM   2337 HG22 ILE   149      46.746  32.099  31.968  1.00  0.00           H
ATOM   2338 HG23 ILE   149      47.219  33.726  32.229  1.00  0.00           H
ATOM   2339  CG1 ILE   149      46.189  33.946  34.832  1.00  0.00           C
ATOM   2340 HG12 ILE   149      46.999  34.613  34.534  1.00  0.00           H
ATOM   2341 HG13 ILE   149      45.330  34.429  34.368  1.00  0.00           H
ATOM   2342  CD1 ILE   149      46.346  33.923  36.375  1.00  0.00           C
ATOM   2343 HD11 ILE   149      45.435  33.533  36.827  1.00  0.00           H
ATOM   2344 HD12 ILE   149      46.518  34.914  36.794  1.00  0.00           H
ATOM   2345 HD13 ILE   149      47.187  33.273  36.620  1.00  0.00           H
ATOM   2346  C   ILE   149      44.238  31.533  34.236  1.00  0.00           C
ATOM   2347  O   ILE   149      43.557  31.993  35.160  1.00  0.00           O
ATOM   2348  N   ASN   150      43.706  31.189  33.069  1.00  0.00           N
ATOM   2349  H   ASN   150      44.296  30.850  32.323  1.00  0.00           H
ATOM   2350  CA  ASN   150      42.337  31.216  32.522  1.00  0.00           C
ATOM   2351  HA  ASN   150      41.828  32.119  32.860  1.00  0.00           H
ATOM   2352  CB  ASN   150      42.413  31.382  30.956  1.00  0.00           C
ATOM   2353  HB2 ASN   150      41.375  31.437  30.624  1.00  0.00           H
ATOM   2354  HB3 ASN   150      43.002  32.230  30.608  1.00  0.00           H
ATOM   2355  CG  ASN   150      43.103  30.263  30.220  1.00  0.00           C
ATOM   2356  OD1 ASN   150      44.044  29.718  30.652  1.00  0.00           O
ATOM   2357  ND2 ASN   150      42.616  29.940  29.047  1.00  0.00           N
ATOM   2358 HD21 ASN   150      41.808  30.384  28.634  1.00  0.00           H
ATOM   2359 HD22 ASN   150      43.099  29.193  28.568  1.00  0.00           H
ATOM   2360  C   ASN   150      41.360  30.083  32.852  1.00  0.00           C
ATOM   2361  O   ASN   150      40.467  29.842  32.055  1.00  0.00           O
ATOM   2362  N   GLU   151      41.432  29.561  34.030  1.00  0.00           N
ATOM   2363  H   GLU   151      42.210  29.710  34.656  1.00  0.00           H
ATOM   2364  CA  GLU   151      40.539  28.441  34.532  1.00  0.00           C
ATOM   2365  HA  GLU   151      39.578  28.668  34.070  1.00  0.00           H
ATOM   2366  CB  GLU   151      41.052  27.028  34.129  1.00  0.00           C
ATOM   2367  HB2 GLU   151      40.258  26.323  34.373  1.00  0.00           H
ATOM   2368  HB3 GLU   151      41.214  26.985  33.052  1.00  0.00           H
ATOM   2369  CG  GLU   151      42.498  26.739  34.730  1.00  0.00           C
ATOM   2370  HG2 GLU   151      43.209  27.451  34.312  1.00  0.00           H
ATOM   2371  HG3 GLU   151      42.667  26.773  35.806  1.00  0.00           H
ATOM   2372  CD  GLU   151      42.945  25.388  34.231  1.00  0.00           C
ATOM   2373  OE1 GLU   151      42.904  25.130  33.012  1.00  0.00           O
ATOM   2374  OE2 GLU   151      43.267  24.513  35.029  1.00  0.00           O
ATOM   2375  C   GLU   151      40.328  28.482  36.039  1.00  0.00           C
ATOM   2376  O   GLU   151      41.033  29.083  36.814  1.00  0.00           O
ATOM   2377  N   GLY   152      39.287  27.796  36.538  1.00  0.00           N
ATOM   2378  H   GLY   152      38.601  27.298  35.987  1.00  0.00           H
ATOM   2379  CA  GLY   152      38.913  27.733  37.955  1.00  0.00           C
ATOM   2380  HA2 GLY   152      39.777  27.566  38.598  1.00  0.00           H
ATOM   2381  HA3 GLY   152      38.499  28.706  38.219  1.00  0.00           H
ATOM   2382  C   GLY   152      37.902  26.738  38.182  1.00  0.00           C
ATOM   2383  O   GLY   152      36.745  26.958  37.902  1.00  0.00           O
ATOM   2384  N   ILE   153      38.337  25.542  38.591  1.00  0.00           N
ATOM   2385  H   ILE   153      39.315  25.401  38.795  1.00  0.00           H
ATOM   2386  CA  ILE   153      37.501  24.342  38.815  1.00  0.00           C
ATOM   2387  HA  ILE   153      36.705  24.353  38.071  1.00  0.00           H
ATOM   2388  CB  ILE   153      38.431  23.140  38.522  1.00  0.00           C
ATOM   2389  HB  ILE   153      39.309  23.194  39.166  1.00  0.00           H
ATOM   2390  CG2 ILE   153      37.614  21.888  38.828  1.00  0.00           C
ATOM   2391 HG21 ILE   153      37.302  21.779  39.867  1.00  0.00           H
ATOM   2392 HG22 ILE   153      38.315  21.085  38.599  1.00  0.00           H
ATOM   2393 HG23 ILE   153      36.724  21.782  38.209  1.00  0.00           H
ATOM   2394  CG1 ILE   153      38.914  22.904  37.030  1.00  0.00           C
ATOM   2395 HG12 ILE   153      39.659  22.110  36.968  1.00  0.00           H
ATOM   2396 HG13 ILE   153      38.074  22.447  36.509  1.00  0.00           H
ATOM   2397  CD1 ILE   153      39.642  24.011  36.400  1.00  0.00           C
ATOM   2398 HD11 ILE   153      40.520  24.338  36.957  1.00  0.00           H
ATOM   2399 HD12 ILE   153      38.900  24.697  35.992  1.00  0.00           H
ATOM   2400 HD13 ILE   153      40.017  23.662  35.438  1.00  0.00           H
ATOM   2401  C   ILE   153      37.123  24.339  40.283  1.00  0.00           C
ATOM   2402  O   ILE   153      38.020  24.235  41.138  1.00  0.00           O
ATOM   2403  N   LEU   154      35.799  24.518  40.525  1.00  0.00           N
ATOM   2404  H   LEU   154      35.177  24.429  39.734  1.00  0.00           H
ATOM   2405  CA  LEU   154      35.357  24.606  41.904  1.00  0.00           C
ATOM   2406  HA  LEU   154      36.023  25.287  42.433  1.00  0.00           H
ATOM   2407  CB  LEU   154      33.857  25.069  41.893  1.00  0.00           C
ATOM   2408  HB2 LEU   154      33.819  25.933  41.230  1.00  0.00           H
ATOM   2409  HB3 LEU   154      33.302  24.250  41.437  1.00  0.00           H
ATOM   2410  CG  LEU   154      33.292  25.280  43.272  1.00  0.00           C
ATOM   2411  HG  LEU   154      33.414  24.358  43.841  1.00  0.00           H
ATOM   2412  CD1 LEU   154      33.988  26.449  44.019  1.00  0.00           C
ATOM   2413 HD11 LEU   154      33.628  27.353  43.529  1.00  0.00           H
ATOM   2414 HD12 LEU   154      35.075  26.383  44.045  1.00  0.00           H
ATOM   2415 HD13 LEU   154      33.646  26.416  45.053  1.00  0.00           H
ATOM   2416  CD2 LEU   154      31.760  25.651  43.074  1.00  0.00           C
ATOM   2417 HD21 LEU   154      31.648  26.551  42.469  1.00  0.00           H
ATOM   2418 HD22 LEU   154      31.093  24.885  42.681  1.00  0.00           H
ATOM   2419 HD23 LEU   154      31.373  25.862  44.070  1.00  0.00           H
ATOM   2420  C   LEU   154      35.495  23.324  42.665  1.00  0.00           C
ATOM   2421  O   LEU   154      35.061  22.204  42.241  1.00  0.00           O
ATOM   2422  N   GLN   155      36.126  23.403  43.875  1.00  0.00           N
ATOM   2423  H   GLN   155      36.560  24.292  44.081  1.00  0.00           H
ATOM   2424  CA  GLN   155      36.364  22.196  44.679  1.00  0.00           C
ATOM   2425  HA  GLN   155      36.270  21.303  44.063  1.00  0.00           H
ATOM   2426  CB  GLN   155      37.854  22.148  45.139  1.00  0.00           C
ATOM   2427  HB2 GLN   155      38.086  23.044  45.713  1.00  0.00           H
ATOM   2428  HB3 GLN   155      38.014  21.324  45.836  1.00  0.00           H
ATOM   2429  CG  GLN   155      38.889  22.055  44.009  1.00  0.00           C
ATOM   2430  HG2 GLN   155      38.715  22.934  43.388  1.00  0.00           H
ATOM   2431  HG3 GLN   155      39.959  22.065  44.219  1.00  0.00           H
ATOM   2432  CD  GLN   155      38.720  20.793  43.095  1.00  0.00           C
ATOM   2433  OE1 GLN   155      38.218  19.797  43.557  1.00  0.00           O
ATOM   2434  NE2 GLN   155      38.938  20.893  41.793  1.00  0.00           N
ATOM   2435 HE21 GLN   155      38.720  20.097  41.211  1.00  0.00           H
ATOM   2436 HE22 GLN   155      39.430  21.665  41.366  1.00  0.00           H
ATOM   2437  C   GLN   155      35.350  22.045  45.827  1.00  0.00           C
ATOM   2438  O   GLN   155      34.913  20.898  46.028  1.00  0.00           O
ATOM   2439  N   ARG   156      34.880  23.118  46.454  1.00  0.00           N
ATOM   2440  H   ARG   156      35.236  24.057  46.346  1.00  0.00           H
ATOM   2441  CA  ARG   156      33.628  22.996  47.339  1.00  0.00           C
ATOM   2442  HA  ARG   156      32.990  22.231  46.895  1.00  0.00           H
ATOM   2443  CB  ARG   156      34.183  22.592  48.750  1.00  0.00           C
ATOM   2444  HB2 ARG   156      34.783  21.684  48.689  1.00  0.00           H
ATOM   2445  HB3 ARG   156      34.834  23.408  49.064  1.00  0.00           H
ATOM   2446  CG  ARG   156      33.082  22.281  49.756  1.00  0.00           C
ATOM   2447  HG2 ARG   156      32.611  23.233  49.997  1.00  0.00           H
ATOM   2448  HG3 ARG   156      32.415  21.476  49.449  1.00  0.00           H
ATOM   2449  CD  ARG   156      33.736  21.793  51.072  1.00  0.00           C
ATOM   2450  HD2 ARG   156      33.032  21.391  51.801  1.00  0.00           H
ATOM   2451  HD3 ARG   156      34.403  20.972  50.811  1.00  0.00           H
ATOM   2452  NE  ARG   156      34.484  22.850  51.782  1.00  0.00           N
ATOM   2453  HE  ARG   156      35.485  22.715  51.769  1.00  0.00           H
ATOM   2454  CZ  ARG   156      33.973  23.898  52.362  1.00  0.00           C
ATOM   2455  NH1 ARG   156      32.674  24.030  52.615  1.00  0.00           N
ATOM   2456 HH11 ARG   156      32.083  23.243  52.390  1.00  0.00           H
ATOM   2457 HH12 ARG   156      32.434  24.859  53.139  1.00  0.00           H
ATOM   2458  NH2 ARG   156      34.773  24.729  52.946  1.00  0.00           N
ATOM   2459 HH21 ARG   156      35.770  24.570  52.920  1.00  0.00           H
ATOM   2460 HH22 ARG   156      34.429  25.555  53.414  1.00  0.00           H
ATOM   2461  C   ARG   156      32.816  24.298  47.368  1.00  0.00           C
ATOM   2462  O   ARG   156      33.407  25.406  47.439  1.00  0.00           O
ATOM   2463  N   TRP   157      31.484  24.189  47.339  1.00  0.00           N
ATOM   2464  H   TRP   157      31.092  23.259  47.368  1.00  0.00           H
ATOM   2465  CA  TRP   157      30.605  25.296  47.656  1.00  0.00           C
ATOM   2466  HA  TRP   157      30.919  26.080  46.966  1.00  0.00           H
ATOM   2467  CB  TRP   157      29.094  25.090  47.398  1.00  0.00           C
ATOM   2468  HB2 TRP   157      28.671  24.159  47.778  1.00  0.00           H
ATOM   2469  HB3 TRP   157      28.543  25.877  47.916  1.00  0.00           H
ATOM   2470  CG  TRP   157      28.864  25.196  45.937  1.00  0.00           C
ATOM   2471  CD1 TRP   157      28.260  24.288  45.115  1.00  0.00           C
ATOM   2472  HD1 TRP   157      27.856  23.374  45.527  1.00  0.00           H
ATOM   2473  NE1 TRP   157      28.114  24.688  43.833  1.00  0.00           N
ATOM   2474  HE1 TRP   157      27.593  24.158  43.148  1.00  0.00           H
ATOM   2475  CE2 TRP   157      28.525  25.960  43.767  1.00  0.00           C
ATOM   2476  CZ2 TRP   157      28.474  26.908  42.694  1.00  0.00           C
ATOM   2477  HZ2 TRP   157      27.979  26.644  41.772  1.00  0.00           H
ATOM   2478  CH2 TRP   157      29.181  28.068  42.778  1.00  0.00           C
ATOM   2479  HH2 TRP   157      29.193  28.744  41.936  1.00  0.00           H
ATOM   2480  CZ3 TRP   157      29.713  28.463  43.974  1.00  0.00           C
ATOM   2481  HZ3 TRP   157      30.140  29.448  44.087  1.00  0.00           H
ATOM   2482  CE3 TRP   157      29.641  27.625  45.107  1.00  0.00           C
ATOM   2483  HE3 TRP   157      29.847  27.946  46.117  1.00  0.00           H
ATOM   2484  CD2 TRP   157      29.049  26.311  45.049  1.00  0.00           C
ATOM   2485  C   TRP   157      30.745  25.724  49.149  1.00  0.00           C
ATOM   2486  O   TRP   157      30.791  24.925  50.069  1.00  0.00           O
ATOM   2487  N   THR   158      30.675  27.001  49.367  1.00  0.00           N
ATOM   2488  H   THR   158      30.485  27.581  48.563  1.00  0.00           H
ATOM   2489  CA  THR   158      30.940  27.662  50.684  1.00  0.00           C
ATOM   2490  HA  THR   158      30.675  26.953  51.469  1.00  0.00           H
ATOM   2491  CB  THR   158      32.387  28.138  50.893  1.00  0.00           C
ATOM   2492  HB  THR   158      32.378  28.522  51.913  1.00  0.00           H
ATOM   2493  CG2 THR   158      33.534  27.139  50.814  1.00  0.00           C
ATOM   2494 HG21 THR   158      34.420  27.760  50.942  1.00  0.00           H
ATOM   2495 HG22 THR   158      33.442  26.752  49.799  1.00  0.00           H
ATOM   2496 HG23 THR   158      33.301  26.425  51.605  1.00  0.00           H
ATOM   2497  OG1 THR   158      32.677  29.290  50.238  1.00  0.00           O
ATOM   2498  HG1 THR   158      33.494  29.593  50.643  1.00  0.00           H
ATOM   2499  C   THR   158      30.049  28.887  50.722  1.00  0.00           C
ATOM   2500  O   THR   158      29.310  29.178  49.819  1.00  0.00           O
ATOM   2501  N   LYS   159      30.088  29.588  51.867  1.00  0.00           N
ATOM   2502  H   LYS   159      30.565  29.152  52.644  1.00  0.00           H
ATOM   2503  CA  LYS   159      29.608  30.912  52.112  1.00  0.00           C
ATOM   2504  HA  LYS   159      29.729  31.007  53.190  1.00  0.00           H
ATOM   2505  CB  LYS   159      30.555  32.004  51.547  1.00  0.00           C
ATOM   2506  HB2 LYS   159      30.361  32.907  52.125  1.00  0.00           H
ATOM   2507  HB3 LYS   159      31.601  31.726  51.674  1.00  0.00           H
ATOM   2508  CG  LYS   159      30.442  32.453  50.091  1.00  0.00           C
ATOM   2509  HG2 LYS   159      30.352  31.522  49.531  1.00  0.00           H
ATOM   2510  HG3 LYS   159      29.474  32.955  50.054  1.00  0.00           H
ATOM   2511  CD  LYS   159      31.488  33.327  49.457  1.00  0.00           C
ATOM   2512  HD2 LYS   159      31.243  33.489  48.406  1.00  0.00           H
ATOM   2513  HD3 LYS   159      31.569  34.234  50.055  1.00  0.00           H
ATOM   2514  CE  LYS   159      32.747  32.477  49.511  1.00  0.00           C
ATOM   2515  HE2 LYS   159      33.005  32.392  50.566  1.00  0.00           H
ATOM   2516  HE3 LYS   159      32.541  31.484  49.112  1.00  0.00           H
ATOM   2517  NZ  LYS   159      33.876  33.134  48.867  1.00  0.00           N
ATOM   2518  HZ1 LYS   159      34.106  33.957  49.407  1.00  0.00           H
ATOM   2519  HZ2 LYS   159      33.777  33.517  47.938  1.00  0.00           H
ATOM   2520  HZ3 LYS   159      34.704  32.583  49.042  1.00  0.00           H
ATOM   2521  C   LYS   159      28.141  31.191  51.906  1.00  0.00           C
ATOM   2522  O   LYS   159      27.675  32.321  51.604  1.00  0.00           O
ATOM   2523  N   GLY   160      27.394  30.131  52.011  1.00  0.00           N
ATOM   2524  H   GLY   160      27.820  29.326  52.448  1.00  0.00           H
ATOM   2525  CA  GLY   160      25.916  30.091  51.750  1.00  0.00           C
ATOM   2526  HA2 GLY   160      25.536  29.377  52.480  1.00  0.00           H
ATOM   2527  HA3 GLY   160      25.513  31.097  51.873  1.00  0.00           H
ATOM   2528  C   GLY   160      25.496  29.582  50.348  1.00  0.00           C
ATOM   2529  O   GLY   160      24.344  29.706  50.015  1.00  0.00           O
ATOM   2530  N   PHE   161      26.405  29.006  49.499  1.00  0.00           N
ATOM   2531  H   PHE   161      27.347  28.887  49.841  1.00  0.00           H
ATOM   2532  CA  PHE   161      26.034  28.574  48.125  1.00  0.00           C
ATOM   2533  HA  PHE   161      25.098  29.040  47.813  1.00  0.00           H
ATOM   2534  CB  PHE   161      27.114  28.823  47.064  1.00  0.00           C
ATOM   2535  HB2 PHE   161      28.089  28.543  47.462  1.00  0.00           H
ATOM   2536  HB3 PHE   161      26.936  28.312  46.118  1.00  0.00           H
ATOM   2537  CG  PHE   161      27.311  30.224  46.711  1.00  0.00           C
ATOM   2538  CD1 PHE   161      27.777  31.204  47.616  1.00  0.00           C
ATOM   2539  HD1 PHE   161      28.031  30.955  48.635  1.00  0.00           H
ATOM   2540  CE1 PHE   161      27.931  32.510  47.226  1.00  0.00           C
ATOM   2541  HE1 PHE   161      28.167  33.316  47.906  1.00  0.00           H
ATOM   2542  CZ  PHE   161      27.768  32.840  45.806  1.00  0.00           C
ATOM   2543  HZ  PHE   161      27.980  33.830  45.430  1.00  0.00           H
ATOM   2544  CE2 PHE   161      27.264  31.881  44.900  1.00  0.00           C
ATOM   2545  HE2 PHE   161      27.140  32.139  43.858  1.00  0.00           H
ATOM   2546  CD2 PHE   161      27.178  30.554  45.376  1.00  0.00           C
ATOM   2547  HD2 PHE   161      26.907  29.771  44.684  1.00  0.00           H
ATOM   2548  C   PHE   161      25.758  27.027  48.127  1.00  0.00           C
ATOM   2549  O   PHE   161      26.242  26.315  48.970  1.00  0.00           O
ATOM   2550  N   ASP   162      24.863  26.542  47.239  1.00  0.00           N
ATOM   2551  H   ASP   162      24.311  27.210  46.720  1.00  0.00           H
ATOM   2552  CA  ASP   162      24.301  25.202  47.229  1.00  0.00           C
ATOM   2553  HA  ASP   162      25.077  24.450  47.367  1.00  0.00           H
ATOM   2554  CB  ASP   162      23.305  25.080  48.449  1.00  0.00           C
ATOM   2555  HB2 ASP   162      23.818  25.250  49.396  1.00  0.00           H
ATOM   2556  HB3 ASP   162      22.554  25.867  48.390  1.00  0.00           H
ATOM   2557  CG  ASP   162      22.610  23.687  48.532  1.00  0.00           C
ATOM   2558  OD1 ASP   162      21.514  23.659  49.163  1.00  0.00           O
ATOM   2559  OD2 ASP   162      23.184  22.628  48.185  1.00  0.00           O
ATOM   2560  C   ASP   162      23.675  24.873  45.857  1.00  0.00           C
ATOM   2561  O   ASP   162      22.508  24.662  45.754  1.00  0.00           O
ATOM   2562  N   ILE   163      24.434  25.016  44.752  1.00  0.00           N
ATOM   2563  H   ILE   163      25.360  25.380  44.927  1.00  0.00           H
ATOM   2564  CA  ILE   163      23.963  24.839  43.338  1.00  0.00           C
ATOM   2565  HA  ILE   163      22.885  24.888  43.185  1.00  0.00           H
ATOM   2566  CB  ILE   163      24.507  26.122  42.586  1.00  0.00           C
ATOM   2567  HB  ILE   163      25.593  26.170  42.673  1.00  0.00           H
ATOM   2568  CG2 ILE   163      24.253  25.907  41.069  1.00  0.00           C
ATOM   2569 HG21 ILE   163      23.206  25.796  40.785  1.00  0.00           H
ATOM   2570 HG22 ILE   163      24.925  25.129  40.707  1.00  0.00           H
ATOM   2571 HG23 ILE   163      24.521  26.790  40.488  1.00  0.00           H
ATOM   2572  CG1 ILE   163      23.956  27.486  43.058  1.00  0.00           C
ATOM   2573 HG12 ILE   163      22.878  27.357  42.958  1.00  0.00           H
ATOM   2574 HG13 ILE   163      24.258  27.685  44.086  1.00  0.00           H
ATOM   2575  CD1 ILE   163      24.400  28.719  42.201  1.00  0.00           C
ATOM   2576 HD11 ILE   163      25.487  28.638  42.183  1.00  0.00           H
ATOM   2577 HD12 ILE   163      24.182  29.660  42.707  1.00  0.00           H
ATOM   2578 HD13 ILE   163      23.901  28.762  41.232  1.00  0.00           H
ATOM   2579  C   ILE   163      24.550  23.502  42.763  1.00  0.00           C
ATOM   2580  O   ILE   163      25.771  23.325  42.756  1.00  0.00           O
ATOM   2581  N   PRO   164      23.713  22.561  42.306  1.00  0.00           N
ATOM   2582  CD  PRO   164      22.286  22.615  42.350  1.00  0.00           C
ATOM   2583  HD2 PRO   164      21.894  23.142  41.479  1.00  0.00           H
ATOM   2584  HD3 PRO   164      21.797  23.053  43.220  1.00  0.00           H
ATOM   2585  CG  PRO   164      21.856  21.146  42.097  1.00  0.00           C
ATOM   2586  HG2 PRO   164      20.894  21.071  41.589  1.00  0.00           H
ATOM   2587  HG3 PRO   164      21.888  20.621  43.052  1.00  0.00           H
ATOM   2588  CB  PRO   164      22.893  20.697  41.104  1.00  0.00           C
ATOM   2589  HB2 PRO   164      22.637  21.010  40.091  1.00  0.00           H
ATOM   2590  HB3 PRO   164      23.006  19.613  41.118  1.00  0.00           H
ATOM   2591  CA  PRO   164      24.173  21.344  41.643  1.00  0.00           C
ATOM   2592  HA  PRO   164      24.547  20.640  42.386  1.00  0.00           H
ATOM   2593  C   PRO   164      25.176  21.513  40.485  1.00  0.00           C
ATOM   2594  O   PRO   164      25.345  22.589  39.865  1.00  0.00           O
ATOM   2595  N   ASN   165      25.813  20.427  40.127  1.00  0.00           N
ATOM   2596  H   ASN   165      25.768  19.639  40.757  1.00  0.00           H
ATOM   2597  CA  ASN   165      26.648  20.274  38.957  1.00  0.00           C
ATOM   2598  HA  ASN   165      27.245  19.379  39.138  1.00  0.00           H
ATOM   2599  CB  ASN   165      25.798  19.971  37.662  1.00  0.00           C
ATOM   2600  HB2 ASN   165      25.400  20.921  37.308  1.00  0.00           H
ATOM   2601  HB3 ASN   165      26.517  19.586  36.939  1.00  0.00           H
ATOM   2602  CG  ASN   165      24.600  19.021  37.718  1.00  0.00           C
ATOM   2603  OD1 ASN   165      24.366  18.347  38.697  1.00  0.00           O
ATOM   2604  ND2 ASN   165      23.909  18.759  36.643  1.00  0.00           N
ATOM   2605 HD21 ASN   165      24.003  19.399  35.867  1.00  0.00           H
ATOM   2606 HD22 ASN   165      23.115  18.136  36.702  1.00  0.00           H
ATOM   2607  C   ASN   165      27.699  21.365  38.635  1.00  0.00           C
ATOM   2608  O   ASN   165      28.109  21.470  37.454  1.00  0.00           O
ATOM   2609  N   ILE   166      28.159  22.114  39.606  1.00  0.00           N
ATOM   2610  H   ILE   166      27.901  22.029  40.579  1.00  0.00           H
ATOM   2611  CA  ILE   166      29.281  23.036  39.312  1.00  0.00           C
ATOM   2612  HA  ILE   166      29.501  23.028  38.245  1.00  0.00           H
ATOM   2613  CB  ILE   166      28.967  24.547  39.620  1.00  0.00           C
ATOM   2614  HB  ILE   166      28.727  24.549  40.684  1.00  0.00           H
ATOM   2615  CG2 ILE   166      30.133  25.534  39.336  1.00  0.00           C
ATOM   2616 HG21 ILE   166      30.512  25.380  38.325  1.00  0.00           H
ATOM   2617 HG22 ILE   166      30.926  25.398  40.073  1.00  0.00           H
ATOM   2618 HG23 ILE   166      29.748  26.553  39.350  1.00  0.00           H
ATOM   2619  CG1 ILE   166      27.579  25.088  38.886  1.00  0.00           C
ATOM   2620 HG12 ILE   166      26.921  24.237  39.052  1.00  0.00           H
ATOM   2621 HG13 ILE   166      27.235  26.010  39.356  1.00  0.00           H
ATOM   2622  CD1 ILE   166      27.724  25.373  37.418  1.00  0.00           C
ATOM   2623 HD11 ILE   166      27.866  24.443  36.866  1.00  0.00           H
ATOM   2624 HD12 ILE   166      28.548  26.085  37.357  1.00  0.00           H
ATOM   2625 HD13 ILE   166      26.814  25.788  36.987  1.00  0.00           H
ATOM   2626  C   ILE   166      30.508  22.547  40.009  1.00  0.00           C
ATOM   2627  O   ILE   166      31.690  22.660  39.523  1.00  0.00           O
ATOM   2628  N   GLU   167      30.352  21.949  41.236  1.00  0.00           N
ATOM   2629  H   GLU   167      29.458  21.871  41.700  1.00  0.00           H
ATOM   2630  CA  GLU   167      31.462  21.255  41.955  1.00  0.00           C
ATOM   2631  HA  GLU   167      32.172  22.054  42.173  1.00  0.00           H
ATOM   2632  CB  GLU   167      31.137  20.587  43.282  1.00  0.00           C
ATOM   2633  HB2 GLU   167      30.202  20.028  43.230  1.00  0.00           H
ATOM   2634  HB3 GLU   167      31.785  19.715  43.381  1.00  0.00           H
ATOM   2635  CG  GLU   167      31.162  21.543  44.466  1.00  0.00           C
ATOM   2636  HG2 GLU   167      32.132  21.943  44.758  1.00  0.00           H
ATOM   2637  HG3 GLU   167      30.609  22.424  44.143  1.00  0.00           H
ATOM   2638  CD  GLU   167      30.417  21.001  45.695  1.00  0.00           C
ATOM   2639  OE1 GLU   167      29.451  20.177  45.622  1.00  0.00           O
ATOM   2640  OE2 GLU   167      30.855  21.357  46.860  1.00  0.00           O
ATOM   2641  C   GLU   167      32.197  20.251  40.937  1.00  0.00           C
ATOM   2642  O   GLU   167      31.526  19.392  40.339  1.00  0.00           O
ATOM   2643  N   ASN   168      33.520  20.334  40.929  1.00  0.00           N
ATOM   2644  H   ASN   168      33.988  20.944  41.585  1.00  0.00           H
ATOM   2645  CA  ASN   168      34.413  19.625  39.920  1.00  0.00           C
ATOM   2646  HA  ASN   168      35.435  19.890  40.193  1.00  0.00           H
ATOM   2647  CB  ASN   168      34.384  18.120  40.090  1.00  0.00           C
ATOM   2648  HB2 ASN   168      33.493  17.625  39.703  1.00  0.00           H
ATOM   2649  HB3 ASN   168      35.219  17.693  39.533  1.00  0.00           H
ATOM   2650  CG  ASN   168      34.673  17.633  41.533  1.00  0.00           C
ATOM   2651  OD1 ASN   168      33.891  16.837  42.116  1.00  0.00           O
ATOM   2652  ND2 ASN   168      35.658  18.114  42.186  1.00  0.00           N
ATOM   2653 HD21 ASN   168      36.190  18.913  41.873  1.00  0.00           H
ATOM   2654 HD22 ASN   168      35.634  18.121  43.196  1.00  0.00           H
ATOM   2655  C   ASN   168      34.308  20.122  38.422  1.00  0.00           C
ATOM   2656  O   ASN   168      34.796  19.349  37.527  1.00  0.00           O
ATOM   2657  N   HID   169      33.831  21.358  38.207  1.00  0.00           N
ATOM   2658  H   HID   169      33.333  21.803  38.964  1.00  0.00           H
ATOM   2659  CA  HID   169      33.819  21.955  36.840  1.00  0.00           C
ATOM   2660  HA  HID   169      34.401  21.342  36.152  1.00  0.00           H
ATOM   2661  CB  HID   169      32.407  21.961  36.277  1.00  0.00           C
ATOM   2662  HB2 HID   169      31.724  22.565  36.874  1.00  0.00           H
ATOM   2663  HB3 HID   169      32.586  22.320  35.263  1.00  0.00           H
ATOM   2664  CG  HID   169      31.749  20.639  36.173  1.00  0.00           C
ATOM   2665  ND1 HID   169      30.404  20.393  36.299  1.00  0.00           N
ATOM   2666  HD1 HID   169      29.684  21.017  36.635  1.00  0.00           H
ATOM   2667  CE1 HID   169      30.168  19.064  36.198  1.00  0.00           C
ATOM   2668  HE1 HID   169      29.198  18.625  36.376  1.00  0.00           H
ATOM   2669  NE2 HID   169      31.324  18.413  35.971  1.00  0.00           N
ATOM   2670  CD2 HID   169      32.349  19.383  35.966  1.00  0.00           C
ATOM   2671  HD2 HID   169      33.400  19.208  35.788  1.00  0.00           H
ATOM   2672  C   HID   169      34.399  23.377  36.794  1.00  0.00           C
ATOM   2673  O   HID   169      34.428  24.111  37.724  1.00  0.00           O
ATOM   2674  N   ASP   170      34.992  23.710  35.672  1.00  0.00           N
ATOM   2675  H   ASP   170      35.063  22.947  35.014  1.00  0.00           H
ATOM   2676  CA  ASP   170      35.637  25.059  35.442  1.00  0.00           C
ATOM   2677  HA  ASP   170      36.183  25.306  36.352  1.00  0.00           H
ATOM   2678  CB  ASP   170      36.594  24.899  34.263  1.00  0.00           C
ATOM   2679  HB2 ASP   170      37.339  24.184  34.612  1.00  0.00           H
ATOM   2680  HB3 ASP   170      36.021  24.484  33.435  1.00  0.00           H
ATOM   2681  CG  ASP   170      37.417  26.098  33.816  1.00  0.00           C
ATOM   2682  OD1 ASP   170      37.499  27.096  34.593  1.00  0.00           O
ATOM   2683  OD2 ASP   170      37.959  26.011  32.696  1.00  0.00           O
ATOM   2684  C   ASP   170      34.572  26.132  35.179  1.00  0.00           C
ATOM   2685  O   ASP   170      33.800  26.071  34.223  1.00  0.00           O
ATOM   2686  N   VAL   171      34.604  27.219  36.024  1.00  0.00           N
ATOM   2687  H   VAL   171      35.189  27.276  36.844  1.00  0.00           H
ATOM   2688  CA  VAL   171      33.466  28.232  35.930  1.00  0.00           C
ATOM   2689  HA  VAL   171      32.545  27.690  35.716  1.00  0.00           H
ATOM   2690  CB  VAL   171      33.288  28.855  37.269  1.00  0.00           C
ATOM   2691  HB  VAL   171      32.427  29.519  37.184  1.00  0.00           H
ATOM   2692  CG1 VAL   171      33.033  27.826  38.392  1.00  0.00           C
ATOM   2693 HG11 VAL   171      32.634  28.349  39.261  1.00  0.00           H
ATOM   2694 HG12 VAL   171      32.235  27.141  38.101  1.00  0.00           H
ATOM   2695 HG13 VAL   171      33.910  27.238  38.663  1.00  0.00           H
ATOM   2696  CG2 VAL   171      34.516  29.665  37.630  1.00  0.00           C
ATOM   2697 HG21 VAL   171      34.846  30.406  36.902  1.00  0.00           H
ATOM   2698 HG22 VAL   171      35.306  28.925  37.765  1.00  0.00           H
ATOM   2699 HG23 VAL   171      34.411  30.209  38.568  1.00  0.00           H
ATOM   2700  C   VAL   171      33.768  29.265  34.839  1.00  0.00           C
ATOM   2701  O   VAL   171      32.969  30.125  34.452  1.00  0.00           O
ATOM   2702  N   VAL   172      35.004  29.212  34.176  1.00  0.00           N
ATOM   2703  H   VAL   172      35.625  28.437  34.360  1.00  0.00           H
ATOM   2704  CA  VAL   172      35.437  30.101  33.024  1.00  0.00           C
ATOM   2705  HA  VAL   172      35.060  31.049  33.409  1.00  0.00           H
ATOM   2706  CB  VAL   172      36.942  30.373  32.903  1.00  0.00           C
ATOM   2707  HB  VAL   172      37.472  29.464  32.620  1.00  0.00           H
ATOM   2708  CG1 VAL   172      37.176  31.422  31.758  1.00  0.00           C
ATOM   2709 HG11 VAL   172      36.717  31.052  30.841  1.00  0.00           H
ATOM   2710 HG12 VAL   172      36.564  32.285  32.018  1.00  0.00           H
ATOM   2711 HG13 VAL   172      38.257  31.556  31.719  1.00  0.00           H
ATOM   2712  CG2 VAL   172      37.468  30.928  34.213  1.00  0.00           C
ATOM   2713 HG21 VAL   172      37.480  30.122  34.948  1.00  0.00           H
ATOM   2714 HG22 VAL   172      36.895  31.734  34.672  1.00  0.00           H
ATOM   2715 HG23 VAL   172      38.521  31.150  34.038  1.00  0.00           H
ATOM   2716  C   VAL   172      34.627  29.865  31.745  1.00  0.00           C
ATOM   2717  O   VAL   172      33.871  30.783  31.339  1.00  0.00           O
ATOM   2718  N   PRO   173      34.648  28.720  31.133  1.00  0.00           N
ATOM   2719  CD  PRO   173      35.538  27.565  31.440  1.00  0.00           C
ATOM   2720  HD2 PRO   173      35.024  26.924  32.157  1.00  0.00           H
ATOM   2721  HD3 PRO   173      36.533  27.835  31.795  1.00  0.00           H
ATOM   2722  CG  PRO   173      35.758  26.962  30.084  1.00  0.00           C
ATOM   2723  HG2 PRO   173      36.096  25.928  30.164  1.00  0.00           H
ATOM   2724  HG3 PRO   173      36.458  27.575  29.516  1.00  0.00           H
ATOM   2725  CB  PRO   173      34.372  27.121  29.533  1.00  0.00           C
ATOM   2726  HB2 PRO   173      33.773  26.417  30.110  1.00  0.00           H
ATOM   2727  HB3 PRO   173      34.294  26.883  28.472  1.00  0.00           H
ATOM   2728  CA  PRO   173      33.878  28.487  29.903  1.00  0.00           C
ATOM   2729  HA  PRO   173      34.255  29.107  29.090  1.00  0.00           H
ATOM   2730  C   PRO   173      32.316  28.680  30.041  1.00  0.00           C
ATOM   2731  O   PRO   173      31.678  29.104  29.133  1.00  0.00           O
ATOM   2732  N   MET   174      31.854  28.538  31.273  1.00  0.00           N
ATOM   2733  H   MET   174      32.479  28.348  32.043  1.00  0.00           H
ATOM   2734  CA  MET   174      30.524  28.848  31.739  1.00  0.00           C
ATOM   2735  HA  MET   174      29.812  28.554  30.968  1.00  0.00           H
ATOM   2736  CB  MET   174      30.247  28.116  33.111  1.00  0.00           C
ATOM   2737  HB2 MET   174      30.968  28.427  33.867  1.00  0.00           H
ATOM   2738  HB3 MET   174      29.215  28.364  33.362  1.00  0.00           H
ATOM   2739  CG  MET   174      30.287  26.584  32.940  1.00  0.00           C
ATOM   2740  HG2 MET   174      29.371  26.288  32.431  1.00  0.00           H
ATOM   2741  HG3 MET   174      31.276  26.292  32.586  1.00  0.00           H
ATOM   2742  SD  MET   174      30.203  25.821  34.664  1.00  0.00           S
ATOM   2743  CE  MET   174      30.022  24.110  34.289  1.00  0.00           C
ATOM   2744  HE1 MET   174      29.173  23.783  33.687  1.00  0.00           H
ATOM   2745  HE2 MET   174      30.870  23.849  33.656  1.00  0.00           H
ATOM   2746  HE3 MET   174      30.130  23.594  35.243  1.00  0.00           H
ATOM   2747  C   MET   174      30.284  30.370  31.639  1.00  0.00           C
ATOM   2748  O   MET   174      29.388  30.826  30.958  1.00  0.00           O
ATOM   2749  N   LEU   175      31.008  31.190  32.337  1.00  0.00           N
ATOM   2750  H   LEU   175      31.585  30.927  33.122  1.00  0.00           H
ATOM   2751  CA  LEU   175      31.055  32.647  32.175  1.00  0.00           C
ATOM   2752  HA  LEU   175      30.090  33.019  32.519  1.00  0.00           H
ATOM   2753  CB  LEU   175      32.101  33.113  33.262  1.00  0.00           C
ATOM   2754  HB2 LEU   175      31.865  32.730  34.255  1.00  0.00           H
ATOM   2755  HB3 LEU   175      33.046  32.655  32.967  1.00  0.00           H
ATOM   2756  CG  LEU   175      32.348  34.667  33.212  1.00  0.00           C
ATOM   2757  HG  LEU   175      32.836  34.863  32.257  1.00  0.00           H
ATOM   2758  CD1 LEU   175      31.039  35.462  33.297  1.00  0.00           C
ATOM   2759 HD11 LEU   175      31.370  36.500  33.266  1.00  0.00           H
ATOM   2760 HD12 LEU   175      30.546  35.260  34.248  1.00  0.00           H
ATOM   2761 HD13 LEU   175      30.329  35.218  32.506  1.00  0.00           H
ATOM   2762  CD2 LEU   175      33.291  35.110  34.333  1.00  0.00           C
ATOM   2763 HD21 LEU   175      34.149  34.438  34.283  1.00  0.00           H
ATOM   2764 HD22 LEU   175      33.598  36.152  34.244  1.00  0.00           H
ATOM   2765 HD23 LEU   175      32.840  35.010  35.319  1.00  0.00           H
ATOM   2766  C   LEU   175      31.239  33.198  30.819  1.00  0.00           C
ATOM   2767  O   LEU   175      30.615  34.140  30.368  1.00  0.00           O
ATOM   2768  N   GLN   176      32.077  32.622  29.973  1.00  0.00           N
ATOM   2769  H   GLN   176      32.629  31.857  30.335  1.00  0.00           H
ATOM   2770  CA  GLN   176      32.467  33.046  28.618  1.00  0.00           C
ATOM   2771  HA  GLN   176      32.469  34.132  28.524  1.00  0.00           H
ATOM   2772  CB  GLN   176      33.788  32.393  28.196  1.00  0.00           C
ATOM   2773  HB2 GLN   176      33.634  31.314  28.235  1.00  0.00           H
ATOM   2774  HB3 GLN   176      33.998  32.538  27.136  1.00  0.00           H
ATOM   2775  CG  GLN   176      34.973  32.847  29.055  1.00  0.00           C
ATOM   2776  HG2 GLN   176      34.561  33.188  30.005  1.00  0.00           H
ATOM   2777  HG3 GLN   176      35.594  31.951  29.056  1.00  0.00           H
ATOM   2778  CD  GLN   176      35.787  34.065  28.471  1.00  0.00           C
ATOM   2779  OE1 GLN   176      35.284  35.144  28.198  1.00  0.00           O
ATOM   2780  NE2 GLN   176      36.931  33.724  27.975  1.00  0.00           N
ATOM   2781 HE21 GLN   176      37.317  34.421  27.355  1.00  0.00           H
ATOM   2782 HE22 GLN   176      37.241  32.786  28.189  1.00  0.00           H
ATOM   2783  C   GLN   176      31.359  32.520  27.647  1.00  0.00           C
ATOM   2784  O   GLN   176      31.158  33.167  26.608  1.00  0.00           O
ATOM   2785  N   LYS   177      30.567  31.437  27.924  1.00  0.00           N
ATOM   2786  H   LYS   177      30.869  30.930  28.743  1.00  0.00           H
ATOM   2787  CA  LYS   177      29.392  31.060  27.178  1.00  0.00           C
ATOM   2788  HA  LYS   177      29.762  31.080  26.153  1.00  0.00           H
ATOM   2789  CB  LYS   177      28.926  29.675  27.677  1.00  0.00           C
ATOM   2790  HB2 LYS   177      29.694  28.973  27.356  1.00  0.00           H
ATOM   2791  HB3 LYS   177      28.692  29.628  28.741  1.00  0.00           H
ATOM   2792  CG  LYS   177      27.556  29.228  27.103  1.00  0.00           C
ATOM   2793  HG2 LYS   177      26.712  29.822  27.453  1.00  0.00           H
ATOM   2794  HG3 LYS   177      27.484  29.225  26.015  1.00  0.00           H
ATOM   2795  CD  LYS   177      27.292  27.689  27.465  1.00  0.00           C
ATOM   2796  HD2 LYS   177      27.214  27.670  28.552  1.00  0.00           H
ATOM   2797  HD3 LYS   177      26.370  27.369  26.979  1.00  0.00           H
ATOM   2798  CE  LYS   177      28.379  26.640  27.078  1.00  0.00           C
ATOM   2799  HE2 LYS   177      28.438  26.373  26.023  1.00  0.00           H
ATOM   2800  HE3 LYS   177      29.331  26.992  27.477  1.00  0.00           H
ATOM   2801  NZ  LYS   177      28.261  25.389  27.854  1.00  0.00           N
ATOM   2802  HZ1 LYS   177      28.792  24.671  27.383  1.00  0.00           H
ATOM   2803  HZ2 LYS   177      27.271  25.214  27.961  1.00  0.00           H
ATOM   2804  HZ3 LYS   177      28.626  25.469  28.792  1.00  0.00           H
ATOM   2805  C   LYS   177      28.308  32.132  27.292  1.00  0.00           C
ATOM   2806  O   LYS   177      27.865  32.664  26.251  1.00  0.00           O
ATOM   2807  N   GLN   178      27.922  32.517  28.552  1.00  0.00           N
ATOM   2808  H   GLN   178      28.437  32.125  29.326  1.00  0.00           H
ATOM   2809  CA  GLN   178      26.743  33.419  28.714  1.00  0.00           C
ATOM   2810  HA  GLN   178      25.933  32.976  28.134  1.00  0.00           H
ATOM   2811  CB  GLN   178      26.244  33.307  30.134  1.00  0.00           C
ATOM   2812  HB2 GLN   178      26.852  33.908  30.809  1.00  0.00           H
ATOM   2813  HB3 GLN   178      25.362  33.944  30.182  1.00  0.00           H
ATOM   2814  CG  GLN   178      25.927  31.932  30.713  1.00  0.00           C
ATOM   2815  HG2 GLN   178      26.908  31.520  30.950  1.00  0.00           H
ATOM   2816  HG3 GLN   178      25.403  32.040  31.663  1.00  0.00           H
ATOM   2817  CD  GLN   178      25.131  31.000  29.860  1.00  0.00           C
ATOM   2818  OE1 GLN   178      24.460  31.439  28.918  1.00  0.00           O
ATOM   2819  NE2 GLN   178      25.002  29.717  30.134  1.00  0.00           N
ATOM   2820 HE21 GLN   178      24.287  29.259  29.586  1.00  0.00           H
ATOM   2821 HE22 GLN   178      25.405  29.340  30.980  1.00  0.00           H
ATOM   2822  C   GLN   178      26.972  34.900  28.242  1.00  0.00           C
ATOM   2823  O   GLN   178      26.029  35.602  27.933  1.00  0.00           O
ATOM   2824  N   ILE   179      28.229  35.257  28.072  1.00  0.00           N
ATOM   2825  H   ILE   179      28.940  34.569  28.273  1.00  0.00           H
ATOM   2826  CA  ILE   179      28.638  36.560  27.521  1.00  0.00           C
ATOM   2827  HA  ILE   179      27.847  37.212  27.887  1.00  0.00           H
ATOM   2828  CB  ILE   179      29.953  37.112  28.077  1.00  0.00           C
ATOM   2829  HB  ILE   179      30.729  36.400  27.794  1.00  0.00           H
ATOM   2830  CG2 ILE   179      30.315  38.495  27.447  1.00  0.00           C
ATOM   2831 HG21 ILE   179      31.364  38.780  27.539  1.00  0.00           H
ATOM   2832 HG22 ILE   179      29.757  39.308  27.911  1.00  0.00           H
ATOM   2833 HG23 ILE   179      30.092  38.508  26.380  1.00  0.00           H
ATOM   2834  CG1 ILE   179      29.810  37.274  29.565  1.00  0.00           C
ATOM   2835 HG12 ILE   179      29.034  37.993  29.826  1.00  0.00           H
ATOM   2836 HG13 ILE   179      29.457  36.345  30.014  1.00  0.00           H
ATOM   2837  CD1 ILE   179      31.203  37.687  30.195  1.00  0.00           C
ATOM   2838 HD11 ILE   179      31.906  36.886  29.970  1.00  0.00           H
ATOM   2839 HD12 ILE   179      31.057  37.714  31.275  1.00  0.00           H
ATOM   2840 HD13 ILE   179      31.446  38.714  29.921  1.00  0.00           H
ATOM   2841  C   ILE   179      28.706  36.494  26.023  1.00  0.00           C
ATOM   2842  O   ILE   179      28.075  37.291  25.394  1.00  0.00           O
ATOM   2843  N   THR   180      29.389  35.442  25.392  1.00  0.00           N
ATOM   2844  H   THR   180      29.787  34.714  25.968  1.00  0.00           H
ATOM   2845  CA  THR   180      29.243  35.171  23.933  1.00  0.00           C
ATOM   2846  HA  THR   180      29.805  35.907  23.358  1.00  0.00           H
ATOM   2847  CB  THR   180      29.976  33.786  23.568  1.00  0.00           C
ATOM   2848  HB  THR   180      29.389  32.985  24.016  1.00  0.00           H
ATOM   2849  CG2 THR   180      29.928  33.354  22.029  1.00  0.00           C
ATOM   2850 HG21 THR   180      29.004  33.690  21.557  1.00  0.00           H
ATOM   2851 HG22 THR   180      29.857  32.271  22.134  1.00  0.00           H
ATOM   2852 HG23 THR   180      30.854  33.575  21.497  1.00  0.00           H
ATOM   2853  OG1 THR   180      31.304  33.833  24.005  1.00  0.00           O
ATOM   2854  HG1 THR   180      31.196  33.700  24.949  1.00  0.00           H
ATOM   2855  C   THR   180      27.782  35.119  23.407  1.00  0.00           C
ATOM   2856  O   THR   180      27.525  35.786  22.447  1.00  0.00           O
ATOM   2857  N   LYS   181      26.864  34.483  24.119  1.00  0.00           N
ATOM   2858  H   LYS   181      27.198  33.959  24.915  1.00  0.00           H
ATOM   2859  CA  LYS   181      25.403  34.492  23.933  1.00  0.00           C
ATOM   2860  HA  LYS   181      25.184  34.225  22.900  1.00  0.00           H
ATOM   2861  CB  LYS   181      24.824  33.383  24.834  1.00  0.00           C
ATOM   2862  HB2 LYS   181      25.150  33.443  25.872  1.00  0.00           H
ATOM   2863  HB3 LYS   181      23.759  33.614  24.801  1.00  0.00           H
ATOM   2864  CG  LYS   181      25.080  31.930  24.417  1.00  0.00           C
ATOM   2865  HG2 LYS   181      24.586  31.716  23.470  1.00  0.00           H
ATOM   2866  HG3 LYS   181      26.160  31.843  24.290  1.00  0.00           H
ATOM   2867  CD  LYS   181      24.635  30.815  25.399  1.00  0.00           C
ATOM   2868  HD2 LYS   181      24.807  29.813  25.008  1.00  0.00           H
ATOM   2869  HD3 LYS   181      25.127  30.975  26.358  1.00  0.00           H
ATOM   2870  CE  LYS   181      23.042  30.870  25.596  1.00  0.00           C
ATOM   2871  HE2 LYS   181      22.691  31.899  25.524  1.00  0.00           H
ATOM   2872  HE3 LYS   181      22.658  30.270  24.770  1.00  0.00           H
ATOM   2873  NZ  LYS   181      22.672  30.273  26.889  1.00  0.00           N
ATOM   2874  HZ1 LYS   181      22.931  29.315  27.074  1.00  0.00           H
ATOM   2875  HZ2 LYS   181      21.668  30.372  26.943  1.00  0.00           H
ATOM   2876  HZ3 LYS   181      23.009  30.714  27.733  1.00  0.00           H
ATOM   2877  C   LYS   181      24.723  35.841  24.176  1.00  0.00           C
ATOM   2878  O   LYS   181      23.527  36.003  23.881  1.00  0.00           O
ATOM   2879  N   ARG   182      25.449  36.859  24.708  1.00  0.00           N
ATOM   2880  H   ARG   182      26.425  36.722  24.927  1.00  0.00           H
ATOM   2881  CA  ARG   182      24.930  38.211  24.962  1.00  0.00           C
ATOM   2882  HA  ARG   182      23.874  38.260  24.697  1.00  0.00           H
ATOM   2883  CB  ARG   182      25.098  38.554  26.425  1.00  0.00           C
ATOM   2884  HB2 ARG   182      26.067  38.156  26.728  1.00  0.00           H
ATOM   2885  HB3 ARG   182      25.083  39.622  26.638  1.00  0.00           H
ATOM   2886  CG  ARG   182      23.898  37.957  27.209  1.00  0.00           C
ATOM   2887  HG2 ARG   182      22.968  38.461  26.946  1.00  0.00           H
ATOM   2888  HG3 ARG   182      23.809  36.936  26.837  1.00  0.00           H
ATOM   2889  CD  ARG   182      24.098  37.981  28.694  1.00  0.00           C
ATOM   2890  HD2 ARG   182      24.964  37.426  29.055  1.00  0.00           H
ATOM   2891  HD3 ARG   182      24.235  38.989  29.086  1.00  0.00           H
ATOM   2892  NE  ARG   182      22.954  37.437  29.444  1.00  0.00           N
ATOM   2893  HE  ARG   182      22.371  38.145  29.865  1.00  0.00           H
ATOM   2894  CZ  ARG   182      22.620  36.150  29.501  1.00  0.00           C
ATOM   2895  NH1 ARG   182      21.510  35.910  30.046  1.00  0.00           N
ATOM   2896 HH11 ARG   182      21.073  36.598  30.642  1.00  0.00           H
ATOM   2897 HH12 ARG   182      21.277  34.936  30.177  1.00  0.00           H
ATOM   2898  NH2 ARG   182      23.390  35.176  29.042  1.00  0.00           N
ATOM   2899 HH21 ARG   182      24.195  35.401  28.474  1.00  0.00           H
ATOM   2900 HH22 ARG   182      23.079  34.240  29.264  1.00  0.00           H
ATOM   2901  C   ARG   182      25.502  39.287  24.027  1.00  0.00           C
ATOM   2902  O   ARG   182      24.947  40.365  24.001  1.00  0.00           O
ATOM   2903  N   ASN   183      26.604  39.011  23.275  1.00  0.00           N
ATOM   2904  H   ASN   183      26.858  38.041  23.156  1.00  0.00           H
ATOM   2905  CA  ASN   183      27.414  39.930  22.361  1.00  0.00           C
ATOM   2906  HA  ASN   183      28.222  39.291  22.005  1.00  0.00           H
ATOM   2907  CB  ASN   183      26.516  40.307  21.146  1.00  0.00           C
ATOM   2908  HB2 ASN   183      25.731  40.903  21.613  1.00  0.00           H
ATOM   2909  HB3 ASN   183      27.078  40.903  20.427  1.00  0.00           H
ATOM   2910  CG  ASN   183      26.107  39.007  20.430  1.00  0.00           C
ATOM   2911  OD1 ASN   183      26.944  38.402  19.824  1.00  0.00           O
ATOM   2912  ND2 ASN   183      24.891  38.505  20.573  1.00  0.00           N
ATOM   2913 HD21 ASN   183      24.168  39.200  20.688  1.00  0.00           H
ATOM   2914 HD22 ASN   183      24.623  37.682  20.054  1.00  0.00           H
ATOM   2915  C   ASN   183      28.145  41.068  23.076  1.00  0.00           C
ATOM   2916  O   ASN   183      28.708  41.973  22.435  1.00  0.00           O
ATOM   2917  N   ILE   184      28.266  41.045  24.445  1.00  0.00           N
ATOM   2918  H   ILE   184      27.668  40.396  24.937  1.00  0.00           H
ATOM   2919  CA  ILE   184      29.058  42.005  25.236  1.00  0.00           C
ATOM   2920  HA  ILE   184      28.856  42.997  24.832  1.00  0.00           H
ATOM   2921  CB  ILE   184      28.636  42.055  26.658  1.00  0.00           C
ATOM   2922  HB  ILE   184      29.036  41.173  27.160  1.00  0.00           H
ATOM   2923  CG2 ILE   184      29.178  43.365  27.247  1.00  0.00           C
ATOM   2924 HG21 ILE   184      28.844  44.239  26.688  1.00  0.00           H
ATOM   2925 HG22 ILE   184      30.249  43.502  27.093  1.00  0.00           H
ATOM   2926 HG23 ILE   184      28.959  43.382  28.314  1.00  0.00           H
ATOM   2927  CG1 ILE   184      27.134  41.995  27.003  1.00  0.00           C
ATOM   2928 HG12 ILE   184      26.699  42.993  27.065  1.00  0.00           H
ATOM   2929 HG13 ILE   184      26.544  41.449  26.268  1.00  0.00           H
ATOM   2930  CD1 ILE   184      26.917  41.297  28.379  1.00  0.00           C
ATOM   2931 HD11 ILE   184      27.212  40.262  28.207  1.00  0.00           H
ATOM   2932 HD12 ILE   184      25.838  41.173  28.476  1.00  0.00           H
ATOM   2933 HD13 ILE   184      27.365  41.779  29.248  1.00  0.00           H
ATOM   2934  C   ILE   184      30.556  41.916  25.039  1.00  0.00           C
ATOM   2935  O   ILE   184      31.076  40.787  25.164  1.00  0.00           O
ATOM   2936  N   PRO   185      31.332  43.005  24.758  1.00  0.00           N
ATOM   2937  CD  PRO   185      30.765  44.248  24.117  1.00  0.00           C
ATOM   2938  HD2 PRO   185      30.867  45.034  24.864  1.00  0.00           H
ATOM   2939  HD3 PRO   185      29.784  44.020  23.699  1.00  0.00           H
ATOM   2940  CG  PRO   185      31.738  44.620  23.041  1.00  0.00           C
ATOM   2941  HG2 PRO   185      31.716  45.652  22.691  1.00  0.00           H
ATOM   2942  HG3 PRO   185      31.616  43.976  22.170  1.00  0.00           H
ATOM   2943  CB  PRO   185      33.109  44.213  23.644  1.00  0.00           C
ATOM   2944  HB2 PRO   185      33.366  45.029  24.321  1.00  0.00           H
ATOM   2945  HB3 PRO   185      33.845  44.116  22.846  1.00  0.00           H
ATOM   2946  CA  PRO   185      32.758  42.915  24.422  1.00  0.00           C
ATOM   2947  HA  PRO   185      33.009  42.119  23.721  1.00  0.00           H
ATOM   2948  C   PRO   185      33.599  42.760  25.608  1.00  0.00           C
ATOM   2949  O   PRO   185      34.353  43.680  26.072  1.00  0.00           O
ATOM   2950  N   ILE   186      33.561  41.499  26.059  1.00  0.00           N
ATOM   2951  H   ILE   186      32.890  40.941  25.550  1.00  0.00           H
ATOM   2952  CA  ILE   186      34.272  41.007  27.272  1.00  0.00           C
ATOM   2953  HA  ILE   186      34.994  41.789  27.506  1.00  0.00           H
ATOM   2954  CB  ILE   186      33.296  40.871  28.441  1.00  0.00           C
ATOM   2955  HB  ILE   186      32.563  40.108  28.181  1.00  0.00           H
ATOM   2956  CG2 ILE   186      33.939  40.350  29.791  1.00  0.00           C
ATOM   2957 HG21 ILE   186      34.202  39.306  29.627  1.00  0.00           H
ATOM   2958 HG22 ILE   186      33.207  40.263  30.593  1.00  0.00           H
ATOM   2959 HG23 ILE   186      34.759  41.023  30.043  1.00  0.00           H
ATOM   2960  CG1 ILE   186      32.581  42.306  28.654  1.00  0.00           C
ATOM   2961 HG12 ILE   186      33.260  43.153  28.751  1.00  0.00           H
ATOM   2962 HG13 ILE   186      32.012  42.611  27.775  1.00  0.00           H
ATOM   2963  CD1 ILE   186      31.759  42.358  29.872  1.00  0.00           C
ATOM   2964 HD11 ILE   186      30.932  41.649  29.863  1.00  0.00           H
ATOM   2965 HD12 ILE   186      31.322  43.356  29.888  1.00  0.00           H
ATOM   2966 HD13 ILE   186      32.361  42.306  30.778  1.00  0.00           H
ATOM   2967  C   ILE   186      35.006  39.699  27.126  1.00  0.00           C
ATOM   2968  O   ILE   186      34.532  38.836  26.407  1.00  0.00           O
ATOM   2969  N   GLU   187      36.202  39.575  27.764  1.00  0.00           N
ATOM   2970  H   GLU   187      36.526  40.462  28.121  1.00  0.00           H
ATOM   2971  CA  GLU   187      37.148  38.437  27.646  1.00  0.00           C
ATOM   2972  HA  GLU   187      36.570  37.605  27.244  1.00  0.00           H
ATOM   2973  CB  GLU   187      38.287  38.809  26.647  1.00  0.00           C
ATOM   2974  HB2 GLU   187      37.743  39.241  25.806  1.00  0.00           H
ATOM   2975  HB3 GLU   187      38.899  39.651  26.969  1.00  0.00           H
ATOM   2976  CG  GLU   187      39.164  37.650  26.235  1.00  0.00           C
ATOM   2977  HG2 GLU   187      39.925  37.967  25.521  1.00  0.00           H
ATOM   2978  HG3 GLU   187      39.571  37.339  27.197  1.00  0.00           H
ATOM   2979  CD  GLU   187      38.393  36.521  25.595  1.00  0.00           C
ATOM   2980  OE1 GLU   187      38.736  35.286  25.781  1.00  0.00           O
ATOM   2981  OE2 GLU   187      37.488  36.823  24.761  1.00  0.00           O
ATOM   2982  C   GLU   187      37.722  38.033  29.005  1.00  0.00           C
ATOM   2983  O   GLU   187      38.531  38.729  29.495  1.00  0.00           O
ATOM   2984  N   VAL   188      37.242  36.910  29.567  1.00  0.00           N
ATOM   2985  H   VAL   188      36.691  36.262  29.023  1.00  0.00           H
ATOM   2986  CA  VAL   188      37.927  36.333  30.790  1.00  0.00           C
ATOM   2987  HA  VAL   188      37.940  37.176  31.481  1.00  0.00           H
ATOM   2988  CB  VAL   188      37.116  35.178  31.452  1.00  0.00           C
ATOM   2989  HB  VAL   188      37.038  34.315  30.790  1.00  0.00           H
ATOM   2990  CG1 VAL   188      37.737  34.720  32.800  1.00  0.00           C
ATOM   2991 HG11 VAL   188      38.025  35.505  33.501  1.00  0.00           H
ATOM   2992 HG12 VAL   188      37.027  34.113  33.362  1.00  0.00           H
ATOM   2993 HG13 VAL   188      38.650  34.138  32.674  1.00  0.00           H
ATOM   2994  CG2 VAL   188      35.651  35.646  31.803  1.00  0.00           C
ATOM   2995 HG21 VAL   188      35.298  36.380  31.080  1.00  0.00           H
ATOM   2996 HG22 VAL   188      35.714  36.126  32.779  1.00  0.00           H
ATOM   2997 HG23 VAL   188      34.986  34.794  31.942  1.00  0.00           H
ATOM   2998  C   VAL   188      39.316  35.819  30.499  1.00  0.00           C
ATOM   2999  O   VAL   188      39.485  34.635  30.069  1.00  0.00           O
ATOM   3000  N   VAL   189      40.308  36.642  30.853  1.00  0.00           N
ATOM   3001  H   VAL   189      40.059  37.503  31.319  1.00  0.00           H
ATOM   3002  CA  VAL   189      41.676  36.268  30.607  1.00  0.00           C
ATOM   3003  HA  VAL   189      41.766  35.622  29.734  1.00  0.00           H
ATOM   3004  CB  VAL   189      42.536  37.609  30.216  1.00  0.00           C
ATOM   3005  HB  VAL   189      43.617  37.471  30.251  1.00  0.00           H
ATOM   3006  CG1 VAL   189      42.029  38.109  28.765  1.00  0.00           C
ATOM   3007 HG11 VAL   189      42.090  37.344  27.991  1.00  0.00           H
ATOM   3008 HG12 VAL   189      41.028  38.540  28.765  1.00  0.00           H
ATOM   3009 HG13 VAL   189      42.754  38.864  28.460  1.00  0.00           H
ATOM   3010  CG2 VAL   189      42.210  38.696  31.249  1.00  0.00           C
ATOM   3011 HG21 VAL   189      42.611  39.686  31.029  1.00  0.00           H
ATOM   3012 HG22 VAL   189      42.482  38.432  32.272  1.00  0.00           H
ATOM   3013 HG23 VAL   189      41.156  38.965  31.190  1.00  0.00           H
ATOM   3014  C   VAL   189      42.270  35.507  31.749  1.00  0.00           C
ATOM   3015  O   VAL   189      43.259  34.863  31.541  1.00  0.00           O
ATOM   3016  N   ALA   190      41.653  35.561  32.935  1.00  0.00           N
ATOM   3017  H   ALA   190      40.996  36.319  33.059  1.00  0.00           H
ATOM   3018  CA  ALA   190      42.220  35.219  34.183  1.00  0.00           C
ATOM   3019  HA  ALA   190      42.835  34.325  34.078  1.00  0.00           H
ATOM   3020  CB  ALA   190      43.106  36.356  34.639  1.00  0.00           C
ATOM   3021  HB1 ALA   190      43.481  36.085  35.625  1.00  0.00           H
ATOM   3022  HB2 ALA   190      42.523  37.270  34.752  1.00  0.00           H
ATOM   3023  HB3 ALA   190      43.934  36.453  33.938  1.00  0.00           H
ATOM   3024  C   ALA   190      41.169  34.985  35.336  1.00  0.00           C
ATOM   3025  O   ALA   190      40.120  35.598  35.268  1.00  0.00           O
ATOM   3026  N   LEU   191      41.527  34.229  36.344  1.00  0.00           N
ATOM   3027  H   LEU   191      42.379  33.693  36.253  1.00  0.00           H
ATOM   3028  CA  LEU   191      40.680  33.803  37.361  1.00  0.00           C
ATOM   3029  HA  LEU   191      39.781  34.413  37.456  1.00  0.00           H
ATOM   3030  CB  LEU   191      40.117  32.430  36.927  1.00  0.00           C
ATOM   3031  HB2 LEU   191      39.582  32.569  35.988  1.00  0.00           H
ATOM   3032  HB3 LEU   191      40.989  31.777  36.887  1.00  0.00           H
ATOM   3033  CG  LEU   191      39.162  31.688  37.919  1.00  0.00           C
ATOM   3034  HG  LEU   191      38.968  30.677  37.562  1.00  0.00           H
ATOM   3035  CD1 LEU   191      39.705  31.510  39.329  1.00  0.00           C
ATOM   3036 HD11 LEU   191      39.561  32.399  39.943  1.00  0.00           H
ATOM   3037 HD12 LEU   191      40.752  31.217  39.246  1.00  0.00           H
ATOM   3038 HD13 LEU   191      39.202  30.656  39.781  1.00  0.00           H
ATOM   3039  CD2 LEU   191      37.749  32.285  37.863  1.00  0.00           C
ATOM   3040 HD21 LEU   191      37.084  31.523  38.271  1.00  0.00           H
ATOM   3041 HD22 LEU   191      37.713  33.240  38.387  1.00  0.00           H
ATOM   3042 HD23 LEU   191      37.520  32.634  36.857  1.00  0.00           H
ATOM   3043  C   LEU   191      41.407  33.805  38.711  1.00  0.00           C
ATOM   3044  O   LEU   191      42.517  33.226  38.838  1.00  0.00           O
ATOM   3045  N   ILE   192      40.918  34.643  39.732  1.00  0.00           N
ATOM   3046  H   ILE   192      40.029  35.023  39.441  1.00  0.00           H
ATOM   3047  CA  ILE   192      41.633  35.354  40.727  1.00  0.00           C
ATOM   3048  HA  ILE   192      42.672  35.028  40.777  1.00  0.00           H
ATOM   3049  CB  ILE   192      41.645  36.874  40.444  1.00  0.00           C
ATOM   3050  HB  ILE   192      40.782  37.306  40.949  1.00  0.00           H
ATOM   3051  CG2 ILE   192      42.859  37.503  41.061  1.00  0.00           C
ATOM   3052 HG21 ILE   192      43.009  37.282  42.117  1.00  0.00           H
ATOM   3053 HG22 ILE   192      42.724  38.572  40.896  1.00  0.00           H
ATOM   3054 HG23 ILE   192      43.739  37.182  40.505  1.00  0.00           H
ATOM   3055  CG1 ILE   192      41.504  37.315  39.043  1.00  0.00           C
ATOM   3056 HG12 ILE   192      40.758  36.613  38.669  1.00  0.00           H
ATOM   3057 HG13 ILE   192      41.103  38.324  38.934  1.00  0.00           H
ATOM   3058  CD1 ILE   192      42.726  37.196  38.072  1.00  0.00           C
ATOM   3059 HD11 ILE   192      42.372  37.309  37.048  1.00  0.00           H
ATOM   3060 HD12 ILE   192      43.128  36.220  38.348  1.00  0.00           H
ATOM   3061 HD13 ILE   192      43.446  37.991  38.267  1.00  0.00           H
ATOM   3062  C   ILE   192      41.058  35.097  42.158  1.00  0.00           C
ATOM   3063  O   ILE   192      39.845  34.894  42.358  1.00  0.00           O
ATOM   3064  N   ASN   193      41.865  35.266  43.186  1.00  0.00           N
ATOM   3065  H   ASN   193      42.780  35.525  42.844  1.00  0.00           H
ATOM   3066  CA  ASN   193      41.645  35.116  44.631  1.00  0.00           C
ATOM   3067  HA  ASN   193      40.583  34.915  44.773  1.00  0.00           H
ATOM   3068  CB  ASN   193      42.473  33.988  45.053  1.00  0.00           C
ATOM   3069  HB2 ASN   193      42.448  33.135  44.375  1.00  0.00           H
ATOM   3070  HB3 ASN   193      43.547  34.160  45.000  1.00  0.00           H
ATOM   3071  CG  ASN   193      42.275  33.568  46.511  1.00  0.00           C
ATOM   3072  OD1 ASN   193      42.642  34.240  47.520  1.00  0.00           O
ATOM   3073  ND2 ASN   193      41.519  32.546  46.696  1.00  0.00           N
ATOM   3074 HD21 ASN   193      41.092  32.016  45.950  1.00  0.00           H
ATOM   3075 HD22 ASN   193      41.415  32.313  47.673  1.00  0.00           H
ATOM   3076  C   ASN   193      41.954  36.376  45.366  1.00  0.00           C
ATOM   3077  O   ASN   193      43.023  36.938  45.193  1.00  0.00           O
ATOM   3078  N   ASP   194      41.120  36.726  46.354  1.00  0.00           N
ATOM   3079  H   ASP   194      40.242  36.229  46.410  1.00  0.00           H
ATOM   3080  CA  ASP   194      41.293  38.002  47.119  1.00  0.00           C
ATOM   3081  HA  ASP   194      41.032  38.859  46.498  1.00  0.00           H
ATOM   3082  CB  ASP   194      40.455  38.041  48.424  1.00  0.00           C
ATOM   3083  HB2 ASP   194      40.750  37.182  49.026  1.00  0.00           H
ATOM   3084  HB3 ASP   194      40.696  38.971  48.940  1.00  0.00           H
ATOM   3085  CG  ASP   194      38.959  37.939  48.308  1.00  0.00           C
ATOM   3086  OD1 ASP   194      38.361  38.273  47.230  1.00  0.00           O
ATOM   3087  OD2 ASP   194      38.347  37.574  49.309  1.00  0.00           O
ATOM   3088  C   ASP   194      42.702  38.291  47.618  1.00  0.00           C
ATOM   3089  O   ASP   194      43.244  39.388  47.383  1.00  0.00           O
ATOM   3090  N   THR   195      43.485  37.331  48.138  1.00  0.00           N
ATOM   3091  H   THR   195      43.070  36.426  48.315  1.00  0.00           H
ATOM   3092  CA  THR   195      44.809  37.572  48.629  1.00  0.00           C
ATOM   3093  HA  THR   195      44.774  38.584  49.032  1.00  0.00           H
ATOM   3094  CB  THR   195      45.225  36.520  49.690  1.00  0.00           C
ATOM   3095  HB  THR   195      45.147  35.568  49.167  1.00  0.00           H
ATOM   3096  CG2 THR   195      46.553  36.934  50.311  1.00  0.00           C
ATOM   3097 HG21 THR   195      47.217  37.169  49.479  1.00  0.00           H
ATOM   3098 HG22 THR   195      46.983  36.146  50.930  1.00  0.00           H
ATOM   3099 HG23 THR   195      46.409  37.860  50.866  1.00  0.00           H
ATOM   3100  OG1 THR   195      44.298  36.490  50.761  1.00  0.00           O
ATOM   3101  HG1 THR   195      43.470  36.068  50.523  1.00  0.00           H
ATOM   3102  C   THR   195      45.869  37.711  47.509  1.00  0.00           C
ATOM   3103  O   THR   195      46.649  38.727  47.465  1.00  0.00           O
ATOM   3104  N   THR   196      45.697  36.855  46.480  1.00  0.00           N
ATOM   3105  H   THR   196      45.064  36.074  46.578  1.00  0.00           H
ATOM   3106  CA  THR   196      46.660  37.011  45.338  1.00  0.00           C
ATOM   3107  HA  THR   196      47.691  36.872  45.663  1.00  0.00           H
ATOM   3108  CB  THR   196      46.467  35.857  44.322  1.00  0.00           C
ATOM   3109  HB  THR   196      45.835  36.223  43.512  1.00  0.00           H
ATOM   3110  CG2 THR   196      47.849  35.596  43.645  1.00  0.00           C
ATOM   3111 HG21 THR   196      48.523  35.103  44.347  1.00  0.00           H
ATOM   3112 HG22 THR   196      48.304  36.574  43.492  1.00  0.00           H
ATOM   3113 HG23 THR   196      47.562  35.045  42.749  1.00  0.00           H
ATOM   3114  OG1 THR   196      46.048  34.631  44.773  1.00  0.00           O
ATOM   3115  HG1 THR   196      45.805  34.117  43.998  1.00  0.00           H
ATOM   3116  C   THR   196      46.415  38.333  44.551  1.00  0.00           C
ATOM   3117  O   THR   196      47.358  39.073  44.195  1.00  0.00           O
ATOM   3118  N   GLY   197      45.153  38.876  44.555  1.00  0.00           N
ATOM   3119  H   GLY   197      44.411  38.342  44.984  1.00  0.00           H
ATOM   3120  CA  GLY   197      45.039  40.293  44.121  1.00  0.00           C
ATOM   3121  HA2 GLY   197      45.703  40.520  43.287  1.00  0.00           H
ATOM   3122  HA3 GLY   197      43.974  40.466  43.972  1.00  0.00           H
ATOM   3123  C   GLY   197      45.568  41.391  45.189  1.00  0.00           C
ATOM   3124  O   GLY   197      46.035  42.445  44.799  1.00  0.00           O
ATOM   3125  N   THR   198      45.516  41.046  46.522  1.00  0.00           N
ATOM   3126  H   THR   198      45.279  40.115  46.832  1.00  0.00           H
ATOM   3127  CA  THR   198      45.817  42.111  47.492  1.00  0.00           C
ATOM   3128  HA  THR   198      45.424  43.044  47.089  1.00  0.00           H
ATOM   3129  CB  THR   198      45.129  41.708  48.900  1.00  0.00           C
ATOM   3130  HB  THR   198      45.462  40.730  49.247  1.00  0.00           H
ATOM   3131  CG2 THR   198      45.221  42.776  50.018  1.00  0.00           C
ATOM   3132 HG21 THR   198      44.440  42.561  50.747  1.00  0.00           H
ATOM   3133 HG22 THR   198      44.951  43.758  49.627  1.00  0.00           H
ATOM   3134 HG23 THR   198      46.204  42.842  50.483  1.00  0.00           H
ATOM   3135  OG1 THR   198      43.774  41.712  48.701  1.00  0.00           O
ATOM   3136  HG1 THR   198      43.674  40.983  48.084  1.00  0.00           H
ATOM   3137  C   THR   198      47.324  42.258  47.614  1.00  0.00           C
ATOM   3138  O   THR   198      47.852  43.368  47.794  1.00  0.00           O
ATOM   3139  N   LEU   199      48.091  41.220  47.276  1.00  0.00           N
ATOM   3140  H   LEU   199      47.713  40.292  47.390  1.00  0.00           H
ATOM   3141  CA  LEU   199      49.466  41.251  46.820  1.00  0.00           C
ATOM   3142  HA  LEU   199      50.142  41.588  47.606  1.00  0.00           H
ATOM   3143  CB  LEU   199      49.925  39.780  46.611  1.00  0.00           C
ATOM   3144  HB2 LEU   199      49.976  39.298  47.587  1.00  0.00           H
ATOM   3145  HB3 LEU   199      49.124  39.261  46.084  1.00  0.00           H
ATOM   3146  CG  LEU   199      51.244  39.621  45.834  1.00  0.00           C
ATOM   3147  HG  LEU   199      51.186  40.182  44.902  1.00  0.00           H
ATOM   3148  CD1 LEU   199      52.507  40.097  46.574  1.00  0.00           C
ATOM   3149 HD11 LEU   199      52.536  41.185  46.520  1.00  0.00           H
ATOM   3150 HD12 LEU   199      53.348  39.699  46.005  1.00  0.00           H
ATOM   3151 HD13 LEU   199      52.511  39.763  47.612  1.00  0.00           H
ATOM   3152  CD2 LEU   199      51.463  38.208  45.446  1.00  0.00           C
ATOM   3153 HD21 LEU   199      50.521  37.911  44.986  1.00  0.00           H
ATOM   3154 HD22 LEU   199      52.303  38.195  44.751  1.00  0.00           H
ATOM   3155 HD23 LEU   199      51.630  37.580  46.322  1.00  0.00           H
ATOM   3156  C   LEU   199      49.696  42.172  45.601  1.00  0.00           C
ATOM   3157  O   LEU   199      50.460  43.133  45.636  1.00  0.00           O
ATOM   3158  N   VAL   200      49.074  41.885  44.467  1.00  0.00           N
ATOM   3159  H   VAL   200      48.603  40.992  44.464  1.00  0.00           H
ATOM   3160  CA  VAL   200      49.361  42.561  43.122  1.00  0.00           C
ATOM   3161  HA  VAL   200      50.451  42.521  43.151  1.00  0.00           H
ATOM   3162  CB  VAL   200      48.932  41.636  41.918  1.00  0.00           C
ATOM   3163  HB  VAL   200      47.843  41.638  41.971  1.00  0.00           H
ATOM   3164  CG1 VAL   200      49.371  42.307  40.630  1.00  0.00           C
ATOM   3165 HG11 VAL   200      48.665  43.111  40.424  1.00  0.00           H
ATOM   3166 HG12 VAL   200      50.383  42.671  40.810  1.00  0.00           H
ATOM   3167 HG13 VAL   200      49.437  41.693  39.732  1.00  0.00           H
ATOM   3168  CG2 VAL   200      49.523  40.207  41.957  1.00  0.00           C
ATOM   3169 HG21 VAL   200      49.164  39.675  42.839  1.00  0.00           H
ATOM   3170 HG22 VAL   200      50.599  40.218  41.786  1.00  0.00           H
ATOM   3171 HG23 VAL   200      49.148  39.569  41.157  1.00  0.00           H
ATOM   3172  C   VAL   200      48.936  44.013  42.973  1.00  0.00           C
ATOM   3173  O   VAL   200      49.654  44.756  42.334  1.00  0.00           O
ATOM   3174  N   ALA   201      47.836  44.436  43.502  1.00  0.00           N
ATOM   3175  H   ALA   201      47.292  43.768  44.029  1.00  0.00           H
ATOM   3176  CA  ALA   201      47.497  45.907  43.548  1.00  0.00           C
ATOM   3177  HA  ALA   201      47.425  46.240  42.512  1.00  0.00           H
ATOM   3178  CB  ALA   201      46.098  46.190  44.198  1.00  0.00           C
ATOM   3179  HB1 ALA   201      46.191  46.250  45.282  1.00  0.00           H
ATOM   3180  HB2 ALA   201      45.366  45.458  43.857  1.00  0.00           H
ATOM   3181  HB3 ALA   201      45.673  47.126  43.837  1.00  0.00           H
ATOM   3182  C   ALA   201      48.482  46.798  44.275  1.00  0.00           C
ATOM   3183  O   ALA   201      49.041  47.759  43.727  1.00  0.00           O
ATOM   3184  N   SER   202      48.770  46.423  45.563  1.00  0.00           N
ATOM   3185  H   SER   202      48.359  45.588  45.954  1.00  0.00           H
ATOM   3186  CA  SER   202      49.785  47.017  46.380  1.00  0.00           C
ATOM   3187  HA  SER   202      49.413  48.032  46.521  1.00  0.00           H
ATOM   3188  CB  SER   202      49.871  46.445  47.822  1.00  0.00           C
ATOM   3189  HB2 SER   202      50.513  45.563  47.818  1.00  0.00           H
ATOM   3190  HB3 SER   202      50.223  47.247  48.469  1.00  0.00           H
ATOM   3191  OG  SER   202      48.572  45.984  48.316  1.00  0.00           O
ATOM   3192  HG  SER   202      48.575  45.039  48.149  1.00  0.00           H
ATOM   3193  C   SER   202      51.157  47.024  45.695  1.00  0.00           C
ATOM   3194  O   SER   202      51.835  48.060  45.585  1.00  0.00           O
ATOM   3195  N   TYR   203      51.514  45.880  45.039  1.00  0.00           N
ATOM   3196  H   TYR   203      50.927  45.060  45.003  1.00  0.00           H
ATOM   3197  CA  TYR   203      52.806  45.797  44.304  1.00  0.00           C
ATOM   3198  HA  TYR   203      53.472  46.300  45.004  1.00  0.00           H
ATOM   3199  CB  TYR   203      53.126  44.290  44.174  1.00  0.00           C
ATOM   3200  HB2 TYR   203      53.168  43.792  45.143  1.00  0.00           H
ATOM   3201  HB3 TYR   203      52.354  43.751  43.624  1.00  0.00           H
ATOM   3202  CG  TYR   203      54.486  43.865  43.597  1.00  0.00           C
ATOM   3203  CD1 TYR   203      55.577  44.750  43.549  1.00  0.00           C
ATOM   3204  HD1 TYR   203      55.532  45.796  43.813  1.00  0.00           H
ATOM   3205  CE1 TYR   203      56.766  44.245  43.106  1.00  0.00           C
ATOM   3206  HE1 TYR   203      57.628  44.879  42.968  1.00  0.00           H
ATOM   3207  CZ  TYR   203      56.948  42.894  42.773  1.00  0.00           C
ATOM   3208  OH  TYR   203      58.191  42.430  42.535  1.00  0.00           O
ATOM   3209  HH  TYR   203      58.825  43.076  42.851  1.00  0.00           H
ATOM   3210  CE2 TYR   203      55.862  42.032  42.716  1.00  0.00           C
ATOM   3211  HE2 TYR   203      56.043  41.045  42.316  1.00  0.00           H
ATOM   3212  CD2 TYR   203      54.614  42.524  43.174  1.00  0.00           C
ATOM   3213  HD2 TYR   203      53.737  41.896  43.113  1.00  0.00           H
ATOM   3214  C   TYR   203      52.782  46.571  42.893  1.00  0.00           C
ATOM   3215  O   TYR   203      53.873  46.819  42.338  1.00  0.00           O
ATOM   3216  N   TYR   204      51.673  46.990  42.395  1.00  0.00           N
ATOM   3217  H   TYR   204      50.804  46.492  42.522  1.00  0.00           H
ATOM   3218  CA  TYR   204      51.607  48.014  41.334  1.00  0.00           C
ATOM   3219  HA  TYR   204      52.340  47.860  40.543  1.00  0.00           H
ATOM   3220  CB  TYR   204      50.287  47.857  40.558  1.00  0.00           C
ATOM   3221  HB2 TYR   204      50.205  46.802  40.294  1.00  0.00           H
ATOM   3222  HB3 TYR   204      49.527  48.053  41.314  1.00  0.00           H
ATOM   3223  CG  TYR   204      50.159  48.850  39.433  1.00  0.00           C
ATOM   3224  CD1 TYR   204      50.801  48.578  38.229  1.00  0.00           C
ATOM   3225  HD1 TYR   204      51.350  47.656  38.107  1.00  0.00           H
ATOM   3226  CE1 TYR   204      50.715  49.451  37.132  1.00  0.00           C
ATOM   3227  HE1 TYR   204      51.214  49.383  36.177  1.00  0.00           H
ATOM   3228  CZ  TYR   204      49.998  50.640  37.278  1.00  0.00           C
ATOM   3229  OH  TYR   204      49.896  51.448  36.210  1.00  0.00           O
ATOM   3230  HH  TYR   204      50.123  50.988  35.399  1.00  0.00           H
ATOM   3231  CE2 TYR   204      49.378  51.017  38.455  1.00  0.00           C
ATOM   3232  HE2 TYR   204      48.834  51.928  38.652  1.00  0.00           H
ATOM   3233  CD2 TYR   204      49.470  50.062  39.565  1.00  0.00           C
ATOM   3234  HD2 TYR   204      49.158  50.248  40.582  1.00  0.00           H
ATOM   3235  C   TYR   204      51.833  49.401  41.879  1.00  0.00           C
ATOM   3236  O   TYR   204      52.576  50.127  41.235  1.00  0.00           O
ATOM   3237  N   THR   205      51.369  49.742  43.116  1.00  0.00           N
ATOM   3238  H   THR   205      50.794  49.057  43.584  1.00  0.00           H
ATOM   3239  CA  THR   205      51.571  51.125  43.633  1.00  0.00           C
ATOM   3240  HA  THR   205      51.663  51.814  42.794  1.00  0.00           H
ATOM   3241  CB  THR   205      50.383  51.537  44.557  1.00  0.00           C
ATOM   3242  HB  THR   205      50.473  52.505  45.049  1.00  0.00           H
ATOM   3243  CG2 THR   205      49.062  51.549  43.747  1.00  0.00           C
ATOM   3244 HG21 THR   205      49.313  52.205  42.913  1.00  0.00           H
ATOM   3245 HG22 THR   205      48.318  52.048  44.367  1.00  0.00           H
ATOM   3246 HG23 THR   205      48.719  50.553  43.466  1.00  0.00           H
ATOM   3247  OG1 THR   205      50.235  50.629  45.552  1.00  0.00           O
ATOM   3248  HG1 THR   205      49.493  50.100  45.252  1.00  0.00           H
ATOM   3249  C   THR   205      52.929  51.215  44.384  1.00  0.00           C
ATOM   3250  O   THR   205      53.428  52.310  44.516  1.00  0.00           O
ATOM   3251  N   ASP   206      53.524  50.151  44.943  1.00  0.00           N
ATOM   3252  H   ASP   206      52.967  49.313  44.856  1.00  0.00           H
ATOM   3253  CA  ASP   206      54.746  50.167  45.742  1.00  0.00           C
ATOM   3254  HA  ASP   206      55.292  51.100  45.602  1.00  0.00           H
ATOM   3255  CB  ASP   206      54.264  50.185  47.189  1.00  0.00           C
ATOM   3256  HB2 ASP   206      53.608  51.024  47.423  1.00  0.00           H
ATOM   3257  HB3 ASP   206      53.780  49.218  47.329  1.00  0.00           H
ATOM   3258  CG  ASP   206      55.301  50.132  48.306  1.00  0.00           C
ATOM   3259  OD1 ASP   206      56.486  50.219  47.959  1.00  0.00           O
ATOM   3260  OD2 ASP   206      54.945  50.041  49.512  1.00  0.00           O
ATOM   3261  C   ASP   206      55.736  49.004  45.489  1.00  0.00           C
ATOM   3262  O   ASP   206      55.536  47.901  46.055  1.00  0.00           O
ATOM   3263  N   PRO   207      56.925  49.298  44.958  1.00  0.00           N
ATOM   3264  CD  PRO   207      57.181  50.450  44.182  1.00  0.00           C
ATOM   3265  HD2 PRO   207      56.907  51.401  44.639  1.00  0.00           H
ATOM   3266  HD3 PRO   207      56.639  50.414  43.237  1.00  0.00           H
ATOM   3267  CG  PRO   207      58.679  50.441  43.928  1.00  0.00           C
ATOM   3268  HG2 PRO   207      59.214  50.982  44.708  1.00  0.00           H
ATOM   3269  HG3 PRO   207      58.826  50.871  42.938  1.00  0.00           H
ATOM   3270  CB  PRO   207      59.076  48.969  43.787  1.00  0.00           C
ATOM   3271  HB2 PRO   207      60.049  48.853  44.265  1.00  0.00           H
ATOM   3272  HB3 PRO   207      59.277  48.615  42.776  1.00  0.00           H
ATOM   3273  CA  PRO   207      57.946  48.298  44.596  1.00  0.00           C
ATOM   3274  HA  PRO   207      57.475  47.510  44.011  1.00  0.00           H
ATOM   3275  C   PRO   207      58.607  47.643  45.816  1.00  0.00           C
ATOM   3276  O   PRO   207      59.363  46.683  45.637  1.00  0.00           O
ATOM   3277  N   GLU   208      58.355  48.097  47.022  1.00  0.00           N
ATOM   3278  H   GLU   208      57.723  48.877  47.135  1.00  0.00           H
ATOM   3279  CA  GLU   208      58.939  47.509  48.237  1.00  0.00           C
ATOM   3280  HA  GLU   208      59.916  47.061  48.053  1.00  0.00           H
ATOM   3281  CB  GLU   208      59.299  48.561  49.283  1.00  0.00           C
ATOM   3282  HB2 GLU   208      58.372  49.051  49.580  1.00  0.00           H
ATOM   3283  HB3 GLU   208      59.737  48.083  50.159  1.00  0.00           H
ATOM   3284  CG  GLU   208      60.335  49.597  48.744  1.00  0.00           C
ATOM   3285  HG2 GLU   208      61.078  49.092  48.127  1.00  0.00           H
ATOM   3286  HG3 GLU   208      59.868  50.392  48.162  1.00  0.00           H
ATOM   3287  CD  GLU   208      60.991  50.330  49.979  1.00  0.00           C
ATOM   3288  OE1 GLU   208      60.670  51.496  50.186  1.00  0.00           O
ATOM   3289  OE2 GLU   208      61.800  49.678  50.695  1.00  0.00           O
ATOM   3290  C   GLU   208      58.083  46.369  48.778  1.00  0.00           C
ATOM   3291  O   GLU   208      58.506  45.599  49.648  1.00  0.00           O
ATOM   3292  N   THR   209      56.862  46.248  48.200  1.00  0.00           N
ATOM   3293  H   THR   209      56.468  46.889  47.525  1.00  0.00           H
ATOM   3294  CA  THR   209      56.046  45.092  48.560  1.00  0.00           C
ATOM   3295  HA  THR   209      55.853  45.211  49.627  1.00  0.00           H
ATOM   3296  CB  THR   209      54.647  45.113  47.834  1.00  0.00           C
ATOM   3297  HB  THR   209      54.757  44.704  46.831  1.00  0.00           H
ATOM   3298  CG2 THR   209      53.679  44.168  48.521  1.00  0.00           C
ATOM   3299 HG21 THR   209      53.548  44.476  49.559  1.00  0.00           H
ATOM   3300 HG22 THR   209      53.951  43.112  48.533  1.00  0.00           H
ATOM   3301 HG23 THR   209      52.744  44.119  47.961  1.00  0.00           H
ATOM   3302  OG1 THR   209      53.971  46.374  47.919  1.00  0.00           O
ATOM   3303  HG1 THR   209      54.348  46.908  47.216  1.00  0.00           H
ATOM   3304  C   THR   209      56.738  43.737  48.308  1.00  0.00           C
ATOM   3305  O   THR   209      57.010  43.325  47.183  1.00  0.00           O
ATOM   3306  N   LYS   210      56.916  43.006  49.429  1.00  0.00           N
ATOM   3307  H   LYS   210      56.724  43.477  50.301  1.00  0.00           H
ATOM   3308  CA  LYS   210      57.474  41.694  49.463  1.00  0.00           C
ATOM   3309  HA  LYS   210      58.093  41.697  48.565  1.00  0.00           H
ATOM   3310  CB  LYS   210      58.535  41.496  50.563  1.00  0.00           C
ATOM   3311  HB2 LYS   210      57.950  41.278  51.456  1.00  0.00           H
ATOM   3312  HB3 LYS   210      59.065  40.570  50.343  1.00  0.00           H
ATOM   3313  CG  LYS   210      59.559  42.661  50.760  1.00  0.00           C
ATOM   3314  HG2 LYS   210      59.073  43.534  51.194  1.00  0.00           H
ATOM   3315  HG3 LYS   210      60.384  42.380  51.414  1.00  0.00           H
ATOM   3316  CD  LYS   210      60.339  43.011  49.485  1.00  0.00           C
ATOM   3317  HD2 LYS   210      60.845  42.128  49.096  1.00  0.00           H
ATOM   3318  HD3 LYS   210      59.613  43.295  48.723  1.00  0.00           H
ATOM   3319  CE  LYS   210      61.303  44.177  49.549  1.00  0.00           C
ATOM   3320  HE2 LYS   210      60.645  45.012  49.788  1.00  0.00           H
ATOM   3321  HE3 LYS   210      62.069  44.117  50.322  1.00  0.00           H
ATOM   3322  NZ  LYS   210      62.016  44.480  48.289  1.00  0.00           N
ATOM   3323  HZ1 LYS   210      62.462  45.384  48.233  1.00  0.00           H
ATOM   3324  HZ2 LYS   210      61.367  44.458  47.516  1.00  0.00           H
ATOM   3325  HZ3 LYS   210      62.648  43.704  48.151  1.00  0.00           H
ATOM   3326  C   LYS   210      56.423  40.516  49.382  1.00  0.00           C
ATOM   3327  O   LYS   210      56.721  39.541  48.697  1.00  0.00           O
ATOM   3328  N   MET   211      55.277  40.719  50.047  1.00  0.00           N
ATOM   3329  H   MET   211      55.258  41.598  50.544  1.00  0.00           H
ATOM   3330  CA  MET   211      54.146  39.785  50.205  1.00  0.00           C
ATOM   3331  HA  MET   211      53.970  39.391  49.204  1.00  0.00           H
ATOM   3332  CB  MET   211      54.485  38.642  51.197  1.00  0.00           C
ATOM   3333  HB2 MET   211      53.642  37.952  51.140  1.00  0.00           H
ATOM   3334  HB3 MET   211      55.369  38.085  50.889  1.00  0.00           H
ATOM   3335  CG  MET   211      54.659  39.211  52.649  1.00  0.00           C
ATOM   3336  HG2 MET   211      55.681  39.592  52.652  1.00  0.00           H
ATOM   3337  HG3 MET   211      53.910  39.977  52.848  1.00  0.00           H
ATOM   3338  SD  MET   211      54.463  38.028  53.927  1.00  0.00           S
ATOM   3339  CE  MET   211      52.735  37.511  53.787  1.00  0.00           C
ATOM   3340  HE1 MET   211      52.077  38.357  53.592  1.00  0.00           H
ATOM   3341  HE2 MET   211      52.727  36.874  52.903  1.00  0.00           H
ATOM   3342  HE3 MET   211      52.548  36.890  54.665  1.00  0.00           H
ATOM   3343  C   MET   211      52.918  40.647  50.620  1.00  0.00           C
ATOM   3344  O   MET   211      53.019  41.744  51.126  1.00  0.00           O
ATOM   3345  N   GLY   212      51.715  40.161  50.352  1.00  0.00           N
ATOM   3346  H   GLY   212      51.631  39.219  49.995  1.00  0.00           H
ATOM   3347  CA  GLY   212      50.458  40.643  50.835  1.00  0.00           C
ATOM   3348  HA2 GLY   212      50.680  41.427  51.559  1.00  0.00           H
ATOM   3349  HA3 GLY   212      49.820  41.046  50.048  1.00  0.00           H
ATOM   3350  C   GLY   212      49.792  39.678  51.780  1.00  0.00           C
ATOM   3351  O   GLY   212      50.113  38.526  51.715  1.00  0.00           O
ATOM   3352  N   VAL   213      48.880  40.123  52.591  1.00  0.00           N
ATOM   3353  H   VAL   213      48.667  41.108  52.522  1.00  0.00           H
ATOM   3354  CA  VAL   213      48.137  39.284  53.550  1.00  0.00           C
ATOM   3355  HA  VAL   213      47.904  38.354  53.030  1.00  0.00           H
ATOM   3356  CB  VAL   213      49.008  39.118  54.894  1.00  0.00           C
ATOM   3357  HB  VAL   213      49.895  38.527  54.674  1.00  0.00           H
ATOM   3358  CG1 VAL   213      49.416  40.513  55.481  1.00  0.00           C
ATOM   3359 HG11 VAL   213      48.573  41.203  55.477  1.00  0.00           H
ATOM   3360 HG12 VAL   213      49.970  40.499  56.420  1.00  0.00           H
ATOM   3361 HG13 VAL   213      50.232  40.927  54.891  1.00  0.00           H
ATOM   3362  CG2 VAL   213      48.386  38.415  56.100  1.00  0.00           C
ATOM   3363 HG21 VAL   213      49.126  38.342  56.899  1.00  0.00           H
ATOM   3364 HG22 VAL   213      47.985  37.448  55.795  1.00  0.00           H
ATOM   3365 HG23 VAL   213      47.550  39.022  56.445  1.00  0.00           H
ATOM   3366  C   VAL   213      46.750  39.881  53.888  1.00  0.00           C
ATOM   3367  O   VAL   213      46.424  41.066  53.700  1.00  0.00           O
ATOM   3368  N   ILE   214      45.820  38.997  54.313  1.00  0.00           N
ATOM   3369  H   ILE   214      46.201  38.062  54.278  1.00  0.00           H
ATOM   3370  CA  ILE   214      44.435  39.209  54.820  1.00  0.00           C
ATOM   3371  HA  ILE   214      44.351  40.289  54.931  1.00  0.00           H
ATOM   3372  CB  ILE   214      43.397  38.722  53.768  1.00  0.00           C
ATOM   3373  HB  ILE   214      43.711  37.698  53.566  1.00  0.00           H
ATOM   3374  CG2 ILE   214      41.945  38.716  54.231  1.00  0.00           C
ATOM   3375 HG21 ILE   214      41.922  38.088  55.121  1.00  0.00           H
ATOM   3376 HG22 ILE   214      41.219  38.417  53.475  1.00  0.00           H
ATOM   3377 HG23 ILE   214      41.791  39.772  54.453  1.00  0.00           H
ATOM   3378  CG1 ILE   214      43.555  39.532  52.467  1.00  0.00           C
ATOM   3379 HG12 ILE   214      43.713  40.590  52.676  1.00  0.00           H
ATOM   3380 HG13 ILE   214      44.502  39.266  51.996  1.00  0.00           H
ATOM   3381  CD1 ILE   214      42.438  39.285  51.466  1.00  0.00           C
ATOM   3382 HD11 ILE   214      42.755  39.916  50.635  1.00  0.00           H
ATOM   3383 HD12 ILE   214      41.514  39.724  51.843  1.00  0.00           H
ATOM   3384 HD13 ILE   214      42.313  38.221  51.266  1.00  0.00           H
ATOM   3385  C   ILE   214      44.276  38.694  56.260  1.00  0.00           C
ATOM   3386  O   ILE   214      44.516  37.518  56.619  1.00  0.00           O
ATOM   3387  N   PHE   215      43.685  39.564  57.103  1.00  0.00           N
ATOM   3388  H   PHE   215      43.662  40.528  56.804  1.00  0.00           H
ATOM   3389  CA  PHE   215      43.193  39.319  58.481  1.00  0.00           C
ATOM   3390  HA  PHE   215      43.233  38.252  58.700  1.00  0.00           H
ATOM   3391  CB  PHE   215      44.039  40.098  59.478  1.00  0.00           C
ATOM   3392  HB2 PHE   215      43.852  41.171  59.492  1.00  0.00           H
ATOM   3393  HB3 PHE   215      43.634  39.785  60.442  1.00  0.00           H
ATOM   3394  CG  PHE   215      45.553  39.801  59.441  1.00  0.00           C
ATOM   3395  CD1 PHE   215      46.152  38.720  60.122  1.00  0.00           C
ATOM   3396  HD1 PHE   215      45.534  37.910  60.480  1.00  0.00           H
ATOM   3397  CE1 PHE   215      47.593  38.788  60.298  1.00  0.00           C
ATOM   3398  HE1 PHE   215      48.217  38.033  60.753  1.00  0.00           H
ATOM   3399  CZ  PHE   215      48.338  39.875  59.710  1.00  0.00           C
ATOM   3400  HZ  PHE   215      49.415  39.851  59.781  1.00  0.00           H
ATOM   3401  CE2 PHE   215      47.654  40.887  59.103  1.00  0.00           C
ATOM   3402  HE2 PHE   215      48.313  41.706  58.857  1.00  0.00           H
ATOM   3403  CD2 PHE   215      46.268  40.828  58.926  1.00  0.00           C
ATOM   3404  HD2 PHE   215      45.790  41.614  58.361  1.00  0.00           H
ATOM   3405  C   PHE   215      41.687  39.603  58.601  1.00  0.00           C
ATOM   3406  O   PHE   215      41.267  40.489  59.414  1.00  0.00           O
ATOM   3407  N   GLY   216      40.768  38.961  57.804  1.00  0.00           N
ATOM   3408  H   GLY   216      41.167  38.376  57.085  1.00  0.00           H
ATOM   3409  CA  GLY   216      39.297  39.140  57.855  1.00  0.00           C
ATOM   3410  HA2 GLY   216      39.165  40.145  58.257  1.00  0.00           H
ATOM   3411  HA3 GLY   216      38.953  39.121  56.820  1.00  0.00           H
ATOM   3412  C   GLY   216      38.640  38.165  58.849  1.00  0.00           C
ATOM   3413  O   GLY   216      38.958  38.112  60.055  1.00  0.00           O
ATOM   3414  N   THR   217      37.791  37.342  58.355  1.00  0.00           N
ATOM   3415  H   THR   217      37.475  37.390  57.396  1.00  0.00           H
ATOM   3416  CA  THR   217      37.242  36.166  59.149  1.00  0.00           C
ATOM   3417  HA  THR   217      37.193  36.413  60.210  1.00  0.00           H
ATOM   3418  CB  THR   217      35.807  35.883  58.731  1.00  0.00           C
ATOM   3419  HB  THR   217      35.487  35.009  59.296  1.00  0.00           H
ATOM   3420  CG2 THR   217      34.921  37.100  59.175  1.00  0.00           C
ATOM   3421 HG21 THR   217      33.876  36.834  59.021  1.00  0.00           H
ATOM   3422 HG22 THR   217      35.172  37.932  58.516  1.00  0.00           H
ATOM   3423 HG23 THR   217      35.090  37.401  60.208  1.00  0.00           H
ATOM   3424  OG1 THR   217      35.626  35.639  57.325  1.00  0.00           O
ATOM   3425  HG1 THR   217      35.511  34.687  57.293  1.00  0.00           H
ATOM   3426  C   THR   217      38.157  34.940  59.103  1.00  0.00           C
ATOM   3427  O   THR   217      38.174  34.152  60.029  1.00  0.00           O
ATOM   3428  N   GLY   218      38.962  34.799  58.081  1.00  0.00           N
ATOM   3429  H   GLY   218      38.753  35.493  57.376  1.00  0.00           H
ATOM   3430  CA  GLY   218      40.129  33.882  58.030  1.00  0.00           C
ATOM   3431  HA2 GLY   218      40.100  33.197  58.876  1.00  0.00           H
ATOM   3432  HA3 GLY   218      39.819  33.269  57.184  1.00  0.00           H
ATOM   3433  C   GLY   218      41.568  34.445  57.970  1.00  0.00           C
ATOM   3434  O   GLY   218      41.812  35.606  58.186  1.00  0.00           O
ATOM   3435  N   VAL   219      42.579  33.630  57.610  1.00  0.00           N
ATOM   3436  H   VAL   219      42.381  32.682  57.326  1.00  0.00           H
ATOM   3437  CA  VAL   219      43.919  34.208  57.462  1.00  0.00           C
ATOM   3438  HA  VAL   219      43.824  35.259  57.189  1.00  0.00           H
ATOM   3439  CB  VAL   219      44.749  34.060  58.676  1.00  0.00           C
ATOM   3440  HB  VAL   219      45.725  34.509  58.490  1.00  0.00           H
ATOM   3441  CG1 VAL   219      44.301  34.751  60.021  1.00  0.00           C
ATOM   3442 HG11 VAL   219      44.061  35.797  59.827  1.00  0.00           H
ATOM   3443 HG12 VAL   219      43.405  34.301  60.451  1.00  0.00           H
ATOM   3444 HG13 VAL   219      45.067  34.649  60.788  1.00  0.00           H
ATOM   3445  CG2 VAL   219      45.221  32.617  59.004  1.00  0.00           C
ATOM   3446 HG21 VAL   219      45.785  32.555  59.935  1.00  0.00           H
ATOM   3447 HG22 VAL   219      46.018  32.352  58.309  1.00  0.00           H
ATOM   3448 HG23 VAL   219      44.455  31.842  58.961  1.00  0.00           H
ATOM   3449  C   VAL   219      44.680  33.596  56.256  1.00  0.00           C
ATOM   3450  O   VAL   219      44.572  32.357  55.974  1.00  0.00           O
ATOM   3451  N   ASN   220      45.430  34.422  55.539  1.00  0.00           N
ATOM   3452  H   ASN   220      45.556  35.356  55.902  1.00  0.00           H
ATOM   3453  CA  ASN   220      46.217  33.886  54.386  1.00  0.00           C
ATOM   3454  HA  ASN   220      46.717  32.959  54.669  1.00  0.00           H
ATOM   3455  CB  ASN   220      45.225  33.580  53.221  1.00  0.00           C
ATOM   3456  HB2 ASN   220      44.628  32.713  53.502  1.00  0.00           H
ATOM   3457  HB3 ASN   220      44.431  34.318  53.107  1.00  0.00           H
ATOM   3458  CG  ASN   220      45.871  33.215  51.943  1.00  0.00           C
ATOM   3459  OD1 ASN   220      46.940  32.595  51.915  1.00  0.00           O
ATOM   3460  ND2 ASN   220      45.187  33.562  50.923  1.00  0.00           N
ATOM   3461 HD21 ASN   220      44.288  33.976  51.124  1.00  0.00           H
ATOM   3462 HD22 ASN   220      45.575  33.530  49.991  1.00  0.00           H
ATOM   3463  C   ASN   220      47.198  35.044  53.887  1.00  0.00           C
ATOM   3464  O   ASN   220      46.806  36.202  53.959  1.00  0.00           O
ATOM   3465  N   GLY   221      48.358  34.589  53.322  1.00  0.00           N
ATOM   3466  H   GLY   221      48.387  33.618  53.045  1.00  0.00           H
ATOM   3467  CA  GLY   221      49.319  35.486  52.546  1.00  0.00           C
ATOM   3468  HA2 GLY   221      48.866  36.442  52.279  1.00  0.00           H
ATOM   3469  HA3 GLY   221      50.240  35.692  53.090  1.00  0.00           H
ATOM   3470  C   GLY   221      49.697  34.947  51.170  1.00  0.00           C
ATOM   3471  O   GLY   221      49.681  33.734  50.883  1.00  0.00           O
ATOM   3472  N   ALA   222      50.135  35.892  50.259  1.00  0.00           N
ATOM   3473  H   ALA   222      50.196  36.862  50.539  1.00  0.00           H
ATOM   3474  CA  ALA   222      50.649  35.655  48.939  1.00  0.00           C
ATOM   3475  HA  ALA   222      50.909  34.597  48.966  1.00  0.00           H
ATOM   3476  CB  ALA   222      49.505  35.925  47.979  1.00  0.00           C
ATOM   3477  HB1 ALA   222      49.436  37.006  47.855  1.00  0.00           H
ATOM   3478  HB2 ALA   222      48.666  35.536  48.556  1.00  0.00           H
ATOM   3479  HB3 ALA   222      49.926  35.471  47.083  1.00  0.00           H
ATOM   3480  C   ALA   222      51.926  36.513  48.636  1.00  0.00           C
ATOM   3481  O   ALA   222      51.977  37.630  49.062  1.00  0.00           O
ATOM   3482  N   TYR   223      52.849  35.987  47.867  1.00  0.00           N
ATOM   3483  H   TYR   223      52.609  35.114  47.419  1.00  0.00           H
ATOM   3484  CA  TYR   223      54.266  36.491  47.624  1.00  0.00           C
ATOM   3485  HA  TYR   223      54.245  37.578  47.550  1.00  0.00           H
ATOM   3486  CB  TYR   223      55.104  36.265  48.830  1.00  0.00           C
ATOM   3487  HB2 TYR   223      56.009  36.872  48.803  1.00  0.00           H
ATOM   3488  HB3 TYR   223      54.496  36.435  49.720  1.00  0.00           H
ATOM   3489  CG  TYR   223      55.613  34.802  48.923  1.00  0.00           C
ATOM   3490  CD1 TYR   223      54.745  33.726  49.083  1.00  0.00           C
ATOM   3491  HD1 TYR   223      53.686  33.857  49.251  1.00  0.00           H
ATOM   3492  CE1 TYR   223      55.199  32.415  49.033  1.00  0.00           C
ATOM   3493  HE1 TYR   223      54.539  31.563  49.103  1.00  0.00           H
ATOM   3494  CZ  TYR   223      56.597  32.204  49.053  1.00  0.00           C
ATOM   3495  OH  TYR   223      57.102  30.918  48.942  1.00  0.00           O
ATOM   3496  HH  TYR   223      57.921  30.918  48.440  1.00  0.00           H
ATOM   3497  CE2 TYR   223      57.452  33.311  48.939  1.00  0.00           C
ATOM   3498  HE2 TYR   223      58.500  33.052  48.946  1.00  0.00           H
ATOM   3499  CD2 TYR   223      56.963  34.604  48.958  1.00  0.00           C
ATOM   3500  HD2 TYR   223      57.689  35.390  49.103  1.00  0.00           H
ATOM   3501  C   TYR   223      55.002  35.990  46.344  1.00  0.00           C
ATOM   3502  O   TYR   223      54.624  34.951  45.849  1.00  0.00           O
ATOM   3503  N   TYR   224      56.026  36.703  45.841  1.00  0.00           N
ATOM   3504  H   TYR   224      56.200  37.576  46.318  1.00  0.00           H
ATOM   3505  CA  TYR   224      56.816  36.409  44.601  1.00  0.00           C
ATOM   3506  HA  TYR   224      56.320  35.755  43.884  1.00  0.00           H
ATOM   3507  CB  TYR   224      57.122  37.676  43.836  1.00  0.00           C
ATOM   3508  HB2 TYR   224      57.340  38.513  44.498  1.00  0.00           H
ATOM   3509  HB3 TYR   224      58.054  37.570  43.279  1.00  0.00           H
ATOM   3510  CG  TYR   224      56.062  38.046  42.870  1.00  0.00           C
ATOM   3511  CD1 TYR   224      56.288  37.545  41.573  1.00  0.00           C
ATOM   3512  HD1 TYR   224      57.119  36.918  41.287  1.00  0.00           H
ATOM   3513  CE1 TYR   224      55.236  37.820  40.608  1.00  0.00           C
ATOM   3514  HE1 TYR   224      55.376  37.449  39.603  1.00  0.00           H
ATOM   3515  CZ  TYR   224      54.109  38.611  40.884  1.00  0.00           C
ATOM   3516  OH  TYR   224      53.162  38.922  40.017  1.00  0.00           O
ATOM   3517  HH  TYR   224      53.465  38.686  39.137  1.00  0.00           H
ATOM   3518  CE2 TYR   224      53.904  39.062  42.182  1.00  0.00           C
ATOM   3519  HE2 TYR   224      53.041  39.675  42.392  1.00  0.00           H
ATOM   3520  CD2 TYR   224      54.869  38.779  43.192  1.00  0.00           C
ATOM   3521  HD2 TYR   224      54.701  39.238  44.155  1.00  0.00           H
ATOM   3522  C   TYR   224      58.124  35.630  44.885  1.00  0.00           C
ATOM   3523  O   TYR   224      59.123  36.205  45.268  1.00  0.00           O
ATOM   3524  N   ASP   225      58.054  34.333  44.615  1.00  0.00           N
ATOM   3525  H   ASP   225      57.175  34.057  44.202  1.00  0.00           H
ATOM   3526  CA  ASP   225      59.167  33.379  44.712  1.00  0.00           C
ATOM   3527  HA  ASP   225      59.994  33.874  45.220  1.00  0.00           H
ATOM   3528  CB  ASP   225      58.673  32.106  45.455  1.00  0.00           C
ATOM   3529  HB2 ASP   225      57.761  32.355  45.998  1.00  0.00           H
ATOM   3530  HB3 ASP   225      58.467  31.293  44.758  1.00  0.00           H
ATOM   3531  CG  ASP   225      59.771  31.514  46.334  1.00  0.00           C
ATOM   3532  OD1 ASP   225      60.989  31.822  46.169  1.00  0.00           O
ATOM   3533  OD2 ASP   225      59.399  30.781  47.258  1.00  0.00           O
ATOM   3534  C   ASP   225      59.679  33.079  43.233  1.00  0.00           C
ATOM   3535  O   ASP   225      59.172  33.604  42.233  1.00  0.00           O
ATOM   3536  N   VAL   226      60.719  32.227  43.180  1.00  0.00           N
ATOM   3537  H   VAL   226      61.002  31.927  44.103  1.00  0.00           H
ATOM   3538  CA  VAL   226      61.670  32.029  42.100  1.00  0.00           C
ATOM   3539  HA  VAL   226      61.371  32.691  41.288  1.00  0.00           H
ATOM   3540  CB  VAL   226      63.055  32.559  42.501  1.00  0.00           C
ATOM   3541  HB  VAL   226      62.929  33.624  42.700  1.00  0.00           H
ATOM   3542  CG1 VAL   226      63.657  31.831  43.755  1.00  0.00           C
ATOM   3543 HG11 VAL   226      64.622  32.259  44.026  1.00  0.00           H
ATOM   3544 HG12 VAL   226      63.187  32.117  44.695  1.00  0.00           H
ATOM   3545 HG13 VAL   226      63.873  30.768  43.645  1.00  0.00           H
ATOM   3546  CG2 VAL   226      64.109  32.341  41.418  1.00  0.00           C
ATOM   3547 HG21 VAL   226      64.989  32.922  41.697  1.00  0.00           H
ATOM   3548 HG22 VAL   226      63.691  32.693  40.474  1.00  0.00           H
ATOM   3549 HG23 VAL   226      64.320  31.297  41.190  1.00  0.00           H
ATOM   3550  C   VAL   226      61.689  30.604  41.585  1.00  0.00           C
ATOM   3551  O   VAL   226      61.856  29.697  42.365  1.00  0.00           O
ATOM   3552  N   CYS   227      61.507  30.273  40.296  1.00  0.00           N
ATOM   3553  H   CYS   227      61.276  31.008  39.643  1.00  0.00           H
ATOM   3554  CA  CYS   227      61.160  28.815  39.983  1.00  0.00           C
ATOM   3555  HA  CYS   227      60.290  28.594  40.602  1.00  0.00           H
ATOM   3556  CB  CYS   227      60.506  28.698  38.546  1.00  0.00           C
ATOM   3557  HB2 CYS   227      61.317  28.945  37.860  1.00  0.00           H
ATOM   3558  HB3 CYS   227      60.284  27.643  38.383  1.00  0.00           H
ATOM   3559  SG  CYS   227      59.039  29.786  38.252  1.00  0.00           S
ATOM   3560  HG  CYS   227      59.639  30.927  38.606  1.00  0.00           H
ATOM   3561  C   CYS   227      62.271  27.767  40.274  1.00  0.00           C
ATOM   3562  O   CYS   227      61.957  26.581  40.389  1.00  0.00           O
ATOM   3563  N   SER   228      63.520  28.163  40.515  1.00  0.00           N
ATOM   3564  H   SER   228      63.829  29.111  40.351  1.00  0.00           H
ATOM   3565  CA  SER   228      64.646  27.412  41.171  1.00  0.00           C
ATOM   3566  HA  SER   228      64.868  26.559  40.529  1.00  0.00           H
ATOM   3567  CB  SER   228      65.918  28.309  41.317  1.00  0.00           C
ATOM   3568  HB2 SER   228      66.324  28.672  40.373  1.00  0.00           H
ATOM   3569  HB3 SER   228      65.724  29.201  41.912  1.00  0.00           H
ATOM   3570  OG  SER   228      67.013  27.690  41.912  1.00  0.00           O
ATOM   3571  HG  SER   228      67.806  28.007  41.475  1.00  0.00           H
ATOM   3572  C   SER   228      64.246  26.871  42.571  1.00  0.00           C
ATOM   3573  O   SER   228      65.002  26.001  43.016  1.00  0.00           O
ATOM   3574  N   ASP   229      63.243  27.372  43.259  1.00  0.00           N
ATOM   3575  H   ASP   229      62.662  28.003  42.724  1.00  0.00           H
ATOM   3576  CA  ASP   229      62.848  26.900  44.618  1.00  0.00           C
ATOM   3577  HA  ASP   229      63.391  26.002  44.913  1.00  0.00           H
ATOM   3578  CB  ASP   229      63.375  27.837  45.659  1.00  0.00           C
ATOM   3579  HB2 ASP   229      62.873  28.799  45.544  1.00  0.00           H
ATOM   3580  HB3 ASP   229      63.033  27.475  46.629  1.00  0.00           H
ATOM   3581  CG  ASP   229      64.871  27.915  45.564  1.00  0.00           C
ATOM   3582  OD1 ASP   229      65.466  27.248  46.369  1.00  0.00           O
ATOM   3583  OD2 ASP   229      65.468  28.678  44.850  1.00  0.00           O
ATOM   3584  C   ASP   229      61.380  26.559  44.832  1.00  0.00           C
ATOM   3585  O   ASP   229      60.849  26.285  45.923  1.00  0.00           O
ATOM   3586  N   ILE   230      60.635  26.436  43.784  1.00  0.00           N
ATOM   3587  H   ILE   230      61.075  26.487  42.875  1.00  0.00           H
ATOM   3588  CA  ILE   230      59.245  26.079  43.787  1.00  0.00           C
ATOM   3589  HA  ILE   230      58.820  26.130  44.790  1.00  0.00           H
ATOM   3590  CB  ILE   230      58.341  26.981  42.917  1.00  0.00           C
ATOM   3591  HB  ILE   230      58.635  26.985  41.868  1.00  0.00           H
ATOM   3592  CG2 ILE   230      56.843  26.665  43.022  1.00  0.00           C
ATOM   3593 HG21 ILE   230      56.377  26.715  44.006  1.00  0.00           H
ATOM   3594 HG22 ILE   230      56.707  25.667  42.605  1.00  0.00           H
ATOM   3595 HG23 ILE   230      56.290  27.287  42.319  1.00  0.00           H
ATOM   3596  CG1 ILE   230      58.620  28.456  43.221  1.00  0.00           C
ATOM   3597 HG12 ILE   230      58.418  28.740  44.254  1.00  0.00           H
ATOM   3598 HG13 ILE   230      59.664  28.692  43.020  1.00  0.00           H
ATOM   3599  CD1 ILE   230      57.864  29.476  42.332  1.00  0.00           C
ATOM   3600 HD11 ILE   230      56.886  29.580  42.802  1.00  0.00           H
ATOM   3601 HD12 ILE   230      57.831  29.132  41.298  1.00  0.00           H
ATOM   3602 HD13 ILE   230      58.393  30.423  42.433  1.00  0.00           H
ATOM   3603  C   ILE   230      59.194  24.646  43.379  1.00  0.00           C
ATOM   3604  O   ILE   230      58.702  24.365  42.286  1.00  0.00           O
ATOM   3605  N   GLU   231      59.760  23.711  44.129  1.00  0.00           N
ATOM   3606  H   GLU   231      60.040  23.948  45.069  1.00  0.00           H
ATOM   3607  CA  GLU   231      60.054  22.273  43.774  1.00  0.00           C
ATOM   3608  HA  GLU   231      60.913  22.327  43.105  1.00  0.00           H
ATOM   3609  CB  GLU   231      60.475  21.592  45.055  1.00  0.00           C
ATOM   3610  HB2 GLU   231      61.097  22.277  45.632  1.00  0.00           H
ATOM   3611  HB3 GLU   231      59.546  21.416  45.595  1.00  0.00           H
ATOM   3612  CG  GLU   231      61.255  20.324  44.940  1.00  0.00           C
ATOM   3613  HG2 GLU   231      61.271  19.877  45.934  1.00  0.00           H
ATOM   3614  HG3 GLU   231      60.818  19.611  44.241  1.00  0.00           H
ATOM   3615  CD  GLU   231      62.702  20.611  44.526  1.00  0.00           C
ATOM   3616  OE1 GLU   231      63.338  21.671  44.748  1.00  0.00           O
ATOM   3617  OE2 GLU   231      63.271  19.656  43.969  1.00  0.00           O
ATOM   3618  C   GLU   231      58.928  21.567  43.008  1.00  0.00           C
ATOM   3619  O   GLU   231      59.176  20.895  42.000  1.00  0.00           O
ATOM   3620  N   LYS   232      57.672  21.860  43.347  1.00  0.00           N
ATOM   3621  H   LYS   232      57.568  22.398  44.195  1.00  0.00           H
ATOM   3622  CA  LYS   232      56.429  21.323  42.682  1.00  0.00           C
ATOM   3623  HA  LYS   232      56.382  20.247  42.847  1.00  0.00           H
ATOM   3624  CB  LYS   232      55.184  21.833  43.337  1.00  0.00           C
ATOM   3625  HB2 LYS   232      54.339  21.380  42.818  1.00  0.00           H
ATOM   3626  HB3 LYS   232      55.199  21.268  44.269  1.00  0.00           H
ATOM   3627  CG  LYS   232      54.977  23.393  43.596  1.00  0.00           C
ATOM   3628  HG2 LYS   232      55.970  23.735  43.885  1.00  0.00           H
ATOM   3629  HG3 LYS   232      54.552  23.989  42.788  1.00  0.00           H
ATOM   3630  CD  LYS   232      54.090  23.743  44.779  1.00  0.00           C
ATOM   3631  HD2 LYS   232      54.401  23.202  45.673  1.00  0.00           H
ATOM   3632  HD3 LYS   232      54.221  24.823  44.847  1.00  0.00           H
ATOM   3633  CE  LYS   232      52.650  23.283  44.494  1.00  0.00           C
ATOM   3634  HE2 LYS   232      52.369  23.795  43.574  1.00  0.00           H
ATOM   3635  HE3 LYS   232      52.568  22.251  44.154  1.00  0.00           H
ATOM   3636  NZ  LYS   232      51.667  23.508  45.571  1.00  0.00           N
ATOM   3637  HZ1 LYS   232      51.716  24.410  46.023  1.00  0.00           H
ATOM   3638  HZ2 LYS   232      51.916  22.849  46.294  1.00  0.00           H
ATOM   3639  HZ3 LYS   232      50.702  23.312  45.350  1.00  0.00           H
ATOM   3640  C   LYS   232      56.313  21.521  41.148  1.00  0.00           C
ATOM   3641  O   LYS   232      55.654  20.702  40.437  1.00  0.00           O
ATOM   3642  N   LEU   233      56.917  22.571  40.609  1.00  0.00           N
ATOM   3643  H   LEU   233      57.298  23.229  41.274  1.00  0.00           H
ATOM   3644  CA  LEU   233      56.967  22.929  39.153  1.00  0.00           C
ATOM   3645  HA  LEU   233      56.323  22.207  38.651  1.00  0.00           H
ATOM   3646  CB  LEU   233      56.601  24.422  39.042  1.00  0.00           C
ATOM   3647  HB2 LEU   233      57.314  24.952  39.675  1.00  0.00           H
ATOM   3648  HB3 LEU   233      56.657  24.587  37.966  1.00  0.00           H
ATOM   3649  CG  LEU   233      55.068  24.724  39.474  1.00  0.00           C
ATOM   3650  HG  LEU   233      54.884  24.217  40.421  1.00  0.00           H
ATOM   3651  CD1 LEU   233      54.639  26.180  39.600  1.00  0.00           C
ATOM   3652 HD11 LEU   233      55.106  26.518  40.525  1.00  0.00           H
ATOM   3653 HD12 LEU   233      53.555  26.269  39.651  1.00  0.00           H
ATOM   3654 HD13 LEU   233      54.890  26.793  38.734  1.00  0.00           H
ATOM   3655  CD2 LEU   233      54.054  24.063  38.553  1.00  0.00           C
ATOM   3656 HD21 LEU   233      53.948  24.650  37.641  1.00  0.00           H
ATOM   3657 HD22 LEU   233      54.219  23.001  38.374  1.00  0.00           H
ATOM   3658 HD23 LEU   233      53.093  24.243  39.034  1.00  0.00           H
ATOM   3659  C   LEU   233      58.275  22.599  38.496  1.00  0.00           C
ATOM   3660  O   LEU   233      58.566  23.046  37.349  1.00  0.00           O
ATOM   3661  N   GLN   234      59.201  21.922  39.194  1.00  0.00           N
ATOM   3662  H   GLN   234      59.021  21.732  40.169  1.00  0.00           H
ATOM   3663  CA  GLN   234      60.489  21.507  38.538  1.00  0.00           C
ATOM   3664  HA  GLN   234      60.974  22.351  38.046  1.00  0.00           H
ATOM   3665  CB  GLN   234      61.481  20.982  39.647  1.00  0.00           C
ATOM   3666  HB2 GLN   234      61.045  20.156  40.210  1.00  0.00           H
ATOM   3667  HB3 GLN   234      62.354  20.593  39.123  1.00  0.00           H
ATOM   3668  CG  GLN   234      61.994  22.154  40.496  1.00  0.00           C
ATOM   3669  HG2 GLN   234      61.148  22.671  40.951  1.00  0.00           H
ATOM   3670  HG3 GLN   234      62.484  21.656  41.332  1.00  0.00           H
ATOM   3671  CD  GLN   234      63.016  23.053  39.873  1.00  0.00           C
ATOM   3672  OE1 GLN   234      63.367  23.173  38.665  1.00  0.00           O
ATOM   3673  NE2 GLN   234      63.667  23.988  40.571  1.00  0.00           N
ATOM   3674 HE21 GLN   234      64.385  24.477  40.054  1.00  0.00           H
ATOM   3675 HE22 GLN   234      63.482  24.169  41.547  1.00  0.00           H
ATOM   3676  C   GLN   234      60.284  20.543  37.419  1.00  0.00           C
ATOM   3677  O   GLN   234      59.606  19.515  37.588  1.00  0.00           O
ATOM   3678  N   GLY   235      60.950  20.797  36.284  1.00  0.00           N
ATOM   3679  H   GLY   235      61.624  21.549  36.256  1.00  0.00           H
ATOM   3680  CA  GLY   235      60.870  20.014  35.081  1.00  0.00           C
ATOM   3681  HA2 GLY   235      61.747  20.166  34.453  1.00  0.00           H
ATOM   3682  HA3 GLY   235      60.923  18.935  35.233  1.00  0.00           H
ATOM   3683  C   GLY   235      59.565  20.227  34.242  1.00  0.00           C
ATOM   3684  O   GLY   235      59.469  19.764  33.111  1.00  0.00           O
ATOM   3685  N   LYS   236      58.528  20.927  34.800  1.00  0.00           N
ATOM   3686  H   LYS   236      58.618  21.281  35.742  1.00  0.00           H
ATOM   3687  CA  LYS   236      57.164  21.008  34.263  1.00  0.00           C
ATOM   3688  HA  LYS   236      56.923  20.236  33.532  1.00  0.00           H
ATOM   3689  CB  LYS   236      56.133  20.943  35.365  1.00  0.00           C
ATOM   3690  HB2 LYS   236      56.447  21.809  35.945  1.00  0.00           H
ATOM   3691  HB3 LYS   236      55.173  21.270  34.965  1.00  0.00           H
ATOM   3692  CG  LYS   236      55.969  19.702  36.273  1.00  0.00           C
ATOM   3693  HG2 LYS   236      56.889  19.398  36.771  1.00  0.00           H
ATOM   3694  HG3 LYS   236      55.267  19.917  37.080  1.00  0.00           H
ATOM   3695  CD  LYS   236      55.233  18.595  35.584  1.00  0.00           C
ATOM   3696  HD2 LYS   236      54.169  18.830  35.572  1.00  0.00           H
ATOM   3697  HD3 LYS   236      55.461  18.607  34.518  1.00  0.00           H
ATOM   3698  CE  LYS   236      55.442  17.202  36.213  1.00  0.00           C
ATOM   3699  HE2 LYS   236      56.445  17.018  36.597  1.00  0.00           H
ATOM   3700  HE3 LYS   236      54.655  17.045  36.952  1.00  0.00           H
ATOM   3701  NZ  LYS   236      55.192  16.178  35.243  1.00  0.00           N
ATOM   3702  HZ1 LYS   236      54.381  16.418  34.691  1.00  0.00           H
ATOM   3703  HZ2 LYS   236      55.107  15.247  35.627  1.00  0.00           H
ATOM   3704  HZ3 LYS   236      56.000  16.109  34.642  1.00  0.00           H
ATOM   3705  C   LYS   236      56.941  22.234  33.368  1.00  0.00           C
ATOM   3706  O   LYS   236      55.921  22.284  32.663  1.00  0.00           O
ATOM   3707  N   LEU   237      57.756  23.277  33.444  1.00  0.00           N
ATOM   3708  H   LEU   237      58.648  23.071  33.871  1.00  0.00           H
ATOM   3709  CA  LEU   237      57.618  24.532  32.686  1.00  0.00           C
ATOM   3710  HA  LEU   237      56.555  24.636  32.472  1.00  0.00           H
ATOM   3711  CB  LEU   237      58.040  25.708  33.554  1.00  0.00           C
ATOM   3712  HB2 LEU   237      59.042  25.387  33.839  1.00  0.00           H
ATOM   3713  HB3 LEU   237      57.966  26.615  32.954  1.00  0.00           H
ATOM   3714  CG  LEU   237      57.246  25.971  34.838  1.00  0.00           C
ATOM   3715  HG  LEU   237      57.617  25.202  35.517  1.00  0.00           H
ATOM   3716  CD1 LEU   237      57.497  27.295  35.518  1.00  0.00           C
ATOM   3717 HD11 LEU   237      57.108  28.152  34.969  1.00  0.00           H
ATOM   3718 HD12 LEU   237      58.544  27.597  35.559  1.00  0.00           H
ATOM   3719 HD13 LEU   237      57.108  27.175  36.529  1.00  0.00           H
ATOM   3720  CD2 LEU   237      55.744  25.934  34.651  1.00  0.00           C
ATOM   3721 HD21 LEU   237      55.144  26.174  35.529  1.00  0.00           H
ATOM   3722 HD22 LEU   237      55.484  26.650  33.872  1.00  0.00           H
ATOM   3723 HD23 LEU   237      55.352  24.942  34.428  1.00  0.00           H
ATOM   3724  C   LEU   237      58.471  24.499  31.399  1.00  0.00           C
ATOM   3725  O   LEU   237      59.302  23.614  31.267  1.00  0.00           O
ATOM   3726  N   SER   238      58.041  25.346  30.374  1.00  0.00           N
ATOM   3727  H   SER   238      57.388  26.093  30.564  1.00  0.00           H
ATOM   3728  CA  SER   238      58.758  25.463  29.089  1.00  0.00           C
ATOM   3729  HA  SER   238      58.749  24.460  28.664  1.00  0.00           H
ATOM   3730  CB  SER   238      57.921  26.523  28.328  1.00  0.00           C
ATOM   3731  HB2 SER   238      56.993  26.091  27.953  1.00  0.00           H
ATOM   3732  HB3 SER   238      57.878  27.398  28.977  1.00  0.00           H
ATOM   3733  OG  SER   238      58.544  26.871  27.120  1.00  0.00           O
ATOM   3734  HG  SER   238      58.590  27.829  27.066  1.00  0.00           H
ATOM   3735  C   SER   238      60.218  25.845  29.226  1.00  0.00           C
ATOM   3736  O   SER   238      60.592  26.574  30.106  1.00  0.00           O
ATOM   3737  N   ASP   239      61.048  25.336  28.276  1.00  0.00           N
ATOM   3738  H   ASP   239      60.793  24.744  27.499  1.00  0.00           H
ATOM   3739  CA  ASP   239      62.502  25.604  28.284  1.00  0.00           C
ATOM   3740  HA  ASP   239      62.977  25.333  29.227  1.00  0.00           H
ATOM   3741  CB  ASP   239      63.147  24.741  27.179  1.00  0.00           C
ATOM   3742  HB2 ASP   239      62.836  24.967  26.159  1.00  0.00           H
ATOM   3743  HB3 ASP   239      64.230  24.869  27.187  1.00  0.00           H
ATOM   3744  CG  ASP   239      62.891  23.274  27.395  1.00  0.00           C
ATOM   3745  OD1 ASP   239      62.921  22.880  28.563  1.00  0.00           O
ATOM   3746  OD2 ASP   239      62.761  22.471  26.444  1.00  0.00           O
ATOM   3747  C   ASP   239      62.895  27.070  28.107  1.00  0.00           C
ATOM   3748  O   ASP   239      63.984  27.549  28.357  1.00  0.00           O
ATOM   3749  N   ASP   240      61.972  27.931  27.634  1.00  0.00           N
ATOM   3750  H   ASP   240      61.134  27.657  27.142  1.00  0.00           H
ATOM   3751  CA  ASP   240      62.211  29.370  27.595  1.00  0.00           C
ATOM   3752  HA  ASP   240      63.199  29.549  27.168  1.00  0.00           H
ATOM   3753  CB  ASP   240      61.191  30.028  26.636  1.00  0.00           C
ATOM   3754  HB2 ASP   240      61.637  30.979  26.343  1.00  0.00           H
ATOM   3755  HB3 ASP   240      61.073  29.395  25.756  1.00  0.00           H
ATOM   3756  CG  ASP   240      59.824  30.308  27.140  1.00  0.00           C
ATOM   3757  OD1 ASP   240      58.955  29.411  26.956  1.00  0.00           O
ATOM   3758  OD2 ASP   240      59.532  31.407  27.703  1.00  0.00           O
ATOM   3759  C   ASP   240      62.228  30.024  29.000  1.00  0.00           C
ATOM   3760  O   ASP   240      62.669  31.174  29.118  1.00  0.00           O
ATOM   3761  N   ILE   241      61.717  29.340  29.965  1.00  0.00           N
ATOM   3762  H   ILE   241      61.392  28.423  29.697  1.00  0.00           H
ATOM   3763  CA  ILE   241      61.660  29.745  31.370  1.00  0.00           C
ATOM   3764  HA  ILE   241      61.642  30.832  31.452  1.00  0.00           H
ATOM   3765  CB  ILE   241      60.339  29.290  32.008  1.00  0.00           C
ATOM   3766  HB  ILE   241      60.286  28.203  31.939  1.00  0.00           H
ATOM   3767  CG2 ILE   241      60.334  29.681  33.575  1.00  0.00           C
ATOM   3768 HG21 ILE   241      60.883  28.895  34.092  1.00  0.00           H
ATOM   3769 HG22 ILE   241      59.312  29.785  33.938  1.00  0.00           H
ATOM   3770 HG23 ILE   241      60.900  30.613  33.623  1.00  0.00           H
ATOM   3771  CG1 ILE   241      59.075  29.872  31.295  1.00  0.00           C
ATOM   3772 HG12 ILE   241      59.011  30.902  31.646  1.00  0.00           H
ATOM   3773 HG13 ILE   241      59.154  29.984  30.213  1.00  0.00           H
ATOM   3774  CD1 ILE   241      57.813  29.274  31.667  1.00  0.00           C
ATOM   3775 HD11 ILE   241      57.871  28.214  31.424  1.00  0.00           H
ATOM   3776 HD12 ILE   241      57.021  29.833  31.169  1.00  0.00           H
ATOM   3777 HD13 ILE   241      57.570  29.439  32.717  1.00  0.00           H
ATOM   3778  C   ILE   241      62.836  29.231  32.182  1.00  0.00           C
ATOM   3779  O   ILE   241      62.798  28.072  32.588  1.00  0.00           O
ATOM   3780  N   PRO   242      63.899  30.015  32.359  1.00  0.00           N
ATOM   3781  CD  PRO   242      64.145  31.409  31.861  1.00  0.00           C
ATOM   3782  HD2 PRO   242      63.258  32.042  31.814  1.00  0.00           H
ATOM   3783  HD3 PRO   242      64.587  31.200  30.887  1.00  0.00           H
ATOM   3784  CG  PRO   242      65.119  31.923  32.829  1.00  0.00           C
ATOM   3785  HG2 PRO   242      64.586  32.153  33.751  1.00  0.00           H
ATOM   3786  HG3 PRO   242      65.642  32.812  32.476  1.00  0.00           H
ATOM   3787  CB  PRO   242      66.020  30.667  33.096  1.00  0.00           C
ATOM   3788  HB2 PRO   242      66.686  30.707  33.958  1.00  0.00           H
ATOM   3789  HB3 PRO   242      66.597  30.442  32.199  1.00  0.00           H
ATOM   3790  CA  PRO   242      64.955  29.576  33.242  1.00  0.00           C
ATOM   3791  HA  PRO   242      65.571  28.725  32.952  1.00  0.00           H
ATOM   3792  C   PRO   242      64.568  29.538  34.737  1.00  0.00           C
ATOM   3793  O   PRO   242      63.540  30.134  35.130  1.00  0.00           O
ATOM   3794  N   PRO   243      65.347  28.968  35.685  1.00  0.00           N
ATOM   3795  CD  PRO   243      66.551  28.196  35.535  1.00  0.00           C
ATOM   3796  HD2 PRO   243      67.385  28.851  35.786  1.00  0.00           H
ATOM   3797  HD3 PRO   243      66.608  27.944  34.477  1.00  0.00           H
ATOM   3798  CG  PRO   243      66.444  27.049  36.596  1.00  0.00           C
ATOM   3799  HG2 PRO   243      67.437  26.694  36.869  1.00  0.00           H
ATOM   3800  HG3 PRO   243      65.799  26.256  36.217  1.00  0.00           H
ATOM   3801  CB  PRO   243      65.800  27.740  37.777  1.00  0.00           C
ATOM   3802  HB2 PRO   243      66.586  28.245  38.340  1.00  0.00           H
ATOM   3803  HB3 PRO   243      65.127  27.153  38.401  1.00  0.00           H
ATOM   3804  CA  PRO   243      64.925  28.796  37.099  1.00  0.00           C
ATOM   3805  HA  PRO   243      63.874  28.515  37.172  1.00  0.00           H
ATOM   3806  C   PRO   243      65.044  30.080  37.801  1.00  0.00           C
ATOM   3807  O   PRO   243      64.736  30.082  38.969  1.00  0.00           O
ATOM   3808  N   SER   244      65.570  31.183  37.237  1.00  0.00           N
ATOM   3809  H   SER   244      65.975  31.071  36.318  1.00  0.00           H
ATOM   3810  CA  SER   244      65.656  32.472  37.938  1.00  0.00           C
ATOM   3811  HA  SER   244      65.832  32.350  39.007  1.00  0.00           H
ATOM   3812  CB  SER   244      66.686  33.476  37.368  1.00  0.00           C
ATOM   3813  HB2 SER   244      66.543  34.455  37.827  1.00  0.00           H
ATOM   3814  HB3 SER   244      67.715  33.209  37.613  1.00  0.00           H
ATOM   3815  OG  SER   244      66.414  33.439  35.977  1.00  0.00           O
ATOM   3816  HG  SER   244      66.716  34.261  35.587  1.00  0.00           H
ATOM   3817  C   SER   244      64.320  33.284  37.834  1.00  0.00           C
ATOM   3818  O   SER   244      64.114  34.359  38.441  1.00  0.00           O
ATOM   3819  N   ALA   245      63.409  32.831  36.975  1.00  0.00           N
ATOM   3820  H   ALA   245      63.536  31.945  36.507  1.00  0.00           H
ATOM   3821  CA  ALA   245      62.176  33.592  36.652  1.00  0.00           C
ATOM   3822  HA  ALA   245      62.356  34.654  36.485  1.00  0.00           H
ATOM   3823  CB  ALA   245      61.700  32.929  35.424  1.00  0.00           C
ATOM   3824  HB1 ALA   245      61.384  31.901  35.594  1.00  0.00           H
ATOM   3825  HB2 ALA   245      62.482  32.906  34.665  1.00  0.00           H
ATOM   3826  HB3 ALA   245      60.845  33.483  35.039  1.00  0.00           H
ATOM   3827  C   ALA   245      61.017  33.550  37.764  1.00  0.00           C
ATOM   3828  O   ALA   245      61.030  32.579  38.504  1.00  0.00           O
ATOM   3829  N   PRO   246      60.120  34.605  37.836  1.00  0.00           N
ATOM   3830  CD  PRO   246      60.194  35.807  37.068  1.00  0.00           C
ATOM   3831  HD2 PRO   246      60.237  35.644  35.992  1.00  0.00           H
ATOM   3832  HD3 PRO   246      61.099  36.340  37.360  1.00  0.00           H
ATOM   3833  CG  PRO   246      59.010  36.661  37.563  1.00  0.00           C
ATOM   3834  HG2 PRO   246      58.193  36.526  36.857  1.00  0.00           H
ATOM   3835  HG3 PRO   246      59.149  37.742  37.515  1.00  0.00           H
ATOM   3836  CB  PRO   246      58.666  36.101  38.897  1.00  0.00           C
ATOM   3837  HB2 PRO   246      57.588  36.090  39.060  1.00  0.00           H
ATOM   3838  HB3 PRO   246      59.042  36.710  39.720  1.00  0.00           H
ATOM   3839  CA  PRO   246      59.169  34.661  38.943  1.00  0.00           C
ATOM   3840  HA  PRO   246      59.607  34.627  39.941  1.00  0.00           H
ATOM   3841  C   PRO   246      58.004  33.714  38.840  1.00  0.00           C
ATOM   3842  O   PRO   246      57.694  33.147  37.791  1.00  0.00           O
ATOM   3843  N   MET   247      57.371  33.537  40.019  1.00  0.00           N
ATOM   3844  H   MET   247      57.874  33.831  40.844  1.00  0.00           H
ATOM   3845  CA  MET   247      55.974  33.046  40.159  1.00  0.00           C
ATOM   3846  HA  MET   247      55.463  33.464  39.292  1.00  0.00           H
ATOM   3847  CB  MET   247      55.971  31.511  39.967  1.00  0.00           C
ATOM   3848  HB2 MET   247      55.990  31.245  38.911  1.00  0.00           H
ATOM   3849  HB3 MET   247      56.901  31.137  40.396  1.00  0.00           H
ATOM   3850  CG  MET   247      54.807  30.639  40.526  1.00  0.00           C
ATOM   3851  HG2 MET   247      55.009  29.569  40.569  1.00  0.00           H
ATOM   3852  HG3 MET   247      54.641  30.970  41.552  1.00  0.00           H
ATOM   3853  SD  MET   247      53.261  30.750  39.602  1.00  0.00           S
ATOM   3854  CE  MET   247      53.677  29.603  38.264  1.00  0.00           C
ATOM   3855  HE1 MET   247      53.386  30.072  37.324  1.00  0.00           H
ATOM   3856  HE2 MET   247      54.725  29.306  38.312  1.00  0.00           H
ATOM   3857  HE3 MET   247      53.060  28.709  38.352  1.00  0.00           H
ATOM   3858  C   MET   247      55.356  33.492  41.475  1.00  0.00           C
ATOM   3859  O   MET   247      55.931  33.382  42.516  1.00  0.00           O
ATOM   3860  N   ALA   248      54.067  33.879  41.466  1.00  0.00           N
ATOM   3861  H   ALA   248      53.558  33.734  40.606  1.00  0.00           H
ATOM   3862  CA  ALA   248      53.331  34.224  42.659  1.00  0.00           C
ATOM   3863  HA  ALA   248      53.979  34.681  43.407  1.00  0.00           H
ATOM   3864  CB  ALA   248      52.285  35.318  42.180  1.00  0.00           C
ATOM   3865  HB1 ALA   248      52.086  36.045  42.967  1.00  0.00           H
ATOM   3866  HB2 ALA   248      51.389  34.758  41.910  1.00  0.00           H
ATOM   3867  HB3 ALA   248      52.596  35.911  41.320  1.00  0.00           H
ATOM   3868  C   ALA   248      52.708  32.976  43.242  1.00  0.00           C
ATOM   3869  O   ALA   248      52.173  32.164  42.536  1.00  0.00           O
ATOM   3870  N   ILE   249      52.748  32.824  44.567  1.00  0.00           N
ATOM   3871  H   ILE   249      53.477  33.432  44.908  1.00  0.00           H
ATOM   3872  CA  ILE   249      52.275  31.722  45.425  1.00  0.00           C
ATOM   3873  HA  ILE   249      51.813  30.973  44.783  1.00  0.00           H
ATOM   3874  CB  ILE   249      53.507  31.079  46.151  1.00  0.00           C
ATOM   3875  HB  ILE   249      54.028  31.872  46.688  1.00  0.00           H
ATOM   3876  CG2 ILE   249      53.061  30.093  47.249  1.00  0.00           C
ATOM   3877 HG21 ILE   249      52.259  29.468  46.856  1.00  0.00           H
ATOM   3878 HG22 ILE   249      52.702  30.668  48.102  1.00  0.00           H
ATOM   3879 HG23 ILE   249      53.880  29.462  47.594  1.00  0.00           H
ATOM   3880  CG1 ILE   249      54.529  30.480  45.236  1.00  0.00           C
ATOM   3881 HG12 ILE   249      54.746  31.107  44.372  1.00  0.00           H
ATOM   3882 HG13 ILE   249      55.446  30.306  45.799  1.00  0.00           H
ATOM   3883  CD1 ILE   249      54.021  29.163  44.614  1.00  0.00           C
ATOM   3884 HD11 ILE   249      53.923  28.360  45.345  1.00  0.00           H
ATOM   3885 HD12 ILE   249      54.701  28.729  43.880  1.00  0.00           H
ATOM   3886 HD13 ILE   249      53.032  29.244  44.158  1.00  0.00           H
ATOM   3887  C   ILE   249      51.276  32.383  46.356  1.00  0.00           C
ATOM   3888  O   ILE   249      51.535  33.420  46.980  1.00  0.00           O
ATOM   3889  N   ASN   250      50.143  31.721  46.414  1.00  0.00           N
ATOM   3890  H   ASN   250      50.094  30.882  45.855  1.00  0.00           H
ATOM   3891  CA  ASN   250      49.078  31.972  47.345  1.00  0.00           C
ATOM   3892  HA  ASN   250      49.375  32.838  47.937  1.00  0.00           H
ATOM   3893  CB  ASN   250      47.819  32.369  46.577  1.00  0.00           C
ATOM   3894  HB2 ASN   250      47.948  33.091  45.771  1.00  0.00           H
ATOM   3895  HB3 ASN   250      47.633  31.447  46.026  1.00  0.00           H
ATOM   3896  CG  ASN   250      46.600  32.621  47.522  1.00  0.00           C
ATOM   3897  OD1 ASN   250      46.756  33.239  48.568  1.00  0.00           O
ATOM   3898  ND2 ASN   250      45.426  32.235  47.130  1.00  0.00           N
ATOM   3899 HD21 ASN   250      45.405  31.609  46.337  1.00  0.00           H
ATOM   3900 HD22 ASN   250      44.649  32.608  47.655  1.00  0.00           H
ATOM   3901  C   ASN   250      48.971  30.754  48.337  1.00  0.00           C
ATOM   3902  O   ASN   250      48.870  29.608  47.946  1.00  0.00           O
ATOM   3903  N   CYS   251      49.141  31.090  49.646  1.00  0.00           N
ATOM   3904  H   CYS   251      49.095  32.065  49.907  1.00  0.00           H
ATOM   3905  CA  CYS   251      49.560  30.165  50.640  1.00  0.00           C
ATOM   3906  HA  CYS   251      50.340  29.576  50.157  1.00  0.00           H
ATOM   3907  CB  CYS   251      50.262  30.850  51.799  1.00  0.00           C
ATOM   3908  HB2 CYS   251      49.610  31.645  52.162  1.00  0.00           H
ATOM   3909  HB3 CYS   251      50.369  30.105  52.588  1.00  0.00           H
ATOM   3910  SG  CYS   251      51.827  31.374  51.120  1.00  0.00           S
ATOM   3911  HG  CYS   251      51.188  32.372  50.502  1.00  0.00           H
ATOM   3912  C   CYS   251      48.474  29.250  51.200  1.00  0.00           C
ATOM   3913  O   CYS   251      48.587  28.023  51.305  1.00  0.00           O
ATOM   3914  N   GLU   252      47.343  29.831  51.624  1.00  0.00           N
ATOM   3915  H   GLU   252      47.300  30.831  51.482  1.00  0.00           H
ATOM   3916  CA  GLU   252      46.274  29.121  52.379  1.00  0.00           C
ATOM   3917  HA  GLU   252      45.666  29.986  52.649  1.00  0.00           H
ATOM   3918  CB  GLU   252      45.335  28.293  51.470  1.00  0.00           C
ATOM   3919  HB2 GLU   252      45.799  27.326  51.273  1.00  0.00           H
ATOM   3920  HB3 GLU   252      44.480  27.994  52.077  1.00  0.00           H
ATOM   3921  CG  GLU   252      44.775  28.999  50.199  1.00  0.00           C
ATOM   3922  HG2 GLU   252      45.548  29.465  49.588  1.00  0.00           H
ATOM   3923  HG3 GLU   252      44.486  28.176  49.544  1.00  0.00           H
ATOM   3924  CD  GLU   252      43.661  30.065  50.448  1.00  0.00           C
ATOM   3925  OE1 GLU   252      43.569  30.744  51.521  1.00  0.00           O
ATOM   3926  OE2 GLU   252      42.851  30.157  49.509  1.00  0.00           O
ATOM   3927  C   GLU   252      46.677  28.563  53.723  1.00  0.00           C
ATOM   3928  O   GLU   252      46.203  27.548  54.167  1.00  0.00           O
ATOM   3929  N   TYR   253      47.706  29.109  54.313  1.00  0.00           N
ATOM   3930  H   TYR   253      48.053  29.941  53.859  1.00  0.00           H
ATOM   3931  CA  TYR   253      48.441  28.649  55.582  1.00  0.00           C
ATOM   3932  HA  TYR   253      48.638  27.587  55.437  1.00  0.00           H
ATOM   3933  CB  TYR   253      49.839  29.317  55.720  1.00  0.00           C
ATOM   3934  HB2 TYR   253      50.266  28.919  56.640  1.00  0.00           H
ATOM   3935  HB3 TYR   253      50.467  29.126  54.849  1.00  0.00           H
ATOM   3936  CG  TYR   253      49.713  30.820  55.899  1.00  0.00           C
ATOM   3937  CD1 TYR   253      48.771  31.422  56.810  1.00  0.00           C
ATOM   3938  HD1 TYR   253      48.133  30.818  57.437  1.00  0.00           H
ATOM   3939  CE1 TYR   253      48.732  32.802  56.888  1.00  0.00           C
ATOM   3940  HE1 TYR   253      47.894  33.210  57.436  1.00  0.00           H
ATOM   3941  CZ  TYR   253      49.662  33.579  56.105  1.00  0.00           C
ATOM   3942  OH  TYR   253      49.782  34.925  56.283  1.00  0.00           O
ATOM   3943  HH  TYR   253      48.918  35.318  56.421  1.00  0.00           H
ATOM   3944  CE2 TYR   253      50.784  33.003  55.460  1.00  0.00           C
ATOM   3945  HE2 TYR   253      51.657  33.494  55.053  1.00  0.00           H
ATOM   3946  CD2 TYR   253      50.777  31.634  55.356  1.00  0.00           C
ATOM   3947  HD2 TYR   253      51.499  31.136  54.727  1.00  0.00           H
ATOM   3948  C   TYR   253      47.580  28.531  56.835  1.00  0.00           C
ATOM   3949  O   TYR   253      48.094  28.201  57.897  1.00  0.00           O
ATOM   3950  N   GLY   254      46.266  28.801  56.772  1.00  0.00           N
ATOM   3951  H   GLY   254      45.877  29.214  55.937  1.00  0.00           H
ATOM   3952  CA  GLY   254      45.310  28.415  57.750  1.00  0.00           C
ATOM   3953  HA2 GLY   254      45.470  29.063  58.611  1.00  0.00           H
ATOM   3954  HA3 GLY   254      44.338  28.557  57.278  1.00  0.00           H
ATOM   3955  C   GLY   254      45.358  26.978  58.158  1.00  0.00           C
ATOM   3956  O   GLY   254      45.117  26.697  59.292  1.00  0.00           O
ATOM   3957  N   SER   255      45.893  26.051  57.283  1.00  0.00           N
ATOM   3958  H   SER   255      46.015  26.260  56.302  1.00  0.00           H
ATOM   3959  CA  SER   255      46.163  24.710  57.739  1.00  0.00           C
ATOM   3960  HA  SER   255      45.321  24.433  58.374  1.00  0.00           H
ATOM   3961  CB  SER   255      46.030  23.825  56.544  1.00  0.00           C
ATOM   3962  HB2 SER   255      46.464  22.826  56.590  1.00  0.00           H
ATOM   3963  HB3 SER   255      45.004  23.734  56.189  1.00  0.00           H
ATOM   3964  OG  SER   255      46.753  24.414  55.418  1.00  0.00           O
ATOM   3965  HG  SER   255      46.941  23.703  54.801  1.00  0.00           H
ATOM   3966  C   SER   255      47.548  24.505  58.447  1.00  0.00           C
ATOM   3967  O   SER   255      47.923  23.328  58.792  1.00  0.00           O
ATOM   3968  N   PHE   256      48.357  25.530  58.680  1.00  0.00           N
ATOM   3969  H   PHE   256      48.203  26.469  58.343  1.00  0.00           H
ATOM   3970  CA  PHE   256      49.458  25.274  59.535  1.00  0.00           C
ATOM   3971  HA  PHE   256      50.078  24.529  59.035  1.00  0.00           H
ATOM   3972  CB  PHE   256      50.392  26.489  59.572  1.00  0.00           C
ATOM   3973  HB2 PHE   256      50.637  26.810  58.559  1.00  0.00           H
ATOM   3974  HB3 PHE   256      49.705  27.246  59.949  1.00  0.00           H
ATOM   3975  CG  PHE   256      51.612  26.526  60.501  1.00  0.00           C
ATOM   3976  CD1 PHE   256      52.691  25.626  60.368  1.00  0.00           C
ATOM   3977  HD1 PHE   256      52.656  24.877  59.591  1.00  0.00           H
ATOM   3978  CE1 PHE   256      53.694  25.656  61.307  1.00  0.00           C
ATOM   3979  HE1 PHE   256      54.518  24.972  61.173  1.00  0.00           H
ATOM   3980  CZ  PHE   256      53.589  26.475  62.413  1.00  0.00           C
ATOM   3981  HZ  PHE   256      54.457  26.406  63.051  1.00  0.00           H
ATOM   3982  CE2 PHE   256      52.590  27.451  62.465  1.00  0.00           C
ATOM   3983  HE2 PHE   256      52.570  28.260  63.182  1.00  0.00           H
ATOM   3984  CD2 PHE   256      51.592  27.463  61.499  1.00  0.00           C
ATOM   3985  HD2 PHE   256      50.846  28.243  61.532  1.00  0.00           H
ATOM   3986  C   PHE   256      49.230  24.657  60.857  1.00  0.00           C
ATOM   3987  O   PHE   256      48.281  25.039  61.548  1.00  0.00           O
ATOM   3988  N   ASP   257      50.117  23.760  61.258  1.00  0.00           N
ATOM   3989  H   ASP   257      50.845  23.509  60.605  1.00  0.00           H
ATOM   3990  CA  ASP   257      50.151  23.062  62.541  1.00  0.00           C
ATOM   3991  HA  ASP   257      50.939  22.332  62.354  1.00  0.00           H
ATOM   3992  CB  ASP   257      50.575  23.979  63.731  1.00  0.00           C
ATOM   3993  HB2 ASP   257      51.199  24.776  63.324  1.00  0.00           H
ATOM   3994  HB3 ASP   257      49.644  24.423  64.085  1.00  0.00           H
ATOM   3995  CG  ASP   257      51.402  23.327  64.779  1.00  0.00           C
ATOM   3996  OD1 ASP   257      51.979  22.280  64.436  1.00  0.00           O
ATOM   3997  OD2 ASP   257      51.405  23.669  65.976  1.00  0.00           O
ATOM   3998  C   ASP   257      49.129  22.012  62.763  1.00  0.00           C
ATOM   3999  O   ASP   257      48.880  21.676  63.922  1.00  0.00           O
ATOM   4000  N   ASN   258      48.483  21.491  61.684  1.00  0.00           N
ATOM   4001  H   ASN   258      48.636  22.060  60.863  1.00  0.00           H
ATOM   4002  CA  ASN   258      47.472  20.473  61.727  1.00  0.00           C
ATOM   4003  HA  ASN   258      46.668  20.748  62.409  1.00  0.00           H
ATOM   4004  CB  ASN   258      46.903  20.215  60.300  1.00  0.00           C
ATOM   4005  HB2 ASN   258      47.694  20.231  59.550  1.00  0.00           H
ATOM   4006  HB3 ASN   258      46.386  19.257  60.333  1.00  0.00           H
ATOM   4007  CG  ASN   258      45.908  21.285  59.884  1.00  0.00           C
ATOM   4008  OD1 ASN   258      45.636  22.211  60.582  1.00  0.00           O
ATOM   4009  ND2 ASN   258      45.396  21.144  58.768  1.00  0.00           N
ATOM   4010 HD21 ASN   258      45.633  20.346  58.195  1.00  0.00           H
ATOM   4011 HD22 ASN   258      44.606  21.746  58.584  1.00  0.00           H
ATOM   4012  C   ASN   258      47.905  19.115  62.368  1.00  0.00           C
ATOM   4013  O   ASN   258      47.062  18.365  62.852  1.00  0.00           O
ATOM   4014  N   GLU   259      49.226  18.823  62.439  1.00  0.00           N
ATOM   4015  H   GLU   259      49.870  19.476  62.017  1.00  0.00           H
ATOM   4016  CA  GLU   259      49.719  17.674  63.228  1.00  0.00           C
ATOM   4017  HA  GLU   259      48.895  16.963  63.166  1.00  0.00           H
ATOM   4018  CB  GLU   259      51.095  17.144  62.598  1.00  0.00           C
ATOM   4019  HB2 GLU   259      51.563  16.553  63.386  1.00  0.00           H
ATOM   4020  HB3 GLU   259      50.944  16.496  61.735  1.00  0.00           H
ATOM   4021  CG  GLU   259      52.165  18.187  62.206  1.00  0.00           C
ATOM   4022  HG2 GLU   259      52.281  18.968  62.957  1.00  0.00           H
ATOM   4023  HG3 GLU   259      53.132  17.686  62.158  1.00  0.00           H
ATOM   4024  CD  GLU   259      51.860  18.821  60.853  1.00  0.00           C
ATOM   4025  OE1 GLU   259      51.741  20.041  60.767  1.00  0.00           O
ATOM   4026  OE2 GLU   259      51.677  18.057  59.894  1.00  0.00           O
ATOM   4027  C   GLU   259      49.855  17.977  64.800  1.00  0.00           C
ATOM   4028  O   GLU   259      49.967  17.057  65.576  1.00  0.00           O
ATOM   4029  N   HID   260      49.957  19.268  65.179  1.00  0.00           N
ATOM   4030  H   HID   260      49.858  19.953  64.442  1.00  0.00           H
ATOM   4031  CA  HID   260      50.135  19.861  66.565  1.00  0.00           C
ATOM   4032  HA  HID   260      50.057  20.936  66.405  1.00  0.00           H
ATOM   4033  CB  HID   260      49.006  19.447  67.457  1.00  0.00           C
ATOM   4034  HB2 HID   260      49.053  18.363  67.560  1.00  0.00           H
ATOM   4035  HB3 HID   260      49.162  19.843  68.461  1.00  0.00           H
ATOM   4036  CG  HID   260      47.590  19.838  67.018  1.00  0.00           C
ATOM   4037  ND1 HID   260      47.263  20.821  66.043  1.00  0.00           N
ATOM   4038  HD1 HID   260      47.800  21.291  65.330  1.00  0.00           H
ATOM   4039  CE1 HID   260      45.950  20.819  65.901  1.00  0.00           C
ATOM   4040  HE1 HID   260      45.276  21.410  65.300  1.00  0.00           H
ATOM   4041  NE2 HID   260      45.410  19.908  66.723  1.00  0.00           N
ATOM   4042  CD2 HID   260      46.398  19.303  67.434  1.00  0.00           C
ATOM   4043  HD2 HID   260      46.278  18.515  68.163  1.00  0.00           H
ATOM   4044  C   HID   260      51.498  19.628  67.158  1.00  0.00           C
ATOM   4045  O   HID   260      51.756  18.655  67.872  1.00  0.00           O
ATOM   4046  N   VAL   261      52.495  20.434  66.749  1.00  0.00           N
ATOM   4047  H   VAL   261      52.341  21.162  66.066  1.00  0.00           H
ATOM   4048  CA  VAL   261      53.862  20.343  67.146  1.00  0.00           C
ATOM   4049  HA  VAL   261      54.021  19.530  67.855  1.00  0.00           H
ATOM   4050  CB  VAL   261      54.629  19.892  65.942  1.00  0.00           C
ATOM   4051  HB  VAL   261      54.603  20.717  65.230  1.00  0.00           H
ATOM   4052  CG1 VAL   261      56.149  19.761  66.201  1.00  0.00           C
ATOM   4053 HG11 VAL   261      56.592  20.751  66.303  1.00  0.00           H
ATOM   4054 HG12 VAL   261      56.315  19.295  67.173  1.00  0.00           H
ATOM   4055 HG13 VAL   261      56.530  19.165  65.371  1.00  0.00           H
ATOM   4056  CG2 VAL   261      54.001  18.578  65.318  1.00  0.00           C
ATOM   4057 HG21 VAL   261      54.475  18.335  64.367  1.00  0.00           H
ATOM   4058 HG22 VAL   261      52.913  18.628  65.287  1.00  0.00           H
ATOM   4059 HG23 VAL   261      54.161  17.839  66.104  1.00  0.00           H
ATOM   4060  C   VAL   261      54.459  21.598  67.701  1.00  0.00           C
ATOM   4061  O   VAL   261      55.332  21.423  68.565  1.00  0.00           O
ATOM   4062  N   VAL   262      54.095  22.831  67.289  1.00  0.00           N
ATOM   4063  H   VAL   262      53.375  22.837  66.579  1.00  0.00           H
ATOM   4064  CA  VAL   262      54.653  24.014  67.919  1.00  0.00           C
ATOM   4065  HA  VAL   262      55.493  23.720  68.549  1.00  0.00           H
ATOM   4066  CB  VAL   262      55.418  24.702  66.844  1.00  0.00           C
ATOM   4067  HB  VAL   262      55.564  25.695  67.269  1.00  0.00           H
ATOM   4068  CG1 VAL   262      56.870  24.199  66.610  1.00  0.00           C
ATOM   4069 HG11 VAL   262      56.752  23.229  66.127  1.00  0.00           H
ATOM   4070 HG12 VAL   262      57.265  24.992  65.975  1.00  0.00           H
ATOM   4071 HG13 VAL   262      57.440  24.140  67.538  1.00  0.00           H
ATOM   4072  CG2 VAL   262      54.759  24.998  65.493  1.00  0.00           C
ATOM   4073 HG21 VAL   262      53.694  25.196  65.608  1.00  0.00           H
ATOM   4074 HG22 VAL   262      54.766  24.089  64.892  1.00  0.00           H
ATOM   4075 HG23 VAL   262      55.357  25.736  64.957  1.00  0.00           H
ATOM   4076  C   VAL   262      53.706  25.037  68.651  1.00  0.00           C
ATOM   4077  O   VAL   262      54.197  25.680  69.618  1.00  0.00           O
ATOM   4078  N   LEU   263      52.449  25.174  68.191  1.00  0.00           N
ATOM   4079  H   LEU   263      52.182  24.556  67.438  1.00  0.00           H
ATOM   4080  CA  LEU   263      51.528  26.199  68.799  1.00  0.00           C
ATOM   4081  HA  LEU   263      52.194  27.062  68.793  1.00  0.00           H
ATOM   4082  CB  LEU   263      50.348  26.501  67.915  1.00  0.00           C
ATOM   4083  HB2 LEU   263      49.661  25.656  67.848  1.00  0.00           H
ATOM   4084  HB3 LEU   263      49.862  27.371  68.357  1.00  0.00           H
ATOM   4085  CG  LEU   263      50.698  26.844  66.428  1.00  0.00           C
ATOM   4086  HG  LEU   263      51.260  26.110  65.849  1.00  0.00           H
ATOM   4087  CD1 LEU   263      49.358  26.967  65.657  1.00  0.00           C
ATOM   4088 HD11 LEU   263      49.509  27.029  64.580  1.00  0.00           H
ATOM   4089 HD12 LEU   263      48.819  27.864  65.964  1.00  0.00           H
ATOM   4090 HD13 LEU   263      48.733  26.104  65.890  1.00  0.00           H
ATOM   4091  CD2 LEU   263      51.455  28.199  66.284  1.00  0.00           C
ATOM   4092 HD21 LEU   263      51.861  28.284  65.275  1.00  0.00           H
ATOM   4093 HD22 LEU   263      50.797  29.050  66.462  1.00  0.00           H
ATOM   4094 HD23 LEU   263      52.253  28.303  67.018  1.00  0.00           H
ATOM   4095  C   LEU   263      51.117  25.912  70.304  1.00  0.00           C
ATOM   4096  O   LEU   263      50.769  24.766  70.636  1.00  0.00           O
ATOM   4097  N   PRO   264      51.128  26.876  71.280  1.00  0.00           N
ATOM   4098  CD  PRO   264      51.744  28.202  71.054  1.00  0.00           C
ATOM   4099  HD2 PRO   264      51.076  28.759  70.397  1.00  0.00           H
ATOM   4100  HD3 PRO   264      52.726  28.319  70.599  1.00  0.00           H
ATOM   4101  CG  PRO   264      51.888  28.885  72.448  1.00  0.00           C
ATOM   4102  HG2 PRO   264      51.168  29.687  72.613  1.00  0.00           H
ATOM   4103  HG3 PRO   264      52.873  29.332  72.590  1.00  0.00           H
ATOM   4104  CB  PRO   264      51.646  27.813  73.456  1.00  0.00           C
ATOM   4105  HB2 PRO   264      51.195  28.275  74.334  1.00  0.00           H
ATOM   4106  HB3 PRO   264      52.609  27.389  73.740  1.00  0.00           H
ATOM   4107  CA  PRO   264      50.793  26.785  72.656  1.00  0.00           C
ATOM   4108  HA  PRO   264      51.167  25.811  72.970  1.00  0.00           H
ATOM   4109  C   PRO   264      49.272  26.873  72.869  1.00  0.00           C
ATOM   4110  O   PRO   264      48.762  27.969  73.147  1.00  0.00           O
ATOM   4111  N   ARG   265      48.545  25.727  72.613  1.00  0.00           N
ATOM   4112  H   ARG   265      49.009  24.900  72.265  1.00  0.00           H
ATOM   4113  CA  ARG   265      47.063  25.665  72.743  1.00  0.00           C
ATOM   4114  HA  ARG   265      46.673  26.569  72.274  1.00  0.00           H
ATOM   4115  CB  ARG   265      46.470  24.454  72.012  1.00  0.00           C
ATOM   4116  HB2 ARG   265      46.959  23.549  72.374  1.00  0.00           H
ATOM   4117  HB3 ARG   265      45.420  24.304  72.265  1.00  0.00           H
ATOM   4118  CG  ARG   265      46.601  24.618  70.448  1.00  0.00           C
ATOM   4119  HG2 ARG   265      46.625  25.688  70.244  1.00  0.00           H
ATOM   4120  HG3 ARG   265      47.563  24.193  70.159  1.00  0.00           H
ATOM   4121  CD  ARG   265      45.459  24.034  69.656  1.00  0.00           C
ATOM   4122  HD2 ARG   265      44.480  24.476  69.838  1.00  0.00           H
ATOM   4123  HD3 ARG   265      45.695  24.314  68.629  1.00  0.00           H
ATOM   4124  NE  ARG   265      45.351  22.577  69.745  1.00  0.00           N
ATOM   4125  HE  ARG   265      45.847  22.084  70.473  1.00  0.00           H
ATOM   4126  CZ  ARG   265      44.432  21.715  69.312  1.00  0.00           C
ATOM   4127  NH1 ARG   265      43.402  22.055  68.587  1.00  0.00           N
ATOM   4128 HH11 ARG   265      43.335  22.989  68.211  1.00  0.00           H
ATOM   4129 HH12 ARG   265      42.971  21.292  68.085  1.00  0.00           H
ATOM   4130  NH2 ARG   265      44.388  20.464  69.655  1.00  0.00           N
ATOM   4131 HH21 ARG   265      44.970  20.045  70.367  1.00  0.00           H
ATOM   4132 HH22 ARG   265      43.653  19.858  69.319  1.00  0.00           H
ATOM   4133  C   ARG   265      46.745  25.679  74.230  1.00  0.00           C
ATOM   4134  O   ARG   265      47.194  24.747  74.859  1.00  0.00           O
ATOM   4135  N   THR   266      45.857  26.503  74.698  1.00  0.00           N
ATOM   4136  H   THR   266      45.608  27.238  74.050  1.00  0.00           H
ATOM   4137  CA  THR   266      45.087  26.339  75.920  1.00  0.00           C
ATOM   4138  HA  THR   266      45.805  26.117  76.709  1.00  0.00           H
ATOM   4139  CB  THR   266      44.328  27.621  76.182  1.00  0.00           C
ATOM   4140  HB  THR   266      43.626  27.469  77.001  1.00  0.00           H
ATOM   4141  CG2 THR   266      45.199  28.814  76.578  1.00  0.00           C
ATOM   4142 HG21 THR   266      45.059  29.148  77.606  1.00  0.00           H
ATOM   4143 HG22 THR   266      44.948  29.716  76.020  1.00  0.00           H
ATOM   4144 HG23 THR   266      46.241  28.514  76.464  1.00  0.00           H
ATOM   4145  OG1 THR   266      43.473  28.008  75.151  1.00  0.00           O
ATOM   4146  HG1 THR   266      44.102  28.344  74.508  1.00  0.00           H
ATOM   4147  C   THR   266      44.051  25.200  75.742  1.00  0.00           C
ATOM   4148  O   THR   266      43.693  24.849  74.605  1.00  0.00           O
ATOM   4149  N   LYS   267      43.510  24.678  76.870  1.00  0.00           N
ATOM   4150  H   LYS   267      43.972  24.898  77.740  1.00  0.00           H
ATOM   4151  CA  LYS   267      42.252  23.980  76.952  1.00  0.00           C
ATOM   4152  HA  LYS   267      42.372  23.037  76.418  1.00  0.00           H
ATOM   4153  CB  LYS   267      41.853  23.792  78.421  1.00  0.00           C
ATOM   4154  HB2 LYS   267      40.942  23.209  78.290  1.00  0.00           H
ATOM   4155  HB3 LYS   267      42.686  23.251  78.870  1.00  0.00           H
ATOM   4156  CG  LYS   267      41.505  24.904  79.332  1.00  0.00           C
ATOM   4157  HG2 LYS   267      42.219  25.722  79.415  1.00  0.00           H
ATOM   4158  HG3 LYS   267      40.471  25.168  79.111  1.00  0.00           H
ATOM   4159  CD  LYS   267      41.374  24.475  80.809  1.00  0.00           C
ATOM   4160  HD2 LYS   267      40.823  23.555  80.999  1.00  0.00           H
ATOM   4161  HD3 LYS   267      42.346  24.203  81.221  1.00  0.00           H
ATOM   4162  CE  LYS   267      40.770  25.566  81.646  1.00  0.00           C
ATOM   4163  HE2 LYS   267      41.579  25.974  82.252  1.00  0.00           H
ATOM   4164  HE3 LYS   267      40.335  26.331  81.003  1.00  0.00           H
ATOM   4165  NZ  LYS   267      39.725  25.051  82.603  1.00  0.00           N
ATOM   4166  HZ1 LYS   267      39.422  25.778  83.234  1.00  0.00           H
ATOM   4167  HZ2 LYS   267      40.155  24.329  83.165  1.00  0.00           H
ATOM   4168  HZ3 LYS   267      38.902  24.685  82.147  1.00  0.00           H
ATOM   4169  C   LYS   267      41.091  24.650  76.181  1.00  0.00           C
ATOM   4170  O   LYS   267      40.276  23.953  75.552  1.00  0.00           O
ATOM   4171  N   TYR   268      41.038  25.938  76.054  1.00  0.00           N
ATOM   4172  H   TYR   268      41.643  26.560  76.570  1.00  0.00           H
ATOM   4173  CA  TYR   268      40.061  26.663  75.228  1.00  0.00           C
ATOM   4174  HA  TYR   268      39.072  26.296  75.501  1.00  0.00           H
ATOM   4175  CB  TYR   268      40.088  28.219  75.574  1.00  0.00           C
ATOM   4176  HB2 TYR   268      40.906  28.689  75.030  1.00  0.00           H
ATOM   4177  HB3 TYR   268      39.136  28.608  75.211  1.00  0.00           H
ATOM   4178  CG  TYR   268      40.241  28.590  77.109  1.00  0.00           C
ATOM   4179  CD1 TYR   268      39.470  27.882  78.053  1.00  0.00           C
ATOM   4180  HD1 TYR   268      38.589  27.304  77.816  1.00  0.00           H
ATOM   4181  CE1 TYR   268      39.748  28.139  79.419  1.00  0.00           C
ATOM   4182  HE1 TYR   268      39.233  27.682  80.251  1.00  0.00           H
ATOM   4183  CZ  TYR   268      40.835  28.959  79.823  1.00  0.00           C
ATOM   4184  OH  TYR   268      41.203  29.013  81.123  1.00  0.00           O
ATOM   4185  HH  TYR   268      40.594  28.678  81.784  1.00  0.00           H
ATOM   4186  CE2 TYR   268      41.699  29.526  78.825  1.00  0.00           C
ATOM   4187  HE2 TYR   268      42.520  30.184  79.068  1.00  0.00           H
ATOM   4188  CD2 TYR   268      41.374  29.316  77.486  1.00  0.00           C
ATOM   4189  HD2 TYR   268      41.987  29.751  76.711  1.00  0.00           H
ATOM   4190  C   TYR   268      40.246  26.482  73.741  1.00  0.00           C
ATOM   4191  O   TYR   268      39.300  26.131  73.047  1.00  0.00           O
ATOM   4192  N   ASP   269      41.454  26.711  73.273  1.00  0.00           N
ATOM   4193  H   ASP   269      42.217  27.110  73.798  1.00  0.00           H
ATOM   4194  CA  ASP   269      41.809  26.514  71.861  1.00  0.00           C
ATOM   4195  HA  ASP   269      41.182  27.232  71.331  1.00  0.00           H
ATOM   4196  CB  ASP   269      43.333  26.885  71.693  1.00  0.00           C
ATOM   4197  HB2 ASP   269      43.954  26.150  72.206  1.00  0.00           H
ATOM   4198  HB3 ASP   269      43.493  26.785  70.620  1.00  0.00           H
ATOM   4199  CG  ASP   269      43.692  28.279  72.151  1.00  0.00           C
ATOM   4200  OD1 ASP   269      42.899  29.230  71.833  1.00  0.00           O
ATOM   4201  OD2 ASP   269      44.732  28.529  72.800  1.00  0.00           O
ATOM   4202  C   ASP   269      41.546  24.979  71.431  1.00  0.00           C
ATOM   4203  O   ASP   269      41.135  24.746  70.284  1.00  0.00           O
ATOM   4204  N   ILE   270      41.648  24.069  72.390  1.00  0.00           N
ATOM   4205  H   ILE   270      42.026  24.367  73.278  1.00  0.00           H
ATOM   4206  CA  ILE   270      41.347  22.607  72.294  1.00  0.00           C
ATOM   4207  HA  ILE   270      41.782  22.067  71.453  1.00  0.00           H
ATOM   4208  CB  ILE   270      41.906  21.898  73.631  1.00  0.00           C
ATOM   4209  HB  ILE   270      41.761  22.584  74.466  1.00  0.00           H
ATOM   4210  CG2 ILE   270      41.140  20.615  74.103  1.00  0.00           C
ATOM   4211 HG21 ILE   270      40.982  19.914  73.284  1.00  0.00           H
ATOM   4212 HG22 ILE   270      40.166  20.841  74.538  1.00  0.00           H
ATOM   4213 HG23 ILE   270      41.701  20.113  74.891  1.00  0.00           H
ATOM   4214  CG1 ILE   270      43.470  21.749  73.429  1.00  0.00           C
ATOM   4215 HG12 ILE   270      43.534  21.031  72.611  1.00  0.00           H
ATOM   4216 HG13 ILE   270      43.882  22.723  73.170  1.00  0.00           H
ATOM   4217  CD1 ILE   270      44.225  21.171  74.653  1.00  0.00           C
ATOM   4218 HD11 ILE   270      45.248  21.092  74.286  1.00  0.00           H
ATOM   4219 HD12 ILE   270      43.943  20.180  75.010  1.00  0.00           H
ATOM   4220 HD13 ILE   270      44.104  21.861  75.488  1.00  0.00           H
ATOM   4221  C   ILE   270      39.861  22.318  72.249  1.00  0.00           C
ATOM   4222  O   ILE   270      39.464  21.367  71.471  1.00  0.00           O
ATOM   4223  N   THR   271      39.120  23.136  72.979  1.00  0.00           N
ATOM   4224  H   THR   271      39.597  23.865  73.492  1.00  0.00           H
ATOM   4225  CA  THR   271      37.653  23.108  73.150  1.00  0.00           C
ATOM   4226  HA  THR   271      37.347  22.066  73.223  1.00  0.00           H
ATOM   4227  CB  THR   271      37.250  23.771  74.474  1.00  0.00           C
ATOM   4228  HB  THR   271      37.752  24.738  74.514  1.00  0.00           H
ATOM   4229  CG2 THR   271      35.714  23.841  74.774  1.00  0.00           C
ATOM   4230 HG21 THR   271      35.186  24.483  74.068  1.00  0.00           H
ATOM   4231 HG22 THR   271      35.684  24.318  75.753  1.00  0.00           H
ATOM   4232 HG23 THR   271      35.315  22.835  74.639  1.00  0.00           H
ATOM   4233  OG1 THR   271      37.745  23.011  75.556  1.00  0.00           O
ATOM   4234  HG1 THR   271      38.662  23.268  75.674  1.00  0.00           H
ATOM   4235  C   THR   271      36.955  23.794  71.936  1.00  0.00           C
ATOM   4236  O   THR   271      35.984  23.197  71.486  1.00  0.00           O
ATOM   4237  N   ILE   272      37.400  24.924  71.346  1.00  0.00           N
ATOM   4238  H   ILE   272      38.059  25.497  71.855  1.00  0.00           H
ATOM   4239  CA  ILE   272      36.904  25.567  70.157  1.00  0.00           C
ATOM   4240  HA  ILE   272      35.820  25.666  70.232  1.00  0.00           H
ATOM   4241  CB  ILE   272      37.683  26.924  69.975  1.00  0.00           C
ATOM   4242  HB  ILE   272      38.728  26.831  70.274  1.00  0.00           H
ATOM   4243  CG2 ILE   272      37.775  27.393  68.528  1.00  0.00           C
ATOM   4244 HG21 ILE   272      37.925  28.471  68.558  1.00  0.00           H
ATOM   4245 HG22 ILE   272      36.827  27.262  68.008  1.00  0.00           H
ATOM   4246 HG23 ILE   272      38.530  26.866  67.943  1.00  0.00           H
ATOM   4247  CG1 ILE   272      36.966  27.979  70.931  1.00  0.00           C
ATOM   4248 HG12 ILE   272      36.085  28.349  70.406  1.00  0.00           H
ATOM   4249 HG13 ILE   272      36.678  27.634  71.924  1.00  0.00           H
ATOM   4250  CD1 ILE   272      37.908  29.186  71.152  1.00  0.00           C
ATOM   4251 HD11 ILE   272      37.449  30.091  70.756  1.00  0.00           H
ATOM   4252 HD12 ILE   272      38.822  29.020  70.583  1.00  0.00           H
ATOM   4253 HD13 ILE   272      38.239  29.254  72.189  1.00  0.00           H
ATOM   4254  C   ILE   272      37.127  24.601  68.978  1.00  0.00           C
ATOM   4255  O   ILE   272      36.165  24.405  68.180  1.00  0.00           O
ATOM   4256  N   ASP   273      38.215  23.778  69.038  1.00  0.00           N
ATOM   4257  H   ASP   273      38.854  23.934  69.804  1.00  0.00           H
ATOM   4258  CA  ASP   273      38.689  22.935  67.941  1.00  0.00           C
ATOM   4259  HA  ASP   273      38.633  23.441  66.977  1.00  0.00           H
ATOM   4260  CB  ASP   273      40.115  22.480  68.208  1.00  0.00           C
ATOM   4261  HB2 ASP   273      40.720  23.382  68.301  1.00  0.00           H
ATOM   4262  HB3 ASP   273      40.230  21.949  69.152  1.00  0.00           H
ATOM   4263  CG  ASP   273      40.751  21.679  67.021  1.00  0.00           C
ATOM   4264  OD1 ASP   273      40.338  21.994  65.855  1.00  0.00           O
ATOM   4265  OD2 ASP   273      41.522  20.712  67.177  1.00  0.00           O
ATOM   4266  C   ASP   273      37.730  21.686  67.867  1.00  0.00           C
ATOM   4267  O   ASP   273      37.198  21.403  66.800  1.00  0.00           O
ATOM   4268  N   GLU   274      37.364  21.092  68.955  1.00  0.00           N
ATOM   4269  H   GLU   274      37.978  21.311  69.726  1.00  0.00           H
ATOM   4270  CA  GLU   274      36.241  20.166  69.113  1.00  0.00           C
ATOM   4271  HA  GLU   274      36.524  19.285  68.536  1.00  0.00           H
ATOM   4272  CB  GLU   274      36.340  19.651  70.632  1.00  0.00           C
ATOM   4273  HB2 GLU   274      37.270  19.092  70.730  1.00  0.00           H
ATOM   4274  HB3 GLU   274      36.361  20.486  71.332  1.00  0.00           H
ATOM   4275  CG  GLU   274      35.180  18.693  70.852  1.00  0.00           C
ATOM   4276  HG2 GLU   274      34.272  19.285  70.974  1.00  0.00           H
ATOM   4277  HG3 GLU   274      35.082  18.089  69.951  1.00  0.00           H
ATOM   4278  CD  GLU   274      35.408  17.698  71.958  1.00  0.00           C
ATOM   4279  OE1 GLU   274      35.960  18.068  73.021  1.00  0.00           O
ATOM   4280  OE2 GLU   274      35.051  16.522  71.712  1.00  0.00           O
ATOM   4281  C   GLU   274      34.846  20.655  68.804  1.00  0.00           C
ATOM   4282  O   GLU   274      34.016  19.898  68.287  1.00  0.00           O
ATOM   4283  N   GLU   275      34.548  21.909  69.095  1.00  0.00           N
ATOM   4284  H   GLU   275      35.296  22.514  69.400  1.00  0.00           H
ATOM   4285  CA  GLU   275      33.235  22.563  68.783  1.00  0.00           C
ATOM   4286  HA  GLU   275      32.492  21.786  68.963  1.00  0.00           H
ATOM   4287  CB  GLU   275      32.886  23.688  69.782  1.00  0.00           C
ATOM   4288  HB2 GLU   275      32.853  23.184  70.748  1.00  0.00           H
ATOM   4289  HB3 GLU   275      33.728  24.380  69.750  1.00  0.00           H
ATOM   4290  CG  GLU   275      31.531  24.371  69.595  1.00  0.00           C
ATOM   4291  HG2 GLU   275      31.577  25.045  70.450  1.00  0.00           H
ATOM   4292  HG3 GLU   275      31.512  24.863  68.622  1.00  0.00           H
ATOM   4293  CD  GLU   275      30.294  23.500  69.722  1.00  0.00           C
ATOM   4294  OE1 GLU   275      30.253  22.515  70.504  1.00  0.00           O
ATOM   4295  OE2 GLU   275      29.259  23.938  69.168  1.00  0.00           O
ATOM   4296  C   GLU   275      33.170  23.032  67.320  1.00  0.00           C
ATOM   4297  O   GLU   275      32.037  23.209  66.803  1.00  0.00           O
ATOM   4298  N   SER   276      34.243  23.249  66.666  1.00  0.00           N
ATOM   4299  H   SER   276      35.067  23.184  67.246  1.00  0.00           H
ATOM   4300  CA  SER   276      34.261  23.740  65.265  1.00  0.00           C
ATOM   4301  HA  SER   276      33.603  24.609  65.253  1.00  0.00           H
ATOM   4302  CB  SER   276      35.695  24.131  64.878  1.00  0.00           C
ATOM   4303  HB2 SER   276      35.705  24.622  63.905  1.00  0.00           H
ATOM   4304  HB3 SER   276      36.121  24.792  65.633  1.00  0.00           H
ATOM   4305  OG  SER   276      36.502  22.984  64.708  1.00  0.00           O
ATOM   4306  HG  SER   276      36.360  22.398  65.455  1.00  0.00           H
ATOM   4307  C   SER   276      33.651  22.658  64.322  1.00  0.00           C
ATOM   4308  O   SER   276      33.778  21.500  64.567  1.00  0.00           O
ATOM   4309  N   PRO   277      33.282  23.050  63.080  1.00  0.00           N
ATOM   4310  CD  PRO   277      33.035  24.390  62.617  1.00  0.00           C
ATOM   4311  HD2 PRO   277      33.966  24.906  62.384  1.00  0.00           H
ATOM   4312  HD3 PRO   277      32.458  24.901  63.388  1.00  0.00           H
ATOM   4313  CG  PRO   277      32.226  24.212  61.353  1.00  0.00           C
ATOM   4314  HG2 PRO   277      32.450  25.078  60.730  1.00  0.00           H
ATOM   4315  HG3 PRO   277      31.148  24.087  61.457  1.00  0.00           H
ATOM   4316  CB  PRO   277      32.842  23.013  60.675  1.00  0.00           C
ATOM   4317  HB2 PRO   277      33.785  23.317  60.221  1.00  0.00           H
ATOM   4318  HB3 PRO   277      32.264  22.581  59.857  1.00  0.00           H
ATOM   4319  CA  PRO   277      33.022  22.110  61.947  1.00  0.00           C
ATOM   4320  HA  PRO   277      32.099  21.598  62.215  1.00  0.00           H
ATOM   4321  C   PRO   277      34.104  21.075  61.588  1.00  0.00           C
ATOM   4322  O   PRO   277      33.816  20.058  60.939  1.00  0.00           O
ATOM   4323  N   ARG   278      35.414  21.331  61.780  1.00  0.00           N
ATOM   4324  H   ARG   278      35.644  22.236  62.166  1.00  0.00           H
ATOM   4325  CA  ARG   278      36.523  20.379  61.512  1.00  0.00           C
ATOM   4326  HA  ARG   278      36.156  19.354  61.571  1.00  0.00           H
ATOM   4327  CB  ARG   278      37.205  20.595  60.161  1.00  0.00           C
ATOM   4328  HB2 ARG   278      37.713  21.558  60.145  1.00  0.00           H
ATOM   4329  HB3 ARG   278      37.962  19.811  60.123  1.00  0.00           H
ATOM   4330  CG  ARG   278      36.258  20.635  58.921  1.00  0.00           C
ATOM   4331  HG2 ARG   278      35.847  19.634  58.789  1.00  0.00           H
ATOM   4332  HG3 ARG   278      35.329  21.161  59.140  1.00  0.00           H
ATOM   4333  CD  ARG   278      37.003  21.148  57.687  1.00  0.00           C
ATOM   4334  HD2 ARG   278      37.651  21.997  57.906  1.00  0.00           H
ATOM   4335  HD3 ARG   278      37.687  20.373  57.340  1.00  0.00           H
ATOM   4336  NE  ARG   278      36.009  21.554  56.669  1.00  0.00           N
ATOM   4337  HE  ARG   278      35.735  20.911  55.940  1.00  0.00           H
ATOM   4338  CZ  ARG   278      35.303  22.677  56.681  1.00  0.00           C
ATOM   4339  NH1 ARG   278      35.728  23.722  57.286  1.00  0.00           N
ATOM   4340 HH11 ARG   278      36.399  23.761  58.040  1.00  0.00           H
ATOM   4341 HH12 ARG   278      35.218  24.575  57.110  1.00  0.00           H
ATOM   4342  NH2 ARG   278      34.278  22.939  55.985  1.00  0.00           N
ATOM   4343 HH21 ARG   278      33.971  22.301  55.264  1.00  0.00           H
ATOM   4344 HH22 ARG   278      33.681  23.689  56.301  1.00  0.00           H
ATOM   4345  C   ARG   278      37.622  20.365  62.658  1.00  0.00           C
ATOM   4346  O   ARG   278      38.557  21.131  62.585  1.00  0.00           O
ATOM   4347  N   PRO   279      37.544  19.356  63.557  1.00  0.00           N
ATOM   4348  CD  PRO   279      36.335  18.616  63.919  1.00  0.00           C
ATOM   4349  HD2 PRO   279      36.330  17.682  63.358  1.00  0.00           H
ATOM   4350  HD3 PRO   279      35.454  19.183  63.622  1.00  0.00           H
ATOM   4351  CG  PRO   279      36.501  18.392  65.372  1.00  0.00           C
ATOM   4352  HG2 PRO   279      35.906  17.515  65.626  1.00  0.00           H
ATOM   4353  HG3 PRO   279      36.160  19.252  65.951  1.00  0.00           H
ATOM   4354  CB  PRO   279      38.040  18.108  65.487  1.00  0.00           C
ATOM   4355  HB2 PRO   279      38.284  17.090  65.182  1.00  0.00           H
ATOM   4356  HB3 PRO   279      38.357  18.350  66.502  1.00  0.00           H
ATOM   4357  CA  PRO   279      38.614  19.052  64.501  1.00  0.00           C
ATOM   4358  HA  PRO   279      38.633  19.982  65.068  1.00  0.00           H
ATOM   4359  C   PRO   279      39.980  18.744  64.008  1.00  0.00           C
ATOM   4360  O   PRO   279      40.118  18.082  62.973  1.00  0.00           O
ATOM   4361  N   GLY   280      41.019  19.402  64.611  1.00  0.00           N
ATOM   4362  H   GLY   280      40.857  19.917  65.465  1.00  0.00           H
ATOM   4363  CA  GLY   280      42.427  19.279  64.235  1.00  0.00           C
ATOM   4364  HA2 GLY   280      43.057  19.932  64.840  1.00  0.00           H
ATOM   4365  HA3 GLY   280      42.712  18.257  64.487  1.00  0.00           H
ATOM   4366  C   GLY   280      42.756  19.654  62.844  1.00  0.00           C
ATOM   4367  O   GLY   280      43.807  19.310  62.333  1.00  0.00           O
ATOM   4368  N   GLN   281      41.917  20.446  62.145  1.00  0.00           N
ATOM   4369  H   GLN   281      41.032  20.555  62.620  1.00  0.00           H
ATOM   4370  CA  GLN   281      42.233  21.162  60.877  1.00  0.00           C
ATOM   4371  HA  GLN   281      43.216  20.973  60.445  1.00  0.00           H
ATOM   4372  CB  GLN   281      41.138  20.848  59.886  1.00  0.00           C
ATOM   4373  HB2 GLN   281      40.163  20.756  60.362  1.00  0.00           H
ATOM   4374  HB3 GLN   281      40.929  21.638  59.165  1.00  0.00           H
ATOM   4375  CG  GLN   281      41.387  19.465  59.241  1.00  0.00           C
ATOM   4376  HG2 GLN   281      41.467  18.631  59.938  1.00  0.00           H
ATOM   4377  HG3 GLN   281      40.516  19.225  58.633  1.00  0.00           H
ATOM   4378  CD  GLN   281      42.558  19.441  58.209  1.00  0.00           C
ATOM   4379  OE1 GLN   281      42.761  20.346  57.457  1.00  0.00           O
ATOM   4380  NE2 GLN   281      43.394  18.421  58.176  1.00  0.00           N
ATOM   4381 HE21 GLN   281      44.163  18.524  57.530  1.00  0.00           H
ATOM   4382 HE22 GLN   281      43.280  17.647  58.816  1.00  0.00           H
ATOM   4383  C   GLN   281      42.250  22.679  61.183  1.00  0.00           C
ATOM   4384  O   GLN   281      41.942  23.103  62.339  1.00  0.00           O
ATOM   4385  N   GLN   282      42.414  23.564  60.205  1.00  0.00           N
ATOM   4386  H   GLN   282      42.610  23.267  59.259  1.00  0.00           H
ATOM   4387  CA  GLN   282      42.322  25.019  60.290  1.00  0.00           C
ATOM   4388  HA  GLN   282      42.851  25.459  59.444  1.00  0.00           H
ATOM   4389  CB  GLN   282      40.803  25.505  60.219  1.00  0.00           C
ATOM   4390  HB2 GLN   282      40.410  25.431  61.234  1.00  0.00           H
ATOM   4391  HB3 GLN   282      40.765  26.580  60.041  1.00  0.00           H
ATOM   4392  CG  GLN   282      39.968  24.749  59.221  1.00  0.00           C
ATOM   4393  HG2 GLN   282      40.444  24.792  58.240  1.00  0.00           H
ATOM   4394  HG3 GLN   282      39.929  23.675  59.406  1.00  0.00           H
ATOM   4395  CD  GLN   282      38.543  25.282  59.074  1.00  0.00           C
ATOM   4396  OE1 GLN   282      37.653  24.464  58.963  1.00  0.00           O
ATOM   4397  NE2 GLN   282      38.316  26.576  59.275  1.00  0.00           N
ATOM   4398 HE21 GLN   282      37.379  26.862  59.518  1.00  0.00           H
ATOM   4399 HE22 GLN   282      39.071  27.226  59.445  1.00  0.00           H
ATOM   4400  C   GLN   282      43.035  25.559  61.517  1.00  0.00           C
ATOM   4401  O   GLN   282      42.576  26.494  62.135  1.00  0.00           O
ATOM   4402  N   THR   283      44.242  24.997  61.843  1.00  0.00           N
ATOM   4403  H   THR   283      44.627  24.299  61.224  1.00  0.00           H
ATOM   4404  CA  THR   283      44.688  25.191  63.232  1.00  0.00           C
ATOM   4405  HA  THR   283      43.807  25.162  63.874  1.00  0.00           H
ATOM   4406  CB  THR   283      45.612  24.049  63.648  1.00  0.00           C
ATOM   4407  HB  THR   283      46.389  24.069  62.885  1.00  0.00           H
ATOM   4408  CG2 THR   283      46.259  24.191  65.018  1.00  0.00           C
ATOM   4409 HG21 THR   283      45.544  23.898  65.786  1.00  0.00           H
ATOM   4410 HG22 THR   283      46.618  25.210  65.163  1.00  0.00           H
ATOM   4411 HG23 THR   283      47.074  23.468  65.052  1.00  0.00           H
ATOM   4412  OG1 THR   283      45.043  22.787  63.466  1.00  0.00           O
ATOM   4413  HG1 THR   283      45.216  22.629  62.535  1.00  0.00           H
ATOM   4414  C   THR   283      45.375  26.534  63.573  1.00  0.00           C
ATOM   4415  O   THR   283      45.067  27.242  64.534  1.00  0.00           O
ATOM   4416  N   PHE   284      46.249  26.909  62.733  1.00  0.00           N
ATOM   4417  H   PHE   284      46.617  26.266  62.047  1.00  0.00           H
ATOM   4418  CA  PHE   284      46.756  28.267  62.783  1.00  0.00           C
ATOM   4419  HA  PHE   284      47.001  28.564  63.803  1.00  0.00           H
ATOM   4420  CB  PHE   284      48.046  28.335  61.935  1.00  0.00           C
ATOM   4421  HB2 PHE   284      48.687  27.514  62.257  1.00  0.00           H
ATOM   4422  HB3 PHE   284      47.691  28.116  60.928  1.00  0.00           H
ATOM   4423  CG  PHE   284      48.741  29.686  61.950  1.00  0.00           C
ATOM   4424  CD1 PHE   284      49.367  30.070  63.191  1.00  0.00           C
ATOM   4425  HD1 PHE   284      49.291  29.346  63.990  1.00  0.00           H
ATOM   4426  CE1 PHE   284      50.054  31.301  63.318  1.00  0.00           C
ATOM   4427  HE1 PHE   284      50.610  31.480  64.226  1.00  0.00           H
ATOM   4428  CZ  PHE   284      50.089  32.180  62.224  1.00  0.00           C
ATOM   4429  HZ  PHE   284      50.722  33.055  62.183  1.00  0.00           H
ATOM   4430  CE2 PHE   284      49.448  31.817  61.013  1.00  0.00           C
ATOM   4431  HE2 PHE   284      49.520  32.599  60.271  1.00  0.00           H
ATOM   4432  CD2 PHE   284      48.823  30.565  60.880  1.00  0.00           C
ATOM   4433  HD2 PHE   284      48.208  30.267  60.044  1.00  0.00           H
ATOM   4434  C   PHE   284      45.792  29.393  62.385  1.00  0.00           C
ATOM   4435  O   PHE   284      45.913  30.504  62.969  1.00  0.00           O
ATOM   4436  N   GLU   285      44.739  29.023  61.618  1.00  0.00           N
ATOM   4437  H   GLU   285      44.725  28.106  61.197  1.00  0.00           H
ATOM   4438  CA  GLU   285      43.688  30.009  61.441  1.00  0.00           C
ATOM   4439  HA  GLU   285      44.172  30.951  61.180  1.00  0.00           H
ATOM   4440  CB  GLU   285      42.722  29.585  60.336  1.00  0.00           C
ATOM   4441  HB2 GLU   285      43.222  29.548  59.368  1.00  0.00           H
ATOM   4442  HB3 GLU   285      42.338  28.585  60.543  1.00  0.00           H
ATOM   4443  CG  GLU   285      41.431  30.383  59.920  1.00  0.00           C
ATOM   4444  HG2 GLU   285      41.423  31.140  60.705  1.00  0.00           H
ATOM   4445  HG3 GLU   285      41.619  30.755  58.912  1.00  0.00           H
ATOM   4446  CD  GLU   285      40.145  29.581  60.019  1.00  0.00           C
ATOM   4447  OE1 GLU   285      39.955  28.745  59.144  1.00  0.00           O
ATOM   4448  OE2 GLU   285      39.195  29.722  60.828  1.00  0.00           O
ATOM   4449  C   GLU   285      42.854  30.275  62.709  1.00  0.00           C
ATOM   4450  O   GLU   285      42.645  31.390  63.190  1.00  0.00           O
ATOM   4451  N   LYS   286      42.575  29.179  63.463  1.00  0.00           N
ATOM   4452  H   LYS   286      42.552  28.309  62.948  1.00  0.00           H
ATOM   4453  CA  LYS   286      41.860  29.259  64.796  1.00  0.00           C
ATOM   4454  HA  LYS   286      40.917  29.763  64.586  1.00  0.00           H
ATOM   4455  CB  LYS   286      41.409  27.892  65.214  1.00  0.00           C
ATOM   4456  HB2 LYS   286      42.229  27.186  65.350  1.00  0.00           H
ATOM   4457  HB3 LYS   286      41.075  27.967  66.249  1.00  0.00           H
ATOM   4458  CG  LYS   286      40.277  27.182  64.355  1.00  0.00           C
ATOM   4459  HG2 LYS   286      39.330  27.475  64.807  1.00  0.00           H
ATOM   4460  HG3 LYS   286      40.240  27.501  63.314  1.00  0.00           H
ATOM   4461  CD  LYS   286      40.295  25.689  64.448  1.00  0.00           C
ATOM   4462  HD2 LYS   286      41.284  25.436  64.066  1.00  0.00           H
ATOM   4463  HD3 LYS   286      40.375  25.412  65.500  1.00  0.00           H
ATOM   4464  CE  LYS   286      39.122  24.970  63.783  1.00  0.00           C
ATOM   4465  HE2 LYS   286      38.179  24.953  64.328  1.00  0.00           H
ATOM   4466  HE3 LYS   286      38.947  25.577  62.894  1.00  0.00           H
ATOM   4467  NZ  LYS   286      39.499  23.574  63.599  1.00  0.00           N
ATOM   4468  HZ1 LYS   286      40.417  23.545  63.179  1.00  0.00           H
ATOM   4469  HZ2 LYS   286      38.818  23.009  63.111  1.00  0.00           H
ATOM   4470  HZ3 LYS   286      39.554  23.165  64.522  1.00  0.00           H
ATOM   4471  C   LYS   286      42.656  29.981  65.946  1.00  0.00           C
ATOM   4472  O   LYS   286      42.139  30.653  66.765  1.00  0.00           O
ATOM   4473  N   MET   287      43.987  29.816  65.890  1.00  0.00           N
ATOM   4474  H   MET   287      44.403  29.076  65.346  1.00  0.00           H
ATOM   4475  CA  MET   287      44.857  30.563  66.812  1.00  0.00           C
ATOM   4476  HA  MET   287      44.373  30.602  67.788  1.00  0.00           H
ATOM   4477  CB  MET   287      46.139  29.761  66.950  1.00  0.00           C
ATOM   4478  HB2 MET   287      46.470  29.290  66.024  1.00  0.00           H
ATOM   4479  HB3 MET   287      46.964  30.368  67.323  1.00  0.00           H
ATOM   4480  CG  MET   287      45.916  28.450  67.837  1.00  0.00           C
ATOM   4481  HG2 MET   287      45.033  27.929  67.467  1.00  0.00           H
ATOM   4482  HG3 MET   287      46.767  27.771  67.800  1.00  0.00           H
ATOM   4483  SD  MET   287      45.553  28.777  69.643  1.00  0.00           S
ATOM   4484  CE  MET   287      47.109  29.363  70.241  1.00  0.00           C
ATOM   4485  HE1 MET   287      47.279  30.332  69.770  1.00  0.00           H
ATOM   4486  HE2 MET   287      47.282  29.261  71.313  1.00  0.00           H
ATOM   4487  HE3 MET   287      47.853  28.645  69.895  1.00  0.00           H
ATOM   4488  C   MET   287      45.208  31.992  66.387  1.00  0.00           C
ATOM   4489  O   MET   287      45.775  32.736  67.262  1.00  0.00           O
ATOM   4490  N   SER   288      44.947  32.413  65.147  1.00  0.00           N
ATOM   4491  H   SER   288      44.699  31.648  64.535  1.00  0.00           H
ATOM   4492  CA  SER   288      45.362  33.677  64.560  1.00  0.00           C
ATOM   4493  HA  SER   288      45.752  34.403  65.274  1.00  0.00           H
ATOM   4494  CB  SER   288      46.471  33.514  63.531  1.00  0.00           C
ATOM   4495  HB2 SER   288      46.943  34.466  63.292  1.00  0.00           H
ATOM   4496  HB3 SER   288      47.130  32.790  64.010  1.00  0.00           H
ATOM   4497  OG  SER   288      45.909  32.960  62.392  1.00  0.00           O
ATOM   4498  HG  SER   288      45.882  32.002  62.430  1.00  0.00           H
ATOM   4499  C   SER   288      44.286  34.581  63.959  1.00  0.00           C
ATOM   4500  O   SER   288      44.448  35.792  63.734  1.00  0.00           O
ATOM   4501  N   SER   289      43.102  34.024  63.761  1.00  0.00           N
ATOM   4502  H   SER   289      42.931  33.043  63.928  1.00  0.00           H
ATOM   4503  CA  SER   289      41.999  34.829  63.236  1.00  0.00           C
ATOM   4504  HA  SER   289      42.466  35.567  62.583  1.00  0.00           H
ATOM   4505  CB  SER   289      41.092  33.990  62.341  1.00  0.00           C
ATOM   4506  HB2 SER   289      41.722  33.595  61.543  1.00  0.00           H
ATOM   4507  HB3 SER   289      40.679  33.148  62.897  1.00  0.00           H
ATOM   4508  OG  SER   289      39.974  34.772  61.824  1.00  0.00           O
ATOM   4509  HG  SER   289      39.301  34.301  61.327  1.00  0.00           H
ATOM   4510  C   SER   289      41.134  35.481  64.286  1.00  0.00           C
ATOM   4511  O   SER   289      40.835  34.821  65.271  1.00  0.00           O
ATOM   4512  N   GLY   290      40.730  36.749  64.012  1.00  0.00           N
ATOM   4513  H   GLY   290      41.267  37.251  63.319  1.00  0.00           H
ATOM   4514  CA  GLY   290      39.966  37.485  64.956  1.00  0.00           C
ATOM   4515  HA2 GLY   290      40.580  37.597  65.849  1.00  0.00           H
ATOM   4516  HA3 GLY   290      39.833  38.486  64.543  1.00  0.00           H
ATOM   4517  C   GLY   290      38.619  36.904  65.263  1.00  0.00           C
ATOM   4518  O   GLY   290      38.048  37.278  66.277  1.00  0.00           O
ATOM   4519  N   TYR   291      38.006  36.042  64.478  1.00  0.00           N
ATOM   4520  H   TYR   291      38.316  35.869  63.531  1.00  0.00           H
ATOM   4521  CA  TYR   291      36.729  35.578  64.723  1.00  0.00           C
ATOM   4522  HA  TYR   291      35.979  36.367  64.764  1.00  0.00           H
ATOM   4523  CB  TYR   291      36.404  34.560  63.568  1.00  0.00           C
ATOM   4524  HB2 TYR   291      36.572  35.019  62.595  1.00  0.00           H
ATOM   4525  HB3 TYR   291      37.104  33.729  63.665  1.00  0.00           H
ATOM   4526  CG  TYR   291      35.031  33.887  63.566  1.00  0.00           C
ATOM   4527  CD1 TYR   291      33.873  34.597  63.268  1.00  0.00           C
ATOM   4528  HD1 TYR   291      34.028  35.610  62.928  1.00  0.00           H
ATOM   4529  CE1 TYR   291      32.589  33.949  63.423  1.00  0.00           C
ATOM   4530  HE1 TYR   291      31.725  34.546  63.171  1.00  0.00           H
ATOM   4531  CZ  TYR   291      32.516  32.646  63.965  1.00  0.00           C
ATOM   4532  OH  TYR   291      31.293  31.994  64.098  1.00  0.00           O
ATOM   4533  HH  TYR   291      31.336  31.041  63.988  1.00  0.00           H
ATOM   4534  CE2 TYR   291      33.705  31.924  64.198  1.00  0.00           C
ATOM   4535  HE2 TYR   291      33.707  30.850  64.315  1.00  0.00           H
ATOM   4536  CD2 TYR   291      34.938  32.549  64.064  1.00  0.00           C
ATOM   4537  HD2 TYR   291      35.820  31.997  64.355  1.00  0.00           H
ATOM   4538  C   TYR   291      36.538  34.881  66.064  1.00  0.00           C
ATOM   4539  O   TYR   291      35.444  34.983  66.671  1.00  0.00           O
ATOM   4540  N   TYR   292      37.511  34.193  66.647  1.00  0.00           N
ATOM   4541  H   TYR   292      38.384  34.421  66.193  1.00  0.00           H
ATOM   4542  CA  TYR   292      37.359  33.335  67.863  1.00  0.00           C
ATOM   4543  HA  TYR   292      36.345  32.949  67.957  1.00  0.00           H
ATOM   4544  CB  TYR   292      38.216  32.145  67.709  1.00  0.00           C
ATOM   4545  HB2 TYR   292      39.272  32.408  67.766  1.00  0.00           H
ATOM   4546  HB3 TYR   292      37.928  31.455  68.502  1.00  0.00           H
ATOM   4547  CG  TYR   292      38.066  31.330  66.456  1.00  0.00           C
ATOM   4548  CD1 TYR   292      37.170  30.299  66.390  1.00  0.00           C
ATOM   4549  HD1 TYR   292      36.674  30.002  67.302  1.00  0.00           H
ATOM   4550  CE1 TYR   292      37.097  29.489  65.212  1.00  0.00           C
ATOM   4551  HE1 TYR   292      36.327  28.731  65.175  1.00  0.00           H
ATOM   4552  CZ  TYR   292      37.956  29.764  64.106  1.00  0.00           C
ATOM   4553  OH  TYR   292      37.883  28.961  62.993  1.00  0.00           O
ATOM   4554  HH  TYR   292      38.342  29.119  62.164  1.00  0.00           H
ATOM   4555  CE2 TYR   292      38.802  30.818  64.132  1.00  0.00           C
ATOM   4556  HE2 TYR   292      39.410  31.001  63.259  1.00  0.00           H
ATOM   4557  CD2 TYR   292      38.763  31.635  65.279  1.00  0.00           C
ATOM   4558  HD2 TYR   292      39.485  32.438  65.247  1.00  0.00           H
ATOM   4559  C   TYR   292      37.541  34.039  69.163  1.00  0.00           C
ATOM   4560  O   TYR   292      37.180  33.465  70.181  1.00  0.00           O
ATOM   4561  N   LEU   293      38.074  35.275  69.214  1.00  0.00           N
ATOM   4562  H   LEU   293      38.526  35.645  68.390  1.00  0.00           H
ATOM   4563  CA  LEU   293      38.417  36.041  70.445  1.00  0.00           C
ATOM   4564  HA  LEU   293      39.199  35.499  70.975  1.00  0.00           H
ATOM   4565  CB  LEU   293      38.852  37.478  69.974  1.00  0.00           C
ATOM   4566  HB2 LEU   293      38.110  38.057  69.425  1.00  0.00           H
ATOM   4567  HB3 LEU   293      39.058  38.023  70.896  1.00  0.00           H
ATOM   4568  CG  LEU   293      40.099  37.534  69.035  1.00  0.00           C
ATOM   4569  HG  LEU   293      39.758  37.211  68.052  1.00  0.00           H
ATOM   4570  CD1 LEU   293      40.665  38.910  69.236  1.00  0.00           C
ATOM   4571 HD11 LEU   293      39.870  39.634  69.062  1.00  0.00           H
ATOM   4572 HD12 LEU   293      41.389  39.031  68.429  1.00  0.00           H
ATOM   4573 HD13 LEU   293      41.185  39.003  70.189  1.00  0.00           H
ATOM   4574  CD2 LEU   293      41.139  36.472  69.339  1.00  0.00           C
ATOM   4575 HD21 LEU   293      42.027  36.558  68.712  1.00  0.00           H
ATOM   4576 HD22 LEU   293      41.481  36.459  70.374  1.00  0.00           H
ATOM   4577 HD23 LEU   293      40.929  35.460  68.995  1.00  0.00           H
ATOM   4578  C   LEU   293      37.282  36.228  71.433  1.00  0.00           C
ATOM   4579  O   LEU   293      37.425  36.022  72.653  1.00  0.00           O
ATOM   4580  N   GLY   294      36.103  36.440  70.901  1.00  0.00           N
ATOM   4581  H   GLY   294      36.016  36.354  69.898  1.00  0.00           H
ATOM   4582  CA  GLY   294      34.896  36.381  71.779  1.00  0.00           C
ATOM   4583  HA2 GLY   294      35.039  37.085  72.598  1.00  0.00           H
ATOM   4584  HA3 GLY   294      34.012  36.734  71.247  1.00  0.00           H
ATOM   4585  C   GLY   294      34.499  35.075  72.449  1.00  0.00           C
ATOM   4586  O   GLY   294      34.052  35.121  73.571  1.00  0.00           O
ATOM   4587  N   GLU   295      34.718  33.916  71.798  1.00  0.00           N
ATOM   4588  H   GLU   295      35.234  34.054  70.940  1.00  0.00           H
ATOM   4589  CA  GLU   295      34.549  32.571  72.336  1.00  0.00           C
ATOM   4590  HA  GLU   295      33.611  32.591  72.890  1.00  0.00           H
ATOM   4591  CB  GLU   295      34.450  31.597  71.237  1.00  0.00           C
ATOM   4592  HB2 GLU   295      33.642  32.037  70.653  1.00  0.00           H
ATOM   4593  HB3 GLU   295      35.416  31.617  70.733  1.00  0.00           H
ATOM   4594  CG  GLU   295      34.144  30.105  71.584  1.00  0.00           C
ATOM   4595  HG2 GLU   295      34.076  29.528  70.663  1.00  0.00           H
ATOM   4596  HG3 GLU   295      35.008  29.813  72.183  1.00  0.00           H
ATOM   4597  CD  GLU   295      32.815  29.951  72.342  1.00  0.00           C
ATOM   4598  OE1 GLU   295      31.972  30.938  72.406  1.00  0.00           O
ATOM   4599  OE2 GLU   295      32.551  28.857  72.847  1.00  0.00           O
ATOM   4600  C   GLU   295      35.721  32.259  73.288  1.00  0.00           C
ATOM   4601  O   GLU   295      35.501  31.637  74.349  1.00  0.00           O
ATOM   4602  N   ILE   296      36.938  32.752  72.980  1.00  0.00           N
ATOM   4603  H   ILE   296      37.046  33.418  72.228  1.00  0.00           H
ATOM   4604  CA  ILE   296      38.096  32.541  73.904  1.00  0.00           C
ATOM   4605  HA  ILE   296      38.044  31.492  74.194  1.00  0.00           H
ATOM   4606  CB  ILE   296      39.414  32.911  73.247  1.00  0.00           C
ATOM   4607  HB  ILE   296      39.316  33.972  73.019  1.00  0.00           H
ATOM   4608  CG2 ILE   296      40.589  32.714  74.261  1.00  0.00           C
ATOM   4609 HG21 ILE   296      41.479  33.080  73.749  1.00  0.00           H
ATOM   4610 HG22 ILE   296      40.707  31.661  74.519  1.00  0.00           H
ATOM   4611 HG23 ILE   296      40.493  33.231  75.215  1.00  0.00           H
ATOM   4612  CG1 ILE   296      39.766  32.063  71.989  1.00  0.00           C
ATOM   4613 HG12 ILE   296      40.050  31.069  72.333  1.00  0.00           H
ATOM   4614 HG13 ILE   296      38.929  31.810  71.337  1.00  0.00           H
ATOM   4615  CD1 ILE   296      40.799  32.684  71.095  1.00  0.00           C
ATOM   4616 HD11 ILE   296      41.761  32.983  71.511  1.00  0.00           H
ATOM   4617 HD12 ILE   296      40.312  33.502  70.563  1.00  0.00           H
ATOM   4618 HD13 ILE   296      41.094  31.858  70.449  1.00  0.00           H
ATOM   4619  C   ILE   296      37.915  33.284  75.265  1.00  0.00           C
ATOM   4620  O   ILE   296      38.126  32.753  76.338  1.00  0.00           O
ATOM   4621  N   LEU   297      37.336  34.502  75.202  1.00  0.00           N
ATOM   4622  H   LEU   297      36.966  34.815  74.316  1.00  0.00           H
ATOM   4623  CA  LEU   297      36.972  35.215  76.398  1.00  0.00           C
ATOM   4624  HA  LEU   297      37.807  35.418  77.068  1.00  0.00           H
ATOM   4625  CB  LEU   297      36.584  36.629  76.014  1.00  0.00           C
ATOM   4626  HB2 LEU   297      37.469  37.060  75.547  1.00  0.00           H
ATOM   4627  HB3 LEU   297      35.881  36.515  75.188  1.00  0.00           H
ATOM   4628  CG  LEU   297      36.097  37.644  77.079  1.00  0.00           C
ATOM   4629  HG  LEU   297      35.198  37.180  77.486  1.00  0.00           H
ATOM   4630  CD1 LEU   297      37.196  38.050  78.114  1.00  0.00           C
ATOM   4631 HD11 LEU   297      37.968  38.755  77.807  1.00  0.00           H
ATOM   4632 HD12 LEU   297      37.565  37.074  78.428  1.00  0.00           H
ATOM   4633 HD13 LEU   297      36.600  38.495  78.912  1.00  0.00           H
ATOM   4634  CD2 LEU   297      35.597  38.966  76.383  1.00  0.00           C
ATOM   4635 HD21 LEU   297      36.389  39.511  75.872  1.00  0.00           H
ATOM   4636 HD22 LEU   297      34.920  38.683  75.576  1.00  0.00           H
ATOM   4637 HD23 LEU   297      35.146  39.618  77.131  1.00  0.00           H
ATOM   4638  C   LEU   297      35.829  34.488  77.119  1.00  0.00           C
ATOM   4639  O   LEU   297      35.932  34.230  78.304  1.00  0.00           O
ATOM   4640  N   ARG   298      34.714  34.183  76.429  1.00  0.00           N
ATOM   4641  H   ARG   298      34.696  34.566  75.495  1.00  0.00           H
ATOM   4642  CA  ARG   298      33.545  33.489  76.988  1.00  0.00           C
ATOM   4643  HA  ARG   298      33.027  34.136  77.694  1.00  0.00           H
ATOM   4644  CB  ARG   298      32.574  33.146  75.823  1.00  0.00           C
ATOM   4645  HB2 ARG   298      32.503  34.080  75.264  1.00  0.00           H
ATOM   4646  HB3 ARG   298      32.939  32.399  75.116  1.00  0.00           H
ATOM   4647  CG  ARG   298      31.254  32.659  76.403  1.00  0.00           C
ATOM   4648  HG2 ARG   298      31.538  31.807  77.020  1.00  0.00           H
ATOM   4649  HG3 ARG   298      30.795  33.377  77.083  1.00  0.00           H
ATOM   4650  CD  ARG   298      30.342  31.962  75.386  1.00  0.00           C
ATOM   4651  HD2 ARG   298      29.298  32.047  75.689  1.00  0.00           H
ATOM   4652  HD3 ARG   298      30.500  32.615  74.527  1.00  0.00           H
ATOM   4653  NE  ARG   298      30.762  30.598  74.957  1.00  0.00           N
ATOM   4654  HE  ARG   298      31.212  30.476  74.060  1.00  0.00           H
ATOM   4655  CZ  ARG   298      30.561  29.465  75.635  1.00  0.00           C
ATOM   4656  NH1 ARG   298      30.273  29.548  76.908  1.00  0.00           N
ATOM   4657 HH11 ARG   298      29.712  30.357  77.129  1.00  0.00           H
ATOM   4658 HH12 ARG   298      30.246  28.667  77.401  1.00  0.00           H
ATOM   4659  NH2 ARG   298      30.920  28.380  75.029  1.00  0.00           N
ATOM   4660 HH21 ARG   298      31.353  28.470  74.122  1.00  0.00           H
ATOM   4661 HH22 ARG   298      31.007  27.460  75.436  1.00  0.00           H
ATOM   4662  C   ARG   298      33.888  32.132  77.686  1.00  0.00           C
ATOM   4663  O   ARG   298      33.369  31.784  78.770  1.00  0.00           O
ATOM   4664  N   LEU   299      34.831  31.390  77.076  1.00  0.00           N
ATOM   4665  H   LEU   299      35.206  31.621  76.166  1.00  0.00           H
ATOM   4666  CA  LEU   299      35.368  30.193  77.763  1.00  0.00           C
ATOM   4667  HA  LEU   299      34.578  29.586  78.205  1.00  0.00           H
ATOM   4668  CB  LEU   299      36.088  29.294  76.705  1.00  0.00           C
ATOM   4669  HB2 LEU   299      36.883  29.767  76.125  1.00  0.00           H
ATOM   4670  HB3 LEU   299      36.520  28.482  77.290  1.00  0.00           H
ATOM   4671  CG  LEU   299      35.156  28.702  75.647  1.00  0.00           C
ATOM   4672  HG  LEU   299      34.439  29.443  75.290  1.00  0.00           H
ATOM   4673  CD1 LEU   299      35.851  28.133  74.391  1.00  0.00           C
ATOM   4674 HD11 LEU   299      36.448  27.337  74.836  1.00  0.00           H
ATOM   4675 HD12 LEU   299      36.460  28.848  73.838  1.00  0.00           H
ATOM   4676 HD13 LEU   299      35.201  27.643  73.664  1.00  0.00           H
ATOM   4677  CD2 LEU   299      34.344  27.487  76.242  1.00  0.00           C
ATOM   4678 HD21 LEU   299      33.819  27.806  77.141  1.00  0.00           H
ATOM   4679 HD22 LEU   299      33.579  27.151  75.543  1.00  0.00           H
ATOM   4680 HD23 LEU   299      35.008  26.647  76.445  1.00  0.00           H
ATOM   4681  C   LEU   299      36.277  30.492  78.905  1.00  0.00           C
ATOM   4682  O   LEU   299      35.978  30.033  79.947  1.00  0.00           O
ATOM   4683  N   ALA   300      37.215  31.404  78.746  1.00  0.00           N
ATOM   4684  H   ALA   300      37.415  31.870  77.872  1.00  0.00           H
ATOM   4685  CA  ALA   300      37.929  31.830  79.893  1.00  0.00           C
ATOM   4686  HA  ALA   300      38.253  30.905  80.369  1.00  0.00           H
ATOM   4687  CB  ALA   300      39.186  32.562  79.550  1.00  0.00           C
ATOM   4688  HB1 ALA   300      39.741  33.016  80.369  1.00  0.00           H
ATOM   4689  HB2 ALA   300      38.862  33.279  78.796  1.00  0.00           H
ATOM   4690  HB3 ALA   300      39.783  31.720  79.197  1.00  0.00           H
ATOM   4691  C   ALA   300      37.167  32.539  81.015  1.00  0.00           C
ATOM   4692  O   ALA   300      37.615  32.416  82.157  1.00  0.00           O
ATOM   4693  N   LEU   301      35.962  33.127  80.796  1.00  0.00           N
ATOM   4694  H   LEU   301      35.641  33.150  79.839  1.00  0.00           H
ATOM   4695  CA  LEU   301      35.056  33.475  81.870  1.00  0.00           C
ATOM   4696  HA  LEU   301      35.607  33.791  82.756  1.00  0.00           H
ATOM   4697  CB  LEU   301      34.141  34.566  81.411  1.00  0.00           C
ATOM   4698  HB2 LEU   301      33.646  34.279  80.483  1.00  0.00           H
ATOM   4699  HB3 LEU   301      33.352  34.856  82.105  1.00  0.00           H
ATOM   4700  CG  LEU   301      34.898  35.922  81.089  1.00  0.00           C
ATOM   4701  HG  LEU   301      35.582  35.769  80.255  1.00  0.00           H
ATOM   4702  CD1 LEU   301      33.962  36.962  80.586  1.00  0.00           C
ATOM   4703 HD11 LEU   301      33.578  36.669  79.610  1.00  0.00           H
ATOM   4704 HD12 LEU   301      34.443  37.929  80.438  1.00  0.00           H
ATOM   4705 HD13 LEU   301      33.055  37.063  81.183  1.00  0.00           H
ATOM   4706  CD2 LEU   301      35.689  36.452  82.215  1.00  0.00           C
ATOM   4707 HD21 LEU   301      36.277  37.298  81.860  1.00  0.00           H
ATOM   4708 HD22 LEU   301      35.043  36.812  83.016  1.00  0.00           H
ATOM   4709 HD23 LEU   301      36.409  35.707  82.555  1.00  0.00           H
ATOM   4710  C   LEU   301      34.285  32.330  82.503  1.00  0.00           C
ATOM   4711  O   LEU   301      34.227  32.288  83.776  1.00  0.00           O
ATOM   4712  N   MET   302      33.798  31.383  81.699  1.00  0.00           N
ATOM   4713  H   MET   302      33.845  31.429  80.691  1.00  0.00           H
ATOM   4714  CA  MET   302      33.114  30.247  82.143  1.00  0.00           C
ATOM   4715  HA  MET   302      32.324  30.543  82.834  1.00  0.00           H
ATOM   4716  CB  MET   302      32.394  29.550  80.987  1.00  0.00           C
ATOM   4717  HB2 MET   302      31.782  30.265  80.437  1.00  0.00           H
ATOM   4718  HB3 MET   302      33.162  29.232  80.283  1.00  0.00           H
ATOM   4719  CG  MET   302      31.587  28.264  81.315  1.00  0.00           C
ATOM   4720  HG2 MET   302      31.113  27.990  80.373  1.00  0.00           H
ATOM   4721  HG3 MET   302      32.221  27.493  81.753  1.00  0.00           H
ATOM   4722  SD  MET   302      30.192  28.578  82.390  1.00  0.00           S
ATOM   4723  CE  MET   302      29.297  29.712  81.261  1.00  0.00           C
ATOM   4724  HE1 MET   302      28.427  30.092  81.798  1.00  0.00           H
ATOM   4725  HE2 MET   302      29.953  30.514  80.922  1.00  0.00           H
ATOM   4726  HE3 MET   302      28.959  29.111  80.417  1.00  0.00           H
ATOM   4727  C   MET   302      33.954  29.379  83.022  1.00  0.00           C
ATOM   4728  O   MET   302      33.509  29.095  84.096  1.00  0.00           O
ATOM   4729  N   ASP   303      35.184  29.211  82.574  1.00  0.00           N
ATOM   4730  H   ASP   303      35.507  29.628  81.714  1.00  0.00           H
ATOM   4731  CA  ASP   303      36.152  28.622  83.519  1.00  0.00           C
ATOM   4732  HA  ASP   303      35.933  27.555  83.528  1.00  0.00           H
ATOM   4733  CB  ASP   303      37.491  28.737  82.815  1.00  0.00           C
ATOM   4734  HB2 ASP   303      37.252  28.399  81.806  1.00  0.00           H
ATOM   4735  HB3 ASP   303      37.814  29.760  82.618  1.00  0.00           H
ATOM   4736  CG  ASP   303      38.680  27.959  83.514  1.00  0.00           C
ATOM   4737  OD1 ASP   303      38.435  27.004  84.224  1.00  0.00           O
ATOM   4738  OD2 ASP   303      39.880  28.206  83.143  1.00  0.00           O
ATOM   4739  C   ASP   303      36.410  29.291  84.938  1.00  0.00           C
ATOM   4740  O   ASP   303      36.522  28.669  86.036  1.00  0.00           O
ATOM   4741  N   MET   304      36.369  30.586  84.922  1.00  0.00           N
ATOM   4742  H   MET   304      36.243  31.098  84.061  1.00  0.00           H
ATOM   4743  CA  MET   304      36.593  31.406  86.162  1.00  0.00           C
ATOM   4744  HA  MET   304      37.395  30.994  86.773  1.00  0.00           H
ATOM   4745  CB  MET   304      36.885  32.868  85.817  1.00  0.00           C
ATOM   4746  HB2 MET   304      36.170  33.225  85.076  1.00  0.00           H
ATOM   4747  HB3 MET   304      36.766  33.498  86.698  1.00  0.00           H
ATOM   4748  CG  MET   304      38.321  33.057  85.219  1.00  0.00           C
ATOM   4749  HG2 MET   304      38.271  32.417  84.338  1.00  0.00           H
ATOM   4750  HG3 MET   304      38.455  34.080  84.869  1.00  0.00           H
ATOM   4751  SD  MET   304      39.751  32.562  86.233  1.00  0.00           S
ATOM   4752  CE  MET   304      39.930  30.832  85.773  1.00  0.00           C
ATOM   4753  HE1 MET   304      39.001  30.277  85.893  1.00  0.00           H
ATOM   4754  HE2 MET   304      40.229  30.808  84.726  1.00  0.00           H
ATOM   4755  HE3 MET   304      40.703  30.361  86.382  1.00  0.00           H
ATOM   4756  C   MET   304      35.339  31.411  87.062  1.00  0.00           C
ATOM   4757  O   MET   304      35.337  31.862  88.181  1.00  0.00           O
ATOM   4758  N   TYR   305      34.147  31.089  86.544  1.00  0.00           N
ATOM   4759  H   TYR   305      34.101  31.034  85.537  1.00  0.00           H
ATOM   4760  CA  TYR   305      32.917  31.107  87.318  1.00  0.00           C
ATOM   4761  HA  TYR   305      33.002  31.917  88.043  1.00  0.00           H
ATOM   4762  CB  TYR   305      31.835  31.484  86.371  1.00  0.00           C
ATOM   4763  HB2 TYR   305      31.847  32.551  86.151  1.00  0.00           H
ATOM   4764  HB3 TYR   305      32.065  30.896  85.482  1.00  0.00           H
ATOM   4765  CG  TYR   305      30.399  31.131  86.727  1.00  0.00           C
ATOM   4766  CD1 TYR   305      29.642  31.802  87.705  1.00  0.00           C
ATOM   4767  HD1 TYR   305      30.087  32.639  88.224  1.00  0.00           H
ATOM   4768  CE1 TYR   305      28.259  31.504  88.028  1.00  0.00           C
ATOM   4769  HE1 TYR   305      27.601  32.139  88.604  1.00  0.00           H
ATOM   4770  CZ  TYR   305      27.741  30.389  87.427  1.00  0.00           C
ATOM   4771  OH  TYR   305      26.464  29.970  87.589  1.00  0.00           O
ATOM   4772  HH  TYR   305      25.862  30.628  87.944  1.00  0.00           H
ATOM   4773  CE2 TYR   305      28.421  29.727  86.378  1.00  0.00           C
ATOM   4774  HE2 TYR   305      28.077  28.845  85.861  1.00  0.00           H
ATOM   4775  CD2 TYR   305      29.744  30.109  86.068  1.00  0.00           C
ATOM   4776  HD2 TYR   305      30.257  29.634  85.244  1.00  0.00           H
ATOM   4777  C   TYR   305      32.550  29.693  87.839  1.00  0.00           C
ATOM   4778  O   TYR   305      32.099  29.480  88.957  1.00  0.00           O
ATOM   4779  N   LYS   306      32.909  28.607  87.038  1.00  0.00           N
ATOM   4780  H   LYS   306      33.395  28.688  86.158  1.00  0.00           H
ATOM   4781  CA  LYS   306      32.822  27.175  87.549  1.00  0.00           C
ATOM   4782  HA  LYS   306      31.835  27.056  87.996  1.00  0.00           H
ATOM   4783  CB  LYS   306      32.990  26.139  86.388  1.00  0.00           C
ATOM   4784  HB2 LYS   306      33.883  26.366  85.804  1.00  0.00           H
ATOM   4785  HB3 LYS   306      33.136  25.202  86.928  1.00  0.00           H
ATOM   4786  CG  LYS   306      31.826  26.127  85.409  1.00  0.00           C
ATOM   4787  HG2 LYS   306      31.029  25.681  86.005  1.00  0.00           H
ATOM   4788  HG3 LYS   306      31.673  27.098  84.939  1.00  0.00           H
ATOM   4789  CD  LYS   306      32.034  25.095  84.253  1.00  0.00           C
ATOM   4790  HD2 LYS   306      32.846  25.615  83.743  1.00  0.00           H
ATOM   4791  HD3 LYS   306      32.428  24.135  84.586  1.00  0.00           H
ATOM   4792  CE  LYS   306      30.862  24.972  83.353  1.00  0.00           C
ATOM   4793  HE2 LYS   306      29.953  24.864  83.946  1.00  0.00           H
ATOM   4794  HE3 LYS   306      30.702  25.960  82.918  1.00  0.00           H
ATOM   4795  NZ  LYS   306      30.896  23.972  82.288  1.00  0.00           N
ATOM   4796  HZ1 LYS   306      29.985  23.928  81.854  1.00  0.00           H
ATOM   4797  HZ2 LYS   306      31.019  23.027  82.623  1.00  0.00           H
ATOM   4798  HZ3 LYS   306      31.628  24.241  81.646  1.00  0.00           H
ATOM   4799  C   LYS   306      33.805  26.928  88.715  1.00  0.00           C
ATOM   4800  O   LYS   306      33.455  26.067  89.565  1.00  0.00           O
ATOM   4801  N   GLN   307      34.866  27.706  88.823  1.00  0.00           N
ATOM   4802  H   GLN   307      35.286  28.094  87.990  1.00  0.00           H
ATOM   4803  CA  GLN   307      35.866  27.762  89.950  1.00  0.00           C
ATOM   4804  HA  GLN   307      35.981  26.785  90.419  1.00  0.00           H
ATOM   4805  CB  GLN   307      37.211  28.224  89.373  1.00  0.00           C
ATOM   4806  HB2 GLN   307      37.029  29.155  88.834  1.00  0.00           H
ATOM   4807  HB3 GLN   307      37.924  28.458  90.163  1.00  0.00           H
ATOM   4808  CG  GLN   307      37.913  27.191  88.449  1.00  0.00           C
ATOM   4809  HG2 GLN   307      37.915  26.233  88.967  1.00  0.00           H
ATOM   4810  HG3 GLN   307      37.327  27.006  87.548  1.00  0.00           H
ATOM   4811  CD  GLN   307      39.319  27.678  88.025  1.00  0.00           C
ATOM   4812  OE1 GLN   307      40.019  28.300  88.781  1.00  0.00           O
ATOM   4813  NE2 GLN   307      39.740  27.468  86.773  1.00  0.00           N
ATOM   4814 HE21 GLN   307      40.720  27.662  86.625  1.00  0.00           H
ATOM   4815 HE22 GLN   307      39.183  27.131  86.001  1.00  0.00           H
ATOM   4816  C   GLN   307      35.471  28.821  91.074  1.00  0.00           C
ATOM   4817  O   GLN   307      36.298  29.049  91.951  1.00  0.00           O
ATOM   4818  N   GLY   308      34.303  29.442  90.997  1.00  0.00           N
ATOM   4819  H   GLY   308      33.846  29.298  90.108  1.00  0.00           H
ATOM   4820  CA  GLY   308      33.644  30.288  92.023  1.00  0.00           C
ATOM   4821  HA2 GLY   308      32.578  30.267  91.799  1.00  0.00           H
ATOM   4822  HA3 GLY   308      33.694  29.707  92.944  1.00  0.00           H
ATOM   4823  C   GLY   308      34.243  31.709  92.217  1.00  0.00           C
ATOM   4824  O   GLY   308      33.837  32.507  93.055  1.00  0.00           O
ATOM   4825  N   PHE   309      35.228  32.163  91.366  1.00  0.00           N
ATOM   4826  H   PHE   309      35.675  31.597  90.658  1.00  0.00           H
ATOM   4827  CA  PHE   309      35.881  33.416  91.682  1.00  0.00           C
ATOM   4828  HA  PHE   309      36.118  33.461  92.745  1.00  0.00           H
ATOM   4829  CB  PHE   309      37.207  33.503  90.852  1.00  0.00           C
ATOM   4830  HB2 PHE   309      36.996  33.458  89.784  1.00  0.00           H
ATOM   4831  HB3 PHE   309      37.648  34.491  90.983  1.00  0.00           H
ATOM   4832  CG  PHE   309      38.169  32.363  91.026  1.00  0.00           C
ATOM   4833  CD1 PHE   309      38.287  31.540  92.174  1.00  0.00           C
ATOM   4834  HD1 PHE   309      37.739  31.818  93.062  1.00  0.00           H
ATOM   4835  CE1 PHE   309      39.233  30.483  92.245  1.00  0.00           C
ATOM   4836  HE1 PHE   309      39.412  30.015  93.202  1.00  0.00           H
ATOM   4837  CZ  PHE   309      39.849  30.125  91.070  1.00  0.00           C
ATOM   4838  HZ  PHE   309      40.488  29.254  91.042  1.00  0.00           H
ATOM   4839  CE2 PHE   309      39.723  30.873  89.911  1.00  0.00           C
ATOM   4840  HE2 PHE   309      40.213  30.659  88.972  1.00  0.00           H
ATOM   4841  CD2 PHE   309      38.888  31.962  89.825  1.00  0.00           C
ATOM   4842  HD2 PHE   309      38.744  32.426  88.861  1.00  0.00           H
ATOM   4843  C   PHE   309      35.062  34.705  91.343  1.00  0.00           C
ATOM   4844  O   PHE   309      35.306  35.772  91.949  1.00  0.00           O
ATOM   4845  N   ILE   310      34.052  34.585  90.390  1.00  0.00           N
ATOM   4846  H   ILE   310      33.939  33.606  90.168  1.00  0.00           H
ATOM   4847  CA  ILE   310      33.270  35.702  89.799  1.00  0.00           C
ATOM   4848  HA  ILE   310      33.332  36.535  90.499  1.00  0.00           H
ATOM   4849  CB  ILE   310      33.882  36.213  88.458  1.00  0.00           C
ATOM   4850  HB  ILE   310      33.285  37.087  88.195  1.00  0.00           H
ATOM   4851  CG2 ILE   310      35.374  36.605  88.483  1.00  0.00           C
ATOM   4852 HG21 ILE   310      35.975  35.710  88.322  1.00  0.00           H
ATOM   4853 HG22 ILE   310      35.728  37.104  89.385  1.00  0.00           H
ATOM   4854 HG23 ILE   310      35.602  37.305  87.678  1.00  0.00           H
ATOM   4855  CG1 ILE   310      33.572  35.112  87.310  1.00  0.00           C
ATOM   4856 HG12 ILE   310      34.209  34.252  87.519  1.00  0.00           H
ATOM   4857 HG13 ILE   310      32.531  34.789  87.304  1.00  0.00           H
ATOM   4858  CD1 ILE   310      33.901  35.615  85.872  1.00  0.00           C
ATOM   4859 HD11 ILE   310      33.579  36.656  85.885  1.00  0.00           H
ATOM   4860 HD12 ILE   310      33.351  35.113  85.077  1.00  0.00           H
ATOM   4861 HD13 ILE   310      34.970  35.464  85.715  1.00  0.00           H
ATOM   4862  C   ILE   310      31.804  35.265  89.674  1.00  0.00           C
ATOM   4863  O   ILE   310      31.465  34.094  89.617  1.00  0.00           O
ATOM   4864  N   PHE   311      30.909  36.275  89.760  1.00  0.00           N
ATOM   4865  H   PHE   311      31.184  37.207  90.036  1.00  0.00           H
ATOM   4866  CA  PHE   311      29.522  36.118  89.495  1.00  0.00           C
ATOM   4867  HA  PHE   311      29.057  37.086  89.680  1.00  0.00           H
ATOM   4868  CB  PHE   311      29.307  35.843  87.972  1.00  0.00           C
ATOM   4869  HB2 PHE   311      29.564  34.795  87.817  1.00  0.00           H
ATOM   4870  HB3 PHE   311      28.253  36.044  87.779  1.00  0.00           H
ATOM   4871  CG  PHE   311      30.056  36.683  86.941  1.00  0.00           C
ATOM   4872  CD1 PHE   311      30.768  37.882  87.195  1.00  0.00           C
ATOM   4873  HD1 PHE   311      30.643  38.390  88.140  1.00  0.00           H
ATOM   4874  CE1 PHE   311      31.560  38.523  86.202  1.00  0.00           C
ATOM   4875  HE1 PHE   311      32.178  39.389  86.387  1.00  0.00           H
ATOM   4876  CZ  PHE   311      31.651  37.898  84.957  1.00  0.00           C
ATOM   4877  HZ  PHE   311      32.343  38.238  84.201  1.00  0.00           H
ATOM   4878  CE2 PHE   311      30.872  36.770  84.649  1.00  0.00           C
ATOM   4879  HE2 PHE   311      30.834  36.387  83.640  1.00  0.00           H
ATOM   4880  CD2 PHE   311      30.050  36.197  85.630  1.00  0.00           C
ATOM   4881  HD2 PHE   311      29.630  35.217  85.452  1.00  0.00           H
ATOM   4882  C   PHE   311      28.781  35.104  90.364  1.00  0.00           C
ATOM   4883  O   PHE   311      27.824  34.487  89.864  1.00  0.00           O
ATOM   4884  N   LYS   312      29.114  34.946  91.599  1.00  0.00           N
ATOM   4885  H   LYS   312      29.784  35.639  91.900  1.00  0.00           H
ATOM   4886  CA  LYS   312      28.658  33.917  92.525  1.00  0.00           C
ATOM   4887  HA  LYS   312      28.974  32.974  92.079  1.00  0.00           H
ATOM   4888  CB  LYS   312      29.184  34.040  93.986  1.00  0.00           C
ATOM   4889  HB2 LYS   312      28.749  34.938  94.425  1.00  0.00           H
ATOM   4890  HB3 LYS   312      28.755  33.188  94.513  1.00  0.00           H
ATOM   4891  CG  LYS   312      30.720  33.985  94.142  1.00  0.00           C
ATOM   4892  HG2 LYS   312      31.073  32.960  94.038  1.00  0.00           H
ATOM   4893  HG3 LYS   312      31.250  34.595  93.409  1.00  0.00           H
ATOM   4894  CD  LYS   312      31.189  34.465  95.571  1.00  0.00           C
ATOM   4895  HD2 LYS   312      30.895  35.509  95.683  1.00  0.00           H
ATOM   4896  HD3 LYS   312      30.804  33.724  96.273  1.00  0.00           H
ATOM   4897  CE  LYS   312      32.706  34.544  95.624  1.00  0.00           C
ATOM   4898  HE2 LYS   312      33.222  33.599  95.458  1.00  0.00           H
ATOM   4899  HE3 LYS   312      33.040  35.188  94.810  1.00  0.00           H
ATOM   4900  NZ  LYS   312      33.145  34.987  96.973  1.00  0.00           N
ATOM   4901  HZ1 LYS   312      32.782  34.377  97.692  1.00  0.00           H
ATOM   4902  HZ2 LYS   312      32.806  35.921  97.155  1.00  0.00           H
ATOM   4903  HZ3 LYS   312      34.131  35.167  97.095  1.00  0.00           H
ATOM   4904  C   LYS   312      27.069  33.922  92.526  1.00  0.00           C
ATOM   4905  O   LYS   312      26.485  34.900  93.002  1.00  0.00           O
ATOM   4906  N   ASN   313      26.562  32.803  92.138  1.00  0.00           N
ATOM   4907  H   ASN   313      27.238  32.060  92.030  1.00  0.00           H
ATOM   4908  CA  ASN   313      25.215  32.455  92.105  1.00  0.00           C
ATOM   4909  HA  ASN   313      25.283  31.412  91.797  1.00  0.00           H
ATOM   4910  CB  ASN   313      24.691  32.251  93.537  1.00  0.00           C
ATOM   4911  HB2 ASN   313      24.410  33.247  93.879  1.00  0.00           H
ATOM   4912  HB3 ASN   313      23.705  31.786  93.539  1.00  0.00           H
ATOM   4913  CG  ASN   313      25.597  31.448  94.484  1.00  0.00           C
ATOM   4914  OD1 ASN   313      26.761  30.977  94.248  1.00  0.00           O
ATOM   4915  ND2 ASN   313      25.077  31.116  95.583  1.00  0.00           N
ATOM   4916 HD21 ASN   313      24.171  31.466  95.860  1.00  0.00           H
ATOM   4917 HD22 ASN   313      25.558  30.401  96.109  1.00  0.00           H
ATOM   4918  C   ASN   313      24.276  33.148  91.148  1.00  0.00           C
ATOM   4919  O   ASN   313      23.068  33.034  91.330  1.00  0.00           O
ATOM   4920  N   GLN   314      24.775  33.764  90.057  1.00  0.00           N
ATOM   4921  H   GLN   314      25.764  33.871  89.890  1.00  0.00           H
ATOM   4922  CA  GLN   314      23.912  34.384  88.973  1.00  0.00           C
ATOM   4923  HA  GLN   314      22.913  34.605  89.349  1.00  0.00           H
ATOM   4924  CB  GLN   314      24.668  35.613  88.334  1.00  0.00           C
ATOM   4925  HB2 GLN   314      25.607  35.270  87.900  1.00  0.00           H
ATOM   4926  HB3 GLN   314      24.045  35.993  87.525  1.00  0.00           H
ATOM   4927  CG  GLN   314      25.072  36.714  89.358  1.00  0.00           C
ATOM   4928  HG2 GLN   314      24.209  36.870  90.004  1.00  0.00           H
ATOM   4929  HG3 GLN   314      25.875  36.452  90.046  1.00  0.00           H
ATOM   4930  CD  GLN   314      25.317  38.115  88.721  1.00  0.00           C
ATOM   4931  OE1 GLN   314      24.523  38.612  87.944  1.00  0.00           O
ATOM   4932  NE2 GLN   314      26.369  38.779  89.167  1.00  0.00           N
ATOM   4933 HE21 GLN   314      26.514  39.765  88.999  1.00  0.00           H
ATOM   4934 HE22 GLN   314      26.991  38.320  89.817  1.00  0.00           H
ATOM   4935  C   GLN   314      23.706  33.305  87.955  1.00  0.00           C
ATOM   4936  O   GLN   314      24.458  32.313  87.880  1.00  0.00           O
ATOM   4937  N   ASP   315      22.661  33.407  87.117  1.00  0.00           N
ATOM   4938  H   ASP   315      21.933  34.107  87.106  1.00  0.00           H
ATOM   4939  CA  ASP   315      22.403  32.463  86.052  1.00  0.00           C
ATOM   4940  HA  ASP   315      22.609  31.455  86.413  1.00  0.00           H
ATOM   4941  CB  ASP   315      20.883  32.313  85.669  1.00  0.00           C
ATOM   4942  HB2 ASP   315      20.410  32.003  86.600  1.00  0.00           H
ATOM   4943  HB3 ASP   315      20.502  33.326  85.543  1.00  0.00           H
ATOM   4944  CG  ASP   315      20.614  31.277  84.550  1.00  0.00           C
ATOM   4945  OD1 ASP   315      21.415  30.301  84.513  1.00  0.00           O
ATOM   4946  OD2 ASP   315      19.613  31.356  83.879  1.00  0.00           O
ATOM   4947  C   ASP   315      23.239  32.788  84.792  1.00  0.00           C
ATOM   4948  O   ASP   315      23.129  33.863  84.150  1.00  0.00           O
ATOM   4949  N   LEU   316      23.975  31.778  84.407  1.00  0.00           N
ATOM   4950  H   LEU   316      23.953  31.015  85.069  1.00  0.00           H
ATOM   4951  CA  LEU   316      24.782  31.808  83.104  1.00  0.00           C
ATOM   4952  HA  LEU   316      24.888  32.848  82.801  1.00  0.00           H
ATOM   4953  CB  LEU   316      26.292  31.563  83.264  1.00  0.00           C
ATOM   4954  HB2 LEU   316      26.487  30.876  84.087  1.00  0.00           H
ATOM   4955  HB3 LEU   316      26.635  31.067  82.355  1.00  0.00           H
ATOM   4956  CG  LEU   316      27.130  32.860  83.543  1.00  0.00           C
ATOM   4957  HG  LEU   316      26.836  33.525  82.732  1.00  0.00           H
ATOM   4958  CD1 LEU   316      26.734  33.522  84.839  1.00  0.00           C
ATOM   4959 HD11 LEU   316      27.416  34.299  85.184  1.00  0.00           H
ATOM   4960 HD12 LEU   316      26.559  32.795  85.632  1.00  0.00           H
ATOM   4961 HD13 LEU   316      25.767  33.990  84.657  1.00  0.00           H
ATOM   4962  CD2 LEU   316      28.607  32.609  83.421  1.00  0.00           C
ATOM   4963 HD21 LEU   316      29.060  33.599  83.362  1.00  0.00           H
ATOM   4964 HD22 LEU   316      28.971  31.954  84.212  1.00  0.00           H
ATOM   4965 HD23 LEU   316      28.791  32.147  82.452  1.00  0.00           H
ATOM   4966  C   LEU   316      24.097  31.115  81.867  1.00  0.00           C
ATOM   4967  O   LEU   316      24.699  31.156  80.790  1.00  0.00           O
ATOM   4968  N   SER   317      22.845  30.663  81.879  1.00  0.00           N
ATOM   4969  H   SER   317      22.370  30.657  82.771  1.00  0.00           H
ATOM   4970  CA  SER   317      22.248  29.832  80.834  1.00  0.00           C
ATOM   4971  HA  SER   317      22.891  28.953  80.801  1.00  0.00           H
ATOM   4972  CB  SER   317      20.905  29.205  81.177  1.00  0.00           C
ATOM   4973  HB2 SER   317      20.537  28.552  80.386  1.00  0.00           H
ATOM   4974  HB3 SER   317      20.984  28.530  82.030  1.00  0.00           H
ATOM   4975  OG  SER   317      19.909  30.186  81.425  1.00  0.00           O
ATOM   4976  HG  SER   317      19.818  30.397  82.357  1.00  0.00           H
ATOM   4977  C   SER   317      22.183  30.368  79.380  1.00  0.00           C
ATOM   4978  O   SER   317      22.267  29.612  78.438  1.00  0.00           O
ATOM   4979  N   LYS   318      22.014  31.744  79.198  1.00  0.00           N
ATOM   4980  H   LYS   318      21.906  32.250  80.065  1.00  0.00           H
ATOM   4981  CA  LYS   318      22.212  32.460  77.977  1.00  0.00           C
ATOM   4982  HA  LYS   318      21.760  31.814  77.224  1.00  0.00           H
ATOM   4983  CB  LYS   318      21.525  33.844  78.031  1.00  0.00           C
ATOM   4984  HB2 LYS   318      20.456  33.637  78.076  1.00  0.00           H
ATOM   4985  HB3 LYS   318      21.898  34.414  78.882  1.00  0.00           H
ATOM   4986  CG  LYS   318      21.705  34.670  76.741  1.00  0.00           C
ATOM   4987  HG2 LYS   318      22.720  35.051  76.613  1.00  0.00           H
ATOM   4988  HG3 LYS   318      21.424  34.074  75.873  1.00  0.00           H
ATOM   4989  CD  LYS   318      20.914  36.036  76.760  1.00  0.00           C
ATOM   4990  HD2 LYS   318      19.876  35.955  77.083  1.00  0.00           H
ATOM   4991  HD3 LYS   318      21.488  36.657  77.447  1.00  0.00           H
ATOM   4992  CE  LYS   318      20.990  36.802  75.453  1.00  0.00           C
ATOM   4993  HE2 LYS   318      22.070  36.840  75.314  1.00  0.00           H
ATOM   4994  HE3 LYS   318      20.607  36.195  74.631  1.00  0.00           H
ATOM   4995  NZ  LYS   318      20.475  38.151  75.476  1.00  0.00           N
ATOM   4996  HZ1 LYS   318      21.156  38.717  75.962  1.00  0.00           H
ATOM   4997  HZ2 LYS   318      19.552  38.187  75.883  1.00  0.00           H
ATOM   4998  HZ3 LYS   318      20.399  38.498  74.530  1.00  0.00           H
ATOM   4999  C   LYS   318      23.667  32.479  77.515  1.00  0.00           C
ATOM   5000  O   LYS   318      23.962  32.261  76.334  1.00  0.00           O
ATOM   5001  N   PHE   319      24.579  32.748  78.418  1.00  0.00           N
ATOM   5002  H   PHE   319      24.241  32.937  79.351  1.00  0.00           H
ATOM   5003  CA  PHE   319      25.965  32.832  78.071  1.00  0.00           C
ATOM   5004  HA  PHE   319      26.042  33.358  77.120  1.00  0.00           H
ATOM   5005  CB  PHE   319      26.511  33.749  79.169  1.00  0.00           C
ATOM   5006  HB2 PHE   319      25.892  34.643  79.244  1.00  0.00           H
ATOM   5007  HB3 PHE   319      26.264  33.256  80.109  1.00  0.00           H
ATOM   5008  CG  PHE   319      27.982  34.116  79.316  1.00  0.00           C
ATOM   5009  CD1 PHE   319      28.429  35.414  78.882  1.00  0.00           C
ATOM   5010  HD1 PHE   319      27.861  36.162  78.350  1.00  0.00           H
ATOM   5011  CE1 PHE   319      29.778  35.700  79.135  1.00  0.00           C
ATOM   5012  HE1 PHE   319      30.094  36.715  78.947  1.00  0.00           H
ATOM   5013  CZ  PHE   319      30.641  34.798  79.768  1.00  0.00           C
ATOM   5014  HZ  PHE   319      31.610  35.099  80.139  1.00  0.00           H
ATOM   5015  CE2 PHE   319      30.178  33.523  80.108  1.00  0.00           C
ATOM   5016  HE2 PHE   319      30.944  32.863  80.490  1.00  0.00           H
ATOM   5017  CD2 PHE   319      28.816  33.157  79.830  1.00  0.00           C
ATOM   5018  HD2 PHE   319      28.454  32.168  80.063  1.00  0.00           H
ATOM   5019  C   PHE   319      26.721  31.431  77.879  1.00  0.00           C
ATOM   5020  O   PHE   319      27.871  31.411  77.387  1.00  0.00           O
ATOM   5021  N   ASP   320      26.059  30.345  78.358  1.00  0.00           N
ATOM   5022  H   ASP   320      25.214  30.599  78.850  1.00  0.00           H
ATOM   5023  CA  ASP   320      26.573  29.040  78.604  1.00  0.00           C
ATOM   5024  HA  ASP   320      27.662  29.056  78.575  1.00  0.00           H
ATOM   5025  CB  ASP   320      26.118  28.384  79.941  1.00  0.00           C
ATOM   5026  HB2 ASP   320      26.419  29.081  80.722  1.00  0.00           H
ATOM   5027  HB3 ASP   320      25.041  28.217  79.925  1.00  0.00           H
ATOM   5028  CG  ASP   320      26.786  27.024  80.241  1.00  0.00           C
ATOM   5029  OD1 ASP   320      26.397  26.414  81.237  1.00  0.00           O
ATOM   5030  OD2 ASP   320      27.821  26.718  79.613  1.00  0.00           O
ATOM   5031  C   ASP   320      26.371  28.188  77.341  1.00  0.00           C
ATOM   5032  O   ASP   320      25.619  27.175  77.358  1.00  0.00           O
ATOM   5033  N   LYS   321      26.737  28.781  76.203  1.00  0.00           N
ATOM   5034  H   LYS   321      27.255  29.647  76.170  1.00  0.00           H
ATOM   5035  CA  LYS   321      26.588  28.169  74.834  1.00  0.00           C
ATOM   5036  HA  LYS   321      26.660  27.082  74.864  1.00  0.00           H
ATOM   5037  CB  LYS   321      25.166  28.523  74.292  1.00  0.00           C
ATOM   5038  HB2 LYS   321      24.337  28.243  74.941  1.00  0.00           H
ATOM   5039  HB3 LYS   321      24.951  29.584  74.169  1.00  0.00           H
ATOM   5040  CG  LYS   321      24.910  27.766  72.985  1.00  0.00           C
[truncated: 179,019 more chars]
