# Supplementary material for: Worth the Weight: Sub-Pocket EXplorer (SubPEx), a Weighted Ensemble Method to Enhance Binding-Pocket Conformational Sampling
Source: J Chem Theory Comput. 2023 Aug 16;19(17):5677–89. doi: 10.1021/acs.jctc.3c00478 (PMC10500992; doi:10.1021/acs.jctc.3c00478)
Supplement: Supplementary file 2 — ct3c00478_si_002.zip [file ct3c00478_si_002.zip › clustered_structures/HXK2/subpex/rep.c14.aligned.pdb]

HELIX    1   1 LYS      4  ILE     16  1                                  13
HELIX    2   2 THR     21  LEU     39  1                                  19
HELIX    3   3 MET    101  THR    103  1                                   3
HELIX    4   4 GLU    109  GLN    125  1                                  17
HELIX    5   5 VAL    172  ARG    182  1                                  11
HELIX    6   6 ASP    194  THR    205  1                                  12
HELIX    7   7 GLU    231  LEU    233  1                                   3
HELIX    8   8 TYR    253  SER    255  1                                   3
HELIX    9   9 LYS    267  GLU    275  1                                   9
HELIX   10  10 THR    283  SER    288  1                                   6
HELIX   11  11 GLY    290  LYS    306  1                                  17
HELIX   12  12 TYR    329  GLU    334  1                                   6
HELIX   13  13 THR    344  PHE    352  1                                   9
HELIX   14  14 VAL    358  ARG    390  1                                  33
HELIX   15  15 SER    402  ARG    406  1                                   5
HELIX   16  16 PHE    410  ILE    421  1                                  12
HELIX   17  17 GLY    442  GLU    460  1                                  19
SHEET    1   1 1 SER    62  LEU    70  0
SHEET    2   2 1 ASN    74  GLY    83  0
SHEET    3   3 1 PHE    88  ARG    96  0
SHEET    4   4 1 LEU   136  THR   139  0
SHEET    5   5 1 ALA   190  ILE   192  0
SHEET    6   6 1 THR   209  PHE   215  0
SHEET    7   7 1 VAL   219  VAL   226  0
SHEET    8   8 1 PRO   246  ASN   250  0
SHEET    9   9 1 GLY   395  ASP   400  0
SHEET   10  10 1 ILE   434  PRO   438  0
CRYST1   79.804   70.786  109.656  90.00  90.00  90.00               1
ATOM      1  N   ASP     1      40.726  49.232  92.946  1.00  0.00           N
ATOM      2  H1  ASP     1      41.231  50.015  92.558  1.00  0.00           H
ATOM      3  H2  ASP     1      39.919  48.906  92.432  1.00  0.00           H
ATOM      4  H3  ASP     1      40.526  49.528  93.891  1.00  0.00           H
ATOM      5  CA  ASP     1      41.659  48.073  92.995  1.00  0.00           C
ATOM      6  HA  ASP     1      42.049  48.017  91.979  1.00  0.00           H
ATOM      7  CB  ASP     1      42.872  48.281  93.923  1.00  0.00           C
ATOM      8  HB2 ASP     1      43.415  47.335  93.903  1.00  0.00           H
ATOM      9  HB3 ASP     1      43.624  48.900  93.433  1.00  0.00           H
ATOM     10  CG  ASP     1      42.579  48.797  95.347  1.00  0.00           C
ATOM     11  OD1 ASP     1      43.518  49.198  96.065  1.00  0.00           O
ATOM     12  OD2 ASP     1      41.379  48.930  95.679  1.00  0.00           O
ATOM     13  C   ASP     1      40.986  46.711  93.272  1.00  0.00           C
ATOM     14  O   ASP     1      39.950  46.592  93.944  1.00  0.00           O
ATOM     15  N   VAL     2      41.529  45.635  92.693  1.00  0.00           N
ATOM     16  H   VAL     2      42.379  45.760  92.162  1.00  0.00           H
ATOM     17  CA  VAL     2      41.169  44.198  92.836  1.00  0.00           C
ATOM     18  HA  VAL     2      40.091  44.102  92.706  1.00  0.00           H
ATOM     19  CB  VAL     2      41.811  43.382  91.627  1.00  0.00           C
ATOM     20  HB  VAL     2      42.880  43.536  91.781  1.00  0.00           H
ATOM     21  CG1 VAL     2      41.577  41.867  91.486  1.00  0.00           C
ATOM     22 HG11 VAL     2      42.151  41.376  90.701  1.00  0.00           H
ATOM     23 HG12 VAL     2      41.736  41.348  92.432  1.00  0.00           H
ATOM     24 HG13 VAL     2      40.511  41.810  91.264  1.00  0.00           H
ATOM     25  CG2 VAL     2      41.471  43.831  90.179  1.00  0.00           C
ATOM     26 HG21 VAL     2      41.984  44.774  89.989  1.00  0.00           H
ATOM     27 HG22 VAL     2      40.399  43.816  89.982  1.00  0.00           H
ATOM     28 HG23 VAL     2      41.959  43.227  89.413  1.00  0.00           H
ATOM     29  C   VAL     2      41.556  43.717  94.251  1.00  0.00           C
ATOM     30  O   VAL     2      42.718  43.922  94.696  1.00  0.00           O
ATOM     31  N   PRO     3      40.625  42.971  94.903  1.00  0.00           N
ATOM     32  CD  PRO     3      39.379  42.474  94.383  1.00  0.00           C
ATOM     33  HD2 PRO     3      39.666  41.850  93.537  1.00  0.00           H
ATOM     34  HD3 PRO     3      38.631  43.176  94.011  1.00  0.00           H
ATOM     35  CG  PRO     3      38.795  41.536  95.446  1.00  0.00           C
ATOM     36  HG2 PRO     3      38.967  40.484  95.216  1.00  0.00           H
ATOM     37  HG3 PRO     3      37.721  41.687  95.558  1.00  0.00           H
ATOM     38  CB  PRO     3      39.492  42.048  96.759  1.00  0.00           C
ATOM     39  HB2 PRO     3      39.404  41.401  97.632  1.00  0.00           H
ATOM     40  HB3 PRO     3      39.034  42.990  97.062  1.00  0.00           H
ATOM     41  CA  PRO     3      40.874  42.332  96.223  1.00  0.00           C
ATOM     42  HA  PRO     3      41.323  42.965  96.988  1.00  0.00           H
ATOM     43  C   PRO     3      41.609  41.032  96.111  1.00  0.00           C
ATOM     44  O   PRO     3      41.718  40.420  95.014  1.00  0.00           O
ATOM     45  N   LYS     4      42.177  40.628  97.256  1.00  0.00           N
ATOM     46  H   LYS     4      42.022  41.169  98.094  1.00  0.00           H
ATOM     47  CA  LYS     4      43.353  39.714  97.286  1.00  0.00           C
ATOM     48  HA  LYS     4      44.237  40.216  96.892  1.00  0.00           H
ATOM     49  CB  LYS     4      43.725  39.514  98.750  1.00  0.00           C
ATOM     50  HB2 LYS     4      43.999  40.445  99.245  1.00  0.00           H
ATOM     51  HB3 LYS     4      42.827  39.051  99.163  1.00  0.00           H
ATOM     52  CG  LYS     4      44.804  38.439  98.949  1.00  0.00           C
ATOM     53  HG2 LYS     4      44.395  37.532  98.504  1.00  0.00           H
ATOM     54  HG3 LYS     4      45.739  38.695  98.451  1.00  0.00           H
ATOM     55  CD  LYS     4      45.198  38.367 100.435  1.00  0.00           C
ATOM     56  HD2 LYS     4      45.774  39.274 100.616  1.00  0.00           H
ATOM     57  HD3 LYS     4      44.322  38.332 101.084  1.00  0.00           H
ATOM     58  CE  LYS     4      46.057  37.210 100.756  1.00  0.00           C
ATOM     59  HE2 LYS     4      46.797  37.190  99.956  1.00  0.00           H
ATOM     60  HE3 LYS     4      46.476  37.392 101.746  1.00  0.00           H
ATOM     61  NZ  LYS     4      45.272  35.946 100.764  1.00  0.00           N
ATOM     62  HZ1 LYS     4      44.529  36.073 100.092  1.00  0.00           H
ATOM     63  HZ2 LYS     4      44.776  35.818 101.636  1.00  0.00           H
ATOM     64  HZ3 LYS     4      45.719  35.096 100.452  1.00  0.00           H
ATOM     65  C   LYS     4      43.215  38.387  96.553  1.00  0.00           C
ATOM     66  O   LYS     4      43.948  38.011  95.639  1.00  0.00           O
ATOM     67  N   GLU     5      42.039  37.731  96.814  1.00  0.00           N
ATOM     68  H   GLU     5      41.654  38.022  97.701  1.00  0.00           H
ATOM     69  CA  GLU     5      41.691  36.421  96.368  1.00  0.00           C
ATOM     70  HA  GLU     5      42.573  35.817  96.582  1.00  0.00           H
ATOM     71  CB  GLU     5      40.505  35.814  97.159  1.00  0.00           C
ATOM     72  HB2 GLU     5      39.618  36.335  96.802  1.00  0.00           H
ATOM     73  HB3 GLU     5      40.312  34.779  96.875  1.00  0.00           H
ATOM     74  CG  GLU     5      40.613  35.949  98.701  1.00  0.00           C
ATOM     75  HG2 GLU     5      40.425  36.972  99.030  1.00  0.00           H
ATOM     76  HG3 GLU     5      39.933  35.178  99.064  1.00  0.00           H
ATOM     77  CD  GLU     5      41.975  35.563  99.276  1.00  0.00           C
ATOM     78  OE1 GLU     5      42.271  34.354  99.309  1.00  0.00           O
ATOM     79  OE2 GLU     5      42.553  36.439 100.006  1.00  0.00           O
ATOM     80  C   GLU     5      41.549  36.312  94.820  1.00  0.00           C
ATOM     81  O   GLU     5      42.137  35.411  94.160  1.00  0.00           O
ATOM     82  N   LEU     6      40.930  37.332  94.169  1.00  0.00           N
ATOM     83  H   LEU     6      40.462  38.124  94.586  1.00  0.00           H
ATOM     84  CA  LEU     6      40.835  37.343  92.702  1.00  0.00           C
ATOM     85  HA  LEU     6      40.518  36.336  92.431  1.00  0.00           H
ATOM     86  CB  LEU     6      39.673  38.317  92.406  1.00  0.00           C
ATOM     87  HB2 LEU     6      38.803  37.959  92.956  1.00  0.00           H
ATOM     88  HB3 LEU     6      40.044  39.313  92.647  1.00  0.00           H
ATOM     89  CG  LEU     6      39.275  38.346  90.907  1.00  0.00           C
ATOM     90  HG  LEU     6      40.140  38.419  90.248  1.00  0.00           H
ATOM     91  CD1 LEU     6      38.631  37.007  90.397  1.00  0.00           C
ATOM     92 HD11 LEU     6      39.353  36.193  90.343  1.00  0.00           H
ATOM     93 HD12 LEU     6      38.191  37.189  89.416  1.00  0.00           H
ATOM     94 HD13 LEU     6      37.806  36.756  91.063  1.00  0.00           H
ATOM     95  CD2 LEU     6      38.265  39.501  90.657  1.00  0.00           C
ATOM     96 HD21 LEU     6      37.969  39.423  89.611  1.00  0.00           H
ATOM     97 HD22 LEU     6      37.343  39.433  91.235  1.00  0.00           H
ATOM     98 HD23 LEU     6      38.678  40.477  90.912  1.00  0.00           H
ATOM     99  C   LEU     6      42.157  37.644  91.914  1.00  0.00           C
ATOM    100  O   LEU     6      42.389  37.191  90.818  1.00  0.00           O
ATOM    101  N   MET     7      43.033  38.376  92.590  1.00  0.00           N
ATOM    102  H   MET     7      42.824  38.730  93.513  1.00  0.00           H
ATOM    103  CA  MET     7      44.168  39.021  91.872  1.00  0.00           C
ATOM    104  HA  MET     7      43.745  39.658  91.095  1.00  0.00           H
ATOM    105  CB  MET     7      44.914  40.031  92.826  1.00  0.00           C
ATOM    106  HB2 MET     7      44.327  40.926  93.034  1.00  0.00           H
ATOM    107  HB3 MET     7      45.256  39.459  93.689  1.00  0.00           H
ATOM    108  CG  MET     7      46.063  40.562  91.965  1.00  0.00           C
ATOM    109  HG2 MET     7      46.803  39.782  91.785  1.00  0.00           H
ATOM    110  HG3 MET     7      45.706  40.937  91.006  1.00  0.00           H
ATOM    111  SD  MET     7      47.049  41.844  92.542  1.00  0.00           S
ATOM    112  CE  MET     7      45.905  43.300  92.598  1.00  0.00           C
ATOM    113  HE1 MET     7      45.597  43.498  91.572  1.00  0.00           H
ATOM    114  HE2 MET     7      45.095  43.064  93.289  1.00  0.00           H
ATOM    115  HE3 MET     7      46.425  44.138  93.062  1.00  0.00           H
ATOM    116  C   MET     7      45.162  37.941  91.299  1.00  0.00           C
ATOM    117  O   MET     7      45.561  38.095  90.184  1.00  0.00           O
ATOM    118  N   GLN     8      45.401  36.845  92.019  1.00  0.00           N
ATOM    119  H   GLN     8      44.907  36.654  92.879  1.00  0.00           H
ATOM    120  CA  GLN     8      46.188  35.672  91.418  1.00  0.00           C
ATOM    121  HA  GLN     8      47.242  35.911  91.287  1.00  0.00           H
ATOM    122  CB  GLN     8      46.330  34.545  92.481  1.00  0.00           C
ATOM    123  HB2 GLN     8      46.942  35.067  93.217  1.00  0.00           H
ATOM    124  HB3 GLN     8      45.344  34.420  92.928  1.00  0.00           H
ATOM    125  CG  GLN     8      46.987  33.196  92.046  1.00  0.00           C
ATOM    126  HG2 GLN     8      47.058  32.515  92.893  1.00  0.00           H
ATOM    127  HG3 GLN     8      46.335  32.664  91.352  1.00  0.00           H
ATOM    128  CD  GLN     8      48.431  33.343  91.582  1.00  0.00           C
ATOM    129  OE1 GLN     8      48.983  34.416  91.422  1.00  0.00           O
ATOM    130  NE2 GLN     8      49.140  32.286  91.453  1.00  0.00           N
ATOM    131 HE21 GLN     8      50.100  32.479  91.203  1.00  0.00           H
ATOM    132 HE22 GLN     8      48.776  31.376  91.697  1.00  0.00           H
ATOM    133  C   GLN     8      45.550  34.988  90.193  1.00  0.00           C
ATOM    134  O   GLN     8      46.224  34.552  89.317  1.00  0.00           O
ATOM    135  N   GLN     9      44.217  35.055  90.072  1.00  0.00           N
ATOM    136  H   GLN     9      43.680  35.670  90.666  1.00  0.00           H
ATOM    137  CA  GLN     9      43.524  34.613  88.808  1.00  0.00           C
ATOM    138  HA  GLN     9      43.961  33.651  88.542  1.00  0.00           H
ATOM    139  CB  GLN     9      42.042  34.423  88.976  1.00  0.00           C
ATOM    140  HB2 GLN     9      41.462  35.345  88.974  1.00  0.00           H
ATOM    141  HB3 GLN     9      41.634  33.782  88.194  1.00  0.00           H
ATOM    142  CG  GLN     9      41.539  33.788  90.349  1.00  0.00           C
ATOM    143  HG2 GLN     9      41.176  34.527  91.063  1.00  0.00           H
ATOM    144  HG3 GLN     9      40.673  33.162  90.133  1.00  0.00           H
ATOM    145  CD  GLN     9      42.575  32.933  91.123  1.00  0.00           C
ATOM    146  OE1 GLN     9      43.098  31.990  90.566  1.00  0.00           O
ATOM    147  NE2 GLN     9      42.914  33.133  92.369  1.00  0.00           N
ATOM    148 HE21 GLN     9      43.713  32.667  92.772  1.00  0.00           H
ATOM    149 HE22 GLN     9      42.310  33.728  92.917  1.00  0.00           H
ATOM    150  C   GLN     9      43.786  35.564  87.606  1.00  0.00           C
ATOM    151  O   GLN     9      43.932  34.998  86.479  1.00  0.00           O
ATOM    152  N   ILE    10      44.090  36.863  87.779  1.00  0.00           N
ATOM    153  H   ILE    10      44.181  37.200  88.726  1.00  0.00           H
ATOM    154  CA  ILE    10      44.568  37.818  86.722  1.00  0.00           C
ATOM    155  HA  ILE    10      44.000  37.726  85.796  1.00  0.00           H
ATOM    156  CB  ILE    10      44.462  39.338  87.152  1.00  0.00           C
ATOM    157  HB  ILE    10      45.022  39.485  88.076  1.00  0.00           H
ATOM    158  CG2 ILE    10      45.009  40.334  86.085  1.00  0.00           C
ATOM    159 HG21 ILE    10      44.341  40.634  85.276  1.00  0.00           H
ATOM    160 HG22 ILE    10      45.854  39.808  85.639  1.00  0.00           H
ATOM    161 HG23 ILE    10      45.390  41.261  86.516  1.00  0.00           H
ATOM    162  CG1 ILE    10      43.023  39.637  87.298  1.00  0.00           C
ATOM    163 HG12 ILE    10      42.456  39.399  86.398  1.00  0.00           H
ATOM    164 HG13 ILE    10      42.695  38.958  88.085  1.00  0.00           H
ATOM    165  CD1 ILE    10      42.575  41.133  87.545  1.00  0.00           C
ATOM    166 HD11 ILE    10      42.532  41.617  86.568  1.00  0.00           H
ATOM    167 HD12 ILE    10      43.338  41.625  88.147  1.00  0.00           H
ATOM    168 HD13 ILE    10      41.637  41.158  88.100  1.00  0.00           H
ATOM    169  C   ILE    10      45.953  37.395  86.472  1.00  0.00           C
ATOM    170  O   ILE    10      46.282  37.076  85.301  1.00  0.00           O
ATOM    171  N   GLU    11      46.854  37.386  87.490  1.00  0.00           N
ATOM    172  H   GLU    11      46.502  37.615  88.409  1.00  0.00           H
ATOM    173  CA  GLU    11      48.291  36.939  87.470  1.00  0.00           C
ATOM    174  HA  GLU    11      48.765  37.602  86.745  1.00  0.00           H
ATOM    175  CB  GLU    11      48.992  37.071  88.868  1.00  0.00           C
ATOM    176  HB2 GLU    11      48.342  36.514  89.541  1.00  0.00           H
ATOM    177  HB3 GLU    11      49.936  36.529  88.924  1.00  0.00           H
ATOM    178  CG  GLU    11      49.258  38.468  89.353  1.00  0.00           C
ATOM    179  HG2 GLU    11      48.345  39.054  89.245  1.00  0.00           H
ATOM    180  HG3 GLU    11      49.525  38.421  90.408  1.00  0.00           H
ATOM    181  CD  GLU    11      50.476  39.152  88.654  1.00  0.00           C
ATOM    182  OE1 GLU    11      51.263  39.941  89.283  1.00  0.00           O
ATOM    183  OE2 GLU    11      50.680  38.888  87.429  1.00  0.00           O
ATOM    184  C   GLU    11      48.505  35.560  86.747  1.00  0.00           C
ATOM    185  O   GLU    11      49.552  35.245  86.166  1.00  0.00           O
ATOM    186  N   ASN    12      47.409  34.754  86.813  1.00  0.00           N
ATOM    187  H   ASN    12      46.681  35.080  87.433  1.00  0.00           H
ATOM    188  CA  ASN    12      47.289  33.478  86.095  1.00  0.00           C
ATOM    189  HA  ASN    12      48.289  33.056  86.006  1.00  0.00           H
ATOM    190  CB  ASN    12      46.520  32.409  86.868  1.00  0.00           C
ATOM    191  HB2 ASN    12      46.694  32.492  87.940  1.00  0.00           H
ATOM    192  HB3 ASN    12      45.488  32.717  86.696  1.00  0.00           H
ATOM    193  CG  ASN    12      46.921  31.023  86.589  1.00  0.00           C
ATOM    194  OD1 ASN    12      47.901  30.771  85.918  1.00  0.00           O
ATOM    195  ND2 ASN    12      46.113  30.059  86.925  1.00  0.00           N
ATOM    196 HD21 ASN    12      45.362  30.209  87.585  1.00  0.00           H
ATOM    197 HD22 ASN    12      46.436  29.117  86.759  1.00  0.00           H
ATOM    198  C   ASN    12      46.862  33.640  84.644  1.00  0.00           C
ATOM    199  O   ASN    12      47.583  33.109  83.852  1.00  0.00           O
ATOM    200  N   PHE    13      45.857  34.378  84.204  1.00  0.00           N
ATOM    201  H   PHE    13      45.258  34.683  84.958  1.00  0.00           H
ATOM    202  CA  PHE    13      45.660  34.686  82.780  1.00  0.00           C
ATOM    203  HA  PHE    13      45.674  33.716  82.284  1.00  0.00           H
ATOM    204  CB  PHE    13      44.389  35.430  82.610  1.00  0.00           C
ATOM    205  HB2 PHE    13      44.449  36.429  83.043  1.00  0.00           H
ATOM    206  HB3 PHE    13      44.360  35.561  81.528  1.00  0.00           H
ATOM    207  CG  PHE    13      43.040  34.739  82.904  1.00  0.00           C
ATOM    208  CD1 PHE    13      42.743  33.455  82.372  1.00  0.00           C
ATOM    209  HD1 PHE    13      43.515  32.882  81.882  1.00  0.00           H
ATOM    210  CE1 PHE    13      41.448  32.862  82.550  1.00  0.00           C
ATOM    211  HE1 PHE    13      41.245  31.854  82.216  1.00  0.00           H
ATOM    212  CZ  PHE    13      40.426  33.563  83.198  1.00  0.00           C
ATOM    213  HZ  PHE    13      39.530  32.998  83.410  1.00  0.00           H
ATOM    214  CE2 PHE    13      40.760  34.724  83.886  1.00  0.00           C
ATOM    215  HE2 PHE    13      40.044  35.134  84.583  1.00  0.00           H
ATOM    216  CD2 PHE    13      42.097  35.320  83.767  1.00  0.00           C
ATOM    217  HD2 PHE    13      42.329  36.257  84.251  1.00  0.00           H
ATOM    218  C   PHE    13      46.830  35.412  82.116  1.00  0.00           C
ATOM    219  O   PHE    13      47.160  35.074  80.993  1.00  0.00           O
ATOM    220  N   GLU    14      47.574  36.311  82.851  1.00  0.00           N
ATOM    221  H   GLU    14      47.223  36.545  83.770  1.00  0.00           H
ATOM    222  CA  GLU    14      48.859  37.003  82.413  1.00  0.00           C
ATOM    223  HA  GLU    14      48.676  37.565  81.497  1.00  0.00           H
ATOM    224  CB  GLU    14      49.313  37.998  83.491  1.00  0.00           C
ATOM    225  HB2 GLU    14      48.504  38.679  83.755  1.00  0.00           H
ATOM    226  HB3 GLU    14      49.578  37.338  84.317  1.00  0.00           H
ATOM    227  CG  GLU    14      50.592  38.774  83.122  1.00  0.00           C
ATOM    228  HG2 GLU    14      50.921  39.384  83.963  1.00  0.00           H
ATOM    229  HG3 GLU    14      51.360  38.204  82.598  1.00  0.00           H
ATOM    230  CD  GLU    14      50.310  39.884  82.127  1.00  0.00           C
ATOM    231  OE1 GLU    14      49.210  40.521  82.177  1.00  0.00           O
ATOM    232  OE2 GLU    14      51.254  40.185  81.348  1.00  0.00           O
ATOM    233  C   GLU    14      49.998  35.963  82.083  1.00  0.00           C
ATOM    234  O   GLU    14      50.895  36.282  81.335  1.00  0.00           O
ATOM    235  N   LYS    15      49.896  34.751  82.660  1.00  0.00           N
ATOM    236  H   LYS    15      49.006  34.474  83.051  1.00  0.00           H
ATOM    237  CA  LYS    15      50.816  33.542  82.365  1.00  0.00           C
ATOM    238  HA  LYS    15      51.803  33.916  82.090  1.00  0.00           H
ATOM    239  CB  LYS    15      50.974  32.708  83.664  1.00  0.00           C
ATOM    240  HB2 LYS    15      49.985  32.606  84.111  1.00  0.00           H
ATOM    241  HB3 LYS    15      51.469  31.796  83.330  1.00  0.00           H
ATOM    242  CG  LYS    15      51.901  33.341  84.730  1.00  0.00           C
ATOM    243  HG2 LYS    15      52.910  33.448  84.329  1.00  0.00           H
ATOM    244  HG3 LYS    15      51.428  34.303  84.925  1.00  0.00           H
ATOM    245  CD  LYS    15      51.897  32.357  85.896  1.00  0.00           C
ATOM    246  HD2 LYS    15      50.883  32.175  86.249  1.00  0.00           H
ATOM    247  HD3 LYS    15      52.302  31.370  85.671  1.00  0.00           H
ATOM    248  CE  LYS    15      52.878  32.853  87.041  1.00  0.00           C
ATOM    249  HE2 LYS    15      53.921  32.850  86.725  1.00  0.00           H
ATOM    250  HE3 LYS    15      52.725  33.904  87.285  1.00  0.00           H
ATOM    251  NZ  LYS    15      52.872  32.013  88.269  1.00  0.00           N
ATOM    252  HZ1 LYS    15      53.214  32.477  89.099  1.00  0.00           H
ATOM    253  HZ2 LYS    15      53.536  31.259  88.173  1.00  0.00           H
ATOM    254  HZ3 LYS    15      51.978  31.678  88.600  1.00  0.00           H
ATOM    255  C   LYS    15      50.195  32.668  81.216  1.00  0.00           C
ATOM    256  O   LYS    15      50.978  32.156  80.377  1.00  0.00           O
ATOM    257  N   ILE    16      48.889  32.468  81.167  1.00  0.00           N
ATOM    258  H   ILE    16      48.298  32.997  81.792  1.00  0.00           H
ATOM    259  CA  ILE    16      48.315  31.482  80.187  1.00  0.00           C
ATOM    260  HA  ILE    16      48.894  30.561  80.246  1.00  0.00           H
ATOM    261  CB  ILE    16      46.842  31.121  80.599  1.00  0.00           C
ATOM    262  HB  ILE    16      46.282  32.056  80.600  1.00  0.00           H
ATOM    263  CG2 ILE    16      46.145  30.146  79.540  1.00  0.00           C
ATOM    264 HG21 ILE    16      45.998  30.542  78.535  1.00  0.00           H
ATOM    265 HG22 ILE    16      45.209  29.774  79.957  1.00  0.00           H
ATOM    266 HG23 ILE    16      46.796  29.282  79.406  1.00  0.00           H
ATOM    267  CG1 ILE    16      46.667  30.372  81.992  1.00  0.00           C
ATOM    268 HG12 ILE    16      47.051  29.353  81.948  1.00  0.00           H
ATOM    269 HG13 ILE    16      47.344  30.920  82.648  1.00  0.00           H
ATOM    270  CD1 ILE    16      45.278  30.448  82.762  1.00  0.00           C
ATOM    271 HD11 ILE    16      44.506  30.122  82.066  1.00  0.00           H
ATOM    272 HD12 ILE    16      45.067  31.480  83.042  1.00  0.00           H
ATOM    273 HD13 ILE    16      45.285  29.915  83.714  1.00  0.00           H
ATOM    274  C   ILE    16      48.418  31.960  78.708  1.00  0.00           C
ATOM    275  O   ILE    16      48.891  31.231  77.858  1.00  0.00           O
ATOM    276  N   PHE    17      48.011  33.214  78.449  1.00  0.00           N
ATOM    277  H   PHE    17      47.512  33.716  79.169  1.00  0.00           H
ATOM    278  CA  PHE    17      48.105  33.803  77.113  1.00  0.00           C
ATOM    279  HA  PHE    17      47.891  32.969  76.444  1.00  0.00           H
ATOM    280  CB  PHE    17      46.836  34.619  76.997  1.00  0.00           C
ATOM    281  HB2 PHE    17      46.931  35.261  77.873  1.00  0.00           H
ATOM    282  HB3 PHE    17      46.727  35.138  76.045  1.00  0.00           H
ATOM    283  CG  PHE    17      45.599  33.779  77.214  1.00  0.00           C
ATOM    284  CD1 PHE    17      45.032  32.952  76.254  1.00  0.00           C
ATOM    285  HD1 PHE    17      45.558  32.686  75.349  1.00  0.00           H
ATOM    286  CE1 PHE    17      43.960  32.143  76.527  1.00  0.00           C
ATOM    287  HE1 PHE    17      43.663  31.317  75.899  1.00  0.00           H
ATOM    288  CZ  PHE    17      43.219  32.261  77.720  1.00  0.00           C
ATOM    289  HZ  PHE    17      42.392  31.604  77.944  1.00  0.00           H
ATOM    290  CE2 PHE    17      43.660  33.290  78.638  1.00  0.00           C
ATOM    291  HE2 PHE    17      43.121  33.390  79.567  1.00  0.00           H
ATOM    292  CD2 PHE    17      44.756  34.126  78.350  1.00  0.00           C
ATOM    293  HD2 PHE    17      45.165  34.767  79.117  1.00  0.00           H
ATOM    294  C   PHE    17      49.439  34.456  76.624  1.00  0.00           C
ATOM    295  O   PHE    17      49.651  34.749  75.437  1.00  0.00           O
ATOM    296  N   THR    18      50.397  34.692  77.573  1.00  0.00           N
ATOM    297  H   THR    18      50.186  34.433  78.525  1.00  0.00           H
ATOM    298  CA  THR    18      51.749  35.104  77.263  1.00  0.00           C
ATOM    299  HA  THR    18      51.583  35.944  76.588  1.00  0.00           H
ATOM    300  CB  THR    18      52.634  35.404  78.454  1.00  0.00           C
ATOM    301  HB  THR    18      52.307  34.683  79.204  1.00  0.00           H
ATOM    302  CG2 THR    18      54.171  35.267  78.263  1.00  0.00           C
ATOM    303 HG21 THR    18      54.344  34.199  78.127  1.00  0.00           H
ATOM    304 HG22 THR    18      54.769  35.624  79.101  1.00  0.00           H
ATOM    305 HG23 THR    18      54.464  35.775  77.343  1.00  0.00           H
ATOM    306  OG1 THR    18      52.336  36.741  78.881  1.00  0.00           O
ATOM    307  HG1 THR    18      51.669  36.711  79.571  1.00  0.00           H
ATOM    308  C   THR    18      52.358  34.116  76.254  1.00  0.00           C
ATOM    309  O   THR    18      52.204  32.914  76.450  1.00  0.00           O
ATOM    310  N   VAL    19      53.126  34.555  75.217  1.00  0.00           N
ATOM    311  H   VAL    19      53.134  35.544  75.014  1.00  0.00           H
ATOM    312  CA  VAL    19      53.977  33.713  74.392  1.00  0.00           C
ATOM    313  HA  VAL    19      54.216  32.820  74.969  1.00  0.00           H
ATOM    314  CB  VAL    19      53.342  33.184  73.095  1.00  0.00           C
ATOM    315  HB  VAL    19      53.219  34.116  72.542  1.00  0.00           H
ATOM    316  CG1 VAL    19      54.237  32.155  72.420  1.00  0.00           C
ATOM    317 HG11 VAL    19      53.828  31.809  71.471  1.00  0.00           H
ATOM    318 HG12 VAL    19      55.171  32.646  72.144  1.00  0.00           H
ATOM    319 HG13 VAL    19      54.428  31.348  73.127  1.00  0.00           H
ATOM    320  CG2 VAL    19      51.927  32.648  73.209  1.00  0.00           C
ATOM    321 HG21 VAL    19      51.770  31.652  73.622  1.00  0.00           H
ATOM    322 HG22 VAL    19      51.495  32.720  72.212  1.00  0.00           H
ATOM    323 HG23 VAL    19      51.320  33.288  73.850  1.00  0.00           H
ATOM    324  C   VAL    19      55.285  34.447  74.266  1.00  0.00           C
ATOM    325  O   VAL    19      55.381  35.600  73.717  1.00  0.00           O
ATOM    326  N   PRO    20      56.339  33.829  74.782  1.00  0.00           N
ATOM    327  CD  PRO    20      56.409  32.655  75.656  1.00  0.00           C
ATOM    328  HD2 PRO    20      56.207  31.717  75.139  1.00  0.00           H
ATOM    329  HD3 PRO    20      55.737  32.915  76.474  1.00  0.00           H
ATOM    330  CG  PRO    20      57.892  32.546  75.981  1.00  0.00           C
ATOM    331  HG2 PRO    20      58.346  32.012  75.146  1.00  0.00           H
ATOM    332  HG3 PRO    20      58.007  31.973  76.901  1.00  0.00           H
ATOM    333  CB  PRO    20      58.468  33.943  76.094  1.00  0.00           C
ATOM    334  HB2 PRO    20      59.555  34.019  76.054  1.00  0.00           H
ATOM    335  HB3 PRO    20      58.096  34.308  77.050  1.00  0.00           H
ATOM    336  CA  PRO    20      57.661  34.564  74.942  1.00  0.00           C
ATOM    337  HA  PRO    20      57.497  35.588  75.276  1.00  0.00           H
ATOM    338  C   PRO    20      58.421  34.758  73.569  1.00  0.00           C
ATOM    339  O   PRO    20      58.106  34.111  72.623  1.00  0.00           O
ATOM    340  N   THR    21      59.460  35.607  73.550  1.00  0.00           N
ATOM    341  H   THR    21      59.665  36.067  74.425  1.00  0.00           H
ATOM    342  CA  THR    21      60.444  35.799  72.460  1.00  0.00           C
ATOM    343  HA  THR    21      59.891  36.319  71.677  1.00  0.00           H
ATOM    344  CB  THR    21      61.601  36.654  72.893  1.00  0.00           C
ATOM    345  HB  THR    21      62.062  36.141  73.736  1.00  0.00           H
ATOM    346  CG2 THR    21      62.595  36.995  71.725  1.00  0.00           C
ATOM    347 HG21 THR    21      62.109  37.504  70.894  1.00  0.00           H
ATOM    348 HG22 THR    21      63.240  36.177  71.404  1.00  0.00           H
ATOM    349 HG23 THR    21      63.294  37.729  72.125  1.00  0.00           H
ATOM    350  OG1 THR    21      61.198  37.891  73.471  1.00  0.00           O
ATOM    351  HG1 THR    21      60.495  37.678  74.090  1.00  0.00           H
ATOM    352  C   THR    21      60.951  34.448  71.919  1.00  0.00           C
ATOM    353  O   THR    21      60.977  34.189  70.716  1.00  0.00           O
ATOM    354  N   GLU    22      61.493  33.608  72.843  1.00  0.00           N
ATOM    355  H   GLU    22      61.575  33.866  73.816  1.00  0.00           H
ATOM    356  CA  GLU    22      62.208  32.390  72.365  1.00  0.00           C
ATOM    357  HA  GLU    22      62.947  32.633  71.601  1.00  0.00           H
ATOM    358  CB  GLU    22      63.022  31.807  73.534  1.00  0.00           C
ATOM    359  HB2 GLU    22      63.664  31.014  73.153  1.00  0.00           H
ATOM    360  HB3 GLU    22      63.700  32.583  73.890  1.00  0.00           H
ATOM    361  CG  GLU    22      62.179  31.410  74.871  1.00  0.00           C
ATOM    362  HG2 GLU    22      62.817  31.703  75.704  1.00  0.00           H
ATOM    363  HG3 GLU    22      61.227  31.937  74.946  1.00  0.00           H
ATOM    364  CD  GLU    22      61.862  29.959  75.005  1.00  0.00           C
ATOM    365  OE1 GLU    22      62.245  29.097  74.166  1.00  0.00           O
ATOM    366  OE2 GLU    22      61.253  29.614  76.019  1.00  0.00           O
ATOM    367  C   GLU    22      61.244  31.305  71.686  1.00  0.00           C
ATOM    368  O   GLU    22      61.676  30.732  70.730  1.00  0.00           O
ATOM    369  N   THR    23      59.950  31.291  72.066  1.00  0.00           N
ATOM    370  H   THR    23      59.799  31.726  72.964  1.00  0.00           H
ATOM    371  CA  THR    23      58.760  30.604  71.386  1.00  0.00           C
ATOM    372  HA  THR    23      59.045  29.590  71.103  1.00  0.00           H
ATOM    373  CB  THR    23      57.524  30.520  72.246  1.00  0.00           C
ATOM    374  HB  THR    23      57.095  31.507  72.418  1.00  0.00           H
ATOM    375  CG2 THR    23      56.422  29.606  71.741  1.00  0.00           C
ATOM    376 HG21 THR    23      55.683  29.331  72.493  1.00  0.00           H
ATOM    377 HG22 THR    23      56.958  28.794  71.249  1.00  0.00           H
ATOM    378 HG23 THR    23      55.824  30.057  70.949  1.00  0.00           H
ATOM    379  OG1 THR    23      57.928  30.026  73.456  1.00  0.00           O
ATOM    380  HG1 THR    23      58.260  29.127  73.409  1.00  0.00           H
ATOM    381  C   THR    23      58.398  31.218  70.086  1.00  0.00           C
ATOM    382  O   THR    23      58.279  30.504  69.123  1.00  0.00           O
ATOM    383  N   LEU    24      58.271  32.560  69.977  1.00  0.00           N
ATOM    384  H   LEU    24      58.059  33.104  70.801  1.00  0.00           H
ATOM    385  CA  LEU    24      58.159  33.250  68.681  1.00  0.00           C
ATOM    386  HA  LEU    24      57.236  32.968  68.171  1.00  0.00           H
ATOM    387  CB  LEU    24      58.095  34.785  68.936  1.00  0.00           C
ATOM    388  HB2 LEU    24      58.729  35.071  69.775  1.00  0.00           H
ATOM    389  HB3 LEU    24      58.341  35.240  67.977  1.00  0.00           H
ATOM    390  CG  LEU    24      56.684  35.328  69.103  1.00  0.00           C
ATOM    391  HG  LEU    24      56.204  35.078  68.157  1.00  0.00           H
ATOM    392  CD1 LEU    24      55.822  34.672  70.228  1.00  0.00           C
ATOM    393 HD11 LEU    24      56.420  34.645  71.138  1.00  0.00           H
ATOM    394 HD12 LEU    24      55.488  33.677  69.933  1.00  0.00           H
ATOM    395 HD13 LEU    24      54.884  35.224  70.291  1.00  0.00           H
ATOM    396  CD2 LEU    24      56.758  36.851  69.262  1.00  0.00           C
ATOM    397 HD21 LEU    24      57.191  37.221  68.333  1.00  0.00           H
ATOM    398 HD22 LEU    24      55.759  37.256  69.425  1.00  0.00           H
ATOM    399 HD23 LEU    24      57.207  37.144  70.211  1.00  0.00           H
ATOM    400  C   LEU    24      59.272  32.918  67.728  1.00  0.00           C
ATOM    401  O   LEU    24      58.906  32.794  66.580  1.00  0.00           O
ATOM    402  N   GLN    25      60.511  32.809  68.077  1.00  0.00           N
ATOM    403  H   GLN    25      60.652  33.014  69.057  1.00  0.00           H
ATOM    404  CA  GLN    25      61.649  32.356  67.185  1.00  0.00           C
ATOM    405  HA  GLN    25      61.673  32.914  66.249  1.00  0.00           H
ATOM    406  CB  GLN    25      63.017  32.506  67.944  1.00  0.00           C
ATOM    407  HB2 GLN    25      63.024  32.111  68.959  1.00  0.00           H
ATOM    408  HB3 GLN    25      63.723  31.919  67.355  1.00  0.00           H
ATOM    409  CG  GLN    25      63.376  34.040  68.000  1.00  0.00           C
ATOM    410  HG2 GLN    25      63.520  34.303  66.953  1.00  0.00           H
ATOM    411  HG3 GLN    25      62.581  34.687  68.371  1.00  0.00           H
ATOM    412  CD  GLN    25      64.714  34.232  68.777  1.00  0.00           C
ATOM    413  OE1 GLN    25      64.813  33.742  69.873  1.00  0.00           O
ATOM    414  NE2 GLN    25      65.697  34.837  68.228  1.00  0.00           N
ATOM    415 HE21 GLN    25      66.534  34.998  68.769  1.00  0.00           H
ATOM    416 HE22 GLN    25      65.583  35.069  67.252  1.00  0.00           H
ATOM    417  C   GLN    25      61.453  30.857  66.743  1.00  0.00           C
ATOM    418  O   GLN    25      61.422  30.508  65.557  1.00  0.00           O
ATOM    419  N   ALA    26      61.191  30.019  67.730  1.00  0.00           N
ATOM    420  H   ALA    26      61.243  30.409  68.660  1.00  0.00           H
ATOM    421  CA  ALA    26      61.084  28.544  67.531  1.00  0.00           C
ATOM    422  HA  ALA    26      61.976  28.263  66.972  1.00  0.00           H
ATOM    423  CB  ALA    26      61.170  27.924  68.948  1.00  0.00           C
ATOM    424  HB1 ALA    26      61.291  26.840  68.932  1.00  0.00           H
ATOM    425  HB2 ALA    26      60.256  28.208  69.469  1.00  0.00           H
ATOM    426  HB3 ALA    26      62.125  28.091  69.447  1.00  0.00           H
ATOM    427  C   ALA    26      59.928  28.096  66.660  1.00  0.00           C
ATOM    428  O   ALA    26      60.101  27.105  65.909  1.00  0.00           O
ATOM    429  N   VAL    27      58.764  28.820  66.722  1.00  0.00           N
ATOM    430  H   VAL    27      58.724  29.563  67.405  1.00  0.00           H
ATOM    431  CA  VAL    27      57.645  28.707  65.795  1.00  0.00           C
ATOM    432  HA  VAL    27      57.434  27.659  65.579  1.00  0.00           H
ATOM    433  CB  VAL    27      56.343  29.436  66.352  1.00  0.00           C
ATOM    434  HB  VAL    27      56.600  30.469  66.587  1.00  0.00           H
ATOM    435  CG1 VAL    27      55.164  29.424  65.406  1.00  0.00           C
ATOM    436 HG11 VAL    27      54.268  29.777  65.915  1.00  0.00           H
ATOM    437 HG12 VAL    27      55.502  30.164  64.681  1.00  0.00           H
ATOM    438 HG13 VAL    27      55.056  28.499  64.840  1.00  0.00           H
ATOM    439  CG2 VAL    27      55.780  28.707  67.569  1.00  0.00           C
ATOM    440 HG21 VAL    27      55.323  27.783  67.214  1.00  0.00           H
ATOM    441 HG22 VAL    27      55.040  29.394  67.979  1.00  0.00           H
ATOM    442 HG23 VAL    27      56.631  28.404  68.179  1.00  0.00           H
ATOM    443  C   VAL    27      57.912  29.211  64.394  1.00  0.00           C
ATOM    444  O   VAL    27      57.676  28.401  63.460  1.00  0.00           O
ATOM    445  N   THR    28      58.563  30.399  64.265  1.00  0.00           N
ATOM    446  H   THR    28      58.785  30.974  65.065  1.00  0.00           H
ATOM    447  CA  THR    28      58.951  30.856  62.925  1.00  0.00           C
ATOM    448  HA  THR    28      58.085  30.960  62.272  1.00  0.00           H
ATOM    449  CB  THR    28      59.485  32.264  63.045  1.00  0.00           C
ATOM    450  HB  THR    28      60.414  32.243  63.615  1.00  0.00           H
ATOM    451  CG2 THR    28      59.729  32.844  61.630  1.00  0.00           C
ATOM    452 HG21 THR    28      60.016  33.882  61.801  1.00  0.00           H
ATOM    453 HG22 THR    28      58.884  32.615  60.980  1.00  0.00           H
ATOM    454 HG23 THR    28      60.510  32.270  61.133  1.00  0.00           H
ATOM    455  OG1 THR    28      58.536  33.107  63.681  1.00  0.00           O
ATOM    456  HG1 THR    28      58.555  32.868  64.611  1.00  0.00           H
ATOM    457  C   THR    28      60.039  29.983  62.194  1.00  0.00           C
ATOM    458  O   THR    28      59.832  29.715  61.031  1.00  0.00           O
ATOM    459  N   LYS    29      61.024  29.543  62.948  1.00  0.00           N
ATOM    460  H   LYS    29      61.060  29.963  63.866  1.00  0.00           H
ATOM    461  CA  LYS    29      62.025  28.634  62.469  1.00  0.00           C
ATOM    462  HA  LYS    29      62.594  29.008  61.617  1.00  0.00           H
ATOM    463  CB  LYS    29      62.993  28.440  63.650  1.00  0.00           C
ATOM    464  HB2 LYS    29      63.437  29.434  63.696  1.00  0.00           H
ATOM    465  HB3 LYS    29      62.515  28.123  64.577  1.00  0.00           H
ATOM    466  CG  LYS    29      64.047  27.385  63.435  1.00  0.00           C
ATOM    467  HG2 LYS    29      63.559  26.415  63.332  1.00  0.00           H
ATOM    468  HG3 LYS    29      64.527  27.640  62.489  1.00  0.00           H
ATOM    469  CD  LYS    29      65.080  27.263  64.586  1.00  0.00           C
ATOM    470  HD2 LYS    29      64.594  27.061  65.541  1.00  0.00           H
ATOM    471  HD3 LYS    29      65.627  26.346  64.364  1.00  0.00           H
ATOM    472  CE  LYS    29      66.010  28.451  64.730  1.00  0.00           C
ATOM    473  HE2 LYS    29      66.308  28.892  63.779  1.00  0.00           H
ATOM    474  HE3 LYS    29      65.619  29.229  65.386  1.00  0.00           H
ATOM    475  NZ  LYS    29      67.251  28.032  65.308  1.00  0.00           N
ATOM    476  HZ1 LYS    29      67.760  27.277  64.873  1.00  0.00           H
ATOM    477  HZ2 LYS    29      66.913  27.617  66.165  1.00  0.00           H
ATOM    478  HZ3 LYS    29      67.816  28.786  65.672  1.00  0.00           H
ATOM    479  C   LYS    29      61.371  27.286  62.012  1.00  0.00           C
ATOM    480  O   LYS    29      61.857  26.710  61.093  1.00  0.00           O
ATOM    481  N   HIE    30      60.335  26.830  62.686  1.00  0.00           N
ATOM    482  H   HIE    30      59.853  27.414  63.355  1.00  0.00           H
ATOM    483  CA  HIE    30      59.578  25.705  62.162  1.00  0.00           C
ATOM    484  HA  HIE    30      60.178  24.833  61.902  1.00  0.00           H
ATOM    485  CB  HIE    30      58.645  25.255  63.253  1.00  0.00           C
ATOM    486  HB2 HIE    30      59.282  25.055  64.114  1.00  0.00           H
ATOM    487  HB3 HIE    30      58.082  26.147  63.530  1.00  0.00           H
ATOM    488  CG  HIE    30      57.833  24.006  62.910  1.00  0.00           C
ATOM    489  ND1 HIE    30      58.374  22.753  62.945  1.00  0.00           N
ATOM    490  CE1 HIE    30      57.353  21.979  62.635  1.00  0.00           C
ATOM    491  HE1 HIE    30      57.369  20.904  62.535  1.00  0.00           H
ATOM    492  NE2 HIE    30      56.247  22.703  62.392  1.00  0.00           N
ATOM    493  HE2 HIE    30      55.398  22.294  62.029  1.00  0.00           H
ATOM    494  CD2 HIE    30      56.537  24.030  62.591  1.00  0.00           C
ATOM    495  HD2 HIE    30      55.832  24.843  62.488  1.00  0.00           H
ATOM    496  C   HIE    30      58.793  26.018  60.841  1.00  0.00           C
ATOM    497  O   HIE    30      58.946  25.323  59.871  1.00  0.00           O
ATOM    498  N   PHE    31      58.065  27.126  60.832  1.00  0.00           N
ATOM    499  H   PHE    31      57.891  27.622  61.694  1.00  0.00           H
ATOM    500  CA  PHE    31      57.218  27.717  59.805  1.00  0.00           C
ATOM    501  HA  PHE    31      56.329  27.095  59.699  1.00  0.00           H
ATOM    502  CB  PHE    31      56.800  29.210  60.120  1.00  0.00           C
ATOM    503  HB2 PHE    31      56.792  29.275  61.208  1.00  0.00           H
ATOM    504  HB3 PHE    31      57.596  29.850  59.738  1.00  0.00           H
ATOM    505  CG  PHE    31      55.371  29.575  59.766  1.00  0.00           C
ATOM    506  CD1 PHE    31      54.732  29.218  58.619  1.00  0.00           C
ATOM    507  HD1 PHE    31      55.330  28.736  57.859  1.00  0.00           H
ATOM    508  CE1 PHE    31      53.442  29.703  58.277  1.00  0.00           C
ATOM    509  HE1 PHE    31      52.956  29.431  57.353  1.00  0.00           H
ATOM    510  CZ  PHE    31      52.649  30.388  59.237  1.00  0.00           C
ATOM    511  HZ  PHE    31      51.631  30.706  59.067  1.00  0.00           H
ATOM    512  CE2 PHE    31      53.278  30.757  60.466  1.00  0.00           C
ATOM    513  HE2 PHE    31      52.749  31.222  61.283  1.00  0.00           H
ATOM    514  CD2 PHE    31      54.601  30.342  60.697  1.00  0.00           C
ATOM    515  HD2 PHE    31      55.065  30.473  61.663  1.00  0.00           H
ATOM    516  C   PHE    31      57.882  27.644  58.431  1.00  0.00           C
ATOM    517  O   PHE    31      57.230  27.144  57.460  1.00  0.00           O
ATOM    518  N   ILE    32      59.168  28.016  58.407  1.00  0.00           N
ATOM    519  H   ILE    32      59.481  28.433  59.272  1.00  0.00           H
ATOM    520  CA  ILE    32      59.937  27.934  57.195  1.00  0.00           C
ATOM    521  HA  ILE    32      59.505  28.629  56.477  1.00  0.00           H
ATOM    522  CB  ILE    32      61.394  28.442  57.491  1.00  0.00           C
ATOM    523  HB  ILE    32      61.875  28.010  58.368  1.00  0.00           H
ATOM    524  CG2 ILE    32      62.294  28.191  56.219  1.00  0.00           C
ATOM    525 HG21 ILE    32      63.120  28.900  56.283  1.00  0.00           H
ATOM    526 HG22 ILE    32      61.646  28.334  55.353  1.00  0.00           H
ATOM    527 HG23 ILE    32      62.745  27.204  56.317  1.00  0.00           H
ATOM    528  CG1 ILE    32      61.361  29.987  57.682  1.00  0.00           C
ATOM    529 HG12 ILE    32      61.161  30.639  56.831  1.00  0.00           H
ATOM    530 HG13 ILE    32      60.482  30.085  58.320  1.00  0.00           H
ATOM    531  CD1 ILE    32      62.553  30.497  58.561  1.00  0.00           C
ATOM    532 HD11 ILE    32      62.269  31.497  58.891  1.00  0.00           H
ATOM    533 HD12 ILE    32      63.526  30.510  58.070  1.00  0.00           H
ATOM    534 HD13 ILE    32      62.595  29.915  59.482  1.00  0.00           H
ATOM    535  C   ILE    32      60.042  26.479  56.634  1.00  0.00           C
ATOM    536  O   ILE    32      59.830  26.304  55.457  1.00  0.00           O
ATOM    537  N   SER    33      60.130  25.438  57.410  1.00  0.00           N
ATOM    538  H   SER    33      59.974  25.507  58.406  1.00  0.00           H
ATOM    539  CA  SER    33      60.224  24.094  56.914  1.00  0.00           C
ATOM    540  HA  SER    33      60.787  24.169  55.984  1.00  0.00           H
ATOM    541  CB  SER    33      61.033  23.230  57.855  1.00  0.00           C
ATOM    542  HB2 SER    33      60.586  23.363  58.840  1.00  0.00           H
ATOM    543  HB3 SER    33      60.903  22.205  57.511  1.00  0.00           H
ATOM    544  OG  SER    33      62.373  23.716  57.799  1.00  0.00           O
ATOM    545  HG  SER    33      62.764  23.521  56.945  1.00  0.00           H
ATOM    546  C   SER    33      58.852  23.493  56.592  1.00  0.00           C
ATOM    547  O   SER    33      58.799  22.491  55.855  1.00  0.00           O
ATOM    548  N   GLU    34      57.698  24.067  57.045  1.00  0.00           N
ATOM    549  H   GLU    34      57.807  24.813  57.717  1.00  0.00           H
ATOM    550  CA  GLU    34      56.322  23.768  56.528  1.00  0.00           C
ATOM    551  HA  GLU    34      56.304  22.694  56.347  1.00  0.00           H
ATOM    552  CB  GLU    34      55.210  24.185  57.475  1.00  0.00           C
ATOM    553  HB2 GLU    34      55.250  25.264  57.629  1.00  0.00           H
ATOM    554  HB3 GLU    34      54.260  23.936  57.002  1.00  0.00           H
ATOM    555  CG  GLU    34      55.180  23.500  58.855  1.00  0.00           C
ATOM    556  HG2 GLU    34      56.040  23.775  59.467  1.00  0.00           H
ATOM    557  HG3 GLU    34      54.226  23.738  59.326  1.00  0.00           H
ATOM    558  CD  GLU    34      55.289  21.971  58.670  1.00  0.00           C
ATOM    559  OE1 GLU    34      54.492  21.394  57.921  1.00  0.00           O
ATOM    560  OE2 GLU    34      56.197  21.343  59.236  1.00  0.00           O
ATOM    561  C   GLU    34      56.094  24.566  55.179  1.00  0.00           C
ATOM    562  O   GLU    34      55.475  23.974  54.346  1.00  0.00           O
ATOM    563  N   LEU    35      56.846  25.636  54.898  1.00  0.00           N
ATOM    564  H   LEU    35      57.515  25.854  55.623  1.00  0.00           H
ATOM    565  CA  LEU    35      56.881  26.143  53.520  1.00  0.00           C
ATOM    566  HA  LEU    35      55.873  26.229  53.114  1.00  0.00           H
ATOM    567  CB  LEU    35      57.504  27.589  53.604  1.00  0.00           C
ATOM    568  HB2 LEU    35      58.578  27.607  53.792  1.00  0.00           H
ATOM    569  HB3 LEU    35      57.368  27.744  52.534  1.00  0.00           H
ATOM    570  CG  LEU    35      56.889  28.636  54.513  1.00  0.00           C
ATOM    571  HG  LEU    35      57.128  28.452  55.561  1.00  0.00           H
ATOM    572  CD1 LEU    35      57.503  30.010  54.198  1.00  0.00           C
ATOM    573 HD11 LEU    35      57.164  30.846  54.811  1.00  0.00           H
ATOM    574 HD12 LEU    35      57.153  30.289  53.205  1.00  0.00           H
ATOM    575 HD13 LEU    35      58.590  29.938  54.168  1.00  0.00           H
ATOM    576  CD2 LEU    35      55.417  28.886  54.425  1.00  0.00           C
ATOM    577 HD21 LEU    35      54.894  27.939  54.559  1.00  0.00           H
ATOM    578 HD22 LEU    35      55.097  29.578  55.203  1.00  0.00           H
ATOM    579 HD23 LEU    35      55.167  29.209  53.415  1.00  0.00           H
ATOM    580  C   LEU    35      57.673  25.245  52.508  1.00  0.00           C
ATOM    581  O   LEU    35      57.142  25.070  51.407  1.00  0.00           O
ATOM    582  N   GLU    36      58.781  24.693  52.913  1.00  0.00           N
ATOM    583  H   GLU    36      59.236  25.005  53.759  1.00  0.00           H
ATOM    584  CA  GLU    36      59.641  23.829  52.117  1.00  0.00           C
ATOM    585  HA  GLU    36      59.842  24.364  51.189  1.00  0.00           H
ATOM    586  CB  GLU    36      60.996  23.421  52.865  1.00  0.00           C
ATOM    587  HB2 GLU    36      61.475  24.268  53.355  1.00  0.00           H
ATOM    588  HB3 GLU    36      60.781  22.604  53.553  1.00  0.00           H
ATOM    589  CG  GLU    36      61.941  22.856  51.779  1.00  0.00           C
ATOM    590  HG2 GLU    36      61.345  22.376  51.002  1.00  0.00           H
ATOM    591  HG3 GLU    36      62.560  23.666  51.395  1.00  0.00           H
ATOM    592  CD  GLU    36      62.854  21.823  52.416  1.00  0.00           C
ATOM    593  OE1 GLU    36      64.087  21.915  52.278  1.00  0.00           O
ATOM    594  OE2 GLU    36      62.288  20.814  52.851  1.00  0.00           O
ATOM    595  C   GLU    36      58.893  22.503  51.774  1.00  0.00           C
ATOM    596  O   GLU    36      58.709  22.076  50.659  1.00  0.00           O
ATOM    597  N   LYS    37      58.220  21.851  52.819  1.00  0.00           N
ATOM    598  H   LYS    37      58.511  22.141  53.742  1.00  0.00           H
ATOM    599  CA  LYS    37      57.126  20.863  52.636  1.00  0.00           C
ATOM    600  HA  LYS    37      57.431  19.887  52.259  1.00  0.00           H
ATOM    601  CB  LYS    37      56.537  20.454  53.955  1.00  0.00           C
ATOM    602  HB2 LYS    37      56.643  21.296  54.639  1.00  0.00           H
ATOM    603  HB3 LYS    37      55.505  20.123  53.829  1.00  0.00           H
ATOM    604  CG  LYS    37      57.398  19.380  54.675  1.00  0.00           C
ATOM    605  HG2 LYS    37      56.992  18.433  54.318  1.00  0.00           H
ATOM    606  HG3 LYS    37      58.445  19.551  54.428  1.00  0.00           H
ATOM    607  CD  LYS    37      57.210  19.411  56.161  1.00  0.00           C
ATOM    608  HD2 LYS    37      58.010  18.818  56.602  1.00  0.00           H
ATOM    609  HD3 LYS    37      57.351  20.415  56.560  1.00  0.00           H
ATOM    610  CE  LYS    37      55.861  18.895  56.763  1.00  0.00           C
ATOM    611  HE2 LYS    37      55.007  19.396  56.308  1.00  0.00           H
ATOM    612  HE3 LYS    37      55.802  17.849  56.461  1.00  0.00           H
ATOM    613  NZ  LYS    37      55.852  18.941  58.237  1.00  0.00           N
ATOM    614  HZ1 LYS    37      55.199  18.310  58.679  1.00  0.00           H
ATOM    615  HZ2 LYS    37      55.529  19.862  58.499  1.00  0.00           H
ATOM    616  HZ3 LYS    37      56.732  18.706  58.673  1.00  0.00           H
ATOM    617  C   LYS    37      56.001  21.378  51.692  1.00  0.00           C
ATOM    618  O   LYS    37      55.676  20.615  50.826  1.00  0.00           O
ATOM    619  N   GLY    38      55.533  22.636  51.917  1.00  0.00           N
ATOM    620  H   GLY    38      55.857  23.115  52.745  1.00  0.00           H
ATOM    621  CA  GLY    38      54.384  23.196  51.227  1.00  0.00           C
ATOM    622  HA2 GLY    38      53.473  22.674  51.520  1.00  0.00           H
ATOM    623  HA3 GLY    38      54.498  24.215  51.597  1.00  0.00           H
ATOM    624  C   GLY    38      54.545  23.195  49.707  1.00  0.00           C
ATOM    625  O   GLY    38      53.672  22.759  48.940  1.00  0.00           O
ATOM    626  N   LEU    39      55.802  23.435  49.294  1.00  0.00           N
ATOM    627  H   LEU    39      56.436  23.703  50.033  1.00  0.00           H
ATOM    628  CA  LEU    39      56.250  23.507  47.923  1.00  0.00           C
ATOM    629  HA  LEU    39      55.323  23.516  47.349  1.00  0.00           H
ATOM    630  CB  LEU    39      57.089  24.803  47.672  1.00  0.00           C
ATOM    631  HB2 LEU    39      57.721  24.780  48.559  1.00  0.00           H
ATOM    632  HB3 LEU    39      57.672  24.771  46.752  1.00  0.00           H
ATOM    633  CG  LEU    39      56.316  26.155  47.708  1.00  0.00           C
ATOM    634  HG  LEU    39      55.666  26.253  48.578  1.00  0.00           H
ATOM    635  CD1 LEU    39      57.350  27.222  47.577  1.00  0.00           C
ATOM    636 HD11 LEU    39      56.966  28.229  47.734  1.00  0.00           H
ATOM    637 HD12 LEU    39      57.866  27.146  46.620  1.00  0.00           H
ATOM    638 HD13 LEU    39      58.043  27.167  48.417  1.00  0.00           H
ATOM    639  CD2 LEU    39      55.302  26.214  46.557  1.00  0.00           C
ATOM    640 HD21 LEU    39      54.602  25.381  46.622  1.00  0.00           H
ATOM    641 HD22 LEU    39      54.777  27.169  46.565  1.00  0.00           H
ATOM    642 HD23 LEU    39      55.817  26.195  45.597  1.00  0.00           H
ATOM    643  C   LEU    39      57.019  22.189  47.406  1.00  0.00           C
ATOM    644  O   LEU    39      57.493  22.135  46.271  1.00  0.00           O
ATOM    645  N   SER    40      57.241  21.243  48.284  1.00  0.00           N
ATOM    646  H   SER    40      56.916  21.373  49.232  1.00  0.00           H
ATOM    647  CA  SER    40      57.821  19.849  47.906  1.00  0.00           C
ATOM    648  HA  SER    40      58.806  20.005  47.466  1.00  0.00           H
ATOM    649  CB  SER    40      58.079  19.040  49.158  1.00  0.00           C
ATOM    650  HB2 SER    40      58.735  18.223  48.858  1.00  0.00           H
ATOM    651  HB3 SER    40      58.789  19.526  49.826  1.00  0.00           H
ATOM    652  OG  SER    40      56.983  18.519  49.872  1.00  0.00           O
ATOM    653  HG  SER    40      56.378  19.227  50.107  1.00  0.00           H
ATOM    654  C   SER    40      56.894  19.132  46.892  1.00  0.00           C
ATOM    655  O   SER    40      55.676  19.439  46.833  1.00  0.00           O
ATOM    656  N   LYS    41      57.457  18.221  46.148  1.00  0.00           N
ATOM    657  H   LYS    41      58.417  17.981  46.355  1.00  0.00           H
ATOM    658  CA  LYS    41      56.665  17.332  45.224  1.00  0.00           C
ATOM    659  HA  LYS    41      56.267  17.995  44.456  1.00  0.00           H
ATOM    660  CB  LYS    41      57.643  16.339  44.601  1.00  0.00           C
ATOM    661  HB2 LYS    41      58.178  15.804  45.388  1.00  0.00           H
ATOM    662  HB3 LYS    41      57.056  15.547  44.138  1.00  0.00           H
ATOM    663  CG  LYS    41      58.506  17.025  43.548  1.00  0.00           C
ATOM    664  HG2 LYS    41      57.969  17.042  42.599  1.00  0.00           H
ATOM    665  HG3 LYS    41      58.677  18.049  43.881  1.00  0.00           H
ATOM    666  CD  LYS    41      59.949  16.510  43.426  1.00  0.00           C
ATOM    667  HD2 LYS    41      60.433  16.780  44.366  1.00  0.00           H
ATOM    668  HD3 LYS    41      59.955  15.420  43.392  1.00  0.00           H
ATOM    669  CE  LYS    41      60.581  17.316  42.215  1.00  0.00           C
ATOM    670  HE2 LYS    41      60.183  16.928  41.277  1.00  0.00           H
ATOM    671  HE3 LYS    41      60.319  18.370  42.312  1.00  0.00           H
ATOM    672  NZ  LYS    41      62.091  17.309  42.108  1.00  0.00           N
ATOM    673  HZ1 LYS    41      62.448  17.687  41.242  1.00  0.00           H
ATOM    674  HZ2 LYS    41      62.431  16.359  42.146  1.00  0.00           H
ATOM    675  HZ3 LYS    41      62.534  17.888  42.806  1.00  0.00           H
ATOM    676  C   LYS    41      55.573  16.556  45.936  1.00  0.00           C
ATOM    677  O   LYS    41      54.444  16.557  45.479  1.00  0.00           O
ATOM    678  N   LYS    42      55.887  15.966  47.106  1.00  0.00           N
ATOM    679  H   LYS    42      56.852  15.965  47.400  1.00  0.00           H
ATOM    680  CA  LYS    42      54.877  15.323  47.979  1.00  0.00           C
ATOM    681  HA  LYS    42      54.227  14.674  47.393  1.00  0.00           H
ATOM    682  CB  LYS    42      55.476  14.367  49.059  1.00  0.00           C
ATOM    683  HB2 LYS    42      56.242  13.718  48.633  1.00  0.00           H
ATOM    684  HB3 LYS    42      55.925  15.043  49.786  1.00  0.00           H
ATOM    685  CG  LYS    42      54.444  13.558  49.868  1.00  0.00           C
ATOM    686  HG2 LYS    42      53.644  14.222  50.194  1.00  0.00           H
ATOM    687  HG3 LYS    42      53.994  12.796  49.233  1.00  0.00           H
ATOM    688  CD  LYS    42      55.060  12.752  50.907  1.00  0.00           C
ATOM    689  HD2 LYS    42      55.730  12.049  50.411  1.00  0.00           H
ATOM    690  HD3 LYS    42      55.705  13.413  51.485  1.00  0.00           H
ATOM    691  CE  LYS    42      54.004  12.127  51.847  1.00  0.00           C
ATOM    692  HE2 LYS    42      53.033  12.105  51.352  1.00  0.00           H
ATOM    693  HE3 LYS    42      54.351  11.113  52.044  1.00  0.00           H
ATOM    694  NZ  LYS    42      53.802  12.988  53.069  1.00  0.00           N
ATOM    695  HZ1 LYS    42      53.681  13.980  52.925  1.00  0.00           H
ATOM    696  HZ2 LYS    42      54.572  12.885  53.714  1.00  0.00           H
ATOM    697  HZ3 LYS    42      53.045  12.723  53.683  1.00  0.00           H
ATOM    698  C   LYS    42      53.819  16.250  48.513  1.00  0.00           C
ATOM    699  O   LYS    42      52.638  15.877  48.525  1.00  0.00           O
ATOM    700  N   GLY    43      54.184  17.501  49.001  1.00  0.00           N
ATOM    701  H   GLY    43      55.193  17.547  49.012  1.00  0.00           H
ATOM    702  CA  GLY    43      53.356  18.486  49.540  1.00  0.00           C
ATOM    703  HA2 GLY    43      53.810  19.390  49.137  1.00  0.00           H
ATOM    704  HA3 GLY    43      52.315  18.314  49.266  1.00  0.00           H
ATOM    705  C   GLY    43      53.434  18.525  51.075  1.00  0.00           C
ATOM    706  O   GLY    43      54.231  17.815  51.691  1.00  0.00           O
ATOM    707  N   GLY    44      52.677  19.394  51.749  1.00  0.00           N
ATOM    708  H   GLY    44      52.124  20.048  51.215  1.00  0.00           H
ATOM    709  CA  GLY    44      52.618  19.457  53.239  1.00  0.00           C
ATOM    710  HA2 GLY    44      52.704  18.459  53.669  1.00  0.00           H
ATOM    711  HA3 GLY    44      53.468  20.088  53.495  1.00  0.00           H
ATOM    712  C   GLY    44      51.243  20.137  53.581  1.00  0.00           C
ATOM    713  O   GLY    44      50.604  20.689  52.655  1.00  0.00           O
ATOM    714  N   ASN    45      50.830  20.152  54.820  1.00  0.00           N
ATOM    715  H   ASN    45      51.502  19.766  55.468  1.00  0.00           H
ATOM    716  CA  ASN    45      49.540  20.823  55.290  1.00  0.00           C
ATOM    717  HA  ASN    45      48.765  20.272  54.758  1.00  0.00           H
ATOM    718  CB  ASN    45      49.310  20.774  56.792  1.00  0.00           C
ATOM    719  HB2 ASN    45      50.235  21.063  57.289  1.00  0.00           H
ATOM    720  HB3 ASN    45      48.680  21.626  57.048  1.00  0.00           H
ATOM    721  CG  ASN    45      48.650  19.551  57.319  1.00  0.00           C
ATOM    722  OD1 ASN    45      47.497  19.207  56.998  1.00  0.00           O
ATOM    723  ND2 ASN    45      49.338  18.877  58.185  1.00  0.00           N
ATOM    724 HD21 ASN    45      50.192  19.313  58.503  1.00  0.00           H
ATOM    725 HD22 ASN    45      48.884  18.160  58.734  1.00  0.00           H
ATOM    726  C   ASN    45      49.372  22.257  54.868  1.00  0.00           C
ATOM    727  O   ASN    45      48.230  22.737  54.947  1.00  0.00           O
ATOM    728  N   ILE    46      50.434  23.049  54.602  1.00  0.00           N
ATOM    729  H   ILE    46      51.344  22.620  54.689  1.00  0.00           H
ATOM    730  CA  ILE    46      50.370  24.366  54.054  1.00  0.00           C
ATOM    731  HA  ILE    46      49.496  24.901  54.423  1.00  0.00           H
ATOM    732  CB  ILE    46      51.514  25.284  54.465  1.00  0.00           C
ATOM    733  HB  ILE    46      52.491  24.882  54.199  1.00  0.00           H
ATOM    734  CG2 ILE    46      51.328  26.722  53.835  1.00  0.00           C
ATOM    735 HG21 ILE    46      52.132  27.432  54.033  1.00  0.00           H
ATOM    736 HG22 ILE    46      50.388  27.150  54.181  1.00  0.00           H
ATOM    737 HG23 ILE    46      51.211  26.647  52.754  1.00  0.00           H
ATOM    738  CG1 ILE    46      51.560  25.587  56.010  1.00  0.00           C
ATOM    739 HG12 ILE    46      50.645  26.142  56.219  1.00  0.00           H
ATOM    740 HG13 ILE    46      51.469  24.616  56.497  1.00  0.00           H
ATOM    741  CD1 ILE    46      52.747  26.381  56.494  1.00  0.00           C
ATOM    742 HD11 ILE    46      53.678  25.932  56.145  1.00  0.00           H
ATOM    743 HD12 ILE    46      52.659  26.253  57.573  1.00  0.00           H
ATOM    744 HD13 ILE    46      52.781  27.431  56.207  1.00  0.00           H
ATOM    745  C   ILE    46      50.132  24.193  52.575  1.00  0.00           C
ATOM    746  O   ILE    46      51.047  23.706  51.903  1.00  0.00           O
ATOM    747  N   PRO    47      49.016  24.569  51.944  1.00  0.00           N
ATOM    748  CD  PRO    47      47.758  25.047  52.509  1.00  0.00           C
ATOM    749  HD2 PRO    47      47.616  26.124  52.602  1.00  0.00           H
ATOM    750  HD3 PRO    47      47.569  24.592  53.482  1.00  0.00           H
ATOM    751  CG  PRO    47      46.702  24.676  51.520  1.00  0.00           C
ATOM    752  HG2 PRO    47      45.786  25.264  51.573  1.00  0.00           H
ATOM    753  HG3 PRO    47      46.279  23.675  51.618  1.00  0.00           H
ATOM    754  CB  PRO    47      47.376  24.739  50.140  1.00  0.00           C
ATOM    755  HB2 PRO    47      47.453  25.777  49.818  1.00  0.00           H
ATOM    756  HB3 PRO    47      46.875  24.074  49.436  1.00  0.00           H
ATOM    757  CA  PRO    47      48.851  24.297  50.492  1.00  0.00           C
ATOM    758  HA  PRO    47      49.002  23.220  50.404  1.00  0.00           H
ATOM    759  C   PRO    47      49.897  25.006  49.577  1.00  0.00           C
ATOM    760  O   PRO    47      50.338  24.345  48.617  1.00  0.00           O
ATOM    761  N   MET    48      50.353  26.261  49.872  1.00  0.00           N
ATOM    762  H   MET    48      49.838  26.657  50.646  1.00  0.00           H
ATOM    763  CA  MET    48      51.362  27.016  49.022  1.00  0.00           C
ATOM    764  HA  MET    48      51.389  28.074  49.284  1.00  0.00           H
ATOM    765  CB  MET    48      52.762  26.479  49.240  1.00  0.00           C
ATOM    766  HB2 MET    48      52.744  25.418  48.996  1.00  0.00           H
ATOM    767  HB3 MET    48      53.420  27.006  48.551  1.00  0.00           H
ATOM    768  CG  MET    48      53.370  26.688  50.643  1.00  0.00           C
ATOM    769  HG2 MET    48      52.809  26.103  51.373  1.00  0.00           H
ATOM    770  HG3 MET    48      54.366  26.252  50.548  1.00  0.00           H
ATOM    771  SD  MET    48      53.613  28.367  51.342  1.00  0.00           S
ATOM    772  CE  MET    48      55.018  28.826  50.299  1.00  0.00           C
ATOM    773  HE1 MET    48      54.746  28.988  49.256  1.00  0.00           H
ATOM    774  HE2 MET    48      55.404  29.811  50.560  1.00  0.00           H
ATOM    775  HE3 MET    48      55.751  28.035  50.465  1.00  0.00           H
ATOM    776  C   MET    48      50.954  27.038  47.493  1.00  0.00           C
ATOM    777  O   MET    48      51.734  26.710  46.545  1.00  0.00           O
ATOM    778  N   ILE    49      49.661  27.165  47.168  1.00  0.00           N
ATOM    779  H   ILE    49      49.161  27.542  47.960  1.00  0.00           H
ATOM    780  CA  ILE    49      49.138  27.162  45.842  1.00  0.00           C
ATOM    781  HA  ILE    49      49.346  26.153  45.484  1.00  0.00           H
ATOM    782  CB  ILE    49      47.625  27.357  45.803  1.00  0.00           C
ATOM    783  HB  ILE    49      47.488  28.373  46.172  1.00  0.00           H
ATOM    784  CG2 ILE    49      46.991  27.297  44.327  1.00  0.00           C
ATOM    785 HG21 ILE    49      46.974  26.250  44.025  1.00  0.00           H
ATOM    786 HG22 ILE    49      47.479  27.972  43.625  1.00  0.00           H
ATOM    787 HG23 ILE    49      45.943  27.574  44.441  1.00  0.00           H
ATOM    788  CG1 ILE    49      46.853  26.517  46.783  1.00  0.00           C
ATOM    789 HG12 ILE    49      47.019  25.471  46.526  1.00  0.00           H
ATOM    790 HG13 ILE    49      47.293  26.776  47.746  1.00  0.00           H
ATOM    791  CD1 ILE    49      45.359  26.759  46.981  1.00  0.00           C
ATOM    792 HD11 ILE    49      44.988  26.344  47.918  1.00  0.00           H
ATOM    793 HD12 ILE    49      44.700  26.515  46.146  1.00  0.00           H
ATOM    794 HD13 ILE    49      45.249  27.843  46.970  1.00  0.00           H
ATOM    795  C   ILE    49      49.906  28.175  44.902  1.00  0.00           C
ATOM    796  O   ILE    49      49.907  29.394  45.106  1.00  0.00           O
ATOM    797  N   PRO    50      50.333  27.703  43.766  1.00  0.00           N
ATOM    798  CD  PRO    50      50.351  26.271  43.396  1.00  0.00           C
ATOM    799  HD2 PRO    50      49.320  25.939  43.508  1.00  0.00           H
ATOM    800  HD3 PRO    50      51.132  25.748  43.947  1.00  0.00           H
ATOM    801  CG  PRO    50      50.698  26.214  41.915  1.00  0.00           C
ATOM    802  HG2 PRO    50      49.837  26.231  41.247  1.00  0.00           H
ATOM    803  HG3 PRO    50      51.188  25.280  41.640  1.00  0.00           H
ATOM    804  CB  PRO    50      51.458  27.491  41.672  1.00  0.00           C
ATOM    805  HB2 PRO    50      51.424  27.814  40.631  1.00  0.00           H
ATOM    806  HB3 PRO    50      52.496  27.305  41.948  1.00  0.00           H
ATOM    807  CA  PRO    50      50.879  28.539  42.682  1.00  0.00           C
ATOM    808  HA  PRO    50      51.640  29.169  43.142  1.00  0.00           H
ATOM    809  C   PRO    50      49.759  29.449  42.029  1.00  0.00           C
ATOM    810  O   PRO    50      49.001  28.921  41.279  1.00  0.00           O
ATOM    811  N   GLY    51      49.956  30.788  42.272  1.00  0.00           N
ATOM    812  H   GLY    51      50.783  31.080  42.773  1.00  0.00           H
ATOM    813  CA  GLY    51      49.081  31.808  41.732  1.00  0.00           C
ATOM    814  HA2 GLY    51      48.154  31.251  41.593  1.00  0.00           H
ATOM    815  HA3 GLY    51      49.038  32.572  42.509  1.00  0.00           H
ATOM    816  C   GLY    51      49.348  32.298  40.339  1.00  0.00           C
ATOM    817  O   GLY    51      48.626  33.228  39.984  1.00  0.00           O
ATOM    818  N   TRP    52      50.290  31.771  39.574  1.00  0.00           N
ATOM    819  H   TRP    52      50.793  30.992  39.975  1.00  0.00           H
ATOM    820  CA  TRP    52      50.527  32.019  38.170  1.00  0.00           C
ATOM    821  HA  TRP    52      51.441  31.502  37.877  1.00  0.00           H
ATOM    822  CB  TRP    52      49.485  31.273  37.354  1.00  0.00           C
ATOM    823  HB2 TRP    52      48.533  31.648  37.732  1.00  0.00           H
ATOM    824  HB3 TRP    52      49.421  31.482  36.287  1.00  0.00           H
ATOM    825  CG  TRP    52      49.538  29.775  37.435  1.00  0.00           C
ATOM    826  CD1 TRP    52      48.761  28.900  38.193  1.00  0.00           C
ATOM    827  HD1 TRP    52      47.994  29.217  38.885  1.00  0.00           H
ATOM    828  NE1 TRP    52      49.306  27.679  38.199  1.00  0.00           N
ATOM    829  HE1 TRP    52      49.117  26.883  38.792  1.00  0.00           H
ATOM    830  CE2 TRP    52      50.368  27.634  37.341  1.00  0.00           C
ATOM    831  CZ2 TRP    52      51.202  26.593  36.972  1.00  0.00           C
ATOM    832  HZ2 TRP    52      51.053  25.630  37.438  1.00  0.00           H
ATOM    833  CH2 TRP    52      52.336  26.853  36.127  1.00  0.00           C
ATOM    834  HH2 TRP    52      53.078  26.086  35.967  1.00  0.00           H
ATOM    835  CZ3 TRP    52      52.565  28.149  35.625  1.00  0.00           C
ATOM    836  HZ3 TRP    52      53.407  28.253  34.957  1.00  0.00           H
ATOM    837  CE3 TRP    52      51.669  29.184  35.974  1.00  0.00           C
ATOM    838  HE3 TRP    52      51.716  30.168  35.532  1.00  0.00           H
ATOM    839  CD2 TRP    52      50.574  28.917  36.817  1.00  0.00           C
ATOM    840  C   TRP    52      50.888  33.408  37.728  1.00  0.00           C
ATOM    841  O   TRP    52      51.284  33.493  36.560  1.00  0.00           O
ATOM    842  N   VAL    53      50.843  34.440  38.532  1.00  0.00           N
ATOM    843  H   VAL    53      50.312  34.367  39.388  1.00  0.00           H
ATOM    844  CA  VAL    53      51.403  35.759  38.099  1.00  0.00           C
ATOM    845  HA  VAL    53      51.058  35.964  37.086  1.00  0.00           H
ATOM    846  CB  VAL    53      50.961  36.908  39.039  1.00  0.00           C
ATOM    847  HB  VAL    53      51.516  36.928  39.977  1.00  0.00           H
ATOM    848  CG1 VAL    53      51.259  38.265  38.343  1.00  0.00           C
ATOM    849 HG11 VAL    53      51.080  39.040  39.088  1.00  0.00           H
ATOM    850 HG12 VAL    53      52.331  38.281  38.144  1.00  0.00           H
ATOM    851 HG13 VAL    53      50.606  38.517  37.507  1.00  0.00           H
ATOM    852  CG2 VAL    53      49.464  36.854  39.333  1.00  0.00           C
ATOM    853 HG21 VAL    53      48.988  36.741  38.359  1.00  0.00           H
ATOM    854 HG22 VAL    53      49.103  37.813  39.702  1.00  0.00           H
ATOM    855 HG23 VAL    53      49.100  36.069  39.996  1.00  0.00           H
ATOM    856  C   VAL    53      52.962  35.530  38.076  1.00  0.00           C
ATOM    857  O   VAL    53      53.590  35.098  39.045  1.00  0.00           O
ATOM    858  N   MET    54      53.527  35.788  36.864  1.00  0.00           N
ATOM    859  H   MET    54      52.999  36.232  36.127  1.00  0.00           H
ATOM    860  CA  MET    54      54.934  35.617  36.559  1.00  0.00           C
ATOM    861  HA  MET    54      55.384  35.337  37.512  1.00  0.00           H
ATOM    862  CB  MET    54      55.166  34.540  35.410  1.00  0.00           C
ATOM    863  HB2 MET    54      54.423  34.659  34.621  1.00  0.00           H
ATOM    864  HB3 MET    54      56.208  34.629  35.102  1.00  0.00           H
ATOM    865  CG  MET    54      55.050  33.160  36.100  1.00  0.00           C
ATOM    866  HG2 MET    54      56.010  32.927  36.559  1.00  0.00           H
ATOM    867  HG3 MET    54      54.335  33.024  36.912  1.00  0.00           H
ATOM    868  SD  MET    54      54.580  31.898  34.928  1.00  0.00           S
ATOM    869  CE  MET    54      56.015  31.762  33.917  1.00  0.00           C
ATOM    870  HE1 MET    54      56.921  31.318  34.329  1.00  0.00           H
ATOM    871  HE2 MET    54      55.761  31.207  33.013  1.00  0.00           H
ATOM    872  HE3 MET    54      56.256  32.703  33.423  1.00  0.00           H
ATOM    873  C   MET    54      55.629  36.938  36.091  1.00  0.00           C
ATOM    874  O   MET    54      56.840  36.877  35.848  1.00  0.00           O
ATOM    875  N   ASP    55      54.874  37.996  36.108  1.00  0.00           N
ATOM    876  H   ASP    55      53.961  37.871  36.522  1.00  0.00           H
ATOM    877  CA  ASP    55      55.333  39.357  35.864  1.00  0.00           C
ATOM    878  HA  ASP    55      56.352  39.312  35.478  1.00  0.00           H
ATOM    879  CB  ASP    55      54.486  39.976  34.731  1.00  0.00           C
ATOM    880  HB2 ASP    55      53.483  39.963  35.158  1.00  0.00           H
ATOM    881  HB3 ASP    55      54.911  40.949  34.482  1.00  0.00           H
ATOM    882  CG  ASP    55      54.442  39.084  33.509  1.00  0.00           C
ATOM    883  OD1 ASP    55      55.420  38.872  32.866  1.00  0.00           O
ATOM    884  OD2 ASP    55      53.377  38.591  33.116  1.00  0.00           O
ATOM    885  C   ASP    55      55.308  40.226  37.176  1.00  0.00           C
ATOM    886  O   ASP    55      54.654  39.957  38.136  1.00  0.00           O
ATOM    887  N   PHE    56      56.111  41.274  37.138  1.00  0.00           N
ATOM    888  H   PHE    56      56.676  41.467  36.324  1.00  0.00           H
ATOM    889  CA  PHE    56      56.159  42.317  38.087  1.00  0.00           C
ATOM    890  HA  PHE    56      55.659  42.029  39.012  1.00  0.00           H
ATOM    891  CB  PHE    56      57.658  42.446  38.389  1.00  0.00           C
ATOM    892  HB2 PHE    56      58.172  42.681  37.457  1.00  0.00           H
ATOM    893  HB3 PHE    56      57.714  43.196  39.180  1.00  0.00           H
ATOM    894  CG  PHE    56      58.330  41.205  39.030  1.00  0.00           C
ATOM    895  CD1 PHE    56      58.109  41.008  40.338  1.00  0.00           C
ATOM    896  HD1 PHE    56      57.456  41.680  40.874  1.00  0.00           H
ATOM    897  CE1 PHE    56      58.727  39.986  41.103  1.00  0.00           C
ATOM    898  HE1 PHE    56      58.477  39.928  42.151  1.00  0.00           H
ATOM    899  CZ  PHE    56      59.646  39.080  40.475  1.00  0.00           C
ATOM    900  HZ  PHE    56      60.238  38.339  40.990  1.00  0.00           H
ATOM    901  CE2 PHE    56      59.931  39.356  39.137  1.00  0.00           C
ATOM    902  HE2 PHE    56      60.584  38.750  38.528  1.00  0.00           H
ATOM    903  CD2 PHE    56      59.313  40.382  38.413  1.00  0.00           C
ATOM    904  HD2 PHE    56      59.463  40.601  37.366  1.00  0.00           H
ATOM    905  C   PHE    56      55.514  43.571  37.471  1.00  0.00           C
ATOM    906  O   PHE    56      55.982  43.939  36.406  1.00  0.00           O
ATOM    907  N   PRO    57      54.475  44.163  38.048  1.00  0.00           N
ATOM    908  CD  PRO    57      53.750  43.841  39.322  1.00  0.00           C
ATOM    909  HD2 PRO    57      54.468  43.861  40.142  1.00  0.00           H
ATOM    910  HD3 PRO    57      53.277  42.860  39.293  1.00  0.00           H
ATOM    911  CG  PRO    57      52.701  44.954  39.460  1.00  0.00           C
ATOM    912  HG2 PRO    57      53.009  45.646  40.244  1.00  0.00           H
ATOM    913  HG3 PRO    57      51.748  44.484  39.705  1.00  0.00           H
ATOM    914  CB  PRO    57      52.633  45.794  38.175  1.00  0.00           C
ATOM    915  HB2 PRO    57      52.543  46.856  38.403  1.00  0.00           H
ATOM    916  HB3 PRO    57      51.815  45.478  37.527  1.00  0.00           H
ATOM    917  CA  PRO    57      53.863  45.379  37.444  1.00  0.00           C
ATOM    918  HA  PRO    57      53.586  45.150  36.415  1.00  0.00           H
ATOM    919  C   PRO    57      54.870  46.502  37.354  1.00  0.00           C
ATOM    920  O   PRO    57      55.580  46.762  38.298  1.00  0.00           O
ATOM    921  N   THR    58      54.823  47.262  36.268  1.00  0.00           N
ATOM    922  H   THR    58      54.041  47.191  35.633  1.00  0.00           H
ATOM    923  CA  THR    58      55.748  48.383  36.085  1.00  0.00           C
ATOM    924  HA  THR    58      56.727  48.217  36.533  1.00  0.00           H
ATOM    925  CB  THR    58      55.975  48.600  34.546  1.00  0.00           C
ATOM    926  HB  THR    58      56.700  49.384  34.330  1.00  0.00           H
ATOM    927  CG2 THR    58      56.372  47.329  33.811  1.00  0.00           C
ATOM    928 HG21 THR    58      57.144  46.826  34.396  1.00  0.00           H
ATOM    929 HG22 THR    58      56.786  47.478  32.814  1.00  0.00           H
ATOM    930 HG23 THR    58      55.535  46.665  33.597  1.00  0.00           H
ATOM    931  OG1 THR    58      54.742  49.064  33.972  1.00  0.00           O
ATOM    932  HG1 THR    58      54.154  48.306  34.004  1.00  0.00           H
ATOM    933  C   THR    58      55.232  49.672  36.715  1.00  0.00           C
ATOM    934  O   THR    58      56.018  50.609  36.842  1.00  0.00           O
ATOM    935  N   GLY    59      53.938  49.736  37.110  1.00  0.00           N
ATOM    936  H   GLY    59      53.343  48.948  36.897  1.00  0.00           H
ATOM    937  CA  GLY    59      53.242  50.962  37.384  1.00  0.00           C
ATOM    938  HA2 GLY    59      52.428  50.724  38.069  1.00  0.00           H
ATOM    939  HA3 GLY    59      53.944  51.625  37.889  1.00  0.00           H
ATOM    940  C   GLY    59      52.563  51.592  36.183  1.00  0.00           C
ATOM    941  O   GLY    59      51.717  52.434  36.273  1.00  0.00           O
ATOM    942  N   LYS    60      52.984  51.243  34.957  1.00  0.00           N
ATOM    943  H   LYS    60      53.682  50.514  34.935  1.00  0.00           H
ATOM    944  CA  LYS    60      52.395  51.773  33.660  1.00  0.00           C
ATOM    945  HA  LYS    60      52.012  52.760  33.920  1.00  0.00           H
ATOM    946  CB  LYS    60      53.569  51.944  32.732  1.00  0.00           C
ATOM    947  HB2 LYS    60      53.709  51.003  32.199  1.00  0.00           H
ATOM    948  HB3 LYS    60      53.257  52.588  31.910  1.00  0.00           H
ATOM    949  CG  LYS    60      54.953  52.460  33.210  1.00  0.00           C
ATOM    950  HG2 LYS    60      55.266  51.963  34.129  1.00  0.00           H
ATOM    951  HG3 LYS    60      55.667  52.328  32.399  1.00  0.00           H
ATOM    952  CD  LYS    60      54.890  54.021  33.418  1.00  0.00           C
ATOM    953  HD2 LYS    60      54.599  54.388  32.434  1.00  0.00           H
ATOM    954  HD3 LYS    60      54.054  54.222  34.089  1.00  0.00           H
ATOM    955  CE  LYS    60      56.176  54.653  33.980  1.00  0.00           C
ATOM    956  HE2 LYS    60      56.036  55.692  34.278  1.00  0.00           H
ATOM    957  HE3 LYS    60      56.366  54.142  34.924  1.00  0.00           H
ATOM    958  NZ  LYS    60      57.401  54.524  33.110  1.00  0.00           N
ATOM    959  HZ1 LYS    60      57.276  54.888  32.177  1.00  0.00           H
ATOM    960  HZ2 LYS    60      57.645  53.557  32.953  1.00  0.00           H
ATOM    961  HZ3 LYS    60      58.247  54.731  33.622  1.00  0.00           H
ATOM    962  C   LYS    60      51.250  50.995  32.991  1.00  0.00           C
ATOM    963  O   LYS    60      50.721  51.247  31.899  1.00  0.00           O
ATOM    964  N   GLU    61      50.736  49.969  33.718  1.00  0.00           N
ATOM    965  H   GLU    61      51.252  49.574  34.491  1.00  0.00           H
ATOM    966  CA  GLU    61      49.622  49.137  33.281  1.00  0.00           C
ATOM    967  HA  GLU    61      49.767  48.703  32.291  1.00  0.00           H
ATOM    968  CB  GLU    61      49.358  47.914  34.160  1.00  0.00           C
ATOM    969  HB2 GLU    61      49.120  48.220  35.179  1.00  0.00           H
ATOM    970  HB3 GLU    61      48.490  47.391  33.758  1.00  0.00           H
ATOM    971  CG  GLU    61      50.532  46.849  34.254  1.00  0.00           C
ATOM    972  HG2 GLU    61      50.177  46.147  35.009  1.00  0.00           H
ATOM    973  HG3 GLU    61      50.590  46.523  33.215  1.00  0.00           H
ATOM    974  CD  GLU    61      51.935  47.496  34.517  1.00  0.00           C
ATOM    975  OE1 GLU    61      52.135  48.063  35.619  1.00  0.00           O
ATOM    976  OE2 GLU    61      52.810  47.270  33.690  1.00  0.00           O
ATOM    977  C   GLU    61      48.273  49.992  33.276  1.00  0.00           C
ATOM    978  O   GLU    61      47.936  50.657  34.268  1.00  0.00           O
ATOM    979  N   SER    62      47.548  49.966  32.130  1.00  0.00           N
ATOM    980  H   SER    62      47.915  49.429  31.358  1.00  0.00           H
ATOM    981  CA  SER    62      46.401  50.868  31.849  1.00  0.00           C
ATOM    982  HA  SER    62      45.991  51.290  32.768  1.00  0.00           H
ATOM    983  CB  SER    62      46.693  52.095  30.994  1.00  0.00           C
ATOM    984  HB2 SER    62      47.374  52.756  31.529  1.00  0.00           H
ATOM    985  HB3 SER    62      47.291  51.844  30.119  1.00  0.00           H
ATOM    986  OG  SER    62      45.583  52.742  30.647  1.00  0.00           O
ATOM    987  HG  SER    62      45.322  52.509  29.753  1.00  0.00           H
ATOM    988  C   SER    62      45.274  49.969  31.217  1.00  0.00           C
ATOM    989  O   SER    62      45.487  49.091  30.337  1.00  0.00           O
ATOM    990  N   GLY    63      43.993  50.248  31.474  1.00  0.00           N
ATOM    991  H   GLY    63      43.837  50.901  32.228  1.00  0.00           H
ATOM    992  CA  GLY    63      42.766  49.689  30.830  1.00  0.00           C
ATOM    993  HA2 GLY    63      42.485  50.356  30.015  1.00  0.00           H
ATOM    994  HA3 GLY    63      42.976  48.731  30.354  1.00  0.00           H
ATOM    995  C   GLY    63      41.487  49.610  31.673  1.00  0.00           C
ATOM    996  O   GLY    63      41.414  49.860  32.912  1.00  0.00           O
ATOM    997  N   ASP    64      40.385  49.314  31.010  1.00  0.00           N
ATOM    998  H   ASP    64      40.461  49.278  30.003  1.00  0.00           H
ATOM    999  CA  ASP    64      39.112  49.086  31.729  1.00  0.00           C
ATOM   1000  HA  ASP    64      38.980  49.671  32.639  1.00  0.00           H
ATOM   1001  CB  ASP    64      37.896  49.502  30.856  1.00  0.00           C
ATOM   1002  HB2 ASP    64      37.984  49.023  29.880  1.00  0.00           H
ATOM   1003  HB3 ASP    64      36.972  49.096  31.271  1.00  0.00           H
ATOM   1004  CG  ASP    64      37.786  51.064  30.818  1.00  0.00           C
ATOM   1005  OD1 ASP    64      37.194  51.654  31.701  1.00  0.00           O
ATOM   1006  OD2 ASP    64      38.248  51.645  29.795  1.00  0.00           O
ATOM   1007  C   ASP    64      38.827  47.604  32.091  1.00  0.00           C
ATOM   1008  O   ASP    64      38.996  46.784  31.256  1.00  0.00           O
ATOM   1009  N   PHE    65      38.528  47.310  33.354  1.00  0.00           N
ATOM   1010  H   PHE    65      38.595  48.007  34.082  1.00  0.00           H
ATOM   1011  CA  PHE    65      38.383  45.911  33.858  1.00  0.00           C
ATOM   1012  HA  PHE    65      38.268  45.177  33.060  1.00  0.00           H
ATOM   1013  CB  PHE    65      39.753  45.532  34.548  1.00  0.00           C
ATOM   1014  HB2 PHE    65      40.032  46.226  35.341  1.00  0.00           H
ATOM   1015  HB3 PHE    65      39.568  44.601  35.084  1.00  0.00           H
ATOM   1016  CG  PHE    65      40.911  45.323  33.677  1.00  0.00           C
ATOM   1017  CD1 PHE    65      41.148  44.042  33.162  1.00  0.00           C
ATOM   1018  HD1 PHE    65      40.376  43.302  33.310  1.00  0.00           H
ATOM   1019  CE1 PHE    65      42.367  43.743  32.465  1.00  0.00           C
ATOM   1020  HE1 PHE    65      42.611  42.764  32.079  1.00  0.00           H
ATOM   1021  CZ  PHE    65      43.223  44.748  32.182  1.00  0.00           C
ATOM   1022  HZ  PHE    65      44.104  44.571  31.581  1.00  0.00           H
ATOM   1023  CE2 PHE    65      42.990  46.027  32.612  1.00  0.00           C
ATOM   1024  HE2 PHE    65      43.694  46.783  32.295  1.00  0.00           H
ATOM   1025  CD2 PHE    65      41.870  46.342  33.397  1.00  0.00           C
ATOM   1026  HD2 PHE    65      41.616  47.318  33.783  1.00  0.00           H
ATOM   1027  C   PHE    65      37.277  45.705  34.889  1.00  0.00           C
ATOM   1028  O   PHE    65      37.007  46.574  35.780  1.00  0.00           O
ATOM   1029  N   LEU    66      36.775  44.513  34.956  1.00  0.00           N
ATOM   1030  H   LEU    66      37.083  43.859  34.252  1.00  0.00           H
ATOM   1031  CA  LEU    66      35.857  44.086  36.069  1.00  0.00           C
ATOM   1032  HA  LEU    66      35.428  44.929  36.611  1.00  0.00           H
ATOM   1033  CB  LEU    66      34.756  43.161  35.497  1.00  0.00           C
ATOM   1034  HB2 LEU    66      35.254  42.468  34.819  1.00  0.00           H
ATOM   1035  HB3 LEU    66      34.331  42.517  36.267  1.00  0.00           H
ATOM   1036  CG  LEU    66      33.650  44.017  34.843  1.00  0.00           C
ATOM   1037  HG  LEU    66      33.922  44.997  34.451  1.00  0.00           H
ATOM   1038  CD1 LEU    66      33.122  43.300  33.651  1.00  0.00           C
ATOM   1039 HD11 LEU    66      33.819  42.779  32.995  1.00  0.00           H
ATOM   1040 HD12 LEU    66      32.666  44.044  32.998  1.00  0.00           H
ATOM   1041 HD13 LEU    66      32.372  42.629  34.068  1.00  0.00           H
ATOM   1042  CD2 LEU    66      32.617  44.293  35.875  1.00  0.00           C
ATOM   1043 HD21 LEU    66      33.055  44.985  36.593  1.00  0.00           H
ATOM   1044 HD22 LEU    66      31.809  44.892  35.454  1.00  0.00           H
ATOM   1045 HD23 LEU    66      32.218  43.380  36.316  1.00  0.00           H
ATOM   1046  C   LEU    66      36.587  43.311  37.132  1.00  0.00           C
ATOM   1047  O   LEU    66      37.674  42.740  36.916  1.00  0.00           O
ATOM   1048  N   ALA    67      35.976  43.175  38.311  1.00  0.00           N
ATOM   1049  H   ALA    67      35.211  43.790  38.550  1.00  0.00           H
ATOM   1050  CA  ALA    67      36.297  42.217  39.340  1.00  0.00           C
ATOM   1051  HA  ALA    67      36.679  41.294  38.905  1.00  0.00           H
ATOM   1052  CB  ALA    67      37.400  42.796  40.223  1.00  0.00           C
ATOM   1053  HB1 ALA    67      37.541  42.221  41.139  1.00  0.00           H
ATOM   1054  HB2 ALA    67      36.939  43.714  40.586  1.00  0.00           H
ATOM   1055  HB3 ALA    67      38.353  42.980  39.726  1.00  0.00           H
ATOM   1056  C   ALA    67      35.077  41.780  40.136  1.00  0.00           C
ATOM   1057  O   ALA    67      34.098  42.558  40.266  1.00  0.00           O
ATOM   1058  N   ILE    68      35.101  40.533  40.598  1.00  0.00           N
ATOM   1059  H   ILE    68      36.008  40.088  40.623  1.00  0.00           H
ATOM   1060  CA  ILE    68      34.094  40.062  41.579  1.00  0.00           C
ATOM   1061  HA  ILE    68      33.451  40.876  41.913  1.00  0.00           H
ATOM   1062  CB  ILE    68      33.133  39.020  40.929  1.00  0.00           C
ATOM   1063  HB  ILE    68      32.518  38.881  41.819  1.00  0.00           H
ATOM   1064  CG2 ILE    68      32.395  39.777  39.836  1.00  0.00           C
ATOM   1065 HG21 ILE    68      31.457  39.274  39.600  1.00  0.00           H
ATOM   1066 HG22 ILE    68      32.943  39.818  38.895  1.00  0.00           H
ATOM   1067 HG23 ILE    68      32.183  40.795  40.165  1.00  0.00           H
ATOM   1068  CG1 ILE    68      33.807  37.718  40.497  1.00  0.00           C
ATOM   1069 HG12 ILE    68      34.548  37.965  39.738  1.00  0.00           H
ATOM   1070 HG13 ILE    68      34.241  37.348  41.426  1.00  0.00           H
ATOM   1071  CD1 ILE    68      32.845  36.688  39.964  1.00  0.00           C
ATOM   1072 HD11 ILE    68      33.224  35.683  40.147  1.00  0.00           H
ATOM   1073 HD12 ILE    68      32.778  36.860  38.889  1.00  0.00           H
ATOM   1074 HD13 ILE    68      31.827  36.862  40.309  1.00  0.00           H
ATOM   1075  C   ILE    68      34.802  39.453  42.816  1.00  0.00           C
ATOM   1076  O   ILE    68      35.947  39.028  42.650  1.00  0.00           O
ATOM   1077  N   ASP    69      34.069  39.380  43.939  1.00  0.00           N
ATOM   1078  H   ASP    69      33.239  39.958  43.944  1.00  0.00           H
ATOM   1079  CA  ASP    69      34.663  38.911  45.215  1.00  0.00           C
ATOM   1080  HA  ASP    69      35.239  38.013  44.992  1.00  0.00           H
ATOM   1081  CB  ASP    69      35.539  39.988  45.842  1.00  0.00           C
ATOM   1082  HB2 ASP    69      36.270  40.090  45.038  1.00  0.00           H
ATOM   1083  HB3 ASP    69      35.090  40.980  45.871  1.00  0.00           H
ATOM   1084  CG  ASP    69      36.233  39.518  47.230  1.00  0.00           C
ATOM   1085  OD1 ASP    69      36.528  38.324  47.416  1.00  0.00           O
ATOM   1086  OD2 ASP    69      36.367  40.483  48.017  1.00  0.00           O
ATOM   1087  C   ASP    69      33.601  38.421  46.147  1.00  0.00           C
ATOM   1088  O   ASP    69      32.793  39.158  46.640  1.00  0.00           O
ATOM   1089  N   LEU    70      33.470  37.078  46.262  1.00  0.00           N
ATOM   1090  H   LEU    70      34.245  36.525  45.925  1.00  0.00           H
ATOM   1091  CA  LEU    70      32.416  36.385  46.957  1.00  0.00           C
ATOM   1092  HA  LEU    70      31.421  36.762  46.726  1.00  0.00           H
ATOM   1093  CB  LEU    70      32.590  34.941  46.421  1.00  0.00           C
ATOM   1094  HB2 LEU    70      32.384  34.972  45.352  1.00  0.00           H
ATOM   1095  HB3 LEU    70      33.628  34.629  46.536  1.00  0.00           H
ATOM   1096  CG  LEU    70      31.729  33.756  46.944  1.00  0.00           C
ATOM   1097  HG  LEU    70      31.893  33.545  48.000  1.00  0.00           H
ATOM   1098  CD1 LEU    70      30.232  34.106  46.764  1.00  0.00           C
ATOM   1099 HD11 LEU    70      29.946  34.797  47.558  1.00  0.00           H
ATOM   1100 HD12 LEU    70      29.613  33.248  47.021  1.00  0.00           H
ATOM   1101 HD13 LEU    70      30.173  34.357  45.705  1.00  0.00           H
ATOM   1102  CD2 LEU    70      32.088  32.488  46.196  1.00  0.00           C
ATOM   1103 HD21 LEU    70      31.450  31.683  46.561  1.00  0.00           H
ATOM   1104 HD22 LEU    70      31.956  32.598  45.120  1.00  0.00           H
ATOM   1105 HD23 LEU    70      33.126  32.205  46.376  1.00  0.00           H
ATOM   1106  C   LEU    70      32.645  36.419  48.498  1.00  0.00           C
ATOM   1107  O   LEU    70      33.628  35.928  48.984  1.00  0.00           O
ATOM   1108  N   GLY    71      31.684  36.899  49.256  1.00  0.00           N
ATOM   1109  H   GLY    71      30.885  37.281  48.771  1.00  0.00           H
ATOM   1110  CA  GLY    71      31.580  36.779  50.772  1.00  0.00           C
ATOM   1111  HA2 GLY    71      32.341  36.069  51.098  1.00  0.00           H
ATOM   1112  HA3 GLY    71      31.725  37.777  51.186  1.00  0.00           H
ATOM   1113  C   GLY    71      30.296  36.150  51.218  1.00  0.00           C
ATOM   1114  O   GLY    71      29.385  36.020  50.434  1.00  0.00           O
ATOM   1115  N   GLY    72      30.158  35.772  52.509  1.00  0.00           N
ATOM   1116  H   GLY    72      30.971  35.980  53.073  1.00  0.00           H
ATOM   1117  CA  GLY    72      29.065  34.930  53.028  1.00  0.00           C
ATOM   1118  HA2 GLY    72      29.039  34.053  52.383  1.00  0.00           H
ATOM   1119  HA3 GLY    72      29.293  34.660  54.060  1.00  0.00           H
ATOM   1120  C   GLY    72      27.780  35.713  52.998  1.00  0.00           C
ATOM   1121  O   GLY    72      26.773  35.211  52.618  1.00  0.00           O
ATOM   1122  N   THR    73      27.868  37.001  53.390  1.00  0.00           N
ATOM   1123  H   THR    73      28.728  37.468  53.636  1.00  0.00           H
ATOM   1124  CA  THR    73      26.629  37.884  53.433  1.00  0.00           C
ATOM   1125  HA  THR    73      25.832  37.176  53.661  1.00  0.00           H
ATOM   1126  CB  THR    73      26.669  38.932  54.549  1.00  0.00           C
ATOM   1127  HB  THR    73      27.331  39.734  54.225  1.00  0.00           H
ATOM   1128  CG2 THR    73      25.268  39.483  54.718  1.00  0.00           C
ATOM   1129 HG21 THR    73      24.603  38.692  55.066  1.00  0.00           H
ATOM   1130 HG22 THR    73      24.985  39.875  53.741  1.00  0.00           H
ATOM   1131 HG23 THR    73      25.388  40.251  55.481  1.00  0.00           H
ATOM   1132  OG1 THR    73      27.062  38.451  55.782  1.00  0.00           O
ATOM   1133  HG1 THR    73      28.019  38.393  55.765  1.00  0.00           H
ATOM   1134  C   THR    73      26.336  38.505  52.013  1.00  0.00           C
ATOM   1135  O   THR    73      25.163  38.447  51.585  1.00  0.00           O
ATOM   1136  N   ASN    74      27.393  39.054  51.398  1.00  0.00           N
ATOM   1137  H   ASN    74      28.241  38.976  51.941  1.00  0.00           H
ATOM   1138  CA  ASN    74      27.341  39.723  50.041  1.00  0.00           C
ATOM   1139  HA  ASN    74      26.395  39.594  49.515  1.00  0.00           H
ATOM   1140  CB  ASN    74      27.467  41.215  50.206  1.00  0.00           C
ATOM   1141  HB2 ASN    74      28.500  41.435  50.475  1.00  0.00           H
ATOM   1142  HB3 ASN    74      27.210  41.750  49.292  1.00  0.00           H
ATOM   1143  CG  ASN    74      26.408  41.798  51.159  1.00  0.00           C
ATOM   1144  OD1 ASN    74      25.249  41.760  50.856  1.00  0.00           O
ATOM   1145  ND2 ASN    74      26.836  42.407  52.223  1.00  0.00           N
ATOM   1146 HD21 ASN    74      27.802  42.457  52.514  1.00  0.00           H
ATOM   1147 HD22 ASN    74      26.121  42.989  52.636  1.00  0.00           H
ATOM   1148  C   ASN    74      28.432  39.230  49.038  1.00  0.00           C
ATOM   1149  O   ASN    74      29.582  39.012  49.331  1.00  0.00           O
ATOM   1150  N   LEU    75      28.120  39.139  47.770  1.00  0.00           N
ATOM   1151  H   LEU    75      27.141  39.288  47.572  1.00  0.00           H
ATOM   1152  CA  LEU    75      28.960  39.266  46.623  1.00  0.00           C
ATOM   1153  HA  LEU    75      29.896  38.753  46.843  1.00  0.00           H
ATOM   1154  CB  LEU    75      28.332  38.596  45.374  1.00  0.00           C
ATOM   1155  HB2 LEU    75      28.155  37.541  45.578  1.00  0.00           H
ATOM   1156  HB3 LEU    75      27.298  38.932  45.308  1.00  0.00           H
ATOM   1157  CG  LEU    75      29.075  38.817  44.081  1.00  0.00           C
ATOM   1158  HG  LEU    75      29.417  39.851  44.024  1.00  0.00           H
ATOM   1159  CD1 LEU    75      30.294  37.895  43.939  1.00  0.00           C
ATOM   1160 HD11 LEU    75      29.962  36.858  43.910  1.00  0.00           H
ATOM   1161 HD12 LEU    75      31.113  38.102  44.628  1.00  0.00           H
ATOM   1162 HD13 LEU    75      30.640  38.080  42.921  1.00  0.00           H
ATOM   1163  CD2 LEU    75      28.096  38.582  42.865  1.00  0.00           C
ATOM   1164 HD21 LEU    75      27.199  39.197  42.941  1.00  0.00           H
ATOM   1165 HD22 LEU    75      28.536  38.840  41.901  1.00  0.00           H
ATOM   1166 HD23 LEU    75      27.766  37.543  42.876  1.00  0.00           H
ATOM   1167  C   LEU    75      29.236  40.807  46.507  1.00  0.00           C
ATOM   1168  O   LEU    75      28.292  41.567  46.199  1.00  0.00           O
ATOM   1169  N   ARG    76      30.467  41.174  46.453  1.00  0.00           N
ATOM   1170  H   ARG    76      31.248  40.633  46.798  1.00  0.00           H
ATOM   1171  CA  ARG    76      30.901  42.444  45.957  1.00  0.00           C
ATOM   1172  HA  ARG    76      30.146  43.201  46.168  1.00  0.00           H
ATOM   1173  CB  ARG    76      32.213  42.865  46.667  1.00  0.00           C
ATOM   1174  HB2 ARG    76      31.956  43.196  47.674  1.00  0.00           H
ATOM   1175  HB3 ARG    76      32.813  41.956  46.721  1.00  0.00           H
ATOM   1176  CG  ARG    76      33.157  43.884  45.903  1.00  0.00           C
ATOM   1177  HG2 ARG    76      33.453  43.453  44.948  1.00  0.00           H
ATOM   1178  HG3 ARG    76      32.664  44.841  45.733  1.00  0.00           H
ATOM   1179  CD  ARG    76      34.461  44.075  46.666  1.00  0.00           C
ATOM   1180  HD2 ARG    76      34.270  44.010  47.737  1.00  0.00           H
ATOM   1181  HD3 ARG    76      35.293  43.411  46.427  1.00  0.00           H
ATOM   1182  NE  ARG    76      34.955  45.524  46.489  1.00  0.00           N
ATOM   1183  HE  ARG    76      34.296  46.289  46.509  1.00  0.00           H
ATOM   1184  CZ  ARG    76      36.189  45.961  46.491  1.00  0.00           C
ATOM   1185  NH1 ARG    76      37.272  45.154  46.431  1.00  0.00           N
ATOM   1186 HH11 ARG    76      37.197  44.152  46.320  1.00  0.00           H
ATOM   1187 HH12 ARG    76      38.194  45.566  46.456  1.00  0.00           H
ATOM   1188  NH2 ARG    76      36.324  47.212  46.500  1.00  0.00           N
ATOM   1189 HH21 ARG    76      35.630  47.930  46.651  1.00  0.00           H
ATOM   1190 HH22 ARG    76      37.252  47.608  46.452  1.00  0.00           H
ATOM   1191  C   ARG    76      31.127  42.261  44.402  1.00  0.00           C
ATOM   1192  O   ARG    76      31.673  41.212  43.966  1.00  0.00           O
ATOM   1193  N   VAL    77      30.808  43.278  43.659  1.00  0.00           N
ATOM   1194  H   VAL    77      30.290  43.988  44.159  1.00  0.00           H
ATOM   1195  CA  VAL    77      31.259  43.419  42.276  1.00  0.00           C
ATOM   1196  HA  VAL    77      32.027  42.667  42.086  1.00  0.00           H
ATOM   1197  CB  VAL    77      30.058  43.189  41.363  1.00  0.00           C
ATOM   1198  HB  VAL    77      29.292  43.930  41.586  1.00  0.00           H
ATOM   1199  CG1 VAL    77      30.519  43.476  39.869  1.00  0.00           C
ATOM   1200 HG11 VAL    77      31.364  42.838  39.604  1.00  0.00           H
ATOM   1201 HG12 VAL    77      29.669  43.253  39.226  1.00  0.00           H
ATOM   1202 HG13 VAL    77      30.604  44.562  39.844  1.00  0.00           H
ATOM   1203  CG2 VAL    77      29.513  41.821  41.465  1.00  0.00           C
ATOM   1204 HG21 VAL    77      28.900  41.836  42.367  1.00  0.00           H
ATOM   1205 HG22 VAL    77      30.350  41.170  41.719  1.00  0.00           H
ATOM   1206 HG23 VAL    77      28.940  41.396  40.640  1.00  0.00           H
ATOM   1207  C   VAL    77      31.856  44.806  42.174  1.00  0.00           C
ATOM   1208  O   VAL    77      31.356  45.744  42.748  1.00  0.00           O
ATOM   1209  N   VAL    78      32.891  44.949  41.314  1.00  0.00           N
ATOM   1210  H   VAL    78      33.261  44.092  40.927  1.00  0.00           H
ATOM   1211  CA  VAL    78      33.607  46.205  41.076  1.00  0.00           C
ATOM   1212  HA  VAL    78      33.210  47.022  41.678  1.00  0.00           H
ATOM   1213  CB  VAL    78      35.038  46.184  41.731  1.00  0.00           C
ATOM   1214  HB  VAL    78      35.660  45.407  41.289  1.00  0.00           H
ATOM   1215  CG1 VAL    78      35.859  47.440  41.513  1.00  0.00           C
ATOM   1216 HG11 VAL    78      35.362  48.317  41.925  1.00  0.00           H
ATOM   1217 HG12 VAL    78      36.766  47.379  42.116  1.00  0.00           H
ATOM   1218 HG13 VAL    78      36.134  47.517  40.460  1.00  0.00           H
ATOM   1219  CG2 VAL    78      34.918  45.899  43.208  1.00  0.00           C
ATOM   1220 HG21 VAL    78      34.360  44.976  43.366  1.00  0.00           H
ATOM   1221 HG22 VAL    78      34.407  46.752  43.654  1.00  0.00           H
ATOM   1222 HG23 VAL    78      35.914  45.716  43.613  1.00  0.00           H
ATOM   1223  C   VAL    78      33.843  46.456  39.580  1.00  0.00           C
ATOM   1224  O   VAL    78      34.195  45.495  38.877  1.00  0.00           O
ATOM   1225  N   LEU    79      33.781  47.655  39.014  1.00  0.00           N
ATOM   1226  H   LEU    79      33.421  48.373  39.626  1.00  0.00           H
ATOM   1227  CA  LEU    79      34.421  48.120  37.808  1.00  0.00           C
ATOM   1228  HA  LEU    79      34.825  47.284  37.239  1.00  0.00           H
ATOM   1229  CB  LEU    79      33.506  49.060  36.955  1.00  0.00           C
ATOM   1230  HB2 LEU    79      32.567  48.539  36.765  1.00  0.00           H
ATOM   1231  HB3 LEU    79      33.271  49.982  37.486  1.00  0.00           H
ATOM   1232  CG  LEU    79      34.123  49.387  35.622  1.00  0.00           C
ATOM   1233  HG  LEU    79      35.147  49.739  35.742  1.00  0.00           H
ATOM   1234  CD1 LEU    79      34.119  48.205  34.673  1.00  0.00           C
ATOM   1235 HD11 LEU    79      33.089  47.909  34.472  1.00  0.00           H
ATOM   1236 HD12 LEU    79      34.694  47.332  34.980  1.00  0.00           H
ATOM   1237 HD13 LEU    79      34.593  48.588  33.768  1.00  0.00           H
ATOM   1238  CD2 LEU    79      33.311  50.509  34.904  1.00  0.00           C
ATOM   1239 HD21 LEU    79      33.919  50.758  34.035  1.00  0.00           H
ATOM   1240 HD22 LEU    79      32.330  50.147  34.600  1.00  0.00           H
ATOM   1241 HD23 LEU    79      33.237  51.297  35.653  1.00  0.00           H
ATOM   1242  C   LEU    79      35.606  48.908  38.321  1.00  0.00           C
ATOM   1243  O   LEU    79      35.448  49.886  39.029  1.00  0.00           O
ATOM   1244  N   VAL    80      36.768  48.700  37.728  1.00  0.00           N
ATOM   1245  H   VAL    80      36.792  47.996  37.004  1.00  0.00           H
ATOM   1246  CA  VAL    80      38.075  49.359  37.850  1.00  0.00           C
ATOM   1247  HA  VAL    80      38.030  50.098  38.650  1.00  0.00           H
ATOM   1248  CB  VAL    80      39.190  48.315  38.225  1.00  0.00           C
ATOM   1249  HB  VAL    80      39.403  47.743  37.322  1.00  0.00           H
ATOM   1250  CG1 VAL    80      40.530  48.909  38.630  1.00  0.00           C
ATOM   1251 HG11 VAL    80      41.014  49.458  37.821  1.00  0.00           H
ATOM   1252 HG12 VAL    80      40.439  49.712  39.362  1.00  0.00           H
ATOM   1253 HG13 VAL    80      41.285  48.186  38.935  1.00  0.00           H
ATOM   1254  CG2 VAL    80      38.788  47.219  39.214  1.00  0.00           C
ATOM   1255 HG21 VAL    80      39.588  46.560  39.551  1.00  0.00           H
ATOM   1256 HG22 VAL    80      38.043  46.592  38.726  1.00  0.00           H
ATOM   1257 HG23 VAL    80      38.376  47.755  40.071  1.00  0.00           H
ATOM   1258  C   VAL    80      38.477  50.024  36.514  1.00  0.00           C
ATOM   1259  O   VAL    80      38.185  49.408  35.455  1.00  0.00           O
ATOM   1260  N   LYS    81      39.241  51.098  36.597  1.00  0.00           N
ATOM   1261  H   LYS    81      39.275  51.428  37.550  1.00  0.00           H
ATOM   1262  CA  LYS    81      40.029  51.682  35.553  1.00  0.00           C
ATOM   1263  HA  LYS    81      39.973  51.093  34.639  1.00  0.00           H
ATOM   1264  CB  LYS    81      39.365  53.088  35.330  1.00  0.00           C
ATOM   1265  HB2 LYS    81      38.299  53.075  35.097  1.00  0.00           H
ATOM   1266  HB3 LYS    81      39.537  53.651  36.247  1.00  0.00           H
ATOM   1267  CG  LYS    81      40.043  53.767  34.140  1.00  0.00           C
ATOM   1268  HG2 LYS    81      41.106  53.848  34.368  1.00  0.00           H
ATOM   1269  HG3 LYS    81      39.885  53.130  33.271  1.00  0.00           H
ATOM   1270  CD  LYS    81      39.340  55.156  33.935  1.00  0.00           C
ATOM   1271  HD2 LYS    81      39.344  55.807  34.808  1.00  0.00           H
ATOM   1272  HD3 LYS    81      39.886  55.706  33.168  1.00  0.00           H
ATOM   1273  CE  LYS    81      37.847  55.072  33.582  1.00  0.00           C
ATOM   1274  HE2 LYS    81      37.392  54.527  34.409  1.00  0.00           H
ATOM   1275  HE3 LYS    81      37.386  56.054  33.472  1.00  0.00           H
ATOM   1276  NZ  LYS    81      37.623  54.409  32.293  1.00  0.00           N
ATOM   1277  HZ1 LYS    81      37.887  53.435  32.253  1.00  0.00           H
ATOM   1278  HZ2 LYS    81      38.195  54.897  31.619  1.00  0.00           H
ATOM   1279  HZ3 LYS    81      36.649  54.426  32.027  1.00  0.00           H
ATOM   1280  C   LYS    81      41.492  51.843  36.016  1.00  0.00           C
ATOM   1281  O   LYS    81      41.677  52.290  37.149  1.00  0.00           O
ATOM   1282  N   LEU    82      42.411  51.384  35.176  1.00  0.00           N
ATOM   1283  H   LEU    82      42.105  50.921  34.332  1.00  0.00           H
ATOM   1284  CA  LEU    82      43.857  51.423  35.428  1.00  0.00           C
ATOM   1285  HA  LEU    82      43.954  51.647  36.490  1.00  0.00           H
ATOM   1286  CB  LEU    82      44.454  50.055  35.166  1.00  0.00           C
ATOM   1287  HB2 LEU    82      44.338  49.897  34.093  1.00  0.00           H
ATOM   1288  HB3 LEU    82      45.526  50.018  35.363  1.00  0.00           H
ATOM   1289  CG  LEU    82      43.952  48.779  35.844  1.00  0.00           C
ATOM   1290  HG  LEU    82      42.945  48.562  35.486  1.00  0.00           H
ATOM   1291  CD1 LEU    82      44.760  47.601  35.461  1.00  0.00           C
ATOM   1292 HD11 LEU    82      44.714  47.354  34.401  1.00  0.00           H
ATOM   1293 HD12 LEU    82      44.421  46.707  35.984  1.00  0.00           H
ATOM   1294 HD13 LEU    82      45.809  47.831  35.649  1.00  0.00           H
ATOM   1295  CD2 LEU    82      44.041  48.977  37.341  1.00  0.00           C
ATOM   1296 HD21 LEU    82      43.393  49.809  37.616  1.00  0.00           H
ATOM   1297 HD22 LEU    82      43.784  48.082  37.905  1.00  0.00           H
ATOM   1298 HD23 LEU    82      45.085  49.161  37.594  1.00  0.00           H
ATOM   1299  C   LEU    82      44.530  52.546  34.676  1.00  0.00           C
ATOM   1300  O   LEU    82      44.327  52.684  33.449  1.00  0.00           O
ATOM   1301  N   GLY    83      45.244  53.442  35.375  1.00  0.00           N
ATOM   1302  H   GLY    83      45.217  53.396  36.385  1.00  0.00           H
ATOM   1303  CA  GLY    83      45.619  54.720  34.819  1.00  0.00           C
ATOM   1304  HA2 GLY    83      44.893  55.105  34.100  1.00  0.00           H
ATOM   1305  HA3 GLY    83      45.755  55.417  35.645  1.00  0.00           H
ATOM   1306  C   GLY    83      46.973  54.758  34.097  1.00  0.00           C
ATOM   1307  O   GLY    83      47.171  55.786  33.468  1.00  0.00           O
ATOM   1308  N   GLY    84      47.711  53.702  34.067  1.00  0.00           N
ATOM   1309  H   GLY    84      47.323  52.815  34.355  1.00  0.00           H
ATOM   1310  CA  GLY    84      49.020  53.696  33.525  1.00  0.00           C
ATOM   1311  HA2 GLY    84      49.306  52.646  33.589  1.00  0.00           H
ATOM   1312  HA3 GLY    84      48.910  53.977  32.477  1.00  0.00           H
ATOM   1313  C   GLY    84      50.133  54.615  34.066  1.00  0.00           C
ATOM   1314  O   GLY    84      51.114  54.774  33.314  1.00  0.00           O
ATOM   1315  N   ASP    85      50.118  55.103  35.293  1.00  0.00           N
ATOM   1316  H   ASP    85      49.249  54.956  35.788  1.00  0.00           H
ATOM   1317  CA  ASP    85      51.065  55.952  35.927  1.00  0.00           C
ATOM   1318  HA  ASP    85      52.084  55.733  35.607  1.00  0.00           H
ATOM   1319  CB  ASP    85      50.799  57.434  35.585  1.00  0.00           C
ATOM   1320  HB2 ASP    85      51.605  58.021  36.025  1.00  0.00           H
ATOM   1321  HB3 ASP    85      50.837  57.651  34.518  1.00  0.00           H
ATOM   1322  CG  ASP    85      49.459  57.971  36.071  1.00  0.00           C
ATOM   1323  OD1 ASP    85      48.755  57.150  36.689  1.00  0.00           O
ATOM   1324  OD2 ASP    85      49.187  59.198  36.024  1.00  0.00           O
ATOM   1325  C   ASP    85      51.096  55.762  37.483  1.00  0.00           C
ATOM   1326  O   ASP    85      51.446  56.680  38.236  1.00  0.00           O
ATOM   1327  N   ARG    86      50.625  54.559  37.916  1.00  0.00           N
ATOM   1328  H   ARG    86      50.528  53.885  37.169  1.00  0.00           H
ATOM   1329  CA  ARG    86      50.345  54.112  39.280  1.00  0.00           C
ATOM   1330  HA  ARG    86      50.259  53.027  39.214  1.00  0.00           H
ATOM   1331  CB  ARG    86      51.543  54.350  40.209  1.00  0.00           C
ATOM   1332  HB2 ARG    86      51.559  55.408  40.469  1.00  0.00           H
ATOM   1333  HB3 ARG    86      51.290  53.885  41.162  1.00  0.00           H
ATOM   1334  CG  ARG    86      52.892  53.878  39.680  1.00  0.00           C
ATOM   1335  HG2 ARG    86      52.792  52.893  39.223  1.00  0.00           H
ATOM   1336  HG3 ARG    86      53.206  54.557  38.887  1.00  0.00           H
ATOM   1337  CD  ARG    86      53.999  53.750  40.742  1.00  0.00           C
ATOM   1338  HD2 ARG    86      54.010  54.766  41.138  1.00  0.00           H
ATOM   1339  HD3 ARG    86      53.642  53.199  41.613  1.00  0.00           H
ATOM   1340  NE  ARG    86      55.342  53.250  40.329  1.00  0.00           N
ATOM   1341  HE  ARG    86      55.996  54.002  40.171  1.00  0.00           H
ATOM   1342  CZ  ARG    86      55.821  51.991  40.189  1.00  0.00           C
ATOM   1343  NH1 ARG    86      55.007  51.034  40.470  1.00  0.00           N
ATOM   1344 HH11 ARG    86      54.039  51.220  40.684  1.00  0.00           H
ATOM   1345 HH12 ARG    86      55.290  50.064  40.473  1.00  0.00           H
ATOM   1346  NH2 ARG    86      57.054  51.751  39.856  1.00  0.00           N
ATOM   1347 HH21 ARG    86      57.706  52.500  39.671  1.00  0.00           H
ATOM   1348 HH22 ARG    86      57.434  50.825  39.731  1.00  0.00           H
ATOM   1349  C   ARG    86      49.003  54.645  39.861  1.00  0.00           C
ATOM   1350  O   ARG    86      48.694  54.299  40.985  1.00  0.00           O
ATOM   1351  N   THR    87      48.277  55.472  39.177  1.00  0.00           N
ATOM   1352  H   THR    87      48.693  55.881  38.352  1.00  0.00           H
ATOM   1353  CA  THR    87      46.891  55.758  39.477  1.00  0.00           C
ATOM   1354  HA  THR    87      46.775  55.680  40.559  1.00  0.00           H
ATOM   1355  CB  THR    87      46.397  57.217  39.146  1.00  0.00           C
ATOM   1356  HB  THR    87      45.336  57.169  39.395  1.00  0.00           H
ATOM   1357  CG2 THR    87      46.936  58.361  39.966  1.00  0.00           C
ATOM   1358 HG21 THR    87      46.479  58.381  40.956  1.00  0.00           H
ATOM   1359 HG22 THR    87      46.752  59.282  39.414  1.00  0.00           H
ATOM   1360 HG23 THR    87      48.018  58.239  39.953  1.00  0.00           H
ATOM   1361  OG1 THR    87      46.495  57.399  37.765  1.00  0.00           O
ATOM   1362  HG1 THR    87      47.428  57.414  37.538  1.00  0.00           H
ATOM   1363  C   THR    87      45.881  54.723  38.986  1.00  0.00           C
ATOM   1364  O   THR    87      46.139  54.117  37.944  1.00  0.00           O
ATOM   1365  N   PHE    88      44.716  54.625  39.648  1.00  0.00           N
ATOM   1366  H   PHE    88      44.626  55.210  40.466  1.00  0.00           H
ATOM   1367  CA  PHE    88      43.494  53.820  39.454  1.00  0.00           C
ATOM   1368  HA  PHE    88      43.299  53.748  38.384  1.00  0.00           H
ATOM   1369  CB  PHE    88      43.700  52.412  40.065  1.00  0.00           C
ATOM   1370  HB2 PHE    88      42.718  51.946  39.978  1.00  0.00           H
ATOM   1371  HB3 PHE    88      44.501  51.944  39.493  1.00  0.00           H
ATOM   1372  CG  PHE    88      43.961  52.310  41.607  1.00  0.00           C
ATOM   1373  CD1 PHE    88      42.960  52.414  42.587  1.00  0.00           C
ATOM   1374  HD1 PHE    88      41.972  52.428  42.151  1.00  0.00           H
ATOM   1375  CE1 PHE    88      43.267  52.187  43.924  1.00  0.00           C
ATOM   1376  HE1 PHE    88      42.412  52.047  44.570  1.00  0.00           H
ATOM   1377  CZ  PHE    88      44.624  52.171  44.393  1.00  0.00           C
ATOM   1378  HZ  PHE    88      44.884  52.228  45.440  1.00  0.00           H
ATOM   1379  CE2 PHE    88      45.609  52.112  43.362  1.00  0.00           C
ATOM   1380  HE2 PHE    88      46.659  51.959  43.567  1.00  0.00           H
ATOM   1381  CD2 PHE    88      45.272  52.142  41.980  1.00  0.00           C
ATOM   1382  HD2 PHE    88      45.996  52.089  41.182  1.00  0.00           H
ATOM   1383  C   PHE    88      42.295  54.560  39.996  1.00  0.00           C
ATOM   1384  O   PHE    88      42.333  55.371  40.907  1.00  0.00           O
ATOM   1385  N   ASP    89      41.127  54.184  39.456  1.00  0.00           N
ATOM   1386  H   ASP    89      41.223  53.621  38.623  1.00  0.00           H
ATOM   1387  CA  ASP    89      39.767  54.586  39.872  1.00  0.00           C
ATOM   1388  HA  ASP    89      39.747  54.935  40.905  1.00  0.00           H
ATOM   1389  CB  ASP    89      39.232  55.623  38.871  1.00  0.00           C
ATOM   1390  HB2 ASP    89      39.977  56.406  38.724  1.00  0.00           H
ATOM   1391  HB3 ASP    89      38.971  55.128  37.935  1.00  0.00           H
ATOM   1392  CG  ASP    89      37.942  56.310  39.338  1.00  0.00           C
ATOM   1393  OD1 ASP    89      37.555  56.273  40.553  1.00  0.00           O
ATOM   1394  OD2 ASP    89      37.285  56.965  38.450  1.00  0.00           O
ATOM   1395  C   ASP    89      38.929  53.280  39.935  1.00  0.00           C
ATOM   1396  O   ASP    89      39.114  52.439  39.055  1.00  0.00           O
ATOM   1397  N   THR    90      38.012  53.210  40.960  1.00  0.00           N
ATOM   1398  H   THR    90      37.884  53.913  41.673  1.00  0.00           H
ATOM   1399  CA  THR    90      37.201  52.001  41.274  1.00  0.00           C
ATOM   1400  HA  THR    90      37.165  51.413  40.358  1.00  0.00           H
ATOM   1401  CB  THR    90      37.826  51.197  42.443  1.00  0.00           C
ATOM   1402  HB  THR    90      37.328  50.228  42.384  1.00  0.00           H
ATOM   1403  CG2 THR    90      39.281  50.883  42.280  1.00  0.00           C
ATOM   1404 HG21 THR    90      39.399  50.302  41.365  1.00  0.00           H
ATOM   1405 HG22 THR    90      39.596  50.250  43.109  1.00  0.00           H
ATOM   1406 HG23 THR    90      39.840  51.809  42.147  1.00  0.00           H
ATOM   1407  OG1 THR    90      37.699  51.841  43.666  1.00  0.00           O
ATOM   1408  HG1 THR    90      38.044  51.179  44.269  1.00  0.00           H
ATOM   1409  C   THR    90      35.810  52.442  41.631  1.00  0.00           C
ATOM   1410  O   THR    90      35.628  53.527  42.117  1.00  0.00           O
ATOM   1411  N   THR    91      34.825  51.586  41.375  1.00  0.00           N
ATOM   1412  H   THR    91      35.089  50.818  40.776  1.00  0.00           H
ATOM   1413  CA  THR    91      33.350  51.717  41.438  1.00  0.00           C
ATOM   1414  HA  THR    91      33.088  52.482  42.169  1.00  0.00           H
ATOM   1415  CB  THR    91      32.761  52.111  40.071  1.00  0.00           C
ATOM   1416  HB  THR    91      32.789  51.249  39.403  1.00  0.00           H
ATOM   1417  CG2 THR    91      31.290  52.596  40.156  1.00  0.00           C
ATOM   1418 HG21 THR    91      30.676  51.784  40.546  1.00  0.00           H
ATOM   1419 HG22 THR    91      30.880  52.927  39.201  1.00  0.00           H
ATOM   1420 HG23 THR    91      31.091  53.398  40.866  1.00  0.00           H
ATOM   1421  OG1 THR    91      33.471  53.062  39.444  1.00  0.00           O
ATOM   1422  HG1 THR    91      34.373  52.766  39.305  1.00  0.00           H
ATOM   1423  C   THR    91      32.749  50.413  41.838  1.00  0.00           C
ATOM   1424  O   THR    91      33.236  49.362  41.291  1.00  0.00           O
ATOM   1425  N   GLN    92      31.808  50.317  42.791  1.00  0.00           N
ATOM   1426  H   GLN    92      31.379  51.133  43.202  1.00  0.00           H
ATOM   1427  CA  GLN    92      31.310  48.991  43.351  1.00  0.00           C
ATOM   1428  HA  GLN    92      31.599  48.233  42.623  1.00  0.00           H
ATOM   1429  CB  GLN    92      32.141  48.582  44.583  1.00  0.00           C
ATOM   1430  HB2 GLN    92      32.089  47.508  44.764  1.00  0.00           H
ATOM   1431  HB3 GLN    92      33.184  48.852  44.420  1.00  0.00           H
ATOM   1432  CG  GLN    92      31.751  49.305  45.917  1.00  0.00           C
ATOM   1433  HG2 GLN    92      31.644  50.372  45.722  1.00  0.00           H
ATOM   1434  HG3 GLN    92      30.761  48.976  46.233  1.00  0.00           H
ATOM   1435  CD  GLN    92      32.768  49.152  47.061  1.00  0.00           C
ATOM   1436  OE1 GLN    92      33.925  48.710  46.842  1.00  0.00           O
ATOM   1437  NE2 GLN    92      32.365  49.516  48.285  1.00  0.00           N
ATOM   1438 HE21 GLN    92      33.007  49.460  49.062  1.00  0.00           H
ATOM   1439 HE22 GLN    92      31.435  49.842  48.501  1.00  0.00           H
ATOM   1440  C   GLN    92      29.812  48.846  43.566  1.00  0.00           C
ATOM   1441  O   GLN    92      29.052  49.801  43.416  1.00  0.00           O
ATOM   1442  N   SER    93      29.469  47.690  43.995  1.00  0.00           N
ATOM   1443  H   SER    93      30.172  46.976  43.864  1.00  0.00           H
ATOM   1444  CA  SER    93      28.149  47.305  44.459  1.00  0.00           C
ATOM   1445  HA  SER    93      27.704  48.058  45.109  1.00  0.00           H
ATOM   1446  CB  SER    93      27.262  47.168  43.254  1.00  0.00           C
ATOM   1447  HB2 SER    93      27.283  48.139  42.760  1.00  0.00           H
ATOM   1448  HB3 SER    93      27.667  46.352  42.656  1.00  0.00           H
ATOM   1449  OG  SER    93      25.983  46.822  43.727  1.00  0.00           O
ATOM   1450  HG  SER    93      25.495  47.646  43.797  1.00  0.00           H
ATOM   1451  C   SER    93      28.166  45.957  45.261  1.00  0.00           C
ATOM   1452  O   SER    93      28.999  45.084  44.902  1.00  0.00           O
ATOM   1453  N   LYS    94      27.273  45.844  46.269  1.00  0.00           N
ATOM   1454  H   LYS    94      26.741  46.663  46.529  1.00  0.00           H
ATOM   1455  CA  LYS    94      27.140  44.645  47.134  1.00  0.00           C
ATOM   1456  HA  LYS    94      27.847  43.905  46.759  1.00  0.00           H
ATOM   1457  CB  LYS    94      27.568  44.962  48.546  1.00  0.00           C
ATOM   1458  HB2 LYS    94      27.715  44.026  49.088  1.00  0.00           H
ATOM   1459  HB3 LYS    94      28.556  45.388  48.718  1.00  0.00           H
ATOM   1460  CG  LYS    94      26.632  45.856  49.441  1.00  0.00           C
ATOM   1461  HG2 LYS    94      26.685  46.814  48.925  1.00  0.00           H
ATOM   1462  HG3 LYS    94      25.592  45.532  49.498  1.00  0.00           H
ATOM   1463  CD  LYS    94      27.002  46.039  50.934  1.00  0.00           C
ATOM   1464  HD2 LYS    94      26.992  45.065  51.425  1.00  0.00           H
ATOM   1465  HD3 LYS    94      27.961  46.546  51.038  1.00  0.00           H
ATOM   1466  CE  LYS    94      26.032  47.096  51.543  1.00  0.00           C
ATOM   1467  HE2 LYS    94      26.080  48.093  51.106  1.00  0.00           H
ATOM   1468  HE3 LYS    94      24.994  46.767  51.510  1.00  0.00           H
ATOM   1469  NZ  LYS    94      26.355  47.217  53.008  1.00  0.00           N
ATOM   1470  HZ1 LYS    94      26.060  46.357  53.450  1.00  0.00           H
ATOM   1471  HZ2 LYS    94      25.924  48.045  53.395  1.00  0.00           H
ATOM   1472  HZ3 LYS    94      27.335  47.226  53.250  1.00  0.00           H
ATOM   1473  C   LYS    94      25.810  43.893  47.042  1.00  0.00           C
ATOM   1474  O   LYS    94      24.812  44.410  47.531  1.00  0.00           O
ATOM   1475  N   TYR    95      25.738  42.697  46.460  1.00  0.00           N
ATOM   1476  H   TYR    95      26.587  42.225  46.184  1.00  0.00           H
ATOM   1477  CA  TYR    95      24.536  41.943  46.307  1.00  0.00           C
ATOM   1478  HA  TYR    95      23.641  42.564  46.305  1.00  0.00           H
ATOM   1479  CB  TYR    95      24.552  41.371  44.943  1.00  0.00           C
ATOM   1480  HB2 TYR    95      25.365  40.662  44.783  1.00  0.00           H
ATOM   1481  HB3 TYR    95      23.665  40.736  44.940  1.00  0.00           H
ATOM   1482  CG  TYR    95      24.487  42.346  43.797  1.00  0.00           C
ATOM   1483  CD1 TYR    95      23.219  42.812  43.307  1.00  0.00           C
ATOM   1484  HD1 TYR    95      22.344  42.490  43.853  1.00  0.00           H
ATOM   1485  CE1 TYR    95      23.054  43.678  42.254  1.00  0.00           C
ATOM   1486  HE1 TYR    95      22.130  44.041  41.829  1.00  0.00           H
ATOM   1487  CZ  TYR    95      24.194  44.148  41.600  1.00  0.00           C
ATOM   1488  OH  TYR    95      24.024  44.915  40.528  1.00  0.00           O
ATOM   1489  HH  TYR    95      23.079  45.036  40.402  1.00  0.00           H
ATOM   1490  CE2 TYR    95      25.453  43.787  42.151  1.00  0.00           C
ATOM   1491  HE2 TYR    95      26.274  44.301  41.672  1.00  0.00           H
ATOM   1492  CD2 TYR    95      25.624  42.771  43.118  1.00  0.00           C
ATOM   1493  HD2 TYR    95      26.547  42.463  43.585  1.00  0.00           H
ATOM   1494  C   TYR    95      24.455  40.879  47.402  1.00  0.00           C
ATOM   1495  O   TYR    95      25.387  40.056  47.528  1.00  0.00           O
ATOM   1496  N   ARG    96      23.230  40.663  48.051  1.00  0.00           N
ATOM   1497  H   ARG    96      22.466  41.287  47.833  1.00  0.00           H
ATOM   1498  CA  ARG    96      22.983  39.598  49.072  1.00  0.00           C
ATOM   1499  HA  ARG    96      23.742  39.790  49.832  1.00  0.00           H
ATOM   1500  CB  ARG    96      21.583  39.833  49.769  1.00  0.00           C
ATOM   1501  HB2 ARG    96      21.608  40.799  50.275  1.00  0.00           H
ATOM   1502  HB3 ARG    96      20.852  39.889  48.961  1.00  0.00           H
ATOM   1503  CG  ARG    96      21.055  38.774  50.726  1.00  0.00           C
ATOM   1504  HG2 ARG    96      20.096  39.050  51.165  1.00  0.00           H
ATOM   1505  HG3 ARG    96      20.997  37.785  50.272  1.00  0.00           H
ATOM   1506  CD  ARG    96      21.904  38.714  51.941  1.00  0.00           C
ATOM   1507  HD2 ARG    96      22.796  38.141  51.682  1.00  0.00           H
ATOM   1508  HD3 ARG    96      22.182  39.738  52.189  1.00  0.00           H
ATOM   1509  NE  ARG    96      21.211  38.078  53.082  1.00  0.00           N
ATOM   1510  HE  ARG    96      20.296  38.412  53.347  1.00  0.00           H
ATOM   1511  CZ  ARG    96      21.557  36.972  53.746  1.00  0.00           C
ATOM   1512  NH1 ARG    96      22.570  36.200  53.502  1.00  0.00           N
ATOM   1513 HH11 ARG    96      23.041  36.392  52.629  1.00  0.00           H
ATOM   1514 HH12 ARG    96      22.858  35.390  54.034  1.00  0.00           H
ATOM   1515  NH2 ARG    96      20.817  36.578  54.730  1.00  0.00           N
ATOM   1516 HH21 ARG    96      19.844  36.845  54.775  1.00  0.00           H
ATOM   1517 HH22 ARG    96      21.021  35.680  55.145  1.00  0.00           H
ATOM   1518  C   ARG    96      23.115  38.235  48.463  1.00  0.00           C
ATOM   1519  O   ARG    96      22.426  37.807  47.507  1.00  0.00           O
ATOM   1520  N   LEU    97      24.075  37.424  48.998  1.00  0.00           N
ATOM   1521  H   LEU    97      24.537  37.869  49.777  1.00  0.00           H
ATOM   1522  CA  LEU    97      24.117  35.996  48.907  1.00  0.00           C
ATOM   1523  HA  LEU    97      23.865  35.594  47.925  1.00  0.00           H
ATOM   1524  CB  LEU    97      25.575  35.473  49.156  1.00  0.00           C
ATOM   1525  HB2 LEU    97      26.203  35.670  48.287  1.00  0.00           H
ATOM   1526  HB3 LEU    97      26.015  36.145  49.893  1.00  0.00           H
ATOM   1527  CG  LEU    97      25.709  33.915  49.535  1.00  0.00           C
ATOM   1528  HG  LEU    97      25.173  33.847  50.481  1.00  0.00           H
ATOM   1529  CD1 LEU    97      25.099  33.072  48.421  1.00  0.00           C
ATOM   1530 HD11 LEU    97      25.753  32.816  47.586  1.00  0.00           H
ATOM   1531 HD12 LEU    97      24.186  33.474  47.981  1.00  0.00           H
ATOM   1532 HD13 LEU    97      24.871  32.087  48.826  1.00  0.00           H
ATOM   1533  CD2 LEU    97      27.166  33.524  49.872  1.00  0.00           C
ATOM   1534 HD21 LEU    97      27.730  33.303  48.966  1.00  0.00           H
ATOM   1535 HD22 LEU    97      27.546  34.433  50.339  1.00  0.00           H
ATOM   1536 HD23 LEU    97      27.130  32.734  50.621  1.00  0.00           H
ATOM   1537  C   LEU    97      23.172  35.394  49.930  1.00  0.00           C
ATOM   1538  O   LEU    97      23.503  35.504  51.139  1.00  0.00           O
ATOM   1539  N   PRO    98      22.033  34.701  49.655  1.00  0.00           N
ATOM   1540  CD  PRO    98      21.502  34.392  48.302  1.00  0.00           C
ATOM   1541  HD2 PRO    98      21.836  33.408  47.975  1.00  0.00           H
ATOM   1542  HD3 PRO    98      21.846  35.120  47.568  1.00  0.00           H
ATOM   1543  CG  PRO    98      20.009  34.411  48.549  1.00  0.00           C
ATOM   1544  HG2 PRO    98      19.501  33.856  47.759  1.00  0.00           H
ATOM   1545  HG3 PRO    98      19.647  35.439  48.537  1.00  0.00           H
ATOM   1546  CB  PRO    98      19.919  33.712  49.905  1.00  0.00           C
ATOM   1547  HB2 PRO    98      19.966  32.635  49.744  1.00  0.00           H
ATOM   1548  HB3 PRO    98      19.002  34.044  50.393  1.00  0.00           H
ATOM   1549  CA  PRO    98      21.125  34.216  50.698  1.00  0.00           C
ATOM   1550  HA  PRO    98      20.912  35.063  51.350  1.00  0.00           H
ATOM   1551  C   PRO    98      21.752  33.060  51.531  1.00  0.00           C
ATOM   1552  O   PRO    98      22.665  32.388  51.125  1.00  0.00           O
ATOM   1553  N   ASP    99      21.169  32.979  52.712  1.00  0.00           N
ATOM   1554  H   ASP    99      20.241  33.376  52.762  1.00  0.00           H
ATOM   1555  CA  ASP    99      21.615  32.004  53.741  1.00  0.00           C
ATOM   1556  HA  ASP    99      22.673  32.192  53.927  1.00  0.00           H
ATOM   1557  CB  ASP    99      20.829  32.163  55.081  1.00  0.00           C
ATOM   1558  HB2 ASP    99      19.770  32.107  54.829  1.00  0.00           H
ATOM   1559  HB3 ASP    99      20.998  31.378  55.818  1.00  0.00           H
ATOM   1560  CG  ASP    99      21.122  33.528  55.747  1.00  0.00           C
ATOM   1561  OD1 ASP    99      22.154  34.199  55.527  1.00  0.00           O
ATOM   1562  OD2 ASP    99      20.307  33.991  56.595  1.00  0.00           O
ATOM   1563  C   ASP    99      21.594  30.485  53.332  1.00  0.00           C
ATOM   1564  O   ASP    99      22.594  29.795  53.483  1.00  0.00           O
ATOM   1565  N   ALA   100      20.434  30.057  52.729  1.00  0.00           N
ATOM   1566  H   ALA   100      19.707  30.722  52.511  1.00  0.00           H
ATOM   1567  CA  ALA   100      20.360  28.696  52.377  1.00  0.00           C
ATOM   1568  HA  ALA   100      20.801  28.090  53.168  1.00  0.00           H
ATOM   1569  CB  ALA   100      18.899  28.394  52.168  1.00  0.00           C
ATOM   1570  HB1 ALA   100      18.769  27.428  51.684  1.00  0.00           H
ATOM   1571  HB2 ALA   100      18.389  29.017  51.433  1.00  0.00           H
ATOM   1572  HB3 ALA   100      18.457  28.377  53.165  1.00  0.00           H
ATOM   1573  C   ALA   100      21.069  28.406  51.069  1.00  0.00           C
ATOM   1574  O   ALA   100      21.570  27.277  50.778  1.00  0.00           O
ATOM   1575  N   MET   101      21.337  29.408  50.191  1.00  0.00           N
ATOM   1576  H   MET   101      20.940  30.330  50.304  1.00  0.00           H
ATOM   1577  CA  MET   101      22.201  29.306  49.049  1.00  0.00           C
ATOM   1578  HA  MET   101      21.772  28.497  48.458  1.00  0.00           H
ATOM   1579  CB  MET   101      21.937  30.540  48.112  1.00  0.00           C
ATOM   1580  HB2 MET   101      20.902  30.807  47.900  1.00  0.00           H
ATOM   1581  HB3 MET   101      22.457  31.415  48.503  1.00  0.00           H
ATOM   1582  CG  MET   101      22.611  30.371  46.779  1.00  0.00           C
ATOM   1583  HG2 MET   101      23.657  30.105  46.938  1.00  0.00           H
ATOM   1584  HG3 MET   101      22.135  29.594  46.182  1.00  0.00           H
ATOM   1585  SD  MET   101      22.644  31.949  45.805  1.00  0.00           S
ATOM   1586  CE  MET   101      20.884  32.130  45.401  1.00  0.00           C
ATOM   1587  HE1 MET   101      20.319  31.559  46.137  1.00  0.00           H
ATOM   1588  HE2 MET   101      20.602  33.183  45.366  1.00  0.00           H
ATOM   1589  HE3 MET   101      20.741  31.721  44.402  1.00  0.00           H
ATOM   1590  C   MET   101      23.664  29.047  49.328  1.00  0.00           C
ATOM   1591  O   MET   101      24.341  28.291  48.583  1.00  0.00           O
ATOM   1592  N   ARG   102      24.181  29.414  50.529  1.00  0.00           N
ATOM   1593  H   ARG   102      23.584  30.068  51.016  1.00  0.00           H
ATOM   1594  CA  ARG   102      25.518  29.119  51.046  1.00  0.00           C
ATOM   1595  HA  ARG   102      26.172  29.501  50.263  1.00  0.00           H
ATOM   1596  CB  ARG   102      25.756  29.927  52.298  1.00  0.00           C
ATOM   1597  HB2 ARG   102      25.175  30.847  52.243  1.00  0.00           H
ATOM   1598  HB3 ARG   102      25.416  29.335  53.148  1.00  0.00           H
ATOM   1599  CG  ARG   102      27.274  30.210  52.552  1.00  0.00           C
ATOM   1600  HG2 ARG   102      27.902  29.360  52.820  1.00  0.00           H
ATOM   1601  HG3 ARG   102      27.651  30.688  51.648  1.00  0.00           H
ATOM   1602  CD  ARG   102      27.584  31.312  53.621  1.00  0.00           C
ATOM   1603  HD2 ARG   102      28.626  31.290  53.941  1.00  0.00           H
ATOM   1604  HD3 ARG   102      27.641  32.321  53.213  1.00  0.00           H
ATOM   1605  NE  ARG   102      26.762  31.265  54.832  1.00  0.00           N
ATOM   1606  HE  ARG   102      25.886  30.791  54.665  1.00  0.00           H
ATOM   1607  CZ  ARG   102      27.198  31.460  56.067  1.00  0.00           C
ATOM   1608  NH1 ARG   102      28.368  31.884  56.482  1.00  0.00           N
ATOM   1609 HH11 ARG   102      29.055  32.076  55.768  1.00  0.00           H
ATOM   1610 HH12 ARG   102      28.602  32.143  57.430  1.00  0.00           H
ATOM   1611  NH2 ARG   102      26.378  31.260  57.011  1.00  0.00           N
ATOM   1612 HH21 ARG   102      25.463  30.889  56.798  1.00  0.00           H
ATOM   1613 HH22 ARG   102      26.488  31.533  57.977  1.00  0.00           H
ATOM   1614  C   ARG   102      25.777  27.581  51.267  1.00  0.00           C
ATOM   1615  O   ARG   102      26.891  27.151  51.554  1.00  0.00           O
ATOM   1616  N   THR   103      24.668  26.789  51.366  1.00  0.00           N
ATOM   1617  H   THR   103      23.795  27.270  51.197  1.00  0.00           H
ATOM   1618  CA  THR   103      24.496  25.392  51.660  1.00  0.00           C
ATOM   1619  HA  THR   103      25.443  24.876  51.507  1.00  0.00           H
ATOM   1620  CB  THR   103      24.133  25.188  53.149  1.00  0.00           C
ATOM   1621  HB  THR   103      24.063  24.121  53.362  1.00  0.00           H
ATOM   1622  CG2 THR   103      25.270  25.750  54.055  1.00  0.00           C
ATOM   1623 HG21 THR   103      25.313  26.823  53.868  1.00  0.00           H
ATOM   1624 HG22 THR   103      26.172  25.207  53.774  1.00  0.00           H
ATOM   1625 HG23 THR   103      24.938  25.587  55.080  1.00  0.00           H
ATOM   1626  OG1 THR   103      22.972  25.894  53.431  1.00  0.00           O
ATOM   1627  HG1 THR   103      23.315  26.757  53.678  1.00  0.00           H
ATOM   1628  C   THR   103      23.522  24.621  50.726  1.00  0.00           C
ATOM   1629  O   THR   103      23.185  23.419  50.960  1.00  0.00           O
ATOM   1630  N   THR   104      23.239  25.239  49.590  1.00  0.00           N
ATOM   1631  H   THR   104      23.580  26.182  49.476  1.00  0.00           H
ATOM   1632  CA  THR   104      22.276  24.722  48.549  1.00  0.00           C
ATOM   1633  HA  THR   104      21.297  24.633  49.018  1.00  0.00           H
ATOM   1634  CB  THR   104      21.809  25.695  47.471  1.00  0.00           C
ATOM   1635  HB  THR   104      21.442  26.589  47.974  1.00  0.00           H
ATOM   1636  CG2 THR   104      22.863  26.186  46.575  1.00  0.00           C
ATOM   1637 HG21 THR   104      22.628  26.979  45.865  1.00  0.00           H
ATOM   1638 HG22 THR   104      23.169  25.299  46.020  1.00  0.00           H
ATOM   1639 HG23 THR   104      23.663  26.470  47.259  1.00  0.00           H
ATOM   1640  OG1 THR   104      20.945  25.022  46.574  1.00  0.00           O
ATOM   1641  HG1 THR   104      20.613  25.735  46.023  1.00  0.00           H
ATOM   1642  C   THR   104      22.641  23.338  47.941  1.00  0.00           C
ATOM   1643  O   THR   104      23.673  23.283  47.358  1.00  0.00           O
ATOM   1644  N   GLN   105      21.777  22.274  47.949  1.00  0.00           N
ATOM   1645  H   GLN   105      20.971  22.240  48.557  1.00  0.00           H
ATOM   1646  CA  GLN   105      21.963  21.116  47.038  1.00  0.00           C
ATOM   1647  HA  GLN   105      22.998  20.783  47.105  1.00  0.00           H
ATOM   1648  CB  GLN   105      21.195  19.888  47.518  1.00  0.00           C
ATOM   1649  HB2 GLN   105      20.154  20.181  47.654  1.00  0.00           H
ATOM   1650  HB3 GLN   105      21.320  19.055  46.826  1.00  0.00           H
ATOM   1651  CG  GLN   105      21.810  19.376  48.923  1.00  0.00           C
ATOM   1652  HG2 GLN   105      21.659  18.301  49.025  1.00  0.00           H
ATOM   1653  HG3 GLN   105      22.836  19.693  49.109  1.00  0.00           H
ATOM   1654  CD  GLN   105      20.992  19.914  50.202  1.00  0.00           C
ATOM   1655  OE1 GLN   105      20.491  21.002  50.293  1.00  0.00           O
ATOM   1656  NE2 GLN   105      21.044  19.163  51.313  1.00  0.00           N
ATOM   1657 HE21 GLN   105      20.811  19.584  52.201  1.00  0.00           H
ATOM   1658 HE22 GLN   105      21.540  18.283  51.313  1.00  0.00           H
ATOM   1659  C   GLN   105      21.669  21.290  45.565  1.00  0.00           C
ATOM   1660  O   GLN   105      21.515  20.323  44.805  1.00  0.00           O
ATOM   1661  N   ASN   106      21.614  22.541  45.047  1.00  0.00           N
ATOM   1662  H   ASN   106      21.705  23.354  45.639  1.00  0.00           H
ATOM   1663  CA  ASN   106      21.350  22.912  43.632  1.00  0.00           C
ATOM   1664  HA  ASN   106      20.755  22.089  43.236  1.00  0.00           H
ATOM   1665  CB  ASN   106      20.287  24.013  43.567  1.00  0.00           C
ATOM   1666  HB2 ASN   106      20.696  24.949  43.943  1.00  0.00           H
ATOM   1667  HB3 ASN   106      19.875  24.208  42.577  1.00  0.00           H
ATOM   1668  CG  ASN   106      19.011  23.575  44.295  1.00  0.00           C
ATOM   1669  OD1 ASN   106      18.531  22.447  44.052  1.00  0.00           O
ATOM   1670  ND2 ASN   106      18.365  24.411  45.140  1.00  0.00           N
ATOM   1671 HD21 ASN   106      18.819  25.276  45.395  1.00  0.00           H
ATOM   1672 HD22 ASN   106      17.560  24.065  45.641  1.00  0.00           H
ATOM   1673  C   ASN   106      22.589  23.315  42.891  1.00  0.00           C
ATOM   1674  O   ASN   106      23.239  24.298  43.303  1.00  0.00           O
ATOM   1675  N   PRO   107      23.176  22.538  41.936  1.00  0.00           N
ATOM   1676  CD  PRO   107      22.777  21.263  41.392  1.00  0.00           C
ATOM   1677  HD2 PRO   107      22.139  21.457  40.530  1.00  0.00           H
ATOM   1678  HD3 PRO   107      22.255  20.688  42.157  1.00  0.00           H
ATOM   1679  CG  PRO   107      23.947  20.478  40.865  1.00  0.00           C
ATOM   1680  HG2 PRO   107      23.586  19.886  40.025  1.00  0.00           H
ATOM   1681  HG3 PRO   107      24.321  19.837  41.663  1.00  0.00           H
ATOM   1682  CB  PRO   107      24.948  21.540  40.533  1.00  0.00           C
ATOM   1683  HB2 PRO   107      24.866  21.808  39.481  1.00  0.00           H
ATOM   1684  HB3 PRO   107      25.974  21.198  40.670  1.00  0.00           H
ATOM   1685  CA  PRO   107      24.573  22.704  41.493  1.00  0.00           C
ATOM   1686  HA  PRO   107      25.185  22.601  42.390  1.00  0.00           H
ATOM   1687  C   PRO   107      24.979  24.084  40.910  1.00  0.00           C
ATOM   1688  O   PRO   107      26.005  24.601  41.126  1.00  0.00           O
ATOM   1689  N   ASP   108      24.112  24.764  40.172  1.00  0.00           N
ATOM   1690  H   ASP   108      23.201  24.349  40.028  1.00  0.00           H
ATOM   1691  CA  ASP   108      24.390  26.033  39.445  1.00  0.00           C
ATOM   1692  HA  ASP   108      25.467  26.147  39.327  1.00  0.00           H
ATOM   1693  CB  ASP   108      23.732  25.887  38.045  1.00  0.00           C
ATOM   1694  HB2 ASP   108      22.731  25.502  38.243  1.00  0.00           H
ATOM   1695  HB3 ASP   108      23.682  26.844  37.527  1.00  0.00           H
ATOM   1696  CG  ASP   108      24.418  24.940  37.072  1.00  0.00           C
ATOM   1697  OD1 ASP   108      24.051  25.027  35.833  1.00  0.00           O
ATOM   1698  OD2 ASP   108      25.335  24.139  37.411  1.00  0.00           O
ATOM   1699  C   ASP   108      23.870  27.195  40.213  1.00  0.00           C
ATOM   1700  O   ASP   108      24.170  28.331  39.775  1.00  0.00           O
ATOM   1701  N   GLU   109      23.020  27.078  41.240  1.00  0.00           N
ATOM   1702  H   GLU   109      22.906  26.143  41.606  1.00  0.00           H
ATOM   1703  CA  GLU   109      22.152  28.166  41.820  1.00  0.00           C
ATOM   1704  HA  GLU   109      21.625  28.491  40.923  1.00  0.00           H
ATOM   1705  CB  GLU   109      21.133  27.511  42.791  1.00  0.00           C
ATOM   1706  HB2 GLU   109      20.522  26.822  42.206  1.00  0.00           H
ATOM   1707  HB3 GLU   109      21.819  26.946  43.423  1.00  0.00           H
ATOM   1708  CG  GLU   109      20.320  28.410  43.730  1.00  0.00           C
ATOM   1709  HG2 GLU   109      20.991  28.910  44.428  1.00  0.00           H
ATOM   1710  HG3 GLU   109      19.672  29.151  43.262  1.00  0.00           H
ATOM   1711  CD  GLU   109      19.312  27.571  44.486  1.00  0.00           C
ATOM   1712  OE1 GLU   109      19.698  26.882  45.405  1.00  0.00           O
ATOM   1713  OE2 GLU   109      18.081  27.538  44.158  1.00  0.00           O
ATOM   1714  C   GLU   109      22.838  29.358  42.478  1.00  0.00           C
ATOM   1715  O   GLU   109      22.424  30.484  42.321  1.00  0.00           O
ATOM   1716  N   LEU   110      23.985  29.121  43.195  1.00  0.00           N
ATOM   1717  H   LEU   110      24.311  28.166  43.167  1.00  0.00           H
ATOM   1718  CA  LEU   110      24.917  30.222  43.563  1.00  0.00           C
ATOM   1719  HA  LEU   110      24.347  30.885  44.213  1.00  0.00           H
ATOM   1720  CB  LEU   110      26.055  29.495  44.370  1.00  0.00           C
ATOM   1721  HB2 LEU   110      25.615  29.116  45.292  1.00  0.00           H
ATOM   1722  HB3 LEU   110      26.425  28.645  43.795  1.00  0.00           H
ATOM   1723  CG  LEU   110      27.155  30.507  44.786  1.00  0.00           C
ATOM   1724  HG  LEU   110      27.118  31.389  44.146  1.00  0.00           H
ATOM   1725  CD1 LEU   110      26.857  30.902  46.247  1.00  0.00           C
ATOM   1726 HD11 LEU   110      27.126  30.031  46.845  1.00  0.00           H
ATOM   1727 HD12 LEU   110      25.805  31.179  46.307  1.00  0.00           H
ATOM   1728 HD13 LEU   110      27.531  31.715  46.519  1.00  0.00           H
ATOM   1729  CD2 LEU   110      28.621  29.953  44.621  1.00  0.00           C
ATOM   1730 HD21 LEU   110      28.773  29.038  45.195  1.00  0.00           H
ATOM   1731 HD22 LEU   110      28.637  29.611  43.586  1.00  0.00           H
ATOM   1732 HD23 LEU   110      29.443  30.665  44.691  1.00  0.00           H
ATOM   1733  C   LEU   110      25.473  30.921  42.339  1.00  0.00           C
ATOM   1734  O   LEU   110      25.425  32.120  42.143  1.00  0.00           O
ATOM   1735  N   TRP   111      26.100  30.207  41.393  1.00  0.00           N
ATOM   1736  H   TRP   111      26.154  29.208  41.532  1.00  0.00           H
ATOM   1737  CA  TRP   111      26.889  30.714  40.243  1.00  0.00           C
ATOM   1738  HA  TRP   111      27.621  31.432  40.615  1.00  0.00           H
ATOM   1739  CB  TRP   111      27.633  29.644  39.558  1.00  0.00           C
ATOM   1740  HB2 TRP   111      26.901  28.919  39.202  1.00  0.00           H
ATOM   1741  HB3 TRP   111      28.207  29.999  38.702  1.00  0.00           H
ATOM   1742  CG  TRP   111      28.629  28.913  40.428  1.00  0.00           C
ATOM   1743  CD1 TRP   111      28.551  27.581  40.685  1.00  0.00           C
ATOM   1744  HD1 TRP   111      27.790  26.884  40.368  1.00  0.00           H
ATOM   1745  NE1 TRP   111      29.613  27.193  41.440  1.00  0.00           N
ATOM   1746  HE1 TRP   111      29.784  26.216  41.629  1.00  0.00           H
ATOM   1747  CE2 TRP   111      30.472  28.267  41.621  1.00  0.00           C
ATOM   1748  CZ2 TRP   111      31.754  28.399  42.194  1.00  0.00           C
ATOM   1749  HZ2 TRP   111      32.234  27.493  42.535  1.00  0.00           H
ATOM   1750  CH2 TRP   111      32.407  29.604  42.241  1.00  0.00           C
ATOM   1751  HH2 TRP   111      33.387  29.722  42.679  1.00  0.00           H
ATOM   1752  CZ3 TRP   111      31.795  30.731  41.587  1.00  0.00           C
ATOM   1753  HZ3 TRP   111      32.174  31.741  41.647  1.00  0.00           H
ATOM   1754  CE3 TRP   111      30.451  30.641  41.096  1.00  0.00           C
ATOM   1755  HE3 TRP   111      29.966  31.553  40.780  1.00  0.00           H
ATOM   1756  CD2 TRP   111      29.824  29.375  41.064  1.00  0.00           C
ATOM   1757  C   TRP   111      26.016  31.457  39.235  1.00  0.00           C
ATOM   1758  O   TRP   111      26.426  32.488  38.703  1.00  0.00           O
ATOM   1759  N   GLU   112      24.730  31.109  39.096  1.00  0.00           N
ATOM   1760  H   GLU   112      24.431  30.278  39.588  1.00  0.00           H
ATOM   1761  CA  GLU   112      23.541  31.815  38.403  1.00  0.00           C
ATOM   1762  HA  GLU   112      23.772  31.941  37.345  1.00  0.00           H
ATOM   1763  CB  GLU   112      22.292  30.880  38.608  1.00  0.00           C
ATOM   1764  HB2 GLU   112      22.183  30.627  39.663  1.00  0.00           H
ATOM   1765  HB3 GLU   112      21.429  31.539  38.504  1.00  0.00           H
ATOM   1766  CG  GLU   112      22.206  29.608  37.776  1.00  0.00           C
ATOM   1767  HG2 GLU   112      23.186  29.283  37.427  1.00  0.00           H
ATOM   1768  HG3 GLU   112      21.923  28.773  38.419  1.00  0.00           H
ATOM   1769  CD  GLU   112      21.254  29.700  36.591  1.00  0.00           C
ATOM   1770  OE1 GLU   112      20.790  28.659  36.114  1.00  0.00           O
ATOM   1771  OE2 GLU   112      21.064  30.784  35.989  1.00  0.00           O
ATOM   1772  C   GLU   112      23.255  33.133  39.174  1.00  0.00           C
ATOM   1773  O   GLU   112      23.183  34.158  38.541  1.00  0.00           O
ATOM   1774  N   PHE   113      23.228  33.173  40.490  1.00  0.00           N
ATOM   1775  H   PHE   113      23.307  32.308  41.007  1.00  0.00           H
ATOM   1776  CA  PHE   113      23.149  34.435  41.320  1.00  0.00           C
ATOM   1777  HA  PHE   113      22.230  34.902  40.964  1.00  0.00           H
ATOM   1778  CB  PHE   113      23.022  33.950  42.799  1.00  0.00           C
ATOM   1779  HB2 PHE   113      21.961  33.878  43.038  1.00  0.00           H
ATOM   1780  HB3 PHE   113      23.332  32.910  42.912  1.00  0.00           H
ATOM   1781  CG  PHE   113      23.711  34.853  43.876  1.00  0.00           C
ATOM   1782  CD1 PHE   113      23.173  36.185  44.116  1.00  0.00           C
ATOM   1783  HD1 PHE   113      22.293  36.537  43.599  1.00  0.00           H
ATOM   1784  CE1 PHE   113      23.812  37.039  45.073  1.00  0.00           C
ATOM   1785  HE1 PHE   113      23.373  37.991  45.331  1.00  0.00           H
ATOM   1786  CZ  PHE   113      25.015  36.616  45.679  1.00  0.00           C
ATOM   1787  HZ  PHE   113      25.446  37.194  46.483  1.00  0.00           H
ATOM   1788  CE2 PHE   113      25.603  35.363  45.268  1.00  0.00           C
ATOM   1789  HE2 PHE   113      26.530  35.015  45.703  1.00  0.00           H
ATOM   1790  CD2 PHE   113      24.973  34.476  44.435  1.00  0.00           C
ATOM   1791  HD2 PHE   113      25.446  33.540  44.174  1.00  0.00           H
ATOM   1792  C   PHE   113      24.377  35.420  41.048  1.00  0.00           C
ATOM   1793  O   PHE   113      24.200  36.638  40.959  1.00  0.00           O
ATOM   1794  N   ILE   114      25.567  34.926  40.826  1.00  0.00           N
ATOM   1795  H   ILE   114      25.622  33.928  40.967  1.00  0.00           H
ATOM   1796  CA  ILE   114      26.774  35.699  40.521  1.00  0.00           C
ATOM   1797  HA  ILE   114      26.761  36.547  41.206  1.00  0.00           H
ATOM   1798  CB  ILE   114      27.967  34.828  40.878  1.00  0.00           C
ATOM   1799  HB  ILE   114      28.016  33.937  40.250  1.00  0.00           H
ATOM   1800  CG2 ILE   114      29.263  35.666  40.568  1.00  0.00           C
ATOM   1801 HG21 ILE   114      29.079  36.719  40.782  1.00  0.00           H
ATOM   1802 HG22 ILE   114      29.523  35.682  39.510  1.00  0.00           H
ATOM   1803 HG23 ILE   114      30.111  35.374  41.188  1.00  0.00           H
ATOM   1804  CG1 ILE   114      28.043  34.524  42.445  1.00  0.00           C
ATOM   1805 HG12 ILE   114      28.336  35.410  43.009  1.00  0.00           H
ATOM   1806 HG13 ILE   114      27.058  34.186  42.765  1.00  0.00           H
ATOM   1807  CD1 ILE   114      29.127  33.509  42.810  1.00  0.00           C
ATOM   1808 HD11 ILE   114      29.120  33.412  43.895  1.00  0.00           H
ATOM   1809 HD12 ILE   114      30.089  33.898  42.479  1.00  0.00           H
ATOM   1810 HD13 ILE   114      28.954  32.531  42.361  1.00  0.00           H
ATOM   1811  C   ILE   114      26.802  36.317  39.101  1.00  0.00           C
ATOM   1812  O   ILE   114      26.976  37.530  38.949  1.00  0.00           O
ATOM   1813  N   ALA   115      26.309  35.490  38.102  1.00  0.00           N
ATOM   1814  H   ALA   115      26.006  34.572  38.397  1.00  0.00           H
ATOM   1815  CA  ALA   115      26.022  35.899  36.749  1.00  0.00           C
ATOM   1816  HA  ALA   115      26.925  36.409  36.412  1.00  0.00           H
ATOM   1817  CB  ALA   115      25.898  34.663  35.949  1.00  0.00           C
ATOM   1818  HB1 ALA   115      24.992  34.152  36.277  1.00  0.00           H
ATOM   1819  HB2 ALA   115      26.768  34.034  36.145  1.00  0.00           H
ATOM   1820  HB3 ALA   115      25.900  34.888  34.883  1.00  0.00           H
ATOM   1821  C   ALA   115      24.855  36.922  36.537  1.00  0.00           C
ATOM   1822  O   ALA   115      25.039  37.909  35.856  1.00  0.00           O
ATOM   1823  N   ASP   116      23.792  36.755  37.290  1.00  0.00           N
ATOM   1824  H   ASP   116      23.802  35.866  37.769  1.00  0.00           H
ATOM   1825  CA  ASP   116      22.793  37.763  37.531  1.00  0.00           C
ATOM   1826  HA  ASP   116      22.378  38.091  36.577  1.00  0.00           H
ATOM   1827  CB  ASP   116      21.660  37.357  38.457  1.00  0.00           C
ATOM   1828  HB2 ASP   116      22.067  37.044  39.419  1.00  0.00           H
ATOM   1829  HB3 ASP   116      21.052  38.247  38.610  1.00  0.00           H
ATOM   1830  CG  ASP   116      20.741  36.302  37.906  1.00  0.00           C
ATOM   1831  OD1 ASP   116      20.834  35.992  36.688  1.00  0.00           O
ATOM   1832  OD2 ASP   116      19.746  35.920  38.571  1.00  0.00           O
ATOM   1833  C   ASP   116      23.312  39.040  38.036  1.00  0.00           C
ATOM   1834  O   ASP   116      23.127  40.124  37.441  1.00  0.00           O
ATOM   1835  N   SER   117      24.072  38.916  39.112  1.00  0.00           N
ATOM   1836  H   SER   117      24.262  37.967  39.398  1.00  0.00           H
ATOM   1837  CA  SER   117      24.652  40.109  39.758  1.00  0.00           C
ATOM   1838  HA  SER   117      23.864  40.738  40.169  1.00  0.00           H
ATOM   1839  CB  SER   117      25.566  39.786  40.964  1.00  0.00           C
ATOM   1840  HB2 SER   117      26.385  39.161  40.607  1.00  0.00           H
ATOM   1841  HB3 SER   117      25.935  40.717  41.395  1.00  0.00           H
ATOM   1842  OG  SER   117      24.704  39.139  41.918  1.00  0.00           O
ATOM   1843  HG  SER   117      24.416  38.275  41.611  1.00  0.00           H
ATOM   1844  C   SER   117      25.523  40.828  38.697  1.00  0.00           C
ATOM   1845  O   SER   117      25.287  42.031  38.462  1.00  0.00           O
ATOM   1846  N   LEU   118      26.393  40.075  38.063  1.00  0.00           N
ATOM   1847  H   LEU   118      26.587  39.223  38.569  1.00  0.00           H
ATOM   1848  CA  LEU   118      27.296  40.603  36.965  1.00  0.00           C
ATOM   1849  HA  LEU   118      28.038  41.289  37.372  1.00  0.00           H
ATOM   1850  CB  LEU   118      28.113  39.400  36.484  1.00  0.00           C
ATOM   1851  HB2 LEU   118      27.487  38.508  36.519  1.00  0.00           H
ATOM   1852  HB3 LEU   118      28.423  39.661  35.472  1.00  0.00           H
ATOM   1853  CG  LEU   118      29.421  39.201  37.257  1.00  0.00           C
ATOM   1854  HG  LEU   118      29.120  39.166  38.304  1.00  0.00           H
ATOM   1855  CD1 LEU   118      29.967  37.823  36.881  1.00  0.00           C
ATOM   1856 HD11 LEU   118      29.238  37.057  37.145  1.00  0.00           H
ATOM   1857 HD12 LEU   118      30.852  37.658  37.496  1.00  0.00           H
ATOM   1858 HD13 LEU   118      30.140  37.727  35.809  1.00  0.00           H
ATOM   1859  CD2 LEU   118      30.492  40.224  37.021  1.00  0.00           C
ATOM   1860 HD21 LEU   118      30.290  41.102  37.633  1.00  0.00           H
ATOM   1861 HD22 LEU   118      31.422  39.803  37.402  1.00  0.00           H
ATOM   1862 HD23 LEU   118      30.585  40.590  35.999  1.00  0.00           H
ATOM   1863  C   LEU   118      26.547  41.246  35.799  1.00  0.00           C
ATOM   1864  O   LEU   118      26.877  42.393  35.453  1.00  0.00           O
ATOM   1865  N   LYS   119      25.565  40.540  35.234  1.00  0.00           N
ATOM   1866  H   LYS   119      25.421  39.568  35.469  1.00  0.00           H
ATOM   1867  CA  LYS   119      24.662  41.056  34.204  1.00  0.00           C
ATOM   1868  HA  LYS   119      25.286  41.342  33.357  1.00  0.00           H
ATOM   1869  CB  LYS   119      23.613  40.059  33.761  1.00  0.00           C
ATOM   1870  HB2 LYS   119      24.169  39.125  33.689  1.00  0.00           H
ATOM   1871  HB3 LYS   119      22.872  39.853  34.533  1.00  0.00           H
ATOM   1872  CG  LYS   119      22.952  40.385  32.439  1.00  0.00           C
ATOM   1873  HG2 LYS   119      23.794  40.782  31.873  1.00  0.00           H
ATOM   1874  HG3 LYS   119      22.580  39.482  31.956  1.00  0.00           H
ATOM   1875  CD  LYS   119      21.720  41.324  32.600  1.00  0.00           C
ATOM   1876  HD2 LYS   119      21.189  40.955  33.477  1.00  0.00           H
ATOM   1877  HD3 LYS   119      22.103  42.307  32.875  1.00  0.00           H
ATOM   1878  CE  LYS   119      20.900  41.370  31.308  1.00  0.00           C
ATOM   1879  HE2 LYS   119      21.423  41.707  30.413  1.00  0.00           H
ATOM   1880  HE3 LYS   119      20.455  40.377  31.245  1.00  0.00           H
ATOM   1881  NZ  LYS   119      19.679  42.290  31.476  1.00  0.00           N
ATOM   1882  HZ1 LYS   119      19.288  42.248  30.545  1.00  0.00           H
ATOM   1883  HZ2 LYS   119      19.964  43.228  31.719  1.00  0.00           H
ATOM   1884  HZ3 LYS   119      18.960  41.937  32.092  1.00  0.00           H
ATOM   1885  C   LYS   119      24.082  42.415  34.717  1.00  0.00           C
ATOM   1886  O   LYS   119      23.941  43.355  33.942  1.00  0.00           O
ATOM   1887  N   ALA   120      23.640  42.397  36.009  1.00  0.00           N
ATOM   1888  H   ALA   120      23.672  41.504  36.481  1.00  0.00           H
ATOM   1889  CA  ALA   120      22.944  43.585  36.570  1.00  0.00           C
ATOM   1890  HA  ALA   120      22.193  43.925  35.856  1.00  0.00           H
ATOM   1891  CB  ALA   120      22.270  43.239  37.919  1.00  0.00           C
ATOM   1892  HB1 ALA   120      21.803  44.143  38.308  1.00  0.00           H
ATOM   1893  HB2 ALA   120      22.962  42.843  38.663  1.00  0.00           H
ATOM   1894  HB3 ALA   120      21.443  42.593  37.626  1.00  0.00           H
ATOM   1895  C   ALA   120      23.813  44.775  36.725  1.00  0.00           C
ATOM   1896  O   ALA   120      23.487  45.888  36.293  1.00  0.00           O
ATOM   1897  N   PHE   121      25.110  44.501  37.079  1.00  0.00           N
ATOM   1898  H   PHE   121      25.365  43.587  37.427  1.00  0.00           H
ATOM   1899  CA  PHE   121      26.107  45.492  37.247  1.00  0.00           C
ATOM   1900  HA  PHE   121      25.673  46.323  37.804  1.00  0.00           H
ATOM   1901  CB  PHE   121      27.289  44.797  37.960  1.00  0.00           C
ATOM   1902  HB2 PHE   121      26.947  44.275  38.855  1.00  0.00           H
ATOM   1903  HB3 PHE   121      27.694  43.968  37.380  1.00  0.00           H
ATOM   1904  CG  PHE   121      28.391  45.763  38.379  1.00  0.00           C
ATOM   1905  CD1 PHE   121      28.212  46.585  39.513  1.00  0.00           C
ATOM   1906  HD1 PHE   121      27.296  46.710  40.071  1.00  0.00           H
ATOM   1907  CE1 PHE   121      29.283  47.483  39.800  1.00  0.00           C
ATOM   1908  HE1 PHE   121      29.145  48.094  40.680  1.00  0.00           H
ATOM   1909  CZ  PHE   121      30.515  47.439  39.114  1.00  0.00           C
ATOM   1910  HZ  PHE   121      31.315  48.096  39.421  1.00  0.00           H
ATOM   1911  CE2 PHE   121      30.662  46.656  37.942  1.00  0.00           C
ATOM   1912  HE2 PHE   121      31.499  46.711  37.263  1.00  0.00           H
ATOM   1913  CD2 PHE   121      29.591  45.832  37.609  1.00  0.00           C
ATOM   1914  HD2 PHE   121      29.686  45.104  36.818  1.00  0.00           H
ATOM   1915  C   PHE   121      26.578  46.116  35.901  1.00  0.00           C
ATOM   1916  O   PHE   121      26.809  47.351  35.876  1.00  0.00           O
ATOM   1917  N   ILE   122      26.626  45.375  34.795  1.00  0.00           N
ATOM   1918  H   ILE   122      26.393  44.403  34.941  1.00  0.00           H
ATOM   1919  CA  ILE   122      26.975  45.800  33.374  1.00  0.00           C
ATOM   1920  HA  ILE   122      27.882  46.402  33.417  1.00  0.00           H
ATOM   1921  CB  ILE   122      27.257  44.524  32.659  1.00  0.00           C
ATOM   1922  HB  ILE   122      26.452  43.809  32.830  1.00  0.00           H
ATOM   1923  CG2 ILE   122      27.498  44.774  31.143  1.00  0.00           C
ATOM   1924 HG21 ILE   122      26.699  45.263  30.587  1.00  0.00           H
ATOM   1925 HG22 ILE   122      27.779  43.826  30.683  1.00  0.00           H
ATOM   1926 HG23 ILE   122      28.381  45.371  30.919  1.00  0.00           H
ATOM   1927  CG1 ILE   122      28.590  43.985  33.210  1.00  0.00           C
ATOM   1928 HG12 ILE   122      28.461  43.721  34.259  1.00  0.00           H
ATOM   1929 HG13 ILE   122      28.693  43.048  32.661  1.00  0.00           H
ATOM   1930  CD1 ILE   122      29.851  44.824  33.218  1.00  0.00           C
ATOM   1931 HD11 ILE   122      29.885  45.601  33.980  1.00  0.00           H
ATOM   1932 HD12 ILE   122      30.056  45.253  32.237  1.00  0.00           H
ATOM   1933 HD13 ILE   122      30.730  44.205  33.394  1.00  0.00           H
ATOM   1934  C   ILE   122      25.852  46.632  32.899  1.00  0.00           C
ATOM   1935  O   ILE   122      26.167  47.712  32.381  1.00  0.00           O
ATOM   1936  N   ASP   123      24.617  46.307  33.233  1.00  0.00           N
ATOM   1937  H   ASP   123      24.402  45.394  33.606  1.00  0.00           H
ATOM   1938  CA  ASP   123      23.546  47.244  32.812  1.00  0.00           C
ATOM   1939  HA  ASP   123      23.667  47.369  31.735  1.00  0.00           H
ATOM   1940  CB  ASP   123      22.191  46.573  33.174  1.00  0.00           C
ATOM   1941  HB2 ASP   123      22.065  46.134  34.164  1.00  0.00           H
ATOM   1942  HB3 ASP   123      21.525  47.434  33.226  1.00  0.00           H
ATOM   1943  CG  ASP   123      21.815  45.561  32.108  1.00  0.00           C
ATOM   1944  OD1 ASP   123      22.413  45.543  31.026  1.00  0.00           O
ATOM   1945  OD2 ASP   123      20.833  44.825  32.437  1.00  0.00           O
ATOM   1946  C   ASP   123      23.603  48.657  33.457  1.00  0.00           C
ATOM   1947  O   ASP   123      23.218  49.654  32.922  1.00  0.00           O
ATOM   1948  N   GLU   124      24.081  48.670  34.765  1.00  0.00           N
ATOM   1949  H   GLU   124      24.298  47.795  35.222  1.00  0.00           H
ATOM   1950  CA  GLU   124      24.152  49.922  35.467  1.00  0.00           C
ATOM   1951  HA  GLU   124      23.352  50.619  35.215  1.00  0.00           H
ATOM   1952  CB  GLU   124      24.178  49.549  36.996  1.00  0.00           C
ATOM   1953  HB2 GLU   124      23.381  48.880  37.322  1.00  0.00           H
ATOM   1954  HB3 GLU   124      25.034  48.882  37.101  1.00  0.00           H
ATOM   1955  CG  GLU   124      24.412  50.783  37.918  1.00  0.00           C
ATOM   1956  HG2 GLU   124      25.485  50.970  37.924  1.00  0.00           H
ATOM   1957  HG3 GLU   124      23.888  51.645  37.506  1.00  0.00           H
ATOM   1958  CD  GLU   124      23.845  50.604  39.311  1.00  0.00           C
ATOM   1959  OE1 GLU   124      24.498  51.009  40.288  1.00  0.00           O
ATOM   1960  OE2 GLU   124      22.725  50.062  39.456  1.00  0.00           O
ATOM   1961  C   GLU   124      25.410  50.688  35.068  1.00  0.00           C
ATOM   1962  O   GLU   124      25.324  51.939  35.016  1.00  0.00           O
ATOM   1963  N   GLN   125      26.596  50.049  34.702  1.00  0.00           N
ATOM   1964  H   GLN   125      26.642  49.050  34.846  1.00  0.00           H
ATOM   1965  CA  GLN   125      27.838  50.716  34.242  1.00  0.00           C
ATOM   1966  HA  GLN   125      27.876  51.664  34.781  1.00  0.00           H
ATOM   1967  CB  GLN   125      29.071  49.818  34.495  1.00  0.00           C
ATOM   1968  HB2 GLN   125      28.936  48.969  33.826  1.00  0.00           H
ATOM   1969  HB3 GLN   125      29.988  50.285  34.133  1.00  0.00           H
ATOM   1970  CG  GLN   125      29.425  49.311  35.781  1.00  0.00           C
ATOM   1971  HG2 GLN   125      29.134  48.261  35.776  1.00  0.00           H
ATOM   1972  HG3 GLN   125      30.507  49.264  35.903  1.00  0.00           H
ATOM   1973  CD  GLN   125      28.771  50.046  36.977  1.00  0.00           C
ATOM   1974  OE1 GLN   125      29.141  51.153  37.261  1.00  0.00           O
ATOM   1975  NE2 GLN   125      27.896  49.409  37.745  1.00  0.00           N
ATOM   1976 HE21 GLN   125      27.527  49.927  38.529  1.00  0.00           H
ATOM   1977 HE22 GLN   125      27.493  48.525  37.463  1.00  0.00           H
ATOM   1978  C   GLN   125      27.752  51.186  32.803  1.00  0.00           C
ATOM   1979  O   GLN   125      28.412  52.145  32.418  1.00  0.00           O
ATOM   1980  N   PHE   126      27.020  50.369  32.036  1.00  0.00           N
ATOM   1981  H   PHE   126      26.563  49.599  32.504  1.00  0.00           H
ATOM   1982  CA  PHE   126      26.909  50.460  30.523  1.00  0.00           C
ATOM   1983  HA  PHE   126      27.311  51.449  30.303  1.00  0.00           H
ATOM   1984  CB  PHE   126      27.727  49.303  29.921  1.00  0.00           C
ATOM   1985  HB2 PHE   126      27.262  48.348  30.166  1.00  0.00           H
ATOM   1986  HB3 PHE   126      27.700  49.448  28.840  1.00  0.00           H
ATOM   1987  CG  PHE   126      29.184  49.377  30.425  1.00  0.00           C
ATOM   1988  CD1 PHE   126      29.604  48.243  31.144  1.00  0.00           C
ATOM   1989  HD1 PHE   126      28.904  47.450  31.359  1.00  0.00           H
ATOM   1990  CE1 PHE   126      30.943  48.187  31.725  1.00  0.00           C
ATOM   1991  HE1 PHE   126      31.225  47.304  32.280  1.00  0.00           H
ATOM   1992  CZ  PHE   126      31.788  49.293  31.574  1.00  0.00           C
ATOM   1993  HZ  PHE   126      32.838  49.369  31.815  1.00  0.00           H
ATOM   1994  CE2 PHE   126      31.303  50.374  30.901  1.00  0.00           C
ATOM   1995  HE2 PHE   126      31.914  51.262  30.826  1.00  0.00           H
ATOM   1996  CD2 PHE   126      30.052  50.487  30.255  1.00  0.00           C
ATOM   1997  HD2 PHE   126      29.760  51.415  29.785  1.00  0.00           H
ATOM   1998  C   PHE   126      25.386  50.403  30.146  1.00  0.00           C
ATOM   1999  O   PHE   126      24.889  49.377  29.670  1.00  0.00           O
ATOM   2000  N   PRO   127      24.650  51.515  30.290  1.00  0.00           N
ATOM   2001  CD  PRO   127      25.067  52.731  30.962  1.00  0.00           C
ATOM   2002  HD2 PRO   127      25.410  53.469  30.237  1.00  0.00           H
ATOM   2003  HD3 PRO   127      25.856  52.682  31.712  1.00  0.00           H
ATOM   2004  CG  PRO   127      23.743  53.308  31.624  1.00  0.00           C
ATOM   2005  HG2 PRO   127      23.712  54.396  31.679  1.00  0.00           H
ATOM   2006  HG3 PRO   127      23.721  52.749  32.559  1.00  0.00           H
ATOM   2007  CB  PRO   127      22.723  52.944  30.575  1.00  0.00           C
ATOM   2008  HB2 PRO   127      22.723  53.624  29.723  1.00  0.00           H
ATOM   2009  HB3 PRO   127      21.730  53.010  31.018  1.00  0.00           H
ATOM   2010  CA  PRO   127      23.211  51.555  30.048  1.00  0.00           C
ATOM   2011  HA  PRO   127      22.785  50.884  30.794  1.00  0.00           H
ATOM   2012  C   PRO   127      22.728  51.345  28.568  1.00  0.00           C
ATOM   2013  O   PRO   127      21.690  50.733  28.357  1.00  0.00           O
ATOM   2014  N   GLN   128      23.514  51.664  27.575  1.00  0.00           N
ATOM   2015  H   GLN   128      24.364  52.121  27.873  1.00  0.00           H
ATOM   2016  CA  GLN   128      23.283  51.437  26.153  1.00  0.00           C
ATOM   2017  HA  GLN   128      22.199  51.422  26.045  1.00  0.00           H
ATOM   2018  CB  GLN   128      23.924  52.605  25.404  1.00  0.00           C
ATOM   2019  HB2 GLN   128      24.974  52.637  25.695  1.00  0.00           H
ATOM   2020  HB3 GLN   128      23.863  52.458  24.326  1.00  0.00           H
ATOM   2021  CG  GLN   128      23.351  54.064  25.738  1.00  0.00           C
ATOM   2022  HG2 GLN   128      23.205  54.382  26.771  1.00  0.00           H
ATOM   2023  HG3 GLN   128      24.119  54.720  25.329  1.00  0.00           H
ATOM   2024  CD  GLN   128      22.093  54.278  24.953  1.00  0.00           C
ATOM   2025  OE1 GLN   128      21.064  53.759  25.332  1.00  0.00           O
ATOM   2026  NE2 GLN   128      22.003  54.952  23.813  1.00  0.00           N
ATOM   2027 HE21 GLN   128      21.121  54.982  23.320  1.00  0.00           H
ATOM   2028 HE22 GLN   128      22.822  55.392  23.421  1.00  0.00           H
ATOM   2029  C   GLN   128      23.918  50.038  25.744  1.00  0.00           C
ATOM   2030  O   GLN   128      23.550  49.518  24.709  1.00  0.00           O
ATOM   2031  N   GLY   129      24.770  49.362  26.551  1.00  0.00           N
ATOM   2032  H   GLY   129      24.860  49.661  27.512  1.00  0.00           H
ATOM   2033  CA  GLY   129      25.516  48.149  26.189  1.00  0.00           C
ATOM   2034  HA2 GLY   129      25.843  47.609  27.077  1.00  0.00           H
ATOM   2035  HA3 GLY   129      24.944  47.525  25.503  1.00  0.00           H
ATOM   2036  C   GLY   129      26.777  48.520  25.401  1.00  0.00           C
ATOM   2037  O   GLY   129      26.928  49.622  24.875  1.00  0.00           O
ATOM   2038  N   ILE   130      27.612  47.507  25.173  1.00  0.00           N
ATOM   2039  H   ILE   130      27.370  46.643  25.638  1.00  0.00           H
ATOM   2040  CA  ILE   130      28.845  47.537  24.347  1.00  0.00           C
ATOM   2041  HA  ILE   130      28.793  48.426  23.718  1.00  0.00           H
ATOM   2042  CB  ILE   130      30.135  47.610  25.254  1.00  0.00           C
ATOM   2043  HB  ILE   130      30.994  47.616  24.583  1.00  0.00           H
ATOM   2044  CG2 ILE   130      30.082  48.835  26.098  1.00  0.00           C
ATOM   2045 HG21 ILE   130      30.911  48.709  26.796  1.00  0.00           H
ATOM   2046 HG22 ILE   130      29.188  48.934  26.715  1.00  0.00           H
ATOM   2047 HG23 ILE   130      30.357  49.657  25.437  1.00  0.00           H
ATOM   2048  CG1 ILE   130      30.187  46.332  26.020  1.00  0.00           C
ATOM   2049 HG12 ILE   130      29.201  45.994  26.337  1.00  0.00           H
ATOM   2050 HG13 ILE   130      30.483  45.556  25.313  1.00  0.00           H
ATOM   2051  CD1 ILE   130      30.940  46.188  27.274  1.00  0.00           C
ATOM   2052 HD11 ILE   130      30.611  46.938  27.993  1.00  0.00           H
ATOM   2053 HD12 ILE   130      32.019  46.145  27.121  1.00  0.00           H
ATOM   2054 HD13 ILE   130      30.708  45.326  27.901  1.00  0.00           H
ATOM   2055  C   ILE   130      28.835  46.272  23.488  1.00  0.00           C
ATOM   2056  O   ILE   130      28.269  45.249  23.864  1.00  0.00           O
ATOM   2057  N   SER   131      29.645  46.273  22.387  1.00  0.00           N
ATOM   2058  H   SER   131      30.178  47.121  22.251  1.00  0.00           H
ATOM   2059  CA  SER   131      29.633  45.213  21.381  1.00  0.00           C
ATOM   2060  HA  SER   131      28.770  44.568  21.550  1.00  0.00           H
ATOM   2061  CB  SER   131      29.431  45.756  20.034  1.00  0.00           C
ATOM   2062  HB2 SER   131      29.454  44.982  19.267  1.00  0.00           H
ATOM   2063  HB3 SER   131      28.461  46.236  19.909  1.00  0.00           H
ATOM   2064  OG  SER   131      30.537  46.563  19.683  1.00  0.00           O
ATOM   2065  HG  SER   131      30.551  47.383  20.181  1.00  0.00           H
ATOM   2066  C   SER   131      30.815  44.240  21.532  1.00  0.00           C
ATOM   2067  O   SER   131      31.012  43.376  20.691  1.00  0.00           O
ATOM   2068  N   GLU   132      31.689  44.314  22.569  1.00  0.00           N
ATOM   2069  H   GLU   132      31.701  45.069  23.240  1.00  0.00           H
ATOM   2070  CA  GLU   132      33.014  43.583  22.725  1.00  0.00           C
ATOM   2071  HA  GLU   132      33.133  42.548  22.409  1.00  0.00           H
ATOM   2072  CB  GLU   132      34.089  44.335  22.066  1.00  0.00           C
ATOM   2073  HB2 GLU   132      34.215  45.304  22.552  1.00  0.00           H
ATOM   2074  HB3 GLU   132      35.026  43.907  22.421  1.00  0.00           H
ATOM   2075  CG  GLU   132      34.079  44.367  20.532  1.00  0.00           C
ATOM   2076  HG2 GLU   132      33.176  44.832  20.137  1.00  0.00           H
ATOM   2077  HG3 GLU   132      34.849  45.004  20.098  1.00  0.00           H
ATOM   2078  CD  GLU   132      34.137  42.970  19.938  1.00  0.00           C
ATOM   2079  OE1 GLU   132      34.472  41.929  20.575  1.00  0.00           O
ATOM   2080  OE2 GLU   132      33.915  42.871  18.683  1.00  0.00           O
ATOM   2081  C   GLU   132      33.324  43.401  24.318  1.00  0.00           C
ATOM   2082  O   GLU   132      33.022  44.333  25.098  1.00  0.00           O
ATOM   2083  N   PRO   133      34.037  42.342  24.772  1.00  0.00           N
ATOM   2084  CD  PRO   133      34.670  41.345  23.995  1.00  0.00           C
ATOM   2085  HD2 PRO   133      35.450  41.796  23.380  1.00  0.00           H
ATOM   2086  HD3 PRO   133      33.872  40.811  23.480  1.00  0.00           H
ATOM   2087  CG  PRO   133      35.488  40.457  24.908  1.00  0.00           C
ATOM   2088  HG2 PRO   133      36.523  40.797  24.866  1.00  0.00           H
ATOM   2089  HG3 PRO   133      35.396  39.440  24.528  1.00  0.00           H
ATOM   2090  CB  PRO   133      34.684  40.554  26.245  1.00  0.00           C
ATOM   2091  HB2 PRO   133      35.218  40.282  27.155  1.00  0.00           H
ATOM   2092  HB3 PRO   133      33.895  39.816  26.106  1.00  0.00           H
ATOM   2093  CA  PRO   133      34.071  41.961  26.242  1.00  0.00           C
ATOM   2094  HA  PRO   133      33.047  41.933  26.613  1.00  0.00           H
ATOM   2095  C   PRO   133      34.935  42.868  27.089  1.00  0.00           C
ATOM   2096  O   PRO   133      35.815  43.637  26.675  1.00  0.00           O
ATOM   2097  N   ILE   134      34.672  42.838  28.449  1.00  0.00           N
ATOM   2098  H   ILE   134      33.764  42.529  28.765  1.00  0.00           H
ATOM   2099  CA  ILE   134      35.514  43.451  29.465  1.00  0.00           C
ATOM   2100  HA  ILE   134      36.284  43.999  28.920  1.00  0.00           H
ATOM   2101  CB  ILE   134      34.819  44.509  30.286  1.00  0.00           C
ATOM   2102  HB  ILE   134      33.923  44.022  30.669  1.00  0.00           H
ATOM   2103  CG2 ILE   134      35.671  45.055  31.516  1.00  0.00           C
ATOM   2104 HG21 ILE   134      36.316  45.883  31.220  1.00  0.00           H
ATOM   2105 HG22 ILE   134      36.205  44.293  32.083  1.00  0.00           H
ATOM   2106 HG23 ILE   134      34.961  45.410  32.263  1.00  0.00           H
ATOM   2107  CG1 ILE   134      34.313  45.674  29.432  1.00  0.00           C
ATOM   2108 HG12 ILE   134      35.159  46.307  29.167  1.00  0.00           H
ATOM   2109 HG13 ILE   134      33.777  45.344  28.543  1.00  0.00           H
ATOM   2110  CD1 ILE   134      33.365  46.544  30.320  1.00  0.00           C
ATOM   2111 HD11 ILE   134      33.957  47.286  30.856  1.00  0.00           H
ATOM   2112 HD12 ILE   134      32.667  45.983  30.940  1.00  0.00           H
ATOM   2113 HD13 ILE   134      32.687  47.177  29.745  1.00  0.00           H
ATOM   2114  C   ILE   134      36.245  42.402  30.348  1.00  0.00           C
ATOM   2115  O   ILE   134      35.551  41.520  30.865  1.00  0.00           O
ATOM   2116  N   PRO   135      37.570  42.382  30.577  1.00  0.00           N
ATOM   2117  CD  PRO   135      38.624  43.307  30.154  1.00  0.00           C
ATOM   2118  HD2 PRO   135      38.899  44.091  30.858  1.00  0.00           H
ATOM   2119  HD3 PRO   135      38.302  43.916  29.310  1.00  0.00           H
ATOM   2120  CG  PRO   135      39.780  42.419  29.819  1.00  0.00           C
ATOM   2121  HG2 PRO   135      40.718  42.972  29.770  1.00  0.00           H
ATOM   2122  HG3 PRO   135      39.500  41.914  28.895  1.00  0.00           H
ATOM   2123  CB  PRO   135      39.698  41.267  30.853  1.00  0.00           C
ATOM   2124  HB2 PRO   135      40.171  41.459  31.817  1.00  0.00           H
ATOM   2125  HB3 PRO   135      40.010  40.290  30.480  1.00  0.00           H
ATOM   2126  CA  PRO   135      38.192  41.193  31.254  1.00  0.00           C
ATOM   2127  HA  PRO   135      37.839  40.262  30.812  1.00  0.00           H
ATOM   2128  C   PRO   135      37.933  41.164  32.807  1.00  0.00           C
ATOM   2129  O   PRO   135      37.987  42.239  33.466  1.00  0.00           O
ATOM   2130  N   LEU   136      37.686  40.040  33.386  1.00  0.00           N
ATOM   2131  H   LEU   136      37.587  39.233  32.786  1.00  0.00           H
ATOM   2132  CA  LEU   136      37.281  39.894  34.805  1.00  0.00           C
ATOM   2133  HA  LEU   136      37.008  40.880  35.182  1.00  0.00           H
ATOM   2134  CB  LEU   136      36.116  38.956  34.785  1.00  0.00           C
ATOM   2135  HB2 LEU   136      35.317  39.424  34.210  1.00  0.00           H
ATOM   2136  HB3 LEU   136      36.390  38.024  34.290  1.00  0.00           H
ATOM   2137  CG  LEU   136      35.599  38.581  36.175  1.00  0.00           C
ATOM   2138  HG  LEU   136      36.456  38.315  36.794  1.00  0.00           H
ATOM   2139  CD1 LEU   136      34.976  39.774  36.815  1.00  0.00           C
ATOM   2140 HD11 LEU   136      34.067  40.157  36.353  1.00  0.00           H
ATOM   2141 HD12 LEU   136      35.691  40.590  36.923  1.00  0.00           H
ATOM   2142 HD13 LEU   136      34.608  39.575  37.822  1.00  0.00           H
ATOM   2143  CD2 LEU   136      34.545  37.454  36.142  1.00  0.00           C
ATOM   2144 HD21 LEU   136      34.457  37.057  37.154  1.00  0.00           H
ATOM   2145 HD22 LEU   136      33.565  37.868  35.905  1.00  0.00           H
ATOM   2146 HD23 LEU   136      34.810  36.607  35.508  1.00  0.00           H
ATOM   2147  C   LEU   136      38.482  39.349  35.583  1.00  0.00           C
ATOM   2148  O   LEU   136      39.064  38.341  35.193  1.00  0.00           O
ATOM   2149  N   GLY   137      38.710  39.984  36.749  1.00  0.00           N
ATOM   2150  H   GLY   137      38.270  40.880  36.903  1.00  0.00           H
ATOM   2151  CA  GLY   137      39.501  39.419  37.826  1.00  0.00           C
ATOM   2152  HA2 GLY   137      40.218  38.697  37.438  1.00  0.00           H
ATOM   2153  HA3 GLY   137      39.982  40.257  38.331  1.00  0.00           H
ATOM   2154  C   GLY   137      38.631  38.670  38.899  1.00  0.00           C
ATOM   2155  O   GLY   137      38.092  39.337  39.784  1.00  0.00           O
ATOM   2156  N   PHE   138      38.505  37.362  38.725  1.00  0.00           N
ATOM   2157  H   PHE   138      39.185  36.906  38.135  1.00  0.00           H
ATOM   2158  CA  PHE   138      37.654  36.526  39.614  1.00  0.00           C
ATOM   2159  HA  PHE   138      36.782  37.145  39.828  1.00  0.00           H
ATOM   2160  CB  PHE   138      37.217  35.263  38.803  1.00  0.00           C
ATOM   2161  HB2 PHE   138      36.606  35.598  37.965  1.00  0.00           H
ATOM   2162  HB3 PHE   138      38.106  34.726  38.472  1.00  0.00           H
ATOM   2163  CG  PHE   138      36.367  34.173  39.513  1.00  0.00           C
ATOM   2164  CD1 PHE   138      35.758  34.445  40.817  1.00  0.00           C
ATOM   2165  HD1 PHE   138      35.941  35.337  41.397  1.00  0.00           H
ATOM   2166  CE1 PHE   138      34.930  33.473  41.416  1.00  0.00           C
ATOM   2167  HE1 PHE   138      34.468  33.641  42.378  1.00  0.00           H
ATOM   2168  CZ  PHE   138      34.766  32.240  40.734  1.00  0.00           C
ATOM   2169  HZ  PHE   138      34.111  31.497  41.166  1.00  0.00           H
ATOM   2170  CE2 PHE   138      35.372  31.992  39.484  1.00  0.00           C
ATOM   2171  HE2 PHE   138      35.270  31.038  38.987  1.00  0.00           H
ATOM   2172  CD2 PHE   138      36.153  32.915  38.864  1.00  0.00           C
ATOM   2173  HD2 PHE   138      36.697  32.619  37.979  1.00  0.00           H
ATOM   2174  C   PHE   138      38.326  36.206  41.004  1.00  0.00           C
ATOM   2175  O   PHE   138      38.988  35.209  41.187  1.00  0.00           O
ATOM   2176  N   THR   139      37.997  36.933  42.052  1.00  0.00           N
ATOM   2177  H   THR   139      37.517  37.820  41.985  1.00  0.00           H
ATOM   2178  CA  THR   139      38.435  36.627  43.401  1.00  0.00           C
ATOM   2179  HA  THR   139      39.450  36.235  43.365  1.00  0.00           H
ATOM   2180  CB  THR   139      38.530  37.897  44.203  1.00  0.00           C
ATOM   2181  HB  THR   139      37.546  38.334  44.376  1.00  0.00           H
ATOM   2182  CG2 THR   139      39.253  37.692  45.527  1.00  0.00           C
ATOM   2183 HG21 THR   139      40.169  37.120  45.375  1.00  0.00           H
ATOM   2184 HG22 THR   139      38.793  37.124  46.336  1.00  0.00           H
ATOM   2185 HG23 THR   139      39.489  38.648  45.996  1.00  0.00           H
ATOM   2186  OG1 THR   139      39.268  38.869  43.448  1.00  0.00           O
ATOM   2187  HG1 THR   139      38.865  39.118  42.613  1.00  0.00           H
ATOM   2188  C   THR   139      37.493  35.581  44.102  1.00  0.00           C
ATOM   2189  O   THR   139      36.319  35.661  44.413  1.00  0.00           O
ATOM   2190  N   PHE   140      38.224  34.485  44.384  1.00  0.00           N
ATOM   2191  H   PHE   140      39.220  34.560  44.234  1.00  0.00           H
ATOM   2192  CA  PHE   140      37.730  33.314  45.098  1.00  0.00           C
ATOM   2193  HA  PHE   140      36.869  33.709  45.639  1.00  0.00           H
ATOM   2194  CB  PHE   140      37.283  32.264  44.108  1.00  0.00           C
ATOM   2195  HB2 PHE   140      36.575  32.696  43.402  1.00  0.00           H
ATOM   2196  HB3 PHE   140      38.174  31.988  43.544  1.00  0.00           H
ATOM   2197  CG  PHE   140      36.611  31.035  44.702  1.00  0.00           C
ATOM   2198  CD1 PHE   140      35.277  31.144  45.123  1.00  0.00           C
ATOM   2199  HD1 PHE   140      34.798  32.110  45.182  1.00  0.00           H
ATOM   2200  CE1 PHE   140      34.514  29.973  45.377  1.00  0.00           C
ATOM   2201  HE1 PHE   140      33.445  29.991  45.530  1.00  0.00           H
ATOM   2202  CZ  PHE   140      35.154  28.735  45.569  1.00  0.00           C
ATOM   2203  HZ  PHE   140      34.587  27.913  45.979  1.00  0.00           H
ATOM   2204  CE2 PHE   140      36.526  28.645  45.195  1.00  0.00           C
ATOM   2205  HE2 PHE   140      37.078  27.723  45.298  1.00  0.00           H
ATOM   2206  CD2 PHE   140      37.265  29.762  44.747  1.00  0.00           C
ATOM   2207  HD2 PHE   140      38.298  29.614  44.468  1.00  0.00           H
ATOM   2208  C   PHE   140      38.684  32.770  46.244  1.00  0.00           C
ATOM   2209  O   PHE   140      39.523  31.904  46.078  1.00  0.00           O
ATOM   2210  N   SER   141      38.529  33.464  47.390  1.00  0.00           N
ATOM   2211  H   SER   141      37.886  34.242  47.423  1.00  0.00           H
ATOM   2212  CA  SER   141      39.386  33.354  48.554  1.00  0.00           C
ATOM   2213  HA  SER   141      40.422  33.382  48.216  1.00  0.00           H
ATOM   2214  CB  SER   141      39.222  34.594  49.398  1.00  0.00           C
ATOM   2215  HB2 SER   141      39.502  35.479  48.827  1.00  0.00           H
ATOM   2216  HB3 SER   141      38.170  34.670  49.672  1.00  0.00           H
ATOM   2217  OG  SER   141      40.115  34.491  50.485  1.00  0.00           O
ATOM   2218  HG  SER   141      40.665  35.277  50.444  1.00  0.00           H
ATOM   2219  C   SER   141      39.162  32.065  49.310  1.00  0.00           C
ATOM   2220  O   SER   141      38.900  32.011  50.509  1.00  0.00           O
ATOM   2221  N   PHE   142      39.170  30.938  48.632  1.00  0.00           N
ATOM   2222  H   PHE   142      39.294  31.052  47.637  1.00  0.00           H
ATOM   2223  CA  PHE   142      38.992  29.577  49.124  1.00  0.00           C
ATOM   2224  HA  PHE   142      39.168  29.596  50.200  1.00  0.00           H
ATOM   2225  CB  PHE   142      37.588  29.057  48.791  1.00  0.00           C
ATOM   2226  HB2 PHE   142      37.534  28.985  47.705  1.00  0.00           H
ATOM   2227  HB3 PHE   142      37.494  28.045  49.188  1.00  0.00           H
ATOM   2228  CG  PHE   142      36.376  29.886  49.174  1.00  0.00           C
ATOM   2229  CD1 PHE   142      36.003  30.913  48.322  1.00  0.00           C
ATOM   2230  HD1 PHE   142      36.441  31.065  47.346  1.00  0.00           H
ATOM   2231  CE1 PHE   142      34.908  31.721  48.694  1.00  0.00           C
ATOM   2232  HE1 PHE   142      34.615  32.558  48.076  1.00  0.00           H
ATOM   2233  CZ  PHE   142      34.085  31.418  49.787  1.00  0.00           C
ATOM   2234  HZ  PHE   142      33.155  31.955  49.906  1.00  0.00           H
ATOM   2235  CE2 PHE   142      34.514  30.376  50.714  1.00  0.00           C
ATOM   2236  HE2 PHE   142      33.852  30.150  51.537  1.00  0.00           H
ATOM   2237  CD2 PHE   142      35.687  29.691  50.372  1.00  0.00           C
ATOM   2238  HD2 PHE   142      35.987  28.829  50.949  1.00  0.00           H
ATOM   2239  C   PHE   142      40.046  28.737  48.457  1.00  0.00           C
ATOM   2240  O   PHE   142      40.342  29.074  47.284  1.00  0.00           O
ATOM   2241  N   PRO   143      40.612  27.750  49.122  1.00  0.00           N
ATOM   2242  CD  PRO   143      40.301  27.417  50.499  1.00  0.00           C
ATOM   2243  HD2 PRO   143      39.216  27.337  50.562  1.00  0.00           H
ATOM   2244  HD3 PRO   143      40.698  28.172  51.177  1.00  0.00           H
ATOM   2245  CG  PRO   143      40.978  26.024  50.640  1.00  0.00           C
ATOM   2246  HG2 PRO   143      40.365  25.275  50.138  1.00  0.00           H
ATOM   2247  HG3 PRO   143      41.127  25.757  51.687  1.00  0.00           H
ATOM   2248  CB  PRO   143      42.273  26.081  49.787  1.00  0.00           C
ATOM   2249  HB2 PRO   143      42.552  25.064  49.512  1.00  0.00           H
ATOM   2250  HB3 PRO   143      43.069  26.484  50.413  1.00  0.00           H
ATOM   2251  CA  PRO   143      41.839  27.053  48.617  1.00  0.00           C
ATOM   2252  HA  PRO   143      42.555  27.867  48.517  1.00  0.00           H
ATOM   2253  C   PRO   143      41.519  26.263  47.353  1.00  0.00           C
ATOM   2254  O   PRO   143      40.876  25.258  47.521  1.00  0.00           O
ATOM   2255  N   ALA   144      41.915  26.760  46.120  1.00  0.00           N
ATOM   2256  H   ALA   144      42.500  27.581  46.065  1.00  0.00           H
ATOM   2257  CA  ALA   144      41.621  26.087  44.821  1.00  0.00           C
ATOM   2258  HA  ALA   144      41.119  25.159  45.096  1.00  0.00           H
ATOM   2259  CB  ALA   144      40.573  26.817  44.019  1.00  0.00           C
ATOM   2260  HB1 ALA   144      40.911  27.807  43.714  1.00  0.00           H
ATOM   2261  HB2 ALA   144      39.714  26.955  44.676  1.00  0.00           H
ATOM   2262  HB3 ALA   144      40.262  26.135  43.228  1.00  0.00           H
ATOM   2263  C   ALA   144      42.880  25.725  43.977  1.00  0.00           C
ATOM   2264  O   ALA   144      43.726  26.577  43.823  1.00  0.00           O
ATOM   2265  N   SER   145      43.096  24.448  43.715  1.00  0.00           N
ATOM   2266  H   SER   145      42.339  23.801  43.887  1.00  0.00           H
ATOM   2267  CA  SER   145      44.272  23.793  43.028  1.00  0.00           C
ATOM   2268  HA  SER   145      45.159  23.955  43.641  1.00  0.00           H
ATOM   2269  CB  SER   145      43.972  22.278  43.039  1.00  0.00           C
ATOM   2270  HB2 SER   145      42.911  22.120  42.844  1.00  0.00           H
ATOM   2271  HB3 SER   145      44.612  21.845  42.270  1.00  0.00           H
ATOM   2272  OG  SER   145      44.373  21.742  44.293  1.00  0.00           O
ATOM   2273  HG  SER   145      44.422  20.825  44.013  1.00  0.00           H
ATOM   2274  C   SER   145      44.379  24.378  41.605  1.00  0.00           C
ATOM   2275  O   SER   145      43.478  24.234  40.745  1.00  0.00           O
ATOM   2276  N   GLN   146      45.333  25.309  41.411  1.00  0.00           N
ATOM   2277  H   GLN   146      46.051  25.484  42.100  1.00  0.00           H
ATOM   2278  CA  GLN   146      45.444  26.088  40.156  1.00  0.00           C
ATOM   2279  HA  GLN   146      44.488  26.174  39.640  1.00  0.00           H
ATOM   2280  CB  GLN   146      45.902  27.451  40.550  1.00  0.00           C
ATOM   2281  HB2 GLN   146      46.842  27.341  41.091  1.00  0.00           H
ATOM   2282  HB3 GLN   146      46.068  28.080  39.675  1.00  0.00           H
ATOM   2283  CG  GLN   146      44.968  28.319  41.414  1.00  0.00           C
ATOM   2284  HG2 GLN   146      43.964  27.977  41.162  1.00  0.00           H
ATOM   2285  HG3 GLN   146      45.046  28.166  42.490  1.00  0.00           H
ATOM   2286  CD  GLN   146      45.112  29.799  41.092  1.00  0.00           C
ATOM   2287  OE1 GLN   146      45.661  30.585  41.808  1.00  0.00           O
ATOM   2288  NE2 GLN   146      44.647  30.156  39.939  1.00  0.00           N
ATOM   2289 HE21 GLN   146      44.765  31.140  39.746  1.00  0.00           H
ATOM   2290 HE22 GLN   146      44.158  29.531  39.313  1.00  0.00           H
ATOM   2291  C   GLN   146      46.556  25.372  39.297  1.00  0.00           C
ATOM   2292  O   GLN   146      47.691  25.241  39.761  1.00  0.00           O
ATOM   2293  N   ASN   147      46.219  25.214  38.032  1.00  0.00           N
ATOM   2294  H   ASN   147      45.282  25.298  37.667  1.00  0.00           H
ATOM   2295  CA  ASN   147      47.209  24.753  36.991  1.00  0.00           C
ATOM   2296  HA  ASN   147      48.131  24.408  37.460  1.00  0.00           H
ATOM   2297  CB  ASN   147      46.601  23.496  36.239  1.00  0.00           C
ATOM   2298  HB2 ASN   147      45.601  23.695  35.852  1.00  0.00           H
ATOM   2299  HB3 ASN   147      47.324  23.188  35.484  1.00  0.00           H
ATOM   2300  CG  ASN   147      46.487  22.315  37.261  1.00  0.00           C
ATOM   2301  OD1 ASN   147      47.368  21.719  37.922  1.00  0.00           O
ATOM   2302  ND2 ASN   147      45.215  21.938  37.438  1.00  0.00           N
ATOM   2303 HD21 ASN   147      44.448  22.377  36.950  1.00  0.00           H
ATOM   2304 HD22 ASN   147      45.058  21.281  38.189  1.00  0.00           H
ATOM   2305  C   ASN   147      47.619  25.949  36.066  1.00  0.00           C
ATOM   2306  O   ASN   147      48.547  25.806  35.341  1.00  0.00           O
ATOM   2307  N   LYS   148      46.893  27.099  36.058  1.00  0.00           N
ATOM   2308  H   LYS   148      46.206  27.218  36.789  1.00  0.00           H
ATOM   2309  CA  LYS   148      47.096  28.282  35.264  1.00  0.00           C
ATOM   2310  HA  LYS   148      48.154  28.546  35.267  1.00  0.00           H
ATOM   2311  CB  LYS   148      46.572  27.957  33.837  1.00  0.00           C
ATOM   2312  HB2 LYS   148      46.739  28.931  33.375  1.00  0.00           H
ATOM   2313  HB3 LYS   148      47.242  27.203  33.424  1.00  0.00           H
ATOM   2314  CG  LYS   148      45.078  27.654  33.597  1.00  0.00           C
ATOM   2315  HG2 LYS   148      44.858  26.668  34.006  1.00  0.00           H
ATOM   2316  HG3 LYS   148      44.459  28.346  34.168  1.00  0.00           H
ATOM   2317  CD  LYS   148      44.803  27.545  32.116  1.00  0.00           C
ATOM   2318  HD2 LYS   148      45.199  28.433  31.623  1.00  0.00           H
ATOM   2319  HD3 LYS   148      45.373  26.714  31.700  1.00  0.00           H
ATOM   2320  CE  LYS   148      43.345  27.392  31.787  1.00  0.00           C
ATOM   2321  HE2 LYS   148      42.719  28.062  32.376  1.00  0.00           H
ATOM   2322  HE3 LYS   148      43.204  27.765  30.774  1.00  0.00           H
ATOM   2323  NZ  LYS   148      42.755  26.026  31.834  1.00  0.00           N
ATOM   2324  HZ1 LYS   148      43.332  25.445  31.242  1.00  0.00           H
ATOM   2325  HZ2 LYS   148      41.776  26.103  31.598  1.00  0.00           H
ATOM   2326  HZ3 LYS   148      42.815  25.568  32.732  1.00  0.00           H
ATOM   2327  C   LYS   148      46.312  29.395  35.855  1.00  0.00           C
ATOM   2328  O   LYS   148      45.563  29.202  36.728  1.00  0.00           O
ATOM   2329  N   ILE   149      46.424  30.558  35.238  1.00  0.00           N
ATOM   2330  H   ILE   149      47.076  30.454  34.473  1.00  0.00           H
ATOM   2331  CA  ILE   149      45.812  31.813  35.709  1.00  0.00           C
ATOM   2332  HA  ILE   149      46.059  31.758  36.770  1.00  0.00           H
ATOM   2333  CB  ILE   149      46.590  33.025  35.084  1.00  0.00           C
ATOM   2334  HB  ILE   149      47.617  32.790  35.366  1.00  0.00           H
ATOM   2335  CG2 ILE   149      46.439  33.063  33.573  1.00  0.00           C
ATOM   2336 HG21 ILE   149      46.742  32.087  33.197  1.00  0.00           H
ATOM   2337 HG22 ILE   149      46.986  33.865  33.077  1.00  0.00           H
ATOM   2338 HG23 ILE   149      45.378  33.148  33.337  1.00  0.00           H
ATOM   2339  CG1 ILE   149      46.275  34.466  35.732  1.00  0.00           C
ATOM   2340 HG12 ILE   149      47.045  35.121  35.325  1.00  0.00           H
ATOM   2341 HG13 ILE   149      45.240  34.657  35.445  1.00  0.00           H
ATOM   2342  CD1 ILE   149      46.217  34.565  37.266  1.00  0.00           C
ATOM   2343 HD11 ILE   149      45.993  35.596  37.538  1.00  0.00           H
ATOM   2344 HD12 ILE   149      47.138  34.297  37.782  1.00  0.00           H
ATOM   2345 HD13 ILE   149      45.447  33.971  37.757  1.00  0.00           H
ATOM   2346  C   ILE   149      44.281  31.923  35.726  1.00  0.00           C
ATOM   2347  O   ILE   149      43.793  32.379  36.752  1.00  0.00           O
ATOM   2348  N   ASN   150      43.597  31.359  34.722  1.00  0.00           N
ATOM   2349  H   ASN   150      44.121  31.026  33.924  1.00  0.00           H
ATOM   2350  CA  ASN   150      42.140  31.168  34.657  1.00  0.00           C
ATOM   2351  HA  ASN   150      41.748  31.914  35.350  1.00  0.00           H
ATOM   2352  CB  ASN   150      41.717  31.519  33.185  1.00  0.00           C
ATOM   2353  HB2 ASN   150      40.633  31.562  33.084  1.00  0.00           H
ATOM   2354  HB3 ASN   150      42.004  32.551  32.975  1.00  0.00           H
ATOM   2355  CG  ASN   150      42.090  30.643  32.057  1.00  0.00           C
ATOM   2356  OD1 ASN   150      43.313  30.461  31.845  1.00  0.00           O
ATOM   2357  ND2 ASN   150      41.174  30.068  31.285  1.00  0.00           N
ATOM   2358 HD21 ASN   150      40.175  30.153  31.406  1.00  0.00           H
ATOM   2359 HD22 ASN   150      41.523  29.575  30.476  1.00  0.00           H
ATOM   2360  C   ASN   150      41.745  29.689  34.962  1.00  0.00           C
ATOM   2361  O   ASN   150      41.115  28.984  34.138  1.00  0.00           O
ATOM   2362  N   GLU   151      41.985  29.264  36.191  1.00  0.00           N
ATOM   2363  H   GLU   151      42.526  29.868  36.793  1.00  0.00           H
ATOM   2364  CA  GLU   151      41.666  27.929  36.717  1.00  0.00           C
ATOM   2365  HA  GLU   151      40.623  27.710  36.484  1.00  0.00           H
ATOM   2366  CB  GLU   151      42.594  26.890  36.090  1.00  0.00           C
ATOM   2367  HB2 GLU   151      42.472  26.981  35.011  1.00  0.00           H
ATOM   2368  HB3 GLU   151      43.616  27.249  36.221  1.00  0.00           H
ATOM   2369  CG  GLU   151      42.530  25.473  36.629  1.00  0.00           C
ATOM   2370  HG2 GLU   151      43.263  25.258  37.406  1.00  0.00           H
ATOM   2371  HG3 GLU   151      41.531  25.245  37.001  1.00  0.00           H
ATOM   2372  CD  GLU   151      42.708  24.389  35.568  1.00  0.00           C
ATOM   2373  OE1 GLU   151      42.642  24.542  34.337  1.00  0.00           O
ATOM   2374  OE2 GLU   151      43.033  23.290  35.978  1.00  0.00           O
ATOM   2375  C   GLU   151      41.955  27.766  38.237  1.00  0.00           C
ATOM   2376  O   GLU   151      43.030  28.012  38.718  1.00  0.00           O
ATOM   2377  N   GLY   152      40.938  27.300  38.928  1.00  0.00           N
ATOM   2378  H   GLY   152      40.016  27.240  38.521  1.00  0.00           H
ATOM   2379  CA  GLY   152      40.948  26.887  40.334  1.00  0.00           C
ATOM   2380  HA2 GLY   152      41.945  26.549  40.618  1.00  0.00           H
ATOM   2381  HA3 GLY   152      40.665  27.797  40.864  1.00  0.00           H
ATOM   2382  C   GLY   152      40.001  25.779  40.595  1.00  0.00           C
ATOM   2383  O   GLY   152      38.769  25.894  40.836  1.00  0.00           O
ATOM   2384  N   ILE   153      40.622  24.583  40.798  1.00  0.00           N
ATOM   2385  H   ILE   153      41.628  24.545  40.731  1.00  0.00           H
ATOM   2386  CA  ILE   153      39.923  23.342  41.245  1.00  0.00           C
ATOM   2387  HA  ILE   153      38.949  23.216  40.773  1.00  0.00           H
ATOM   2388  CB  ILE   153      40.705  22.053  40.727  1.00  0.00           C
ATOM   2389  HB  ILE   153      41.705  22.024  41.159  1.00  0.00           H
ATOM   2390  CG2 ILE   153      40.031  20.703  41.185  1.00  0.00           C
ATOM   2391 HG21 ILE   153      39.152  20.447  40.595  1.00  0.00           H
ATOM   2392 HG22 ILE   153      39.700  20.834  42.216  1.00  0.00           H
ATOM   2393 HG23 ILE   153      40.669  19.840  40.992  1.00  0.00           H
ATOM   2394  CG1 ILE   153      40.856  22.133  39.162  1.00  0.00           C
ATOM   2395 HG12 ILE   153      39.950  21.699  38.738  1.00  0.00           H
ATOM   2396 HG13 ILE   153      41.016  23.159  38.828  1.00  0.00           H
ATOM   2397  CD1 ILE   153      42.138  21.396  38.613  1.00  0.00           C
ATOM   2398 HD11 ILE   153      42.996  21.821  39.134  1.00  0.00           H
ATOM   2399 HD12 ILE   153      42.214  21.609  37.547  1.00  0.00           H
ATOM   2400 HD13 ILE   153      42.040  20.356  38.925  1.00  0.00           H
ATOM   2401  C   ILE   153      39.614  23.381  42.820  1.00  0.00           C
ATOM   2402  O   ILE   153      40.520  23.304  43.627  1.00  0.00           O
ATOM   2403  N   LEU   154      38.364  23.578  43.240  1.00  0.00           N
ATOM   2404  H   LEU   154      37.645  23.631  42.532  1.00  0.00           H
ATOM   2405  CA  LEU   154      37.940  23.707  44.666  1.00  0.00           C
ATOM   2406  HA  LEU   154      38.376  24.585  45.141  1.00  0.00           H
ATOM   2407  CB  LEU   154      36.397  24.063  44.864  1.00  0.00           C
ATOM   2408  HB2 LEU   154      36.114  25.047  44.490  1.00  0.00           H
ATOM   2409  HB3 LEU   154      35.923  23.342  44.198  1.00  0.00           H
ATOM   2410  CG  LEU   154      35.881  23.968  46.324  1.00  0.00           C
ATOM   2411  HG  LEU   154      36.329  23.084  46.781  1.00  0.00           H
ATOM   2412  CD1 LEU   154      36.346  25.219  47.079  1.00  0.00           C
ATOM   2413 HD11 LEU   154      37.400  25.221  47.356  1.00  0.00           H
ATOM   2414 HD12 LEU   154      35.754  25.423  47.971  1.00  0.00           H
ATOM   2415 HD13 LEU   154      36.126  26.145  46.548  1.00  0.00           H
ATOM   2416  CD2 LEU   154      34.342  24.034  46.404  1.00  0.00           C
ATOM   2417 HD21 LEU   154      33.999  23.295  45.681  1.00  0.00           H
ATOM   2418 HD22 LEU   154      34.051  23.823  47.432  1.00  0.00           H
ATOM   2419 HD23 LEU   154      33.794  24.916  46.073  1.00  0.00           H
ATOM   2420  C   LEU   154      38.381  22.470  45.430  1.00  0.00           C
ATOM   2421  O   LEU   154      37.984  21.345  45.075  1.00  0.00           O
ATOM   2422  N   GLN   155      39.312  22.630  46.363  1.00  0.00           N
ATOM   2423  H   GLN   155      39.666  23.563  46.520  1.00  0.00           H
ATOM   2424  CA  GLN   155      39.860  21.539  47.302  1.00  0.00           C
ATOM   2425  HA  GLN   155      39.829  20.595  46.757  1.00  0.00           H
ATOM   2426  CB  GLN   155      41.296  21.865  47.723  1.00  0.00           C
ATOM   2427  HB2 GLN   155      41.291  22.833  48.224  1.00  0.00           H
ATOM   2428  HB3 GLN   155      41.603  21.019  48.337  1.00  0.00           H
ATOM   2429  CG  GLN   155      42.264  21.894  46.550  1.00  0.00           C
ATOM   2430  HG2 GLN   155      42.206  22.872  46.073  1.00  0.00           H
ATOM   2431  HG3 GLN   155      43.217  21.798  47.071  1.00  0.00           H
ATOM   2432  CD  GLN   155      42.209  20.684  45.732  1.00  0.00           C
ATOM   2433  OE1 GLN   155      42.707  19.629  46.121  1.00  0.00           O
ATOM   2434  NE2 GLN   155      41.536  20.682  44.650  1.00  0.00           N
ATOM   2435 HE21 GLN   155      41.662  19.850  44.092  1.00  0.00           H
ATOM   2436 HE22 GLN   155      41.086  21.525  44.322  1.00  0.00           H
ATOM   2437  C   GLN   155      38.930  21.326  48.491  1.00  0.00           C
ATOM   2438  O   GLN   155      38.492  20.219  48.726  1.00  0.00           O
ATOM   2439  N   ARG   156      38.622  22.361  49.263  1.00  0.00           N
ATOM   2440  H   ARG   156      39.075  23.208  48.951  1.00  0.00           H
ATOM   2441  CA  ARG   156      37.739  22.482  50.506  1.00  0.00           C
ATOM   2442  HA  ARG   156      36.997  21.686  50.440  1.00  0.00           H
ATOM   2443  CB  ARG   156      38.531  22.263  51.734  1.00  0.00           C
ATOM   2444  HB2 ARG   156      39.436  22.870  51.714  1.00  0.00           H
ATOM   2445  HB3 ARG   156      38.031  22.557  52.658  1.00  0.00           H
ATOM   2446  CG  ARG   156      38.927  20.708  51.891  1.00  0.00           C
ATOM   2447  HG2 ARG   156      38.011  20.118  51.895  1.00  0.00           H
ATOM   2448  HG3 ARG   156      39.442  20.194  51.080  1.00  0.00           H
ATOM   2449  CD  ARG   156      39.711  20.452  53.194  1.00  0.00           C
ATOM   2450  HD2 ARG   156      39.062  20.821  53.987  1.00  0.00           H
ATOM   2451  HD3 ARG   156      39.735  19.408  53.508  1.00  0.00           H
ATOM   2452  NE  ARG   156      41.061  20.955  53.243  1.00  0.00           N
ATOM   2453  HE  ARG   156      41.233  21.909  53.530  1.00  0.00           H
ATOM   2454  CZ  ARG   156      42.088  20.271  52.848  1.00  0.00           C
ATOM   2455  NH1 ARG   156      42.048  19.086  52.262  1.00  0.00           N
ATOM   2456 HH11 ARG   156      41.214  18.533  52.125  1.00  0.00           H
ATOM   2457 HH12 ARG   156      42.893  18.534  52.267  1.00  0.00           H
ATOM   2458  NH2 ARG   156      43.206  20.722  53.119  1.00  0.00           N
ATOM   2459 HH21 ARG   156      43.208  21.641  53.539  1.00  0.00           H
ATOM   2460 HH22 ARG   156      43.968  20.068  53.016  1.00  0.00           H
ATOM   2461  C   ARG   156      37.065  23.856  50.644  1.00  0.00           C
ATOM   2462  O   ARG   156      37.661  24.879  50.208  1.00  0.00           O
ATOM   2463  N   TRP   157      35.823  23.858  51.087  1.00  0.00           N
ATOM   2464  H   TRP   157      35.393  22.960  51.256  1.00  0.00           H
ATOM   2465  CA  TRP   157      35.120  25.099  51.444  1.00  0.00           C
ATOM   2466  HA  TRP   157      35.404  25.867  50.724  1.00  0.00           H
ATOM   2467  CB  TRP   157      33.608  24.987  51.539  1.00  0.00           C
ATOM   2468  HB2 TRP   157      33.461  24.064  52.098  1.00  0.00           H
ATOM   2469  HB3 TRP   157      33.121  25.756  52.139  1.00  0.00           H
ATOM   2470  CG  TRP   157      32.872  24.962  50.215  1.00  0.00           C
ATOM   2471  CD1 TRP   157      32.106  24.023  49.688  1.00  0.00           C
ATOM   2472  HD1 TRP   157      32.071  23.114  50.271  1.00  0.00           H
ATOM   2473  NE1 TRP   157      31.487  24.301  48.499  1.00  0.00           N
ATOM   2474  HE1 TRP   157      30.816  23.684  48.064  1.00  0.00           H
ATOM   2475  CE2 TRP   157      31.634  25.679  48.325  1.00  0.00           C
ATOM   2476  CZ2 TRP   157      31.184  26.611  47.382  1.00  0.00           C
ATOM   2477  HZ2 TRP   157      30.495  26.302  46.609  1.00  0.00           H
ATOM   2478  CH2 TRP   157      31.787  27.865  47.256  1.00  0.00           C
ATOM   2479  HH2 TRP   157      31.360  28.569  46.557  1.00  0.00           H
ATOM   2480  CZ3 TRP   157      32.759  28.319  48.143  1.00  0.00           C
ATOM   2481  HZ3 TRP   157      33.234  29.282  48.020  1.00  0.00           H
ATOM   2482  CE3 TRP   157      33.128  27.413  49.151  1.00  0.00           C
ATOM   2483  HE3 TRP   157      34.020  27.603  49.730  1.00  0.00           H
ATOM   2484  CD2 TRP   157      32.599  26.096  49.302  1.00  0.00           C
ATOM   2485  C   TRP   157      35.652  25.521  52.789  1.00  0.00           C
ATOM   2486  O   TRP   157      36.225  24.736  53.549  1.00  0.00           O
ATOM   2487  N   THR   158      35.594  26.879  53.030  1.00  0.00           N
ATOM   2488  H   THR   158      35.259  27.476  52.288  1.00  0.00           H
ATOM   2489  CA  THR   158      36.003  27.545  54.272  1.00  0.00           C
ATOM   2490  HA  THR   158      36.088  26.811  55.074  1.00  0.00           H
ATOM   2491  CB  THR   158      37.399  28.224  53.894  1.00  0.00           C
ATOM   2492  HB  THR   158      37.800  28.771  54.748  1.00  0.00           H
ATOM   2493  CG2 THR   158      38.472  27.217  53.480  1.00  0.00           C
ATOM   2494 HG21 THR   158      38.767  26.539  54.281  1.00  0.00           H
ATOM   2495 HG22 THR   158      39.313  27.857  53.215  1.00  0.00           H
ATOM   2496 HG23 THR   158      38.164  26.593  52.640  1.00  0.00           H
ATOM   2497  OG1 THR   158      37.368  29.300  52.964  1.00  0.00           O
ATOM   2498  HG1 THR   158      38.243  29.514  52.633  1.00  0.00           H
ATOM   2499  C   THR   158      35.051  28.656  54.800  1.00  0.00           C
ATOM   2500  O   THR   158      33.986  28.897  54.113  1.00  0.00           O
ATOM   2501  N   LYS   159      35.445  29.287  55.942  1.00  0.00           N
ATOM   2502  H   LYS   159      36.254  28.967  56.454  1.00  0.00           H
ATOM   2503  CA  LYS   159      34.914  30.605  56.369  1.00  0.00           C
ATOM   2504  HA  LYS   159      35.190  30.914  57.377  1.00  0.00           H
ATOM   2505  CB  LYS   159      35.514  31.739  55.432  1.00  0.00           C
ATOM   2506  HB2 LYS   159      35.181  32.657  55.915  1.00  0.00           H
ATOM   2507  HB3 LYS   159      36.600  31.753  55.528  1.00  0.00           H
ATOM   2508  CG  LYS   159      35.076  31.843  53.955  1.00  0.00           C
ATOM   2509  HG2 LYS   159      35.442  31.021  53.339  1.00  0.00           H
ATOM   2510  HG3 LYS   159      33.994  31.929  53.856  1.00  0.00           H
ATOM   2511  CD  LYS   159      35.609  33.017  53.096  1.00  0.00           C
ATOM   2512  HD2 LYS   159      35.135  33.072  52.116  1.00  0.00           H
ATOM   2513  HD3 LYS   159      35.413  33.872  53.743  1.00  0.00           H
ATOM   2514  CE  LYS   159      37.148  32.906  52.976  1.00  0.00           C
ATOM   2515  HE2 LYS   159      37.646  32.987  53.942  1.00  0.00           H
ATOM   2516  HE3 LYS   159      37.426  32.002  52.434  1.00  0.00           H
ATOM   2517  NZ  LYS   159      37.711  34.129  52.342  1.00  0.00           N
ATOM   2518  HZ1 LYS   159      38.629  33.905  51.984  1.00  0.00           H
ATOM   2519  HZ2 LYS   159      37.719  34.907  52.986  1.00  0.00           H
ATOM   2520  HZ3 LYS   159      37.220  34.427  51.511  1.00  0.00           H
ATOM   2521  C   LYS   159      33.358  30.624  56.456  1.00  0.00           C
ATOM   2522  O   LYS   159      32.746  31.647  56.177  1.00  0.00           O
ATOM   2523  N   GLY   160      32.701  29.518  56.840  1.00  0.00           N
ATOM   2524  H   GLY   160      33.265  28.709  57.057  1.00  0.00           H
ATOM   2525  CA  GLY   160      31.247  29.470  56.853  1.00  0.00           C
ATOM   2526  HA2 GLY   160      30.840  28.968  57.730  1.00  0.00           H
ATOM   2527  HA3 GLY   160      30.744  30.424  57.006  1.00  0.00           H
ATOM   2528  C   GLY   160      30.561  28.858  55.600  1.00  0.00           C
ATOM   2529  O   GLY   160      29.295  28.725  55.595  1.00  0.00           O
ATOM   2530  N   PHE   161      31.255  28.534  54.564  1.00  0.00           N
ATOM   2531  H   PHE   161      32.251  28.699  54.524  1.00  0.00           H
ATOM   2532  CA  PHE   161      30.643  27.757  53.413  1.00  0.00           C
ATOM   2533  HA  PHE   161      29.600  28.061  53.321  1.00  0.00           H
ATOM   2534  CB  PHE   161      31.363  28.182  52.081  1.00  0.00           C
ATOM   2535  HB2 PHE   161      32.443  28.074  52.175  1.00  0.00           H
ATOM   2536  HB3 PHE   161      31.057  27.456  51.328  1.00  0.00           H
ATOM   2537  CG  PHE   161      31.163  29.549  51.439  1.00  0.00           C
ATOM   2538  CD1 PHE   161      31.494  30.705  52.181  1.00  0.00           C
ATOM   2539  HD1 PHE   161      32.012  30.671  53.128  1.00  0.00           H
ATOM   2540  CE1 PHE   161      31.062  31.982  51.675  1.00  0.00           C
ATOM   2541  HE1 PHE   161      31.263  32.910  52.190  1.00  0.00           H
ATOM   2542  CZ  PHE   161      30.465  32.021  50.455  1.00  0.00           C
ATOM   2543  HZ  PHE   161      30.251  32.957  49.963  1.00  0.00           H
ATOM   2544  CE2 PHE   161      30.091  30.894  49.694  1.00  0.00           C
ATOM   2545  HE2 PHE   161      29.584  30.980  48.744  1.00  0.00           H
ATOM   2546  CD2 PHE   161      30.492  29.658  50.224  1.00  0.00           C
ATOM   2547  HD2 PHE   161      30.388  28.761  49.632  1.00  0.00           H
ATOM   2548  C   PHE   161      30.635  26.197  53.612  1.00  0.00           C
ATOM   2549  O   PHE   161      31.487  25.643  54.300  1.00  0.00           O
ATOM   2550  N   ASP   162      29.705  25.589  52.958  1.00  0.00           N
ATOM   2551  H   ASP   162      28.926  26.065  52.525  1.00  0.00           H
ATOM   2552  CA  ASP   162      29.635  24.149  52.886  1.00  0.00           C
ATOM   2553  HA  ASP   162      30.654  23.766  52.874  1.00  0.00           H
ATOM   2554  CB  ASP   162      29.054  23.584  54.258  1.00  0.00           C
ATOM   2555  HB2 ASP   162      29.432  24.220  55.059  1.00  0.00           H
ATOM   2556  HB3 ASP   162      27.975  23.710  54.333  1.00  0.00           H
ATOM   2557  CG  ASP   162      29.445  22.124  54.575  1.00  0.00           C
ATOM   2558  OD1 ASP   162      30.359  21.530  54.007  1.00  0.00           O
ATOM   2559  OD2 ASP   162      28.938  21.551  55.569  1.00  0.00           O
ATOM   2560  C   ASP   162      28.960  23.495  51.640  1.00  0.00           C
ATOM   2561  O   ASP   162      28.148  22.564  51.839  1.00  0.00           O
ATOM   2562  N   ILE   163      29.055  24.048  50.402  1.00  0.00           N
ATOM   2563  H   ILE   163      29.775  24.709  50.150  1.00  0.00           H
ATOM   2564  CA  ILE   163      28.131  23.533  49.335  1.00  0.00           C
ATOM   2565  HA  ILE   163      27.157  23.389  49.802  1.00  0.00           H
ATOM   2566  CB  ILE   163      27.970  24.632  48.248  1.00  0.00           C
ATOM   2567  HB  ILE   163      28.975  24.741  47.841  1.00  0.00           H
ATOM   2568  CG2 ILE   163      26.846  24.179  47.255  1.00  0.00           C
ATOM   2569 HG21 ILE   163      26.723  24.870  46.421  1.00  0.00           H
ATOM   2570 HG22 ILE   163      25.952  24.015  47.855  1.00  0.00           H
ATOM   2571 HG23 ILE   163      27.099  23.169  46.933  1.00  0.00           H
ATOM   2572  CG1 ILE   163      27.509  26.080  48.710  1.00  0.00           C
ATOM   2573 HG12 ILE   163      26.445  26.044  48.947  1.00  0.00           H
ATOM   2574 HG13 ILE   163      27.972  26.464  49.620  1.00  0.00           H
ATOM   2575  CD1 ILE   163      27.729  27.258  47.748  1.00  0.00           C
ATOM   2576 HD11 ILE   163      27.107  27.063  46.874  1.00  0.00           H
ATOM   2577 HD12 ILE   163      28.787  27.491  47.621  1.00  0.00           H
ATOM   2578 HD13 ILE   163      27.315  28.173  48.172  1.00  0.00           H
ATOM   2579  C   ILE   163      28.594  22.194  48.809  1.00  0.00           C
ATOM   2580  O   ILE   163      29.681  22.171  48.228  1.00  0.00           O
ATOM   2581  N   PRO   164      27.816  21.072  48.872  1.00  0.00           N
ATOM   2582  CD  PRO   164      26.481  20.968  49.455  1.00  0.00           C
ATOM   2583  HD2 PRO   164      25.859  21.644  48.867  1.00  0.00           H
ATOM   2584  HD3 PRO   164      26.390  21.378  50.459  1.00  0.00           H
ATOM   2585  CG  PRO   164      26.045  19.495  49.393  1.00  0.00           C
ATOM   2586  HG2 PRO   164      25.123  19.409  48.818  1.00  0.00           H
ATOM   2587  HG3 PRO   164      25.916  19.112  50.405  1.00  0.00           H
ATOM   2588  CB  PRO   164      27.224  18.833  48.689  1.00  0.00           C
ATOM   2589  HB2 PRO   164      26.796  18.329  47.823  1.00  0.00           H
ATOM   2590  HB3 PRO   164      27.730  18.148  49.367  1.00  0.00           H
ATOM   2591  CA  PRO   164      28.260  19.838  48.304  1.00  0.00           C
ATOM   2592  HA  PRO   164      29.205  19.597  48.790  1.00  0.00           H
ATOM   2593  C   PRO   164      28.475  19.901  46.781  1.00  0.00           C
ATOM   2594  O   PRO   164      27.911  20.638  46.025  1.00  0.00           O
ATOM   2595  N   ASN   165      29.420  19.096  46.345  1.00  0.00           N
ATOM   2596  H   ASN   165      29.828  18.521  47.069  1.00  0.00           H
ATOM   2597  CA  ASN   165      29.706  18.654  44.962  1.00  0.00           C
ATOM   2598  HA  ASN   165      30.565  17.999  45.102  1.00  0.00           H
ATOM   2599  CB  ASN   165      28.568  17.785  44.416  1.00  0.00           C
ATOM   2600  HB2 ASN   165      27.997  17.392  45.256  1.00  0.00           H
ATOM   2601  HB3 ASN   165      27.861  18.326  43.785  1.00  0.00           H
ATOM   2602  CG  ASN   165      29.087  16.594  43.564  1.00  0.00           C
ATOM   2603  OD1 ASN   165      28.928  15.501  43.957  1.00  0.00           O
ATOM   2604  ND2 ASN   165      29.713  16.847  42.419  1.00  0.00           N
ATOM   2605 HD21 ASN   165      29.850  17.819  42.182  1.00  0.00           H
ATOM   2606 HD22 ASN   165      30.188  16.135  41.883  1.00  0.00           H
ATOM   2607  C   ASN   165      30.255  19.724  44.062  1.00  0.00           C
ATOM   2608  O   ASN   165      30.255  19.502  42.860  1.00  0.00           O
ATOM   2609  N   ILE   166      30.598  20.881  44.581  1.00  0.00           N
ATOM   2610  H   ILE   166      30.227  21.047  45.506  1.00  0.00           H
ATOM   2611  CA  ILE   166      31.386  22.038  43.955  1.00  0.00           C
ATOM   2612  HA  ILE   166      31.229  22.105  42.878  1.00  0.00           H
ATOM   2613  CB  ILE   166      30.991  23.369  44.674  1.00  0.00           C
ATOM   2614  HB  ILE   166      31.242  23.409  45.735  1.00  0.00           H
ATOM   2615  CG2 ILE   166      31.659  24.567  43.955  1.00  0.00           C
ATOM   2616 HG21 ILE   166      31.228  24.606  42.955  1.00  0.00           H
ATOM   2617 HG22 ILE   166      32.734  24.385  43.926  1.00  0.00           H
ATOM   2618 HG23 ILE   166      31.358  25.468  44.489  1.00  0.00           H
ATOM   2619  CG1 ILE   166      29.401  23.591  44.690  1.00  0.00           C
ATOM   2620 HG12 ILE   166      29.018  22.914  45.455  1.00  0.00           H
ATOM   2621 HG13 ILE   166      29.240  24.581  45.116  1.00  0.00           H
ATOM   2622  CD1 ILE   166      28.556  23.381  43.396  1.00  0.00           C
ATOM   2623 HD11 ILE   166      28.629  22.390  42.946  1.00  0.00           H
ATOM   2624 HD12 ILE   166      28.789  24.166  42.677  1.00  0.00           H
ATOM   2625 HD13 ILE   166      27.505  23.419  43.683  1.00  0.00           H
ATOM   2626  C   ILE   166      32.868  21.740  44.108  1.00  0.00           C
ATOM   2627  O   ILE   166      33.699  22.245  43.376  1.00  0.00           O
ATOM   2628  N   GLU   167      33.368  20.969  45.094  1.00  0.00           N
ATOM   2629  H   GLU   167      32.658  20.430  45.568  1.00  0.00           H
ATOM   2630  CA  GLU   167      34.761  20.472  45.301  1.00  0.00           C
ATOM   2631  HA  GLU   167      35.445  21.312  45.419  1.00  0.00           H
ATOM   2632  CB  GLU   167      34.899  19.701  46.680  1.00  0.00           C
ATOM   2633  HB2 GLU   167      35.921  19.322  46.703  1.00  0.00           H
ATOM   2634  HB3 GLU   167      34.777  20.470  47.443  1.00  0.00           H
ATOM   2635  CG  GLU   167      33.979  18.499  46.800  1.00  0.00           C
ATOM   2636  HG2 GLU   167      32.982  18.723  46.421  1.00  0.00           H
ATOM   2637  HG3 GLU   167      34.396  17.822  46.055  1.00  0.00           H
ATOM   2638  CD  GLU   167      34.003  17.892  48.220  1.00  0.00           C
ATOM   2639  OE1 GLU   167      35.125  17.581  48.718  1.00  0.00           O
ATOM   2640  OE2 GLU   167      32.959  17.825  48.862  1.00  0.00           O
ATOM   2641  C   GLU   167      35.201  19.483  44.273  1.00  0.00           C
ATOM   2642  O   GLU   167      34.382  18.779  43.666  1.00  0.00           O
ATOM   2643  N   ASN   168      36.458  19.349  44.018  1.00  0.00           N
ATOM   2644  H   ASN   168      37.127  19.874  44.563  1.00  0.00           H
ATOM   2645  CA  ASN   168      37.022  18.529  42.901  1.00  0.00           C
ATOM   2646  HA  ASN   168      38.109  18.602  42.920  1.00  0.00           H
ATOM   2647  CB  ASN   168      36.798  16.975  43.063  1.00  0.00           C
ATOM   2648  HB2 ASN   168      35.797  16.749  42.698  1.00  0.00           H
ATOM   2649  HB3 ASN   168      37.506  16.464  42.409  1.00  0.00           H
ATOM   2650  CG  ASN   168      36.870  16.446  44.457  1.00  0.00           C
ATOM   2651  OD1 ASN   168      37.857  16.567  45.110  1.00  0.00           O
ATOM   2652  ND2 ASN   168      35.853  15.722  44.895  1.00  0.00           N
ATOM   2653 HD21 ASN   168      35.029  15.723  44.313  1.00  0.00           H
ATOM   2654 HD22 ASN   168      35.845  15.400  45.853  1.00  0.00           H
ATOM   2655  C   ASN   168      36.679  19.045  41.523  1.00  0.00           C
ATOM   2656  O   ASN   168      36.948  18.407  40.494  1.00  0.00           O
ATOM   2657  N   HID   169      36.176  20.258  41.407  1.00  0.00           N
ATOM   2658  H   HID   169      35.815  20.772  42.197  1.00  0.00           H
ATOM   2659  CA  HID   169      35.834  20.862  40.104  1.00  0.00           C
ATOM   2660  HA  HID   169      36.282  20.312  39.277  1.00  0.00           H
ATOM   2661  CB  HID   169      34.303  20.826  39.905  1.00  0.00           C
ATOM   2662  HB2 HID   169      33.963  21.412  40.758  1.00  0.00           H
ATOM   2663  HB3 HID   169      34.034  21.337  38.979  1.00  0.00           H
ATOM   2664  CG  HID   169      33.616  19.488  39.924  1.00  0.00           C
ATOM   2665  ND1 HID   169      33.511  18.667  40.985  1.00  0.00           N
ATOM   2666  HD1 HID   169      33.528  18.982  41.944  1.00  0.00           H
ATOM   2667  CE1 HID   169      32.966  17.506  40.609  1.00  0.00           C
ATOM   2668  HE1 HID   169      32.602  16.790  41.332  1.00  0.00           H
ATOM   2669  NE2 HID   169      32.605  17.561  39.313  1.00  0.00           N
ATOM   2670  CD2 HID   169      33.042  18.815  38.868  1.00  0.00           C
ATOM   2671  HD2 HID   169      32.911  19.132  37.844  1.00  0.00           H
ATOM   2672  C   HID   169      36.449  22.253  39.993  1.00  0.00           C
ATOM   2673  O   HID   169      36.426  23.010  40.942  1.00  0.00           O
ATOM   2674  N   ASP   170      36.960  22.615  38.817  1.00  0.00           N
ATOM   2675  H   ASP   170      37.063  21.930  38.083  1.00  0.00           H
ATOM   2676  CA  ASP   170      37.376  23.975  38.554  1.00  0.00           C
ATOM   2677  HA  ASP   170      38.043  24.192  39.389  1.00  0.00           H
ATOM   2678  CB  ASP   170      38.023  24.117  37.181  1.00  0.00           C
ATOM   2679  HB2 ASP   170      38.844  23.415  37.035  1.00  0.00           H
ATOM   2680  HB3 ASP   170      37.306  23.935  36.382  1.00  0.00           H
ATOM   2681  CG  ASP   170      38.724  25.497  36.864  1.00  0.00           C
ATOM   2682  OD1 ASP   170      38.756  26.477  37.577  1.00  0.00           O
ATOM   2683  OD2 ASP   170      39.194  25.485  35.717  1.00  0.00           O
ATOM   2684  C   ASP   170      36.207  24.938  38.558  1.00  0.00           C
ATOM   2685  O   ASP   170      35.212  24.660  37.814  1.00  0.00           O
ATOM   2686  N   VAL   171      36.257  25.951  39.355  1.00  0.00           N
ATOM   2687  H   VAL   171      37.072  26.057  39.940  1.00  0.00           H
ATOM   2688  CA  VAL   171      35.158  27.005  39.463  1.00  0.00           C
ATOM   2689  HA  VAL   171      34.210  26.467  39.470  1.00  0.00           H
ATOM   2690  CB  VAL   171      35.307  27.766  40.798  1.00  0.00           C
ATOM   2691  HB  VAL   171      34.320  28.227  40.835  1.00  0.00           H
ATOM   2692  CG1 VAL   171      35.454  26.728  41.971  1.00  0.00           C
ATOM   2693 HG11 VAL   171      35.456  27.182  42.963  1.00  0.00           H
ATOM   2694 HG12 VAL   171      34.524  26.165  42.042  1.00  0.00           H
ATOM   2695 HG13 VAL   171      36.264  26.022  41.790  1.00  0.00           H
ATOM   2696  CG2 VAL   171      36.419  28.763  40.884  1.00  0.00           C
ATOM   2697 HG21 VAL   171      37.393  28.314  40.682  1.00  0.00           H
ATOM   2698 HG22 VAL   171      36.563  29.096  41.912  1.00  0.00           H
ATOM   2699 HG23 VAL   171      36.330  29.693  40.323  1.00  0.00           H
ATOM   2700  C   VAL   171      35.066  27.898  38.224  1.00  0.00           C
ATOM   2701  O   VAL   171      34.052  28.552  38.016  1.00  0.00           O
ATOM   2702  N   VAL   172      36.172  28.047  37.433  1.00  0.00           N
ATOM   2703  H   VAL   172      36.962  27.444  37.614  1.00  0.00           H
ATOM   2704  CA  VAL   172      36.208  28.958  36.307  1.00  0.00           C
ATOM   2705  HA  VAL   172      35.845  29.916  36.680  1.00  0.00           H
ATOM   2706  CB  VAL   172      37.675  29.224  35.831  1.00  0.00           C
ATOM   2707  HB  VAL   172      38.093  28.240  35.617  1.00  0.00           H
ATOM   2708  CG1 VAL   172      37.679  29.977  34.496  1.00  0.00           C
ATOM   2709 HG11 VAL   172      37.152  30.922  34.629  1.00  0.00           H
ATOM   2710 HG12 VAL   172      38.697  30.197  34.172  1.00  0.00           H
ATOM   2711 HG13 VAL   172      37.057  29.471  33.758  1.00  0.00           H
ATOM   2712  CG2 VAL   172      38.568  30.056  36.739  1.00  0.00           C
ATOM   2713 HG21 VAL   172      38.707  29.544  37.690  1.00  0.00           H
ATOM   2714 HG22 VAL   172      38.191  31.073  36.856  1.00  0.00           H
ATOM   2715 HG23 VAL   172      39.574  30.139  36.330  1.00  0.00           H
ATOM   2716  C   VAL   172      35.221  28.586  35.233  1.00  0.00           C
ATOM   2717  O   VAL   172      34.353  29.370  34.910  1.00  0.00           O
ATOM   2718  N   PRO   173      35.246  27.360  34.667  1.00  0.00           N
ATOM   2719  CD  PRO   173      36.167  26.303  34.922  1.00  0.00           C
ATOM   2720  HD2 PRO   173      36.427  26.130  35.966  1.00  0.00           H
ATOM   2721  HD3 PRO   173      36.998  26.471  34.237  1.00  0.00           H
ATOM   2722  CG  PRO   173      35.477  25.074  34.384  1.00  0.00           C
ATOM   2723  HG2 PRO   173      34.805  24.583  35.087  1.00  0.00           H
ATOM   2724  HG3 PRO   173      36.268  24.401  34.053  1.00  0.00           H
ATOM   2725  CB  PRO   173      34.717  25.644  33.182  1.00  0.00           C
ATOM   2726  HB2 PRO   173      33.987  24.911  32.837  1.00  0.00           H
ATOM   2727  HB3 PRO   173      35.429  25.864  32.387  1.00  0.00           H
ATOM   2728  CA  PRO   173      34.144  26.930  33.699  1.00  0.00           C
ATOM   2729  HA  PRO   173      34.130  27.710  32.938  1.00  0.00           H
ATOM   2730  C   PRO   173      32.726  26.833  34.355  1.00  0.00           C
ATOM   2731  O   PRO   173      31.770  26.960  33.616  1.00  0.00           O
ATOM   2732  N   MET   174      32.618  26.842  35.706  1.00  0.00           N
ATOM   2733  H   MET   174      33.440  26.906  36.291  1.00  0.00           H
ATOM   2734  CA  MET   174      31.360  26.942  36.452  1.00  0.00           C
ATOM   2735  HA  MET   174      30.638  26.251  36.019  1.00  0.00           H
ATOM   2736  CB  MET   174      31.380  26.721  37.973  1.00  0.00           C
ATOM   2737  HB2 MET   174      32.097  27.294  38.561  1.00  0.00           H
ATOM   2738  HB3 MET   174      30.364  26.948  38.295  1.00  0.00           H
ATOM   2739  CG  MET   174      31.607  25.205  38.336  1.00  0.00           C
ATOM   2740  HG2 MET   174      30.871  24.521  37.914  1.00  0.00           H
ATOM   2741  HG3 MET   174      32.614  24.915  38.036  1.00  0.00           H
ATOM   2742  SD  MET   174      31.625  25.107  40.089  1.00  0.00           S
ATOM   2743  CE  MET   174      32.813  23.817  40.320  1.00  0.00           C
ATOM   2744  HE1 MET   174      32.989  23.617  41.377  1.00  0.00           H
ATOM   2745  HE2 MET   174      32.448  22.956  39.760  1.00  0.00           H
ATOM   2746  HE3 MET   174      33.825  24.106  40.034  1.00  0.00           H
ATOM   2747  C   MET   174      30.689  28.362  36.222  1.00  0.00           C
ATOM   2748  O   MET   174      29.472  28.518  36.070  1.00  0.00           O
ATOM   2749  N   LEU   175      31.558  29.318  36.403  1.00  0.00           N
ATOM   2750  H   LEU   175      32.476  29.058  36.732  1.00  0.00           H
ATOM   2751  CA  LEU   175      31.241  30.728  36.270  1.00  0.00           C
ATOM   2752  HA  LEU   175      30.263  30.993  36.672  1.00  0.00           H
ATOM   2753  CB  LEU   175      32.245  31.659  37.095  1.00  0.00           C
ATOM   2754  HB2 LEU   175      32.171  31.400  38.151  1.00  0.00           H
ATOM   2755  HB3 LEU   175      33.273  31.489  36.776  1.00  0.00           H
ATOM   2756  CG  LEU   175      31.964  33.200  36.949  1.00  0.00           C
ATOM   2757  HG  LEU   175      31.887  33.405  35.881  1.00  0.00           H
ATOM   2758  CD1 LEU   175      30.688  33.669  37.649  1.00  0.00           C
ATOM   2759 HD11 LEU   175      30.731  33.675  38.739  1.00  0.00           H
ATOM   2760 HD12 LEU   175      29.794  33.113  37.367  1.00  0.00           H
ATOM   2761 HD13 LEU   175      30.401  34.660  37.300  1.00  0.00           H
ATOM   2762  CD2 LEU   175      33.198  33.982  37.462  1.00  0.00           C
ATOM   2763 HD21 LEU   175      34.106  33.820  36.881  1.00  0.00           H
ATOM   2764 HD22 LEU   175      33.038  35.046  37.283  1.00  0.00           H
ATOM   2765 HD23 LEU   175      33.295  33.763  38.526  1.00  0.00           H
ATOM   2766  C   LEU   175      31.163  31.091  34.788  1.00  0.00           C
ATOM   2767  O   LEU   175      30.319  31.932  34.484  1.00  0.00           O
ATOM   2768  N   GLN   176      31.991  30.536  33.937  1.00  0.00           N
ATOM   2769  H   GLN   176      32.663  29.847  34.246  1.00  0.00           H
ATOM   2770  CA  GLN   176      31.991  30.988  32.477  1.00  0.00           C
ATOM   2771  HA  GLN   176      31.968  32.072  32.371  1.00  0.00           H
ATOM   2772  CB  GLN   176      33.173  30.461  31.615  1.00  0.00           C
ATOM   2773  HB2 GLN   176      34.040  30.945  32.064  1.00  0.00           H
ATOM   2774  HB3 GLN   176      33.417  29.406  31.733  1.00  0.00           H
ATOM   2775  CG  GLN   176      33.047  30.801  30.102  1.00  0.00           C
ATOM   2776  HG2 GLN   176      32.157  30.295  29.730  1.00  0.00           H
ATOM   2777  HG3 GLN   176      33.059  31.887  30.001  1.00  0.00           H
ATOM   2778  CD  GLN   176      34.275  30.421  29.246  1.00  0.00           C
ATOM   2779  OE1 GLN   176      35.260  29.898  29.782  1.00  0.00           O
ATOM   2780  NE2 GLN   176      34.234  30.504  27.900  1.00  0.00           N
ATOM   2781 HE21 GLN   176      34.893  29.929  27.394  1.00  0.00           H
ATOM   2782 HE22 GLN   176      33.530  31.037  27.412  1.00  0.00           H
ATOM   2783  C   GLN   176      30.668  30.571  31.908  1.00  0.00           C
ATOM   2784  O   GLN   176      30.050  31.348  31.222  1.00  0.00           O
ATOM   2785  N   LYS   177      30.261  29.320  32.215  1.00  0.00           N
ATOM   2786  H   LYS   177      30.935  28.615  32.477  1.00  0.00           H
ATOM   2787  CA  LYS   177      28.982  28.681  31.754  1.00  0.00           C
ATOM   2788  HA  LYS   177      28.850  28.733  30.673  1.00  0.00           H
ATOM   2789  CB  LYS   177      28.932  27.342  32.496  1.00  0.00           C
ATOM   2790  HB2 LYS   177      29.609  26.607  32.060  1.00  0.00           H
ATOM   2791  HB3 LYS   177      29.319  27.474  33.507  1.00  0.00           H
ATOM   2792  CG  LYS   177      27.499  26.835  32.726  1.00  0.00           C
ATOM   2793  HG2 LYS   177      26.994  27.465  33.460  1.00  0.00           H
ATOM   2794  HG3 LYS   177      26.941  26.753  31.793  1.00  0.00           H
ATOM   2795  CD  LYS   177      27.613  25.396  33.228  1.00  0.00           C
ATOM   2796  HD2 LYS   177      27.987  24.759  32.427  1.00  0.00           H
ATOM   2797  HD3 LYS   177      28.293  25.444  34.079  1.00  0.00           H
ATOM   2798  CE  LYS   177      26.229  24.952  33.785  1.00  0.00           C
ATOM   2799  HE2 LYS   177      25.839  25.759  34.405  1.00  0.00           H
ATOM   2800  HE3 LYS   177      25.485  24.748  33.017  1.00  0.00           H
ATOM   2801  NZ  LYS   177      26.258  23.788  34.694  1.00  0.00           N
ATOM   2802  HZ1 LYS   177      27.170  23.754  35.128  1.00  0.00           H
ATOM   2803  HZ2 LYS   177      26.140  22.931  34.171  1.00  0.00           H
ATOM   2804  HZ3 LYS   177      25.586  23.815  35.447  1.00  0.00           H
ATOM   2805  C   LYS   177      27.737  29.597  32.217  1.00  0.00           C
ATOM   2806  O   LYS   177      26.746  29.562  31.452  1.00  0.00           O
ATOM   2807  N   GLN   178      27.801  30.428  33.277  1.00  0.00           N
ATOM   2808  H   GLN   178      28.591  30.376  33.907  1.00  0.00           H
ATOM   2809  CA  GLN   178      26.690  31.285  33.782  1.00  0.00           C
ATOM   2810  HA  GLN   178      25.785  30.790  33.430  1.00  0.00           H
ATOM   2811  CB  GLN   178      26.689  31.219  35.300  1.00  0.00           C
ATOM   2812  HB2 GLN   178      27.704  31.476  35.601  1.00  0.00           H
ATOM   2813  HB3 GLN   178      25.988  31.951  35.700  1.00  0.00           H
ATOM   2814  CG  GLN   178      26.239  29.836  35.796  1.00  0.00           C
ATOM   2815  HG2 GLN   178      26.988  29.131  35.434  1.00  0.00           H
ATOM   2816  HG3 GLN   178      26.097  29.908  36.875  1.00  0.00           H
ATOM   2817  CD  GLN   178      24.841  29.373  35.265  1.00  0.00           C
ATOM   2818  OE1 GLN   178      24.016  30.208  34.898  1.00  0.00           O
ATOM   2819  NE2 GLN   178      24.637  28.073  35.191  1.00  0.00           N
ATOM   2820 HE21 GLN   178      23.697  27.806  34.938  1.00  0.00           H
ATOM   2821 HE22 GLN   178      25.390  27.478  35.509  1.00  0.00           H
ATOM   2822  C   GLN   178      26.759  32.722  33.194  1.00  0.00           C
ATOM   2823  O   GLN   178      25.731  33.391  33.019  1.00  0.00           O
ATOM   2824  N   ILE   179      27.987  33.110  32.838  1.00  0.00           N
ATOM   2825  H   ILE   179      28.765  32.586  33.211  1.00  0.00           H
ATOM   2826  CA  ILE   179      28.249  34.348  32.048  1.00  0.00           C
ATOM   2827  HA  ILE   179      27.645  35.179  32.409  1.00  0.00           H
ATOM   2828  CB  ILE   179      29.711  34.732  32.063  1.00  0.00           C
ATOM   2829  HB  ILE   179      30.284  33.813  31.936  1.00  0.00           H
ATOM   2830  CG2 ILE   179      30.095  35.722  30.979  1.00  0.00           C
ATOM   2831 HG21 ILE   179      29.523  36.645  30.887  1.00  0.00           H
ATOM   2832 HG22 ILE   179      29.893  35.232  30.027  1.00  0.00           H
ATOM   2833 HG23 ILE   179      31.166  35.922  30.984  1.00  0.00           H
ATOM   2834  CG1 ILE   179      30.151  35.317  33.409  1.00  0.00           C
ATOM   2835 HG12 ILE   179      29.715  36.315  33.429  1.00  0.00           H
ATOM   2836 HG13 ILE   179      29.650  34.784  34.217  1.00  0.00           H
ATOM   2837  CD1 ILE   179      31.616  35.367  33.692  1.00  0.00           C
ATOM   2838 HD11 ILE   179      32.029  36.150  33.055  1.00  0.00           H
ATOM   2839 HD12 ILE   179      32.191  34.444  33.617  1.00  0.00           H
ATOM   2840 HD13 ILE   179      31.658  35.860  34.662  1.00  0.00           H
ATOM   2841  C   ILE   179      27.716  34.168  30.560  1.00  0.00           C
ATOM   2842  O   ILE   179      26.978  35.009  30.129  1.00  0.00           O
ATOM   2843  N   THR   180      28.093  33.113  29.837  1.00  0.00           N
ATOM   2844  H   THR   180      28.845  32.532  30.182  1.00  0.00           H
ATOM   2845  CA  THR   180      27.632  32.910  28.465  1.00  0.00           C
ATOM   2846  HA  THR   180      27.899  33.757  27.833  1.00  0.00           H
ATOM   2847  CB  THR   180      28.436  31.693  27.814  1.00  0.00           C
ATOM   2848  HB  THR   180      29.462  31.886  28.126  1.00  0.00           H
ATOM   2849  CG2 THR   180      27.979  30.318  28.222  1.00  0.00           C
ATOM   2850 HG21 THR   180      28.510  29.584  27.616  1.00  0.00           H
ATOM   2851 HG22 THR   180      26.986  30.089  27.836  1.00  0.00           H
ATOM   2852 HG23 THR   180      27.987  30.013  29.269  1.00  0.00           H
ATOM   2853  OG1 THR   180      28.274  31.855  26.409  1.00  0.00           O
ATOM   2854  HG1 THR   180      28.699  31.164  25.896  1.00  0.00           H
ATOM   2855  C   THR   180      26.033  32.735  28.388  1.00  0.00           C
ATOM   2856  O   THR   180      25.414  33.216  27.418  1.00  0.00           O
ATOM   2857  N   LYS   181      25.406  32.072  29.352  1.00  0.00           N
ATOM   2858  H   LYS   181      26.019  31.632  30.023  1.00  0.00           H
ATOM   2859  CA  LYS   181      23.919  31.940  29.563  1.00  0.00           C
ATOM   2860  HA  LYS   181      23.458  31.307  28.805  1.00  0.00           H
ATOM   2861  CB  LYS   181      23.608  31.242  30.955  1.00  0.00           C
ATOM   2862  HB2 LYS   181      24.436  30.537  31.029  1.00  0.00           H
ATOM   2863  HB3 LYS   181      23.711  31.904  31.815  1.00  0.00           H
ATOM   2864  CG  LYS   181      22.296  30.511  31.057  1.00  0.00           C
ATOM   2865  HG2 LYS   181      21.500  31.240  30.901  1.00  0.00           H
ATOM   2866  HG3 LYS   181      22.239  29.779  30.252  1.00  0.00           H
ATOM   2867  CD  LYS   181      22.290  29.767  32.419  1.00  0.00           C
ATOM   2868  HD2 LYS   181      22.927  28.897  32.580  1.00  0.00           H
ATOM   2869  HD3 LYS   181      22.498  30.467  33.227  1.00  0.00           H
ATOM   2870  CE  LYS   181      20.823  29.228  32.470  1.00  0.00           C
ATOM   2871  HE2 LYS   181      20.520  28.994  31.449  1.00  0.00           H
ATOM   2872  HE3 LYS   181      20.783  28.265  32.978  1.00  0.00           H
ATOM   2873  NZ  LYS   181      19.882  30.139  33.115  1.00  0.00           N
ATOM   2874  HZ1 LYS   181      20.100  31.068  32.782  1.00  0.00           H
ATOM   2875  HZ2 LYS   181      20.093  30.189  34.101  1.00  0.00           H
ATOM   2876  HZ3 LYS   181      18.915  29.908  32.937  1.00  0.00           H
ATOM   2877  C   LYS   181      23.113  33.230  29.464  1.00  0.00           C
ATOM   2878  O   LYS   181      22.049  33.242  28.892  1.00  0.00           O
ATOM   2879  N   ARG   182      23.750  34.359  29.890  1.00  0.00           N
ATOM   2880  H   ARG   182      24.710  34.282  30.196  1.00  0.00           H
ATOM   2881  CA  ARG   182      23.269  35.686  29.900  1.00  0.00           C
ATOM   2882  HA  ARG   182      22.209  35.698  29.645  1.00  0.00           H
ATOM   2883  CB  ARG   182      23.421  36.306  31.284  1.00  0.00           C
ATOM   2884  HB2 ARG   182      24.478  36.157  31.500  1.00  0.00           H
ATOM   2885  HB3 ARG   182      23.249  37.379  31.210  1.00  0.00           H
ATOM   2886  CG  ARG   182      22.541  35.596  32.330  1.00  0.00           C
ATOM   2887  HG2 ARG   182      21.523  35.982  32.340  1.00  0.00           H
ATOM   2888  HG3 ARG   182      22.593  34.513  32.210  1.00  0.00           H
ATOM   2889  CD  ARG   182      23.158  35.903  33.651  1.00  0.00           C
ATOM   2890  HD2 ARG   182      24.216  35.650  33.711  1.00  0.00           H
ATOM   2891  HD3 ARG   182      22.924  36.948  33.851  1.00  0.00           H
ATOM   2892  NE  ARG   182      22.551  35.185  34.678  1.00  0.00           N
ATOM   2893  HE  ARG   182      21.889  35.736  35.206  1.00  0.00           H
ATOM   2894  CZ  ARG   182      22.423  33.910  35.018  1.00  0.00           C
ATOM   2895  NH1 ARG   182      21.640  33.395  35.909  1.00  0.00           N
ATOM   2896 HH11 ARG   182      21.146  34.032  36.518  1.00  0.00           H
ATOM   2897 HH12 ARG   182      21.520  32.406  36.079  1.00  0.00           H
ATOM   2898  NH2 ARG   182      23.095  32.993  34.332  1.00  0.00           N
ATOM   2899 HH21 ARG   182      23.804  33.197  33.640  1.00  0.00           H
ATOM   2900 HH22 ARG   182      22.915  32.045  34.626  1.00  0.00           H
ATOM   2901  C   ARG   182      23.965  36.631  28.829  1.00  0.00           C
ATOM   2902  O   ARG   182      23.656  37.769  28.762  1.00  0.00           O
ATOM   2903  N   ASN   183      24.831  36.102  28.011  1.00  0.00           N
ATOM   2904  H   ASN   183      24.922  35.097  28.052  1.00  0.00           H
ATOM   2905  CA  ASN   183      25.559  36.821  26.956  1.00  0.00           C
ATOM   2906  HA  ASN   183      26.413  36.225  26.633  1.00  0.00           H
ATOM   2907  CB  ASN   183      24.599  37.049  25.776  1.00  0.00           C
ATOM   2908  HB2 ASN   183      23.705  37.643  25.966  1.00  0.00           H
ATOM   2909  HB3 ASN   183      25.173  37.608  25.038  1.00  0.00           H
ATOM   2910  CG  ASN   183      24.150  35.795  25.133  1.00  0.00           C
ATOM   2911  OD1 ASN   183      23.074  35.208  25.309  1.00  0.00           O
ATOM   2912  ND2 ASN   183      25.017  35.211  24.359  1.00  0.00           N
ATOM   2913 HD21 ASN   183      25.896  35.671  24.165  1.00  0.00           H
ATOM   2914 HD22 ASN   183      24.752  34.290  24.040  1.00  0.00           H
ATOM   2915  C   ASN   183      26.265  38.174  27.388  1.00  0.00           C
ATOM   2916  O   ASN   183      26.280  39.174  26.720  1.00  0.00           O
ATOM   2917  N   ILE   184      26.798  38.142  28.612  1.00  0.00           N
ATOM   2918  H   ILE   184      26.672  37.335  29.206  1.00  0.00           H
ATOM   2919  CA  ILE   184      27.439  39.334  29.229  1.00  0.00           C
ATOM   2920  HA  ILE   184      26.753  40.163  29.051  1.00  0.00           H
ATOM   2921  CB  ILE   184      27.665  39.208  30.724  1.00  0.00           C
ATOM   2922  HB  ILE   184      28.512  38.566  30.965  1.00  0.00           H
ATOM   2923  CG2 ILE   184      27.766  40.623  31.431  1.00  0.00           C
ATOM   2924 HG21 ILE   184      26.947  41.271  31.117  1.00  0.00           H
ATOM   2925 HG22 ILE   184      28.721  41.058  31.133  1.00  0.00           H
ATOM   2926 HG23 ILE   184      27.773  40.538  32.518  1.00  0.00           H
ATOM   2927  CG1 ILE   184      26.424  38.497  31.439  1.00  0.00           C
ATOM   2928 HG12 ILE   184      25.603  39.213  31.478  1.00  0.00           H
ATOM   2929 HG13 ILE   184      26.078  37.645  30.854  1.00  0.00           H
ATOM   2930  CD1 ILE   184      26.735  38.109  32.850  1.00  0.00           C
ATOM   2931 HD11 ILE   184      27.747  37.702  32.872  1.00  0.00           H
ATOM   2932 HD12 ILE   184      26.101  37.273  33.144  1.00  0.00           H
ATOM   2933 HD13 ILE   184      26.556  38.925  33.551  1.00  0.00           H
ATOM   2934  C   ILE   184      28.827  39.618  28.575  1.00  0.00           C
ATOM   2935  O   ILE   184      29.566  38.578  28.372  1.00  0.00           O
ATOM   2936  N   PRO   185      29.270  40.799  28.199  1.00  0.00           N
ATOM   2937  CD  PRO   185      28.462  42.032  27.962  1.00  0.00           C
ATOM   2938  HD2 PRO   185      28.748  42.770  28.713  1.00  0.00           H
ATOM   2939  HD3 PRO   185      27.378  41.924  27.942  1.00  0.00           H
ATOM   2940  CG  PRO   185      28.962  42.448  26.616  1.00  0.00           C
ATOM   2941  HG2 PRO   185      28.720  43.449  26.259  1.00  0.00           H
ATOM   2942  HG3 PRO   185      28.744  41.723  25.830  1.00  0.00           H
ATOM   2943  CB  PRO   185      30.501  42.271  26.756  1.00  0.00           C
ATOM   2944  HB2 PRO   185      30.912  43.163  27.227  1.00  0.00           H
ATOM   2945  HB3 PRO   185      30.918  42.183  25.753  1.00  0.00           H
ATOM   2946  CA  PRO   185      30.602  41.031  27.677  1.00  0.00           C
ATOM   2947  HA  PRO   185      30.796  40.240  26.952  1.00  0.00           H
ATOM   2948  C   PRO   185      31.706  40.964  28.727  1.00  0.00           C
ATOM   2949  O   PRO   185      32.130  41.977  29.373  1.00  0.00           O
ATOM   2950  N   ILE   186      32.141  39.745  28.953  1.00  0.00           N
ATOM   2951  H   ILE   186      31.685  38.945  28.539  1.00  0.00           H
ATOM   2952  CA  ILE   186      33.193  39.365  29.957  1.00  0.00           C
ATOM   2953  HA  ILE   186      33.796  40.268  30.052  1.00  0.00           H
ATOM   2954  CB  ILE   186      32.528  38.860  31.329  1.00  0.00           C
ATOM   2955  HB  ILE   186      31.725  38.162  31.091  1.00  0.00           H
ATOM   2956  CG2 ILE   186      33.568  38.219  32.211  1.00  0.00           C
ATOM   2957 HG21 ILE   186      33.318  38.123  33.268  1.00  0.00           H
ATOM   2958 HG22 ILE   186      34.550  38.681  32.101  1.00  0.00           H
ATOM   2959 HG23 ILE   186      33.740  37.185  31.911  1.00  0.00           H
ATOM   2960  CG1 ILE   186      32.051  40.107  32.140  1.00  0.00           C
ATOM   2961 HG12 ILE   186      32.905  40.606  32.599  1.00  0.00           H
ATOM   2962 HG13 ILE   186      31.545  40.840  31.511  1.00  0.00           H
ATOM   2963  CD1 ILE   186      30.983  39.711  33.175  1.00  0.00           C
ATOM   2964 HD11 ILE   186      31.286  39.078  34.010  1.00  0.00           H
ATOM   2965 HD12 ILE   186      30.108  39.288  32.683  1.00  0.00           H
ATOM   2966 HD13 ILE   186      30.619  40.619  33.656  1.00  0.00           H
ATOM   2967  C   ILE   186      34.092  38.266  29.355  1.00  0.00           C
ATOM   2968  O   ILE   186      33.663  37.326  28.679  1.00  0.00           O
ATOM   2969  N   GLU   187      35.383  38.331  29.720  1.00  0.00           N
ATOM   2970  H   GLU   187      35.749  39.079  30.291  1.00  0.00           H
ATOM   2971  CA  GLU   187      36.371  37.257  29.404  1.00  0.00           C
ATOM   2972  HA  GLU   187      35.801  36.358  29.167  1.00  0.00           H
ATOM   2973  CB  GLU   187      37.258  37.720  28.258  1.00  0.00           C
ATOM   2974  HB2 GLU   187      36.671  37.720  27.340  1.00  0.00           H
ATOM   2975  HB3 GLU   187      37.620  38.714  28.523  1.00  0.00           H
ATOM   2976  CG  GLU   187      38.426  36.853  27.865  1.00  0.00           C
ATOM   2977  HG2 GLU   187      38.900  37.264  26.974  1.00  0.00           H
ATOM   2978  HG3 GLU   187      39.189  36.911  28.642  1.00  0.00           H
ATOM   2979  CD  GLU   187      38.030  35.353  27.684  1.00  0.00           C
ATOM   2980  OE1 GLU   187      38.826  34.472  28.090  1.00  0.00           O
ATOM   2981  OE2 GLU   187      36.986  35.106  27.061  1.00  0.00           O
ATOM   2982  C   GLU   187      37.120  36.978  30.718  1.00  0.00           C
ATOM   2983  O   GLU   187      37.650  37.925  31.288  1.00  0.00           O
ATOM   2984  N   VAL   188      37.066  35.704  31.207  1.00  0.00           N
ATOM   2985  H   VAL   188      36.882  34.947  30.563  1.00  0.00           H
ATOM   2986  CA  VAL   188      37.451  35.288  32.673  1.00  0.00           C
ATOM   2987  HA  VAL   188      37.316  36.170  33.298  1.00  0.00           H
ATOM   2988  CB  VAL   188      36.511  34.169  33.207  1.00  0.00           C
ATOM   2989  HB  VAL   188      36.758  33.180  32.820  1.00  0.00           H
ATOM   2990  CG1 VAL   188      36.631  34.156  34.687  1.00  0.00           C
ATOM   2991 HG11 VAL   188      36.484  35.148  35.114  1.00  0.00           H
ATOM   2992 HG12 VAL   188      36.001  33.375  35.115  1.00  0.00           H
ATOM   2993 HG13 VAL   188      37.707  34.140  34.858  1.00  0.00           H
ATOM   2994  CG2 VAL   188      34.935  34.430  32.980  1.00  0.00           C
ATOM   2995 HG21 VAL   188      34.694  34.566  31.926  1.00  0.00           H
ATOM   2996 HG22 VAL   188      34.728  35.380  33.474  1.00  0.00           H
ATOM   2997 HG23 VAL   188      34.427  33.612  33.491  1.00  0.00           H
ATOM   2998  C   VAL   188      38.948  35.023  32.763  1.00  0.00           C
ATOM   2999  O   VAL   188      39.371  33.854  32.861  1.00  0.00           O
ATOM   3000  N   VAL   189      39.829  35.987  32.624  1.00  0.00           N
ATOM   3001  H   VAL   189      39.407  36.900  32.536  1.00  0.00           H
ATOM   3002  CA  VAL   189      41.255  35.769  32.346  1.00  0.00           C
ATOM   3003  HA  VAL   189      41.379  34.913  31.682  1.00  0.00           H
ATOM   3004  CB  VAL   189      41.860  36.969  31.519  1.00  0.00           C
ATOM   3005  HB  VAL   189      41.205  37.239  30.692  1.00  0.00           H
ATOM   3006  CG1 VAL   189      42.182  38.263  32.346  1.00  0.00           C
ATOM   3007 HG11 VAL   189      42.570  39.009  31.651  1.00  0.00           H
ATOM   3008 HG12 VAL   189      41.395  38.577  33.031  1.00  0.00           H
ATOM   3009 HG13 VAL   189      42.905  37.875  33.064  1.00  0.00           H
ATOM   3010  CG2 VAL   189      43.155  36.563  30.827  1.00  0.00           C
ATOM   3011 HG21 VAL   189      43.986  36.518  31.532  1.00  0.00           H
ATOM   3012 HG22 VAL   189      43.417  37.242  30.017  1.00  0.00           H
ATOM   3013 HG23 VAL   189      43.023  35.564  30.411  1.00  0.00           H
ATOM   3014  C   VAL   189      42.040  35.544  33.638  1.00  0.00           C
ATOM   3015  O   VAL   189      43.091  34.975  33.488  1.00  0.00           O
ATOM   3016  N   ALA   190      41.546  35.842  34.821  1.00  0.00           N
ATOM   3017  H   ALA   190      40.699  36.391  34.793  1.00  0.00           H
ATOM   3018  CA  ALA   190      42.127  35.472  36.085  1.00  0.00           C
ATOM   3019  HA  ALA   190      42.712  34.562  35.949  1.00  0.00           H
ATOM   3020  CB  ALA   190      42.918  36.686  36.590  1.00  0.00           C
ATOM   3021  HB1 ALA   190      43.431  36.280  37.463  1.00  0.00           H
ATOM   3022  HB2 ALA   190      42.291  37.520  36.909  1.00  0.00           H
ATOM   3023  HB3 ALA   190      43.644  37.013  35.846  1.00  0.00           H
ATOM   3024  C   ALA   190      41.151  34.959  37.190  1.00  0.00           C
ATOM   3025  O   ALA   190      40.107  35.521  37.497  1.00  0.00           O
ATOM   3026  N   LEU   191      41.588  33.969  37.858  1.00  0.00           N
ATOM   3027  H   LEU   191      42.435  33.487  37.590  1.00  0.00           H
ATOM   3028  CA  LEU   191      41.097  33.327  39.114  1.00  0.00           C
ATOM   3029  HA  LEU   191      40.159  33.740  39.484  1.00  0.00           H
ATOM   3030  CB  LEU   191      40.868  31.786  38.881  1.00  0.00           C
ATOM   3031  HB2 LEU   191      40.265  31.659  37.982  1.00  0.00           H
ATOM   3032  HB3 LEU   191      41.846  31.334  38.720  1.00  0.00           H
ATOM   3033  CG  LEU   191      40.168  30.863  39.926  1.00  0.00           C
ATOM   3034  HG  LEU   191      39.869  29.899  39.514  1.00  0.00           H
ATOM   3035  CD1 LEU   191      41.216  30.569  41.073  1.00  0.00           C
ATOM   3036 HD11 LEU   191      40.717  29.923  41.795  1.00  0.00           H
ATOM   3037 HD12 LEU   191      41.465  31.488  41.604  1.00  0.00           H
ATOM   3038 HD13 LEU   191      42.147  30.121  40.726  1.00  0.00           H
ATOM   3039  CD2 LEU   191      39.022  31.670  40.553  1.00  0.00           C
ATOM   3040 HD21 LEU   191      39.380  32.515  41.141  1.00  0.00           H
ATOM   3041 HD22 LEU   191      38.219  31.720  39.818  1.00  0.00           H
ATOM   3042 HD23 LEU   191      38.680  31.100  41.417  1.00  0.00           H
ATOM   3043  C   LEU   191      42.136  33.527  40.183  1.00  0.00           C
ATOM   3044  O   LEU   191      43.305  33.153  39.839  1.00  0.00           O
ATOM   3045  N   ILE   192      41.723  34.131  41.348  1.00  0.00           N
ATOM   3046  H   ILE   192      40.742  34.369  41.350  1.00  0.00           H
ATOM   3047  CA  ILE   192      42.624  34.650  42.350  1.00  0.00           C
ATOM   3048  HA  ILE   192      43.539  34.072  42.233  1.00  0.00           H
ATOM   3049  CB  ILE   192      43.069  36.093  42.045  1.00  0.00           C
ATOM   3050  HB  ILE   192      43.956  36.153  42.677  1.00  0.00           H
ATOM   3051  CG2 ILE   192      43.513  36.399  40.597  1.00  0.00           C
ATOM   3052 HG21 ILE   192      44.206  37.237  40.523  1.00  0.00           H
ATOM   3053 HG22 ILE   192      42.739  36.561  39.847  1.00  0.00           H
ATOM   3054 HG23 ILE   192      44.060  35.489  40.344  1.00  0.00           H
ATOM   3055  CG1 ILE   192      42.079  37.230  42.541  1.00  0.00           C
ATOM   3056 HG12 ILE   192      41.238  37.355  41.858  1.00  0.00           H
ATOM   3057 HG13 ILE   192      41.629  37.122  43.527  1.00  0.00           H
ATOM   3058  CD1 ILE   192      42.753  38.585  42.629  1.00  0.00           C
ATOM   3059 HD11 ILE   192      42.097  39.159  43.283  1.00  0.00           H
ATOM   3060 HD12 ILE   192      43.056  39.021  41.677  1.00  0.00           H
ATOM   3061 HD13 ILE   192      43.714  38.452  43.123  1.00  0.00           H
ATOM   3062  C   ILE   192      42.129  34.541  43.735  1.00  0.00           C
ATOM   3063  O   ILE   192      40.976  34.305  44.110  1.00  0.00           O
ATOM   3064  N   ASN   193      43.169  34.567  44.645  1.00  0.00           N
ATOM   3065  H   ASN   193      44.110  34.725  44.312  1.00  0.00           H
ATOM   3066  CA  ASN   193      42.997  34.845  46.082  1.00  0.00           C
ATOM   3067  HA  ASN   193      42.098  34.409  46.520  1.00  0.00           H
ATOM   3068  CB  ASN   193      44.148  34.096  46.760  1.00  0.00           C
ATOM   3069  HB2 ASN   193      44.174  33.071  46.386  1.00  0.00           H
ATOM   3070  HB3 ASN   193      45.109  34.490  46.433  1.00  0.00           H
ATOM   3071  CG  ASN   193      43.889  34.042  48.259  1.00  0.00           C
ATOM   3072  OD1 ASN   193      44.111  35.027  48.876  1.00  0.00           O
ATOM   3073  ND2 ASN   193      43.489  32.940  48.859  1.00  0.00           N
ATOM   3074 HD21 ASN   193      43.505  32.104  48.292  1.00  0.00           H
ATOM   3075 HD22 ASN   193      43.458  32.963  49.868  1.00  0.00           H
ATOM   3076  C   ASN   193      43.046  36.329  46.430  1.00  0.00           C
ATOM   3077  O   ASN   193      43.874  37.039  45.812  1.00  0.00           O
ATOM   3078  N   ASP   194      42.367  36.800  47.398  1.00  0.00           N
ATOM   3079  H   ASP   194      41.962  36.165  48.070  1.00  0.00           H
ATOM   3080  CA  ASP   194      42.196  38.185  47.701  1.00  0.00           C
ATOM   3081  HA  ASP   194      41.791  38.775  46.880  1.00  0.00           H
ATOM   3082  CB  ASP   194      41.220  38.446  48.869  1.00  0.00           C
ATOM   3083  HB2 ASP   194      41.207  39.500  49.146  1.00  0.00           H
ATOM   3084  HB3 ASP   194      40.208  38.378  48.470  1.00  0.00           H
ATOM   3085  CG  ASP   194      41.269  37.540  50.087  1.00  0.00           C
ATOM   3086  OD1 ASP   194      41.744  36.377  50.045  1.00  0.00           O
ATOM   3087  OD2 ASP   194      40.914  38.012  51.220  1.00  0.00           O
ATOM   3088  C   ASP   194      43.547  38.738  48.169  1.00  0.00           C
ATOM   3089  O   ASP   194      43.809  39.920  47.883  1.00  0.00           O
ATOM   3090  N   THR   195      44.360  37.911  48.836  1.00  0.00           N
ATOM   3091  H   THR   195      44.128  36.933  48.938  1.00  0.00           H
ATOM   3092  CA  THR   195      45.700  38.253  49.382  1.00  0.00           C
ATOM   3093  HA  THR   195      45.593  39.231  49.850  1.00  0.00           H
ATOM   3094  CB  THR   195      46.048  37.289  50.534  1.00  0.00           C
ATOM   3095  HB  THR   195      46.410  36.329  50.164  1.00  0.00           H
ATOM   3096  CG2 THR   195      47.007  37.882  51.483  1.00  0.00           C
ATOM   3097 HG21 THR   195      47.313  37.207  52.283  1.00  0.00           H
ATOM   3098 HG22 THR   195      46.583  38.790  51.912  1.00  0.00           H
ATOM   3099 HG23 THR   195      47.922  38.170  50.965  1.00  0.00           H
ATOM   3100  OG1 THR   195      44.885  36.897  51.288  1.00  0.00           O
ATOM   3101  HG1 THR   195      44.416  36.321  50.679  1.00  0.00           H
ATOM   3102  C   THR   195      46.716  38.379  48.275  1.00  0.00           C
ATOM   3103  O   THR   195      47.544  39.300  48.362  1.00  0.00           O
ATOM   3104  N   THR   196      46.635  37.591  47.226  1.00  0.00           N
ATOM   3105  H   THR   196      45.886  36.913  47.255  1.00  0.00           H
ATOM   3106  CA  THR   196      47.401  37.822  45.908  1.00  0.00           C
ATOM   3107  HA  THR   196      48.426  37.689  46.251  1.00  0.00           H
ATOM   3108  CB  THR   196      47.175  36.686  44.851  1.00  0.00           C
ATOM   3109  HB  THR   196      46.227  36.983  44.401  1.00  0.00           H
ATOM   3110  CG2 THR   196      48.303  36.778  43.777  1.00  0.00           C
ATOM   3111 HG21 THR   196      49.095  36.209  44.262  1.00  0.00           H
ATOM   3112 HG22 THR   196      48.542  37.835  43.664  1.00  0.00           H
ATOM   3113 HG23 THR   196      47.852  36.336  42.888  1.00  0.00           H
ATOM   3114  OG1 THR   196      47.242  35.497  45.527  1.00  0.00           O
ATOM   3115  HG1 THR   196      46.982  34.830  44.888  1.00  0.00           H
ATOM   3116  C   THR   196      47.100  39.197  45.322  1.00  0.00           C
ATOM   3117  O   THR   196      48.071  39.909  45.055  1.00  0.00           O
ATOM   3118  N   GLY   197      45.784  39.626  45.091  1.00  0.00           N
ATOM   3119  H   GLY   197      44.990  39.032  45.281  1.00  0.00           H
ATOM   3120  CA  GLY   197      45.413  41.050  44.768  1.00  0.00           C
ATOM   3121  HA2 GLY   197      45.759  41.271  43.759  1.00  0.00           H
ATOM   3122  HA3 GLY   197      44.340  41.239  44.713  1.00  0.00           H
ATOM   3123  C   GLY   197      45.987  42.120  45.727  1.00  0.00           C
ATOM   3124  O   GLY   197      46.316  43.209  45.194  1.00  0.00           O
ATOM   3125  N   THR   198      46.155  41.840  47.022  1.00  0.00           N
ATOM   3126  H   THR   198      45.792  40.949  47.330  1.00  0.00           H
ATOM   3127  CA  THR   198      46.597  42.769  48.065  1.00  0.00           C
ATOM   3128  HA  THR   198      46.051  43.676  47.804  1.00  0.00           H
ATOM   3129  CB  THR   198      46.289  42.142  49.431  1.00  0.00           C
ATOM   3130  HB  THR   198      46.847  41.226  49.621  1.00  0.00           H
ATOM   3131  CG2 THR   198      46.266  43.125  50.554  1.00  0.00           C
ATOM   3132 HG21 THR   198      45.779  44.068  50.301  1.00  0.00           H
ATOM   3133 HG22 THR   198      47.353  43.178  50.617  1.00  0.00           H
ATOM   3134 HG23 THR   198      45.820  42.709  51.457  1.00  0.00           H
ATOM   3135  OG1 THR   198      44.965  41.673  49.475  1.00  0.00           O
ATOM   3136  HG1 THR   198      44.765  40.827  49.068  1.00  0.00           H
ATOM   3137  C   THR   198      48.135  43.081  47.997  1.00  0.00           C
ATOM   3138  O   THR   198      48.461  44.238  48.232  1.00  0.00           O
ATOM   3139  N   LEU   199      48.973  42.043  47.644  1.00  0.00           N
ATOM   3140  H   LEU   199      48.531  41.152  47.467  1.00  0.00           H
ATOM   3141  CA  LEU   199      50.338  42.279  47.131  1.00  0.00           C
ATOM   3142  HA  LEU   199      50.955  42.732  47.907  1.00  0.00           H
ATOM   3143  CB  LEU   199      50.916  40.914  46.831  1.00  0.00           C
ATOM   3144  HB2 LEU   199      51.060  40.290  47.714  1.00  0.00           H
ATOM   3145  HB3 LEU   199      50.161  40.372  46.261  1.00  0.00           H
ATOM   3146  CG  LEU   199      52.250  40.896  46.110  1.00  0.00           C
ATOM   3147  HG  LEU   199      52.140  41.157  45.058  1.00  0.00           H
ATOM   3148  CD1 LEU   199      53.394  41.701  46.668  1.00  0.00           C
ATOM   3149 HD11 LEU   199      53.746  41.128  47.525  1.00  0.00           H
ATOM   3150 HD12 LEU   199      52.979  42.687  46.879  1.00  0.00           H
ATOM   3151 HD13 LEU   199      54.189  41.821  45.931  1.00  0.00           H
ATOM   3152  CD2 LEU   199      52.779  39.435  46.036  1.00  0.00           C
ATOM   3153 HD21 LEU   199      51.906  38.818  45.820  1.00  0.00           H
ATOM   3154 HD22 LEU   199      53.507  39.340  45.230  1.00  0.00           H
ATOM   3155 HD23 LEU   199      53.388  39.141  46.890  1.00  0.00           H
ATOM   3156  C   LEU   199      50.190  43.210  45.891  1.00  0.00           C
ATOM   3157  O   LEU   199      50.691  44.318  45.857  1.00  0.00           O
ATOM   3158  N   VAL   200      49.351  42.787  44.911  1.00  0.00           N
ATOM   3159  H   VAL   200      48.801  41.961  45.093  1.00  0.00           H
ATOM   3160  CA  VAL   200      49.498  43.322  43.532  1.00  0.00           C
ATOM   3161  HA  VAL   200      50.570  43.479  43.410  1.00  0.00           H
ATOM   3162  CB  VAL   200      48.958  42.260  42.557  1.00  0.00           C
ATOM   3163  HB  VAL   200      48.008  41.873  42.925  1.00  0.00           H
ATOM   3164  CG1 VAL   200      48.861  42.977  41.187  1.00  0.00           C
ATOM   3165 HG11 VAL   200      48.026  43.678  41.205  1.00  0.00           H
ATOM   3166 HG12 VAL   200      49.734  43.581  40.937  1.00  0.00           H
ATOM   3167 HG13 VAL   200      48.842  42.226  40.398  1.00  0.00           H
ATOM   3168  CG2 VAL   200      50.034  41.153  42.312  1.00  0.00           C
ATOM   3169 HG21 VAL   200      50.867  41.524  41.713  1.00  0.00           H
ATOM   3170 HG22 VAL   200      49.718  40.252  41.786  1.00  0.00           H
ATOM   3171 HG23 VAL   200      50.408  40.874  43.297  1.00  0.00           H
ATOM   3172  C   VAL   200      48.941  44.760  43.298  1.00  0.00           C
ATOM   3173  O   VAL   200      49.737  45.523  42.693  1.00  0.00           O
ATOM   3174  N   ALA   201      47.881  45.262  43.934  1.00  0.00           N
ATOM   3175  H   ALA   201      47.249  44.620  44.391  1.00  0.00           H
ATOM   3176  CA  ALA   201      47.537  46.697  43.975  1.00  0.00           C
ATOM   3177  HA  ALA   201      47.576  47.063  42.949  1.00  0.00           H
ATOM   3178  CB  ALA   201      46.144  46.850  44.492  1.00  0.00           C
ATOM   3179  HB1 ALA   201      45.488  46.105  44.041  1.00  0.00           H
ATOM   3180  HB2 ALA   201      45.697  47.816  44.257  1.00  0.00           H
ATOM   3181  HB3 ALA   201      46.164  46.656  45.564  1.00  0.00           H
ATOM   3182  C   ALA   201      48.490  47.575  44.738  1.00  0.00           C
ATOM   3183  O   ALA   201      48.751  48.695  44.306  1.00  0.00           O
ATOM   3184  N   SER   202      49.071  47.014  45.773  1.00  0.00           N
ATOM   3185  H   SER   202      49.031  46.026  45.978  1.00  0.00           H
ATOM   3186  CA  SER   202      50.070  47.747  46.489  1.00  0.00           C
ATOM   3187  HA  SER   202      49.694  48.751  46.683  1.00  0.00           H
ATOM   3188  CB  SER   202      50.274  47.032  47.850  1.00  0.00           C
ATOM   3189  HB2 SER   202      50.790  46.089  47.669  1.00  0.00           H
ATOM   3190  HB3 SER   202      50.841  47.640  48.555  1.00  0.00           H
ATOM   3191  OG  SER   202      49.066  46.770  48.446  1.00  0.00           O
ATOM   3192  HG  SER   202      48.969  45.824  48.579  1.00  0.00           H
ATOM   3193  C   SER   202      51.359  47.882  45.719  1.00  0.00           C
ATOM   3194  O   SER   202      51.891  48.980  45.626  1.00  0.00           O
ATOM   3195  N   TYR   203      51.946  46.782  45.247  1.00  0.00           N
ATOM   3196  H   TYR   203      51.461  45.921  45.456  1.00  0.00           H
ATOM   3197  CA  TYR   203      53.192  46.820  44.380  1.00  0.00           C
ATOM   3198  HA  TYR   203      54.044  47.149  44.974  1.00  0.00           H
ATOM   3199  CB  TYR   203      53.547  45.405  43.857  1.00  0.00           C
ATOM   3200  HB2 TYR   203      53.425  44.686  44.668  1.00  0.00           H
ATOM   3201  HB3 TYR   203      52.855  45.146  43.057  1.00  0.00           H
ATOM   3202  CG  TYR   203      54.979  45.397  43.388  1.00  0.00           C
ATOM   3203  CD1 TYR   203      55.909  44.982  44.347  1.00  0.00           C
ATOM   3204  HD1 TYR   203      55.550  44.788  45.346  1.00  0.00           H
ATOM   3205  CE1 TYR   203      57.342  44.889  44.063  1.00  0.00           C
ATOM   3206  HE1 TYR   203      58.052  44.499  44.778  1.00  0.00           H
ATOM   3207  CZ  TYR   203      57.793  45.290  42.758  1.00  0.00           C
ATOM   3208  OH  TYR   203      59.089  45.184  42.337  1.00  0.00           O
ATOM   3209  HH  TYR   203      59.736  45.050  43.033  1.00  0.00           H
ATOM   3210  CE2 TYR   203      56.842  45.696  41.843  1.00  0.00           C
ATOM   3211  HE2 TYR   203      57.170  46.030  40.869  1.00  0.00           H
ATOM   3212  CD2 TYR   203      55.442  45.676  42.080  1.00  0.00           C
ATOM   3213  HD2 TYR   203      54.702  46.007  41.366  1.00  0.00           H
ATOM   3214  C   TYR   203      53.033  47.744  43.137  1.00  0.00           C
ATOM   3215  O   TYR   203      53.970  48.458  42.827  1.00  0.00           O
ATOM   3216  N   TYR   204      51.852  47.817  42.497  1.00  0.00           N
ATOM   3217  H   TYR   204      51.046  47.230  42.657  1.00  0.00           H
ATOM   3218  CA  TYR   204      51.601  48.764  41.416  1.00  0.00           C
ATOM   3219  HA  TYR   204      52.364  48.644  40.647  1.00  0.00           H
ATOM   3220  CB  TYR   204      50.214  48.518  40.936  1.00  0.00           C
ATOM   3221  HB2 TYR   204      50.331  47.516  40.523  1.00  0.00           H
ATOM   3222  HB3 TYR   204      49.558  48.499  41.807  1.00  0.00           H
ATOM   3223  CG  TYR   204      49.597  49.378  39.840  1.00  0.00           C
ATOM   3224  CD1 TYR   204      49.923  49.199  38.443  1.00  0.00           C
ATOM   3225  HD1 TYR   204      50.634  48.428  38.182  1.00  0.00           H
ATOM   3226  CE1 TYR   204      49.405  50.100  37.442  1.00  0.00           C
ATOM   3227  HE1 TYR   204      49.679  49.952  36.407  1.00  0.00           H
ATOM   3228  CZ  TYR   204      48.598  51.159  37.796  1.00  0.00           C
ATOM   3229  OH  TYR   204      48.094  51.981  36.818  1.00  0.00           O
ATOM   3230  HH  TYR   204      48.130  51.460  36.013  1.00  0.00           H
ATOM   3231  CE2 TYR   204      48.294  51.358  39.160  1.00  0.00           C
ATOM   3232  HE2 TYR   204      47.727  52.238  39.425  1.00  0.00           H
ATOM   3233  CD2 TYR   204      48.824  50.510  40.155  1.00  0.00           C
ATOM   3234  HD2 TYR   204      48.655  50.696  41.205  1.00  0.00           H
ATOM   3235  C   TYR   204      51.809  50.233  41.842  1.00  0.00           C
ATOM   3236  O   TYR   204      52.125  51.051  40.962  1.00  0.00           O
ATOM   3237  N   THR   205      51.748  50.562  43.151  1.00  0.00           N
ATOM   3238  H   THR   205      51.570  49.789  43.775  1.00  0.00           H
ATOM   3239  CA  THR   205      51.924  51.930  43.710  1.00  0.00           C
ATOM   3240  HA  THR   205      52.171  52.632  42.914  1.00  0.00           H
ATOM   3241  CB  THR   205      50.703  52.368  44.532  1.00  0.00           C
ATOM   3242  HB  THR   205      50.868  53.395  44.860  1.00  0.00           H
ATOM   3243  CG2 THR   205      49.371  52.376  43.781  1.00  0.00           C
ATOM   3244 HG21 THR   205      48.770  53.116  44.310  1.00  0.00           H
ATOM   3245 HG22 THR   205      48.913  51.388  43.824  1.00  0.00           H
ATOM   3246 HG23 THR   205      49.455  52.713  42.748  1.00  0.00           H
ATOM   3247  OG1 THR   205      50.554  51.658  45.709  1.00  0.00           O
ATOM   3248  HG1 THR   205      50.524  50.738  45.441  1.00  0.00           H
ATOM   3249  C   THR   205      53.150  51.920  44.688  1.00  0.00           C
ATOM   3250  O   THR   205      53.473  52.949  45.239  1.00  0.00           O
ATOM   3251  N   ASP   206      53.863  50.808  44.879  1.00  0.00           N
ATOM   3252  H   ASP   206      53.556  49.955  44.433  1.00  0.00           H
ATOM   3253  CA  ASP   206      55.021  50.689  45.780  1.00  0.00           C
ATOM   3254  HA  ASP   206      55.572  51.601  45.549  1.00  0.00           H
ATOM   3255  CB  ASP   206      54.569  50.760  47.180  1.00  0.00           C
ATOM   3256  HB2 ASP   206      53.907  51.614  47.320  1.00  0.00           H
ATOM   3257  HB3 ASP   206      53.931  49.881  47.275  1.00  0.00           H
ATOM   3258  CG  ASP   206      55.691  51.080  48.212  1.00  0.00           C
ATOM   3259  OD1 ASP   206      56.878  51.143  47.816  1.00  0.00           O
ATOM   3260  OD2 ASP   206      55.320  51.341  49.358  1.00  0.00           O
ATOM   3261  C   ASP   206      55.913  49.447  45.518  1.00  0.00           C
ATOM   3262  O   ASP   206      55.581  48.434  46.158  1.00  0.00           O
ATOM   3263  N   PRO   207      56.954  49.477  44.617  1.00  0.00           N
ATOM   3264  CD  PRO   207      57.323  50.685  43.935  1.00  0.00           C
ATOM   3265  HD2 PRO   207      57.635  51.484  44.607  1.00  0.00           H
ATOM   3266  HD3 PRO   207      56.524  51.091  43.315  1.00  0.00           H
ATOM   3267  CG  PRO   207      58.530  50.302  43.039  1.00  0.00           C
ATOM   3268  HG2 PRO   207      59.506  50.637  43.392  1.00  0.00           H
ATOM   3269  HG3 PRO   207      58.364  50.399  41.966  1.00  0.00           H
ATOM   3270  CB  PRO   207      58.602  48.850  43.151  1.00  0.00           C
ATOM   3271  HB2 PRO   207      59.654  48.567  43.113  1.00  0.00           H
ATOM   3272  HB3 PRO   207      57.991  48.447  42.342  1.00  0.00           H
ATOM   3273  CA  PRO   207      57.784  48.380  44.341  1.00  0.00           C
ATOM   3274  HA  PRO   207      57.149  47.565  43.993  1.00  0.00           H
ATOM   3275  C   PRO   207      58.779  47.938  45.493  1.00  0.00           C
ATOM   3276  O   PRO   207      59.534  46.979  45.455  1.00  0.00           O
ATOM   3277  N   GLU   208      58.671  48.617  46.671  1.00  0.00           N
ATOM   3278  H   GLU   208      58.093  49.445  46.698  1.00  0.00           H
ATOM   3279  CA  GLU   208      59.246  48.146  47.910  1.00  0.00           C
ATOM   3280  HA  GLU   208      60.223  47.707  47.706  1.00  0.00           H
ATOM   3281  CB  GLU   208      59.583  49.353  48.794  1.00  0.00           C
ATOM   3282  HB2 GLU   208      59.925  50.172  48.160  1.00  0.00           H
ATOM   3283  HB3 GLU   208      58.666  49.738  49.241  1.00  0.00           H
ATOM   3284  CG  GLU   208      60.603  49.050  49.874  1.00  0.00           C
ATOM   3285  HG2 GLU   208      60.698  49.896  50.553  1.00  0.00           H
ATOM   3286  HG3 GLU   208      60.353  48.258  50.580  1.00  0.00           H
ATOM   3287  CD  GLU   208      61.956  48.835  49.232  1.00  0.00           C
ATOM   3288  OE1 GLU   208      62.346  47.650  49.168  1.00  0.00           O
ATOM   3289  OE2 GLU   208      62.723  49.795  48.985  1.00  0.00           O
ATOM   3290  C   GLU   208      58.335  47.150  48.639  1.00  0.00           C
ATOM   3291  O   GLU   208      58.751  46.645  49.647  1.00  0.00           O
ATOM   3292  N   THR   209      57.118  46.858  48.187  1.00  0.00           N
ATOM   3293  H   THR   209      56.761  47.168  47.294  1.00  0.00           H
ATOM   3294  CA  THR   209      56.238  45.887  48.795  1.00  0.00           C
ATOM   3295  HA  THR   209      56.143  46.070  49.866  1.00  0.00           H
ATOM   3296  CB  THR   209      54.828  45.939  48.131  1.00  0.00           C
ATOM   3297  HB  THR   209      54.829  45.857  47.044  1.00  0.00           H
ATOM   3298  CG2 THR   209      53.928  44.899  48.805  1.00  0.00           C
ATOM   3299 HG21 THR   209      52.996  44.843  48.242  1.00  0.00           H
ATOM   3300 HG22 THR   209      53.898  45.244  49.838  1.00  0.00           H
ATOM   3301 HG23 THR   209      54.303  43.884  48.672  1.00  0.00           H
ATOM   3302  OG1 THR   209      54.259  47.245  48.318  1.00  0.00           O
ATOM   3303  HG1 THR   209      54.579  47.707  47.540  1.00  0.00           H
ATOM   3304  C   THR   209      56.791  44.505  48.590  1.00  0.00           C
ATOM   3305  O   THR   209      56.830  44.048  47.463  1.00  0.00           O
ATOM   3306  N   LYS   210      57.113  43.753  49.676  1.00  0.00           N
ATOM   3307  H   LYS   210      57.046  44.271  50.541  1.00  0.00           H
ATOM   3308  CA  LYS   210      57.646  42.462  49.663  1.00  0.00           C
ATOM   3309  HA  LYS   210      58.130  42.320  48.697  1.00  0.00           H
ATOM   3310  CB  LYS   210      58.776  42.303  50.713  1.00  0.00           C
ATOM   3311  HB2 LYS   210      58.260  42.212  51.669  1.00  0.00           H
ATOM   3312  HB3 LYS   210      59.303  41.359  50.563  1.00  0.00           H
ATOM   3313  CG  LYS   210      59.839  43.386  50.707  1.00  0.00           C
ATOM   3314  HG2 LYS   210      59.435  44.377  50.914  1.00  0.00           H
ATOM   3315  HG3 LYS   210      60.617  43.109  51.418  1.00  0.00           H
ATOM   3316  CD  LYS   210      60.532  43.524  49.331  1.00  0.00           C
ATOM   3317  HD2 LYS   210      61.339  42.820  49.127  1.00  0.00           H
ATOM   3318  HD3 LYS   210      59.762  43.574  48.560  1.00  0.00           H
ATOM   3319  CE  LYS   210      61.122  44.901  49.231  1.00  0.00           C
ATOM   3320  HE2 LYS   210      61.204  45.177  48.180  1.00  0.00           H
ATOM   3321  HE3 LYS   210      60.554  45.696  49.715  1.00  0.00           H
ATOM   3322  NZ  LYS   210      62.504  44.939  49.691  1.00  0.00           N
ATOM   3323  HZ1 LYS   210      62.570  44.809  50.690  1.00  0.00           H
ATOM   3324  HZ2 LYS   210      62.676  45.928  49.574  1.00  0.00           H
ATOM   3325  HZ3 LYS   210      63.200  44.414  49.181  1.00  0.00           H
ATOM   3326  C   LYS   210      56.565  41.339  49.876  1.00  0.00           C
ATOM   3327  O   LYS   210      56.846  40.169  49.579  1.00  0.00           O
ATOM   3328  N   MET   211      55.405  41.673  50.478  1.00  0.00           N
ATOM   3329  H   MET   211      55.310  42.653  50.702  1.00  0.00           H
ATOM   3330  CA  MET   211      54.358  40.657  50.655  1.00  0.00           C
ATOM   3331  HA  MET   211      54.423  39.961  49.818  1.00  0.00           H
ATOM   3332  CB  MET   211      54.711  40.025  52.031  1.00  0.00           C
ATOM   3333  HB2 MET   211      55.714  39.602  51.984  1.00  0.00           H
ATOM   3334  HB3 MET   211      54.682  40.836  52.761  1.00  0.00           H
ATOM   3335  CG  MET   211      53.768  38.838  52.514  1.00  0.00           C
ATOM   3336  HG2 MET   211      52.789  39.214  52.806  1.00  0.00           H
ATOM   3337  HG3 MET   211      53.535  38.139  51.711  1.00  0.00           H
ATOM   3338  SD  MET   211      54.425  37.994  53.982  1.00  0.00           S
ATOM   3339  CE  MET   211      52.760  37.541  54.677  1.00  0.00           C
ATOM   3340  HE1 MET   211      52.672  36.777  55.449  1.00  0.00           H
ATOM   3341  HE2 MET   211      52.236  38.464  54.922  1.00  0.00           H
ATOM   3342  HE3 MET   211      52.173  37.008  53.928  1.00  0.00           H
ATOM   3343  C   MET   211      52.944  41.210  50.660  1.00  0.00           C
ATOM   3344  O   MET   211      52.831  42.365  51.005  1.00  0.00           O
ATOM   3345  N   GLY   212      51.953  40.418  50.320  1.00  0.00           N
ATOM   3346  H   GLY   212      52.251  39.477  50.108  1.00  0.00           H
ATOM   3347  CA  GLY   212      50.585  40.650  50.551  1.00  0.00           C
ATOM   3348  HA2 GLY   212      50.356  41.715  50.511  1.00  0.00           H
ATOM   3349  HA3 GLY   212      49.902  40.266  49.794  1.00  0.00           H
ATOM   3350  C   GLY   212      50.156  39.847  51.776  1.00  0.00           C
ATOM   3351  O   GLY   212      50.604  38.734  52.086  1.00  0.00           O
ATOM   3352  N   VAL   213      49.300  40.432  52.675  1.00  0.00           N
ATOM   3353  H   VAL   213      48.935  41.359  52.504  1.00  0.00           H
ATOM   3354  CA  VAL   213      48.815  39.772  53.896  1.00  0.00           C
ATOM   3355  HA  VAL   213      48.696  38.719  53.643  1.00  0.00           H
ATOM   3356  CB  VAL   213      49.889  39.918  55.056  1.00  0.00           C
ATOM   3357  HB  VAL   213      50.879  39.934  54.600  1.00  0.00           H
ATOM   3358  CG1 VAL   213      49.948  41.244  55.796  1.00  0.00           C
ATOM   3359 HG11 VAL   213      50.713  41.127  56.563  1.00  0.00           H
ATOM   3360 HG12 VAL   213      50.345  42.038  55.162  1.00  0.00           H
ATOM   3361 HG13 VAL   213      49.079  41.489  56.407  1.00  0.00           H
ATOM   3362  CG2 VAL   213      49.711  38.821  56.146  1.00  0.00           C
ATOM   3363 HG21 VAL   213      50.335  38.925  57.033  1.00  0.00           H
ATOM   3364 HG22 VAL   213      49.724  37.808  55.744  1.00  0.00           H
ATOM   3365 HG23 VAL   213      48.755  39.007  56.635  1.00  0.00           H
ATOM   3366  C   VAL   213      47.412  40.208  54.389  1.00  0.00           C
ATOM   3367  O   VAL   213      47.130  41.392  54.150  1.00  0.00           O
ATOM   3368  N   ILE   214      46.658  39.336  55.071  1.00  0.00           N
ATOM   3369  H   ILE   214      47.042  38.420  55.252  1.00  0.00           H
ATOM   3370  CA  ILE   214      45.408  39.891  55.615  1.00  0.00           C
ATOM   3371  HA  ILE   214      45.427  40.979  55.668  1.00  0.00           H
ATOM   3372  CB  ILE   214      44.241  39.487  54.609  1.00  0.00           C
ATOM   3373  HB  ILE   214      44.574  38.533  54.199  1.00  0.00           H
ATOM   3374  CG2 ILE   214      42.909  39.258  55.323  1.00  0.00           C
ATOM   3375 HG21 ILE   214      42.075  39.026  54.659  1.00  0.00           H
ATOM   3376 HG22 ILE   214      42.723  40.206  55.827  1.00  0.00           H
ATOM   3377 HG23 ILE   214      42.971  38.371  55.955  1.00  0.00           H
ATOM   3378  CG1 ILE   214      44.342  40.467  53.374  1.00  0.00           C
ATOM   3379 HG12 ILE   214      44.144  41.498  53.670  1.00  0.00           H
ATOM   3380 HG13 ILE   214      45.355  40.347  52.993  1.00  0.00           H
ATOM   3381  CD1 ILE   214      43.271  40.202  52.280  1.00  0.00           C
ATOM   3382 HD11 ILE   214      43.071  41.142  51.767  1.00  0.00           H
ATOM   3383 HD12 ILE   214      42.320  39.989  52.769  1.00  0.00           H
ATOM   3384 HD13 ILE   214      43.651  39.490  51.549  1.00  0.00           H
ATOM   3385  C   ILE   214      45.141  39.404  57.025  1.00  0.00           C
ATOM   3386  O   ILE   214      45.348  38.220  57.373  1.00  0.00           O
ATOM   3387  N   PHE   215      44.496  40.248  57.857  1.00  0.00           N
ATOM   3388  H   PHE   215      44.470  41.197  57.513  1.00  0.00           H
ATOM   3389  CA  PHE   215      43.969  39.962  59.179  1.00  0.00           C
ATOM   3390  HA  PHE   215      44.182  38.913  59.382  1.00  0.00           H
ATOM   3391  CB  PHE   215      44.818  40.718  60.194  1.00  0.00           C
ATOM   3392  HB2 PHE   215      44.622  41.787  60.268  1.00  0.00           H
ATOM   3393  HB3 PHE   215      44.519  40.336  61.171  1.00  0.00           H
ATOM   3394  CG  PHE   215      46.328  40.496  59.952  1.00  0.00           C
ATOM   3395  CD1 PHE   215      46.952  39.444  60.636  1.00  0.00           C
ATOM   3396  HD1 PHE   215      46.421  38.759  61.281  1.00  0.00           H
ATOM   3397  CE1 PHE   215      48.426  39.406  60.586  1.00  0.00           C
ATOM   3398  HE1 PHE   215      48.858  38.567  61.113  1.00  0.00           H
ATOM   3399  CZ  PHE   215      49.158  40.378  59.871  1.00  0.00           C
ATOM   3400  HZ  PHE   215      50.235  40.449  59.840  1.00  0.00           H
ATOM   3401  CE2 PHE   215      48.465  41.335  59.116  1.00  0.00           C
ATOM   3402  HE2 PHE   215      49.041  42.130  58.668  1.00  0.00           H
ATOM   3403  CD2 PHE   215      47.041  41.420  59.179  1.00  0.00           C
ATOM   3404  HD2 PHE   215      46.513  42.252  58.736  1.00  0.00           H
ATOM   3405  C   PHE   215      42.451  40.216  59.141  1.00  0.00           C
ATOM   3406  O   PHE   215      42.060  41.279  59.562  1.00  0.00           O
ATOM   3407  N   GLY   216      41.703  39.232  58.693  1.00  0.00           N
ATOM   3408  H   GLY   216      42.110  38.323  58.521  1.00  0.00           H
ATOM   3409  CA  GLY   216      40.324  39.427  58.246  1.00  0.00           C
ATOM   3410  HA2 GLY   216      40.073  40.477  58.396  1.00  0.00           H
ATOM   3411  HA3 GLY   216      40.261  39.244  57.174  1.00  0.00           H
ATOM   3412  C   GLY   216      39.276  38.584  58.946  1.00  0.00           C
ATOM   3413  O   GLY   216      39.421  37.998  60.046  1.00  0.00           O
ATOM   3414  N   THR   217      38.174  38.286  58.262  1.00  0.00           N
ATOM   3415  H   THR   217      38.002  38.718  57.366  1.00  0.00           H
ATOM   3416  CA  THR   217      37.278  37.114  58.562  1.00  0.00           C
ATOM   3417  HA  THR   217      37.065  37.108  59.630  1.00  0.00           H
ATOM   3418  CB  THR   217      35.933  37.153  57.821  1.00  0.00           C
ATOM   3419  HB  THR   217      35.494  36.226  58.188  1.00  0.00           H
ATOM   3420  CG2 THR   217      35.089  38.403  58.094  1.00  0.00           C
ATOM   3421 HG21 THR   217      35.039  38.574  59.169  1.00  0.00           H
ATOM   3422 HG22 THR   217      34.069  38.268  57.731  1.00  0.00           H
ATOM   3423 HG23 THR   217      35.417  39.269  57.520  1.00  0.00           H
ATOM   3424  OG1 THR   217      36.174  37.113  56.473  1.00  0.00           O
ATOM   3425  HG1 THR   217      35.318  37.037  56.044  1.00  0.00           H
ATOM   3426  C   THR   217      37.990  35.697  58.383  1.00  0.00           C
ATOM   3427  O   THR   217      37.603  34.640  58.873  1.00  0.00           O
ATOM   3428  N   GLY   218      39.152  35.703  57.749  1.00  0.00           N
ATOM   3429  H   GLY   218      39.474  36.630  57.510  1.00  0.00           H
ATOM   3430  CA  GLY   218      40.190  34.648  57.761  1.00  0.00           C
ATOM   3431  HA2 GLY   218      40.103  33.879  58.529  1.00  0.00           H
ATOM   3432  HA3 GLY   218      40.201  34.148  56.793  1.00  0.00           H
ATOM   3433  C   GLY   218      41.659  35.258  58.052  1.00  0.00           C
ATOM   3434  O   GLY   218      41.734  36.337  58.586  1.00  0.00           O
ATOM   3435  N   VAL   219      42.666  34.467  57.634  1.00  0.00           N
ATOM   3436  H   VAL   219      42.355  33.617  57.184  1.00  0.00           H
ATOM   3437  CA  VAL   219      44.043  34.748  57.728  1.00  0.00           C
ATOM   3438  HA  VAL   219      44.204  35.816  57.580  1.00  0.00           H
ATOM   3439  CB  VAL   219      44.617  34.399  59.118  1.00  0.00           C
ATOM   3440  HB  VAL   219      45.663  34.652  58.941  1.00  0.00           H
ATOM   3441  CG1 VAL   219      43.986  35.147  60.265  1.00  0.00           C
ATOM   3442 HG11 VAL   219      44.717  35.167  61.073  1.00  0.00           H
ATOM   3443 HG12 VAL   219      43.846  36.168  59.909  1.00  0.00           H
ATOM   3444 HG13 VAL   219      42.997  34.772  60.530  1.00  0.00           H
ATOM   3445  CG2 VAL   219      44.475  32.871  59.510  1.00  0.00           C
ATOM   3446 HG21 VAL   219      43.416  32.626  59.577  1.00  0.00           H
ATOM   3447 HG22 VAL   219      44.734  32.778  60.564  1.00  0.00           H
ATOM   3448 HG23 VAL   219      44.919  32.144  58.829  1.00  0.00           H
ATOM   3449  C   VAL   219      44.830  33.985  56.604  1.00  0.00           C
ATOM   3450  O   VAL   219      44.684  32.771  56.349  1.00  0.00           O
ATOM   3451  N   ASN   220      45.601  34.729  55.789  1.00  0.00           N
ATOM   3452  H   ASN   220      45.724  35.672  56.126  1.00  0.00           H
ATOM   3453  CA  ASN   220      46.468  34.288  54.689  1.00  0.00           C
ATOM   3454  HA  ASN   220      46.814  33.335  55.090  1.00  0.00           H
ATOM   3455  CB  ASN   220      45.604  34.044  53.438  1.00  0.00           C
ATOM   3456  HB2 ASN   220      44.658  33.578  53.711  1.00  0.00           H
ATOM   3457  HB3 ASN   220      45.200  34.991  53.080  1.00  0.00           H
ATOM   3458  CG  ASN   220      46.273  33.275  52.378  1.00  0.00           C
ATOM   3459  OD1 ASN   220      47.293  32.686  52.510  1.00  0.00           O
ATOM   3460  ND2 ASN   220      45.649  33.269  51.158  1.00  0.00           N
ATOM   3461 HD21 ASN   220      44.778  33.775  51.080  1.00  0.00           H
ATOM   3462 HD22 ASN   220      46.139  32.947  50.336  1.00  0.00           H
ATOM   3463  C   ASN   220      47.666  35.330  54.463  1.00  0.00           C
ATOM   3464  O   ASN   220      47.504  36.465  54.918  1.00  0.00           O
ATOM   3465  N   GLY   221      48.635  34.900  53.669  1.00  0.00           N
ATOM   3466  H   GLY   221      48.640  33.953  53.318  1.00  0.00           H
ATOM   3467  CA  GLY   221      49.646  35.665  52.893  1.00  0.00           C
ATOM   3468  HA2 GLY   221      49.290  36.695  52.837  1.00  0.00           H
ATOM   3469  HA3 GLY   221      50.577  35.658  53.460  1.00  0.00           H
ATOM   3470  C   GLY   221      50.023  35.222  51.480  1.00  0.00           C
ATOM   3471  O   GLY   221      49.767  34.097  51.052  1.00  0.00           O
ATOM   3472  N   ALA   222      50.716  36.047  50.758  1.00  0.00           N
ATOM   3473  H   ALA   222      50.948  36.963  51.116  1.00  0.00           H
ATOM   3474  CA  ALA   222      51.106  35.888  49.431  1.00  0.00           C
ATOM   3475  HA  ALA   222      51.258  34.815  49.312  1.00  0.00           H
ATOM   3476  CB  ALA   222      49.997  36.482  48.538  1.00  0.00           C
ATOM   3477  HB1 ALA   222      49.204  35.746  48.658  1.00  0.00           H
ATOM   3478  HB2 ALA   222      50.362  36.646  47.523  1.00  0.00           H
ATOM   3479  HB3 ALA   222      49.769  37.465  48.952  1.00  0.00           H
ATOM   3480  C   ALA   222      52.454  36.575  49.081  1.00  0.00           C
ATOM   3481  O   ALA   222      52.722  37.655  49.583  1.00  0.00           O
ATOM   3482  N   TYR   223      53.308  35.941  48.239  1.00  0.00           N
ATOM   3483  H   TYR   223      52.982  35.078  47.828  1.00  0.00           H
ATOM   3484  CA  TYR   223      54.699  36.402  47.905  1.00  0.00           C
ATOM   3485  HA  TYR   223      54.614  37.486  47.834  1.00  0.00           H
ATOM   3486  CB  TYR   223      55.656  36.133  49.091  1.00  0.00           C
ATOM   3487  HB2 TYR   223      56.427  36.892  48.958  1.00  0.00           H
ATOM   3488  HB3 TYR   223      55.050  36.295  49.982  1.00  0.00           H
ATOM   3489  CG  TYR   223      56.184  34.705  49.248  1.00  0.00           C
ATOM   3490  CD1 TYR   223      55.241  33.792  49.741  1.00  0.00           C
ATOM   3491  HD1 TYR   223      54.213  34.066  49.927  1.00  0.00           H
ATOM   3492  CE1 TYR   223      55.688  32.525  50.029  1.00  0.00           C
ATOM   3493  HE1 TYR   223      55.000  31.784  50.408  1.00  0.00           H
ATOM   3494  CZ  TYR   223      56.974  32.086  49.604  1.00  0.00           C
ATOM   3495  OH  TYR   223      57.451  30.804  49.800  1.00  0.00           O
ATOM   3496  HH  TYR   223      58.100  30.768  49.094  1.00  0.00           H
ATOM   3497  CE2 TYR   223      57.923  33.047  49.133  1.00  0.00           C
ATOM   3498  HE2 TYR   223      58.924  32.751  48.856  1.00  0.00           H
ATOM   3499  CD2 TYR   223      57.498  34.343  48.890  1.00  0.00           C
ATOM   3500  HD2 TYR   223      58.194  35.066  48.490  1.00  0.00           H
ATOM   3501  C   TYR   223      55.281  35.825  46.639  1.00  0.00           C
ATOM   3502  O   TYR   223      55.023  34.739  46.241  1.00  0.00           O
ATOM   3503  N   TYR   224      56.281  36.600  46.036  1.00  0.00           N
ATOM   3504  H   TYR   224      56.629  37.479  46.391  1.00  0.00           H
ATOM   3505  CA  TYR   224      57.054  35.998  44.908  1.00  0.00           C
ATOM   3506  HA  TYR   224      56.423  35.465  44.196  1.00  0.00           H
ATOM   3507  CB  TYR   224      57.777  37.033  44.043  1.00  0.00           C
ATOM   3508  HB2 TYR   224      58.477  37.639  44.618  1.00  0.00           H
ATOM   3509  HB3 TYR   224      58.455  36.603  43.306  1.00  0.00           H
ATOM   3510  CG  TYR   224      56.737  37.906  43.207  1.00  0.00           C
ATOM   3511  CD1 TYR   224      56.199  37.457  42.015  1.00  0.00           C
ATOM   3512  HD1 TYR   224      56.395  36.491  41.575  1.00  0.00           H
ATOM   3513  CE1 TYR   224      55.179  38.259  41.350  1.00  0.00           C
ATOM   3514  HE1 TYR   224      54.762  37.950  40.403  1.00  0.00           H
ATOM   3515  CZ  TYR   224      54.741  39.491  41.929  1.00  0.00           C
ATOM   3516  OH  TYR   224      53.982  40.435  41.263  1.00  0.00           O
ATOM   3517  HH  TYR   224      54.059  40.350  40.310  1.00  0.00           H
ATOM   3518  CE2 TYR   224      55.312  39.898  43.135  1.00  0.00           C
ATOM   3519  HE2 TYR   224      55.143  40.893  43.520  1.00  0.00           H
ATOM   3520  CD2 TYR   224      56.317  39.156  43.722  1.00  0.00           C
ATOM   3521  HD2 TYR   224      56.753  39.520  44.641  1.00  0.00           H
ATOM   3522  C   TYR   224      58.074  34.905  45.348  1.00  0.00           C
ATOM   3523  O   TYR   224      58.977  35.207  46.156  1.00  0.00           O
ATOM   3524  N   ASP   225      58.040  33.639  44.895  1.00  0.00           N
ATOM   3525  H   ASP   225      57.320  33.398  44.228  1.00  0.00           H
ATOM   3526  CA  ASP   225      59.038  32.621  45.095  1.00  0.00           C
ATOM   3527  HA  ASP   225      59.984  32.993  45.487  1.00  0.00           H
ATOM   3528  CB  ASP   225      58.510  31.567  46.174  1.00  0.00           C
ATOM   3529  HB2 ASP   225      57.751  32.060  46.781  1.00  0.00           H
ATOM   3530  HB3 ASP   225      58.042  30.717  45.678  1.00  0.00           H
ATOM   3531  CG  ASP   225      59.599  30.901  47.113  1.00  0.00           C
ATOM   3532  OD1 ASP   225      60.797  31.039  46.713  1.00  0.00           O
ATOM   3533  OD2 ASP   225      59.235  30.152  48.008  1.00  0.00           O
ATOM   3534  C   ASP   225      59.384  31.930  43.803  1.00  0.00           C
ATOM   3535  O   ASP   225      58.778  32.206  42.764  1.00  0.00           O
ATOM   3536  N   VAL   226      60.477  31.176  43.781  1.00  0.00           N
ATOM   3537  H   VAL   226      60.941  31.001  44.660  1.00  0.00           H
ATOM   3538  CA  VAL   226      61.192  30.803  42.456  1.00  0.00           C
ATOM   3539  HA  VAL   226      60.747  31.337  41.615  1.00  0.00           H
ATOM   3540  CB  VAL   226      62.655  31.286  42.536  1.00  0.00           C
ATOM   3541  HB  VAL   226      62.969  30.862  43.490  1.00  0.00           H
ATOM   3542  CG1 VAL   226      63.573  30.872  41.384  1.00  0.00           C
ATOM   3543 HG11 VAL   226      63.875  29.837  41.543  1.00  0.00           H
ATOM   3544 HG12 VAL   226      63.046  31.043  40.446  1.00  0.00           H
ATOM   3545 HG13 VAL   226      64.538  31.379  41.395  1.00  0.00           H
ATOM   3546  CG2 VAL   226      62.692  32.851  42.590  1.00  0.00           C
ATOM   3547 HG21 VAL   226      63.684  33.300  42.548  1.00  0.00           H
ATOM   3548 HG22 VAL   226      62.259  33.289  43.491  1.00  0.00           H
ATOM   3549 HG23 VAL   226      62.127  33.324  41.787  1.00  0.00           H
ATOM   3550  C   VAL   226      61.137  29.352  42.120  1.00  0.00           C
ATOM   3551  O   VAL   226      61.188  28.346  42.857  1.00  0.00           O
ATOM   3552  N   CYS   227      61.183  29.115  40.826  1.00  0.00           N
ATOM   3553  H   CYS   227      61.232  29.887  40.176  1.00  0.00           H
ATOM   3554  CA  CYS   227      60.963  27.703  40.238  1.00  0.00           C
ATOM   3555  HA  CYS   227      59.990  27.432  40.647  1.00  0.00           H
ATOM   3556  CB  CYS   227      60.706  27.634  38.720  1.00  0.00           C
ATOM   3557  HB2 CYS   227      61.558  27.970  38.129  1.00  0.00           H
ATOM   3558  HB3 CYS   227      60.561  26.598  38.414  1.00  0.00           H
ATOM   3559  SG  CYS   227      59.389  28.732  38.223  1.00  0.00           S
ATOM   3560  HG  CYS   227      59.928  29.879  38.645  1.00  0.00           H
ATOM   3561  C   CYS   227      62.026  26.580  40.613  1.00  0.00           C
ATOM   3562  O   CYS   227      61.696  25.368  40.594  1.00  0.00           O
ATOM   3563  N   SER   228      63.255  26.957  41.018  1.00  0.00           N
ATOM   3564  H   SER   228      63.612  27.868  40.767  1.00  0.00           H
ATOM   3565  CA  SER   228      64.154  25.946  41.680  1.00  0.00           C
ATOM   3566  HA  SER   228      64.465  25.122  41.038  1.00  0.00           H
ATOM   3567  CB  SER   228      65.452  26.614  41.961  1.00  0.00           C
ATOM   3568  HB2 SER   228      65.989  25.808  42.461  1.00  0.00           H
ATOM   3569  HB3 SER   228      65.883  26.848  40.987  1.00  0.00           H
ATOM   3570  OG  SER   228      65.310  27.788  42.685  1.00  0.00           O
ATOM   3571  HG  SER   228      64.952  27.542  43.541  1.00  0.00           H
ATOM   3572  C   SER   228      63.626  25.372  43.003  1.00  0.00           C
ATOM   3573  O   SER   228      63.935  24.221  43.263  1.00  0.00           O
ATOM   3574  N   ASP   229      62.776  26.124  43.691  1.00  0.00           N
ATOM   3575  H   ASP   229      62.478  27.006  43.301  1.00  0.00           H
ATOM   3576  CA  ASP   229      62.268  25.887  45.068  1.00  0.00           C
ATOM   3577  HA  ASP   229      62.813  25.067  45.536  1.00  0.00           H
ATOM   3578  CB  ASP   229      62.606  27.027  45.957  1.00  0.00           C
ATOM   3579  HB2 ASP   229      62.069  27.927  45.656  1.00  0.00           H
ATOM   3580  HB3 ASP   229      62.375  26.725  46.979  1.00  0.00           H
ATOM   3581  CG  ASP   229      64.089  27.420  45.881  1.00  0.00           C
ATOM   3582  OD1 ASP   229      64.362  28.511  46.460  1.00  0.00           O
ATOM   3583  OD2 ASP   229      64.900  26.883  45.060  1.00  0.00           O
ATOM   3584  C   ASP   229      60.761  25.507  45.116  1.00  0.00           C
ATOM   3585  O   ASP   229      60.252  24.983  46.106  1.00  0.00           O
ATOM   3586  N   ILE   230      60.041  25.746  44.011  1.00  0.00           N
ATOM   3587  H   ILE   230      60.504  26.281  43.290  1.00  0.00           H
ATOM   3588  CA  ILE   230      58.686  25.367  43.666  1.00  0.00           C
ATOM   3589  HA  ILE   230      58.198  25.386  44.640  1.00  0.00           H
ATOM   3590  CB  ILE   230      57.816  26.442  42.875  1.00  0.00           C
ATOM   3591  HB  ILE   230      58.302  26.523  41.903  1.00  0.00           H
ATOM   3592  CG2 ILE   230      56.402  25.903  42.675  1.00  0.00           C
ATOM   3593 HG21 ILE   230      56.068  25.595  43.666  1.00  0.00           H
ATOM   3594 HG22 ILE   230      56.292  25.017  42.049  1.00  0.00           H
ATOM   3595 HG23 ILE   230      55.725  26.697  42.360  1.00  0.00           H
ATOM   3596  CG1 ILE   230      57.738  27.866  43.344  1.00  0.00           C
ATOM   3597 HG12 ILE   230      56.921  27.843  44.065  1.00  0.00           H
ATOM   3598 HG13 ILE   230      58.659  28.098  43.879  1.00  0.00           H
ATOM   3599  CD1 ILE   230      57.541  28.993  42.357  1.00  0.00           C
ATOM   3600 HD11 ILE   230      56.675  28.865  41.708  1.00  0.00           H
ATOM   3601 HD12 ILE   230      58.458  28.996  41.766  1.00  0.00           H
ATOM   3602 HD13 ILE   230      57.443  29.988  42.792  1.00  0.00           H
ATOM   3603  C   ILE   230      58.661  23.930  43.186  1.00  0.00           C
ATOM   3604  O   ILE   230      58.360  23.663  42.035  1.00  0.00           O
ATOM   3605  N   GLU   231      59.209  22.978  44.037  1.00  0.00           N
ATOM   3606  H   GLU   231      59.448  23.304  44.963  1.00  0.00           H
ATOM   3607  CA  GLU   231      59.552  21.577  43.603  1.00  0.00           C
ATOM   3608  HA  GLU   231      60.320  21.618  42.832  1.00  0.00           H
ATOM   3609  CB  GLU   231      60.205  20.747  44.696  1.00  0.00           C
ATOM   3610  HB2 GLU   231      59.564  20.416  45.513  1.00  0.00           H
ATOM   3611  HB3 GLU   231      60.580  19.878  44.157  1.00  0.00           H
ATOM   3612  CG  GLU   231      61.472  21.459  45.179  1.00  0.00           C
ATOM   3613  HG2 GLU   231      61.938  21.939  44.317  1.00  0.00           H
ATOM   3614  HG3 GLU   231      61.168  22.339  45.745  1.00  0.00           H
ATOM   3615  CD  GLU   231      62.460  20.594  45.877  1.00  0.00           C
ATOM   3616  OE1 GLU   231      62.029  19.536  46.377  1.00  0.00           O
ATOM   3617  OE2 GLU   231      63.642  20.963  45.974  1.00  0.00           O
ATOM   3618  C   GLU   231      58.300  20.836  43.026  1.00  0.00           C
ATOM   3619  O   GLU   231      58.306  19.975  42.125  1.00  0.00           O
ATOM   3620  N   LYS   232      57.167  21.176  43.545  1.00  0.00           N
ATOM   3621  H   LYS   232      57.173  21.697  44.409  1.00  0.00           H
ATOM   3622  CA  LYS   232      55.844  20.684  43.135  1.00  0.00           C
ATOM   3623  HA  LYS   232      55.871  19.598  43.209  1.00  0.00           H
ATOM   3624  CB  LYS   232      54.793  21.313  44.102  1.00  0.00           C
ATOM   3625  HB2 LYS   232      53.910  20.716  43.876  1.00  0.00           H
ATOM   3626  HB3 LYS   232      55.133  21.111  45.118  1.00  0.00           H
ATOM   3627  CG  LYS   232      54.549  22.812  43.843  1.00  0.00           C
ATOM   3628  HG2 LYS   232      55.280  23.409  44.388  1.00  0.00           H
ATOM   3629  HG3 LYS   232      54.758  23.018  42.794  1.00  0.00           H
ATOM   3630  CD  LYS   232      53.110  23.297  44.259  1.00  0.00           C
ATOM   3631  HD2 LYS   232      52.975  24.348  44.003  1.00  0.00           H
ATOM   3632  HD3 LYS   232      52.354  22.736  43.709  1.00  0.00           H
ATOM   3633  CE  LYS   232      52.887  23.099  45.757  1.00  0.00           C
ATOM   3634  HE2 LYS   232      52.685  22.061  46.022  1.00  0.00           H
ATOM   3635  HE3 LYS   232      53.739  23.529  46.283  1.00  0.00           H
ATOM   3636  NZ  LYS   232      51.661  23.876  46.196  1.00  0.00           N
ATOM   3637  HZ1 LYS   232      51.553  23.655  47.175  1.00  0.00           H
ATOM   3638  HZ2 LYS   232      50.839  23.589  45.683  1.00  0.00           H
ATOM   3639  HZ3 LYS   232      51.861  24.866  46.165  1.00  0.00           H
ATOM   3640  C   LYS   232      55.475  20.843  41.709  1.00  0.00           C
ATOM   3641  O   LYS   232      54.556  20.165  41.353  1.00  0.00           O
ATOM   3642  N   LEU   233      56.179  21.634  40.794  1.00  0.00           N
ATOM   3643  H   LEU   233      56.958  22.115  41.221  1.00  0.00           H
ATOM   3644  CA  LEU   233      55.854  21.772  39.380  1.00  0.00           C
ATOM   3645  HA  LEU   233      54.952  21.257  39.048  1.00  0.00           H
ATOM   3646  CB  LEU   233      55.729  23.282  39.278  1.00  0.00           C
ATOM   3647  HB2 LEU   233      56.585  23.781  39.734  1.00  0.00           H
ATOM   3648  HB3 LEU   233      55.826  23.605  38.241  1.00  0.00           H
ATOM   3649  CG  LEU   233      54.412  23.904  39.822  1.00  0.00           C
ATOM   3650  HG  LEU   233      54.371  23.592  40.866  1.00  0.00           H
ATOM   3651  CD1 LEU   233      54.215  25.381  39.652  1.00  0.00           C
ATOM   3652 HD11 LEU   233      53.260  25.717  40.056  1.00  0.00           H
ATOM   3653 HD12 LEU   233      54.244  25.746  38.625  1.00  0.00           H
ATOM   3654 HD13 LEU   233      55.102  25.803  40.125  1.00  0.00           H
ATOM   3655  CD2 LEU   233      53.272  23.334  38.983  1.00  0.00           C
ATOM   3656 HD21 LEU   233      52.363  23.904  39.170  1.00  0.00           H
ATOM   3657 HD22 LEU   233      53.505  23.154  37.934  1.00  0.00           H
ATOM   3658 HD23 LEU   233      53.048  22.422  39.539  1.00  0.00           H
ATOM   3659  C   LEU   233      57.008  21.348  38.451  1.00  0.00           C
ATOM   3660  O   LEU   233      56.866  21.288  37.236  1.00  0.00           O
ATOM   3661  N   GLN   234      58.099  20.771  38.986  1.00  0.00           N
ATOM   3662  H   GLN   234      58.084  20.649  39.989  1.00  0.00           H
ATOM   3663  CA  GLN   234      59.267  20.345  38.181  1.00  0.00           C
ATOM   3664  HA  GLN   234      59.590  21.230  37.631  1.00  0.00           H
ATOM   3665  CB  GLN   234      60.445  19.858  39.057  1.00  0.00           C
ATOM   3666  HB2 GLN   234      60.011  19.259  39.859  1.00  0.00           H
ATOM   3667  HB3 GLN   234      61.113  19.216  38.484  1.00  0.00           H
ATOM   3668  CG  GLN   234      61.149  21.122  39.547  1.00  0.00           C
ATOM   3669  HG2 GLN   234      61.913  21.347  38.803  1.00  0.00           H
ATOM   3670  HG3 GLN   234      60.441  21.937  39.693  1.00  0.00           H
ATOM   3671  CD  GLN   234      61.931  20.894  40.872  1.00  0.00           C
ATOM   3672  OE1 GLN   234      62.200  19.812  41.315  1.00  0.00           O
ATOM   3673  NE2 GLN   234      62.235  21.991  41.532  1.00  0.00           N
ATOM   3674 HE21 GLN   234      62.808  22.004  42.363  1.00  0.00           H
ATOM   3675 HE22 GLN   234      61.975  22.889  41.150  1.00  0.00           H
ATOM   3676  C   GLN   234      58.750  19.235  37.236  1.00  0.00           C
ATOM   3677  O   GLN   234      58.038  18.338  37.663  1.00  0.00           O
ATOM   3678  N   GLY   235      58.967  19.327  35.920  1.00  0.00           N
ATOM   3679  H   GLY   235      59.489  20.168  35.717  1.00  0.00           H
ATOM   3680  CA  GLY   235      58.539  18.423  34.822  1.00  0.00           C
ATOM   3681  HA2 GLY   235      59.333  18.633  34.105  1.00  0.00           H
ATOM   3682  HA3 GLY   235      58.520  17.350  35.009  1.00  0.00           H
ATOM   3683  C   GLY   235      57.205  18.689  34.213  1.00  0.00           C
ATOM   3684  O   GLY   235      56.913  18.204  33.105  1.00  0.00           O
ATOM   3685  N   LYS   236      56.311  19.493  34.859  1.00  0.00           N
ATOM   3686  H   LYS   236      56.605  19.812  35.771  1.00  0.00           H
ATOM   3687  CA  LYS   236      55.010  20.055  34.383  1.00  0.00           C
ATOM   3688  HA  LYS   236      54.637  19.411  33.586  1.00  0.00           H
ATOM   3689  CB  LYS   236      53.992  20.150  35.507  1.00  0.00           C
ATOM   3690  HB2 LYS   236      54.314  20.884  36.247  1.00  0.00           H
ATOM   3691  HB3 LYS   236      53.070  20.545  35.079  1.00  0.00           H
ATOM   3692  CG  LYS   236      53.682  18.754  36.146  1.00  0.00           C
ATOM   3693  HG2 LYS   236      53.084  18.211  35.413  1.00  0.00           H
ATOM   3694  HG3 LYS   236      54.507  18.092  36.407  1.00  0.00           H
ATOM   3695  CD  LYS   236      52.680  18.925  37.302  1.00  0.00           C
ATOM   3696  HD2 LYS   236      53.025  19.635  38.053  1.00  0.00           H
ATOM   3697  HD3 LYS   236      51.932  19.360  36.639  1.00  0.00           H
ATOM   3698  CE  LYS   236      52.165  17.609  37.869  1.00  0.00           C
ATOM   3699  HE2 LYS   236      51.991  16.921  37.041  1.00  0.00           H
ATOM   3700  HE3 LYS   236      52.936  17.141  38.483  1.00  0.00           H
ATOM   3701  NZ  LYS   236      51.110  17.787  38.833  1.00  0.00           N
ATOM   3702  HZ1 LYS   236      50.445  18.455  38.471  1.00  0.00           H
ATOM   3703  HZ2 LYS   236      51.409  18.198  39.705  1.00  0.00           H
ATOM   3704  HZ3 LYS   236      50.706  16.879  39.015  1.00  0.00           H
ATOM   3705  C   LYS   236      55.245  21.448  33.721  1.00  0.00           C
ATOM   3706  O   LYS   236      54.646  21.734  32.716  1.00  0.00           O
ATOM   3707  N   LEU   237      56.177  22.257  34.200  1.00  0.00           N
ATOM   3708  H   LEU   237      56.869  21.847  34.811  1.00  0.00           H
ATOM   3709  CA  LEU   237      56.565  23.598  33.691  1.00  0.00           C
ATOM   3710  HA  LEU   237      55.694  24.209  33.458  1.00  0.00           H
ATOM   3711  CB  LEU   237      57.562  24.420  34.611  1.00  0.00           C
ATOM   3712  HB2 LEU   237      58.482  23.861  34.778  1.00  0.00           H
ATOM   3713  HB3 LEU   237      57.891  25.295  34.051  1.00  0.00           H
ATOM   3714  CG  LEU   237      57.018  24.906  35.940  1.00  0.00           C
ATOM   3715  HG  LEU   237      56.750  23.974  36.439  1.00  0.00           H
ATOM   3716  CD1 LEU   237      58.075  25.715  36.638  1.00  0.00           C
ATOM   3717 HD11 LEU   237      58.969  25.095  36.692  1.00  0.00           H
ATOM   3718 HD12 LEU   237      57.664  26.003  37.606  1.00  0.00           H
ATOM   3719 HD13 LEU   237      58.185  26.557  35.955  1.00  0.00           H
ATOM   3720  CD2 LEU   237      55.728  25.724  35.759  1.00  0.00           C
ATOM   3721 HD21 LEU   237      56.010  26.710  35.391  1.00  0.00           H
ATOM   3722 HD22 LEU   237      54.952  25.307  35.117  1.00  0.00           H
ATOM   3723 HD23 LEU   237      55.310  25.822  36.761  1.00  0.00           H
ATOM   3724  C   LEU   237      57.286  23.418  32.369  1.00  0.00           C
ATOM   3725  O   LEU   237      58.063  22.458  32.293  1.00  0.00           O
ATOM   3726  N   SER   238      57.163  24.250  31.321  1.00  0.00           N
ATOM   3727  H   SER   238      56.501  25.008  31.406  1.00  0.00           H
ATOM   3728  CA  SER   238      57.935  24.131  30.114  1.00  0.00           C
ATOM   3729  HA  SER   238      57.925  23.063  29.894  1.00  0.00           H
ATOM   3730  CB  SER   238      57.237  24.782  28.885  1.00  0.00           C
ATOM   3731  HB2 SER   238      56.294  24.282  28.662  1.00  0.00           H
ATOM   3732  HB3 SER   238      57.045  25.794  29.240  1.00  0.00           H
ATOM   3733  OG  SER   238      58.003  24.763  27.735  1.00  0.00           O
ATOM   3734  HG  SER   238      57.722  25.539  27.248  1.00  0.00           H
ATOM   3735  C   SER   238      59.380  24.590  30.309  1.00  0.00           C
ATOM   3736  O   SER   238      59.680  25.413  31.141  1.00  0.00           O
ATOM   3737  N   ASP   239      60.363  23.904  29.703  1.00  0.00           N
ATOM   3738  H   ASP   239      60.105  23.209  29.017  1.00  0.00           H
ATOM   3739  CA  ASP   239      61.731  24.131  29.941  1.00  0.00           C
ATOM   3740  HA  ASP   239      61.826  24.351  31.004  1.00  0.00           H
ATOM   3741  CB  ASP   239      62.542  22.948  29.522  1.00  0.00           C
ATOM   3742  HB2 ASP   239      62.000  22.061  29.852  1.00  0.00           H
ATOM   3743  HB3 ASP   239      62.671  22.889  28.442  1.00  0.00           H
ATOM   3744  CG  ASP   239      63.874  22.809  30.285  1.00  0.00           C
ATOM   3745  OD1 ASP   239      63.878  23.079  31.514  1.00  0.00           O
ATOM   3746  OD2 ASP   239      64.930  22.481  29.707  1.00  0.00           O
ATOM   3747  C   ASP   239      62.174  25.493  29.371  1.00  0.00           C
ATOM   3748  O   ASP   239      63.283  25.821  29.467  1.00  0.00           O
ATOM   3749  N   ASP   240      61.309  26.245  28.747  1.00  0.00           N
ATOM   3750  H   ASP   240      60.422  25.836  28.485  1.00  0.00           H
ATOM   3751  CA  ASP   240      61.443  27.658  28.303  1.00  0.00           C
ATOM   3752  HA  ASP   240      62.451  27.750  27.899  1.00  0.00           H
ATOM   3753  CB  ASP   240      60.473  27.978  27.159  1.00  0.00           C
ATOM   3754  HB2 ASP   240      59.480  27.941  27.608  1.00  0.00           H
ATOM   3755  HB3 ASP   240      60.577  28.992  26.772  1.00  0.00           H
ATOM   3756  CG  ASP   240      60.465  27.086  25.941  1.00  0.00           C
ATOM   3757  OD1 ASP   240      61.187  26.089  25.995  1.00  0.00           O
ATOM   3758  OD2 ASP   240      59.826  27.366  24.880  1.00  0.00           O
ATOM   3759  C   ASP   240      61.292  28.766  29.400  1.00  0.00           C
ATOM   3760  O   ASP   240      61.629  29.983  29.219  1.00  0.00           O
ATOM   3761  N   ILE   241      60.813  28.339  30.577  1.00  0.00           N
ATOM   3762  H   ILE   241      60.548  27.368  30.488  1.00  0.00           H
ATOM   3763  CA  ILE   241      60.699  28.961  31.934  1.00  0.00           C
ATOM   3764  HA  ILE   241      60.657  30.048  31.855  1.00  0.00           H
ATOM   3765  CB  ILE   241      59.464  28.515  32.719  1.00  0.00           C
ATOM   3766  HB  ILE   241      59.500  27.426  32.750  1.00  0.00           H
ATOM   3767  CG2 ILE   241      59.447  29.188  34.113  1.00  0.00           C
ATOM   3768 HG21 ILE   241      58.442  29.120  34.531  1.00  0.00           H
ATOM   3769 HG22 ILE   241      59.905  30.176  34.146  1.00  0.00           H
ATOM   3770 HG23 ILE   241      60.125  28.577  34.709  1.00  0.00           H
ATOM   3771  CG1 ILE   241      58.163  28.909  32.057  1.00  0.00           C
ATOM   3772 HG12 ILE   241      58.156  29.994  32.161  1.00  0.00           H
ATOM   3773 HG13 ILE   241      58.170  28.718  30.984  1.00  0.00           H
ATOM   3774  CD1 ILE   241      56.947  28.215  32.655  1.00  0.00           C
ATOM   3775 HD11 ILE   241      57.147  27.252  33.123  1.00  0.00           H
ATOM   3776 HD12 ILE   241      56.225  28.111  31.844  1.00  0.00           H
ATOM   3777 HD13 ILE   241      56.387  28.810  33.377  1.00  0.00           H
ATOM   3778  C   ILE   241      61.998  28.543  32.651  1.00  0.00           C
ATOM   3779  O   ILE   241      62.160  27.349  33.014  1.00  0.00           O
ATOM   3780  N   PRO   242      62.986  29.417  32.838  1.00  0.00           N
ATOM   3781  CD  PRO   242      62.974  30.812  32.446  1.00  0.00           C
ATOM   3782  HD2 PRO   242      62.127  31.333  32.893  1.00  0.00           H
ATOM   3783  HD3 PRO   242      62.924  30.940  31.364  1.00  0.00           H
ATOM   3784  CG  PRO   242      64.239  31.376  32.976  1.00  0.00           C
ATOM   3785  HG2 PRO   242      63.961  31.839  33.922  1.00  0.00           H
ATOM   3786  HG3 PRO   242      64.607  32.122  32.272  1.00  0.00           H
ATOM   3787  CB  PRO   242      65.192  30.243  33.115  1.00  0.00           C
ATOM   3788  HB2 PRO   242      65.913  30.428  33.911  1.00  0.00           H
ATOM   3789  HB3 PRO   242      65.746  30.146  32.180  1.00  0.00           H
ATOM   3790  CA  PRO   242      64.221  29.087  33.386  1.00  0.00           C
ATOM   3791  HA  PRO   242      64.436  28.128  32.915  1.00  0.00           H
ATOM   3792  C   PRO   242      63.916  28.786  34.892  1.00  0.00           C
ATOM   3793  O   PRO   242      63.037  29.382  35.478  1.00  0.00           O
ATOM   3794  N   PRO   243      64.766  27.962  35.551  1.00  0.00           N
ATOM   3795  CD  PRO   243      65.927  27.373  34.935  1.00  0.00           C
ATOM   3796  HD2 PRO   243      66.517  28.166  34.475  1.00  0.00           H
ATOM   3797  HD3 PRO   243      65.557  26.580  34.285  1.00  0.00           H
ATOM   3798  CG  PRO   243      66.762  26.868  36.174  1.00  0.00           C
ATOM   3799  HG2 PRO   243      67.393  27.678  36.539  1.00  0.00           H
ATOM   3800  HG3 PRO   243      67.275  25.985  35.792  1.00  0.00           H
ATOM   3801  CB  PRO   243      65.624  26.459  37.209  1.00  0.00           C
ATOM   3802  HB2 PRO   243      65.927  26.391  38.253  1.00  0.00           H
ATOM   3803  HB3 PRO   243      65.133  25.589  36.770  1.00  0.00           H
ATOM   3804  CA  PRO   243      64.565  27.537  36.951  1.00  0.00           C
ATOM   3805  HA  PRO   243      63.572  27.092  37.000  1.00  0.00           H
ATOM   3806  C   PRO   243      64.633  28.714  37.896  1.00  0.00           C
ATOM   3807  O   PRO   243      63.944  28.774  38.928  1.00  0.00           O
ATOM   3808  N   SER   244      65.385  29.755  37.592  1.00  0.00           N
ATOM   3809  H   SER   244      66.014  29.460  36.860  1.00  0.00           H
ATOM   3810  CA  SER   244      65.525  31.008  38.291  1.00  0.00           C
ATOM   3811  HA  SER   244      65.655  30.826  39.358  1.00  0.00           H
ATOM   3812  CB  SER   244      66.835  31.741  37.797  1.00  0.00           C
ATOM   3813  HB2 SER   244      66.823  32.144  36.784  1.00  0.00           H
ATOM   3814  HB3 SER   244      66.950  32.597  38.461  1.00  0.00           H
ATOM   3815  OG  SER   244      67.911  30.849  37.893  1.00  0.00           O
ATOM   3816  HG  SER   244      68.715  31.350  37.737  1.00  0.00           H
ATOM   3817  C   SER   244      64.309  32.015  38.125  1.00  0.00           C
ATOM   3818  O   SER   244      64.573  33.142  38.463  1.00  0.00           O
ATOM   3819  N   ALA   245      63.215  31.627  37.516  1.00  0.00           N
ATOM   3820  H   ALA   245      63.300  30.663  37.225  1.00  0.00           H
ATOM   3821  CA  ALA   245      61.997  32.487  37.236  1.00  0.00           C
ATOM   3822  HA  ALA   245      62.345  33.478  36.944  1.00  0.00           H
ATOM   3823  CB  ALA   245      61.191  31.916  36.108  1.00  0.00           C
ATOM   3824  HB1 ALA   245      61.876  31.845  35.262  1.00  0.00           H
ATOM   3825  HB2 ALA   245      60.368  32.598  35.899  1.00  0.00           H
ATOM   3826  HB3 ALA   245      60.885  30.874  36.202  1.00  0.00           H
ATOM   3827  C   ALA   245      61.132  32.631  38.519  1.00  0.00           C
ATOM   3828  O   ALA   245      60.748  31.582  39.053  1.00  0.00           O
ATOM   3829  N   PRO   246      60.821  33.856  38.933  1.00  0.00           N
ATOM   3830  CD  PRO   246      61.702  34.992  38.792  1.00  0.00           C
ATOM   3831  HD2 PRO   246      61.514  35.476  37.834  1.00  0.00           H
ATOM   3832  HD3 PRO   246      62.779  34.829  38.807  1.00  0.00           H
ATOM   3833  CG  PRO   246      61.359  35.953  39.900  1.00  0.00           C
ATOM   3834  HG2 PRO   246      61.576  36.975  39.588  1.00  0.00           H
ATOM   3835  HG3 PRO   246      61.877  35.813  40.848  1.00  0.00           H
ATOM   3836  CB  PRO   246      59.930  35.672  40.237  1.00  0.00           C
ATOM   3837  HB2 PRO   246      59.289  36.222  39.549  1.00  0.00           H
ATOM   3838  HB3 PRO   246      59.754  36.034  41.250  1.00  0.00           H
ATOM   3839  CA  PRO   246      59.802  34.177  39.981  1.00  0.00           C
ATOM   3840  HA  PRO   246      60.036  33.603  40.878  1.00  0.00           H
ATOM   3841  C   PRO   246      58.377  33.762  39.584  1.00  0.00           C
ATOM   3842  O   PRO   246      58.012  33.985  38.425  1.00  0.00           O
ATOM   3843  N   MET   247      57.538  33.400  40.526  1.00  0.00           N
ATOM   3844  H   MET   247      57.809  33.202  41.479  1.00  0.00           H
ATOM   3845  CA  MET   247      56.104  33.258  40.428  1.00  0.00           C
ATOM   3846  HA  MET   247      55.741  33.840  39.580  1.00  0.00           H
ATOM   3847  CB  MET   247      55.705  31.727  40.162  1.00  0.00           C
ATOM   3848  HB2 MET   247      56.297  31.208  39.409  1.00  0.00           H
ATOM   3849  HB3 MET   247      55.921  31.215  41.100  1.00  0.00           H
ATOM   3850  CG  MET   247      54.203  31.759  39.794  1.00  0.00           C
ATOM   3851  HG2 MET   247      53.730  32.526  40.406  1.00  0.00           H
ATOM   3852  HG3 MET   247      54.112  31.962  38.728  1.00  0.00           H
ATOM   3853  SD  MET   247      53.289  30.206  40.134  1.00  0.00           S
ATOM   3854  CE  MET   247      53.876  29.195  38.723  1.00  0.00           C
ATOM   3855  HE1 MET   247      54.964  29.234  38.671  1.00  0.00           H
ATOM   3856  HE2 MET   247      53.384  28.223  38.714  1.00  0.00           H
ATOM   3857  HE3 MET   247      53.604  29.701  37.796  1.00  0.00           H
ATOM   3858  C   MET   247      55.426  33.726  41.769  1.00  0.00           C
ATOM   3859  O   MET   247      55.960  33.415  42.787  1.00  0.00           O
ATOM   3860  N   ALA   248      54.343  34.484  41.779  1.00  0.00           N
ATOM   3861  H   ALA   248      53.986  34.703  40.860  1.00  0.00           H
ATOM   3862  CA  ALA   248      53.590  34.799  42.982  1.00  0.00           C
ATOM   3863  HA  ALA   248      54.395  34.962  43.699  1.00  0.00           H
ATOM   3864  CB  ALA   248      52.576  35.950  42.743  1.00  0.00           C
ATOM   3865  HB1 ALA   248      53.123  36.875  42.564  1.00  0.00           H
ATOM   3866  HB2 ALA   248      52.098  36.050  43.718  1.00  0.00           H
ATOM   3867  HB3 ALA   248      51.918  35.664  41.923  1.00  0.00           H
ATOM   3868  C   ALA   248      52.923  33.555  43.587  1.00  0.00           C
ATOM   3869  O   ALA   248      51.989  33.013  42.927  1.00  0.00           O
ATOM   3870  N   ILE   249      53.234  33.233  44.850  1.00  0.00           N
ATOM   3871  H   ILE   249      53.935  33.754  45.357  1.00  0.00           H
ATOM   3872  CA  ILE   249      52.600  32.116  45.555  1.00  0.00           C
ATOM   3873  HA  ILE   249      52.165  31.304  44.974  1.00  0.00           H
ATOM   3874  CB  ILE   249      53.688  31.429  46.432  1.00  0.00           C
ATOM   3875  HB  ILE   249      54.123  32.056  47.209  1.00  0.00           H
ATOM   3876  CG2 ILE   249      53.046  30.312  47.254  1.00  0.00           C
ATOM   3877 HG21 ILE   249      52.418  29.626  46.686  1.00  0.00           H
ATOM   3878 HG22 ILE   249      52.438  30.764  48.038  1.00  0.00           H
ATOM   3879 HG23 ILE   249      53.882  29.850  47.778  1.00  0.00           H
ATOM   3880  CG1 ILE   249      54.858  30.924  45.612  1.00  0.00           C
ATOM   3881 HG12 ILE   249      55.377  31.793  45.207  1.00  0.00           H
ATOM   3882 HG13 ILE   249      55.552  30.381  46.253  1.00  0.00           H
ATOM   3883  CD1 ILE   249      54.479  30.021  44.463  1.00  0.00           C
ATOM   3884 HD11 ILE   249      53.948  29.098  44.693  1.00  0.00           H
ATOM   3885 HD12 ILE   249      55.412  29.732  43.978  1.00  0.00           H
ATOM   3886 HD13 ILE   249      53.830  30.570  43.780  1.00  0.00           H
ATOM   3887  C   ILE   249      51.445  32.584  46.436  1.00  0.00           C
ATOM   3888  O   ILE   249      51.504  33.599  47.089  1.00  0.00           O
ATOM   3889  N   ASN   250      50.348  31.787  46.527  1.00  0.00           N
ATOM   3890  H   ASN   250      50.253  30.959  45.958  1.00  0.00           H
ATOM   3891  CA  ASN   250      49.295  31.934  47.557  1.00  0.00           C
ATOM   3892  HA  ASN   250      49.506  32.847  48.114  1.00  0.00           H
ATOM   3893  CB  ASN   250      47.980  31.854  46.780  1.00  0.00           C
ATOM   3894  HB2 ASN   250      47.802  32.834  46.336  1.00  0.00           H
ATOM   3895  HB3 ASN   250      47.997  31.093  46.001  1.00  0.00           H
ATOM   3896  CG  ASN   250      46.796  31.638  47.688  1.00  0.00           C
ATOM   3897  OD1 ASN   250      46.624  32.205  48.741  1.00  0.00           O
ATOM   3898  ND2 ASN   250      45.970  30.656  47.322  1.00  0.00           N
ATOM   3899 HD21 ASN   250      46.026  30.141  46.455  1.00  0.00           H
ATOM   3900 HD22 ASN   250      45.169  30.643  47.938  1.00  0.00           H
ATOM   3901  C   ASN   250      49.409  30.891  48.659  1.00  0.00           C
ATOM   3902  O   ASN   250      49.253  29.712  48.342  1.00  0.00           O
ATOM   3903  N   CYS   251      49.718  31.217  49.897  1.00  0.00           N
ATOM   3904  H   CYS   251      49.736  32.197  50.142  1.00  0.00           H
ATOM   3905  CA  CYS   251      50.034  30.256  50.965  1.00  0.00           C
ATOM   3906  HA  CYS   251      50.767  29.590  50.510  1.00  0.00           H
ATOM   3907  CB  CYS   251      50.640  30.999  52.202  1.00  0.00           C
ATOM   3908  HB2 CYS   251      49.858  31.655  52.582  1.00  0.00           H
ATOM   3909  HB3 CYS   251      50.828  30.371  53.072  1.00  0.00           H
ATOM   3910  SG  CYS   251      52.156  31.900  51.833  1.00  0.00           S
ATOM   3911  HG  CYS   251      52.790  30.841  51.323  1.00  0.00           H
ATOM   3912  C   CYS   251      48.964  29.353  51.523  1.00  0.00           C
ATOM   3913  O   CYS   251      49.253  28.222  51.795  1.00  0.00           O
ATOM   3914  N   GLU   252      47.773  29.907  51.770  1.00  0.00           N
ATOM   3915  H   GLU   252      47.716  30.834  51.375  1.00  0.00           H
ATOM   3916  CA  GLU   252      46.639  29.295  52.429  1.00  0.00           C
ATOM   3917  HA  GLU   252      45.895  30.038  52.716  1.00  0.00           H
ATOM   3918  CB  GLU   252      45.891  28.367  51.505  1.00  0.00           C
ATOM   3919  HB2 GLU   252      46.538  27.851  50.795  1.00  0.00           H
ATOM   3920  HB3 GLU   252      45.393  27.541  52.014  1.00  0.00           H
ATOM   3921  CG  GLU   252      44.736  28.955  50.705  1.00  0.00           C
ATOM   3922  HG2 GLU   252      45.018  29.908  50.258  1.00  0.00           H
ATOM   3923  HG3 GLU   252      44.478  28.155  50.011  1.00  0.00           H
ATOM   3924  CD  GLU   252      43.447  29.054  51.654  1.00  0.00           C
ATOM   3925  OE1 GLU   252      42.669  30.055  51.549  1.00  0.00           O
ATOM   3926  OE2 GLU   252      43.286  28.201  52.528  1.00  0.00           O
ATOM   3927  C   GLU   252      46.957  28.673  53.847  1.00  0.00           C
ATOM   3928  O   GLU   252      46.594  27.594  54.261  1.00  0.00           O
ATOM   3929  N   TYR   253      47.703  29.462  54.615  1.00  0.00           N
ATOM   3930  H   TYR   253      47.982  30.349  54.223  1.00  0.00           H
ATOM   3931  CA  TYR   253      48.424  29.036  55.817  1.00  0.00           C
ATOM   3932  HA  TYR   253      48.786  28.023  55.643  1.00  0.00           H
ATOM   3933  CB  TYR   253      49.687  29.851  56.191  1.00  0.00           C
ATOM   3934  HB2 TYR   253      50.163  29.364  57.043  1.00  0.00           H
ATOM   3935  HB3 TYR   253      50.468  29.681  55.450  1.00  0.00           H
ATOM   3936  CG  TYR   253      49.643  31.377  56.381  1.00  0.00           C
ATOM   3937  CD1 TYR   253      48.524  32.049  56.928  1.00  0.00           C
ATOM   3938  HD1 TYR   253      47.620  31.483  57.109  1.00  0.00           H
ATOM   3939  CE1 TYR   253      48.663  33.458  57.238  1.00  0.00           C
ATOM   3940  HE1 TYR   253      47.884  33.969  57.784  1.00  0.00           H
ATOM   3941  CZ  TYR   253      49.873  34.083  57.027  1.00  0.00           C
ATOM   3942  OH  TYR   253      49.824  35.457  57.225  1.00  0.00           O
ATOM   3943  HH  TYR   253      48.939  35.757  57.005  1.00  0.00           H
ATOM   3944  CE2 TYR   253      50.934  33.461  56.356  1.00  0.00           C
ATOM   3945  HE2 TYR   253      51.875  33.976  56.240  1.00  0.00           H
ATOM   3946  CD2 TYR   253      50.821  32.093  56.143  1.00  0.00           C
ATOM   3947  HD2 TYR   253      51.684  31.595  55.726  1.00  0.00           H
ATOM   3948  C   TYR   253      47.507  28.926  57.080  1.00  0.00           C
ATOM   3949  O   TYR   253      48.020  28.492  58.134  1.00  0.00           O
ATOM   3950  N   GLY   254      46.215  29.254  56.989  1.00  0.00           N
ATOM   3951  H   GLY   254      45.796  29.555  56.119  1.00  0.00           H
ATOM   3952  CA  GLY   254      45.226  28.979  58.006  1.00  0.00           C
ATOM   3953  HA2 GLY   254      45.431  29.475  58.956  1.00  0.00           H
ATOM   3954  HA3 GLY   254      44.201  29.212  57.718  1.00  0.00           H
ATOM   3955  C   GLY   254      45.192  27.485  58.428  1.00  0.00           C
ATOM   3956  O   GLY   254      44.700  27.141  59.518  1.00  0.00           O
ATOM   3957  N   SER   255      45.662  26.578  57.586  1.00  0.00           N
ATOM   3958  H   SER   255      46.008  26.904  56.694  1.00  0.00           H
ATOM   3959  CA  SER   255      45.903  25.199  57.865  1.00  0.00           C
ATOM   3960  HA  SER   255      45.224  24.846  58.642  1.00  0.00           H
ATOM   3961  CB  SER   255      45.617  24.456  56.537  1.00  0.00           C
ATOM   3962  HB2 SER   255      45.414  23.420  56.808  1.00  0.00           H
ATOM   3963  HB3 SER   255      44.729  24.821  56.020  1.00  0.00           H
ATOM   3964  OG  SER   255      46.658  24.661  55.704  1.00  0.00           O
ATOM   3965  HG  SER   255      47.213  23.896  55.870  1.00  0.00           H
ATOM   3966  C   SER   255      47.267  24.794  58.416  1.00  0.00           C
ATOM   3967  O   SER   255      47.520  23.581  58.361  1.00  0.00           O
ATOM   3968  N   PHE   256      48.052  25.700  58.977  1.00  0.00           N
ATOM   3969  H   PHE   256      47.824  26.672  58.822  1.00  0.00           H
ATOM   3970  CA  PHE   256      49.316  25.468  59.534  1.00  0.00           C
ATOM   3971  HA  PHE   256      49.874  24.826  58.851  1.00  0.00           H
ATOM   3972  CB  PHE   256      50.004  26.824  59.568  1.00  0.00           C
ATOM   3973  HB2 PHE   256      50.227  27.240  58.585  1.00  0.00           H
ATOM   3974  HB3 PHE   256      49.315  27.528  60.037  1.00  0.00           H
ATOM   3975  CG  PHE   256      51.309  26.889  60.327  1.00  0.00           C
ATOM   3976  CD1 PHE   256      52.292  25.835  60.287  1.00  0.00           C
ATOM   3977  HD1 PHE   256      52.161  25.060  59.546  1.00  0.00           H
ATOM   3978  CE1 PHE   256      53.435  25.891  61.061  1.00  0.00           C
ATOM   3979  HE1 PHE   256      54.103  25.044  61.101  1.00  0.00           H
ATOM   3980  CZ  PHE   256      53.682  26.960  61.935  1.00  0.00           C
ATOM   3981  HZ  PHE   256      54.588  26.990  62.522  1.00  0.00           H
ATOM   3982  CE2 PHE   256      52.761  28.019  61.953  1.00  0.00           C
ATOM   3983  HE2 PHE   256      52.913  28.868  62.603  1.00  0.00           H
ATOM   3984  CD2 PHE   256      51.486  27.902  61.287  1.00  0.00           C
ATOM   3985  HD2 PHE   256      50.810  28.744  61.282  1.00  0.00           H
ATOM   3986  C   PHE   256      49.200  24.856  60.916  1.00  0.00           C
ATOM   3987  O   PHE   256      48.230  25.106  61.684  1.00  0.00           O
ATOM   3988  N   ASP   257      50.116  23.988  61.280  1.00  0.00           N
ATOM   3989  H   ASP   257      50.795  23.850  60.545  1.00  0.00           H
ATOM   3990  CA  ASP   257      50.188  23.123  62.482  1.00  0.00           C
ATOM   3991  HA  ASP   257      50.992  22.437  62.214  1.00  0.00           H
ATOM   3992  CB  ASP   257      50.511  23.891  63.768  1.00  0.00           C
ATOM   3993  HB2 ASP   257      51.195  24.672  63.436  1.00  0.00           H
ATOM   3994  HB3 ASP   257      49.583  24.272  64.193  1.00  0.00           H
ATOM   3995  CG  ASP   257      51.211  22.993  64.765  1.00  0.00           C
ATOM   3996  OD1 ASP   257      52.151  22.262  64.324  1.00  0.00           O
ATOM   3997  OD2 ASP   257      50.942  23.073  65.996  1.00  0.00           O
ATOM   3998  C   ASP   257      48.975  22.215  62.624  1.00  0.00           C
ATOM   3999  O   ASP   257      48.687  21.750  63.726  1.00  0.00           O
ATOM   4000  N   ASN   258      48.378  21.803  61.510  1.00  0.00           N
ATOM   4001  H   ASN   258      48.854  22.046  60.654  1.00  0.00           H
ATOM   4002  CA  ASN   258      47.296  20.733  61.437  1.00  0.00           C
ATOM   4003  HA  ASN   258      46.530  21.055  62.141  1.00  0.00           H
ATOM   4004  CB  ASN   258      46.676  20.794  60.062  1.00  0.00           C
ATOM   4005  HB2 ASN   258      47.432  20.924  59.287  1.00  0.00           H
ATOM   4006  HB3 ASN   258      46.243  19.816  59.855  1.00  0.00           H
ATOM   4007  CG  ASN   258      45.495  21.791  59.863  1.00  0.00           C
ATOM   4008  OD1 ASN   258      45.200  22.531  60.796  1.00  0.00           O
ATOM   4009  ND2 ASN   258      44.720  21.572  58.738  1.00  0.00           N
ATOM   4010 HD21 ASN   258      44.986  20.955  57.983  1.00  0.00           H
ATOM   4011 HD22 ASN   258      44.133  22.373  58.554  1.00  0.00           H
ATOM   4012  C   ASN   258      47.688  19.319  61.932  1.00  0.00           C
ATOM   4013  O   ASN   258      46.792  18.422  62.075  1.00  0.00           O
ATOM   4014  N   GLU   259      49.008  19.142  62.080  1.00  0.00           N
ATOM   4015  H   GLU   259      49.665  19.891  61.913  1.00  0.00           H
ATOM   4016  CA  GLU   259      49.575  17.952  62.772  1.00  0.00           C
ATOM   4017  HA  GLU   259      48.881  17.121  62.901  1.00  0.00           H
ATOM   4018  CB  GLU   259      50.812  17.411  62.009  1.00  0.00           C
ATOM   4019  HB2 GLU   259      51.192  16.568  62.587  1.00  0.00           H
ATOM   4020  HB3 GLU   259      50.548  17.007  61.031  1.00  0.00           H
ATOM   4021  CG  GLU   259      51.951  18.390  61.902  1.00  0.00           C
ATOM   4022  HG2 GLU   259      51.999  19.000  62.804  1.00  0.00           H
ATOM   4023  HG3 GLU   259      52.870  17.816  61.786  1.00  0.00           H
ATOM   4024  CD  GLU   259      51.771  19.183  60.624  1.00  0.00           C
ATOM   4025  OE1 GLU   259      51.359  20.366  60.703  1.00  0.00           O
ATOM   4026  OE2 GLU   259      51.995  18.692  59.485  1.00  0.00           O
ATOM   4027  C   GLU   259      49.972  18.203  64.248  1.00  0.00           C
ATOM   4028  O   GLU   259      50.187  17.195  64.927  1.00  0.00           O
ATOM   4029  N   HID   260      49.968  19.457  64.763  1.00  0.00           N
ATOM   4030  H   HID   260      49.402  20.116  64.248  1.00  0.00           H
ATOM   4031  CA  HID   260      50.035  19.809  66.173  1.00  0.00           C
ATOM   4032  HA  HID   260      49.918  20.893  66.169  1.00  0.00           H
ATOM   4033  CB  HID   260      48.884  19.320  67.047  1.00  0.00           C
ATOM   4034  HB2 HID   260      48.968  18.265  67.310  1.00  0.00           H
ATOM   4035  HB3 HID   260      48.858  19.736  68.053  1.00  0.00           H
ATOM   4036  CG  HID   260      47.464  19.465  66.432  1.00  0.00           C
ATOM   4037  ND1 HID   260      47.029  20.437  65.567  1.00  0.00           N
ATOM   4038  HD1 HID   260      47.386  21.356  65.350  1.00  0.00           H
ATOM   4039  CE1 HID   260      45.937  19.997  64.995  1.00  0.00           C
ATOM   4040  HE1 HID   260      45.302  20.578  64.343  1.00  0.00           H
ATOM   4041  NE2 HID   260      45.708  18.683  65.287  1.00  0.00           N
ATOM   4042  CD2 HID   260      46.754  18.302  66.188  1.00  0.00           C
ATOM   4043  HD2 HID   260      46.910  17.286  66.516  1.00  0.00           H
ATOM   4044  C   HID   260      51.397  19.549  66.795  1.00  0.00           C
ATOM   4045  O   HID   260      51.616  18.578  67.518  1.00  0.00           O
ATOM   4046  N   VAL   261      52.354  20.417  66.536  1.00  0.00           N
ATOM   4047  H   VAL   261      52.120  21.163  65.896  1.00  0.00           H
ATOM   4048  CA  VAL   261      53.760  20.266  66.851  1.00  0.00           C
ATOM   4049  HA  VAL   261      53.791  19.445  67.568  1.00  0.00           H
ATOM   4050  CB  VAL   261      54.618  19.971  65.567  1.00  0.00           C
ATOM   4051  HB  VAL   261      54.347  20.702  64.806  1.00  0.00           H
ATOM   4052  CG1 VAL   261      56.151  19.925  65.691  1.00  0.00           C
ATOM   4053 HG11 VAL   261      56.499  20.701  66.372  1.00  0.00           H
ATOM   4054 HG12 VAL   261      56.543  18.976  66.054  1.00  0.00           H
ATOM   4055 HG13 VAL   261      56.476  20.091  64.664  1.00  0.00           H
ATOM   4056  CG2 VAL   261      54.226  18.612  65.091  1.00  0.00           C
ATOM   4057 HG21 VAL   261      54.532  17.840  65.796  1.00  0.00           H
ATOM   4058 HG22 VAL   261      54.684  18.440  64.118  1.00  0.00           H
ATOM   4059 HG23 VAL   261      53.152  18.553  64.911  1.00  0.00           H
ATOM   4060  C   VAL   261      54.298  21.465  67.533  1.00  0.00           C
ATOM   4061  O   VAL   261      54.750  21.283  68.661  1.00  0.00           O
ATOM   4062  N   VAL   262      54.289  22.663  66.924  1.00  0.00           N
ATOM   4063  H   VAL   262      53.858  22.689  66.010  1.00  0.00           H
ATOM   4064  CA  VAL   262      54.843  23.856  67.567  1.00  0.00           C
ATOM   4065  HA  VAL   262      55.527  23.614  68.380  1.00  0.00           H
ATOM   4066  CB  VAL   262      55.625  24.654  66.447  1.00  0.00           C
ATOM   4067  HB  VAL   262      55.961  25.570  66.932  1.00  0.00           H
ATOM   4068  CG1 VAL   262      56.867  23.971  65.934  1.00  0.00           C
ATOM   4069 HG11 VAL   262      57.522  24.698  65.455  1.00  0.00           H
ATOM   4070 HG12 VAL   262      57.396  23.516  66.771  1.00  0.00           H
ATOM   4071 HG13 VAL   262      56.599  23.126  65.299  1.00  0.00           H
ATOM   4072  CG2 VAL   262      54.785  24.939  65.153  1.00  0.00           C
ATOM   4073 HG21 VAL   262      53.960  25.549  65.523  1.00  0.00           H
ATOM   4074 HG22 VAL   262      54.445  24.022  64.671  1.00  0.00           H
ATOM   4075 HG23 VAL   262      55.404  25.556  64.501  1.00  0.00           H
ATOM   4076  C   VAL   262      53.924  24.857  68.219  1.00  0.00           C
ATOM   4077  O   VAL   262      54.379  25.573  69.103  1.00  0.00           O
ATOM   4078  N   LEU   263      52.622  24.843  68.027  1.00  0.00           N
ATOM   4079  H   LEU   263      52.286  24.183  67.340  1.00  0.00           H
ATOM   4080  CA  LEU   263      51.776  25.866  68.468  1.00  0.00           C
ATOM   4081  HA  LEU   263      52.298  26.821  68.538  1.00  0.00           H
ATOM   4082  CB  LEU   263      50.560  26.028  67.494  1.00  0.00           C
ATOM   4083  HB2 LEU   263      50.090  25.073  67.259  1.00  0.00           H
ATOM   4084  HB3 LEU   263      49.792  26.612  68.002  1.00  0.00           H
ATOM   4085  CG  LEU   263      50.811  26.739  66.178  1.00  0.00           C
ATOM   4086  HG  LEU   263      51.411  26.246  65.413  1.00  0.00           H
ATOM   4087  CD1 LEU   263      49.320  26.778  65.614  1.00  0.00           C
ATOM   4088 HD11 LEU   263      49.396  27.164  64.596  1.00  0.00           H
ATOM   4089 HD12 LEU   263      48.657  27.462  66.145  1.00  0.00           H
ATOM   4090 HD13 LEU   263      48.835  25.812  65.469  1.00  0.00           H
ATOM   4091  CD2 LEU   263      51.351  28.157  66.311  1.00  0.00           C
ATOM   4092 HD21 LEU   263      51.041  28.692  65.413  1.00  0.00           H
ATOM   4093 HD22 LEU   263      50.946  28.628  67.206  1.00  0.00           H
ATOM   4094 HD23 LEU   263      52.426  28.018  66.427  1.00  0.00           H
ATOM   4095  C   LEU   263      51.289  25.637  69.924  1.00  0.00           C
ATOM   4096  O   LEU   263      50.663  24.601  70.231  1.00  0.00           O
ATOM   4097  N   PRO   264      51.336  26.598  70.864  1.00  0.00           N
ATOM   4098  CD  PRO   264      51.894  27.882  70.692  1.00  0.00           C
ATOM   4099  HD2 PRO   264      51.306  28.506  70.021  1.00  0.00           H
ATOM   4100  HD3 PRO   264      52.905  27.783  70.294  1.00  0.00           H
ATOM   4101  CG  PRO   264      52.128  28.490  72.086  1.00  0.00           C
ATOM   4102  HG2 PRO   264      51.337  29.160  72.423  1.00  0.00           H
ATOM   4103  HG3 PRO   264      53.040  29.078  72.191  1.00  0.00           H
ATOM   4104  CB  PRO   264      52.301  27.297  72.954  1.00  0.00           C
ATOM   4105  HB2 PRO   264      52.039  27.415  74.006  1.00  0.00           H
ATOM   4106  HB3 PRO   264      53.322  26.919  72.913  1.00  0.00           H
ATOM   4107  CA  PRO   264      51.285  26.359  72.303  1.00  0.00           C
ATOM   4108  HA  PRO   264      51.575  25.330  72.511  1.00  0.00           H
ATOM   4109  C   PRO   264      49.789  26.535  72.650  1.00  0.00           C
ATOM   4110  O   PRO   264      49.458  27.380  73.475  1.00  0.00           O
ATOM   4111  N   ARG   265      48.823  25.861  72.031  1.00  0.00           N
ATOM   4112  H   ARG   265      49.190  25.265  71.303  1.00  0.00           H
ATOM   4113  CA  ARG   265      47.373  25.977  72.284  1.00  0.00           C
ATOM   4114  HA  ARG   265      47.159  27.019  72.047  1.00  0.00           H
ATOM   4115  CB  ARG   265      46.559  24.901  71.484  1.00  0.00           C
ATOM   4116  HB2 ARG   265      46.937  23.909  71.735  1.00  0.00           H
ATOM   4117  HB3 ARG   265      45.482  24.938  71.648  1.00  0.00           H
ATOM   4118  CG  ARG   265      46.821  25.076  70.000  1.00  0.00           C
ATOM   4119  HG2 ARG   265      46.772  26.134  69.743  1.00  0.00           H
ATOM   4120  HG3 ARG   265      47.824  24.779  69.694  1.00  0.00           H
ATOM   4121  CD  ARG   265      45.898  24.220  69.140  1.00  0.00           C
ATOM   4122  HD2 ARG   265      44.921  24.447  69.568  1.00  0.00           H
ATOM   4123  HD3 ARG   265      45.841  24.459  68.078  1.00  0.00           H
ATOM   4124  NE  ARG   265      46.269  22.771  69.334  1.00  0.00           N
ATOM   4125  HE  ARG   265      47.193  22.595  69.702  1.00  0.00           H
ATOM   4126  CZ  ARG   265      45.541  21.760  68.897  1.00  0.00           C
ATOM   4127  NH1 ARG   265      44.327  21.915  68.410  1.00  0.00           N
ATOM   4128 HH11 ARG   265      44.049  22.869  68.235  1.00  0.00           H
ATOM   4129 HH12 ARG   265      43.751  21.112  68.196  1.00  0.00           H
ATOM   4130  NH2 ARG   265      45.879  20.567  69.174  1.00  0.00           N
ATOM   4131 HH21 ARG   265      46.575  20.432  69.893  1.00  0.00           H
ATOM   4132 HH22 ARG   265      45.215  19.836  68.958  1.00  0.00           H
ATOM   4133  C   ARG   265      47.041  25.689  73.791  1.00  0.00           C
ATOM   4134  O   ARG   265      47.825  25.104  74.489  1.00  0.00           O
ATOM   4135  N   THR   266      45.939  26.182  74.259  1.00  0.00           N
ATOM   4136  H   THR   266      45.520  26.748  73.535  1.00  0.00           H
ATOM   4137  CA  THR   266      45.487  26.135  75.653  1.00  0.00           C
ATOM   4138  HA  THR   266      46.164  25.502  76.225  1.00  0.00           H
ATOM   4139  CB  THR   266      45.294  27.488  76.246  1.00  0.00           C
ATOM   4140  HB  THR   266      44.939  27.384  77.272  1.00  0.00           H
ATOM   4141  CG2 THR   266      46.572  28.272  76.420  1.00  0.00           C
ATOM   4142 HG21 THR   266      47.162  27.934  77.272  1.00  0.00           H
ATOM   4143 HG22 THR   266      46.172  29.265  76.624  1.00  0.00           H
ATOM   4144 HG23 THR   266      47.177  28.243  75.514  1.00  0.00           H
ATOM   4145  OG1 THR   266      44.195  28.208  75.682  1.00  0.00           O
ATOM   4146  HG1 THR   266      44.398  28.405  74.765  1.00  0.00           H
ATOM   4147  C   THR   266      44.166  25.311  75.739  1.00  0.00           C
ATOM   4148  O   THR   266      43.499  25.074  74.705  1.00  0.00           O
ATOM   4149  N   LYS   267      43.664  24.948  76.939  1.00  0.00           N
ATOM   4150  H   LYS   267      44.331  25.014  77.695  1.00  0.00           H
ATOM   4151  CA  LYS   267      42.390  24.187  77.148  1.00  0.00           C
ATOM   4152  HA  LYS   267      42.611  23.261  76.616  1.00  0.00           H
ATOM   4153  CB  LYS   267      42.191  23.985  78.651  1.00  0.00           C
ATOM   4154  HB2 LYS   267      41.441  23.231  78.888  1.00  0.00           H
ATOM   4155  HB3 LYS   267      43.075  23.625  79.178  1.00  0.00           H
ATOM   4156  CG  LYS   267      41.854  25.221  79.491  1.00  0.00           C
ATOM   4157  HG2 LYS   267      42.645  25.967  79.412  1.00  0.00           H
ATOM   4158  HG3 LYS   267      40.939  25.675  79.113  1.00  0.00           H
ATOM   4159  CD  LYS   267      41.534  24.869  80.943  1.00  0.00           C
ATOM   4160  HD2 LYS   267      40.841  24.031  80.861  1.00  0.00           H
ATOM   4161  HD3 LYS   267      42.443  24.482  81.402  1.00  0.00           H
ATOM   4162  CE  LYS   267      41.044  26.149  81.725  1.00  0.00           C
ATOM   4163  HE2 LYS   267      41.687  27.015  81.560  1.00  0.00           H
ATOM   4164  HE3 LYS   267      40.101  26.457  81.272  1.00  0.00           H
ATOM   4165  NZ  LYS   267      40.933  26.025  83.196  1.00  0.00           N
ATOM   4166  HZ1 LYS   267      40.524  25.132  83.434  1.00  0.00           H
ATOM   4167  HZ2 LYS   267      40.360  26.804  83.487  1.00  0.00           H
ATOM   4168  HZ3 LYS   267      41.794  26.081  83.720  1.00  0.00           H
ATOM   4169  C   LYS   267      41.125  24.775  76.566  1.00  0.00           C
ATOM   4170  O   LYS   267      40.216  24.025  76.088  1.00  0.00           O
ATOM   4171  N   TYR   268      41.014  26.112  76.571  1.00  0.00           N
ATOM   4172  H   TYR   268      41.556  26.702  77.187  1.00  0.00           H
ATOM   4173  CA  TYR   268      39.956  26.913  75.901  1.00  0.00           C
ATOM   4174  HA  TYR   268      38.953  26.594  76.185  1.00  0.00           H
ATOM   4175  CB  TYR   268      40.134  28.412  76.151  1.00  0.00           C
ATOM   4176  HB2 TYR   268      41.023  28.693  75.585  1.00  0.00           H
ATOM   4177  HB3 TYR   268      39.305  28.958  75.700  1.00  0.00           H
ATOM   4178  CG  TYR   268      40.326  28.802  77.662  1.00  0.00           C
ATOM   4179  CD1 TYR   268      39.342  28.383  78.593  1.00  0.00           C
ATOM   4180  HD1 TYR   268      38.435  27.891  78.274  1.00  0.00           H
ATOM   4181  CE1 TYR   268      39.601  28.607  79.943  1.00  0.00           C
ATOM   4182  HE1 TYR   268      38.893  28.325  80.709  1.00  0.00           H
ATOM   4183  CZ  TYR   268      40.796  29.196  80.415  1.00  0.00           C
ATOM   4184  OH  TYR   268      41.099  29.292  81.718  1.00  0.00           O
ATOM   4185  HH  TYR   268      40.384  29.045  82.308  1.00  0.00           H
ATOM   4186  CE2 TYR   268      41.800  29.437  79.482  1.00  0.00           C
ATOM   4187  HE2 TYR   268      42.755  29.877  79.727  1.00  0.00           H
ATOM   4188  CD2 TYR   268      41.576  29.249  78.084  1.00  0.00           C
ATOM   4189  HD2 TYR   268      42.370  29.484  77.391  1.00  0.00           H
ATOM   4190  C   TYR   268      39.933  26.583  74.348  1.00  0.00           C
ATOM   4191  O   TYR   268      38.852  26.441  73.781  1.00  0.00           O
ATOM   4192  N   ASP   269      41.172  26.456  73.754  1.00  0.00           N
ATOM   4193  H   ASP   269      41.984  26.506  74.354  1.00  0.00           H
ATOM   4194  CA  ASP   269      41.501  26.252  72.352  1.00  0.00           C
ATOM   4195  HA  ASP   269      40.821  26.831  71.728  1.00  0.00           H
ATOM   4196  CB  ASP   269      42.887  26.672  71.944  1.00  0.00           C
ATOM   4197  HB2 ASP   269      43.644  25.941  72.230  1.00  0.00           H
ATOM   4198  HB3 ASP   269      42.885  26.592  70.856  1.00  0.00           H
ATOM   4199  CG  ASP   269      43.379  28.090  72.303  1.00  0.00           C
ATOM   4200  OD1 ASP   269      42.953  29.094  71.671  1.00  0.00           O
ATOM   4201  OD2 ASP   269      44.347  28.157  73.052  1.00  0.00           O
ATOM   4202  C   ASP   269      41.232  24.773  71.933  1.00  0.00           C
ATOM   4203  O   ASP   269      40.522  24.563  70.943  1.00  0.00           O
ATOM   4204  N   ILE   270      41.646  23.784  72.765  1.00  0.00           N
ATOM   4205  H   ILE   270      42.295  23.981  73.512  1.00  0.00           H
ATOM   4206  CA  ILE   270      41.392  22.383  72.555  1.00  0.00           C
ATOM   4207  HA  ILE   270      41.754  22.003  71.600  1.00  0.00           H
ATOM   4208  CB  ILE   270      42.031  21.612  73.670  1.00  0.00           C
ATOM   4209  HB  ILE   270      41.587  21.850  74.636  1.00  0.00           H
ATOM   4210  CG2 ILE   270      41.617  20.159  73.537  1.00  0.00           C
ATOM   4211 HG21 ILE   270      42.250  19.470  74.095  1.00  0.00           H
ATOM   4212 HG22 ILE   270      41.767  19.956  72.477  1.00  0.00           H
ATOM   4213 HG23 ILE   270      40.601  19.862  73.799  1.00  0.00           H
ATOM   4214  CG1 ILE   270      43.607  21.728  73.789  1.00  0.00           C
ATOM   4215 HG12 ILE   270      43.836  22.711  74.198  1.00  0.00           H
ATOM   4216 HG13 ILE   270      43.886  21.084  74.624  1.00  0.00           H
ATOM   4217  CD1 ILE   270      44.414  21.483  72.508  1.00  0.00           C
ATOM   4218 HD11 ILE   270      45.482  21.444  72.722  1.00  0.00           H
ATOM   4219 HD12 ILE   270      44.243  22.272  71.776  1.00  0.00           H
ATOM   4220 HD13 ILE   270      44.058  20.571  72.030  1.00  0.00           H
ATOM   4221  C   ILE   270      39.796  22.085  72.561  1.00  0.00           C
ATOM   4222  O   ILE   270      39.229  21.401  71.710  1.00  0.00           O
ATOM   4223  N   THR   271      39.115  22.757  73.519  1.00  0.00           N
ATOM   4224  H   THR   271      39.691  23.357  74.093  1.00  0.00           H
ATOM   4225  CA  THR   271      37.642  22.887  73.526  1.00  0.00           C
ATOM   4226  HA  THR   271      37.298  21.853  73.503  1.00  0.00           H
ATOM   4227  CB  THR   271      37.107  23.439  74.858  1.00  0.00           C
ATOM   4228  HB  THR   271      37.514  24.438  75.010  1.00  0.00           H
ATOM   4229  CG2 THR   271      35.631  23.556  75.150  1.00  0.00           C
ATOM   4230 HG21 THR   271      35.483  23.804  76.201  1.00  0.00           H
ATOM   4231 HG22 THR   271      35.187  22.575  74.981  1.00  0.00           H
ATOM   4232 HG23 THR   271      35.280  24.309  74.446  1.00  0.00           H
ATOM   4233  OG1 THR   271      37.681  22.637  75.910  1.00  0.00           O
ATOM   4234  HG1 THR   271      38.476  23.105  76.176  1.00  0.00           H
ATOM   4235  C   THR   271      36.999  23.636  72.318  1.00  0.00           C
ATOM   4236  O   THR   271      36.088  22.986  71.729  1.00  0.00           O
ATOM   4237  N   ILE   272      37.464  24.812  71.861  1.00  0.00           N
ATOM   4238  H   ILE   272      38.002  25.408  72.473  1.00  0.00           H
ATOM   4239  CA  ILE   272      36.942  25.399  70.613  1.00  0.00           C
ATOM   4240  HA  ILE   272      35.856  25.480  70.626  1.00  0.00           H
ATOM   4241  CB  ILE   272      37.694  26.734  70.450  1.00  0.00           C
ATOM   4242  HB  ILE   272      38.775  26.639  70.554  1.00  0.00           H
ATOM   4243  CG2 ILE   272      37.514  27.416  69.052  1.00  0.00           C
ATOM   4244 HG21 ILE   272      38.159  28.277  68.878  1.00  0.00           H
ATOM   4245 HG22 ILE   272      36.511  27.830  68.953  1.00  0.00           H
ATOM   4246 HG23 ILE   272      37.620  26.775  68.177  1.00  0.00           H
ATOM   4247  CG1 ILE   272      37.218  27.780  71.451  1.00  0.00           C
ATOM   4248 HG12 ILE   272      36.387  28.378  71.078  1.00  0.00           H
ATOM   4249 HG13 ILE   272      36.830  27.378  72.388  1.00  0.00           H
ATOM   4250  CD1 ILE   272      38.387  28.801  71.693  1.00  0.00           C
ATOM   4251 HD11 ILE   272      39.234  28.191  72.005  1.00  0.00           H
ATOM   4252 HD12 ILE   272      38.142  29.478  72.512  1.00  0.00           H
ATOM   4253 HD13 ILE   272      38.700  29.254  70.752  1.00  0.00           H
ATOM   4254  C   ILE   272      37.094  24.582  69.375  1.00  0.00           C
ATOM   4255  O   ILE   272      36.299  24.689  68.451  1.00  0.00           O
ATOM   4256  N   ASP   273      38.183  23.774  69.300  1.00  0.00           N
ATOM   4257  H   ASP   273      38.880  23.796  70.031  1.00  0.00           H
ATOM   4258  CA  ASP   273      38.532  22.988  68.106  1.00  0.00           C
ATOM   4259  HA  ASP   273      38.451  23.593  67.203  1.00  0.00           H
ATOM   4260  CB  ASP   273      39.909  22.356  68.330  1.00  0.00           C
ATOM   4261  HB2 ASP   273      40.749  23.045  68.425  1.00  0.00           H
ATOM   4262  HB3 ASP   273      39.831  21.907  69.319  1.00  0.00           H
ATOM   4263  CG  ASP   273      40.153  21.266  67.275  1.00  0.00           C
ATOM   4264  OD1 ASP   273      40.377  21.702  66.134  1.00  0.00           O
ATOM   4265  OD2 ASP   273      40.044  20.079  67.545  1.00  0.00           O
ATOM   4266  C   ASP   273      37.451  21.857  67.922  1.00  0.00           C
ATOM   4267  O   ASP   273      37.036  21.557  66.746  1.00  0.00           O
ATOM   4268  N   GLU   274      37.030  21.311  69.054  1.00  0.00           N
ATOM   4269  H   GLU   274      37.590  21.490  69.874  1.00  0.00           H
ATOM   4270  CA  GLU   274      36.000  20.280  69.089  1.00  0.00           C
ATOM   4271  HA  GLU   274      36.244  19.531  68.334  1.00  0.00           H
ATOM   4272  CB  GLU   274      36.123  19.639  70.459  1.00  0.00           C
ATOM   4273  HB2 GLU   274      37.174  19.467  70.695  1.00  0.00           H
ATOM   4274  HB3 GLU   274      35.854  20.359  71.231  1.00  0.00           H
ATOM   4275  CG  GLU   274      35.423  18.349  70.780  1.00  0.00           C
ATOM   4276  HG2 GLU   274      34.360  18.588  70.812  1.00  0.00           H
ATOM   4277  HG3 GLU   274      35.529  17.516  70.085  1.00  0.00           H
ATOM   4278  CD  GLU   274      35.830  17.830  72.168  1.00  0.00           C
ATOM   4279  OE1 GLU   274      37.011  17.457  72.277  1.00  0.00           O
ATOM   4280  OE2 GLU   274      34.969  17.709  73.056  1.00  0.00           O
ATOM   4281  C   GLU   274      34.581  20.823  68.777  1.00  0.00           C
ATOM   4282  O   GLU   274      33.728  20.091  68.276  1.00  0.00           O
ATOM   4283  N   GLU   275      34.279  22.055  69.091  1.00  0.00           N
ATOM   4284  H   GLU   275      35.050  22.611  69.433  1.00  0.00           H
ATOM   4285  CA  GLU   275      33.050  22.704  68.653  1.00  0.00           C
ATOM   4286  HA  GLU   275      32.189  22.035  68.670  1.00  0.00           H
ATOM   4287  CB  GLU   275      32.811  23.872  69.660  1.00  0.00           C
ATOM   4288  HB2 GLU   275      32.962  23.526  70.683  1.00  0.00           H
ATOM   4289  HB3 GLU   275      33.557  24.622  69.393  1.00  0.00           H
ATOM   4290  CG  GLU   275      31.457  24.578  69.702  1.00  0.00           C
ATOM   4291  HG2 GLU   275      31.547  25.212  70.583  1.00  0.00           H
ATOM   4292  HG3 GLU   275      31.353  25.095  68.747  1.00  0.00           H
ATOM   4293  CD  GLU   275      30.258  23.619  69.844  1.00  0.00           C
ATOM   4294  OE1 GLU   275      29.110  23.977  69.453  1.00  0.00           O
ATOM   4295  OE2 GLU   275      30.380  22.498  70.446  1.00  0.00           O
ATOM   4296  C   GLU   275      33.013  23.230  67.172  1.00  0.00           C
ATOM   4297  O   GLU   275      31.899  23.479  66.710  1.00  0.00           O
ATOM   4298  N   SER   276      34.145  23.402  66.550  1.00  0.00           N
ATOM   4299  H   SER   276      34.940  23.574  67.149  1.00  0.00           H
ATOM   4300  CA  SER   276      34.199  23.843  65.193  1.00  0.00           C
ATOM   4301  HA  SER   276      33.657  24.786  65.139  1.00  0.00           H
ATOM   4302  CB  SER   276      35.643  24.125  64.878  1.00  0.00           C
ATOM   4303  HB2 SER   276      35.730  24.868  64.087  1.00  0.00           H
ATOM   4304  HB3 SER   276      36.156  24.494  65.767  1.00  0.00           H
ATOM   4305  OG  SER   276      36.267  22.864  64.617  1.00  0.00           O
ATOM   4306  HG  SER   276      36.256  22.394  65.454  1.00  0.00           H
ATOM   4307  C   SER   276      33.648  22.793  64.155  1.00  0.00           C
ATOM   4308  O   SER   276      33.353  21.639  64.536  1.00  0.00           O
ATOM   4309  N   PRO   277      33.645  23.223  62.889  1.00  0.00           N
ATOM   4310  CD  PRO   277      33.504  24.596  62.429  1.00  0.00           C
ATOM   4311  HD2 PRO   277      34.464  25.026  62.143  1.00  0.00           H
ATOM   4312  HD3 PRO   277      33.028  25.286  63.124  1.00  0.00           H
ATOM   4313  CG  PRO   277      32.731  24.545  61.089  1.00  0.00           C
ATOM   4314  HG2 PRO   277      33.086  25.447  60.589  1.00  0.00           H
ATOM   4315  HG3 PRO   277      31.655  24.578  61.257  1.00  0.00           H
ATOM   4316  CB  PRO   277      33.317  23.305  60.524  1.00  0.00           C
ATOM   4317  HB2 PRO   277      34.283  23.549  60.081  1.00  0.00           H
ATOM   4318  HB3 PRO   277      32.590  22.912  59.812  1.00  0.00           H
ATOM   4319  CA  PRO   277      33.298  22.369  61.733  1.00  0.00           C
ATOM   4320  HA  PRO   277      32.281  21.985  61.810  1.00  0.00           H
ATOM   4321  C   PRO   277      34.256  21.182  61.426  1.00  0.00           C
ATOM   4322  O   PRO   277      33.808  20.134  60.962  1.00  0.00           O
ATOM   4323  N   ARG   278      35.561  21.374  61.647  1.00  0.00           N
ATOM   4324  H   ARG   278      35.875  22.208  62.123  1.00  0.00           H
ATOM   4325  CA  ARG   278      36.527  20.394  61.396  1.00  0.00           C
ATOM   4326  HA  ARG   278      36.116  19.385  61.367  1.00  0.00           H
ATOM   4327  CB  ARG   278      37.396  20.706  60.139  1.00  0.00           C
ATOM   4328  HB2 ARG   278      37.757  21.734  60.179  1.00  0.00           H
ATOM   4329  HB3 ARG   278      38.236  20.012  60.101  1.00  0.00           H
ATOM   4330  CG  ARG   278      36.631  20.633  58.855  1.00  0.00           C
ATOM   4331  HG2 ARG   278      35.915  21.456  58.844  1.00  0.00           H
ATOM   4332  HG3 ARG   278      37.345  20.818  58.052  1.00  0.00           H
ATOM   4333  CD  ARG   278      35.983  19.240  58.564  1.00  0.00           C
ATOM   4334  HD2 ARG   278      36.731  18.450  58.493  1.00  0.00           H
ATOM   4335  HD3 ARG   278      35.260  19.008  59.347  1.00  0.00           H
ATOM   4336  NE  ARG   278      35.300  19.165  57.239  1.00  0.00           N
ATOM   4337  HE  ARG   278      35.814  18.752  56.473  1.00  0.00           H
ATOM   4338  CZ  ARG   278      34.071  19.483  56.997  1.00  0.00           C
ATOM   4339  NH1 ARG   278      33.340  20.080  57.878  1.00  0.00           N
ATOM   4340 HH11 ARG   278      33.784  20.395  58.729  1.00  0.00           H
ATOM   4341 HH12 ARG   278      32.408  20.333  57.581  1.00  0.00           H
ATOM   4342  NH2 ARG   278      33.559  19.257  55.803  1.00  0.00           N
ATOM   4343 HH21 ARG   278      34.182  18.922  55.082  1.00  0.00           H
ATOM   4344 HH22 ARG   278      32.557  19.357  55.711  1.00  0.00           H
ATOM   4345  C   ARG   278      37.550  20.272  62.615  1.00  0.00           C
ATOM   4346  O   ARG   278      38.598  20.952  62.651  1.00  0.00           O
ATOM   4347  N   PRO   279      37.244  19.418  63.610  1.00  0.00           N
ATOM   4348  CD  PRO   279      35.991  18.776  63.928  1.00  0.00           C
ATOM   4349  HD2 PRO   279      35.878  17.861  63.344  1.00  0.00           H
ATOM   4350  HD3 PRO   279      35.180  19.468  63.706  1.00  0.00           H
ATOM   4351  CG  PRO   279      36.088  18.438  65.377  1.00  0.00           C
ATOM   4352  HG2 PRO   279      35.495  17.532  65.503  1.00  0.00           H
ATOM   4353  HG3 PRO   279      35.680  19.308  65.893  1.00  0.00           H
ATOM   4354  CB  PRO   279      37.530  18.190  65.733  1.00  0.00           C
ATOM   4355  HB2 PRO   279      37.743  17.147  65.501  1.00  0.00           H
ATOM   4356  HB3 PRO   279      37.831  18.565  66.711  1.00  0.00           H
ATOM   4357  CA  PRO   279      38.166  19.225  64.745  1.00  0.00           C
ATOM   4358  HA  PRO   279      38.314  20.109  65.366  1.00  0.00           H
ATOM   4359  C   PRO   279      39.582  18.721  64.305  1.00  0.00           C
ATOM   4360  O   PRO   279      39.817  17.971  63.412  1.00  0.00           O
ATOM   4361  N   GLY   280      40.590  19.145  64.996  1.00  0.00           N
ATOM   4362  H   GLY   280      40.308  19.855  65.656  1.00  0.00           H
ATOM   4363  CA  GLY   280      42.088  18.925  64.845  1.00  0.00           C
ATOM   4364  HA2 GLY   280      42.510  19.561  65.623  1.00  0.00           H
ATOM   4365  HA3 GLY   280      42.332  17.885  65.062  1.00  0.00           H
ATOM   4366  C   GLY   280      42.738  19.344  63.493  1.00  0.00           C
ATOM   4367  O   GLY   280      43.790  18.904  63.142  1.00  0.00           O
ATOM   4368  N   GLN   281      42.077  20.327  62.856  1.00  0.00           N
ATOM   4369  H   GLN   281      41.323  20.749  63.380  1.00  0.00           H
ATOM   4370  CA  GLN   281      42.235  21.079  61.600  1.00  0.00           C
ATOM   4371  HA  GLN   281      43.243  20.978  61.196  1.00  0.00           H
ATOM   4372  CB  GLN   281      41.359  20.544  60.540  1.00  0.00           C
ATOM   4373  HB2 GLN   281      40.353  20.738  60.911  1.00  0.00           H
ATOM   4374  HB3 GLN   281      41.513  21.114  59.624  1.00  0.00           H
ATOM   4375  CG  GLN   281      41.375  19.119  60.217  1.00  0.00           C
ATOM   4376  HG2 GLN   281      41.211  18.504  61.102  1.00  0.00           H
ATOM   4377  HG3 GLN   281      40.516  18.905  59.580  1.00  0.00           H
ATOM   4378  CD  GLN   281      42.654  18.842  59.462  1.00  0.00           C
ATOM   4379  OE1 GLN   281      42.807  18.720  58.297  1.00  0.00           O
ATOM   4380  NE2 GLN   281      43.758  18.616  60.145  1.00  0.00           N
ATOM   4381 HE21 GLN   281      44.565  18.340  59.606  1.00  0.00           H
ATOM   4382 HE22 GLN   281      43.652  18.507  61.144  1.00  0.00           H
ATOM   4383  C   GLN   281      42.004  22.602  61.793  1.00  0.00           C
ATOM   4384  O   GLN   281      41.510  23.112  62.843  1.00  0.00           O
ATOM   4385  N   GLN   282      42.315  23.380  60.827  1.00  0.00           N
ATOM   4386  H   GLN   282      42.787  22.923  60.060  1.00  0.00           H
ATOM   4387  CA  GLN   282      42.384  24.867  60.726  1.00  0.00           C
ATOM   4388  HA  GLN   282      43.074  25.029  59.898  1.00  0.00           H
ATOM   4389  CB  GLN   282      41.010  25.475  60.555  1.00  0.00           C
ATOM   4390  HB2 GLN   282      40.379  25.386  61.440  1.00  0.00           H
ATOM   4391  HB3 GLN   282      41.200  26.547  60.544  1.00  0.00           H
ATOM   4392  CG  GLN   282      40.319  24.929  59.309  1.00  0.00           C
ATOM   4393  HG2 GLN   282      40.835  25.386  58.465  1.00  0.00           H
ATOM   4394  HG3 GLN   282      40.327  23.838  59.331  1.00  0.00           H
ATOM   4395  CD  GLN   282      38.850  25.326  59.069  1.00  0.00           C
ATOM   4396  OE1 GLN   282      37.939  24.536  58.966  1.00  0.00           O
ATOM   4397  NE2 GLN   282      38.498  26.604  58.956  1.00  0.00           N
ATOM   4398 HE21 GLN   282      37.552  26.810  58.666  1.00  0.00           H
ATOM   4399 HE22 GLN   282      39.197  27.320  59.095  1.00  0.00           H
ATOM   4400  C   GLN   282      43.146  25.498  61.969  1.00  0.00           C
ATOM   4401  O   GLN   282      42.691  26.374  62.639  1.00  0.00           O
ATOM   4402  N   THR   283      44.209  24.842  62.473  1.00  0.00           N
ATOM   4403  H   THR   283      44.462  24.063  61.883  1.00  0.00           H
ATOM   4404  CA  THR   283      44.781  25.012  63.824  1.00  0.00           C
ATOM   4405  HA  THR   283      44.044  24.894  64.617  1.00  0.00           H
ATOM   4406  CB  THR   283      45.903  23.971  64.069  1.00  0.00           C
ATOM   4407  HB  THR   283      46.759  24.228  63.444  1.00  0.00           H
ATOM   4408  CG2 THR   283      46.520  23.950  65.490  1.00  0.00           C
ATOM   4409 HG21 THR   283      45.832  23.422  66.150  1.00  0.00           H
ATOM   4410 HG22 THR   283      46.790  24.955  65.813  1.00  0.00           H
ATOM   4411 HG23 THR   283      47.450  23.387  65.406  1.00  0.00           H
ATOM   4412  OG1 THR   283      45.432  22.711  63.658  1.00  0.00           O
ATOM   4413  HG1 THR   283      45.528  22.622  62.707  1.00  0.00           H
ATOM   4414  C   THR   283      45.375  26.406  63.943  1.00  0.00           C
ATOM   4415  O   THR   283      45.199  27.113  64.934  1.00  0.00           O
ATOM   4416  N   PHE   284      46.080  26.872  62.892  1.00  0.00           N
ATOM   4417  H   PHE   284      46.230  26.310  62.066  1.00  0.00           H
ATOM   4418  CA  PHE   284      46.616  28.227  62.908  1.00  0.00           C
ATOM   4419  HA  PHE   284      47.153  28.469  63.827  1.00  0.00           H
ATOM   4420  CB  PHE   284      47.744  28.459  61.882  1.00  0.00           C
ATOM   4421  HB2 PHE   284      48.470  27.721  62.223  1.00  0.00           H
ATOM   4422  HB3 PHE   284      47.418  28.165  60.884  1.00  0.00           H
ATOM   4423  CG  PHE   284      48.475  29.798  61.987  1.00  0.00           C
ATOM   4424  CD1 PHE   284      48.969  30.249  63.159  1.00  0.00           C
ATOM   4425  HD1 PHE   284      48.889  29.628  64.039  1.00  0.00           H
ATOM   4426  CE1 PHE   284      49.898  31.332  63.175  1.00  0.00           C
ATOM   4427  HE1 PHE   284      50.328  31.603  64.127  1.00  0.00           H
ATOM   4428  CZ  PHE   284      50.191  32.035  61.970  1.00  0.00           C
ATOM   4429  HZ  PHE   284      50.822  32.910  62.012  1.00  0.00           H
ATOM   4430  CE2 PHE   284      49.564  31.607  60.804  1.00  0.00           C
ATOM   4431  HE2 PHE   284      49.882  32.138  59.918  1.00  0.00           H
ATOM   4432  CD2 PHE   284      48.696  30.491  60.802  1.00  0.00           C
ATOM   4433  HD2 PHE   284      48.270  30.080  59.898  1.00  0.00           H
ATOM   4434  C   PHE   284      45.539  29.307  62.859  1.00  0.00           C
ATOM   4435  O   PHE   284      45.611  30.344  63.434  1.00  0.00           O
ATOM   4436  N   GLU   285      44.472  29.084  61.999  1.00  0.00           N
ATOM   4437  H   GLU   285      44.470  28.288  61.378  1.00  0.00           H
ATOM   4438  CA  GLU   285      43.275  29.927  61.911  1.00  0.00           C
ATOM   4439  HA  GLU   285      43.466  30.902  61.463  1.00  0.00           H
ATOM   4440  CB  GLU   285      42.319  29.326  60.917  1.00  0.00           C
ATOM   4441  HB2 GLU   285      42.804  29.110  59.964  1.00  0.00           H
ATOM   4442  HB3 GLU   285      41.775  28.519  61.407  1.00  0.00           H
ATOM   4443  CG  GLU   285      41.266  30.356  60.591  1.00  0.00           C
ATOM   4444  HG2 GLU   285      41.040  30.904  61.505  1.00  0.00           H
ATOM   4445  HG3 GLU   285      41.652  31.038  59.833  1.00  0.00           H
ATOM   4446  CD  GLU   285      39.875  29.776  60.199  1.00  0.00           C
ATOM   4447  OE1 GLU   285      39.751  28.920  59.256  1.00  0.00           O
ATOM   4448  OE2 GLU   285      38.865  30.095  60.901  1.00  0.00           O
ATOM   4449  C   GLU   285      42.717  30.178  63.278  1.00  0.00           C
ATOM   4450  O   GLU   285      42.719  31.265  63.806  1.00  0.00           O
ATOM   4451  N   LYS   286      42.366  29.036  63.891  1.00  0.00           N
ATOM   4452  H   LYS   286      42.562  28.205  63.350  1.00  0.00           H
ATOM   4453  CA  LYS   286      41.788  29.027  65.273  1.00  0.00           C
ATOM   4454  HA  LYS   286      40.769  29.414  65.236  1.00  0.00           H
ATOM   4455  CB  LYS   286      41.555  27.645  65.755  1.00  0.00           C
ATOM   4456  HB2 LYS   286      42.424  27.043  65.487  1.00  0.00           H
ATOM   4457  HB3 LYS   286      41.375  27.598  66.829  1.00  0.00           H
ATOM   4458  CG  LYS   286      40.294  26.997  65.161  1.00  0.00           C
ATOM   4459  HG2 LYS   286      39.428  27.582  65.470  1.00  0.00           H
ATOM   4460  HG3 LYS   286      40.332  27.073  64.075  1.00  0.00           H
ATOM   4461  CD  LYS   286      40.137  25.502  65.521  1.00  0.00           C
ATOM   4462  HD2 LYS   286      41.014  24.979  65.139  1.00  0.00           H
ATOM   4463  HD3 LYS   286      40.027  25.258  66.578  1.00  0.00           H
ATOM   4464  CE  LYS   286      38.916  24.954  64.831  1.00  0.00           C
ATOM   4465  HE2 LYS   286      38.138  25.056  65.588  1.00  0.00           H
ATOM   4466  HE3 LYS   286      38.679  25.649  64.027  1.00  0.00           H
ATOM   4467  NZ  LYS   286      38.984  23.566  64.152  1.00  0.00           N
ATOM   4468  HZ1 LYS   286      39.782  23.552  63.533  1.00  0.00           H
ATOM   4469  HZ2 LYS   286      38.130  23.405  63.638  1.00  0.00           H
ATOM   4470  HZ3 LYS   286      39.086  22.842  64.847  1.00  0.00           H
ATOM   4471  C   LYS   286      42.647  29.815  66.196  1.00  0.00           C
ATOM   4472  O   LYS   286      42.183  30.800  66.785  1.00  0.00           O
ATOM   4473  N   MET   287      43.936  29.540  66.280  1.00  0.00           N
ATOM   4474  H   MET   287      44.218  28.639  65.921  1.00  0.00           H
ATOM   4475  CA  MET   287      44.868  30.196  67.216  1.00  0.00           C
ATOM   4476  HA  MET   287      44.436  30.192  68.217  1.00  0.00           H
ATOM   4477  CB  MET   287      46.165  29.395  67.164  1.00  0.00           C
ATOM   4478  HB2 MET   287      46.315  29.004  66.158  1.00  0.00           H
ATOM   4479  HB3 MET   287      47.034  30.052  67.128  1.00  0.00           H
ATOM   4480  CG  MET   287      46.426  28.248  68.205  1.00  0.00           C
ATOM   4481  HG2 MET   287      45.483  27.717  68.338  1.00  0.00           H
ATOM   4482  HG3 MET   287      47.130  27.574  67.718  1.00  0.00           H
ATOM   4483  SD  MET   287      46.780  28.764  69.913  1.00  0.00           S
ATOM   4484  CE  MET   287      48.489  29.513  69.677  1.00  0.00           C
ATOM   4485  HE1 MET   287      49.112  28.923  69.004  1.00  0.00           H
ATOM   4486  HE2 MET   287      48.290  30.353  69.011  1.00  0.00           H
ATOM   4487  HE3 MET   287      48.997  29.686  70.625  1.00  0.00           H
ATOM   4488  C   MET   287      45.191  31.704  66.926  1.00  0.00           C
ATOM   4489  O   MET   287      45.829  32.359  67.773  1.00  0.00           O
ATOM   4490  N   SER   288      44.807  32.230  65.771  1.00  0.00           N
ATOM   4491  H   SER   288      44.326  31.703  65.057  1.00  0.00           H
ATOM   4492  CA  SER   288      45.252  33.607  65.424  1.00  0.00           C
ATOM   4493  HA  SER   288      45.372  34.208  66.326  1.00  0.00           H
ATOM   4494  CB  SER   288      46.687  33.483  64.735  1.00  0.00           C
ATOM   4495  HB2 SER   288      47.239  34.422  64.726  1.00  0.00           H
ATOM   4496  HB3 SER   288      47.290  32.870  65.407  1.00  0.00           H
ATOM   4497  OG  SER   288      46.526  32.969  63.462  1.00  0.00           O
ATOM   4498  HG  SER   288      46.286  32.039  63.458  1.00  0.00           H
ATOM   4499  C   SER   288      44.357  34.458  64.550  1.00  0.00           C
ATOM   4500  O   SER   288      44.538  35.687  64.385  1.00  0.00           O
ATOM   4501  N   SER   289      43.214  33.867  64.217  1.00  0.00           N
ATOM   4502  H   SER   289      43.092  32.874  64.359  1.00  0.00           H
ATOM   4503  CA  SER   289      42.101  34.587  63.538  1.00  0.00           C
ATOM   4504  HA  SER   289      42.610  35.335  62.930  1.00  0.00           H
ATOM   4505  CB  SER   289      41.307  33.584  62.706  1.00  0.00           C
ATOM   4506  HB2 SER   289      41.990  32.891  62.214  1.00  0.00           H
ATOM   4507  HB3 SER   289      40.869  32.927  63.457  1.00  0.00           H
ATOM   4508  OG  SER   289      40.289  34.151  61.953  1.00  0.00           O
ATOM   4509  HG  SER   289      39.650  33.480  61.699  1.00  0.00           H
ATOM   4510  C   SER   289      41.089  35.281  64.578  1.00  0.00           C
ATOM   4511  O   SER   289      40.818  34.817  65.730  1.00  0.00           O
ATOM   4512  N   GLY   290      40.560  36.416  64.174  1.00  0.00           N
ATOM   4513  H   GLY   290      40.768  36.701  63.228  1.00  0.00           H
ATOM   4514  CA  GLY   290      39.638  37.343  64.848  1.00  0.00           C
ATOM   4515  HA2 GLY   290      40.106  37.722  65.756  1.00  0.00           H
ATOM   4516  HA3 GLY   290      39.454  38.203  64.207  1.00  0.00           H
ATOM   4517  C   GLY   290      38.278  36.778  65.300  1.00  0.00           C
ATOM   4518  O   GLY   290      37.777  37.177  66.330  1.00  0.00           O
ATOM   4519  N   TYR   291      37.621  35.945  64.517  1.00  0.00           N
ATOM   4520  H   TYR   291      38.074  35.794  63.626  1.00  0.00           H
ATOM   4521  CA  TYR   291      36.336  35.199  64.882  1.00  0.00           C
ATOM   4522  HA  TYR   291      35.490  35.876  64.769  1.00  0.00           H
ATOM   4523  CB  TYR   291      36.230  34.082  63.780  1.00  0.00           C
ATOM   4524  HB2 TYR   291      36.229  34.645  62.846  1.00  0.00           H
ATOM   4525  HB3 TYR   291      37.193  33.582  63.684  1.00  0.00           H
ATOM   4526  CG  TYR   291      34.935  33.344  63.656  1.00  0.00           C
ATOM   4527  CD1 TYR   291      33.688  33.982  63.575  1.00  0.00           C
ATOM   4528  HD1 TYR   291      33.648  35.057  63.670  1.00  0.00           H
ATOM   4529  CE1 TYR   291      32.449  33.248  63.622  1.00  0.00           C
ATOM   4530  HE1 TYR   291      31.453  33.667  63.653  1.00  0.00           H
ATOM   4531  CZ  TYR   291      32.570  31.843  63.749  1.00  0.00           C
ATOM   4532  OH  TYR   291      31.362  31.218  63.914  1.00  0.00           O
ATOM   4533  HH  TYR   291      30.677  31.769  64.300  1.00  0.00           H
ATOM   4534  CE2 TYR   291      33.796  31.154  63.736  1.00  0.00           C
ATOM   4535  HE2 TYR   291      33.807  30.080  63.629  1.00  0.00           H
ATOM   4536  CD2 TYR   291      34.958  31.964  63.672  1.00  0.00           C
ATOM   4537  HD2 TYR   291      35.919  31.478  63.761  1.00  0.00           H
ATOM   4538  C   TYR   291      36.236  34.523  66.245  1.00  0.00           C
ATOM   4539  O   TYR   291      35.168  34.433  66.849  1.00  0.00           O
ATOM   4540  N   TYR   292      37.355  34.038  66.783  1.00  0.00           N
ATOM   4541  H   TYR   292      38.234  34.200  66.312  1.00  0.00           H
ATOM   4542  CA  TYR   292      37.442  33.335  68.079  1.00  0.00           C
ATOM   4543  HA  TYR   292      36.500  32.796  68.188  1.00  0.00           H
ATOM   4544  CB  TYR   292      38.521  32.225  67.924  1.00  0.00           C
ATOM   4545  HB2 TYR   292      39.500  32.676  67.769  1.00  0.00           H
ATOM   4546  HB3 TYR   292      38.501  31.562  68.789  1.00  0.00           H
ATOM   4547  CG  TYR   292      38.377  31.299  66.599  1.00  0.00           C
ATOM   4548  CD1 TYR   292      37.381  30.228  66.607  1.00  0.00           C
ATOM   4549  HD1 TYR   292      36.838  29.929  67.492  1.00  0.00           H
ATOM   4550  CE1 TYR   292      37.349  29.382  65.460  1.00  0.00           C
ATOM   4551  HE1 TYR   292      36.701  28.518  65.474  1.00  0.00           H
ATOM   4552  CZ  TYR   292      38.046  29.753  64.234  1.00  0.00           C
ATOM   4553  OH  TYR   292      37.906  29.032  63.041  1.00  0.00           O
ATOM   4554  HH  TYR   292      38.343  29.443  62.292  1.00  0.00           H
ATOM   4555  CE2 TYR   292      38.890  30.877  64.206  1.00  0.00           C
ATOM   4556  HE2 TYR   292      39.390  31.131  63.284  1.00  0.00           H
ATOM   4557  CD2 TYR   292      39.112  31.634  65.445  1.00  0.00           C
ATOM   4558  HD2 TYR   292      39.882  32.391  65.445  1.00  0.00           H
ATOM   4559  C   TYR   292      37.717  34.156  69.381  1.00  0.00           C
ATOM   4560  O   TYR   292      37.539  33.638  70.400  1.00  0.00           O
ATOM   4561  N   LEU   293      38.061  35.436  69.259  1.00  0.00           N
ATOM   4562  H   LEU   293      38.272  35.695  68.306  1.00  0.00           H
ATOM   4563  CA  LEU   293      38.515  36.271  70.301  1.00  0.00           C
ATOM   4564  HA  LEU   293      39.251  35.659  70.821  1.00  0.00           H
ATOM   4565  CB  LEU   293      39.240  37.600  69.853  1.00  0.00           C
ATOM   4566  HB2 LEU   293      38.542  38.358  69.498  1.00  0.00           H
ATOM   4567  HB3 LEU   293      39.558  37.994  70.819  1.00  0.00           H
ATOM   4568  CG  LEU   293      40.359  37.341  68.841  1.00  0.00           C
ATOM   4569  HG  LEU   293      39.860  36.839  68.011  1.00  0.00           H
ATOM   4570  CD1 LEU   293      40.790  38.691  68.283  1.00  0.00           C
ATOM   4571 HD11 LEU   293      41.126  39.400  69.040  1.00  0.00           H
ATOM   4572 HD12 LEU   293      39.917  39.157  67.827  1.00  0.00           H
ATOM   4573 HD13 LEU   293      41.620  38.465  67.615  1.00  0.00           H
ATOM   4574  CD2 LEU   293      41.683  36.579  69.313  1.00  0.00           C
ATOM   4575 HD21 LEU   293      42.160  36.041  68.494  1.00  0.00           H
ATOM   4576 HD22 LEU   293      42.401  37.174  69.879  1.00  0.00           H
ATOM   4577 HD23 LEU   293      41.342  35.793  69.989  1.00  0.00           H
ATOM   4578  C   LEU   293      37.447  36.486  71.368  1.00  0.00           C
ATOM   4579  O   LEU   293      37.727  36.732  72.519  1.00  0.00           O
ATOM   4580  N   GLY   294      36.151  36.349  71.059  1.00  0.00           N
ATOM   4581  H   GLY   294      35.905  36.258  70.085  1.00  0.00           H
ATOM   4582  CA  GLY   294      35.024  36.346  71.985  1.00  0.00           C
ATOM   4583  HA2 GLY   294      35.238  36.908  72.894  1.00  0.00           H
ATOM   4584  HA3 GLY   294      34.171  36.922  71.627  1.00  0.00           H
ATOM   4585  C   GLY   294      34.629  35.031  72.514  1.00  0.00           C
ATOM   4586  O   GLY   294      34.352  34.862  73.730  1.00  0.00           O
ATOM   4587  N   GLU   295      34.854  33.953  71.751  1.00  0.00           N
ATOM   4588  H   GLU   295      35.136  34.133  70.798  1.00  0.00           H
ATOM   4589  CA  GLU   295      34.755  32.578  72.276  1.00  0.00           C
ATOM   4590  HA  GLU   295      33.774  32.487  72.744  1.00  0.00           H
ATOM   4591  CB  GLU   295      34.868  31.607  71.120  1.00  0.00           C
ATOM   4592  HB2 GLU   295      34.370  32.099  70.284  1.00  0.00           H
ATOM   4593  HB3 GLU   295      35.896  31.478  70.783  1.00  0.00           H
ATOM   4594  CG  GLU   295      34.440  30.166  71.483  1.00  0.00           C
ATOM   4595  HG2 GLU   295      34.383  29.412  70.697  1.00  0.00           H
ATOM   4596  HG3 GLU   295      35.180  29.748  72.165  1.00  0.00           H
ATOM   4597  CD  GLU   295      33.050  29.933  72.202  1.00  0.00           C
ATOM   4598  OE1 GLU   295      32.221  30.831  72.074  1.00  0.00           O
ATOM   4599  OE2 GLU   295      32.784  28.935  72.844  1.00  0.00           O
ATOM   4600  C   GLU   295      35.813  32.182  73.362  1.00  0.00           C
ATOM   4601  O   GLU   295      35.469  31.477  74.372  1.00  0.00           O
ATOM   4602  N   ILE   296      37.009  32.685  73.131  1.00  0.00           N
ATOM   4603  H   ILE   296      37.182  33.083  72.220  1.00  0.00           H
ATOM   4604  CA  ILE   296      38.107  32.458  74.133  1.00  0.00           C
ATOM   4605  HA  ILE   296      38.201  31.386  74.308  1.00  0.00           H
ATOM   4606  CB  ILE   296      39.449  33.010  73.544  1.00  0.00           C
ATOM   4607  HB  ILE   296      39.406  34.022  73.140  1.00  0.00           H
ATOM   4608  CG2 ILE   296      40.513  32.869  74.620  1.00  0.00           C
ATOM   4609 HG21 ILE   296      40.320  31.921  75.122  1.00  0.00           H
ATOM   4610 HG22 ILE   296      40.258  33.658  75.329  1.00  0.00           H
ATOM   4611 HG23 ILE   296      41.525  33.006  74.238  1.00  0.00           H
ATOM   4612  CG1 ILE   296      39.748  32.094  72.300  1.00  0.00           C
ATOM   4613 HG12 ILE   296      39.982  31.117  72.726  1.00  0.00           H
ATOM   4614 HG13 ILE   296      38.873  32.048  71.652  1.00  0.00           H
ATOM   4615  CD1 ILE   296      40.980  32.379  71.490  1.00  0.00           C
ATOM   4616 HD11 ILE   296      41.199  31.656  70.704  1.00  0.00           H
ATOM   4617 HD12 ILE   296      41.861  32.324  72.131  1.00  0.00           H
ATOM   4618 HD13 ILE   296      40.998  33.301  70.908  1.00  0.00           H
ATOM   4619  C   ILE   296      37.786  33.233  75.383  1.00  0.00           C
ATOM   4620  O   ILE   296      37.873  32.703  76.447  1.00  0.00           O
ATOM   4621  N   LEU   297      37.296  34.464  75.260  1.00  0.00           N
ATOM   4622  H   LEU   297      37.264  34.939  74.369  1.00  0.00           H
ATOM   4623  CA  LEU   297      36.851  35.395  76.285  1.00  0.00           C
ATOM   4624  HA  LEU   297      37.719  35.541  76.927  1.00  0.00           H
ATOM   4625  CB  LEU   297      36.554  36.808  75.796  1.00  0.00           C
ATOM   4626  HB2 LEU   297      37.389  37.224  75.233  1.00  0.00           H
ATOM   4627  HB3 LEU   297      35.738  36.765  75.074  1.00  0.00           H
ATOM   4628  CG  LEU   297      36.193  37.893  76.850  1.00  0.00           C
ATOM   4629  HG  LEU   297      35.331  37.536  77.414  1.00  0.00           H
ATOM   4630  CD1 LEU   297      37.390  38.273  77.781  1.00  0.00           C
ATOM   4631 HD11 LEU   297      37.671  37.504  78.500  1.00  0.00           H
ATOM   4632 HD12 LEU   297      37.049  39.176  78.289  1.00  0.00           H
ATOM   4633 HD13 LEU   297      38.316  38.607  77.314  1.00  0.00           H
ATOM   4634  CD2 LEU   297      35.581  39.116  76.147  1.00  0.00           C
ATOM   4635 HD21 LEU   297      34.596  38.982  75.701  1.00  0.00           H
ATOM   4636 HD22 LEU   297      35.296  39.835  76.915  1.00  0.00           H
ATOM   4637 HD23 LEU   297      36.321  39.506  75.448  1.00  0.00           H
ATOM   4638  C   LEU   297      35.699  34.833  77.076  1.00  0.00           C
ATOM   4639  O   LEU   297      35.807  34.641  78.317  1.00  0.00           O
ATOM   4640  N   ARG   298      34.674  34.276  76.389  1.00  0.00           N
ATOM   4641  H   ARG   298      34.603  34.572  75.426  1.00  0.00           H
ATOM   4642  CA  ARG   298      33.536  33.589  76.962  1.00  0.00           C
ATOM   4643  HA  ARG   298      33.045  34.233  77.691  1.00  0.00           H
ATOM   4644  CB  ARG   298      32.531  33.099  75.825  1.00  0.00           C
ATOM   4645  HB2 ARG   298      32.425  33.903  75.097  1.00  0.00           H
ATOM   4646  HB3 ARG   298      32.932  32.148  75.472  1.00  0.00           H
ATOM   4647  CG  ARG   298      31.083  32.851  76.141  1.00  0.00           C
ATOM   4648  HG2 ARG   298      31.020  32.198  77.012  1.00  0.00           H
ATOM   4649  HG3 ARG   298      30.731  33.869  76.300  1.00  0.00           H
ATOM   4650  CD  ARG   298      30.288  32.209  74.984  1.00  0.00           C
ATOM   4651  HD2 ARG   298      29.229  32.118  75.222  1.00  0.00           H
ATOM   4652  HD3 ARG   298      30.472  32.914  74.173  1.00  0.00           H
ATOM   4653  NE  ARG   298      30.839  30.841  74.679  1.00  0.00           N
ATOM   4654  HE  ARG   298      31.417  30.724  73.859  1.00  0.00           H
ATOM   4655  CZ  ARG   298      30.548  29.801  75.383  1.00  0.00           C
ATOM   4656  NH1 ARG   298      29.714  29.728  76.359  1.00  0.00           N
ATOM   4657 HH11 ARG   298      29.058  30.476  76.533  1.00  0.00           H
ATOM   4658 HH12 ARG   298      29.582  28.819  76.778  1.00  0.00           H
ATOM   4659  NH2 ARG   298      31.250  28.726  75.036  1.00  0.00           N
ATOM   4660 HH21 ARG   298      31.871  28.783  74.242  1.00  0.00           H
ATOM   4661 HH22 ARG   298      31.166  27.899  75.611  1.00  0.00           H
ATOM   4662  C   ARG   298      33.994  32.334  77.761  1.00  0.00           C
ATOM   4663  O   ARG   298      33.519  32.190  78.896  1.00  0.00           O
ATOM   4664  N   LEU   299      34.891  31.474  77.275  1.00  0.00           N
ATOM   4665  H   LEU   299      35.258  31.614  76.345  1.00  0.00           H
ATOM   4666  CA  LEU   299      35.297  30.172  77.900  1.00  0.00           C
ATOM   4667  HA  LEU   299      34.405  29.660  78.260  1.00  0.00           H
ATOM   4668  CB  LEU   299      36.088  29.360  76.806  1.00  0.00           C
ATOM   4669  HB2 LEU   299      36.607  30.028  76.119  1.00  0.00           H
ATOM   4670  HB3 LEU   299      36.909  28.834  77.292  1.00  0.00           H
ATOM   4671  CG  LEU   299      35.269  28.325  76.110  1.00  0.00           C
ATOM   4672  HG  LEU   299      34.356  28.767  75.713  1.00  0.00           H
ATOM   4673  CD1 LEU   299      35.976  27.800  74.819  1.00  0.00           C
ATOM   4674 HD11 LEU   299      36.903  27.329  75.145  1.00  0.00           H
ATOM   4675 HD12 LEU   299      36.160  28.687  74.213  1.00  0.00           H
ATOM   4676 HD13 LEU   299      35.333  27.207  74.168  1.00  0.00           H
ATOM   4677  CD2 LEU   299      34.805  27.132  76.993  1.00  0.00           C
ATOM   4678 HD21 LEU   299      34.129  27.462  77.782  1.00  0.00           H
ATOM   4679 HD22 LEU   299      34.281  26.516  76.262  1.00  0.00           H
ATOM   4680 HD23 LEU   299      35.614  26.574  77.463  1.00  0.00           H
ATOM   4681  C   LEU   299      36.110  30.422  79.124  1.00  0.00           C
ATOM   4682  O   LEU   299      35.881  29.768  80.139  1.00  0.00           O
ATOM   4683  N   ALA   300      37.022  31.400  79.118  1.00  0.00           N
ATOM   4684  H   ALA   300      37.152  31.686  78.159  1.00  0.00           H
ATOM   4685  CA  ALA   300      37.903  31.824  80.173  1.00  0.00           C
ATOM   4686  HA  ALA   300      38.378  30.916  80.545  1.00  0.00           H
ATOM   4687  CB  ALA   300      38.858  32.748  79.446  1.00  0.00           C
ATOM   4688  HB1 ALA   300      38.238  33.437  78.872  1.00  0.00           H
ATOM   4689  HB2 ALA   300      39.500  32.220  78.742  1.00  0.00           H
ATOM   4690  HB3 ALA   300      39.330  33.309  80.253  1.00  0.00           H
ATOM   4691  C   ALA   300      37.226  32.525  81.311  1.00  0.00           C
ATOM   4692  O   ALA   300      37.456  32.187  82.478  1.00  0.00           O
ATOM   4693  N   LEU   301      36.227  33.371  81.046  1.00  0.00           N
ATOM   4694  H   LEU   301      36.219  33.744  80.106  1.00  0.00           H
ATOM   4695  CA  LEU   301      35.316  33.934  82.028  1.00  0.00           C
ATOM   4696  HA  LEU   301      35.978  34.349  82.788  1.00  0.00           H
ATOM   4697  CB  LEU   301      34.513  35.034  81.345  1.00  0.00           C
ATOM   4698  HB2 LEU   301      34.028  34.616  80.462  1.00  0.00           H
ATOM   4699  HB3 LEU   301      33.660  35.213  82.000  1.00  0.00           H
ATOM   4700  CG  LEU   301      35.273  36.393  81.138  1.00  0.00           C
ATOM   4701  HG  LEU   301      36.098  36.181  80.458  1.00  0.00           H
ATOM   4702  CD1 LEU   301      34.328  37.321  80.402  1.00  0.00           C
ATOM   4703 HD11 LEU   301      33.913  36.825  79.525  1.00  0.00           H
ATOM   4704 HD12 LEU   301      34.808  38.237  80.057  1.00  0.00           H
ATOM   4705 HD13 LEU   301      33.500  37.571  81.065  1.00  0.00           H
ATOM   4706  CD2 LEU   301      35.789  37.020  82.449  1.00  0.00           C
ATOM   4707 HD21 LEU   301      36.469  37.850  82.252  1.00  0.00           H
ATOM   4708 HD22 LEU   301      34.944  37.299  83.079  1.00  0.00           H
ATOM   4709 HD23 LEU   301      36.404  36.220  82.861  1.00  0.00           H
ATOM   4710  C   LEU   301      34.442  32.880  82.656  1.00  0.00           C
ATOM   4711  O   LEU   301      34.053  32.976  83.826  1.00  0.00           O
ATOM   4712  N   MET   302      33.958  31.919  81.837  1.00  0.00           N
ATOM   4713  H   MET   302      34.301  31.811  80.892  1.00  0.00           H
ATOM   4714  CA  MET   302      33.031  30.851  82.259  1.00  0.00           C
ATOM   4715  HA  MET   302      32.135  31.282  82.706  1.00  0.00           H
ATOM   4716  CB  MET   302      32.490  30.232  80.955  1.00  0.00           C
ATOM   4717  HB2 MET   302      31.754  30.864  80.459  1.00  0.00           H
ATOM   4718  HB3 MET   302      33.353  30.125  80.297  1.00  0.00           H
ATOM   4719  CG  MET   302      31.748  28.908  80.988  1.00  0.00           C
ATOM   4720  HG2 MET   302      31.469  28.681  79.959  1.00  0.00           H
ATOM   4721  HG3 MET   302      32.401  28.082  81.274  1.00  0.00           H
ATOM   4722  SD  MET   302      30.221  28.849  81.925  1.00  0.00           S
ATOM   4723  CE  MET   302      29.164  30.072  81.133  1.00  0.00           C
ATOM   4724  HE1 MET   302      29.547  31.079  81.304  1.00  0.00           H
ATOM   4725  HE2 MET   302      28.894  29.867  80.097  1.00  0.00           H
ATOM   4726  HE3 MET   302      28.225  30.019  81.682  1.00  0.00           H
ATOM   4727  C   MET   302      33.743  29.912  83.194  1.00  0.00           C
ATOM   4728  O   MET   302      33.176  29.362  84.080  1.00  0.00           O
ATOM   4729  N   ASP   303      35.074  29.708  82.913  1.00  0.00           N
ATOM   4730  H   ASP   303      35.538  30.366  82.304  1.00  0.00           H
ATOM   4731  CA  ASP   303      35.859  28.762  83.735  1.00  0.00           C
ATOM   4732  HA  ASP   303      35.379  27.796  83.892  1.00  0.00           H
ATOM   4733  CB  ASP   303      37.261  28.614  83.103  1.00  0.00           C
ATOM   4734  HB2 ASP   303      37.220  27.980  82.218  1.00  0.00           H
ATOM   4735  HB3 ASP   303      37.608  29.608  82.823  1.00  0.00           H
ATOM   4736  CG  ASP   303      38.385  28.008  83.964  1.00  0.00           C
ATOM   4737  OD1 ASP   303      38.066  27.162  84.821  1.00  0.00           O
ATOM   4738  OD2 ASP   303      39.540  28.210  83.625  1.00  0.00           O
ATOM   4739  C   ASP   303      35.969  29.347  85.234  1.00  0.00           C
ATOM   4740  O   ASP   303      35.570  28.611  86.170  1.00  0.00           O
ATOM   4741  N   MET   304      36.270  30.621  85.332  1.00  0.00           N
ATOM   4742  H   MET   304      36.172  31.107  84.452  1.00  0.00           H
ATOM   4743  CA  MET   304      36.264  31.470  86.527  1.00  0.00           C
ATOM   4744  HA  MET   304      36.913  30.998  87.264  1.00  0.00           H
ATOM   4745  CB  MET   304      36.812  32.845  86.072  1.00  0.00           C
ATOM   4746  HB2 MET   304      36.260  33.212  85.206  1.00  0.00           H
ATOM   4747  HB3 MET   304      36.743  33.551  86.899  1.00  0.00           H
ATOM   4748  CG  MET   304      38.262  32.778  85.643  1.00  0.00           C
ATOM   4749  HG2 MET   304      38.257  32.054  84.829  1.00  0.00           H
ATOM   4750  HG3 MET   304      38.453  33.752  85.192  1.00  0.00           H
ATOM   4751  SD  MET   304      39.417  32.361  86.920  1.00  0.00           S
ATOM   4752  CE  MET   304      39.655  30.542  86.768  1.00  0.00           C
ATOM   4753  HE1 MET   304      39.527  30.254  85.725  1.00  0.00           H
ATOM   4754  HE2 MET   304      40.586  30.238  87.245  1.00  0.00           H
ATOM   4755  HE3 MET   304      38.800  30.182  87.340  1.00  0.00           H
ATOM   4756  C   MET   304      34.912  31.632  87.218  1.00  0.00           C
ATOM   4757  O   MET   304      34.722  31.546  88.467  1.00  0.00           O
ATOM   4758  N   TYR   305      33.864  31.690  86.401  1.00  0.00           N
ATOM   4759  H   TYR   305      34.057  31.673  85.409  1.00  0.00           H
ATOM   4760  CA  TYR   305      32.445  31.488  86.908  1.00  0.00           C
ATOM   4761  HA  TYR   305      32.234  32.125  87.765  1.00  0.00           H
ATOM   4762  CB  TYR   305      31.466  31.964  85.868  1.00  0.00           C
ATOM   4763  HB2 TYR   305      31.376  33.043  85.988  1.00  0.00           H
ATOM   4764  HB3 TYR   305      31.841  31.751  84.868  1.00  0.00           H
ATOM   4765  CG  TYR   305      30.117  31.326  86.083  1.00  0.00           C
ATOM   4766  CD1 TYR   305      29.252  31.635  87.160  1.00  0.00           C
ATOM   4767  HD1 TYR   305      29.510  32.414  87.862  1.00  0.00           H
ATOM   4768  CE1 TYR   305      28.194  30.838  87.492  1.00  0.00           C
ATOM   4769  HE1 TYR   305      27.506  31.031  88.303  1.00  0.00           H
ATOM   4770  CZ  TYR   305      27.739  29.847  86.553  1.00  0.00           C
ATOM   4771  OH  TYR   305      26.523  29.415  86.744  1.00  0.00           O
ATOM   4772  HH  TYR   305      26.170  30.052  87.370  1.00  0.00           H
ATOM   4773  CE2 TYR   305      28.552  29.485  85.446  1.00  0.00           C
ATOM   4774  HE2 TYR   305      28.236  28.667  84.814  1.00  0.00           H
ATOM   4775  CD2 TYR   305      29.794  30.156  85.281  1.00  0.00           C
ATOM   4776  HD2 TYR   305      30.520  29.729  84.606  1.00  0.00           H
ATOM   4777  C   TYR   305      32.192  30.085  87.532  1.00  0.00           C
ATOM   4778  O   TYR   305      31.897  29.966  88.729  1.00  0.00           O
ATOM   4779  N   LYS   306      32.341  29.026  86.753  1.00  0.00           N
ATOM   4780  H   LYS   306      32.609  29.149  85.787  1.00  0.00           H
ATOM   4781  CA  LYS   306      32.316  27.663  87.306  1.00  0.00           C
ATOM   4782  HA  LYS   306      31.272  27.489  87.566  1.00  0.00           H
ATOM   4783  CB  LYS   306      32.550  26.591  86.211  1.00  0.00           C
ATOM   4784  HB2 LYS   306      33.483  26.903  85.742  1.00  0.00           H
ATOM   4785  HB3 LYS   306      32.598  25.641  86.745  1.00  0.00           H
ATOM   4786  CG  LYS   306      31.526  26.489  85.042  1.00  0.00           C
ATOM   4787  HG2 LYS   306      30.622  26.178  85.565  1.00  0.00           H
ATOM   4788  HG3 LYS   306      31.515  27.425  84.484  1.00  0.00           H
ATOM   4789  CD  LYS   306      31.975  25.416  84.059  1.00  0.00           C
ATOM   4790  HD2 LYS   306      31.215  25.229  83.301  1.00  0.00           H
ATOM   4791  HD3 LYS   306      32.905  25.683  83.559  1.00  0.00           H
ATOM   4792  CE  LYS   306      32.222  24.013  84.639  1.00  0.00           C
ATOM   4793  HE2 LYS   306      32.914  24.041  85.481  1.00  0.00           H
ATOM   4794  HE3 LYS   306      31.302  23.646  85.095  1.00  0.00           H
ATOM   4795  NZ  LYS   306      32.759  23.041  83.682  1.00  0.00           N
ATOM   4796  HZ1 LYS   306      33.115  22.190  84.090  1.00  0.00           H
ATOM   4797  HZ2 LYS   306      33.462  23.332  83.016  1.00  0.00           H
ATOM   4798  HZ3 LYS   306      32.024  22.678  83.092  1.00  0.00           H
ATOM   4799  C   LYS   306      33.275  27.399  88.541  1.00  0.00           C
ATOM   4800  O   LYS   306      32.804  26.893  89.603  1.00  0.00           O
ATOM   4801  N   GLN   307      34.439  27.991  88.536  1.00  0.00           N
ATOM   4802  H   GLN   307      34.779  28.354  87.657  1.00  0.00           H
ATOM   4803  CA  GLN   307      35.320  28.047  89.714  1.00  0.00           C
ATOM   4804  HA  GLN   307      35.108  27.050  90.100  1.00  0.00           H
ATOM   4805  CB  GLN   307      36.779  28.188  89.264  1.00  0.00           C
ATOM   4806  HB2 GLN   307      36.944  29.095  88.683  1.00  0.00           H
ATOM   4807  HB3 GLN   307      37.344  28.158  90.196  1.00  0.00           H
ATOM   4808  CG  GLN   307      37.434  27.042  88.483  1.00  0.00           C
ATOM   4809  HG2 GLN   307      37.109  26.108  88.942  1.00  0.00           H
ATOM   4810  HG3 GLN   307      37.042  27.047  87.466  1.00  0.00           H
ATOM   4811  CD  GLN   307      38.988  27.203  88.478  1.00  0.00           C
ATOM   4812  OE1 GLN   307      39.669  27.300  89.467  1.00  0.00           O
ATOM   4813  NE2 GLN   307      39.556  27.244  87.290  1.00  0.00           N
ATOM   4814 HE21 GLN   307      40.558  27.370  87.245  1.00  0.00           H
ATOM   4815 HE22 GLN   307      39.015  27.435  86.460  1.00  0.00           H
ATOM   4816  C   GLN   307      34.936  29.045  90.856  1.00  0.00           C
ATOM   4817  O   GLN   307      35.634  29.167  91.874  1.00  0.00           O
ATOM   4818  N   GLY   308      33.844  29.739  90.688  1.00  0.00           N
ATOM   4819  H   GLY   308      33.340  29.673  89.815  1.00  0.00           H
ATOM   4820  CA  GLY   308      33.057  30.442  91.750  1.00  0.00           C
ATOM   4821  HA2 GLY   308      32.056  30.576  91.338  1.00  0.00           H
ATOM   4822  HA3 GLY   308      33.084  29.884  92.686  1.00  0.00           H
ATOM   4823  C   GLY   308      33.679  31.840  92.136  1.00  0.00           C
ATOM   4824  O   GLY   308      32.984  32.650  92.773  1.00  0.00           O
ATOM   4825  N   PHE   309      34.709  32.207  91.372  1.00  0.00           N
ATOM   4826  H   PHE   309      35.054  31.628  90.620  1.00  0.00           H
ATOM   4827  CA  PHE   309      35.383  33.505  91.511  1.00  0.00           C
ATOM   4828  HA  PHE   309      35.624  33.773  92.540  1.00  0.00           H
ATOM   4829  CB  PHE   309      36.737  33.500  90.752  1.00  0.00           C
ATOM   4830  HB2 PHE   309      36.688  32.914  89.834  1.00  0.00           H
ATOM   4831  HB3 PHE   309      37.205  34.454  90.508  1.00  0.00           H
ATOM   4832  CG  PHE   309      37.820  32.818  91.529  1.00  0.00           C
ATOM   4833  CD1 PHE   309      38.410  33.397  92.687  1.00  0.00           C
ATOM   4834  HD1 PHE   309      38.091  34.376  93.014  1.00  0.00           H
ATOM   4835  CE1 PHE   309      39.348  32.678  93.460  1.00  0.00           C
ATOM   4836  HE1 PHE   309      39.784  33.009  94.391  1.00  0.00           H
ATOM   4837  CZ  PHE   309      39.677  31.343  93.084  1.00  0.00           C
ATOM   4838  HZ  PHE   309      40.365  30.732  93.648  1.00  0.00           H
ATOM   4839  CE2 PHE   309      39.167  30.780  91.899  1.00  0.00           C
ATOM   4840  HE2 PHE   309      39.462  29.831  91.476  1.00  0.00           H
ATOM   4841  CD2 PHE   309      38.241  31.484  91.209  1.00  0.00           C
ATOM   4842  HD2 PHE   309      37.915  31.004  90.299  1.00  0.00           H
ATOM   4843  C   PHE   309      34.477  34.642  91.028  1.00  0.00           C
ATOM   4844  O   PHE   309      34.558  35.652  91.666  1.00  0.00           O
ATOM   4845  N   ILE   310      33.756  34.573  89.899  1.00  0.00           N
ATOM   4846  H   ILE   310      33.724  33.628  89.543  1.00  0.00           H
ATOM   4847  CA  ILE   310      32.973  35.587  89.275  1.00  0.00           C
ATOM   4848  HA  ILE   310      32.836  36.395  89.993  1.00  0.00           H
ATOM   4849  CB  ILE   310      33.769  36.244  88.049  1.00  0.00           C
ATOM   4850  HB  ILE   310      33.120  37.067  87.750  1.00  0.00           H
ATOM   4851  CG2 ILE   310      35.169  36.694  88.514  1.00  0.00           C
ATOM   4852 HG21 ILE   310      35.555  37.372  87.753  1.00  0.00           H
ATOM   4853 HG22 ILE   310      35.749  35.777  88.611  1.00  0.00           H
ATOM   4854 HG23 ILE   310      35.120  37.221  89.467  1.00  0.00           H
ATOM   4855  CG1 ILE   310      33.804  35.339  86.844  1.00  0.00           C
ATOM   4856 HG12 ILE   310      34.427  34.467  87.047  1.00  0.00           H
ATOM   4857 HG13 ILE   310      32.818  34.942  86.606  1.00  0.00           H
ATOM   4858  CD1 ILE   310      34.383  36.009  85.561  1.00  0.00           C
ATOM   4859 HD11 ILE   310      35.460  35.859  85.629  1.00  0.00           H
ATOM   4860 HD12 ILE   310      34.246  37.091  85.561  1.00  0.00           H
ATOM   4861 HD13 ILE   310      33.924  35.496  84.716  1.00  0.00           H
ATOM   4862  C   ILE   310      31.572  35.200  88.904  1.00  0.00           C
ATOM   4863  O   ILE   310      31.140  34.068  88.947  1.00  0.00           O
ATOM   4864  N   PHE   311      30.761  36.174  88.531  1.00  0.00           N
ATOM   4865  H   PHE   311      31.160  37.101  88.530  1.00  0.00           H
ATOM   4866  CA  PHE   311      29.397  36.027  87.949  1.00  0.00           C
ATOM   4867  HA  PHE   311      29.072  37.064  88.038  1.00  0.00           H
ATOM   4868  CB  PHE   311      29.363  35.541  86.510  1.00  0.00           C
ATOM   4869  HB2 PHE   311      29.792  34.539  86.526  1.00  0.00           H
ATOM   4870  HB3 PHE   311      28.310  35.523  86.227  1.00  0.00           H
ATOM   4871  CG  PHE   311      30.148  36.327  85.555  1.00  0.00           C
ATOM   4872  CD1 PHE   311      30.503  37.727  85.808  1.00  0.00           C
ATOM   4873  HD1 PHE   311      30.154  38.262  86.679  1.00  0.00           H
ATOM   4874  CE1 PHE   311      31.140  38.420  84.809  1.00  0.00           C
ATOM   4875  HE1 PHE   311      31.463  39.428  85.019  1.00  0.00           H
ATOM   4876  CZ  PHE   311      31.457  37.782  83.572  1.00  0.00           C
ATOM   4877  HZ  PHE   311      31.897  38.411  82.811  1.00  0.00           H
ATOM   4878  CE2 PHE   311      31.305  36.409  83.356  1.00  0.00           C
ATOM   4879  HE2 PHE   311      31.601  35.902  82.450  1.00  0.00           H
ATOM   4880  CD2 PHE   311      30.595  35.673  84.371  1.00  0.00           C
ATOM   4881  HD2 PHE   311      30.312  34.652  84.164  1.00  0.00           H
ATOM   4882  C   PHE   311      28.301  35.388  88.890  1.00  0.00           C
ATOM   4883  O   PHE   311      27.310  34.859  88.478  1.00  0.00           O
ATOM   4884  N   LYS   312      28.489  35.424  90.225  1.00  0.00           N
ATOM   4885  H   LYS   312      29.378  35.771  90.558  1.00  0.00           H
ATOM   4886  CA  LYS   312      27.456  34.903  91.214  1.00  0.00           C
ATOM   4887  HA  LYS   312      27.390  33.853  90.933  1.00  0.00           H
ATOM   4888  CB  LYS   312      28.140  35.059  92.633  1.00  0.00           C
ATOM   4889  HB2 LYS   312      29.229  35.011  92.629  1.00  0.00           H
ATOM   4890  HB3 LYS   312      27.905  36.052  93.016  1.00  0.00           H
ATOM   4891  CG  LYS   312      27.476  34.036  93.610  1.00  0.00           C
ATOM   4892  HG2 LYS   312      26.426  34.320  93.687  1.00  0.00           H
ATOM   4893  HG3 LYS   312      27.562  33.040  93.176  1.00  0.00           H
ATOM   4894  CD  LYS   312      28.056  33.818  94.993  1.00  0.00           C
ATOM   4895  HD2 LYS   312      28.923  33.158  95.000  1.00  0.00           H
ATOM   4896  HD3 LYS   312      28.329  34.780  95.428  1.00  0.00           H
ATOM   4897  CE  LYS   312      26.927  33.061  95.804  1.00  0.00           C
ATOM   4898  HE2 LYS   312      26.059  33.689  96.008  1.00  0.00           H
ATOM   4899  HE3 LYS   312      26.508  32.185  95.310  1.00  0.00           H
ATOM   4900  NZ  LYS   312      27.513  32.648  97.078  1.00  0.00           N
ATOM   4901  HZ1 LYS   312      28.349  32.098  96.948  1.00  0.00           H
ATOM   4902  HZ2 LYS   312      26.852  32.120  97.629  1.00  0.00           H
ATOM   4903  HZ3 LYS   312      27.959  33.403  97.580  1.00  0.00           H
ATOM   4904  C   LYS   312      26.082  35.502  91.165  1.00  0.00           C
ATOM   4905  O   LYS   312      25.888  36.698  91.269  1.00  0.00           O
ATOM   4906  N   ASN   313      25.076  34.583  90.899  1.00  0.00           N
ATOM   4907  H   ASN   313      25.305  33.600  90.932  1.00  0.00           H
ATOM   4908  CA  ASN   313      23.626  34.910  90.751  1.00  0.00           C
ATOM   4909  HA  ASN   313      23.019  34.012  90.645  1.00  0.00           H
ATOM   4910  CB  ASN   313      23.001  35.544  92.041  1.00  0.00           C
ATOM   4911  HB2 ASN   313      23.094  36.630  92.032  1.00  0.00           H
ATOM   4912  HB3 ASN   313      21.929  35.381  91.923  1.00  0.00           H
ATOM   4913  CG  ASN   313      23.429  35.031  93.437  1.00  0.00           C
ATOM   4914  OD1 ASN   313      23.142  33.920  93.923  1.00  0.00           O
ATOM   4915  ND2 ASN   313      24.014  35.997  94.171  1.00  0.00           N
ATOM   4916 HD21 ASN   313      24.248  36.883  93.747  1.00  0.00           H
ATOM   4917 HD22 ASN   313      24.357  35.719  95.079  1.00  0.00           H
ATOM   4918  C   ASN   313      23.375  35.920  89.606  1.00  0.00           C
ATOM   4919  O   ASN   313      22.202  36.337  89.372  1.00  0.00           O
ATOM   4920  N   GLN   314      24.372  36.184  88.704  1.00  0.00           N
ATOM   4921  H   GLN   314      25.221  35.638  88.747  1.00  0.00           H
ATOM   4922  CA  GLN   314      24.164  37.012  87.530  1.00  0.00           C
ATOM   4923  HA  GLN   314      23.382  37.724  87.795  1.00  0.00           H
ATOM   4924  CB  GLN   314      25.337  37.948  87.139  1.00  0.00           C
ATOM   4925  HB2 GLN   314      26.180  37.369  86.764  1.00  0.00           H
ATOM   4926  HB3 GLN   314      24.956  38.629  86.377  1.00  0.00           H
ATOM   4927  CG  GLN   314      25.807  38.800  88.285  1.00  0.00           C
ATOM   4928  HG2 GLN   314      26.193  38.114  89.040  1.00  0.00           H
ATOM   4929  HG3 GLN   314      26.670  39.410  88.017  1.00  0.00           H
ATOM   4930  CD  GLN   314      24.761  39.824  88.779  1.00  0.00           C
ATOM   4931  OE1 GLN   314      23.832  40.063  87.987  1.00  0.00           O
ATOM   4932  NE2 GLN   314      24.724  40.250  90.025  1.00  0.00           N
ATOM   4933 HE21 GLN   314      23.948  40.884  90.146  1.00  0.00           H
ATOM   4934 HE22 GLN   314      25.501  40.110  90.654  1.00  0.00           H
ATOM   4935  C   GLN   314      23.708  36.120  86.279  1.00  0.00           C
ATOM   4936  O   GLN   314      24.118  34.984  86.307  1.00  0.00           O
ATOM   4937  N   ASP   315      22.758  36.550  85.392  1.00  0.00           N
ATOM   4938  H   ASP   315      22.529  37.514  85.585  1.00  0.00           H
ATOM   4939  CA  ASP   315      22.231  35.749  84.237  1.00  0.00           C
ATOM   4940  HA  ASP   315      21.853  34.830  84.685  1.00  0.00           H
ATOM   4941  CB  ASP   315      21.107  36.492  83.657  1.00  0.00           C
ATOM   4942  HB2 ASP   315      20.353  36.709  84.414  1.00  0.00           H
ATOM   4943  HB3 ASP   315      21.530  37.378  83.183  1.00  0.00           H
ATOM   4944  CG  ASP   315      20.383  35.758  82.529  1.00  0.00           C
ATOM   4945  OD1 ASP   315      19.651  36.420  81.726  1.00  0.00           O
ATOM   4946  OD2 ASP   315      20.341  34.522  82.443  1.00  0.00           O
ATOM   4947  C   ASP   315      23.237  35.426  83.193  1.00  0.00           C
ATOM   4948  O   ASP   315      23.814  36.245  82.443  1.00  0.00           O
ATOM   4949  N   LEU   316      23.438  34.153  83.003  1.00  0.00           N
ATOM   4950  H   LEU   316      22.805  33.527  83.481  1.00  0.00           H
ATOM   4951  CA  LEU   316      24.449  33.550  82.047  1.00  0.00           C
ATOM   4952  HA  LEU   316      24.956  34.393  81.577  1.00  0.00           H
ATOM   4953  CB  LEU   316      25.484  32.795  82.950  1.00  0.00           C
ATOM   4954  HB2 LEU   316      24.840  32.175  83.573  1.00  0.00           H
ATOM   4955  HB3 LEU   316      26.222  32.183  82.430  1.00  0.00           H
ATOM   4956  CG  LEU   316      26.249  33.723  83.979  1.00  0.00           C
ATOM   4957  HG  LEU   316      25.684  34.544  84.422  1.00  0.00           H
ATOM   4958  CD1 LEU   316      26.619  32.715  85.065  1.00  0.00           C
ATOM   4959 HD11 LEU   316      27.259  33.292  85.733  1.00  0.00           H
ATOM   4960 HD12 LEU   316      27.222  31.915  84.633  1.00  0.00           H
ATOM   4961 HD13 LEU   316      25.703  32.404  85.567  1.00  0.00           H
ATOM   4962  CD2 LEU   316      27.589  34.243  83.309  1.00  0.00           C
ATOM   4963 HD21 LEU   316      27.249  34.949  82.551  1.00  0.00           H
ATOM   4964 HD22 LEU   316      28.120  34.742  84.120  1.00  0.00           H
ATOM   4965 HD23 LEU   316      28.308  33.565  82.851  1.00  0.00           H
ATOM   4966  C   LEU   316      23.859  32.734  80.999  1.00  0.00           C
ATOM   4967  O   LEU   316      24.507  32.026  80.224  1.00  0.00           O
ATOM   4968  N   SER   317      22.486  32.727  80.928  1.00  0.00           N
ATOM   4969  H   SER   317      22.031  33.511  81.373  1.00  0.00           H
ATOM   4970  CA  SER   317      21.779  31.802  80.059  1.00  0.00           C
ATOM   4971  HA  SER   317      22.190  30.830  80.328  1.00  0.00           H
ATOM   4972  CB  SER   317      20.252  31.907  80.091  1.00  0.00           C
ATOM   4973  HB2 SER   317      19.835  31.331  79.266  1.00  0.00           H
ATOM   4974  HB3 SER   317      19.943  31.555  81.075  1.00  0.00           H
ATOM   4975  OG  SER   317      19.846  33.228  80.156  1.00  0.00           O
ATOM   4976  HG  SER   317      20.014  33.577  81.034  1.00  0.00           H
ATOM   4977  C   SER   317      22.227  32.011  78.568  1.00  0.00           C
ATOM   4978  O   SER   317      22.670  31.057  77.888  1.00  0.00           O
ATOM   4979  N   LYS   318      22.119  33.256  78.042  1.00  0.00           N
ATOM   4980  H   LYS   318      21.663  33.867  78.705  1.00  0.00           H
ATOM   4981  CA  LYS   318      22.614  33.746  76.774  1.00  0.00           C
ATOM   4982  HA  LYS   318      22.133  33.195  75.966  1.00  0.00           H
ATOM   4983  CB  LYS   318      22.048  35.220  76.629  1.00  0.00           C
ATOM   4984  HB2 LYS   318      20.995  35.241  76.908  1.00  0.00           H
ATOM   4985  HB3 LYS   318      22.739  35.877  77.158  1.00  0.00           H
ATOM   4986  CG  LYS   318      22.158  35.615  75.104  1.00  0.00           C
ATOM   4987  HG2 LYS   318      23.173  35.839  74.776  1.00  0.00           H
ATOM   4988  HG3 LYS   318      21.703  34.790  74.555  1.00  0.00           H
ATOM   4989  CD  LYS   318      21.239  36.796  74.838  1.00  0.00           C
ATOM   4990  HD2 LYS   318      21.347  37.185  73.826  1.00  0.00           H
ATOM   4991  HD3 LYS   318      20.203  36.477  74.944  1.00  0.00           H
ATOM   4992  CE  LYS   318      21.496  37.965  75.783  1.00  0.00           C
ATOM   4993  HE2 LYS   318      21.672  37.685  76.821  1.00  0.00           H
ATOM   4994  HE3 LYS   318      22.452  38.431  75.540  1.00  0.00           H
ATOM   4995  NZ  LYS   318      20.398  39.011  75.756  1.00  0.00           N
ATOM   4996  HZ1 LYS   318      20.579  39.686  76.486  1.00  0.00           H
ATOM   4997  HZ2 LYS   318      19.521  38.578  76.003  1.00  0.00           H
ATOM   4998  HZ3 LYS   318      20.396  39.480  74.861  1.00  0.00           H
ATOM   4999  C   LYS   318      24.129  33.627  76.526  1.00  0.00           C
ATOM   5000  O   LYS   318      24.521  33.471  75.351  1.00  0.00           O
ATOM   5001  N   PHE   319      24.891  33.903  77.632  1.00  0.00           N
ATOM   5002  H   PHE   319      24.445  34.003  78.532  1.00  0.00           H
ATOM   5003  CA  PHE   319      26.310  33.637  77.618  1.00  0.00           C
ATOM   5004  HA  PHE   319      26.742  34.088  76.725  1.00  0.00           H
ATOM   5005  CB  PHE   319      26.852  34.333  78.860  1.00  0.00           C
ATOM   5006  HB2 PHE   319      26.233  35.204  79.074  1.00  0.00           H
ATOM   5007  HB3 PHE   319      26.618  33.652  79.679  1.00  0.00           H
ATOM   5008  CG  PHE   319      28.336  34.654  78.871  1.00  0.00           C
ATOM   5009  CD1 PHE   319      28.814  35.796  78.292  1.00  0.00           C
ATOM   5010  HD1 PHE   319      28.064  36.379  77.777  1.00  0.00           H
ATOM   5011  CE1 PHE   319      30.103  36.293  78.541  1.00  0.00           C
ATOM   5012  HE1 PHE   319      30.368  37.254  78.125  1.00  0.00           H
ATOM   5013  CZ  PHE   319      31.055  35.528  79.248  1.00  0.00           C
ATOM   5014  HZ  PHE   319      32.070  35.858  79.404  1.00  0.00           H
ATOM   5015  CE2 PHE   319      30.619  34.354  79.790  1.00  0.00           C
ATOM   5016  HE2 PHE   319      31.218  33.832  80.522  1.00  0.00           H
ATOM   5017  CD2 PHE   319      29.244  33.931  79.691  1.00  0.00           C
ATOM   5018  HD2 PHE   319      28.845  33.135  80.305  1.00  0.00           H
ATOM   5019  C   PHE   319      26.744  32.114  77.543  1.00  0.00           C
ATOM   5020  O   PHE   319      27.912  31.811  77.176  1.00  0.00           O
ATOM   5021  N   ASP   320      25.902  31.102  77.842  1.00  0.00           N
ATOM   5022  H   ASP   320      25.103  31.360  78.403  1.00  0.00           H
ATOM   5023  CA  ASP   320      26.261  29.666  77.917  1.00  0.00           C
ATOM   5024  HA  ASP   320      27.189  29.553  78.479  1.00  0.00           H
ATOM   5025  CB  ASP   320      25.223  28.919  78.778  1.00  0.00           C
ATOM   5026  HB2 ASP   320      25.209  29.388  79.762  1.00  0.00           H
ATOM   5027  HB3 ASP   320      24.220  29.047  78.373  1.00  0.00           H
ATOM   5028  CG  ASP   320      25.638  27.447  78.946  1.00  0.00           C
ATOM   5029  OD1 ASP   320      24.749  26.514  79.142  1.00  0.00           O
ATOM   5030  OD2 ASP   320      26.865  27.160  79.128  1.00  0.00           O
ATOM   5031  C   ASP   320      26.396  29.062  76.460  1.00  0.00           C
ATOM   5032  O   ASP   320      26.725  27.908  76.216  1.00  0.00           O
ATOM   5033  N   LYS   321      26.024  29.950  75.535  1.00  0.00           N
ATOM   5034  H   LYS   321      25.573  30.829  75.746  1.00  0.00           H
ATOM   5035  CA  LYS   321      26.090  29.649  74.055  1.00  0.00           C
ATOM   5036  HA  LYS   321      25.792  28.604  73.976  1.00  0.00           H
ATOM   5037  CB  LYS   321      24.982  30.508  73.398  1.00  0.00           C
ATOM   5038  HB2 LYS   321      24.094  30.499  74.029  1.00  0.00           H
ATOM   5039  HB3 LYS   321      25.187  31.577  73.469  1.00  0.00           H
ATOM   5040  CG  LYS   321      24.514  29.955  71.922  1.00  0.00           C
[truncated: 179,019 more chars]
