# Supplementary material for: Worth the Weight: Sub-Pocket EXplorer (SubPEx), a Weighted Ensemble Method to Enhance Binding-Pocket Conformational Sampling
Source: J Chem Theory Comput. 2023 Aug 16;19(17):5677–89. doi: 10.1021/acs.jctc.3c00478 (PMC10500992; doi:10.1021/acs.jctc.3c00478)
Supplement: Supplementary file 2 — ct3c00478_si_002.zip [file ct3c00478_si_002.zip › clustered_structures/HXK2/subpex/rep.c3.aligned.pdb]

HELIX    1   1 LYS      4  PHE     17  1                                  14
HELIX    2   2 THR     21  GLY     38  1                                  18
HELIX    3   3 ASP     99  ARG    102  1                                   4
HELIX    4   4 GLU    109  GLN    125  1                                  17
HELIX    5   5 VAL    171  ARG    182  1                                  12
HELIX    6   6 ASP    194  TYR    203  1                                  10
HELIX    7   7 GLU    231  LEU    233  1                                   3
HELIX    8   8 TYR    253  SER    255  1                                   3
HELIX    9   9 LYS    267  GLU    275  1                                   9
HELIX   10  10 THR    283  SER    288  1                                   6
HELIX   11  11 GLY    290  LYS    306  1                                  17
HELIX   12  12 SER    328  GLU    334  1                                   7
HELIX   13  13 THR    344  PHE    352  1                                   9
HELIX   14  14 VAL    358  ARG    390  1                                  33
HELIX   15  15 SER    402  ARG    406  1                                   5
HELIX   16  16 PHE    410  TYR    422  1                                  13
HELIX   17  17 GLY    442  ALA    459  1                                  18
SHEET    1   1 1 SER    62  LEU    70  0
SHEET    2   2 1 ASN    74  GLY    83  0
SHEET    3   3 1 PHE    88  ARG    96  0
SHEET    4   4 1 ILE   134  THR   139  0
SHEET    5   5 1 ILE   186  ILE   192  0
SHEET    6   6 1 THR   209  PHE   215  0
SHEET    7   7 1 VAL   219  VAL   226  0
SHEET    8   8 1 PRO   246  ASN   250  0
SHEET    9   9 1 GLY   395  ASP   400  0
SHEET   10  10 1 ILE   434  PRO   438  0
CRYST1   79.729   70.719  109.552  90.00  90.00  90.00               1
ATOM      1  N   ASP     1      42.071  48.513  96.503  1.00  0.00           N
ATOM      2  H1  ASP     1      42.310  49.462  96.251  1.00  0.00           H
ATOM      3  H2  ASP     1      41.104  48.251  96.376  1.00  0.00           H
ATOM      4  H3  ASP     1      42.205  48.267  97.472  1.00  0.00           H
ATOM      5  CA  ASP     1      42.853  47.569  95.701  1.00  0.00           C
ATOM      6  HA  ASP     1      42.703  47.842  94.657  1.00  0.00           H
ATOM      7  CB  ASP     1      44.350  47.506  96.161  1.00  0.00           C
ATOM      8  HB2 ASP     1      44.807  46.725  95.552  1.00  0.00           H
ATOM      9  HB3 ASP     1      44.843  48.439  95.887  1.00  0.00           H
ATOM     10  CG  ASP     1      44.540  47.283  97.681  1.00  0.00           C
ATOM     11  OD1 ASP     1      45.650  47.267  98.248  1.00  0.00           O
ATOM     12  OD2 ASP     1      43.507  47.466  98.428  1.00  0.00           O
ATOM     13  C   ASP     1      42.294  46.167  95.684  1.00  0.00           C
ATOM     14  O   ASP     1      41.428  45.826  96.455  1.00  0.00           O
ATOM     15  N   VAL     2      42.680  45.462  94.639  1.00  0.00           N
ATOM     16  H   VAL     2      43.381  45.988  94.137  1.00  0.00           H
ATOM     17  CA  VAL     2      42.103  44.206  94.199  1.00  0.00           C
ATOM     18  HA  VAL     2      41.023  44.303  94.302  1.00  0.00           H
ATOM     19  CB  VAL     2      42.486  43.905  92.724  1.00  0.00           C
ATOM     20  HB  VAL     2      43.570  43.889  92.622  1.00  0.00           H
ATOM     21  CG1 VAL     2      42.072  42.517  92.277  1.00  0.00           C
ATOM     22 HG11 VAL     2      42.411  41.815  93.039  1.00  0.00           H
ATOM     23 HG12 VAL     2      40.988  42.562  92.373  1.00  0.00           H
ATOM     24 HG13 VAL     2      42.410  42.392  91.248  1.00  0.00           H
ATOM     25  CG2 VAL     2      41.875  44.957  91.644  1.00  0.00           C
ATOM     26 HG21 VAL     2      40.789  44.983  91.735  1.00  0.00           H
ATOM     27 HG22 VAL     2      42.081  44.785  90.587  1.00  0.00           H
ATOM     28 HG23 VAL     2      42.248  45.958  91.864  1.00  0.00           H
ATOM     29  C   VAL     2      42.572  43.150  95.201  1.00  0.00           C
ATOM     30  O   VAL     2      43.727  43.221  95.637  1.00  0.00           O
ATOM     31  N   PRO     3      41.734  42.133  95.609  1.00  0.00           N
ATOM     32  CD  PRO     3      40.344  42.016  95.291  1.00  0.00           C
ATOM     33  HD2 PRO     3      40.223  41.640  94.276  1.00  0.00           H
ATOM     34  HD3 PRO     3      39.859  42.983  95.426  1.00  0.00           H
ATOM     35  CG  PRO     3      39.787  41.029  96.320  1.00  0.00           C
ATOM     36  HG2 PRO     3      38.970  40.434  95.913  1.00  0.00           H
ATOM     37  HG3 PRO     3      39.388  41.527  97.204  1.00  0.00           H
ATOM     38  CB  PRO     3      40.893  40.234  96.910  1.00  0.00           C
ATOM     39  HB2 PRO     3      40.959  39.266  96.413  1.00  0.00           H
ATOM     40  HB3 PRO     3      40.731  40.133  97.983  1.00  0.00           H
ATOM     41  CA  PRO     3      42.086  41.000  96.507  1.00  0.00           C
ATOM     42  HA  PRO     3      42.458  41.432  97.436  1.00  0.00           H
ATOM     43  C   PRO     3      43.219  40.136  95.910  1.00  0.00           C
ATOM     44  O   PRO     3      43.144  39.920  94.696  1.00  0.00           O
ATOM     45  N   LYS     4      44.220  39.747  96.663  1.00  0.00           N
ATOM     46  H   LYS     4      44.242  40.060  97.622  1.00  0.00           H
ATOM     47  CA  LYS     4      45.240  38.912  96.246  1.00  0.00           C
ATOM     48  HA  LYS     4      45.863  39.262  95.424  1.00  0.00           H
ATOM     49  CB  LYS     4      46.134  38.647  97.453  1.00  0.00           C
ATOM     50  HB2 LYS     4      45.605  38.232  98.311  1.00  0.00           H
ATOM     51  HB3 LYS     4      46.904  37.939  97.145  1.00  0.00           H
ATOM     52  CG  LYS     4      46.810  39.995  97.936  1.00  0.00           C
ATOM     53  HG2 LYS     4      47.308  40.495  97.105  1.00  0.00           H
ATOM     54  HG3 LYS     4      45.972  40.593  98.293  1.00  0.00           H
ATOM     55  CD  LYS     4      47.689  39.887  99.217  1.00  0.00           C
ATOM     56  HD2 LYS     4      47.142  39.522 100.087  1.00  0.00           H
ATOM     57  HD3 LYS     4      48.527  39.213  99.046  1.00  0.00           H
ATOM     58  CE  LYS     4      48.314  41.296  99.673  1.00  0.00           C
ATOM     59  HE2 LYS     4      49.117  41.435  98.950  1.00  0.00           H
ATOM     60  HE3 LYS     4      47.657  42.111  99.370  1.00  0.00           H
ATOM     61  NZ  LYS     4      48.773  41.381 101.083  1.00  0.00           N
ATOM     62  HZ1 LYS     4      48.031  41.314 101.765  1.00  0.00           H
ATOM     63  HZ2 LYS     4      49.270  42.259 101.131  1.00  0.00           H
ATOM     64  HZ3 LYS     4      49.393  40.584 101.132  1.00  0.00           H
ATOM     65  C   LYS     4      44.651  37.618  95.656  1.00  0.00           C
ATOM     66  O   LYS     4      45.070  37.327  94.542  1.00  0.00           O
ATOM     67  N   GLU     5      43.706  36.923  96.285  1.00  0.00           N
ATOM     68  H   GLU     5      43.402  37.242  97.194  1.00  0.00           H
ATOM     69  CA  GLU     5      43.093  35.732  95.693  1.00  0.00           C
ATOM     70  HA  GLU     5      43.894  35.022  95.489  1.00  0.00           H
ATOM     71  CB  GLU     5      42.184  35.058  96.761  1.00  0.00           C
ATOM     72  HB2 GLU     5      41.598  34.281  96.270  1.00  0.00           H
ATOM     73  HB3 GLU     5      42.910  34.684  97.485  1.00  0.00           H
ATOM     74  CG  GLU     5      41.152  35.962  97.463  1.00  0.00           C
ATOM     75  HG2 GLU     5      40.658  36.616  96.745  1.00  0.00           H
ATOM     76  HG3 GLU     5      40.296  35.391  97.823  1.00  0.00           H
ATOM     77  CD  GLU     5      41.632  36.704  98.761  1.00  0.00           C
ATOM     78  OE1 GLU     5      42.838  37.051  98.914  1.00  0.00           O
ATOM     79  OE2 GLU     5      40.857  36.887  99.706  1.00  0.00           O
ATOM     80  C   GLU     5      42.240  35.991  94.434  1.00  0.00           C
ATOM     81  O   GLU     5      42.123  35.100  93.595  1.00  0.00           O
ATOM     82  N   LEU     6      41.819  37.222  94.165  1.00  0.00           N
ATOM     83  H   LEU     6      41.907  37.910  94.898  1.00  0.00           H
ATOM     84  CA  LEU     6      41.377  37.556  92.769  1.00  0.00           C
ATOM     85  HA  LEU     6      40.884  36.684  92.341  1.00  0.00           H
ATOM     86  CB  LEU     6      40.247  38.555  92.784  1.00  0.00           C
ATOM     87  HB2 LEU     6      39.510  38.342  93.558  1.00  0.00           H
ATOM     88  HB3 LEU     6      40.595  39.538  93.102  1.00  0.00           H
ATOM     89  CG  LEU     6      39.619  38.692  91.381  1.00  0.00           C
ATOM     90  HG  LEU     6      40.369  39.021  90.663  1.00  0.00           H
ATOM     91  CD1 LEU     6      38.834  37.512  90.888  1.00  0.00           C
ATOM     92 HD11 LEU     6      38.021  37.210  91.548  1.00  0.00           H
ATOM     93 HD12 LEU     6      39.480  36.671  90.637  1.00  0.00           H
ATOM     94 HD13 LEU     6      38.292  37.710  89.963  1.00  0.00           H
ATOM     95  CD2 LEU     6      38.722  39.959  91.464  1.00  0.00           C
ATOM     96 HD21 LEU     6      37.797  39.714  91.985  1.00  0.00           H
ATOM     97 HD22 LEU     6      39.130  40.789  92.043  1.00  0.00           H
ATOM     98 HD23 LEU     6      38.533  40.361  90.469  1.00  0.00           H
ATOM     99  C   LEU     6      42.557  37.900  91.834  1.00  0.00           C
ATOM    100  O   LEU     6      42.411  37.619  90.658  1.00  0.00           O
ATOM    101  N   MET     7      43.673  38.475  92.206  1.00  0.00           N
ATOM    102  H   MET     7      43.808  38.683  93.184  1.00  0.00           H
ATOM    103  CA  MET     7      44.731  38.965  91.327  1.00  0.00           C
ATOM    104  HA  MET     7      44.345  39.432  90.422  1.00  0.00           H
ATOM    105  CB  MET     7      45.436  40.092  92.115  1.00  0.00           C
ATOM    106  HB2 MET     7      44.792  40.969  92.173  1.00  0.00           H
ATOM    107  HB3 MET     7      45.499  39.762  93.153  1.00  0.00           H
ATOM    108  CG  MET     7      46.840  40.537  91.496  1.00  0.00           C
ATOM    109  HG2 MET     7      47.514  39.683  91.552  1.00  0.00           H
ATOM    110  HG3 MET     7      46.666  40.875  90.475  1.00  0.00           H
ATOM    111  SD  MET     7      47.637  41.824  92.454  1.00  0.00           S
ATOM    112  CE  MET     7      46.409  43.147  92.695  1.00  0.00           C
ATOM    113  HE1 MET     7      46.056  43.585  91.759  1.00  0.00           H
ATOM    114  HE2 MET     7      45.491  42.785  93.156  1.00  0.00           H
ATOM    115  HE3 MET     7      46.888  43.976  93.216  1.00  0.00           H
ATOM    116  C   MET     7      45.629  37.754  90.874  1.00  0.00           C
ATOM    117  O   MET     7      46.041  37.662  89.728  1.00  0.00           O
ATOM    118  N   GLN     8      45.837  36.735  91.784  1.00  0.00           N
ATOM    119  H   GLN     8      45.565  36.926  92.738  1.00  0.00           H
ATOM    120  CA  GLN     8      46.301  35.354  91.500  1.00  0.00           C
ATOM    121  HA  GLN     8      47.351  35.324  91.206  1.00  0.00           H
ATOM    122  CB  GLN     8      46.122  34.453  92.734  1.00  0.00           C
ATOM    123  HB2 GLN     8      46.207  34.977  93.687  1.00  0.00           H
ATOM    124  HB3 GLN     8      45.093  34.093  92.681  1.00  0.00           H
ATOM    125  CG  GLN     8      47.150  33.265  92.727  1.00  0.00           C
ATOM    126  HG2 GLN     8      46.984  32.656  93.616  1.00  0.00           H
ATOM    127  HG3 GLN     8      47.009  32.713  91.797  1.00  0.00           H
ATOM    128  CD  GLN     8      48.684  33.694  92.888  1.00  0.00           C
ATOM    129  OE1 GLN     8      49.035  34.781  93.240  1.00  0.00           O
ATOM    130  NE2 GLN     8      49.673  32.894  92.543  1.00  0.00           N
ATOM    131 HE21 GLN     8      50.627  33.228  92.558  1.00  0.00           H
ATOM    132 HE22 GLN     8      49.461  32.048  92.035  1.00  0.00           H
ATOM    133  C   GLN     8      45.575  34.732  90.245  1.00  0.00           C
ATOM    134  O   GLN     8      46.248  33.933  89.571  1.00  0.00           O
ATOM    135  N   GLN     9      44.273  34.990  90.000  1.00  0.00           N
ATOM    136  H   GLN     9      43.733  35.585  90.610  1.00  0.00           H
ATOM    137  CA  GLN     9      43.664  34.562  88.691  1.00  0.00           C
ATOM    138  HA  GLN     9      43.986  33.562  88.401  1.00  0.00           H
ATOM    139  CB  GLN     9      42.148  34.480  88.745  1.00  0.00           C
ATOM    140  HB2 GLN     9      41.767  35.487  88.581  1.00  0.00           H
ATOM    141  HB3 GLN     9      41.705  34.050  87.847  1.00  0.00           H
ATOM    142  CG  GLN     9      41.528  33.810  89.930  1.00  0.00           C
ATOM    143  HG2 GLN     9      41.438  34.614  90.659  1.00  0.00           H
ATOM    144  HG3 GLN     9      40.462  33.625  89.797  1.00  0.00           H
ATOM    145  CD  GLN     9      42.263  32.596  90.452  1.00  0.00           C
ATOM    146  OE1 GLN     9      42.351  31.579  89.828  1.00  0.00           O
ATOM    147  NE2 GLN     9      42.682  32.555  91.701  1.00  0.00           N
ATOM    148 HE21 GLN     9      43.016  31.701  92.124  1.00  0.00           H
ATOM    149 HE22 GLN     9      42.737  33.431  92.201  1.00  0.00           H
ATOM    150  C   GLN     9      44.116  35.405  87.429  1.00  0.00           C
ATOM    151  O   GLN     9      44.391  34.819  86.413  1.00  0.00           O
ATOM    152  N   ILE    10      44.164  36.746  87.632  1.00  0.00           N
ATOM    153  H   ILE    10      44.095  37.172  88.545  1.00  0.00           H
ATOM    154  CA  ILE    10      44.589  37.641  86.618  1.00  0.00           C
ATOM    155  HA  ILE    10      43.942  37.645  85.740  1.00  0.00           H
ATOM    156  CB  ILE    10      44.388  39.097  87.100  1.00  0.00           C
ATOM    157  HB  ILE    10      45.043  39.383  87.923  1.00  0.00           H
ATOM    158  CG2 ILE    10      44.732  40.047  85.898  1.00  0.00           C
ATOM    159 HG21 ILE    10      44.724  41.108  86.152  1.00  0.00           H
ATOM    160 HG22 ILE    10      44.121  39.845  85.019  1.00  0.00           H
ATOM    161 HG23 ILE    10      45.784  39.934  85.634  1.00  0.00           H
ATOM    162  CG1 ILE    10      42.961  39.279  87.449  1.00  0.00           C
ATOM    163 HG12 ILE    10      42.349  39.154  86.555  1.00  0.00           H
ATOM    164 HG13 ILE    10      42.713  38.615  88.276  1.00  0.00           H
ATOM    165  CD1 ILE    10      42.553  40.658  87.947  1.00  0.00           C
ATOM    166 HD11 ILE    10      41.607  40.565  88.481  1.00  0.00           H
ATOM    167 HD12 ILE    10      42.320  41.406  87.190  1.00  0.00           H
ATOM    168 HD13 ILE    10      43.308  41.259  88.453  1.00  0.00           H
ATOM    169  C   ILE    10      46.017  37.283  86.174  1.00  0.00           C
ATOM    170  O   ILE    10      46.219  37.093  85.001  1.00  0.00           O
ATOM    171  N   GLU    11      46.839  36.981  87.203  1.00  0.00           N
ATOM    172  H   GLU    11      46.534  37.148  88.152  1.00  0.00           H
ATOM    173  CA  GLU    11      48.150  36.320  87.027  1.00  0.00           C
ATOM    174  HA  GLU    11      48.649  36.978  86.315  1.00  0.00           H
ATOM    175  CB  GLU    11      48.844  36.298  88.402  1.00  0.00           C
ATOM    176  HB2 GLU    11      48.185  35.875  89.161  1.00  0.00           H
ATOM    177  HB3 GLU    11      49.744  35.691  88.310  1.00  0.00           H
ATOM    178  CG  GLU    11      49.300  37.688  88.771  1.00  0.00           C
ATOM    179  HG2 GLU    11      48.533  38.461  88.707  1.00  0.00           H
ATOM    180  HG3 GLU    11      49.619  37.571  89.806  1.00  0.00           H
ATOM    181  CD  GLU    11      50.445  38.184  87.906  1.00  0.00           C
ATOM    182  OE1 GLU    11      51.232  37.365  87.449  1.00  0.00           O
ATOM    183  OE2 GLU    11      50.473  39.421  87.716  1.00  0.00           O
ATOM    184  C   GLU    11      48.153  34.887  86.357  1.00  0.00           C
ATOM    185  O   GLU    11      49.196  34.568  85.807  1.00  0.00           O
ATOM    186  N   ASN    12      47.134  34.079  86.524  1.00  0.00           N
ATOM    187  H   ASN    12      46.298  34.414  86.980  1.00  0.00           H
ATOM    188  CA  ASN    12      47.098  32.733  85.927  1.00  0.00           C
ATOM    189  HA  ASN    12      48.005  32.147  86.073  1.00  0.00           H
ATOM    190  CB  ASN    12      46.032  31.857  86.624  1.00  0.00           C
ATOM    191  HB2 ASN    12      45.966  31.912  87.710  1.00  0.00           H
ATOM    192  HB3 ASN    12      45.031  32.104  86.272  1.00  0.00           H
ATOM    193  CG  ASN    12      46.202  30.427  86.374  1.00  0.00           C
ATOM    194  OD1 ASN    12      47.250  29.873  86.599  1.00  0.00           O
ATOM    195  ND2 ASN    12      45.243  29.669  85.837  1.00  0.00           N
ATOM    196 HD21 ASN    12      44.351  30.083  85.610  1.00  0.00           H
ATOM    197 HD22 ASN    12      45.246  28.661  85.893  1.00  0.00           H
ATOM    198  C   ASN    12      46.919  32.897  84.423  1.00  0.00           C
ATOM    199  O   ASN    12      47.632  32.282  83.717  1.00  0.00           O
ATOM    200  N   PHE    13      46.015  33.816  83.972  1.00  0.00           N
ATOM    201  H   PHE    13      45.474  34.237  84.713  1.00  0.00           H
ATOM    202  CA  PHE    13      45.854  34.140  82.559  1.00  0.00           C
ATOM    203  HA  PHE    13      45.648  33.231  81.995  1.00  0.00           H
ATOM    204  CB  PHE    13      44.688  35.048  82.345  1.00  0.00           C
ATOM    205  HB2 PHE    13      44.886  35.804  83.104  1.00  0.00           H
ATOM    206  HB3 PHE    13      44.698  35.560  81.382  1.00  0.00           H
ATOM    207  CG  PHE    13      43.381  34.468  82.808  1.00  0.00           C
ATOM    208  CD1 PHE    13      42.822  33.364  82.193  1.00  0.00           C
ATOM    209  HD1 PHE    13      43.433  32.831  81.480  1.00  0.00           H
ATOM    210  CE1 PHE    13      41.528  32.860  82.574  1.00  0.00           C
ATOM    211  HE1 PHE    13      41.203  31.888  82.231  1.00  0.00           H
ATOM    212  CZ  PHE    13      40.766  33.603  83.525  1.00  0.00           C
ATOM    213  HZ  PHE    13      39.744  33.277  83.654  1.00  0.00           H
ATOM    214  CE2 PHE    13      41.370  34.716  84.153  1.00  0.00           C
ATOM    215  HE2 PHE    13      40.859  35.283  84.917  1.00  0.00           H
ATOM    216  CD2 PHE    13      42.706  35.129  83.831  1.00  0.00           C
ATOM    217  HD2 PHE    13      43.176  35.967  84.324  1.00  0.00           H
ATOM    218  C   PHE    13      47.054  34.703  81.883  1.00  0.00           C
ATOM    219  O   PHE    13      47.229  34.595  80.686  1.00  0.00           O
ATOM    220  N   GLU    14      47.817  35.507  82.663  1.00  0.00           N
ATOM    221  H   GLU    14      47.486  35.794  83.573  1.00  0.00           H
ATOM    222  CA  GLU    14      49.095  35.998  82.142  1.00  0.00           C
ATOM    223  HA  GLU    14      48.894  36.656  81.295  1.00  0.00           H
ATOM    224  CB  GLU    14      49.776  36.836  83.234  1.00  0.00           C
ATOM    225  HB2 GLU    14      49.031  37.496  83.679  1.00  0.00           H
ATOM    226  HB3 GLU    14      50.150  36.144  83.989  1.00  0.00           H
ATOM    227  CG  GLU    14      50.838  37.787  82.536  1.00  0.00           C
ATOM    228  HG2 GLU    14      51.751  37.195  82.481  1.00  0.00           H
ATOM    229  HG3 GLU    14      50.540  38.168  81.559  1.00  0.00           H
ATOM    230  CD  GLU    14      50.929  39.096  83.366  1.00  0.00           C
ATOM    231  OE1 GLU    14      49.908  39.735  83.647  1.00  0.00           O
ATOM    232  OE2 GLU    14      52.081  39.544  83.482  1.00  0.00           O
ATOM    233  C   GLU    14      49.894  34.802  81.725  1.00  0.00           C
ATOM    234  O   GLU    14      50.229  34.697  80.578  1.00  0.00           O
ATOM    235  N   LYS    15      50.226  33.863  82.630  1.00  0.00           N
ATOM    236  H   LYS    15      49.853  33.976  83.562  1.00  0.00           H
ATOM    237  CA  LYS    15      51.009  32.699  82.314  1.00  0.00           C
ATOM    238  HA  LYS    15      51.976  33.074  81.975  1.00  0.00           H
ATOM    239  CB  LYS    15      51.239  31.788  83.527  1.00  0.00           C
ATOM    240  HB2 LYS    15      50.396  31.099  83.583  1.00  0.00           H
ATOM    241  HB3 LYS    15      52.070  31.103  83.358  1.00  0.00           H
ATOM    242  CG  LYS    15      51.360  32.397  84.881  1.00  0.00           C
ATOM    243  HG2 LYS    15      50.338  32.459  85.253  1.00  0.00           H
ATOM    244  HG3 LYS    15      51.876  31.655  85.491  1.00  0.00           H
ATOM    245  CD  LYS    15      52.184  33.608  84.970  1.00  0.00           C
ATOM    246  HD2 LYS    15      53.083  33.509  84.361  1.00  0.00           H
ATOM    247  HD3 LYS    15      51.689  34.526  84.654  1.00  0.00           H
ATOM    248  CE  LYS    15      52.708  33.900  86.379  1.00  0.00           C
ATOM    249  HE2 LYS    15      53.067  32.940  86.746  1.00  0.00           H
ATOM    250  HE3 LYS    15      53.577  34.497  86.100  1.00  0.00           H
ATOM    251  NZ  LYS    15      51.703  34.501  87.246  1.00  0.00           N
ATOM    252  HZ1 LYS    15      51.981  34.748  88.185  1.00  0.00           H
ATOM    253  HZ2 LYS    15      50.833  33.989  87.220  1.00  0.00           H
ATOM    254  HZ3 LYS    15      51.550  35.442  86.912  1.00  0.00           H
ATOM    255  C   LYS    15      50.407  31.843  81.148  1.00  0.00           C
ATOM    256  O   LYS    15      51.296  31.486  80.321  1.00  0.00           O
ATOM    257  N   ILE    16      49.048  31.806  81.107  1.00  0.00           N
ATOM    258  H   ILE    16      48.552  32.293  81.839  1.00  0.00           H
ATOM    259  CA  ILE    16      48.326  31.098  80.050  1.00  0.00           C
ATOM    260  HA  ILE    16      48.867  30.154  79.990  1.00  0.00           H
ATOM    261  CB  ILE    16      46.804  30.873  80.459  1.00  0.00           C
ATOM    262  HB  ILE    16      46.460  31.882  80.680  1.00  0.00           H
ATOM    263  CG2 ILE    16      45.983  30.316  79.292  1.00  0.00           C
ATOM    264 HG21 ILE    16      44.970  29.986  79.525  1.00  0.00           H
ATOM    265 HG22 ILE    16      46.419  29.460  78.777  1.00  0.00           H
ATOM    266 HG23 ILE    16      45.821  31.029  78.483  1.00  0.00           H
ATOM    267  CG1 ILE    16      46.694  29.876  81.582  1.00  0.00           C
ATOM    268 HG12 ILE    16      46.757  28.912  81.079  1.00  0.00           H
ATOM    269 HG13 ILE    16      47.613  29.860  82.168  1.00  0.00           H
ATOM    270  CD1 ILE    16      45.345  29.938  82.282  1.00  0.00           C
ATOM    271 HD11 ILE    16      45.313  29.215  83.098  1.00  0.00           H
ATOM    272 HD12 ILE    16      44.529  29.724  81.591  1.00  0.00           H
ATOM    273 HD13 ILE    16      45.172  30.904  82.757  1.00  0.00           H
ATOM    274  C   ILE    16      48.520  31.612  78.640  1.00  0.00           C
ATOM    275  O   ILE    16      48.722  30.793  77.723  1.00  0.00           O
ATOM    276  N   PHE    17      48.375  32.932  78.509  1.00  0.00           N
ATOM    277  H   PHE    17      48.089  33.481  79.307  1.00  0.00           H
ATOM    278  CA  PHE    17      48.394  33.555  77.230  1.00  0.00           C
ATOM    279  HA  PHE    17      48.291  32.780  76.472  1.00  0.00           H
ATOM    280  CB  PHE    17      47.160  34.520  77.209  1.00  0.00           C
ATOM    281  HB2 PHE    17      47.194  35.192  78.067  1.00  0.00           H
ATOM    282  HB3 PHE    17      47.158  35.188  76.349  1.00  0.00           H
ATOM    283  CG  PHE    17      45.799  33.679  77.321  1.00  0.00           C
ATOM    284  CD1 PHE    17      45.354  32.806  76.333  1.00  0.00           C
ATOM    285  HD1 PHE    17      46.033  32.434  75.579  1.00  0.00           H
ATOM    286  CE1 PHE    17      44.109  32.155  76.332  1.00  0.00           C
ATOM    287  HE1 PHE    17      43.914  31.365  75.622  1.00  0.00           H
ATOM    288  CZ  PHE    17      43.220  32.404  77.399  1.00  0.00           C
ATOM    289  HZ  PHE    17      42.270  31.899  77.486  1.00  0.00           H
ATOM    290  CE2 PHE    17      43.543  33.400  78.343  1.00  0.00           C
ATOM    291  HE2 PHE    17      42.837  33.712  79.097  1.00  0.00           H
ATOM    292  CD2 PHE    17      44.836  34.044  78.294  1.00  0.00           C
ATOM    293  HD2 PHE    17      45.071  34.865  78.956  1.00  0.00           H
ATOM    294  C   PHE    17      49.646  34.337  76.820  1.00  0.00           C
ATOM    295  O   PHE    17      49.722  34.761  75.672  1.00  0.00           O
ATOM    296  N   THR    18      50.637  34.483  77.724  1.00  0.00           N
ATOM    297  H   THR    18      50.462  34.098  78.641  1.00  0.00           H
ATOM    298  CA  THR    18      51.902  35.025  77.296  1.00  0.00           C
ATOM    299  HA  THR    18      51.797  36.026  76.880  1.00  0.00           H
ATOM    300  CB  THR    18      52.874  35.260  78.479  1.00  0.00           C
ATOM    301  HB  THR    18      52.971  34.354  79.078  1.00  0.00           H
ATOM    302  CG2 THR    18      54.220  35.858  78.094  1.00  0.00           C
ATOM    303 HG21 THR    18      54.707  36.124  79.032  1.00  0.00           H
ATOM    304 HG22 THR    18      54.182  36.709  77.414  1.00  0.00           H
ATOM    305 HG23 THR    18      54.809  35.079  77.609  1.00  0.00           H
ATOM    306  OG1 THR    18      52.183  36.065  79.477  1.00  0.00           O
ATOM    307  HG1 THR    18      51.571  35.490  79.940  1.00  0.00           H
ATOM    308  C   THR    18      52.627  34.069  76.347  1.00  0.00           C
ATOM    309  O   THR    18      52.691  32.866  76.590  1.00  0.00           O
ATOM    310  N   VAL    19      53.101  34.608  75.236  1.00  0.00           N
ATOM    311  H   VAL    19      52.940  35.603  75.174  1.00  0.00           H
ATOM    312  CA  VAL    19      53.854  33.896  74.208  1.00  0.00           C
ATOM    313  HA  VAL    19      54.007  32.854  74.486  1.00  0.00           H
ATOM    314  CB  VAL    19      53.111  33.713  72.911  1.00  0.00           C
ATOM    315  HB  VAL    19      53.827  33.333  72.183  1.00  0.00           H
ATOM    316  CG1 VAL    19      51.990  32.601  73.055  1.00  0.00           C
ATOM    317 HG11 VAL    19      51.270  32.995  73.773  1.00  0.00           H
ATOM    318 HG12 VAL    19      51.563  32.502  72.058  1.00  0.00           H
ATOM    319 HG13 VAL    19      52.409  31.649  73.386  1.00  0.00           H
ATOM    320  CG2 VAL    19      52.458  34.939  72.262  1.00  0.00           C
ATOM    321 HG21 VAL    19      52.019  34.716  71.289  1.00  0.00           H
ATOM    322 HG22 VAL    19      53.266  35.592  71.931  1.00  0.00           H
ATOM    323 HG23 VAL    19      51.746  35.407  72.940  1.00  0.00           H
ATOM    324  C   VAL    19      55.222  34.493  73.973  1.00  0.00           C
ATOM    325  O   VAL    19      55.301  35.594  73.361  1.00  0.00           O
ATOM    326  N   PRO    20      56.319  33.906  74.534  1.00  0.00           N
ATOM    327  CD  PRO    20      56.347  32.900  75.598  1.00  0.00           C
ATOM    328  HD2 PRO    20      56.806  31.982  75.230  1.00  0.00           H
ATOM    329  HD3 PRO    20      55.385  32.691  76.064  1.00  0.00           H
ATOM    330  CG  PRO    20      57.262  33.422  76.651  1.00  0.00           C
ATOM    331  HG2 PRO    20      57.526  32.609  77.328  1.00  0.00           H
ATOM    332  HG3 PRO    20      56.915  34.348  77.110  1.00  0.00           H
ATOM    333  CB  PRO    20      58.373  33.992  75.733  1.00  0.00           C
ATOM    334  HB2 PRO    20      59.018  33.162  75.448  1.00  0.00           H
ATOM    335  HB3 PRO    20      59.092  34.700  76.146  1.00  0.00           H
ATOM    336  CA  PRO    20      57.601  34.568  74.564  1.00  0.00           C
ATOM    337  HA  PRO    20      57.359  35.605  74.793  1.00  0.00           H
ATOM    338  C   PRO    20      58.525  34.414  73.255  1.00  0.00           C
ATOM    339  O   PRO    20      58.281  33.587  72.395  1.00  0.00           O
ATOM    340  N   THR    21      59.555  35.277  73.177  1.00  0.00           N
ATOM    341  H   THR    21      59.791  35.794  74.011  1.00  0.00           H
ATOM    342  CA  THR    21      60.338  35.457  71.948  1.00  0.00           C
ATOM    343  HA  THR    21      59.799  35.969  71.151  1.00  0.00           H
ATOM    344  CB  THR    21      61.570  36.367  72.197  1.00  0.00           C
ATOM    345  HB  THR    21      62.181  35.911  72.976  1.00  0.00           H
ATOM    346  CG2 THR    21      62.447  36.574  70.898  1.00  0.00           C
ATOM    347 HG21 THR    21      62.924  35.652  70.565  1.00  0.00           H
ATOM    348 HG22 THR    21      63.266  37.266  71.094  1.00  0.00           H
ATOM    349 HG23 THR    21      61.841  37.045  70.124  1.00  0.00           H
ATOM    350  OG1 THR    21      61.216  37.659  72.706  1.00  0.00           O
ATOM    351  HG1 THR    21      60.876  37.472  73.584  1.00  0.00           H
ATOM    352  C   THR    21      60.865  34.205  71.321  1.00  0.00           C
ATOM    353  O   THR    21      60.686  33.912  70.160  1.00  0.00           O
ATOM    354  N   GLU    22      61.400  33.334  72.191  1.00  0.00           N
ATOM    355  H   GLU    22      61.425  33.539  73.180  1.00  0.00           H
ATOM    356  CA  GLU    22      62.082  32.058  71.841  1.00  0.00           C
ATOM    357  HA  GLU    22      62.751  32.333  71.025  1.00  0.00           H
ATOM    358  CB  GLU    22      62.986  31.597  72.990  1.00  0.00           C
ATOM    359  HB2 GLU    22      63.690  30.945  72.474  1.00  0.00           H
ATOM    360  HB3 GLU    22      63.447  32.494  73.401  1.00  0.00           H
ATOM    361  CG  GLU    22      62.293  30.742  74.081  1.00  0.00           C
ATOM    362  HG2 GLU    22      62.024  29.884  73.465  1.00  0.00           H
ATOM    363  HG3 GLU    22      62.990  30.647  74.914  1.00  0.00           H
ATOM    364  CD  GLU    22      61.126  31.357  74.662  1.00  0.00           C
ATOM    365  OE1 GLU    22      60.016  30.818  74.745  1.00  0.00           O
ATOM    366  OE2 GLU    22      61.349  32.530  75.085  1.00  0.00           O
ATOM    367  C   GLU    22      61.194  30.931  71.390  1.00  0.00           C
ATOM    368  O   GLU    22      61.539  29.864  70.828  1.00  0.00           O
ATOM    369  N   THR    23      59.895  31.204  71.602  1.00  0.00           N
ATOM    370  H   THR    23      59.777  32.137  71.969  1.00  0.00           H
ATOM    371  CA  THR    23      58.678  30.447  71.097  1.00  0.00           C
ATOM    372  HA  THR    23      58.974  29.408  70.948  1.00  0.00           H
ATOM    373  CB  THR    23      57.495  30.473  72.119  1.00  0.00           C
ATOM    374  HB  THR    23      57.220  31.506  72.333  1.00  0.00           H
ATOM    375  CG2 THR    23      56.220  29.804  71.483  1.00  0.00           C
ATOM    376 HG21 THR    23      55.783  29.153  72.239  1.00  0.00           H
ATOM    377 HG22 THR    23      56.654  29.085  70.789  1.00  0.00           H
ATOM    378 HG23 THR    23      55.634  30.479  70.857  1.00  0.00           H
ATOM    379  OG1 THR    23      57.762  29.982  73.388  1.00  0.00           O
ATOM    380  HG1 THR    23      58.483  30.463  73.800  1.00  0.00           H
ATOM    381  C   THR    23      58.121  31.004  69.756  1.00  0.00           C
ATOM    382  O   THR    23      57.881  30.267  68.803  1.00  0.00           O
ATOM    383  N   LEU    24      58.067  32.338  69.658  1.00  0.00           N
ATOM    384  H   LEU    24      58.227  32.934  70.457  1.00  0.00           H
ATOM    385  CA  LEU    24      57.908  32.948  68.314  1.00  0.00           C
ATOM    386  HA  LEU    24      56.914  32.559  68.094  1.00  0.00           H
ATOM    387  CB  LEU    24      57.816  34.481  68.481  1.00  0.00           C
ATOM    388  HB2 LEU    24      58.733  34.795  68.978  1.00  0.00           H
ATOM    389  HB3 LEU    24      57.829  34.916  67.482  1.00  0.00           H
ATOM    390  CG  LEU    24      56.719  35.041  69.367  1.00  0.00           C
ATOM    391  HG  LEU    24      57.034  34.801  70.382  1.00  0.00           H
ATOM    392  CD1 LEU    24      56.658  36.564  69.203  1.00  0.00           C
ATOM    393 HD11 LEU    24      56.302  36.765  68.192  1.00  0.00           H
ATOM    394 HD12 LEU    24      57.625  37.045  69.343  1.00  0.00           H
ATOM    395 HD13 LEU    24      55.933  36.841  69.968  1.00  0.00           H
ATOM    396  CD2 LEU    24      55.364  34.476  69.125  1.00  0.00           C
ATOM    397 HD21 LEU    24      55.332  33.454  69.500  1.00  0.00           H
ATOM    398 HD22 LEU    24      54.629  34.942  69.781  1.00  0.00           H
ATOM    399 HD23 LEU    24      55.099  34.397  68.071  1.00  0.00           H
ATOM    400  C   LEU    24      59.034  32.499  67.292  1.00  0.00           C
ATOM    401  O   LEU    24      58.698  32.167  66.163  1.00  0.00           O
ATOM    402  N   GLN    25      60.281  32.470  67.673  1.00  0.00           N
ATOM    403  H   GLN    25      60.421  32.957  68.547  1.00  0.00           H
ATOM    404  CA  GLN    25      61.467  31.883  66.969  1.00  0.00           C
ATOM    405  HA  GLN    25      61.494  32.405  66.013  1.00  0.00           H
ATOM    406  CB  GLN    25      62.817  32.257  67.646  1.00  0.00           C
ATOM    407  HB2 GLN    25      62.803  32.213  68.735  1.00  0.00           H
ATOM    408  HB3 GLN    25      63.565  31.502  67.407  1.00  0.00           H
ATOM    409  CG  GLN    25      63.230  33.698  67.248  1.00  0.00           C
ATOM    410  HG2 GLN    25      63.213  33.872  66.173  1.00  0.00           H
ATOM    411  HG3 GLN    25      62.518  34.391  67.697  1.00  0.00           H
ATOM    412  CD  GLN    25      64.609  34.079  67.758  1.00  0.00           C
ATOM    413  OE1 GLN    25      65.414  33.313  68.188  1.00  0.00           O
ATOM    414  NE2 GLN    25      64.984  35.362  67.716  1.00  0.00           N
ATOM    415 HE21 GLN    25      65.946  35.646  67.830  1.00  0.00           H
ATOM    416 HE22 GLN    25      64.397  35.950  67.140  1.00  0.00           H
ATOM    417  C   GLN    25      61.238  30.391  66.540  1.00  0.00           C
ATOM    418  O   GLN    25      61.394  30.074  65.339  1.00  0.00           O
ATOM    419  N   ALA    26      60.777  29.547  67.472  1.00  0.00           N
ATOM    420  H   ALA    26      60.593  29.887  68.405  1.00  0.00           H
ATOM    421  CA  ALA    26      60.376  28.172  67.193  1.00  0.00           C
ATOM    422  HA  ALA    26      61.181  27.617  66.711  1.00  0.00           H
ATOM    423  CB  ALA    26      59.936  27.580  68.557  1.00  0.00           C
ATOM    424  HB1 ALA    26      60.167  26.522  68.439  1.00  0.00           H
ATOM    425  HB2 ALA    26      58.878  27.805  68.692  1.00  0.00           H
ATOM    426  HB3 ALA    26      60.500  28.105  69.327  1.00  0.00           H
ATOM    427  C   ALA    26      59.230  28.240  66.164  1.00  0.00           C
ATOM    428  O   ALA    26      59.374  27.705  65.063  1.00  0.00           O
ATOM    429  N   VAL    27      58.133  28.946  66.352  1.00  0.00           N
ATOM    430  H   VAL    27      58.014  29.659  67.058  1.00  0.00           H
ATOM    431  CA  VAL    27      57.017  28.948  65.412  1.00  0.00           C
ATOM    432  HA  VAL    27      56.614  27.941  65.303  1.00  0.00           H
ATOM    433  CB  VAL    27      55.860  29.907  65.932  1.00  0.00           C
ATOM    434  HB  VAL    27      56.179  30.878  66.308  1.00  0.00           H
ATOM    435  CG1 VAL    27      54.834  30.404  64.839  1.00  0.00           C
ATOM    436 HG11 VAL    27      53.957  30.949  65.184  1.00  0.00           H
ATOM    437 HG12 VAL    27      55.310  31.098  64.146  1.00  0.00           H
ATOM    438 HG13 VAL    27      54.665  29.464  64.311  1.00  0.00           H
ATOM    439  CG2 VAL    27      54.978  29.254  67.082  1.00  0.00           C
ATOM    440 HG21 VAL    27      55.548  28.711  67.836  1.00  0.00           H
ATOM    441 HG22 VAL    27      54.266  28.597  66.581  1.00  0.00           H
ATOM    442 HG23 VAL    27      54.531  30.054  67.672  1.00  0.00           H
ATOM    443  C   VAL    27      57.501  29.376  64.008  1.00  0.00           C
ATOM    444  O   VAL    27      57.192  28.722  63.044  1.00  0.00           O
ATOM    445  N   THR    28      58.287  30.462  63.942  1.00  0.00           N
ATOM    446  H   THR    28      58.514  30.959  64.792  1.00  0.00           H
ATOM    447  CA  THR    28      58.712  31.100  62.643  1.00  0.00           C
ATOM    448  HA  THR    28      57.802  31.135  62.044  1.00  0.00           H
ATOM    449  CB  THR    28      59.348  32.420  62.983  1.00  0.00           C
ATOM    450  HB  THR    28      60.202  32.327  63.654  1.00  0.00           H
ATOM    451  CG2 THR    28      59.881  33.087  61.715  1.00  0.00           C
ATOM    452 HG21 THR    28      59.078  33.102  60.979  1.00  0.00           H
ATOM    453 HG22 THR    28      60.685  32.492  61.282  1.00  0.00           H
ATOM    454 HG23 THR    28      60.233  34.103  61.889  1.00  0.00           H
ATOM    455  OG1 THR    28      58.350  33.138  63.577  1.00  0.00           O
ATOM    456  HG1 THR    28      58.163  32.686  64.405  1.00  0.00           H
ATOM    457  C   THR    28      59.711  30.212  61.891  1.00  0.00           C
ATOM    458  O   THR    28      59.500  29.972  60.696  1.00  0.00           O
ATOM    459  N   LYS    29      60.771  29.612  62.488  1.00  0.00           N
ATOM    460  H   LYS    29      60.909  29.784  63.474  1.00  0.00           H
ATOM    461  CA  LYS    29      61.733  28.792  61.725  1.00  0.00           C
ATOM    462  HA  LYS    29      62.018  29.334  60.824  1.00  0.00           H
ATOM    463  CB  LYS    29      62.920  28.383  62.542  1.00  0.00           C
ATOM    464  HB2 LYS    29      62.531  27.881  63.428  1.00  0.00           H
ATOM    465  HB3 LYS    29      63.592  27.740  61.973  1.00  0.00           H
ATOM    466  CG  LYS    29      63.659  29.631  62.942  1.00  0.00           C
ATOM    467  HG2 LYS    29      64.056  30.117  62.051  1.00  0.00           H
ATOM    468  HG3 LYS    29      62.936  30.254  63.468  1.00  0.00           H
ATOM    469  CD  LYS    29      64.873  29.369  63.893  1.00  0.00           C
ATOM    470  HD2 LYS    29      65.095  30.326  64.364  1.00  0.00           H
ATOM    471  HD3 LYS    29      64.498  28.727  64.689  1.00  0.00           H
ATOM    472  CE  LYS    29      66.113  28.785  63.198  1.00  0.00           C
ATOM    473  HE2 LYS    29      65.796  28.065  62.444  1.00  0.00           H
ATOM    474  HE3 LYS    29      66.645  29.610  62.723  1.00  0.00           H
ATOM    475  NZ  LYS    29      67.055  28.119  64.157  1.00  0.00           N
ATOM    476  HZ1 LYS    29      67.653  27.437  63.714  1.00  0.00           H
ATOM    477  HZ2 LYS    29      66.431  27.601  64.761  1.00  0.00           H
ATOM    478  HZ3 LYS    29      67.625  28.757  64.694  1.00  0.00           H
ATOM    479  C   LYS    29      61.125  27.500  61.207  1.00  0.00           C
ATOM    480  O   LYS    29      61.459  26.947  60.143  1.00  0.00           O
ATOM    481  N   HIE    30      60.205  26.921  62.040  1.00  0.00           N
ATOM    482  H   HIE    30      59.867  27.338  62.896  1.00  0.00           H
ATOM    483  CA  HIE    30      59.415  25.773  61.637  1.00  0.00           C
ATOM    484  HA  HIE    30      59.984  24.990  61.136  1.00  0.00           H
ATOM    485  CB  HIE    30      58.760  25.115  62.823  1.00  0.00           C
ATOM    486  HB2 HIE    30      59.583  24.723  63.421  1.00  0.00           H
ATOM    487  HB3 HIE    30      58.207  25.814  63.451  1.00  0.00           H
ATOM    488  CG  HIE    30      57.881  23.999  62.483  1.00  0.00           C
ATOM    489  ND1 HIE    30      58.392  22.693  62.383  1.00  0.00           N
ATOM    490  CE1 HIE    30      57.405  21.837  62.161  1.00  0.00           C
ATOM    491  HE1 HIE    30      57.667  20.812  61.945  1.00  0.00           H
ATOM    492  NE2 HIE    30      56.256  22.541  62.143  1.00  0.00           N
ATOM    493  HE2 HIE    30      55.344  22.206  61.867  1.00  0.00           H
ATOM    494  CD2 HIE    30      56.484  23.884  62.443  1.00  0.00           C
ATOM    495  HD2 HIE    30      55.795  24.682  62.673  1.00  0.00           H
ATOM    496  C   HIE    30      58.357  26.260  60.492  1.00  0.00           C
ATOM    497  O   HIE    30      58.235  25.614  59.438  1.00  0.00           O
ATOM    498  N   PHE    31      57.773  27.491  60.519  1.00  0.00           N
ATOM    499  H   PHE    31      57.818  27.984  61.399  1.00  0.00           H
ATOM    500  CA  PHE    31      57.071  28.062  59.434  1.00  0.00           C
ATOM    501  HA  PHE    31      56.281  27.345  59.208  1.00  0.00           H
ATOM    502  CB  PHE    31      56.565  29.483  59.706  1.00  0.00           C
ATOM    503  HB2 PHE    31      56.545  29.725  60.768  1.00  0.00           H
ATOM    504  HB3 PHE    31      57.291  30.132  59.215  1.00  0.00           H
ATOM    505  CG  PHE    31      55.126  29.763  59.208  1.00  0.00           C
ATOM    506  CD1 PHE    31      54.753  29.980  57.858  1.00  0.00           C
ATOM    507  HD1 PHE    31      55.520  29.872  57.105  1.00  0.00           H
ATOM    508  CE1 PHE    31      53.458  30.383  57.505  1.00  0.00           C
ATOM    509  HE1 PHE    31      53.237  30.447  56.450  1.00  0.00           H
ATOM    510  CZ  PHE    31      52.491  30.560  58.519  1.00  0.00           C
ATOM    511  HZ  PHE    31      51.527  30.971  58.255  1.00  0.00           H
ATOM    512  CE2 PHE    31      52.793  30.279  59.839  1.00  0.00           C
ATOM    513  HE2 PHE    31      52.021  30.434  60.578  1.00  0.00           H
ATOM    514  CD2 PHE    31      54.122  29.923  60.216  1.00  0.00           C
ATOM    515  HD2 PHE    31      54.281  29.861  61.282  1.00  0.00           H
ATOM    516  C   PHE    31      57.834  28.063  58.101  1.00  0.00           C
ATOM    517  O   PHE    31      57.186  27.793  57.021  1.00  0.00           O
ATOM    518  N   ILE    32      59.176  28.260  58.071  1.00  0.00           N
ATOM    519  H   ILE    32      59.539  28.507  58.981  1.00  0.00           H
ATOM    520  CA  ILE    32      60.129  28.235  56.954  1.00  0.00           C
ATOM    521  HA  ILE    32      59.799  28.981  56.230  1.00  0.00           H
ATOM    522  CB  ILE    32      61.542  28.713  57.291  1.00  0.00           C
ATOM    523  HB  ILE    32      62.052  28.092  58.028  1.00  0.00           H
ATOM    524  CG2 ILE    32      62.487  28.646  56.098  1.00  0.00           C
ATOM    525 HG21 ILE    32      63.535  28.778  56.364  1.00  0.00           H
ATOM    526 HG22 ILE    32      62.200  29.425  55.392  1.00  0.00           H
ATOM    527 HG23 ILE    32      62.602  27.643  55.687  1.00  0.00           H
ATOM    528  CG1 ILE    32      61.504  30.133  57.908  1.00  0.00           C
ATOM    529 HG12 ILE    32      61.062  30.789  57.158  1.00  0.00           H
ATOM    530 HG13 ILE    32      60.785  30.035  58.722  1.00  0.00           H
ATOM    531  CD1 ILE    32      62.867  30.790  58.298  1.00  0.00           C
ATOM    532 HD11 ILE    32      63.472  30.178  58.967  1.00  0.00           H
ATOM    533 HD12 ILE    32      62.624  31.737  58.780  1.00  0.00           H
ATOM    534 HD13 ILE    32      63.387  31.024  57.368  1.00  0.00           H
ATOM    535  C   ILE    32      60.130  26.873  56.261  1.00  0.00           C
ATOM    536  O   ILE    32      60.175  26.809  55.039  1.00  0.00           O
ATOM    537  N   SER    33      60.001  25.829  57.055  1.00  0.00           N
ATOM    538  H   SER    33      59.964  25.908  58.061  1.00  0.00           H
ATOM    539  CA  SER    33      59.919  24.479  56.419  1.00  0.00           C
ATOM    540  HA  SER    33      60.404  24.470  55.443  1.00  0.00           H
ATOM    541  CB  SER    33      60.777  23.441  57.136  1.00  0.00           C
ATOM    542  HB2 SER    33      60.572  22.562  56.524  1.00  0.00           H
ATOM    543  HB3 SER    33      61.805  23.723  56.911  1.00  0.00           H
ATOM    544  OG  SER    33      60.594  23.448  58.560  1.00  0.00           O
ATOM    545  HG  SER    33      59.690  23.138  58.659  1.00  0.00           H
ATOM    546  C   SER    33      58.506  24.022  56.020  1.00  0.00           C
ATOM    547  O   SER    33      58.401  23.330  55.028  1.00  0.00           O
ATOM    548  N   GLU    34      57.480  24.493  56.713  1.00  0.00           N
ATOM    549  H   GLU    34      57.712  25.094  57.490  1.00  0.00           H
ATOM    550  CA  GLU    34      56.117  24.155  56.287  1.00  0.00           C
ATOM    551  HA  GLU    34      56.076  23.091  56.053  1.00  0.00           H
ATOM    552  CB  GLU    34      55.071  24.533  57.355  1.00  0.00           C
ATOM    553  HB2 GLU    34      55.098  25.618  57.459  1.00  0.00           H
ATOM    554  HB3 GLU    34      54.116  24.282  56.896  1.00  0.00           H
ATOM    555  CG  GLU    34      55.352  23.697  58.646  1.00  0.00           C
ATOM    556  HG2 GLU    34      56.320  23.867  59.118  1.00  0.00           H
ATOM    557  HG3 GLU    34      54.582  24.151  59.269  1.00  0.00           H
ATOM    558  CD  GLU    34      55.038  22.261  58.422  1.00  0.00           C
ATOM    559  OE1 GLU    34      54.108  21.962  57.605  1.00  0.00           O
ATOM    560  OE2 GLU    34      55.688  21.381  59.002  1.00  0.00           O
ATOM    561  C   GLU    34      55.797  24.906  54.971  1.00  0.00           C
ATOM    562  O   GLU    34      55.192  24.286  54.125  1.00  0.00           O
ATOM    563  N   LEU    35      56.338  26.071  54.687  1.00  0.00           N
ATOM    564  H   LEU    35      56.923  26.600  55.318  1.00  0.00           H
ATOM    565  CA  LEU    35      56.188  26.666  53.376  1.00  0.00           C
ATOM    566  HA  LEU    35      55.112  26.714  53.205  1.00  0.00           H
ATOM    567  CB  LEU    35      56.675  28.103  53.357  1.00  0.00           C
ATOM    568  HB2 LEU    35      57.718  28.010  53.658  1.00  0.00           H
ATOM    569  HB3 LEU    35      56.743  28.497  52.343  1.00  0.00           H
ATOM    570  CG  LEU    35      56.127  29.178  54.333  1.00  0.00           C
ATOM    571  HG  LEU    35      55.665  28.649  55.167  1.00  0.00           H
ATOM    572  CD1 LEU    35      57.351  30.050  54.668  1.00  0.00           C
ATOM    573 HD11 LEU    35      57.124  30.824  55.401  1.00  0.00           H
ATOM    574 HD12 LEU    35      57.751  30.462  53.742  1.00  0.00           H
ATOM    575 HD13 LEU    35      58.093  29.442  55.187  1.00  0.00           H
ATOM    576  CD2 LEU    35      54.974  29.937  53.631  1.00  0.00           C
ATOM    577 HD21 LEU    35      55.412  30.410  52.751  1.00  0.00           H
ATOM    578 HD22 LEU    35      54.213  29.237  53.286  1.00  0.00           H
ATOM    579 HD23 LEU    35      54.547  30.666  54.319  1.00  0.00           H
ATOM    580  C   LEU    35      56.909  25.826  52.324  1.00  0.00           C
ATOM    581  O   LEU    35      56.306  25.719  51.245  1.00  0.00           O
ATOM    582  N   GLU    36      58.090  25.251  52.678  1.00  0.00           N
ATOM    583  H   GLU    36      58.381  25.289  53.644  1.00  0.00           H
ATOM    584  CA  GLU    36      58.833  24.392  51.725  1.00  0.00           C
ATOM    585  HA  GLU    36      58.824  24.821  50.724  1.00  0.00           H
ATOM    586  CB  GLU    36      60.302  24.375  52.249  1.00  0.00           C
ATOM    587  HB2 GLU    36      60.604  25.337  51.833  1.00  0.00           H
ATOM    588  HB3 GLU    36      60.201  24.283  53.329  1.00  0.00           H
ATOM    589  CG  GLU    36      61.264  23.291  51.826  1.00  0.00           C
ATOM    590  HG2 GLU    36      62.111  23.589  52.444  1.00  0.00           H
ATOM    591  HG3 GLU    36      60.810  22.358  52.158  1.00  0.00           H
ATOM    592  CD  GLU    36      61.797  23.199  50.413  1.00  0.00           C
ATOM    593  OE1 GLU    36      63.068  23.003  50.179  1.00  0.00           O
ATOM    594  OE2 GLU    36      61.003  23.538  49.503  1.00  0.00           O
ATOM    595  C   GLU    36      58.220  23.025  51.628  1.00  0.00           C
ATOM    596  O   GLU    36      58.114  22.401  50.591  1.00  0.00           O
ATOM    597  N   LYS    37      57.442  22.547  52.662  1.00  0.00           N
ATOM    598  H   LYS    37      57.830  22.953  53.501  1.00  0.00           H
ATOM    599  CA  LYS    37      56.616  21.297  52.665  1.00  0.00           C
ATOM    600  HA  LYS    37      57.258  20.547  52.203  1.00  0.00           H
ATOM    601  CB  LYS    37      56.182  20.710  54.038  1.00  0.00           C
ATOM    602  HB2 LYS    37      55.812  21.482  54.713  1.00  0.00           H
ATOM    603  HB3 LYS    37      55.360  19.996  53.993  1.00  0.00           H
ATOM    604  CG  LYS    37      57.362  19.946  54.581  1.00  0.00           C
ATOM    605  HG2 LYS    37      57.383  18.983  54.068  1.00  0.00           H
ATOM    606  HG3 LYS    37      58.317  20.428  54.374  1.00  0.00           H
ATOM    607  CD  LYS    37      57.350  19.805  56.084  1.00  0.00           C
ATOM    608  HD2 LYS    37      58.279  19.406  56.492  1.00  0.00           H
ATOM    609  HD3 LYS    37      57.113  20.770  56.532  1.00  0.00           H
ATOM    610  CE  LYS    37      56.371  18.777  56.540  1.00  0.00           C
ATOM    611  HE2 LYS    37      55.479  19.194  56.074  1.00  0.00           H
ATOM    612  HE3 LYS    37      56.626  17.806  56.115  1.00  0.00           H
ATOM    613  NZ  LYS    37      56.132  18.800  58.016  1.00  0.00           N
ATOM    614  HZ1 LYS    37      55.508  18.064  58.311  1.00  0.00           H
ATOM    615  HZ2 LYS    37      55.713  19.651  58.364  1.00  0.00           H
ATOM    616  HZ3 LYS    37      56.925  18.533  58.583  1.00  0.00           H
ATOM    617  C   LYS    37      55.311  21.443  51.773  1.00  0.00           C
ATOM    618  O   LYS    37      55.005  20.560  50.963  1.00  0.00           O
ATOM    619  N   GLY    38      54.593  22.577  51.867  1.00  0.00           N
ATOM    620  H   GLY    38      54.885  23.188  52.617  1.00  0.00           H
ATOM    621  CA  GLY    38      53.413  22.873  51.035  1.00  0.00           C
ATOM    622  HA2 GLY    38      52.709  22.050  51.160  1.00  0.00           H
ATOM    623  HA3 GLY    38      53.017  23.814  51.413  1.00  0.00           H
ATOM    624  C   GLY    38      53.725  22.926  49.515  1.00  0.00           C
ATOM    625  O   GLY    38      52.882  22.585  48.707  1.00  0.00           O
ATOM    626  N   LEU    39      54.962  23.334  49.174  1.00  0.00           N
ATOM    627  H   LEU    39      55.630  23.418  49.927  1.00  0.00           H
ATOM    628  CA  LEU    39      55.519  23.351  47.795  1.00  0.00           C
ATOM    629  HA  LEU    39      54.729  23.640  47.102  1.00  0.00           H
ATOM    630  CB  LEU    39      56.561  24.511  47.790  1.00  0.00           C
ATOM    631  HB2 LEU    39      57.325  24.414  48.562  1.00  0.00           H
ATOM    632  HB3 LEU    39      57.062  24.460  46.824  1.00  0.00           H
ATOM    633  CG  LEU    39      56.038  25.971  47.882  1.00  0.00           C
ATOM    634  HG  LEU    39      55.387  25.998  48.756  1.00  0.00           H
ATOM    635  CD1 LEU    39      57.214  26.991  48.024  1.00  0.00           C
ATOM    636 HD11 LEU    39      56.908  28.028  48.164  1.00  0.00           H
ATOM    637 HD12 LEU    39      58.019  26.951  47.290  1.00  0.00           H
ATOM    638 HD13 LEU    39      57.760  26.760  48.938  1.00  0.00           H
ATOM    639  CD2 LEU    39      55.340  26.379  46.579  1.00  0.00           C
ATOM    640 HD21 LEU    39      55.068  27.423  46.418  1.00  0.00           H
ATOM    641 HD22 LEU    39      56.008  26.161  45.746  1.00  0.00           H
ATOM    642 HD23 LEU    39      54.422  25.794  46.529  1.00  0.00           H
ATOM    643  C   LEU    39      56.234  22.039  47.329  1.00  0.00           C
ATOM    644  O   LEU    39      56.462  21.881  46.112  1.00  0.00           O
ATOM    645  N   SER    40      56.374  21.086  48.289  1.00  0.00           N
ATOM    646  H   SER    40      56.000  21.245  49.213  1.00  0.00           H
ATOM    647  CA  SER    40      56.783  19.700  47.944  1.00  0.00           C
ATOM    648  HA  SER    40      57.625  19.754  47.254  1.00  0.00           H
ATOM    649  CB  SER    40      56.994  18.971  49.251  1.00  0.00           C
ATOM    650  HB2 SER    40      57.863  18.326  49.118  1.00  0.00           H
ATOM    651  HB3 SER    40      57.366  19.575  50.078  1.00  0.00           H
ATOM    652  OG  SER    40      56.061  18.109  49.683  1.00  0.00           O
ATOM    653  HG  SER    40      55.583  18.509  50.414  1.00  0.00           H
ATOM    654  C   SER    40      55.706  18.886  47.109  1.00  0.00           C
ATOM    655  O   SER    40      54.532  19.197  47.046  1.00  0.00           O
ATOM    656  N   LYS    41      56.195  17.818  46.456  1.00  0.00           N
ATOM    657  H   LYS    41      57.202  17.837  46.381  1.00  0.00           H
ATOM    658  CA  LYS    41      55.473  16.825  45.631  1.00  0.00           C
ATOM    659  HA  LYS    41      54.794  17.313  44.931  1.00  0.00           H
ATOM    660  CB  LYS    41      56.584  15.963  44.961  1.00  0.00           C
ATOM    661  HB2 LYS    41      57.269  15.737  45.778  1.00  0.00           H
ATOM    662  HB3 LYS    41      56.017  15.098  44.615  1.00  0.00           H
ATOM    663  CG  LYS    41      57.213  16.618  43.748  1.00  0.00           C
ATOM    664  HG2 LYS    41      56.446  16.684  42.976  1.00  0.00           H
ATOM    665  HG3 LYS    41      57.526  17.631  44.001  1.00  0.00           H
ATOM    666  CD  LYS    41      58.417  15.858  43.233  1.00  0.00           C
ATOM    667  HD2 LYS    41      59.148  15.981  44.032  1.00  0.00           H
ATOM    668  HD3 LYS    41      58.205  14.796  43.100  1.00  0.00           H
ATOM    669  CE  LYS    41      59.075  16.381  41.955  1.00  0.00           C
ATOM    670  HE2 LYS    41      58.598  15.916  41.092  1.00  0.00           H
ATOM    671  HE3 LYS    41      58.907  17.459  41.934  1.00  0.00           H
ATOM    672  NZ  LYS    41      60.511  15.859  41.999  1.00  0.00           N
ATOM    673  HZ1 LYS    41      61.167  16.563  42.306  1.00  0.00           H
ATOM    674  HZ2 LYS    41      60.845  15.512  41.112  1.00  0.00           H
ATOM    675  HZ3 LYS    41      60.605  15.065  42.615  1.00  0.00           H
ATOM    676  C   LYS    41      54.533  15.934  46.514  1.00  0.00           C
ATOM    677  O   LYS    41      53.415  15.645  46.058  1.00  0.00           O
ATOM    678  N   LYS    42      54.971  15.607  47.726  1.00  0.00           N
ATOM    679  H   LYS    42      55.806  16.064  48.062  1.00  0.00           H
ATOM    680  CA  LYS    42      54.042  15.031  48.750  1.00  0.00           C
ATOM    681  HA  LYS    42      53.425  14.310  48.215  1.00  0.00           H
ATOM    682  CB  LYS    42      54.832  14.099  49.671  1.00  0.00           C
ATOM    683  HB2 LYS    42      54.051  13.587  50.233  1.00  0.00           H
ATOM    684  HB3 LYS    42      55.446  13.411  49.090  1.00  0.00           H
ATOM    685  CG  LYS    42      55.648  14.718  50.778  1.00  0.00           C
ATOM    686  HG2 LYS    42      56.403  15.378  50.353  1.00  0.00           H
ATOM    687  HG3 LYS    42      55.006  15.363  51.378  1.00  0.00           H
ATOM    688  CD  LYS    42      56.299  13.708  51.704  1.00  0.00           C
ATOM    689  HD2 LYS    42      55.511  13.291  52.330  1.00  0.00           H
ATOM    690  HD3 LYS    42      56.714  12.919  51.077  1.00  0.00           H
ATOM    691  CE  LYS    42      57.438  14.214  52.661  1.00  0.00           C
ATOM    692  HE2 LYS    42      58.130  13.399  52.872  1.00  0.00           H
ATOM    693  HE3 LYS    42      57.960  14.952  52.051  1.00  0.00           H
ATOM    694  NZ  LYS    42      57.005  14.911  53.916  1.00  0.00           N
ATOM    695  HZ1 LYS    42      57.825  15.360  54.297  1.00  0.00           H
ATOM    696  HZ2 LYS    42      56.602  14.274  54.590  1.00  0.00           H
ATOM    697  HZ3 LYS    42      56.376  15.687  53.766  1.00  0.00           H
ATOM    698  C   LYS    42      53.041  15.976  49.398  1.00  0.00           C
ATOM    699  O   LYS    42      52.360  15.667  50.408  1.00  0.00           O
ATOM    700  N   GLY    43      53.084  17.261  48.988  1.00  0.00           N
ATOM    701  H   GLY    43      53.806  17.468  48.313  1.00  0.00           H
ATOM    702  CA  GLY    43      52.411  18.398  49.641  1.00  0.00           C
ATOM    703  HA2 GLY    43      52.588  19.326  49.099  1.00  0.00           H
ATOM    704  HA3 GLY    43      51.334  18.256  49.563  1.00  0.00           H
ATOM    705  C   GLY    43      52.726  18.528  51.144  1.00  0.00           C
ATOM    706  O   GLY    43      53.756  18.083  51.597  1.00  0.00           O
ATOM    707  N   GLY    44      51.901  19.280  51.831  1.00  0.00           N
ATOM    708  H   GLY    44      51.135  19.664  51.295  1.00  0.00           H
ATOM    709  CA  GLY    44      51.815  19.427  53.268  1.00  0.00           C
ATOM    710  HA2 GLY    44      52.094  18.543  53.843  1.00  0.00           H
ATOM    711  HA3 GLY    44      52.514  20.229  53.508  1.00  0.00           H
ATOM    712  C   GLY    44      50.453  19.902  53.753  1.00  0.00           C
ATOM    713  O   GLY    44      49.474  19.758  53.035  1.00  0.00           O
ATOM    714  N   ASN    45      50.394  20.261  55.064  1.00  0.00           N
ATOM    715  H   ASN    45      51.175  20.076  55.677  1.00  0.00           H
ATOM    716  CA  ASN    45      49.252  20.963  55.670  1.00  0.00           C
ATOM    717  HA  ASN    45      48.406  20.344  55.372  1.00  0.00           H
ATOM    718  CB  ASN    45      49.428  20.904  57.181  1.00  0.00           C
ATOM    719  HB2 ASN    45      50.477  20.855  57.475  1.00  0.00           H
ATOM    720  HB3 ASN    45      49.002  21.816  57.597  1.00  0.00           H
ATOM    721  CG  ASN    45      48.664  19.700  57.739  1.00  0.00           C
ATOM    722  OD1 ASN    45      47.464  19.405  57.405  1.00  0.00           O
ATOM    723  ND2 ASN    45      49.294  18.997  58.614  1.00  0.00           N
ATOM    724 HD21 ASN    45      50.290  19.155  58.583  1.00  0.00           H
ATOM    725 HD22 ASN    45      48.703  18.296  59.040  1.00  0.00           H
ATOM    726  C   ASN    45      49.054  22.346  55.064  1.00  0.00           C
ATOM    727  O   ASN    45      47.871  22.682  54.867  1.00  0.00           O
ATOM    728  N   ILE    46      50.036  23.266  54.880  1.00  0.00           N
ATOM    729  H   ILE    46      51.003  23.033  55.054  1.00  0.00           H
ATOM    730  CA  ILE    46      49.841  24.469  54.100  1.00  0.00           C
ATOM    731  HA  ILE    46      48.919  24.962  54.411  1.00  0.00           H
ATOM    732  CB  ILE    46      51.008  25.384  54.363  1.00  0.00           C
ATOM    733  HB  ILE    46      51.969  25.122  53.921  1.00  0.00           H
ATOM    734  CG2 ILE    46      50.683  26.701  53.552  1.00  0.00           C
ATOM    735 HG21 ILE    46      50.392  26.497  52.522  1.00  0.00           H
ATOM    736 HG22 ILE    46      51.521  27.399  53.537  1.00  0.00           H
ATOM    737 HG23 ILE    46      49.793  27.273  53.818  1.00  0.00           H
ATOM    738  CG1 ILE    46      51.251  25.594  55.955  1.00  0.00           C
ATOM    739 HG12 ILE    46      50.344  25.630  56.560  1.00  0.00           H
ATOM    740 HG13 ILE    46      51.731  24.753  56.455  1.00  0.00           H
ATOM    741  CD1 ILE    46      52.225  26.803  56.196  1.00  0.00           C
ATOM    742 HD11 ILE    46      51.652  27.728  56.127  1.00  0.00           H
ATOM    743 HD12 ILE    46      53.043  26.682  55.485  1.00  0.00           H
ATOM    744 HD13 ILE    46      52.663  26.673  57.185  1.00  0.00           H
ATOM    745  C   ILE    46      49.666  24.180  52.573  1.00  0.00           C
ATOM    746  O   ILE    46      50.578  23.585  51.914  1.00  0.00           O
ATOM    747  N   PRO    47      48.636  24.667  51.835  1.00  0.00           N
ATOM    748  CD  PRO    47      47.419  25.178  52.439  1.00  0.00           C
ATOM    749  HD2 PRO    47      47.520  26.216  52.754  1.00  0.00           H
ATOM    750  HD3 PRO    47      47.124  24.595  53.312  1.00  0.00           H
ATOM    751  CG  PRO    47      46.314  24.819  51.424  1.00  0.00           C
ATOM    752  HG2 PRO    47      45.479  25.514  51.516  1.00  0.00           H
ATOM    753  HG3 PRO    47      45.936  23.818  51.634  1.00  0.00           H
ATOM    754  CB  PRO    47      46.992  24.883  50.066  1.00  0.00           C
ATOM    755  HB2 PRO    47      46.959  25.941  49.804  1.00  0.00           H
ATOM    756  HB3 PRO    47      46.459  24.236  49.370  1.00  0.00           H
ATOM    757  CA  PRO    47      48.394  24.315  50.360  1.00  0.00           C
ATOM    758  HA  PRO    47      48.455  23.230  50.268  1.00  0.00           H
ATOM    759  C   PRO    47      49.468  24.885  49.410  1.00  0.00           C
ATOM    760  O   PRO    47      49.962  24.171  48.540  1.00  0.00           O
ATOM    761  N   MET    48      49.916  26.123  49.647  1.00  0.00           N
ATOM    762  H   MET    48      49.490  26.603  50.428  1.00  0.00           H
ATOM    763  CA  MET    48      51.090  26.766  49.007  1.00  0.00           C
ATOM    764  HA  MET    48      51.077  27.851  49.113  1.00  0.00           H
ATOM    765  CB  MET    48      52.409  26.098  49.474  1.00  0.00           C
ATOM    766  HB2 MET    48      52.277  25.017  49.435  1.00  0.00           H
ATOM    767  HB3 MET    48      53.207  26.454  48.823  1.00  0.00           H
ATOM    768  CG  MET    48      52.865  26.460  50.827  1.00  0.00           C
ATOM    769  HG2 MET    48      52.301  26.014  51.647  1.00  0.00           H
ATOM    770  HG3 MET    48      53.846  25.985  50.878  1.00  0.00           H
ATOM    771  SD  MET    48      52.980  28.208  51.010  1.00  0.00           S
ATOM    772  CE  MET    48      54.707  28.548  50.438  1.00  0.00           C
ATOM    773  HE1 MET    48      54.794  28.478  49.353  1.00  0.00           H
ATOM    774  HE2 MET    48      55.053  29.506  50.825  1.00  0.00           H
ATOM    775  HE3 MET    48      55.328  27.742  50.825  1.00  0.00           H
ATOM    776  C   MET    48      50.905  26.598  47.427  1.00  0.00           C
ATOM    777  O   MET    48      51.704  26.010  46.684  1.00  0.00           O
ATOM    778  N   ILE    49      49.744  27.119  47.024  1.00  0.00           N
ATOM    779  H   ILE    49      49.308  27.770  47.661  1.00  0.00           H
ATOM    780  CA  ILE    49      49.100  27.083  45.680  1.00  0.00           C
ATOM    781  HA  ILE    49      49.355  26.142  45.192  1.00  0.00           H
ATOM    782  CB  ILE    49      47.576  27.491  45.755  1.00  0.00           C
ATOM    783  HB  ILE    49      47.484  28.479  46.206  1.00  0.00           H
ATOM    784  CG2 ILE    49      46.870  27.429  44.384  1.00  0.00           C
ATOM    785 HG21 ILE    49      47.247  28.222  43.738  1.00  0.00           H
ATOM    786 HG22 ILE    49      45.821  27.646  44.586  1.00  0.00           H
ATOM    787 HG23 ILE    49      47.045  26.503  43.837  1.00  0.00           H
ATOM    788  CG1 ILE    49      46.802  26.555  46.674  1.00  0.00           C
ATOM    789 HG12 ILE    49      46.641  25.569  46.238  1.00  0.00           H
ATOM    790 HG13 ILE    49      47.393  26.282  47.547  1.00  0.00           H
ATOM    791  CD1 ILE    49      45.468  27.144  47.171  1.00  0.00           C
ATOM    792 HD11 ILE    49      45.000  26.581  47.978  1.00  0.00           H
ATOM    793 HD12 ILE    49      44.740  27.431  46.411  1.00  0.00           H
ATOM    794 HD13 ILE    49      45.747  28.076  47.664  1.00  0.00           H
ATOM    795  C   ILE    49      49.845  28.019  44.731  1.00  0.00           C
ATOM    796  O   ILE    49      49.938  29.215  45.049  1.00  0.00           O
ATOM    797  N   PRO    50      50.359  27.553  43.580  1.00  0.00           N
ATOM    798  CD  PRO    50      50.724  26.157  43.188  1.00  0.00           C
ATOM    799  HD2 PRO    50      49.934  25.534  42.768  1.00  0.00           H
ATOM    800  HD3 PRO    50      51.307  25.649  43.956  1.00  0.00           H
ATOM    801  CG  PRO    50      51.679  26.136  42.021  1.00  0.00           C
ATOM    802  HG2 PRO    50      51.455  25.337  41.313  1.00  0.00           H
ATOM    803  HG3 PRO    50      52.700  26.003  42.379  1.00  0.00           H
ATOM    804  CB  PRO    50      51.469  27.578  41.414  1.00  0.00           C
ATOM    805  HB2 PRO    50      50.791  27.452  40.570  1.00  0.00           H
ATOM    806  HB3 PRO    50      52.331  28.126  41.036  1.00  0.00           H
ATOM    807  CA  PRO    50      50.759  28.418  42.490  1.00  0.00           C
ATOM    808  HA  PRO    50      51.540  29.012  42.965  1.00  0.00           H
ATOM    809  C   PRO    50      49.668  29.349  42.005  1.00  0.00           C
ATOM    810  O   PRO    50      48.764  28.938  41.309  1.00  0.00           O
ATOM    811  N   GLY    51      49.654  30.601  42.451  1.00  0.00           N
ATOM    812  H   GLY    51      50.410  30.923  43.037  1.00  0.00           H
ATOM    813  CA  GLY    51      48.568  31.526  42.096  1.00  0.00           C
ATOM    814  HA2 GLY    51      47.573  31.132  42.304  1.00  0.00           H
ATOM    815  HA3 GLY    51      48.740  32.380  42.752  1.00  0.00           H
ATOM    816  C   GLY    51      48.672  32.033  40.620  1.00  0.00           C
ATOM    817  O   GLY    51      47.868  32.972  40.306  1.00  0.00           O
ATOM    818  N   TRP    52      49.580  31.561  39.726  1.00  0.00           N
ATOM    819  H   TRP    52      50.153  30.789  40.035  1.00  0.00           H
ATOM    820  CA  TRP    52      49.644  31.789  38.274  1.00  0.00           C
ATOM    821  HA  TRP    52      50.568  31.260  38.039  1.00  0.00           H
ATOM    822  CB  TRP    52      48.512  31.145  37.545  1.00  0.00           C
ATOM    823  HB2 TRP    52      47.626  31.652  37.928  1.00  0.00           H
ATOM    824  HB3 TRP    52      48.538  31.370  36.479  1.00  0.00           H
ATOM    825  CG  TRP    52      48.462  29.708  37.613  1.00  0.00           C
ATOM    826  CD1 TRP    52      47.765  29.026  38.527  1.00  0.00           C
ATOM    827  HD1 TRP    52      47.035  29.392  39.236  1.00  0.00           H
ATOM    828  NE1 TRP    52      48.156  27.670  38.544  1.00  0.00           N
ATOM    829  HE1 TRP    52      48.008  26.988  39.273  1.00  0.00           H
ATOM    830  CE2 TRP    52      49.322  27.539  37.859  1.00  0.00           C
ATOM    831  CZ2 TRP    52      50.182  26.458  37.636  1.00  0.00           C
ATOM    832  HZ2 TRP    52      50.097  25.471  38.067  1.00  0.00           H
ATOM    833  CH2 TRP    52      51.287  26.674  36.753  1.00  0.00           C
ATOM    834  HH2 TRP    52      52.007  25.917  36.480  1.00  0.00           H
ATOM    835  CZ3 TRP    52      51.382  27.829  35.987  1.00  0.00           C
ATOM    836  HZ3 TRP    52      52.297  27.946  35.424  1.00  0.00           H
ATOM    837  CE3 TRP    52      50.419  28.903  36.044  1.00  0.00           C
ATOM    838  HE3 TRP    52      50.607  29.808  35.484  1.00  0.00           H
ATOM    839  CD2 TRP    52      49.396  28.714  37.049  1.00  0.00           C
ATOM    840  C   TRP    52      49.915  33.267  37.814  1.00  0.00           C
ATOM    841  O   TRP    52      49.657  33.723  36.697  1.00  0.00           O
ATOM    842  N   VAL    53      50.525  34.048  38.684  1.00  0.00           N
ATOM    843  H   VAL    53      50.469  33.769  39.654  1.00  0.00           H
ATOM    844  CA  VAL    53      51.079  35.422  38.305  1.00  0.00           C
ATOM    845  HA  VAL    53      50.693  35.707  37.327  1.00  0.00           H
ATOM    846  CB  VAL    53      50.774  36.463  39.367  1.00  0.00           C
ATOM    847  HB  VAL    53      51.521  36.327  40.150  1.00  0.00           H
ATOM    848  CG1 VAL    53      50.982  37.851  38.719  1.00  0.00           C
ATOM    849 HG11 VAL    53      50.880  38.616  39.489  1.00  0.00           H
ATOM    850 HG12 VAL    53      51.971  37.969  38.277  1.00  0.00           H
ATOM    851 HG13 VAL    53      50.221  37.972  37.947  1.00  0.00           H
ATOM    852  CG2 VAL    53      49.313  36.361  39.869  1.00  0.00           C
ATOM    853 HG21 VAL    53      49.152  35.426  40.404  1.00  0.00           H
ATOM    854 HG22 VAL    53      48.617  36.384  39.029  1.00  0.00           H
ATOM    855 HG23 VAL    53      49.114  37.190  40.549  1.00  0.00           H
ATOM    856  C   VAL    53      52.624  35.202  38.203  1.00  0.00           C
ATOM    857  O   VAL    53      53.267  35.025  39.205  1.00  0.00           O
ATOM    858  N   MET    54      53.048  34.993  36.967  1.00  0.00           N
ATOM    859  H   MET    54      52.325  35.056  36.263  1.00  0.00           H
ATOM    860  CA  MET    54      54.363  34.450  36.590  1.00  0.00           C
ATOM    861  HA  MET    54      54.951  33.998  37.389  1.00  0.00           H
ATOM    862  CB  MET    54      54.137  33.365  35.562  1.00  0.00           C
ATOM    863  HB2 MET    54      53.421  33.644  34.788  1.00  0.00           H
ATOM    864  HB3 MET    54      55.020  33.069  34.994  1.00  0.00           H
ATOM    865  CG  MET    54      53.774  32.020  36.160  1.00  0.00           C
ATOM    866  HG2 MET    54      54.713  31.525  36.410  1.00  0.00           H
ATOM    867  HG3 MET    54      53.187  31.984  37.077  1.00  0.00           H
ATOM    868  SD  MET    54      52.848  30.981  34.940  1.00  0.00           S
ATOM    869  CE  MET    54      54.268  30.101  34.119  1.00  0.00           C
ATOM    870  HE1 MET    54      53.857  29.369  33.425  1.00  0.00           H
ATOM    871  HE2 MET    54      55.037  30.689  33.617  1.00  0.00           H
ATOM    872  HE3 MET    54      54.842  29.670  34.939  1.00  0.00           H
ATOM    873  C   MET    54      55.302  35.567  36.036  1.00  0.00           C
ATOM    874  O   MET    54      56.324  35.353  35.386  1.00  0.00           O
ATOM    875  N   ASP    55      54.894  36.842  36.258  1.00  0.00           N
ATOM    876  H   ASP    55      53.980  36.950  36.674  1.00  0.00           H
ATOM    877  CA  ASP    55      55.639  38.082  35.911  1.00  0.00           C
ATOM    878  HA  ASP    55      56.711  37.895  35.852  1.00  0.00           H
ATOM    879  CB  ASP    55      55.152  38.811  34.651  1.00  0.00           C
ATOM    880  HB2 ASP    55      54.218  39.351  34.811  1.00  0.00           H
ATOM    881  HB3 ASP    55      55.801  39.576  34.226  1.00  0.00           H
ATOM    882  CG  ASP    55      54.792  37.800  33.534  1.00  0.00           C
ATOM    883  OD1 ASP    55      55.601  37.158  32.835  1.00  0.00           O
ATOM    884  OD2 ASP    55      53.603  37.619  33.146  1.00  0.00           O
ATOM    885  C   ASP    55      55.424  39.054  37.104  1.00  0.00           C
ATOM    886  O   ASP    55      54.350  39.099  37.676  1.00  0.00           O
ATOM    887  N   PHE    56      56.433  39.889  37.445  1.00  0.00           N
ATOM    888  H   PHE    56      57.299  39.801  36.934  1.00  0.00           H
ATOM    889  CA  PHE    56      56.242  40.952  38.401  1.00  0.00           C
ATOM    890  HA  PHE    56      55.735  40.645  39.316  1.00  0.00           H
ATOM    891  CB  PHE    56      57.658  41.444  38.890  1.00  0.00           C
ATOM    892  HB2 PHE    56      58.117  41.892  38.008  1.00  0.00           H
ATOM    893  HB3 PHE    56      57.517  42.253  39.607  1.00  0.00           H
ATOM    894  CG  PHE    56      58.557  40.392  39.442  1.00  0.00           C
ATOM    895  CD1 PHE    56      58.111  39.342  40.302  1.00  0.00           C
ATOM    896  HD1 PHE    56      57.053  39.275  40.504  1.00  0.00           H
ATOM    897  CE1 PHE    56      59.090  38.495  40.909  1.00  0.00           C
ATOM    898  HE1 PHE    56      58.784  37.846  41.716  1.00  0.00           H
ATOM    899  CZ  PHE    56      60.484  38.674  40.628  1.00  0.00           C
ATOM    900  HZ  PHE    56      61.163  37.976  41.095  1.00  0.00           H
ATOM    901  CE2 PHE    56      60.941  39.559  39.610  1.00  0.00           C
ATOM    902  HE2 PHE    56      61.986  39.658  39.358  1.00  0.00           H
ATOM    903  CD2 PHE    56      59.993  40.434  38.996  1.00  0.00           C
ATOM    904  HD2 PHE    56      60.379  41.117  38.254  1.00  0.00           H
ATOM    905  C   PHE    56      55.509  42.150  37.749  1.00  0.00           C
ATOM    906  O   PHE    56      55.959  42.493  36.680  1.00  0.00           O
ATOM    907  N   PRO    57      54.489  42.754  38.314  1.00  0.00           N
ATOM    908  CD  PRO    57      54.001  42.528  39.620  1.00  0.00           C
ATOM    909  HD2 PRO    57      54.743  42.148  40.322  1.00  0.00           H
ATOM    910  HD3 PRO    57      53.148  41.851  39.645  1.00  0.00           H
ATOM    911  CG  PRO    57      53.449  43.853  40.143  1.00  0.00           C
ATOM    912  HG2 PRO    57      54.289  44.466  40.469  1.00  0.00           H
ATOM    913  HG3 PRO    57      52.680  43.877  40.916  1.00  0.00           H
ATOM    914  CB  PRO    57      53.030  44.478  38.872  1.00  0.00           C
ATOM    915  HB2 PRO    57      53.064  45.566  38.913  1.00  0.00           H
ATOM    916  HB3 PRO    57      52.025  44.166  38.588  1.00  0.00           H
ATOM    917  CA  PRO    57      54.047  44.043  37.859  1.00  0.00           C
ATOM    918  HA  PRO    57      53.602  43.950  36.868  1.00  0.00           H
ATOM    919  C   PRO    57      55.246  45.064  37.828  1.00  0.00           C
ATOM    920  O   PRO    57      56.225  44.861  38.537  1.00  0.00           O
ATOM    921  N   THR    58      55.330  45.903  36.761  1.00  0.00           N
ATOM    922  H   THR    58      54.566  45.963  36.103  1.00  0.00           H
ATOM    923  CA  THR    58      56.366  46.812  36.379  1.00  0.00           C
ATOM    924  HA  THR    58      57.230  46.684  37.030  1.00  0.00           H
ATOM    925  CB  THR    58      56.837  46.505  34.995  1.00  0.00           C
ATOM    926  HB  THR    58      57.724  47.099  34.777  1.00  0.00           H
ATOM    927  CG2 THR    58      57.246  45.052  34.684  1.00  0.00           C
ATOM    928 HG21 THR    58      58.206  44.691  35.051  1.00  0.00           H
ATOM    929 HG22 THR    58      57.292  44.762  33.634  1.00  0.00           H
ATOM    930 HG23 THR    58      56.388  44.487  35.050  1.00  0.00           H
ATOM    931  OG1 THR    58      55.883  46.823  34.025  1.00  0.00           O
ATOM    932  HG1 THR    58      55.077  46.319  34.155  1.00  0.00           H
ATOM    933  C   THR    58      55.917  48.289  36.462  1.00  0.00           C
ATOM    934  O   THR    58      56.724  49.149  36.170  1.00  0.00           O
ATOM    935  N   GLY    59      54.649  48.544  36.771  1.00  0.00           N
ATOM    936  H   GLY    59      54.009  47.792  36.987  1.00  0.00           H
ATOM    937  CA  GLY    59      54.013  49.847  36.649  1.00  0.00           C
ATOM    938  HA2 GLY    59      53.101  49.726  37.235  1.00  0.00           H
ATOM    939  HA3 GLY    59      54.619  50.617  37.126  1.00  0.00           H
ATOM    940  C   GLY    59      53.672  50.231  35.230  1.00  0.00           C
ATOM    941  O   GLY    59      52.872  51.127  35.069  1.00  0.00           O
ATOM    942  N   LYS    60      54.116  49.471  34.188  1.00  0.00           N
ATOM    943  H   LYS    60      54.764  48.714  34.350  1.00  0.00           H
ATOM    944  CA  LYS    60      53.767  49.727  32.807  1.00  0.00           C
ATOM    945  HA  LYS    60      53.749  50.807  32.656  1.00  0.00           H
ATOM    946  CB  LYS    60      55.025  49.333  31.980  1.00  0.00           C
ATOM    947  HB2 LYS    60      55.243  48.265  31.949  1.00  0.00           H
ATOM    948  HB3 LYS    60      54.805  49.471  30.921  1.00  0.00           H
ATOM    949  CG  LYS    60      56.385  49.998  32.187  1.00  0.00           C
ATOM    950  HG2 LYS    60      56.659  49.881  33.235  1.00  0.00           H
ATOM    951  HG3 LYS    60      57.145  49.700  31.463  1.00  0.00           H
ATOM    952  CD  LYS    60      56.297  51.508  31.886  1.00  0.00           C
ATOM    953  HD2 LYS    60      55.997  51.701  30.856  1.00  0.00           H
ATOM    954  HD3 LYS    60      55.504  51.868  32.543  1.00  0.00           H
ATOM    955  CE  LYS    60      57.597  52.316  32.268  1.00  0.00           C
ATOM    956  HE2 LYS    60      57.561  53.342  31.902  1.00  0.00           H
ATOM    957  HE3 LYS    60      57.757  52.446  33.339  1.00  0.00           H
ATOM    958  NZ  LYS    60      58.810  51.695  31.668  1.00  0.00           N
ATOM    959  HZ1 LYS    60      59.259  50.945  32.174  1.00  0.00           H
ATOM    960  HZ2 LYS    60      59.544  52.379  31.796  1.00  0.00           H
ATOM    961  HZ3 LYS    60      58.697  51.450  30.695  1.00  0.00           H
ATOM    962  C   LYS    60      52.579  49.096  32.200  1.00  0.00           C
ATOM    963  O   LYS    60      52.119  49.237  31.092  1.00  0.00           O
ATOM    964  N   GLU    61      52.080  48.114  32.966  1.00  0.00           N
ATOM    965  H   GLU    61      52.510  47.886  33.851  1.00  0.00           H
ATOM    966  CA  GLU    61      50.865  47.453  32.669  1.00  0.00           C
ATOM    967  HA  GLU    61      51.067  47.047  31.679  1.00  0.00           H
ATOM    968  CB  GLU    61      50.587  46.137  33.494  1.00  0.00           C
ATOM    969  HB2 GLU    61      50.507  46.362  34.558  1.00  0.00           H
ATOM    970  HB3 GLU    61      49.749  45.701  32.949  1.00  0.00           H
ATOM    971  CG  GLU    61      51.746  45.176  33.481  1.00  0.00           C
ATOM    972  HG2 GLU    61      51.367  44.267  33.948  1.00  0.00           H
ATOM    973  HG3 GLU    61      52.052  44.822  32.497  1.00  0.00           H
ATOM    974  CD  GLU    61      53.037  45.528  34.213  1.00  0.00           C
ATOM    975  OE1 GLU    61      53.068  46.552  34.890  1.00  0.00           O
ATOM    976  OE2 GLU    61      54.026  44.859  34.101  1.00  0.00           O
ATOM    977  C   GLU    61      49.642  48.429  32.535  1.00  0.00           C
ATOM    978  O   GLU    61      49.362  49.302  33.312  1.00  0.00           O
ATOM    979  N   SER    62      48.941  48.394  31.442  1.00  0.00           N
ATOM    980  H   SER    62      49.018  47.573  30.858  1.00  0.00           H
ATOM    981  CA  SER    62      48.090  49.589  30.981  1.00  0.00           C
ATOM    982  HA  SER    62      47.886  50.161  31.887  1.00  0.00           H
ATOM    983  CB  SER    62      49.106  50.431  30.218  1.00  0.00           C
ATOM    984  HB2 SER    62      50.087  50.346  30.685  1.00  0.00           H
ATOM    985  HB3 SER    62      49.337  50.000  29.244  1.00  0.00           H
ATOM    986  OG  SER    62      48.614  51.735  30.146  1.00  0.00           O
ATOM    987  HG  SER    62      49.272  52.332  29.784  1.00  0.00           H
ATOM    988  C   SER    62      46.894  49.214  30.078  1.00  0.00           C
ATOM    989  O   SER    62      47.008  48.305  29.238  1.00  0.00           O
ATOM    990  N   GLY    63      45.777  49.950  30.262  1.00  0.00           N
ATOM    991  H   GLY    63      45.841  50.685  30.952  1.00  0.00           H
ATOM    992  CA  GLY    63      44.495  49.799  29.532  1.00  0.00           C
ATOM    993  HA2 GLY    63      44.464  50.659  28.863  1.00  0.00           H
ATOM    994  HA3 GLY    63      44.485  48.799  29.098  1.00  0.00           H
ATOM    995  C   GLY    63      43.224  49.988  30.415  1.00  0.00           C
ATOM    996  O   GLY    63      43.381  50.293  31.579  1.00  0.00           O
ATOM    997  N   ASP    64      42.048  49.777  29.945  1.00  0.00           N
ATOM    998  H   ASP    64      41.898  49.507  28.983  1.00  0.00           H
ATOM    999  CA  ASP    64      40.873  49.609  30.809  1.00  0.00           C
ATOM   1000  HA  ASP    64      40.994  50.087  31.780  1.00  0.00           H
ATOM   1001  CB  ASP    64      39.614  50.167  30.020  1.00  0.00           C
ATOM   1002  HB2 ASP    64      39.598  49.859  28.974  1.00  0.00           H
ATOM   1003  HB3 ASP    64      38.749  49.818  30.583  1.00  0.00           H
ATOM   1004  CG  ASP    64      39.680  51.739  30.112  1.00  0.00           C
ATOM   1005  OD1 ASP    64      39.482  52.358  29.058  1.00  0.00           O
ATOM   1006  OD2 ASP    64      39.999  52.284  31.129  1.00  0.00           O
ATOM   1007  C   ASP    64      40.591  48.129  31.027  1.00  0.00           C
ATOM   1008  O   ASP    64      40.591  47.265  30.083  1.00  0.00           O
ATOM   1009  N   PHE    65      40.348  47.647  32.257  1.00  0.00           N
ATOM   1010  H   PHE    65      40.290  48.295  33.031  1.00  0.00           H
ATOM   1011  CA  PHE    65      39.986  46.251  32.668  1.00  0.00           C
ATOM   1012  HA  PHE    65      39.571  45.756  31.791  1.00  0.00           H
ATOM   1013  CB  PHE    65      41.230  45.511  33.191  1.00  0.00           C
ATOM   1014  HB2 PHE    65      41.563  45.942  34.135  1.00  0.00           H
ATOM   1015  HB3 PHE    65      40.882  44.508  33.437  1.00  0.00           H
ATOM   1016  CG  PHE    65      42.510  45.497  32.379  1.00  0.00           C
ATOM   1017  CD1 PHE    65      42.713  44.356  31.591  1.00  0.00           C
ATOM   1018  HD1 PHE    65      41.980  43.563  31.622  1.00  0.00           H
ATOM   1019  CE1 PHE    65      43.775  44.360  30.672  1.00  0.00           C
ATOM   1020  HE1 PHE    65      43.969  43.382  30.255  1.00  0.00           H
ATOM   1021  CZ  PHE    65      44.658  45.418  30.530  1.00  0.00           C
ATOM   1022  HZ  PHE    65      45.550  45.308  29.930  1.00  0.00           H
ATOM   1023  CE2 PHE    65      44.449  46.579  31.269  1.00  0.00           C
ATOM   1024  HE2 PHE    65      45.133  47.404  31.131  1.00  0.00           H
ATOM   1025  CD2 PHE    65      43.356  46.640  32.178  1.00  0.00           C
ATOM   1026  HD2 PHE    65      43.072  47.615  32.545  1.00  0.00           H
ATOM   1027  C   PHE    65      38.906  46.324  33.756  1.00  0.00           C
ATOM   1028  O   PHE    65      38.696  47.318  34.488  1.00  0.00           O
ATOM   1029  N   LEU    66      38.183  45.224  33.918  1.00  0.00           N
ATOM   1030  H   LEU    66      38.406  44.459  33.297  1.00  0.00           H
ATOM   1031  CA  LEU    66      37.168  45.051  34.934  1.00  0.00           C
ATOM   1032  HA  LEU    66      36.824  46.033  35.259  1.00  0.00           H
ATOM   1033  CB  LEU    66      35.956  44.210  34.327  1.00  0.00           C
ATOM   1034  HB2 LEU    66      36.352  43.405  33.709  1.00  0.00           H
ATOM   1035  HB3 LEU    66      35.376  43.866  35.185  1.00  0.00           H
ATOM   1036  CG  LEU    66      35.146  45.005  33.338  1.00  0.00           C
ATOM   1037  HG  LEU    66      35.731  45.776  32.836  1.00  0.00           H
ATOM   1038  CD1 LEU    66      34.581  44.070  32.200  1.00  0.00           C
ATOM   1039 HD11 LEU    66      33.719  43.607  32.681  1.00  0.00           H
ATOM   1040 HD12 LEU    66      35.296  43.387  31.740  1.00  0.00           H
ATOM   1041 HD13 LEU    66      34.222  44.787  31.460  1.00  0.00           H
ATOM   1042  CD2 LEU    66      33.927  45.758  33.912  1.00  0.00           C
ATOM   1043 HD21 LEU    66      33.351  44.967  34.392  1.00  0.00           H
ATOM   1044 HD22 LEU    66      34.360  46.447  34.637  1.00  0.00           H
ATOM   1045 HD23 LEU    66      33.500  46.214  33.020  1.00  0.00           H
ATOM   1046  C   LEU    66      37.758  44.257  36.121  1.00  0.00           C
ATOM   1047  O   LEU    66      38.701  43.464  35.988  1.00  0.00           O
ATOM   1048  N   ALA    67      37.172  44.419  37.279  1.00  0.00           N
ATOM   1049  H   ALA    67      36.410  45.077  37.353  1.00  0.00           H
ATOM   1050  CA  ALA    67      37.343  43.583  38.499  1.00  0.00           C
ATOM   1051  HA  ALA    67      37.660  42.607  38.132  1.00  0.00           H
ATOM   1052  CB  ALA    67      38.462  44.154  39.313  1.00  0.00           C
ATOM   1053  HB1 ALA    67      39.425  44.144  38.802  1.00  0.00           H
ATOM   1054  HB2 ALA    67      38.572  43.448  40.135  1.00  0.00           H
ATOM   1055  HB3 ALA    67      38.241  45.118  39.771  1.00  0.00           H
ATOM   1056  C   ALA    67      36.098  43.366  39.309  1.00  0.00           C
ATOM   1057  O   ALA    67      35.437  44.341  39.599  1.00  0.00           O
ATOM   1058  N   ILE    68      35.830  42.135  39.783  1.00  0.00           N
ATOM   1059  H   ILE    68      36.426  41.334  39.629  1.00  0.00           H
ATOM   1060  CA  ILE    68      34.741  41.866  40.722  1.00  0.00           C
ATOM   1061  HA  ILE    68      34.146  42.706  41.079  1.00  0.00           H
ATOM   1062  CB  ILE    68      33.577  41.001  40.210  1.00  0.00           C
ATOM   1063  HB  ILE    68      33.032  40.628  41.078  1.00  0.00           H
ATOM   1064  CG2 ILE    68      32.618  41.869  39.497  1.00  0.00           C
ATOM   1065 HG21 ILE    68      33.168  42.309  38.665  1.00  0.00           H
ATOM   1066 HG22 ILE    68      32.257  42.551  40.266  1.00  0.00           H
ATOM   1067 HG23 ILE    68      31.734  41.341  39.141  1.00  0.00           H
ATOM   1068  CG1 ILE    68      34.146  39.860  39.395  1.00  0.00           C
ATOM   1069 HG12 ILE    68      34.627  40.228  38.488  1.00  0.00           H
ATOM   1070 HG13 ILE    68      34.951  39.368  39.942  1.00  0.00           H
ATOM   1071  CD1 ILE    68      33.193  38.731  39.013  1.00  0.00           C
ATOM   1072 HD11 ILE    68      32.323  38.573  39.650  1.00  0.00           H
ATOM   1073 HD12 ILE    68      33.737  37.789  39.092  1.00  0.00           H
ATOM   1074 HD13 ILE    68      32.763  38.810  38.014  1.00  0.00           H
ATOM   1075  C   ILE    68      35.289  41.241  42.028  1.00  0.00           C
ATOM   1076  O   ILE    68      36.308  40.575  42.082  1.00  0.00           O
ATOM   1077  N   ASP    69      34.521  41.405  43.157  1.00  0.00           N
ATOM   1078  H   ASP    69      33.691  41.965  43.018  1.00  0.00           H
ATOM   1079  CA  ASP    69      34.831  40.716  44.433  1.00  0.00           C
ATOM   1080  HA  ASP    69      35.431  39.834  44.211  1.00  0.00           H
ATOM   1081  CB  ASP    69      35.743  41.634  45.315  1.00  0.00           C
ATOM   1082  HB2 ASP    69      36.591  41.878  44.673  1.00  0.00           H
ATOM   1083  HB3 ASP    69      35.143  42.520  45.523  1.00  0.00           H
ATOM   1084  CG  ASP    69      36.287  41.011  46.597  1.00  0.00           C
ATOM   1085  OD1 ASP    69      36.901  41.808  47.358  1.00  0.00           O
ATOM   1086  OD2 ASP    69      36.010  39.833  46.867  1.00  0.00           O
ATOM   1087  C   ASP    69      33.568  40.246  45.165  1.00  0.00           C
ATOM   1088  O   ASP    69      32.682  41.060  45.397  1.00  0.00           O
ATOM   1089  N   LEU    70      33.382  38.943  45.515  1.00  0.00           N
ATOM   1090  H   LEU    70      34.091  38.288  45.218  1.00  0.00           H
ATOM   1091  CA  LEU    70      32.091  38.394  45.994  1.00  0.00           C
ATOM   1092  HA  LEU    70      31.283  38.979  45.553  1.00  0.00           H
ATOM   1093  CB  LEU    70      31.891  37.031  45.403  1.00  0.00           C
ATOM   1094  HB2 LEU    70      31.782  37.234  44.338  1.00  0.00           H
ATOM   1095  HB3 LEU    70      32.784  36.440  45.604  1.00  0.00           H
ATOM   1096  CG  LEU    70      30.537  36.401  46.009  1.00  0.00           C
ATOM   1097  HG  LEU    70      30.714  36.179  47.061  1.00  0.00           H
ATOM   1098  CD1 LEU    70      29.216  37.091  45.844  1.00  0.00           C
ATOM   1099 HD11 LEU    70      28.353  36.468  46.077  1.00  0.00           H
ATOM   1100 HD12 LEU    70      29.139  37.387  44.798  1.00  0.00           H
ATOM   1101 HD13 LEU    70      29.219  37.944  46.522  1.00  0.00           H
ATOM   1102  CD2 LEU    70      30.413  34.912  45.499  1.00  0.00           C
ATOM   1103 HD21 LEU    70      31.216  34.324  45.945  1.00  0.00           H
ATOM   1104 HD22 LEU    70      29.466  34.376  45.579  1.00  0.00           H
ATOM   1105 HD23 LEU    70      30.610  34.969  44.429  1.00  0.00           H
ATOM   1106  C   LEU    70      31.933  38.482  47.546  1.00  0.00           C
ATOM   1107  O   LEU    70      32.471  37.642  48.322  1.00  0.00           O
ATOM   1108  N   GLY    71      31.311  39.629  47.977  1.00  0.00           N
ATOM   1109  H   GLY    71      30.784  40.173  47.311  1.00  0.00           H
ATOM   1110  CA  GLY    71      31.078  39.993  49.402  1.00  0.00           C
ATOM   1111  HA2 GLY    71      31.956  39.643  49.943  1.00  0.00           H
ATOM   1112  HA3 GLY    71      31.038  41.061  49.614  1.00  0.00           H
ATOM   1113  C   GLY    71      29.790  39.372  50.041  1.00  0.00           C
ATOM   1114  O   GLY    71      28.958  38.879  49.246  1.00  0.00           O
ATOM   1115  N   GLY    72      29.660  39.260  51.321  1.00  0.00           N
ATOM   1116  H   GLY    72      30.487  39.301  51.901  1.00  0.00           H
ATOM   1117  CA  GLY    72      28.506  38.481  51.921  1.00  0.00           C
ATOM   1118  HA2 GLY    72      28.446  37.486  51.482  1.00  0.00           H
ATOM   1119  HA3 GLY    72      28.724  38.336  52.980  1.00  0.00           H
ATOM   1120  C   GLY    72      27.098  39.118  51.951  1.00  0.00           C
ATOM   1121  O   GLY    72      26.092  38.441  52.088  1.00  0.00           O
ATOM   1122  N   THR    73      27.055  40.433  51.830  1.00  0.00           N
ATOM   1123  H   THR    73      27.945  40.909  51.801  1.00  0.00           H
ATOM   1124  CA  THR    73      25.865  41.291  51.634  1.00  0.00           C
ATOM   1125  HA  THR    73      24.984  40.700  51.890  1.00  0.00           H
ATOM   1126  CB  THR    73      25.942  42.420  52.708  1.00  0.00           C
ATOM   1127  HB  THR    73      26.597  43.178  52.277  1.00  0.00           H
ATOM   1128  CG2 THR    73      24.538  43.073  52.879  1.00  0.00           C
ATOM   1129 HG21 THR    73      24.561  43.764  53.721  1.00  0.00           H
ATOM   1130 HG22 THR    73      23.847  42.315  53.247  1.00  0.00           H
ATOM   1131 HG23 THR    73      24.142  43.596  52.008  1.00  0.00           H
ATOM   1132  OG1 THR    73      26.399  41.944  53.989  1.00  0.00           O
ATOM   1133  HG1 THR    73      27.260  41.559  53.810  1.00  0.00           H
ATOM   1134  C   THR    73      25.687  41.891  50.230  1.00  0.00           C
ATOM   1135  O   THR    73      24.611  42.142  49.827  1.00  0.00           O
ATOM   1136  N   ASN    74      26.799  42.163  49.537  1.00  0.00           N
ATOM   1137  H   ASN    74      27.660  41.774  49.893  1.00  0.00           H
ATOM   1138  CA  ASN    74      26.816  42.670  48.239  1.00  0.00           C
ATOM   1139  HA  ASN    74      25.880  42.414  47.742  1.00  0.00           H
ATOM   1140  CB  ASN    74      26.808  44.198  48.300  1.00  0.00           C
ATOM   1141  HB2 ASN    74      27.673  44.653  48.783  1.00  0.00           H
ATOM   1142  HB3 ASN    74      26.801  44.584  47.280  1.00  0.00           H
ATOM   1143  CG  ASN    74      25.644  44.852  49.071  1.00  0.00           C
ATOM   1144  OD1 ASN    74      24.556  45.287  48.554  1.00  0.00           O
ATOM   1145  ND2 ASN    74      25.893  45.217  50.315  1.00  0.00           N
ATOM   1146 HD21 ASN    74      26.807  45.040  50.706  1.00  0.00           H
ATOM   1147 HD22 ASN    74      25.177  45.692  50.846  1.00  0.00           H
ATOM   1148  C   ASN    74      28.025  42.116  47.404  1.00  0.00           C
ATOM   1149  O   ASN    74      29.067  41.788  47.970  1.00  0.00           O
ATOM   1150  N   LEU    75      27.905  42.008  46.032  1.00  0.00           N
ATOM   1151  H   LEU    75      26.959  42.143  45.705  1.00  0.00           H
ATOM   1152  CA  LEU    75      28.986  41.875  45.107  1.00  0.00           C
ATOM   1153  HA  LEU    75      29.704  41.153  45.496  1.00  0.00           H
ATOM   1154  CB  LEU    75      28.390  41.209  43.854  1.00  0.00           C
ATOM   1155  HB2 LEU    75      27.893  40.293  44.175  1.00  0.00           H
ATOM   1156  HB3 LEU    75      27.532  41.767  43.478  1.00  0.00           H
ATOM   1157  CG  LEU    75      29.417  41.131  42.692  1.00  0.00           C
ATOM   1158  HG  LEU    75      30.028  42.027  42.589  1.00  0.00           H
ATOM   1159  CD1 LEU    75      30.393  39.961  42.816  1.00  0.00           C
ATOM   1160 HD11 LEU    75      31.001  40.065  41.916  1.00  0.00           H
ATOM   1161 HD12 LEU    75      29.896  38.991  42.808  1.00  0.00           H
ATOM   1162 HD13 LEU    75      31.063  40.005  43.674  1.00  0.00           H
ATOM   1163  CD2 LEU    75      28.604  40.856  41.405  1.00  0.00           C
ATOM   1164 HD21 LEU    75      29.199  40.667  40.511  1.00  0.00           H
ATOM   1165 HD22 LEU    75      27.978  39.979  41.569  1.00  0.00           H
ATOM   1166 HD23 LEU    75      28.047  41.772  41.208  1.00  0.00           H
ATOM   1167  C   LEU    75      29.524  43.278  44.820  1.00  0.00           C
ATOM   1168  O   LEU    75      28.704  44.140  44.534  1.00  0.00           O
ATOM   1169  N   ARG    76      30.828  43.485  44.893  1.00  0.00           N
ATOM   1170  H   ARG    76      31.542  42.809  45.119  1.00  0.00           H
ATOM   1171  CA  ARG    76      31.404  44.734  44.400  1.00  0.00           C
ATOM   1172  HA  ARG    76      30.642  45.489  44.591  1.00  0.00           H
ATOM   1173  CB  ARG    76      32.607  44.837  45.412  1.00  0.00           C
ATOM   1174  HB2 ARG    76      32.397  44.855  46.481  1.00  0.00           H
ATOM   1175  HB3 ARG    76      33.178  43.931  45.212  1.00  0.00           H
ATOM   1176  CG  ARG    76      33.590  45.983  45.113  1.00  0.00           C
ATOM   1177  HG2 ARG    76      33.892  45.909  44.068  1.00  0.00           H
ATOM   1178  HG3 ARG    76      33.108  46.917  45.403  1.00  0.00           H
ATOM   1179  CD  ARG    76      34.797  45.962  46.076  1.00  0.00           C
ATOM   1180  HD2 ARG    76      34.441  45.925  47.105  1.00  0.00           H
ATOM   1181  HD3 ARG    76      35.399  45.064  45.933  1.00  0.00           H
ATOM   1182  NE  ARG    76      35.590  47.174  45.984  1.00  0.00           N
ATOM   1183  HE  ARG    76      35.210  48.070  46.254  1.00  0.00           H
ATOM   1184  CZ  ARG    76      36.874  47.221  45.703  1.00  0.00           C
ATOM   1185  NH1 ARG    76      37.612  46.217  45.279  1.00  0.00           N
ATOM   1186 HH11 ARG    76      37.360  45.239  45.278  1.00  0.00           H
ATOM   1187 HH12 ARG    76      38.524  46.578  45.041  1.00  0.00           H
ATOM   1188  NH2 ARG    76      37.530  48.368  45.875  1.00  0.00           N
ATOM   1189 HH21 ARG    76      36.963  49.203  45.857  1.00  0.00           H
ATOM   1190 HH22 ARG    76      38.496  48.534  45.629  1.00  0.00           H
ATOM   1191  C   ARG    76      31.813  44.541  42.971  1.00  0.00           C
ATOM   1192  O   ARG    76      32.491  43.534  42.654  1.00  0.00           O
ATOM   1193  N   VAL    77      31.530  45.565  42.152  1.00  0.00           N
ATOM   1194  H   VAL    77      30.924  46.267  42.550  1.00  0.00           H
ATOM   1195  CA  VAL    77      31.876  45.576  40.690  1.00  0.00           C
ATOM   1196  HA  VAL    77      32.390  44.624  40.550  1.00  0.00           H
ATOM   1197  CB  VAL    77      30.635  45.487  39.853  1.00  0.00           C
ATOM   1198  HB  VAL    77      30.092  46.420  40.002  1.00  0.00           H
ATOM   1199  CG1 VAL    77      30.970  45.570  38.361  1.00  0.00           C
ATOM   1200 HG11 VAL    77      31.815  44.927  38.115  1.00  0.00           H
ATOM   1201 HG12 VAL    77      30.101  45.369  37.735  1.00  0.00           H
ATOM   1202 HG13 VAL    77      31.387  46.549  38.124  1.00  0.00           H
ATOM   1203  CG2 VAL    77      29.826  44.214  40.019  1.00  0.00           C
ATOM   1204 HG21 VAL    77      28.808  44.251  39.630  1.00  0.00           H
ATOM   1205 HG22 VAL    77      29.873  43.829  41.037  1.00  0.00           H
ATOM   1206 HG23 VAL    77      30.265  43.387  39.461  1.00  0.00           H
ATOM   1207  C   VAL    77      32.692  46.858  40.444  1.00  0.00           C
ATOM   1208  O   VAL    77      32.112  47.953  40.503  1.00  0.00           O
ATOM   1209  N   VAL    78      33.915  46.619  39.988  1.00  0.00           N
ATOM   1210  H   VAL    78      34.228  45.685  39.762  1.00  0.00           H
ATOM   1211  CA  VAL    78      34.909  47.697  39.616  1.00  0.00           C
ATOM   1212  HA  VAL    78      34.398  48.607  39.935  1.00  0.00           H
ATOM   1213  CB  VAL    78      36.177  47.518  40.555  1.00  0.00           C
ATOM   1214  HB  VAL    78      36.731  46.610  40.321  1.00  0.00           H
ATOM   1215  CG1 VAL    78      37.114  48.730  40.386  1.00  0.00           C
ATOM   1216 HG11 VAL    78      37.989  48.764  41.035  1.00  0.00           H
ATOM   1217 HG12 VAL    78      37.512  48.720  39.372  1.00  0.00           H
ATOM   1218 HG13 VAL    78      36.489  49.602  40.576  1.00  0.00           H
ATOM   1219  CG2 VAL    78      35.772  47.514  42.059  1.00  0.00           C
ATOM   1220 HG21 VAL    78      35.210  48.428  42.258  1.00  0.00           H
ATOM   1221 HG22 VAL    78      36.717  47.509  42.603  1.00  0.00           H
ATOM   1222 HG23 VAL    78      35.127  46.672  42.312  1.00  0.00           H
ATOM   1223  C   VAL    78      35.152  47.822  38.054  1.00  0.00           C
ATOM   1224  O   VAL    78      35.236  46.842  37.268  1.00  0.00           O
ATOM   1225  N   LEU    79      35.219  49.060  37.511  1.00  0.00           N
ATOM   1226  H   LEU    79      35.278  49.799  38.196  1.00  0.00           H
ATOM   1227  CA  LEU    79      36.061  49.379  36.383  1.00  0.00           C
ATOM   1228  HA  LEU    79      36.431  48.430  35.997  1.00  0.00           H
ATOM   1229  CB  LEU    79      35.270  50.221  35.280  1.00  0.00           C
ATOM   1230  HB2 LEU    79      34.296  49.776  35.073  1.00  0.00           H
ATOM   1231  HB3 LEU    79      35.032  51.170  35.759  1.00  0.00           H
ATOM   1232  CG  LEU    79      35.973  50.559  33.991  1.00  0.00           C
ATOM   1233  HG  LEU    79      37.020  50.842  34.105  1.00  0.00           H
ATOM   1234  CD1 LEU    79      36.045  49.322  33.123  1.00  0.00           C
ATOM   1235 HD11 LEU    79      35.031  49.189  32.744  1.00  0.00           H
ATOM   1236 HD12 LEU    79      36.347  48.490  33.758  1.00  0.00           H
ATOM   1237 HD13 LEU    79      36.705  49.532  32.281  1.00  0.00           H
ATOM   1238  CD2 LEU    79      35.192  51.639  33.250  1.00  0.00           C
ATOM   1239 HD21 LEU    79      35.559  51.790  32.235  1.00  0.00           H
ATOM   1240 HD22 LEU    79      34.123  51.427  33.214  1.00  0.00           H
ATOM   1241 HD23 LEU    79      35.244  52.618  33.724  1.00  0.00           H
ATOM   1242  C   LEU    79      37.360  50.046  36.902  1.00  0.00           C
ATOM   1243  O   LEU    79      37.350  50.952  37.713  1.00  0.00           O
ATOM   1244  N   VAL    80      38.488  49.641  36.196  1.00  0.00           N
ATOM   1245  H   VAL    80      38.461  48.900  35.511  1.00  0.00           H
ATOM   1246  CA  VAL    80      39.846  50.230  36.443  1.00  0.00           C
ATOM   1247  HA  VAL    80      39.698  51.026  37.172  1.00  0.00           H
ATOM   1248  CB  VAL    80      40.748  49.166  36.913  1.00  0.00           C
ATOM   1249  HB  VAL    80      40.890  48.426  36.126  1.00  0.00           H
ATOM   1250  CG1 VAL    80      42.129  49.661  37.362  1.00  0.00           C
ATOM   1251 HG11 VAL    80      41.898  50.331  38.191  1.00  0.00           H
ATOM   1252 HG12 VAL    80      42.781  48.892  37.776  1.00  0.00           H
ATOM   1253 HG13 VAL    80      42.760  50.181  36.642  1.00  0.00           H
ATOM   1254  CG2 VAL    80      40.068  48.375  38.111  1.00  0.00           C
ATOM   1255 HG21 VAL    80      39.207  47.813  37.750  1.00  0.00           H
ATOM   1256 HG22 VAL    80      39.567  49.081  38.773  1.00  0.00           H
ATOM   1257 HG23 VAL    80      40.792  47.817  38.705  1.00  0.00           H
ATOM   1258  C   VAL    80      40.392  50.765  35.132  1.00  0.00           C
ATOM   1259  O   VAL    80      40.335  50.052  34.145  1.00  0.00           O
ATOM   1260  N   LYS    81      40.989  51.976  35.154  1.00  0.00           N
ATOM   1261  H   LYS    81      40.950  52.525  36.000  1.00  0.00           H
ATOM   1262  CA  LYS    81      41.864  52.510  34.086  1.00  0.00           C
ATOM   1263  HA  LYS    81      41.748  51.915  33.180  1.00  0.00           H
ATOM   1264  CB  LYS    81      41.515  53.964  33.707  1.00  0.00           C
ATOM   1265  HB2 LYS    81      40.548  53.986  33.205  1.00  0.00           H
ATOM   1266  HB3 LYS    81      41.514  54.654  34.551  1.00  0.00           H
ATOM   1267  CG  LYS    81      42.499  54.627  32.698  1.00  0.00           C
ATOM   1268  HG2 LYS    81      42.137  55.653  32.640  1.00  0.00           H
ATOM   1269  HG3 LYS    81      43.483  54.748  33.152  1.00  0.00           H
ATOM   1270  CD  LYS    81      42.549  54.016  31.334  1.00  0.00           C
ATOM   1271  HD2 LYS    81      43.613  53.932  31.111  1.00  0.00           H
ATOM   1272  HD3 LYS    81      42.183  52.989  31.319  1.00  0.00           H
ATOM   1273  CE  LYS    81      41.875  54.855  30.209  1.00  0.00           C
ATOM   1274  HE2 LYS    81      42.207  55.893  30.193  1.00  0.00           H
ATOM   1275  HE3 LYS    81      42.103  54.378  29.256  1.00  0.00           H
ATOM   1276  NZ  LYS    81      40.415  54.743  30.409  1.00  0.00           N
ATOM   1277  HZ1 LYS    81      40.292  54.791  31.411  1.00  0.00           H
ATOM   1278  HZ2 LYS    81      40.115  53.869  30.002  1.00  0.00           H
ATOM   1279  HZ3 LYS    81      40.002  55.541  29.949  1.00  0.00           H
ATOM   1280  C   LYS    81      43.259  52.372  34.709  1.00  0.00           C
ATOM   1281  O   LYS    81      43.595  53.047  35.710  1.00  0.00           O
ATOM   1282  N   LEU    82      44.165  51.481  34.231  1.00  0.00           N
ATOM   1283  H   LEU    82      43.872  50.958  33.419  1.00  0.00           H
ATOM   1284  CA  LEU    82      45.609  51.621  34.464  1.00  0.00           C
ATOM   1285  HA  LEU    82      45.822  51.952  35.481  1.00  0.00           H
ATOM   1286  CB  LEU    82      46.262  50.252  34.265  1.00  0.00           C
ATOM   1287  HB2 LEU    82      46.070  49.901  33.252  1.00  0.00           H
ATOM   1288  HB3 LEU    82      47.342  50.225  34.418  1.00  0.00           H
ATOM   1289  CG  LEU    82      45.649  49.224  35.186  1.00  0.00           C
ATOM   1290  HG  LEU    82      44.607  49.045  34.917  1.00  0.00           H
ATOM   1291  CD1 LEU    82      46.349  47.868  34.838  1.00  0.00           C
ATOM   1292 HD11 LEU    82      46.513  47.689  33.776  1.00  0.00           H
ATOM   1293 HD12 LEU    82      45.903  46.973  35.273  1.00  0.00           H
ATOM   1294 HD13 LEU    82      47.368  48.064  35.171  1.00  0.00           H
ATOM   1295  CD2 LEU    82      45.753  49.435  36.633  1.00  0.00           C
ATOM   1296 HD21 LEU    82      45.116  48.720  37.152  1.00  0.00           H
ATOM   1297 HD22 LEU    82      46.765  49.253  36.997  1.00  0.00           H
ATOM   1298 HD23 LEU    82      45.435  50.421  36.969  1.00  0.00           H
ATOM   1299  C   LEU    82      46.127  52.722  33.489  1.00  0.00           C
ATOM   1300  O   LEU    82      45.845  52.816  32.269  1.00  0.00           O
ATOM   1301  N   GLY    83      47.104  53.434  34.062  1.00  0.00           N
ATOM   1302  H   GLY    83      47.320  53.031  34.963  1.00  0.00           H
ATOM   1303  CA  GLY    83      47.949  54.475  33.429  1.00  0.00           C
ATOM   1304  HA2 GLY    83      47.357  54.909  32.622  1.00  0.00           H
ATOM   1305  HA3 GLY    83      48.214  55.314  34.072  1.00  0.00           H
ATOM   1306  C   GLY    83      49.217  54.012  32.744  1.00  0.00           C
ATOM   1307  O   GLY    83      49.844  54.807  32.039  1.00  0.00           O
ATOM   1308  N   GLY    84      49.677  52.773  32.924  1.00  0.00           N
ATOM   1309  H   GLY    84      49.345  52.247  33.719  1.00  0.00           H
ATOM   1310  CA  GLY    84      50.992  52.392  32.359  1.00  0.00           C
ATOM   1311  HA2 GLY    84      51.238  51.405  32.750  1.00  0.00           H
ATOM   1312  HA3 GLY    84      50.933  52.319  31.272  1.00  0.00           H
ATOM   1313  C   GLY    84      52.258  53.134  32.936  1.00  0.00           C
ATOM   1314  O   GLY    84      53.211  53.294  32.199  1.00  0.00           O
ATOM   1315  N   ASP    85      52.076  53.761  34.102  1.00  0.00           N
ATOM   1316  H   ASP    85      51.149  53.646  34.488  1.00  0.00           H
ATOM   1317  CA  ASP    85      53.022  54.746  34.741  1.00  0.00           C
ATOM   1318  HA  ASP    85      54.052  54.401  34.651  1.00  0.00           H
ATOM   1319  CB  ASP    85      52.961  56.071  34.125  1.00  0.00           C
ATOM   1320  HB2 ASP    85      53.650  56.769  34.600  1.00  0.00           H
ATOM   1321  HB3 ASP    85      53.220  55.948  33.073  1.00  0.00           H
ATOM   1322  CG  ASP    85      51.541  56.674  34.010  1.00  0.00           C
ATOM   1323  OD1 ASP    85      50.627  56.315  34.788  1.00  0.00           O
ATOM   1324  OD2 ASP    85      51.349  57.479  33.037  1.00  0.00           O
ATOM   1325  C   ASP    85      52.815  54.734  36.301  1.00  0.00           C
ATOM   1326  O   ASP    85      53.256  55.725  36.934  1.00  0.00           O
ATOM   1327  N   ARG    86      52.321  53.678  36.956  1.00  0.00           N
ATOM   1328  H   ARG    86      51.985  52.918  36.381  1.00  0.00           H
ATOM   1329  CA  ARG    86      51.965  53.428  38.382  1.00  0.00           C
ATOM   1330  HA  ARG    86      51.784  52.354  38.387  1.00  0.00           H
ATOM   1331  CB  ARG    86      53.153  53.784  39.312  1.00  0.00           C
ATOM   1332  HB2 ARG    86      53.471  54.825  39.251  1.00  0.00           H
ATOM   1333  HB3 ARG    86      52.805  53.522  40.311  1.00  0.00           H
ATOM   1334  CG  ARG    86      54.342  52.914  38.974  1.00  0.00           C
ATOM   1335  HG2 ARG    86      54.020  51.880  38.841  1.00  0.00           H
ATOM   1336  HG3 ARG    86      54.806  53.240  38.043  1.00  0.00           H
ATOM   1337  CD  ARG    86      55.394  52.964  40.119  1.00  0.00           C
ATOM   1338  HD2 ARG    86      55.537  54.018  40.355  1.00  0.00           H
ATOM   1339  HD3 ARG    86      55.041  52.480  41.031  1.00  0.00           H
ATOM   1340  NE  ARG    86      56.601  52.411  39.536  1.00  0.00           N
ATOM   1341  HE  ARG    86      57.328  53.103  39.432  1.00  0.00           H
ATOM   1342  CZ  ARG    86      56.988  51.122  39.516  1.00  0.00           C
ATOM   1343  NH1 ARG    86      56.245  50.155  39.931  1.00  0.00           N
ATOM   1344 HH11 ARG    86      55.252  50.258  40.088  1.00  0.00           H
ATOM   1345 HH12 ARG    86      56.653  49.232  39.971  1.00  0.00           H
ATOM   1346  NH2 ARG    86      58.174  50.786  39.175  1.00  0.00           N
ATOM   1347 HH21 ARG    86      58.790  51.507  38.829  1.00  0.00           H
ATOM   1348 HH22 ARG    86      58.439  49.826  39.004  1.00  0.00           H
ATOM   1349  C   ARG    86      50.618  54.101  38.754  1.00  0.00           C
ATOM   1350  O   ARG    86      50.043  53.562  39.718  1.00  0.00           O
ATOM   1351  N   THR    87      50.189  55.108  38.023  1.00  0.00           N
ATOM   1352  H   THR    87      50.838  55.498  37.355  1.00  0.00           H
ATOM   1353  CA  THR    87      48.993  55.820  38.157  1.00  0.00           C
ATOM   1354  HA  THR    87      48.806  56.073  39.200  1.00  0.00           H
ATOM   1355  CB  THR    87      48.953  57.191  37.385  1.00  0.00           C
ATOM   1356  HB  THR    87      48.370  57.141  36.467  1.00  0.00           H
ATOM   1357  CG2 THR    87      48.328  58.345  38.261  1.00  0.00           C
ATOM   1358 HG21 THR    87      49.071  58.640  39.002  1.00  0.00           H
ATOM   1359 HG22 THR    87      47.508  57.876  38.805  1.00  0.00           H
ATOM   1360 HG23 THR    87      47.906  59.056  37.550  1.00  0.00           H
ATOM   1361  OG1 THR    87      50.274  57.560  37.002  1.00  0.00           O
ATOM   1362  HG1 THR    87      50.431  57.023  36.222  1.00  0.00           H
ATOM   1363  C   THR    87      47.801  54.969  37.745  1.00  0.00           C
ATOM   1364  O   THR    87      47.933  54.151  36.827  1.00  0.00           O
ATOM   1365  N   PHE    88      46.687  55.151  38.401  1.00  0.00           N
ATOM   1366  H   PHE    88      46.619  55.850  39.126  1.00  0.00           H
ATOM   1367  CA  PHE    88      45.434  54.544  37.913  1.00  0.00           C
ATOM   1368  HA  PHE    88      45.423  54.730  36.840  1.00  0.00           H
ATOM   1369  CB  PHE    88      45.395  53.101  38.328  1.00  0.00           C
ATOM   1370  HB2 PHE    88      44.618  52.523  37.828  1.00  0.00           H
ATOM   1371  HB3 PHE    88      46.390  52.724  38.094  1.00  0.00           H
ATOM   1372  CG  PHE    88      45.198  52.778  39.834  1.00  0.00           C
ATOM   1373  CD1 PHE    88      43.957  52.700  40.494  1.00  0.00           C
ATOM   1374  HD1 PHE    88      43.031  53.070  40.080  1.00  0.00           H
ATOM   1375  CE1 PHE    88      43.793  52.249  41.833  1.00  0.00           C
ATOM   1376  HE1 PHE    88      42.795  52.062  42.203  1.00  0.00           H
ATOM   1377  CZ  PHE    88      44.984  51.872  42.559  1.00  0.00           C
ATOM   1378  HZ  PHE    88      44.969  51.502  43.573  1.00  0.00           H
ATOM   1379  CE2 PHE    88      46.259  51.826  41.870  1.00  0.00           C
ATOM   1380  HE2 PHE    88      47.122  51.420  42.376  1.00  0.00           H
ATOM   1381  CD2 PHE    88      46.352  52.351  40.534  1.00  0.00           C
ATOM   1382  HD2 PHE    88      47.280  52.324  39.983  1.00  0.00           H
ATOM   1383  C   PHE    88      44.157  55.247  38.427  1.00  0.00           C
ATOM   1384  O   PHE    88      44.182  56.158  39.253  1.00  0.00           O
ATOM   1385  N   ASP    89      42.949  54.869  37.878  1.00  0.00           N
ATOM   1386  H   ASP    89      42.997  54.296  37.047  1.00  0.00           H
ATOM   1387  CA  ASP    89      41.626  55.453  38.273  1.00  0.00           C
ATOM   1388  HA  ASP    89      41.681  55.868  39.280  1.00  0.00           H
ATOM   1389  CB  ASP    89      41.167  56.709  37.450  1.00  0.00           C
ATOM   1390  HB2 ASP    89      41.382  56.477  36.407  1.00  0.00           H
ATOM   1391  HB3 ASP    89      40.078  56.742  37.484  1.00  0.00           H
ATOM   1392  CG  ASP    89      41.620  58.041  37.962  1.00  0.00           C
ATOM   1393  OD1 ASP    89      41.320  58.341  39.136  1.00  0.00           O
ATOM   1394  OD2 ASP    89      42.538  58.647  37.276  1.00  0.00           O
ATOM   1395  C   ASP    89      40.595  54.342  38.237  1.00  0.00           C
ATOM   1396  O   ASP    89      40.701  53.394  37.462  1.00  0.00           O
ATOM   1397  N   THR    90      39.549  54.453  39.051  1.00  0.00           N
ATOM   1398  H   THR    90      39.526  55.240  39.685  1.00  0.00           H
ATOM   1399  CA  THR    90      38.497  53.360  39.326  1.00  0.00           C
ATOM   1400  HA  THR    90      38.571  52.666  38.490  1.00  0.00           H
ATOM   1401  CB  THR    90      38.912  52.513  40.543  1.00  0.00           C
ATOM   1402  HB  THR    90      38.212  51.679  40.579  1.00  0.00           H
ATOM   1403  CG2 THR    90      40.244  51.860  40.508  1.00  0.00           C
ATOM   1404 HG21 THR    90      40.461  51.142  41.299  1.00  0.00           H
ATOM   1405 HG22 THR    90      41.034  52.557  40.231  1.00  0.00           H
ATOM   1406 HG23 THR    90      40.183  51.180  39.658  1.00  0.00           H
ATOM   1407  OG1 THR    90      38.889  53.086  41.798  1.00  0.00           O
ATOM   1408  HG1 THR    90      39.574  53.745  41.934  1.00  0.00           H
ATOM   1409  C   THR    90      37.079  53.855  39.531  1.00  0.00           C
ATOM   1410  O   THR    90      36.825  54.612  40.479  1.00  0.00           O
ATOM   1411  N   THR    91      36.132  53.293  38.707  1.00  0.00           N
ATOM   1412  H   THR    91      36.329  52.488  38.131  1.00  0.00           H
ATOM   1413  CA  THR    91      34.671  53.377  38.986  1.00  0.00           C
ATOM   1414  HA  THR    91      34.446  54.307  39.508  1.00  0.00           H
ATOM   1415  CB  THR    91      33.832  53.312  37.615  1.00  0.00           C
ATOM   1416  HB  THR    91      34.070  52.318  37.235  1.00  0.00           H
ATOM   1417  CG2 THR    91      32.410  53.371  37.910  1.00  0.00           C
ATOM   1418 HG21 THR    91      31.788  53.677  37.069  1.00  0.00           H
ATOM   1419 HG22 THR    91      32.204  54.120  38.676  1.00  0.00           H
ATOM   1420 HG23 THR    91      32.021  52.458  38.360  1.00  0.00           H
ATOM   1421  OG1 THR    91      34.198  54.365  36.717  1.00  0.00           O
ATOM   1422  HG1 THR    91      35.134  54.573  36.689  1.00  0.00           H
ATOM   1423  C   THR    91      34.216  52.244  39.838  1.00  0.00           C
ATOM   1424  O   THR    91      34.455  51.088  39.433  1.00  0.00           O
ATOM   1425  N   GLN    92      33.523  52.479  40.982  1.00  0.00           N
ATOM   1426  H   GLN    92      33.575  53.436  41.303  1.00  0.00           H
ATOM   1427  CA  GLN    92      32.813  51.475  41.776  1.00  0.00           C
ATOM   1428  HA  GLN    92      33.080  50.470  41.447  1.00  0.00           H
ATOM   1429  CB  GLN    92      33.339  51.571  43.240  1.00  0.00           C
ATOM   1430  HB2 GLN    92      34.427  51.648  43.238  1.00  0.00           H
ATOM   1431  HB3 GLN    92      32.865  52.451  43.672  1.00  0.00           H
ATOM   1432  CG  GLN    92      33.070  50.197  43.928  1.00  0.00           C
ATOM   1433  HG2 GLN    92      32.065  49.826  43.724  1.00  0.00           H
ATOM   1434  HG3 GLN    92      33.818  49.541  43.484  1.00  0.00           H
ATOM   1435  CD  GLN    92      33.239  50.250  45.459  1.00  0.00           C
ATOM   1436  OE1 GLN    92      34.073  49.593  45.973  1.00  0.00           O
ATOM   1437  NE2 GLN    92      32.239  50.900  46.056  1.00  0.00           N
ATOM   1438 HE21 GLN    92      32.142  50.798  47.056  1.00  0.00           H
ATOM   1439 HE22 GLN    92      31.773  51.659  45.580  1.00  0.00           H
ATOM   1440  C   GLN    92      31.318  51.409  41.677  1.00  0.00           C
ATOM   1441  O   GLN    92      30.584  52.372  42.006  1.00  0.00           O
ATOM   1442  N   SER    93      30.759  50.180  41.481  1.00  0.00           N
ATOM   1443  H   SER    93      31.357  49.472  41.079  1.00  0.00           H
ATOM   1444  CA  SER    93      29.326  49.976  41.799  1.00  0.00           C
ATOM   1445  HA  SER    93      28.921  50.707  42.498  1.00  0.00           H
ATOM   1446  CB  SER    93      28.394  50.129  40.557  1.00  0.00           C
ATOM   1447  HB2 SER    93      28.525  51.118  40.118  1.00  0.00           H
ATOM   1448  HB3 SER    93      28.601  49.362  39.810  1.00  0.00           H
ATOM   1449  OG  SER    93      27.043  49.861  40.992  1.00  0.00           O
ATOM   1450  HG  SER    93      26.533  49.813  40.182  1.00  0.00           H
ATOM   1451  C   SER    93      29.145  48.643  42.567  1.00  0.00           C
ATOM   1452  O   SER    93      30.065  47.809  42.613  1.00  0.00           O
ATOM   1453  N   LYS    94      28.071  48.601  43.351  1.00  0.00           N
ATOM   1454  H   LYS    94      27.352  49.306  43.272  1.00  0.00           H
ATOM   1455  CA  LYS    94      27.844  47.534  44.320  1.00  0.00           C
ATOM   1456  HA  LYS    94      28.500  46.686  44.126  1.00  0.00           H
ATOM   1457  CB  LYS    94      28.155  47.916  45.801  1.00  0.00           C
ATOM   1458  HB2 LYS    94      27.311  48.474  46.205  1.00  0.00           H
ATOM   1459  HB3 LYS    94      28.236  47.051  46.460  1.00  0.00           H
ATOM   1460  CG  LYS    94      29.443  48.707  46.024  1.00  0.00           C
ATOM   1461  HG2 LYS    94      30.268  48.060  45.727  1.00  0.00           H
ATOM   1462  HG3 LYS    94      29.654  49.488  45.293  1.00  0.00           H
ATOM   1463  CD  LYS    94      29.721  48.990  47.560  1.00  0.00           C
ATOM   1464  HD2 LYS    94      29.400  48.121  48.133  1.00  0.00           H
ATOM   1465  HD3 LYS    94      30.776  49.252  47.643  1.00  0.00           H
ATOM   1466  CE  LYS    94      28.801  50.183  48.028  1.00  0.00           C
ATOM   1467  HE2 LYS    94      29.056  51.033  47.393  1.00  0.00           H
ATOM   1468  HE3 LYS    94      27.770  49.835  48.079  1.00  0.00           H
ATOM   1469  NZ  LYS    94      29.229  50.668  49.389  1.00  0.00           N
ATOM   1470  HZ1 LYS    94      30.229  50.776  49.298  1.00  0.00           H
ATOM   1471  HZ2 LYS    94      29.035  49.946  50.068  1.00  0.00           H
ATOM   1472  HZ3 LYS    94      28.966  51.588  49.712  1.00  0.00           H
ATOM   1473  C   LYS    94      26.373  47.127  44.196  1.00  0.00           C
ATOM   1474  O   LYS    94      25.495  47.930  43.851  1.00  0.00           O
ATOM   1475  N   TYR    95      26.079  45.853  44.409  1.00  0.00           N
ATOM   1476  H   TYR    95      26.876  45.243  44.523  1.00  0.00           H
ATOM   1477  CA  TYR    95      24.859  45.133  44.019  1.00  0.00           C
ATOM   1478  HA  TYR    95      24.011  45.791  43.833  1.00  0.00           H
ATOM   1479  CB  TYR    95      25.094  44.405  42.702  1.00  0.00           C
ATOM   1480  HB2 TYR    95      25.998  43.801  42.769  1.00  0.00           H
ATOM   1481  HB3 TYR    95      24.288  43.729  42.413  1.00  0.00           H
ATOM   1482  CG  TYR    95      25.319  45.462  41.550  1.00  0.00           C
ATOM   1483  CD1 TYR    95      24.207  45.888  40.806  1.00  0.00           C
ATOM   1484  HD1 TYR    95      23.241  45.469  41.043  1.00  0.00           H
ATOM   1485  CE1 TYR    95      24.427  46.764  39.801  1.00  0.00           C
ATOM   1486  HE1 TYR    95      23.607  47.216  39.264  1.00  0.00           H
ATOM   1487  CZ  TYR    95      25.714  47.339  39.496  1.00  0.00           C
ATOM   1488  OH  TYR    95      25.815  48.292  38.548  1.00  0.00           O
ATOM   1489  HH  TYR    95      24.941  48.646  38.364  1.00  0.00           H
ATOM   1490  CE2 TYR    95      26.783  46.793  40.197  1.00  0.00           C
ATOM   1491  HE2 TYR    95      27.778  47.113  39.924  1.00  0.00           H
ATOM   1492  CD2 TYR    95      26.630  45.824  41.256  1.00  0.00           C
ATOM   1493  HD2 TYR    95      27.539  45.483  41.727  1.00  0.00           H
ATOM   1494  C   TYR    95      24.498  44.206  45.159  1.00  0.00           C
ATOM   1495  O   TYR    95      25.341  43.446  45.650  1.00  0.00           O
ATOM   1496  N   ARG    96      23.245  44.255  45.653  1.00  0.00           N
ATOM   1497  H   ARG    96      22.616  44.863  45.148  1.00  0.00           H
ATOM   1498  CA  ARG    96      22.757  43.440  46.796  1.00  0.00           C
ATOM   1499  HA  ARG    96      23.572  43.549  47.512  1.00  0.00           H
ATOM   1500  CB  ARG    96      21.551  44.137  47.422  1.00  0.00           C
ATOM   1501  HB2 ARG    96      21.835  44.948  48.093  1.00  0.00           H
ATOM   1502  HB3 ARG    96      20.877  44.568  46.681  1.00  0.00           H
ATOM   1503  CG  ARG    96      20.695  43.219  48.275  1.00  0.00           C
ATOM   1504  HG2 ARG    96      19.705  43.623  48.487  1.00  0.00           H
ATOM   1505  HG3 ARG    96      20.395  42.287  47.795  1.00  0.00           H
ATOM   1506  CD  ARG    96      21.499  42.838  49.543  1.00  0.00           C
ATOM   1507  HD2 ARG    96      21.983  41.914  49.229  1.00  0.00           H
ATOM   1508  HD3 ARG    96      22.139  43.679  49.811  1.00  0.00           H
ATOM   1509  NE  ARG    96      20.724  42.526  50.810  1.00  0.00           N
ATOM   1510  HE  ARG    96      20.009  43.149  51.156  1.00  0.00           H
ATOM   1511  CZ  ARG    96      20.889  41.435  51.616  1.00  0.00           C
ATOM   1512  NH1 ARG    96      21.734  40.495  51.390  1.00  0.00           N
ATOM   1513 HH11 ARG    96      22.259  40.439  50.530  1.00  0.00           H
ATOM   1514 HH12 ARG    96      21.741  39.736  52.057  1.00  0.00           H
ATOM   1515  NH2 ARG    96      20.068  41.513  52.638  1.00  0.00           N
ATOM   1516 HH21 ARG    96      19.278  42.141  52.624  1.00  0.00           H
ATOM   1517 HH22 ARG    96      19.936  40.660  53.164  1.00  0.00           H
ATOM   1518  C   ARG    96      22.623  41.970  46.440  1.00  0.00           C
ATOM   1519  O   ARG    96      21.750  41.529  45.666  1.00  0.00           O
ATOM   1520  N   LEU    97      23.500  41.185  47.000  1.00  0.00           N
ATOM   1521  H   LEU    97      24.189  41.539  47.649  1.00  0.00           H
ATOM   1522  CA  LEU    97      23.422  39.741  46.877  1.00  0.00           C
ATOM   1523  HA  LEU    97      23.142  39.449  45.864  1.00  0.00           H
ATOM   1524  CB  LEU    97      24.785  39.132  47.288  1.00  0.00           C
ATOM   1525  HB2 LEU    97      25.530  39.354  46.524  1.00  0.00           H
ATOM   1526  HB3 LEU    97      25.159  39.652  48.170  1.00  0.00           H
ATOM   1527  CG  LEU    97      24.825  37.584  47.590  1.00  0.00           C
ATOM   1528  HG  LEU    97      23.953  37.314  48.184  1.00  0.00           H
ATOM   1529  CD1 LEU    97      24.713  36.823  46.270  1.00  0.00           C
ATOM   1530 HD11 LEU    97      24.535  35.777  46.516  1.00  0.00           H
ATOM   1531 HD12 LEU    97      25.488  36.936  45.512  1.00  0.00           H
ATOM   1532 HD13 LEU    97      23.792  37.164  45.798  1.00  0.00           H
ATOM   1533  CD2 LEU    97      26.156  37.210  48.154  1.00  0.00           C
ATOM   1534 HD21 LEU    97      26.359  36.206  47.781  1.00  0.00           H
ATOM   1535 HD22 LEU    97      26.997  37.819  47.825  1.00  0.00           H
ATOM   1536 HD23 LEU    97      26.045  37.232  49.239  1.00  0.00           H
ATOM   1537  C   LEU    97      22.256  39.328  47.810  1.00  0.00           C
ATOM   1538  O   LEU    97      22.332  39.564  49.009  1.00  0.00           O
ATOM   1539  N   PRO    98      21.243  38.677  47.284  1.00  0.00           N
ATOM   1540  CD  PRO    98      20.946  38.219  45.912  1.00  0.00           C
ATOM   1541  HD2 PRO    98      21.508  37.298  45.759  1.00  0.00           H
ATOM   1542  HD3 PRO    98      21.235  38.985  45.193  1.00  0.00           H
ATOM   1543  CG  PRO    98      19.465  37.911  45.848  1.00  0.00           C
ATOM   1544  HG2 PRO    98      19.141  37.203  45.085  1.00  0.00           H
ATOM   1545  HG3 PRO    98      18.868  38.816  45.740  1.00  0.00           H
ATOM   1546  CB  PRO    98      19.210  37.413  47.349  1.00  0.00           C
ATOM   1547  HB2 PRO    98      19.333  36.340  47.499  1.00  0.00           H
ATOM   1548  HB3 PRO    98      18.214  37.576  47.759  1.00  0.00           H
ATOM   1549  CA  PRO    98      20.208  38.137  48.217  1.00  0.00           C
ATOM   1550  HA  PRO    98      19.776  39.034  48.659  1.00  0.00           H
ATOM   1551  C   PRO    98      20.772  37.214  49.238  1.00  0.00           C
ATOM   1552  O   PRO    98      21.556  36.315  48.885  1.00  0.00           O
ATOM   1553  N   ASP    99      20.304  37.226  50.500  1.00  0.00           N
ATOM   1554  H   ASP    99      19.709  38.003  50.749  1.00  0.00           H
ATOM   1555  CA  ASP    99      20.680  36.334  51.625  1.00  0.00           C
ATOM   1556  HA  ASP    99      21.766  36.369  51.721  1.00  0.00           H
ATOM   1557  CB  ASP    99      19.983  36.691  52.900  1.00  0.00           C
ATOM   1558  HB2 ASP    99      18.926  36.459  52.772  1.00  0.00           H
ATOM   1559  HB3 ASP    99      20.422  36.189  53.762  1.00  0.00           H
ATOM   1560  CG  ASP    99      20.173  38.137  53.276  1.00  0.00           C
ATOM   1561  OD1 ASP    99      21.343  38.520  53.552  1.00  0.00           O
ATOM   1562  OD2 ASP    99      19.176  38.904  53.262  1.00  0.00           O
ATOM   1563  C   ASP    99      20.301  34.837  51.259  1.00  0.00           C
ATOM   1564  O   ASP    99      21.028  33.874  51.534  1.00  0.00           O
ATOM   1565  N   ALA   100      19.143  34.691  50.575  1.00  0.00           N
ATOM   1566  H   ALA   100      18.556  35.491  50.386  1.00  0.00           H
ATOM   1567  CA  ALA   100      18.595  33.433  50.172  1.00  0.00           C
ATOM   1568  HA  ALA   100      18.690  32.781  51.040  1.00  0.00           H
ATOM   1569  CB  ALA   100      17.141  33.651  49.785  1.00  0.00           C
ATOM   1570  HB1 ALA   100      16.574  32.820  49.363  1.00  0.00           H
ATOM   1571  HB2 ALA   100      17.198  34.525  49.134  1.00  0.00           H
ATOM   1572  HB3 ALA   100      16.716  34.067  50.697  1.00  0.00           H
ATOM   1573  C   ALA   100      19.362  32.781  48.994  1.00  0.00           C
ATOM   1574  O   ALA   100      19.383  31.573  48.882  1.00  0.00           O
ATOM   1575  N   MET   101      20.245  33.596  48.341  1.00  0.00           N
ATOM   1576  H   MET   101      20.081  34.562  48.586  1.00  0.00           H
ATOM   1577  CA  MET   101      21.302  33.304  47.403  1.00  0.00           C
ATOM   1578  HA  MET   101      21.086  32.312  47.007  1.00  0.00           H
ATOM   1579  CB  MET   101      21.329  34.329  46.231  1.00  0.00           C
ATOM   1580  HB2 MET   101      20.278  34.441  45.969  1.00  0.00           H
ATOM   1581  HB3 MET   101      21.773  35.278  46.537  1.00  0.00           H
ATOM   1582  CG  MET   101      21.980  33.813  44.997  1.00  0.00           C
ATOM   1583  HG2 MET   101      23.035  33.609  45.176  1.00  0.00           H
ATOM   1584  HG3 MET   101      21.655  32.787  44.824  1.00  0.00           H
ATOM   1585  SD  MET   101      21.695  34.772  43.510  1.00  0.00           S
ATOM   1586  CE  MET   101      19.945  34.555  43.365  1.00  0.00           C
ATOM   1587  HE1 MET   101      19.298  34.908  44.169  1.00  0.00           H
ATOM   1588  HE2 MET   101      19.589  34.923  42.403  1.00  0.00           H
ATOM   1589  HE3 MET   101      19.843  33.470  43.386  1.00  0.00           H
ATOM   1590  C   MET   101      22.726  32.977  47.967  1.00  0.00           C
ATOM   1591  O   MET   101      23.462  32.161  47.393  1.00  0.00           O
ATOM   1592  N   ARG   102      23.056  33.528  49.116  1.00  0.00           N
ATOM   1593  H   ARG   102      22.418  34.259  49.397  1.00  0.00           H
ATOM   1594  CA  ARG   102      24.191  33.021  49.934  1.00  0.00           C
ATOM   1595  HA  ARG   102      25.082  32.962  49.309  1.00  0.00           H
ATOM   1596  CB  ARG   102      24.293  33.826  51.278  1.00  0.00           C
ATOM   1597  HB2 ARG   102      23.856  34.825  51.239  1.00  0.00           H
ATOM   1598  HB3 ARG   102      23.939  33.322  52.176  1.00  0.00           H
ATOM   1599  CG  ARG   102      25.767  34.019  51.518  1.00  0.00           C
ATOM   1600  HG2 ARG   102      26.206  33.026  51.426  1.00  0.00           H
ATOM   1601  HG3 ARG   102      26.133  34.722  50.768  1.00  0.00           H
ATOM   1602  CD  ARG   102      26.126  34.522  52.894  1.00  0.00           C
ATOM   1603  HD2 ARG   102      25.807  33.874  53.709  1.00  0.00           H
ATOM   1604  HD3 ARG   102      27.205  34.519  53.045  1.00  0.00           H
ATOM   1605  NE  ARG   102      25.480  35.895  53.129  1.00  0.00           N
ATOM   1606  HE  ARG   102      25.997  36.660  52.719  1.00  0.00           H
ATOM   1607  CZ  ARG   102      24.338  36.239  53.735  1.00  0.00           C
ATOM   1608  NH1 ARG   102      23.516  35.347  54.282  1.00  0.00           N
ATOM   1609 HH11 ARG   102      23.981  34.505  54.591  1.00  0.00           H
ATOM   1610 HH12 ARG   102      22.795  35.706  54.890  1.00  0.00           H
ATOM   1611  NH2 ARG   102      23.952  37.479  53.636  1.00  0.00           N
ATOM   1612 HH21 ARG   102      24.706  38.067  53.310  1.00  0.00           H
ATOM   1613 HH22 ARG   102      22.976  37.737  53.649  1.00  0.00           H
ATOM   1614  C   ARG   102      23.984  31.482  50.307  1.00  0.00           C
ATOM   1615  O   ARG   102      24.956  30.737  50.414  1.00  0.00           O
ATOM   1616  N   THR   103      22.712  30.989  50.291  1.00  0.00           N
ATOM   1617  H   THR   103      21.967  31.657  50.151  1.00  0.00           H
ATOM   1618  CA  THR   103      22.329  29.662  50.759  1.00  0.00           C
ATOM   1619  HA  THR   103      23.118  28.956  51.016  1.00  0.00           H
ATOM   1620  CB  THR   103      21.491  29.828  52.081  1.00  0.00           C
ATOM   1621  HB  THR   103      21.325  28.802  52.412  1.00  0.00           H
ATOM   1622  CG2 THR   103      22.296  30.613  53.094  1.00  0.00           C
ATOM   1623 HG21 THR   103      22.494  31.659  52.860  1.00  0.00           H
ATOM   1624 HG22 THR   103      23.206  30.048  53.292  1.00  0.00           H
ATOM   1625 HG23 THR   103      21.646  30.657  53.968  1.00  0.00           H
ATOM   1626  OG1 THR   103      20.326  30.555  51.891  1.00  0.00           O
ATOM   1627  HG1 THR   103      19.951  30.151  51.105  1.00  0.00           H
ATOM   1628  C   THR   103      21.462  28.847  49.741  1.00  0.00           C
ATOM   1629  O   THR   103      20.959  27.811  50.178  1.00  0.00           O
ATOM   1630  N   THR   104      21.182  29.330  48.487  1.00  0.00           N
ATOM   1631  H   THR   104      21.537  30.231  48.201  1.00  0.00           H
ATOM   1632  CA  THR   104      20.313  28.695  47.455  1.00  0.00           C
ATOM   1633  HA  THR   104      19.346  28.411  47.868  1.00  0.00           H
ATOM   1634  CB  THR   104      20.033  29.580  46.280  1.00  0.00           C
ATOM   1635  HB  THR   104      19.563  30.483  46.669  1.00  0.00           H
ATOM   1636  CG2 THR   104      21.234  30.002  45.423  1.00  0.00           C
ATOM   1637 HG21 THR   104      21.586  29.189  44.788  1.00  0.00           H
ATOM   1638 HG22 THR   104      22.042  30.313  46.085  1.00  0.00           H
ATOM   1639 HG23 THR   104      20.878  30.819  44.796  1.00  0.00           H
ATOM   1640  OG1 THR   104      19.068  28.855  45.488  1.00  0.00           O
ATOM   1641  HG1 THR   104      18.650  29.541  44.962  1.00  0.00           H
ATOM   1642  C   THR   104      20.882  27.342  46.932  1.00  0.00           C
ATOM   1643  O   THR   104      22.108  27.197  46.751  1.00  0.00           O
ATOM   1644  N   GLN   105      20.015  26.397  46.647  1.00  0.00           N
ATOM   1645  H   GLN   105      19.027  26.592  46.715  1.00  0.00           H
ATOM   1646  CA  GLN   105      20.289  25.059  46.201  1.00  0.00           C
ATOM   1647  HA  GLN   105      21.124  24.707  46.806  1.00  0.00           H
ATOM   1648  CB  GLN   105      19.093  24.153  46.325  1.00  0.00           C
ATOM   1649  HB2 GLN   105      19.312  23.139  45.990  1.00  0.00           H
ATOM   1650  HB3 GLN   105      18.791  24.101  47.371  1.00  0.00           H
ATOM   1651  CG  GLN   105      17.875  24.477  45.440  1.00  0.00           C
ATOM   1652  HG2 GLN   105      18.183  24.619  44.404  1.00  0.00           H
ATOM   1653  HG3 GLN   105      17.194  23.632  45.333  1.00  0.00           H
ATOM   1654  CD  GLN   105      17.154  25.780  45.774  1.00  0.00           C
ATOM   1655  OE1 GLN   105      17.130  26.329  46.873  1.00  0.00           O
ATOM   1656  NE2 GLN   105      16.487  26.347  44.828  1.00  0.00           N
ATOM   1657 HE21 GLN   105      16.104  27.270  44.969  1.00  0.00           H
ATOM   1658 HE22 GLN   105      16.465  25.879  43.934  1.00  0.00           H
ATOM   1659  C   GLN   105      20.676  25.039  44.749  1.00  0.00           C
ATOM   1660  O   GLN   105      21.176  23.976  44.222  1.00  0.00           O
ATOM   1661  N   ASN   106      20.364  26.066  43.953  1.00  0.00           N
ATOM   1662  H   ASN   106      19.931  26.872  44.381  1.00  0.00           H
ATOM   1663  CA  ASN   106      20.511  26.000  42.521  1.00  0.00           C
ATOM   1664  HA  ASN   106      20.208  24.994  42.229  1.00  0.00           H
ATOM   1665  CB  ASN   106      19.557  27.056  41.891  1.00  0.00           C
ATOM   1666  HB2 ASN   106      18.560  26.977  42.323  1.00  0.00           H
ATOM   1667  HB3 ASN   106      19.921  28.076  42.011  1.00  0.00           H
ATOM   1668  CG  ASN   106      19.438  26.782  40.381  1.00  0.00           C
ATOM   1669  OD1 ASN   106      20.423  26.813  39.689  1.00  0.00           O
ATOM   1670  ND2 ASN   106      18.233  26.610  40.009  1.00  0.00           N
ATOM   1671 HD21 ASN   106      17.480  26.648  40.681  1.00  0.00           H
ATOM   1672 HD22 ASN   106      17.998  26.457  39.039  1.00  0.00           H
ATOM   1673  C   ASN   106      22.025  26.198  42.138  1.00  0.00           C
ATOM   1674  O   ASN   106      22.631  27.209  42.615  1.00  0.00           O
ATOM   1675  N   PRO   107      22.585  25.267  41.352  1.00  0.00           N
ATOM   1676  CD  PRO   107      21.998  24.154  40.646  1.00  0.00           C
ATOM   1677  HD2 PRO   107      21.056  24.428  40.170  1.00  0.00           H
ATOM   1678  HD3 PRO   107      21.694  23.459  41.429  1.00  0.00           H
ATOM   1679  CG  PRO   107      22.966  23.711  39.570  1.00  0.00           C
ATOM   1680  HG2 PRO   107      22.735  24.353  38.722  1.00  0.00           H
ATOM   1681  HG3 PRO   107      22.855  22.641  39.393  1.00  0.00           H
ATOM   1682  CB  PRO   107      24.267  24.033  40.203  1.00  0.00           C
ATOM   1683  HB2 PRO   107      25.060  24.138  39.461  1.00  0.00           H
ATOM   1684  HB3 PRO   107      24.465  23.353  41.030  1.00  0.00           H
ATOM   1685  CA  PRO   107      24.032  25.365  40.942  1.00  0.00           C
ATOM   1686  HA  PRO   107      24.671  25.351  41.825  1.00  0.00           H
ATOM   1687  C   PRO   107      24.341  26.607  40.093  1.00  0.00           C
ATOM   1688  O   PRO   107      25.500  26.936  40.031  1.00  0.00           O
ATOM   1689  N   ASP   108      23.324  27.182  39.426  1.00  0.00           N
ATOM   1690  H   ASP   108      22.441  26.695  39.448  1.00  0.00           H
ATOM   1691  CA  ASP   108      23.549  28.292  38.493  1.00  0.00           C
ATOM   1692  HA  ASP   108      24.553  28.290  38.067  1.00  0.00           H
ATOM   1693  CB  ASP   108      22.732  28.008  37.265  1.00  0.00           C
ATOM   1694  HB2 ASP   108      21.683  27.923  37.549  1.00  0.00           H
ATOM   1695  HB3 ASP   108      22.776  28.882  36.617  1.00  0.00           H
ATOM   1696  CG  ASP   108      23.079  26.803  36.513  1.00  0.00           C
ATOM   1697  OD1 ASP   108      22.288  26.540  35.616  1.00  0.00           O
ATOM   1698  OD2 ASP   108      24.139  26.146  36.704  1.00  0.00           O
ATOM   1699  C   ASP   108      23.316  29.797  38.968  1.00  0.00           C
ATOM   1700  O   ASP   108      23.897  30.745  38.457  1.00  0.00           O
ATOM   1701  N   GLU   109      22.461  29.932  39.993  1.00  0.00           N
ATOM   1702  H   GLU   109      21.969  29.107  40.308  1.00  0.00           H
ATOM   1703  CA  GLU   109      21.805  31.231  40.326  1.00  0.00           C
ATOM   1704  HA  GLU   109      21.324  31.613  39.425  1.00  0.00           H
ATOM   1705  CB  GLU   109      20.583  31.062  41.245  1.00  0.00           C
ATOM   1706  HB2 GLU   109      20.895  30.579  42.169  1.00  0.00           H
ATOM   1707  HB3 GLU   109      20.172  32.052  41.441  1.00  0.00           H
ATOM   1708  CG  GLU   109      19.441  30.319  40.588  1.00  0.00           C
ATOM   1709  HG2 GLU   109      19.847  29.460  40.052  1.00  0.00           H
ATOM   1710  HG3 GLU   109      18.829  29.924  41.399  1.00  0.00           H
ATOM   1711  CD  GLU   109      18.726  31.180  39.557  1.00  0.00           C
ATOM   1712  OE1 GLU   109      18.098  30.658  38.645  1.00  0.00           O
ATOM   1713  OE2 GLU   109      18.720  32.366  39.661  1.00  0.00           O
ATOM   1714  C   GLU   109      22.579  32.380  40.965  1.00  0.00           C
ATOM   1715  O   GLU   109      22.196  33.544  40.785  1.00  0.00           O
ATOM   1716  N   LEU   110      23.664  32.129  41.656  1.00  0.00           N
ATOM   1717  H   LEU   110      23.917  31.151  41.681  1.00  0.00           H
ATOM   1718  CA  LEU   110      24.665  33.103  42.125  1.00  0.00           C
ATOM   1719  HA  LEU   110      24.137  34.003  42.439  1.00  0.00           H
ATOM   1720  CB  LEU   110      25.462  32.384  43.294  1.00  0.00           C
ATOM   1721  HB2 LEU   110      24.736  32.045  44.035  1.00  0.00           H
ATOM   1722  HB3 LEU   110      25.870  31.484  42.832  1.00  0.00           H
ATOM   1723  CG  LEU   110      26.636  33.061  44.017  1.00  0.00           C
ATOM   1724  HG  LEU   110      27.250  33.432  43.197  1.00  0.00           H
ATOM   1725  CD1 LEU   110      26.173  34.217  44.865  1.00  0.00           C
ATOM   1726 HD11 LEU   110      25.685  33.914  45.791  1.00  0.00           H
ATOM   1727 HD12 LEU   110      25.422  34.827  44.360  1.00  0.00           H
ATOM   1728 HD13 LEU   110      27.025  34.881  45.007  1.00  0.00           H
ATOM   1729  CD2 LEU   110      27.396  32.051  44.832  1.00  0.00           C
ATOM   1730 HD21 LEU   110      28.046  32.465  45.603  1.00  0.00           H
ATOM   1731 HD22 LEU   110      26.727  31.281  45.218  1.00  0.00           H
ATOM   1732 HD23 LEU   110      28.095  31.631  44.109  1.00  0.00           H
ATOM   1733  C   LEU   110      25.604  33.573  40.971  1.00  0.00           C
ATOM   1734  O   LEU   110      25.776  34.759  40.767  1.00  0.00           O
ATOM   1735  N   TRP   111      25.901  32.639  40.094  1.00  0.00           N
ATOM   1736  H   TRP   111      25.537  31.697  40.135  1.00  0.00           H
ATOM   1737  CA  TRP   111      26.590  33.029  38.894  1.00  0.00           C
ATOM   1738  HA  TRP   111      27.356  33.688  39.302  1.00  0.00           H
ATOM   1739  CB  TRP   111      27.287  31.772  38.342  1.00  0.00           C
ATOM   1740  HB2 TRP   111      26.504  31.292  37.755  1.00  0.00           H
ATOM   1741  HB3 TRP   111      28.105  32.060  37.682  1.00  0.00           H
ATOM   1742  CG  TRP   111      27.690  30.843  39.391  1.00  0.00           C
ATOM   1743  CD1 TRP   111      27.309  29.584  39.515  1.00  0.00           C
ATOM   1744  HD1 TRP   111      26.674  29.026  38.843  1.00  0.00           H
ATOM   1745  NE1 TRP   111      27.916  28.905  40.550  1.00  0.00           N
ATOM   1746  HE1 TRP   111      27.665  27.956  40.791  1.00  0.00           H
ATOM   1747  CE2 TRP   111      28.844  29.788  41.122  1.00  0.00           C
ATOM   1748  CZ2 TRP   111      29.776  29.528  42.186  1.00  0.00           C
ATOM   1749  HZ2 TRP   111      29.744  28.623  42.776  1.00  0.00           H
ATOM   1750  CH2 TRP   111      30.719  30.584  42.492  1.00  0.00           C
ATOM   1751  HH2 TRP   111      31.450  30.454  43.276  1.00  0.00           H
ATOM   1752  CZ3 TRP   111      30.569  31.828  41.793  1.00  0.00           C
ATOM   1753  HZ3 TRP   111      31.266  32.582  42.128  1.00  0.00           H
ATOM   1754  CE3 TRP   111      29.610  32.064  40.819  1.00  0.00           C
ATOM   1755  HE3 TRP   111      29.669  33.056  40.396  1.00  0.00           H
ATOM   1756  CD2 TRP   111      28.736  31.031  40.439  1.00  0.00           C
ATOM   1757  C   TRP   111      25.710  33.772  37.823  1.00  0.00           C
ATOM   1758  O   TRP   111      26.125  34.884  37.517  1.00  0.00           O
ATOM   1759  N   GLU   112      24.452  33.338  37.657  1.00  0.00           N
ATOM   1760  H   GLU   112      24.281  32.367  37.871  1.00  0.00           H
ATOM   1761  CA  GLU   112      23.348  34.076  36.991  1.00  0.00           C
ATOM   1762  HA  GLU   112      23.541  34.048  35.919  1.00  0.00           H
ATOM   1763  CB  GLU   112      22.056  33.325  37.083  1.00  0.00           C
ATOM   1764  HB2 GLU   112      21.810  33.276  38.143  1.00  0.00           H
ATOM   1765  HB3 GLU   112      21.260  34.036  36.862  1.00  0.00           H
ATOM   1766  CG  GLU   112      22.020  31.987  36.284  1.00  0.00           C
ATOM   1767  HG2 GLU   112      23.034  31.640  36.084  1.00  0.00           H
ATOM   1768  HG3 GLU   112      21.756  31.199  36.990  1.00  0.00           H
ATOM   1769  CD  GLU   112      21.129  31.975  35.085  1.00  0.00           C
ATOM   1770  OE1 GLU   112      20.969  33.105  34.542  1.00  0.00           O
ATOM   1771  OE2 GLU   112      20.866  30.927  34.464  1.00  0.00           O
ATOM   1772  C   GLU   112      23.197  35.505  37.530  1.00  0.00           C
ATOM   1773  O   GLU   112      23.347  36.456  36.775  1.00  0.00           O
ATOM   1774  N   PHE   113      23.246  35.636  38.889  1.00  0.00           N
ATOM   1775  H   PHE   113      23.369  34.813  39.460  1.00  0.00           H
ATOM   1776  CA  PHE   113      23.102  36.981  39.537  1.00  0.00           C
ATOM   1777  HA  PHE   113      22.295  37.546  39.070  1.00  0.00           H
ATOM   1778  CB  PHE   113      22.797  36.807  41.060  1.00  0.00           C
ATOM   1779  HB2 PHE   113      21.784  36.418  41.156  1.00  0.00           H
ATOM   1780  HB3 PHE   113      23.533  36.084  41.412  1.00  0.00           H
ATOM   1781  CG  PHE   113      23.032  37.983  41.965  1.00  0.00           C
ATOM   1782  CD1 PHE   113      22.064  38.997  41.895  1.00  0.00           C
ATOM   1783  HD1 PHE   113      21.076  38.872  41.478  1.00  0.00           H
ATOM   1784  CE1 PHE   113      22.294  40.207  42.574  1.00  0.00           C
ATOM   1785  HE1 PHE   113      21.579  41.017  42.579  1.00  0.00           H
ATOM   1786  CZ  PHE   113      23.536  40.434  43.160  1.00  0.00           C
ATOM   1787  HZ  PHE   113      23.613  41.398  43.643  1.00  0.00           H
ATOM   1788  CE2 PHE   113      24.525  39.432  43.261  1.00  0.00           C
ATOM   1789  HE2 PHE   113      25.429  39.641  43.815  1.00  0.00           H
ATOM   1790  CD2 PHE   113      24.270  38.266  42.632  1.00  0.00           C
ATOM   1791  HD2 PHE   113      25.012  37.484  42.685  1.00  0.00           H
ATOM   1792  C   PHE   113      24.330  37.922  39.495  1.00  0.00           C
ATOM   1793  O   PHE   113      24.140  39.125  39.201  1.00  0.00           O
ATOM   1794  N   ILE   114      25.511  37.369  39.660  1.00  0.00           N
ATOM   1795  H   ILE   114      25.530  36.378  39.851  1.00  0.00           H
ATOM   1796  CA  ILE   114      26.847  38.052  39.467  1.00  0.00           C
ATOM   1797  HA  ILE   114      26.851  38.941  40.098  1.00  0.00           H
ATOM   1798  CB  ILE   114      28.037  37.116  39.914  1.00  0.00           C
ATOM   1799  HB  ILE   114      27.850  36.123  39.506  1.00  0.00           H
ATOM   1800  CG2 ILE   114      29.433  37.526  39.571  1.00  0.00           C
ATOM   1801 HG21 ILE   114      29.626  38.497  40.030  1.00  0.00           H
ATOM   1802 HG22 ILE   114      29.622  37.643  38.504  1.00  0.00           H
ATOM   1803 HG23 ILE   114      30.164  36.892  40.071  1.00  0.00           H
ATOM   1804  CG1 ILE   114      27.935  36.937  41.452  1.00  0.00           C
ATOM   1805 HG12 ILE   114      28.366  37.790  41.975  1.00  0.00           H
ATOM   1806 HG13 ILE   114      26.896  36.772  41.735  1.00  0.00           H
ATOM   1807  CD1 ILE   114      28.625  35.692  41.987  1.00  0.00           C
ATOM   1808 HD11 ILE   114      28.257  35.448  42.983  1.00  0.00           H
ATOM   1809 HD12 ILE   114      29.686  35.901  42.125  1.00  0.00           H
ATOM   1810 HD13 ILE   114      28.617  34.820  41.332  1.00  0.00           H
ATOM   1811  C   ILE   114      27.012  38.538  38.001  1.00  0.00           C
ATOM   1812  O   ILE   114      27.398  39.705  37.875  1.00  0.00           O
ATOM   1813  N   ALA   115      26.525  37.755  36.965  1.00  0.00           N
ATOM   1814  H   ALA   115      26.129  36.842  37.132  1.00  0.00           H
ATOM   1815  CA  ALA   115      26.516  38.270  35.617  1.00  0.00           C
ATOM   1816  HA  ALA   115      27.514  38.614  35.345  1.00  0.00           H
ATOM   1817  CB  ALA   115      26.386  37.044  34.818  1.00  0.00           C
ATOM   1818  HB1 ALA   115      26.366  37.326  33.766  1.00  0.00           H
ATOM   1819  HB2 ALA   115      25.508  36.495  35.162  1.00  0.00           H
ATOM   1820  HB3 ALA   115      27.277  36.444  35.003  1.00  0.00           H
ATOM   1821  C   ALA   115      25.399  39.334  35.363  1.00  0.00           C
ATOM   1822  O   ALA   115      25.708  40.367  34.720  1.00  0.00           O
ATOM   1823  N   ASP   116      24.256  39.173  36.028  1.00  0.00           N
ATOM   1824  H   ASP   116      23.996  38.261  36.375  1.00  0.00           H
ATOM   1825  CA  ASP   116      23.280  40.300  36.154  1.00  0.00           C
ATOM   1826  HA  ASP   116      22.985  40.512  35.127  1.00  0.00           H
ATOM   1827  CB  ASP   116      21.949  39.821  36.886  1.00  0.00           C
ATOM   1828  HB2 ASP   116      22.102  39.457  37.901  1.00  0.00           H
ATOM   1829  HB3 ASP   116      21.193  40.595  37.018  1.00  0.00           H
ATOM   1830  CG  ASP   116      21.135  38.817  36.069  1.00  0.00           C
ATOM   1831  OD1 ASP   116      20.955  38.980  34.834  1.00  0.00           O
ATOM   1832  OD2 ASP   116      20.457  37.999  36.723  1.00  0.00           O
ATOM   1833  C   ASP   116      23.828  41.639  36.603  1.00  0.00           C
ATOM   1834  O   ASP   116      23.504  42.635  36.021  1.00  0.00           O
ATOM   1835  N   SER   117      24.660  41.572  37.620  1.00  0.00           N
ATOM   1836  H   SER   117      24.837  40.653  37.999  1.00  0.00           H
ATOM   1837  CA  SER   117      25.460  42.818  38.135  1.00  0.00           C
ATOM   1838  HA  SER   117      24.732  43.620  38.260  1.00  0.00           H
ATOM   1839  CB  SER   117      26.055  42.504  39.497  1.00  0.00           C
ATOM   1840  HB2 SER   117      26.884  41.820  39.316  1.00  0.00           H
ATOM   1841  HB3 SER   117      26.399  43.455  39.905  1.00  0.00           H
ATOM   1842  OG  SER   117      25.197  41.804  40.349  1.00  0.00           O
ATOM   1843  HG  SER   117      25.113  40.949  39.921  1.00  0.00           H
ATOM   1844  C   SER   117      26.485  43.390  37.150  1.00  0.00           C
ATOM   1845  O   SER   117      26.609  44.625  37.109  1.00  0.00           O
ATOM   1846  N   LEU   118      27.075  42.538  36.323  1.00  0.00           N
ATOM   1847  H   LEU   118      26.972  41.550  36.509  1.00  0.00           H
ATOM   1848  CA  LEU   118      27.933  42.934  35.130  1.00  0.00           C
ATOM   1849  HA  LEU   118      28.614  43.710  35.482  1.00  0.00           H
ATOM   1850  CB  LEU   118      28.742  41.712  34.694  1.00  0.00           C
ATOM   1851  HB2 LEU   118      28.056  40.896  34.464  1.00  0.00           H
ATOM   1852  HB3 LEU   118      29.226  41.995  33.760  1.00  0.00           H
ATOM   1853  CG  LEU   118      29.797  41.304  35.750  1.00  0.00           C
ATOM   1854  HG  LEU   118      29.414  41.303  36.771  1.00  0.00           H
ATOM   1855  CD1 LEU   118      30.333  39.909  35.368  1.00  0.00           C
ATOM   1856 HD11 LEU   118      30.685  39.856  34.337  1.00  0.00           H
ATOM   1857 HD12 LEU   118      29.557  39.169  35.560  1.00  0.00           H
ATOM   1858 HD13 LEU   118      31.187  39.712  36.015  1.00  0.00           H
ATOM   1859  CD2 LEU   118      30.957  42.331  35.642  1.00  0.00           C
ATOM   1860 HD21 LEU   118      31.822  41.855  36.102  1.00  0.00           H
ATOM   1861 HD22 LEU   118      31.145  42.580  34.597  1.00  0.00           H
ATOM   1862 HD23 LEU   118      30.757  43.195  36.274  1.00  0.00           H
ATOM   1863  C   LEU   118      27.069  43.493  34.003  1.00  0.00           C
ATOM   1864  O   LEU   118      27.494  44.507  33.421  1.00  0.00           O
ATOM   1865  N   LYS   119      25.892  42.846  33.743  1.00  0.00           N
ATOM   1866  H   LYS   119      25.690  41.940  34.141  1.00  0.00           H
ATOM   1867  CA  LYS   119      25.008  43.336  32.718  1.00  0.00           C
ATOM   1868  HA  LYS   119      25.759  43.303  31.929  1.00  0.00           H
ATOM   1869  CB  LYS   119      23.904  42.315  32.480  1.00  0.00           C
ATOM   1870  HB2 LYS   119      24.366  41.356  32.245  1.00  0.00           H
ATOM   1871  HB3 LYS   119      23.272  42.215  33.363  1.00  0.00           H
ATOM   1872  CG  LYS   119      22.986  42.606  31.313  1.00  0.00           C
ATOM   1873  HG2 LYS   119      22.504  41.656  31.077  1.00  0.00           H
ATOM   1874  HG3 LYS   119      22.182  43.252  31.664  1.00  0.00           H
ATOM   1875  CD  LYS   119      23.580  43.188  30.010  1.00  0.00           C
ATOM   1876  HD2 LYS   119      24.206  44.055  30.222  1.00  0.00           H
ATOM   1877  HD3 LYS   119      24.209  42.454  29.505  1.00  0.00           H
ATOM   1878  CE  LYS   119      22.481  43.583  28.955  1.00  0.00           C
ATOM   1879  HE2 LYS   119      23.144  44.007  28.201  1.00  0.00           H
ATOM   1880  HE3 LYS   119      22.029  42.670  28.567  1.00  0.00           H
ATOM   1881  NZ  LYS   119      21.423  44.562  29.368  1.00  0.00           N
ATOM   1882  HZ1 LYS   119      20.923  44.848  28.539  1.00  0.00           H
ATOM   1883  HZ2 LYS   119      21.804  45.423  29.735  1.00  0.00           H
ATOM   1884  HZ3 LYS   119      20.872  44.276  30.165  1.00  0.00           H
ATOM   1885  C   LYS   119      24.528  44.743  33.006  1.00  0.00           C
ATOM   1886  O   LYS   119      24.943  45.644  32.189  1.00  0.00           O
ATOM   1887  N   ALA   120      24.055  45.051  34.210  1.00  0.00           N
ATOM   1888  H   ALA   120      23.959  44.265  34.838  1.00  0.00           H
ATOM   1889  CA  ALA   120      23.818  46.470  34.798  1.00  0.00           C
ATOM   1890  HA  ALA   120      23.107  46.928  34.110  1.00  0.00           H
ATOM   1891  CB  ALA   120      23.289  46.377  36.237  1.00  0.00           C
ATOM   1892  HB1 ALA   120      23.893  45.676  36.813  1.00  0.00           H
ATOM   1893  HB2 ALA   120      22.251  46.055  36.168  1.00  0.00           H
ATOM   1894  HB3 ALA   120      23.255  47.368  36.689  1.00  0.00           H
ATOM   1895  C   ALA   120      25.045  47.309  34.710  1.00  0.00           C
ATOM   1896  O   ALA   120      24.814  48.439  34.366  1.00  0.00           O
ATOM   1897  N   PHE   121      26.272  46.794  34.976  1.00  0.00           N
ATOM   1898  H   PHE   121      26.397  45.909  35.447  1.00  0.00           H
ATOM   1899  CA  PHE   121      27.392  47.731  35.059  1.00  0.00           C
ATOM   1900  HA  PHE   121      27.124  48.620  35.632  1.00  0.00           H
ATOM   1901  CB  PHE   121      28.448  46.981  35.852  1.00  0.00           C
ATOM   1902  HB2 PHE   121      27.903  46.788  36.777  1.00  0.00           H
ATOM   1903  HB3 PHE   121      28.755  46.021  35.438  1.00  0.00           H
ATOM   1904  CG  PHE   121      29.648  47.835  36.175  1.00  0.00           C
ATOM   1905  CD1 PHE   121      29.609  48.602  37.338  1.00  0.00           C
ATOM   1906  HD1 PHE   121      28.685  48.621  37.896  1.00  0.00           H
ATOM   1907  CE1 PHE   121      30.689  49.391  37.762  1.00  0.00           C
ATOM   1908  HE1 PHE   121      30.635  49.949  38.685  1.00  0.00           H
ATOM   1909  CZ  PHE   121      31.894  49.325  37.043  1.00  0.00           C
ATOM   1910  HZ  PHE   121      32.721  49.847  37.501  1.00  0.00           H
ATOM   1911  CE2 PHE   121      32.007  48.451  35.916  1.00  0.00           C
ATOM   1912  HE2 PHE   121      32.887  48.442  35.289  1.00  0.00           H
ATOM   1913  CD2 PHE   121      30.836  47.764  35.456  1.00  0.00           C
ATOM   1914  HD2 PHE   121      30.987  47.122  34.601  1.00  0.00           H
ATOM   1915  C   PHE   121      27.863  48.229  33.732  1.00  0.00           C
ATOM   1916  O   PHE   121      28.133  49.410  33.539  1.00  0.00           O
ATOM   1917  N   ILE   122      27.962  47.243  32.741  1.00  0.00           N
ATOM   1918  H   ILE   122      27.705  46.311  33.030  1.00  0.00           H
ATOM   1919  CA  ILE   122      28.073  47.499  31.296  1.00  0.00           C
ATOM   1920  HA  ILE   122      29.011  48.040  31.165  1.00  0.00           H
ATOM   1921  CB  ILE   122      28.222  46.153  30.465  1.00  0.00           C
ATOM   1922  HB  ILE   122      27.339  45.576  30.742  1.00  0.00           H
ATOM   1923  CG2 ILE   122      28.109  46.347  28.985  1.00  0.00           C
ATOM   1924 HG21 ILE   122      27.058  46.271  28.710  1.00  0.00           H
ATOM   1925 HG22 ILE   122      28.613  45.491  28.535  1.00  0.00           H
ATOM   1926 HG23 ILE   122      28.523  47.275  28.591  1.00  0.00           H
ATOM   1927  CG1 ILE   122      29.559  45.386  30.845  1.00  0.00           C
ATOM   1928 HG12 ILE   122      29.383  45.008  31.852  1.00  0.00           H
ATOM   1929 HG13 ILE   122      29.640  44.480  30.243  1.00  0.00           H
ATOM   1930  CD1 ILE   122      30.878  46.198  30.869  1.00  0.00           C
ATOM   1931 HD11 ILE   122      31.039  46.771  31.782  1.00  0.00           H
ATOM   1932 HD12 ILE   122      30.894  46.967  30.096  1.00  0.00           H
ATOM   1933 HD13 ILE   122      31.732  45.535  30.733  1.00  0.00           H
ATOM   1934  C   ILE   122      26.988  48.465  30.697  1.00  0.00           C
ATOM   1935  O   ILE   122      27.378  49.288  29.869  1.00  0.00           O
ATOM   1936  N   ASP   123      25.731  48.338  31.119  1.00  0.00           N
ATOM   1937  H   ASP   123      25.638  47.715  31.907  1.00  0.00           H
ATOM   1938  CA  ASP   123      24.617  49.251  30.755  1.00  0.00           C
ATOM   1939  HA  ASP   123      24.640  49.309  29.667  1.00  0.00           H
ATOM   1940  CB  ASP   123      23.257  48.730  31.069  1.00  0.00           C
ATOM   1941  HB2 ASP   123      23.244  48.455  32.124  1.00  0.00           H
ATOM   1942  HB3 ASP   123      22.604  49.580  30.875  1.00  0.00           H
ATOM   1943  CG  ASP   123      22.780  47.432  30.372  1.00  0.00           C
ATOM   1944  OD1 ASP   123      23.135  47.198  29.202  1.00  0.00           O
ATOM   1945  OD2 ASP   123      21.865  46.726  30.815  1.00  0.00           O
ATOM   1946  C   ASP   123      24.847  50.661  31.295  1.00  0.00           C
ATOM   1947  O   ASP   123      24.646  51.649  30.587  1.00  0.00           O
ATOM   1948  N   GLU   124      25.416  50.789  32.538  1.00  0.00           N
ATOM   1949  H   GLU   124      25.672  49.950  33.038  1.00  0.00           H
ATOM   1950  CA  GLU   124      25.624  52.084  33.124  1.00  0.00           C
ATOM   1951  HA  GLU   124      24.815  52.741  32.803  1.00  0.00           H
ATOM   1952  CB  GLU   124      25.722  52.034  34.662  1.00  0.00           C
ATOM   1953  HB2 GLU   124      24.986  51.269  34.910  1.00  0.00           H
ATOM   1954  HB3 GLU   124      26.637  51.587  35.048  1.00  0.00           H
ATOM   1955  CG  GLU   124      25.449  53.329  35.402  1.00  0.00           C
ATOM   1956  HG2 GLU   124      25.823  53.154  36.411  1.00  0.00           H
ATOM   1957  HG3 GLU   124      26.095  54.045  34.894  1.00  0.00           H
ATOM   1958  CD  GLU   124      23.938  53.732  35.372  1.00  0.00           C
ATOM   1959  OE1 GLU   124      23.383  54.000  34.299  1.00  0.00           O
ATOM   1960  OE2 GLU   124      23.368  53.594  36.468  1.00  0.00           O
ATOM   1961  C   GLU   124      26.971  52.803  32.749  1.00  0.00           C
ATOM   1962  O   GLU   124      27.034  53.987  32.468  1.00  0.00           O
ATOM   1963  N   GLN   125      28.104  52.073  32.695  1.00  0.00           N
ATOM   1964  H   GLN   125      28.149  51.073  32.826  1.00  0.00           H
ATOM   1965  CA  GLN   125      29.400  52.728  32.513  1.00  0.00           C
ATOM   1966  HA  GLN   125      29.292  53.760  32.844  1.00  0.00           H
ATOM   1967  CB  GLN   125      30.393  52.032  33.335  1.00  0.00           C
ATOM   1968  HB2 GLN   125      30.635  51.044  32.940  1.00  0.00           H
ATOM   1969  HB3 GLN   125      31.358  52.538  33.344  1.00  0.00           H
ATOM   1970  CG  GLN   125      29.953  51.873  34.849  1.00  0.00           C
ATOM   1971  HG2 GLN   125      29.104  51.194  34.928  1.00  0.00           H
ATOM   1972  HG3 GLN   125      30.808  51.453  35.378  1.00  0.00           H
ATOM   1973  CD  GLN   125      29.660  53.212  35.473  1.00  0.00           C
ATOM   1974  OE1 GLN   125      30.212  54.205  35.092  1.00  0.00           O
ATOM   1975  NE2 GLN   125      28.862  53.257  36.469  1.00  0.00           N
ATOM   1976 HE21 GLN   125      28.671  54.145  36.910  1.00  0.00           H
ATOM   1977 HE22 GLN   125      28.546  52.374  36.842  1.00  0.00           H
ATOM   1978  C   GLN   125      29.758  52.851  30.976  1.00  0.00           C
ATOM   1979  O   GLN   125      30.711  53.610  30.773  1.00  0.00           O
ATOM   1980  N   PHE   126      28.952  52.253  30.153  1.00  0.00           N
ATOM   1981  H   PHE   126      28.291  51.628  30.591  1.00  0.00           H
ATOM   1982  CA  PHE   126      29.188  52.208  28.682  1.00  0.00           C
ATOM   1983  HA  PHE   126      29.792  53.068  28.390  1.00  0.00           H
ATOM   1984  CB  PHE   126      30.039  50.936  28.342  1.00  0.00           C
ATOM   1985  HB2 PHE   126      29.492  50.046  28.654  1.00  0.00           H
ATOM   1986  HB3 PHE   126      30.088  50.853  27.256  1.00  0.00           H
ATOM   1987  CG  PHE   126      31.467  50.864  28.943  1.00  0.00           C
ATOM   1988  CD1 PHE   126      31.621  50.329  30.217  1.00  0.00           C
ATOM   1989  HD1 PHE   126      30.766  49.812  30.627  1.00  0.00           H
ATOM   1990  CE1 PHE   126      32.915  50.154  30.688  1.00  0.00           C
ATOM   1991  HE1 PHE   126      33.069  49.682  31.648  1.00  0.00           H
ATOM   1992  CZ  PHE   126      34.072  50.546  29.955  1.00  0.00           C
ATOM   1993  HZ  PHE   126      34.998  50.144  30.337  1.00  0.00           H
ATOM   1994  CE2 PHE   126      33.868  51.077  28.692  1.00  0.00           C
ATOM   1995  HE2 PHE   126      34.628  51.496  28.049  1.00  0.00           H
ATOM   1996  CD2 PHE   126      32.570  51.371  28.214  1.00  0.00           C
ATOM   1997  HD2 PHE   126      32.363  51.927  27.312  1.00  0.00           H
ATOM   1998  C   PHE   126      27.955  52.367  27.808  1.00  0.00           C
ATOM   1999  O   PHE   126      27.511  51.433  27.114  1.00  0.00           O
ATOM   2000  N   PRO   127      27.256  53.550  27.830  1.00  0.00           N
ATOM   2001  CD  PRO   127      27.484  54.600  28.825  1.00  0.00           C
ATOM   2002  HD2 PRO   127      28.450  55.085  28.688  1.00  0.00           H
ATOM   2003  HD3 PRO   127      27.220  54.137  29.776  1.00  0.00           H
ATOM   2004  CG  PRO   127      26.431  55.619  28.575  1.00  0.00           C
ATOM   2005  HG2 PRO   127      26.903  56.600  28.634  1.00  0.00           H
ATOM   2006  HG3 PRO   127      25.639  55.549  29.321  1.00  0.00           H
ATOM   2007  CB  PRO   127      25.852  55.259  27.136  1.00  0.00           C
ATOM   2008  HB2 PRO   127      26.384  55.901  26.433  1.00  0.00           H
ATOM   2009  HB3 PRO   127      24.824  55.565  26.939  1.00  0.00           H
ATOM   2010  CA  PRO   127      26.095  53.783  26.977  1.00  0.00           C
ATOM   2011  HA  PRO   127      25.271  53.238  27.436  1.00  0.00           H
ATOM   2012  C   PRO   127      26.250  53.437  25.504  1.00  0.00           C
ATOM   2013  O   PRO   127      25.389  52.823  24.926  1.00  0.00           O
ATOM   2014  N   GLN   128      27.360  53.873  24.844  1.00  0.00           N
ATOM   2015  H   GLN   128      28.032  54.399  25.383  1.00  0.00           H
ATOM   2016  CA  GLN   128      27.659  53.632  23.426  1.00  0.00           C
ATOM   2017  HA  GLN   128      26.694  53.835  22.959  1.00  0.00           H
ATOM   2018  CB  GLN   128      28.766  54.632  22.971  1.00  0.00           C
ATOM   2019  HB2 GLN   128      28.425  55.536  23.476  1.00  0.00           H
ATOM   2020  HB3 GLN   128      29.673  54.269  23.453  1.00  0.00           H
ATOM   2021  CG  GLN   128      28.981  54.929  21.481  1.00  0.00           C
ATOM   2022  HG2 GLN   128      29.773  55.669  21.361  1.00  0.00           H
ATOM   2023  HG3 GLN   128      29.458  54.060  21.029  1.00  0.00           H
ATOM   2024  CD  GLN   128      27.742  55.390  20.754  1.00  0.00           C
ATOM   2025  OE1 GLN   128      26.968  56.183  21.344  1.00  0.00           O
ATOM   2026  NE2 GLN   128      27.522  55.059  19.458  1.00  0.00           N
ATOM   2027 HE21 GLN   128      26.768  55.590  19.046  1.00  0.00           H
ATOM   2028 HE22 GLN   128      28.191  54.526  18.922  1.00  0.00           H
ATOM   2029  C   GLN   128      27.993  52.156  23.135  1.00  0.00           C
ATOM   2030  O   GLN   128      28.222  51.765  22.057  1.00  0.00           O
ATOM   2031  N   GLY   129      28.033  51.318  24.208  1.00  0.00           N
ATOM   2032  H   GLY   129      27.544  51.615  25.040  1.00  0.00           H
ATOM   2033  CA  GLY   129      28.489  49.951  24.248  1.00  0.00           C
ATOM   2034  HA2 GLY   129      28.048  49.451  25.111  1.00  0.00           H
ATOM   2035  HA3 GLY   129      28.079  49.409  23.395  1.00  0.00           H
ATOM   2036  C   GLY   129      29.992  49.932  24.263  1.00  0.00           C
ATOM   2037  O   GLY   129      30.699  50.866  24.673  1.00  0.00           O
ATOM   2038  N   ILE   130      30.558  48.829  23.690  1.00  0.00           N
ATOM   2039  H   ILE   130      29.974  48.134  23.247  1.00  0.00           H
ATOM   2040  CA  ILE   130      32.043  48.517  23.665  1.00  0.00           C
ATOM   2041  HA  ILE   130      32.621  49.441  23.673  1.00  0.00           H
ATOM   2042  CB  ILE   130      32.294  47.552  24.805  1.00  0.00           C
ATOM   2043  HB  ILE   130      31.506  46.800  24.828  1.00  0.00           H
ATOM   2044  CG2 ILE   130      33.645  46.734  24.641  1.00  0.00           C
ATOM   2045 HG21 ILE   130      33.900  46.268  25.592  1.00  0.00           H
ATOM   2046 HG22 ILE   130      34.436  47.466  24.481  1.00  0.00           H
ATOM   2047 HG23 ILE   130      33.645  46.016  23.821  1.00  0.00           H
ATOM   2048  CG1 ILE   130      32.329  48.284  26.211  1.00  0.00           C
ATOM   2049 HG12 ILE   130      33.215  48.904  26.358  1.00  0.00           H
ATOM   2050 HG13 ILE   130      31.572  49.068  26.228  1.00  0.00           H
ATOM   2051  CD1 ILE   130      32.184  47.437  27.498  1.00  0.00           C
ATOM   2052 HD11 ILE   130      33.178  47.093  27.783  1.00  0.00           H
ATOM   2053 HD12 ILE   130      31.481  46.615  27.366  1.00  0.00           H
ATOM   2054 HD13 ILE   130      31.945  47.989  28.408  1.00  0.00           H
ATOM   2055  C   ILE   130      32.236  47.798  22.330  1.00  0.00           C
ATOM   2056  O   ILE   130      31.511  46.859  21.935  1.00  0.00           O
ATOM   2057  N   SER   131      33.289  48.244  21.592  1.00  0.00           N
ATOM   2058  H   SER   131      33.850  49.034  21.879  1.00  0.00           H
ATOM   2059  CA  SER   131      33.568  47.605  20.318  1.00  0.00           C
ATOM   2060  HA  SER   131      32.701  47.213  19.785  1.00  0.00           H
ATOM   2061  CB  SER   131      34.253  48.658  19.441  1.00  0.00           C
ATOM   2062  HB2 SER   131      34.339  48.326  18.407  1.00  0.00           H
ATOM   2063  HB3 SER   131      33.729  49.614  19.404  1.00  0.00           H
ATOM   2064  OG  SER   131      35.549  48.869  19.854  1.00  0.00           O
ATOM   2065  HG  SER   131      35.949  49.520  19.271  1.00  0.00           H
ATOM   2066  C   SER   131      34.539  46.401  20.346  1.00  0.00           C
ATOM   2067  O   SER   131      34.531  45.545  19.458  1.00  0.00           O
ATOM   2068  N   GLU   132      35.468  46.368  21.416  1.00  0.00           N
ATOM   2069  H   GLU   132      35.400  47.113  22.096  1.00  0.00           H
ATOM   2070  CA  GLU   132      36.406  45.214  21.605  1.00  0.00           C
ATOM   2071  HA  GLU   132      36.109  44.436  20.900  1.00  0.00           H
ATOM   2072  CB  GLU   132      37.842  45.565  21.249  1.00  0.00           C
ATOM   2073  HB2 GLU   132      38.175  46.369  21.904  1.00  0.00           H
ATOM   2074  HB3 GLU   132      38.478  44.751  21.598  1.00  0.00           H
ATOM   2075  CG  GLU   132      38.074  45.697  19.737  1.00  0.00           C
ATOM   2076  HG2 GLU   132      37.239  46.315  19.410  1.00  0.00           H
ATOM   2077  HG3 GLU   132      39.045  46.184  19.649  1.00  0.00           H
ATOM   2078  CD  GLU   132      38.117  44.440  18.922  1.00  0.00           C
ATOM   2079  OE1 GLU   132      37.911  43.331  19.445  1.00  0.00           O
ATOM   2080  OE2 GLU   132      38.167  44.437  17.660  1.00  0.00           O
ATOM   2081  C   GLU   132      36.196  44.767  23.088  1.00  0.00           C
ATOM   2082  O   GLU   132      36.465  45.553  23.997  1.00  0.00           O
ATOM   2083  N   PRO   133      35.579  43.565  23.308  1.00  0.00           N
ATOM   2084  CD  PRO   133      35.189  42.608  22.269  1.00  0.00           C
ATOM   2085  HD2 PRO   133      36.070  42.304  21.705  1.00  0.00           H
ATOM   2086  HD3 PRO   133      34.403  42.959  21.601  1.00  0.00           H
ATOM   2087  CG  PRO   133      34.610  41.419  23.000  1.00  0.00           C
ATOM   2088  HG2 PRO   133      34.945  40.477  22.565  1.00  0.00           H
ATOM   2089  HG3 PRO   133      33.530  41.344  23.134  1.00  0.00           H
ATOM   2090  CB  PRO   133      35.375  41.396  24.258  1.00  0.00           C
ATOM   2091  HB2 PRO   133      36.358  40.981  24.037  1.00  0.00           H
ATOM   2092  HB3 PRO   133      34.846  40.795  24.998  1.00  0.00           H
ATOM   2093  CA  PRO   133      35.491  42.872  24.587  1.00  0.00           C
ATOM   2094  HA  PRO   133      34.557  43.175  25.057  1.00  0.00           H
ATOM   2095  C   PRO   133      36.668  43.286  25.513  1.00  0.00           C
ATOM   2096  O   PRO   133      37.820  42.965  25.259  1.00  0.00           O
ATOM   2097  N   ILE   134      36.278  43.803  26.701  1.00  0.00           N
ATOM   2098  H   ILE   134      35.281  43.924  26.810  1.00  0.00           H
ATOM   2099  CA  ILE   134      37.165  44.037  27.898  1.00  0.00           C
ATOM   2100  HA  ILE   134      38.150  44.305  27.518  1.00  0.00           H
ATOM   2101  CB  ILE   134      36.660  45.274  28.750  1.00  0.00           C
ATOM   2102  HB  ILE   134      35.586  45.204  28.925  1.00  0.00           H
ATOM   2103  CG2 ILE   134      37.414  45.346  30.088  1.00  0.00           C
ATOM   2104 HG21 ILE   134      38.456  45.534  29.824  1.00  0.00           H
ATOM   2105 HG22 ILE   134      37.298  44.478  30.737  1.00  0.00           H
ATOM   2106 HG23 ILE   134      36.960  46.092  30.739  1.00  0.00           H
ATOM   2107  CG1 ILE   134      36.848  46.621  28.034  1.00  0.00           C
ATOM   2108 HG12 ILE   134      37.897  46.739  27.759  1.00  0.00           H
ATOM   2109 HG13 ILE   134      36.334  46.601  27.072  1.00  0.00           H
ATOM   2110  CD1 ILE   134      36.383  47.928  28.761  1.00  0.00           C
ATOM   2111 HD11 ILE   134      36.573  48.856  28.221  1.00  0.00           H
ATOM   2112 HD12 ILE   134      36.709  47.929  29.802  1.00  0.00           H
ATOM   2113 HD13 ILE   134      35.295  47.894  28.694  1.00  0.00           H
ATOM   2114  C   ILE   134      37.240  42.799  28.766  1.00  0.00           C
ATOM   2115  O   ILE   134      36.256  42.156  29.217  1.00  0.00           O
ATOM   2116  N   PRO   135      38.483  42.396  29.091  1.00  0.00           N
ATOM   2117  CD  PRO   135      39.757  42.841  28.483  1.00  0.00           C
ATOM   2118  HD2 PRO   135      39.871  43.896  28.730  1.00  0.00           H
ATOM   2119  HD3 PRO   135      39.637  42.725  27.405  1.00  0.00           H
ATOM   2120  CG  PRO   135      40.900  41.984  28.971  1.00  0.00           C
ATOM   2121  HG2 PRO   135      41.611  42.699  29.384  1.00  0.00           H
ATOM   2122  HG3 PRO   135      41.444  41.568  28.122  1.00  0.00           H
ATOM   2123  CB  PRO   135      40.252  40.905  29.790  1.00  0.00           C
ATOM   2124  HB2 PRO   135      40.886  40.531  30.594  1.00  0.00           H
ATOM   2125  HB3 PRO   135      40.096  40.029  29.160  1.00  0.00           H
ATOM   2126  CA  PRO   135      38.827  41.324  30.108  1.00  0.00           C
ATOM   2127  HA  PRO   135      38.134  40.518  29.865  1.00  0.00           H
ATOM   2128  C   PRO   135      38.487  41.692  31.588  1.00  0.00           C
ATOM   2129  O   PRO   135      38.694  42.826  32.013  1.00  0.00           O
ATOM   2130  N   LEU   136      37.875  40.731  32.355  1.00  0.00           N
ATOM   2131  H   LEU   136      37.503  39.887  31.943  1.00  0.00           H
ATOM   2132  CA  LEU   136      37.540  40.724  33.785  1.00  0.00           C
ATOM   2133  HA  LEU   136      37.788  41.690  34.225  1.00  0.00           H
ATOM   2134  CB  LEU   136      36.036  40.224  33.917  1.00  0.00           C
ATOM   2135  HB2 LEU   136      35.465  40.914  33.294  1.00  0.00           H
ATOM   2136  HB3 LEU   136      36.029  39.266  33.399  1.00  0.00           H
ATOM   2137  CG  LEU   136      35.478  40.194  35.321  1.00  0.00           C
ATOM   2138  HG  LEU   136      36.157  40.526  36.106  1.00  0.00           H
ATOM   2139  CD1 LEU   136      34.065  40.947  35.470  1.00  0.00           C
ATOM   2140 HD11 LEU   136      33.387  40.403  34.813  1.00  0.00           H
ATOM   2141 HD12 LEU   136      34.233  41.972  35.140  1.00  0.00           H
ATOM   2142 HD13 LEU   136      33.773  40.780  36.507  1.00  0.00           H
ATOM   2143  CD2 LEU   136      35.204  38.699  35.682  1.00  0.00           C
ATOM   2144 HD21 LEU   136      34.290  38.325  35.220  1.00  0.00           H
ATOM   2145 HD22 LEU   136      35.951  37.983  35.341  1.00  0.00           H
ATOM   2146 HD23 LEU   136      35.018  38.511  36.740  1.00  0.00           H
ATOM   2147  C   LEU   136      38.583  39.795  34.464  1.00  0.00           C
ATOM   2148  O   LEU   136      38.767  38.629  34.072  1.00  0.00           O
ATOM   2149  N   GLY   137      39.121  40.299  35.550  1.00  0.00           N
ATOM   2150  H   GLY   137      38.861  41.243  35.796  1.00  0.00           H
ATOM   2151  CA  GLY   137      39.456  39.412  36.669  1.00  0.00           C
ATOM   2152  HA2 GLY   137      39.703  38.447  36.225  1.00  0.00           H
ATOM   2153  HA3 GLY   137      40.448  39.637  37.061  1.00  0.00           H
ATOM   2154  C   GLY   137      38.356  39.213  37.681  1.00  0.00           C
ATOM   2155  O   GLY   137      37.519  40.103  38.030  1.00  0.00           O
ATOM   2156  N   PHE   138      38.287  37.924  38.079  1.00  0.00           N
ATOM   2157  H   PHE   138      38.979  37.273  37.737  1.00  0.00           H
ATOM   2158  CA  PHE   138      37.331  37.401  39.035  1.00  0.00           C
ATOM   2159  HA  PHE   138      36.568  38.179  39.055  1.00  0.00           H
ATOM   2160  CB  PHE   138      36.879  36.110  38.429  1.00  0.00           C
ATOM   2161  HB2 PHE   138      36.469  36.421  37.468  1.00  0.00           H
ATOM   2162  HB3 PHE   138      37.742  35.476  38.228  1.00  0.00           H
ATOM   2163  CG  PHE   138      35.717  35.301  39.092  1.00  0.00           C
ATOM   2164  CD1 PHE   138      35.157  35.831  40.269  1.00  0.00           C
ATOM   2165  HD1 PHE   138      35.374  36.808  40.677  1.00  0.00           H
ATOM   2166  CE1 PHE   138      34.122  35.208  40.949  1.00  0.00           C
ATOM   2167  HE1 PHE   138      33.584  35.721  41.732  1.00  0.00           H
ATOM   2168  CZ  PHE   138      33.791  33.930  40.587  1.00  0.00           C
ATOM   2169  HZ  PHE   138      33.074  33.386  41.184  1.00  0.00           H
ATOM   2170  CE2 PHE   138      34.423  33.283  39.436  1.00  0.00           C
ATOM   2171  HE2 PHE   138      34.178  32.262  39.182  1.00  0.00           H
ATOM   2172  CD2 PHE   138      35.357  34.000  38.740  1.00  0.00           C
ATOM   2173  HD2 PHE   138      35.739  33.519  37.851  1.00  0.00           H
ATOM   2174  C   PHE   138      38.012  37.169  40.466  1.00  0.00           C
ATOM   2175  O   PHE   138      38.770  36.241  40.589  1.00  0.00           O
ATOM   2176  N   THR   139      37.751  38.029  41.504  1.00  0.00           N
ATOM   2177  H   THR   139      37.118  38.798  41.331  1.00  0.00           H
ATOM   2178  CA  THR   139      38.192  37.800  42.876  1.00  0.00           C
ATOM   2179  HA  THR   139      39.191  37.366  42.855  1.00  0.00           H
ATOM   2180  CB  THR   139      38.465  39.128  43.679  1.00  0.00           C
ATOM   2181  HB  THR   139      37.503  39.559  43.957  1.00  0.00           H
ATOM   2182  CG2 THR   139      39.293  38.866  44.915  1.00  0.00           C
ATOM   2183 HG21 THR   139      40.071  38.113  44.793  1.00  0.00           H
ATOM   2184 HG22 THR   139      38.681  38.432  45.706  1.00  0.00           H
ATOM   2185 HG23 THR   139      39.724  39.810  45.250  1.00  0.00           H
ATOM   2186  OG1 THR   139      39.087  40.170  42.969  1.00  0.00           O
ATOM   2187  HG1 THR   139      38.410  40.554  42.408  1.00  0.00           H
ATOM   2188  C   THR   139      37.140  36.944  43.591  1.00  0.00           C
ATOM   2189  O   THR   139      35.968  37.274  43.651  1.00  0.00           O
ATOM   2190  N   PHE   140      37.668  35.929  44.241  1.00  0.00           N
ATOM   2191  H   PHE   140      38.627  35.667  44.064  1.00  0.00           H
ATOM   2192  CA  PHE   140      36.951  34.866  44.854  1.00  0.00           C
ATOM   2193  HA  PHE   140      35.960  35.200  45.162  1.00  0.00           H
ATOM   2194  CB  PHE   140      36.648  33.782  43.824  1.00  0.00           C
ATOM   2195  HB2 PHE   140      36.188  34.157  42.910  1.00  0.00           H
ATOM   2196  HB3 PHE   140      37.615  33.401  43.495  1.00  0.00           H
ATOM   2197  CG  PHE   140      35.703  32.686  44.376  1.00  0.00           C
ATOM   2198  CD1 PHE   140      34.314  32.923  44.469  1.00  0.00           C
ATOM   2199  HD1 PHE   140      33.900  33.856  44.117  1.00  0.00           H
ATOM   2200  CE1 PHE   140      33.440  31.931  44.904  1.00  0.00           C
ATOM   2201  HE1 PHE   140      32.377  32.120  44.877  1.00  0.00           H
ATOM   2202  CZ  PHE   140      33.899  30.650  45.190  1.00  0.00           C
ATOM   2203  HZ  PHE   140      33.245  29.846  45.494  1.00  0.00           H
ATOM   2204  CE2 PHE   140      35.304  30.395  45.191  1.00  0.00           C
ATOM   2205  HE2 PHE   140      35.651  29.376  45.280  1.00  0.00           H
ATOM   2206  CD2 PHE   140      36.199  31.386  44.749  1.00  0.00           C
ATOM   2207  HD2 PHE   140      37.254  31.158  44.707  1.00  0.00           H
ATOM   2208  C   PHE   140      37.657  34.358  46.111  1.00  0.00           C
ATOM   2209  O   PHE   140      38.414  33.394  46.055  1.00  0.00           O
ATOM   2210  N   SER   141      37.501  35.080  47.192  1.00  0.00           N
ATOM   2211  H   SER   141      36.820  35.825  47.155  1.00  0.00           H
ATOM   2212  CA  SER   141      38.253  34.830  48.447  1.00  0.00           C
ATOM   2213  HA  SER   141      39.315  34.655  48.271  1.00  0.00           H
ATOM   2214  CB  SER   141      38.338  36.176  49.165  1.00  0.00           C
ATOM   2215  HB2 SER   141      39.058  35.974  49.956  1.00  0.00           H
ATOM   2216  HB3 SER   141      38.698  37.001  48.550  1.00  0.00           H
ATOM   2217  OG  SER   141      37.085  36.688  49.626  1.00  0.00           O
ATOM   2218  HG  SER   141      36.645  36.986  48.826  1.00  0.00           H
ATOM   2219  C   SER   141      37.833  33.667  49.282  1.00  0.00           C
ATOM   2220  O   SER   141      37.772  33.828  50.531  1.00  0.00           O
ATOM   2221  N   PHE   142      37.503  32.514  48.676  1.00  0.00           N
ATOM   2222  H   PHE   142      37.755  32.450  47.701  1.00  0.00           H
ATOM   2223  CA  PHE   142      36.972  31.296  49.278  1.00  0.00           C
ATOM   2224  HA  PHE   142      36.948  31.395  50.363  1.00  0.00           H
ATOM   2225  CB  PHE   142      35.512  31.241  48.846  1.00  0.00           C
ATOM   2226  HB2 PHE   142      35.327  30.919  47.821  1.00  0.00           H
ATOM   2227  HB3 PHE   142      35.093  30.427  49.439  1.00  0.00           H
ATOM   2228  CG  PHE   142      34.571  32.363  49.115  1.00  0.00           C
ATOM   2229  CD1 PHE   142      34.550  33.425  48.242  1.00  0.00           C
ATOM   2230  HD1 PHE   142      35.135  33.435  47.335  1.00  0.00           H
ATOM   2231  CE1 PHE   142      33.663  34.498  48.483  1.00  0.00           C
ATOM   2232  HE1 PHE   142      33.764  35.349  47.825  1.00  0.00           H
ATOM   2233  CZ  PHE   142      32.664  34.428  49.472  1.00  0.00           C
ATOM   2234  HZ  PHE   142      31.978  35.256  49.579  1.00  0.00           H
ATOM   2235  CE2 PHE   142      32.650  33.286  50.326  1.00  0.00           C
ATOM   2236  HE2 PHE   142      31.837  33.149  51.025  1.00  0.00           H
ATOM   2237  CD2 PHE   142      33.629  32.317  50.176  1.00  0.00           C
ATOM   2238  HD2 PHE   142      33.485  31.475  50.838  1.00  0.00           H
ATOM   2239  C   PHE   142      37.820  30.145  48.765  1.00  0.00           C
ATOM   2240  O   PHE   142      38.324  30.261  47.661  1.00  0.00           O
ATOM   2241  N   PRO   143      37.973  29.057  49.544  1.00  0.00           N
ATOM   2242  CD  PRO   143      37.388  28.755  50.814  1.00  0.00           C
ATOM   2243  HD2 PRO   143      36.382  28.369  50.647  1.00  0.00           H
ATOM   2244  HD3 PRO   143      37.404  29.588  51.517  1.00  0.00           H
ATOM   2245  CG  PRO   143      38.199  27.631  51.426  1.00  0.00           C
ATOM   2246  HG2 PRO   143      37.597  26.970  52.051  1.00  0.00           H
ATOM   2247  HG3 PRO   143      39.095  28.044  51.889  1.00  0.00           H
ATOM   2248  CB  PRO   143      38.689  26.896  50.217  1.00  0.00           C
ATOM   2249  HB2 PRO   143      37.881  26.299  49.796  1.00  0.00           H
ATOM   2250  HB3 PRO   143      39.552  26.250  50.375  1.00  0.00           H
ATOM   2251  CA  PRO   143      38.942  27.995  49.231  1.00  0.00           C
ATOM   2252  HA  PRO   143      39.961  28.371  49.321  1.00  0.00           H
ATOM   2253  C   PRO   143      38.862  27.447  47.735  1.00  0.00           C
ATOM   2254  O   PRO   143      37.934  26.791  47.399  1.00  0.00           O
ATOM   2255  N   ALA   144      39.884  27.681  46.907  1.00  0.00           N
ATOM   2256  H   ALA   144      40.760  27.994  47.299  1.00  0.00           H
ATOM   2257  CA  ALA   144      39.953  27.541  45.469  1.00  0.00           C
ATOM   2258  HA  ALA   144      39.203  26.779  45.260  1.00  0.00           H
ATOM   2259  CB  ALA   144      39.412  28.886  44.947  1.00  0.00           C
ATOM   2260  HB1 ALA   144      38.395  28.924  45.340  1.00  0.00           H
ATOM   2261  HB2 ALA   144      39.449  28.822  43.859  1.00  0.00           H
ATOM   2262  HB3 ALA   144      40.106  29.642  45.313  1.00  0.00           H
ATOM   2263  C   ALA   144      41.358  27.192  44.919  1.00  0.00           C
ATOM   2264  O   ALA   144      42.259  28.030  44.847  1.00  0.00           O
ATOM   2265  N   SER   145      41.667  25.940  44.604  1.00  0.00           N
ATOM   2266  H   SER   145      41.027  25.166  44.718  1.00  0.00           H
ATOM   2267  CA  SER   145      43.005  25.473  44.054  1.00  0.00           C
ATOM   2268  HA  SER   145      43.792  25.968  44.623  1.00  0.00           H
ATOM   2269  CB  SER   145      43.132  23.935  44.083  1.00  0.00           C
ATOM   2270  HB2 SER   145      42.492  23.495  43.318  1.00  0.00           H
ATOM   2271  HB3 SER   145      44.134  23.531  43.942  1.00  0.00           H
ATOM   2272  OG  SER   145      42.722  23.448  45.359  1.00  0.00           O
ATOM   2273  HG  SER   145      42.835  22.495  45.394  1.00  0.00           H
ATOM   2274  C   SER   145      43.129  25.820  42.567  1.00  0.00           C
ATOM   2275  O   SER   145      42.156  25.789  41.898  1.00  0.00           O
ATOM   2276  N   GLN   146      44.282  26.201  42.055  1.00  0.00           N
ATOM   2277  H   GLN   146      45.119  26.092  42.611  1.00  0.00           H
ATOM   2278  CA  GLN   146      44.425  26.743  40.708  1.00  0.00           C
ATOM   2279  HA  GLN   146      43.430  26.635  40.275  1.00  0.00           H
ATOM   2280  CB  GLN   146      44.765  28.264  40.830  1.00  0.00           C
ATOM   2281  HB2 GLN   146      45.818  28.313  41.110  1.00  0.00           H
ATOM   2282  HB3 GLN   146      44.467  28.599  39.837  1.00  0.00           H
ATOM   2283  CG  GLN   146      43.995  29.097  41.835  1.00  0.00           C
ATOM   2284  HG2 GLN   146      42.974  28.791  41.606  1.00  0.00           H
ATOM   2285  HG3 GLN   146      44.256  28.844  42.862  1.00  0.00           H
ATOM   2286  CD  GLN   146      44.229  30.582  41.740  1.00  0.00           C
ATOM   2287  OE1 GLN   146      44.645  31.231  42.753  1.00  0.00           O
ATOM   2288  NE2 GLN   146      43.748  31.316  40.784  1.00  0.00           N
ATOM   2289 HE21 GLN   146      43.721  32.325  40.809  1.00  0.00           H
ATOM   2290 HE22 GLN   146      43.448  30.837  39.946  1.00  0.00           H
ATOM   2291  C   GLN   146      45.505  25.895  39.962  1.00  0.00           C
ATOM   2292  O   GLN   146      46.628  25.605  40.474  1.00  0.00           O
ATOM   2293  N   ASN   147      45.260  25.572  38.685  1.00  0.00           N
ATOM   2294  H   ASN   147      44.266  25.569  38.503  1.00  0.00           H
ATOM   2295  CA  ASN   147      46.150  24.845  37.797  1.00  0.00           C
ATOM   2296  HA  ASN   147      47.120  24.751  38.287  1.00  0.00           H
ATOM   2297  CB  ASN   147      45.619  23.483  37.438  1.00  0.00           C
ATOM   2298  HB2 ASN   147      44.662  23.581  36.924  1.00  0.00           H
ATOM   2299  HB3 ASN   147      46.242  22.918  36.744  1.00  0.00           H
ATOM   2300  CG  ASN   147      45.398  22.733  38.726  1.00  0.00           C
ATOM   2301  OD1 ASN   147      46.300  22.146  39.310  1.00  0.00           O
ATOM   2302  ND2 ASN   147      44.231  22.760  39.353  1.00  0.00           N
ATOM   2303 HD21 ASN   147      43.395  23.128  38.923  1.00  0.00           H
ATOM   2304 HD22 ASN   147      44.247  22.210  40.200  1.00  0.00           H
ATOM   2305  C   ASN   147      46.526  25.673  36.553  1.00  0.00           C
ATOM   2306  O   ASN   147      47.261  25.083  35.692  1.00  0.00           O
ATOM   2307  N   LYS   148      45.903  26.816  36.339  1.00  0.00           N
ATOM   2308  H   LYS   148      45.228  27.171  37.000  1.00  0.00           H
ATOM   2309  CA  LYS   148      46.214  27.857  35.294  1.00  0.00           C
ATOM   2310  HA  LYS   148      47.295  27.994  35.271  1.00  0.00           H
ATOM   2311  CB  LYS   148      45.446  27.475  33.949  1.00  0.00           C
ATOM   2312  HB2 LYS   148      45.650  28.236  33.196  1.00  0.00           H
ATOM   2313  HB3 LYS   148      45.866  26.511  33.664  1.00  0.00           H
ATOM   2314  CG  LYS   148      43.890  27.215  34.000  1.00  0.00           C
ATOM   2315  HG2 LYS   148      43.623  26.452  34.731  1.00  0.00           H
ATOM   2316  HG3 LYS   148      43.296  28.106  34.204  1.00  0.00           H
ATOM   2317  CD  LYS   148      43.418  26.769  32.610  1.00  0.00           C
ATOM   2318  HD2 LYS   148      43.747  27.424  31.803  1.00  0.00           H
ATOM   2319  HD3 LYS   148      43.802  25.761  32.450  1.00  0.00           H
ATOM   2320  CE  LYS   148      41.850  26.803  32.518  1.00  0.00           C
ATOM   2321  HE2 LYS   148      41.426  27.663  33.038  1.00  0.00           H
ATOM   2322  HE3 LYS   148      41.512  26.952  31.493  1.00  0.00           H
ATOM   2323  NZ  LYS   148      41.250  25.604  33.022  1.00  0.00           N
ATOM   2324  HZ1 LYS   148      41.494  24.817  32.438  1.00  0.00           H
ATOM   2325  HZ2 LYS   148      40.247  25.724  33.044  1.00  0.00           H
ATOM   2326  HZ3 LYS   148      41.498  25.410  33.982  1.00  0.00           H
ATOM   2327  C   LYS   148      45.590  29.183  35.813  1.00  0.00           C
ATOM   2328  O   LYS   148      44.788  29.198  36.824  1.00  0.00           O
ATOM   2329  N   ILE   149      45.847  30.287  35.153  1.00  0.00           N
ATOM   2330  H   ILE   149      46.415  30.205  34.322  1.00  0.00           H
ATOM   2331  CA  ILE   149      45.436  31.610  35.648  1.00  0.00           C
ATOM   2332  HA  ILE   149      45.730  31.653  36.697  1.00  0.00           H
ATOM   2333  CB  ILE   149      46.161  32.729  35.000  1.00  0.00           C
ATOM   2334  HB  ILE   149      47.224  32.492  35.033  1.00  0.00           H
ATOM   2335  CG2 ILE   149      45.765  32.910  33.490  1.00  0.00           C
ATOM   2336 HG21 ILE   149      44.772  33.360  33.466  1.00  0.00           H
ATOM   2337 HG22 ILE   149      45.704  31.882  33.132  1.00  0.00           H
ATOM   2338 HG23 ILE   149      46.479  33.558  32.979  1.00  0.00           H
ATOM   2339  CG1 ILE   149      45.994  34.170  35.610  1.00  0.00           C
ATOM   2340 HG12 ILE   149      46.568  34.856  34.988  1.00  0.00           H
ATOM   2341 HG13 ILE   149      44.912  34.302  35.582  1.00  0.00           H
ATOM   2342  CD1 ILE   149      46.408  34.278  37.063  1.00  0.00           C
ATOM   2343 HD11 ILE   149      46.471  35.356  37.210  1.00  0.00           H
ATOM   2344 HD12 ILE   149      47.374  33.865  37.353  1.00  0.00           H
ATOM   2345 HD13 ILE   149      45.645  34.006  37.792  1.00  0.00           H
ATOM   2346  C   ILE   149      43.901  31.766  35.696  1.00  0.00           C
ATOM   2347  O   ILE   149      43.294  32.231  36.635  1.00  0.00           O
ATOM   2348  N   ASN   150      43.215  31.330  34.602  1.00  0.00           N
ATOM   2349  H   ASN   150      43.700  30.922  33.816  1.00  0.00           H
ATOM   2350  CA  ASN   150      41.731  31.134  34.484  1.00  0.00           C
ATOM   2351  HA  ASN   150      41.311  31.968  35.045  1.00  0.00           H
ATOM   2352  CB  ASN   150      41.433  31.502  33.050  1.00  0.00           C
ATOM   2353  HB2 ASN   150      40.367  31.607  32.857  1.00  0.00           H
ATOM   2354  HB3 ASN   150      41.844  32.461  32.734  1.00  0.00           H
ATOM   2355  CG  ASN   150      41.968  30.515  32.072  1.00  0.00           C
ATOM   2356  OD1 ASN   150      42.984  29.856  32.256  1.00  0.00           O
ATOM   2357  ND2 ASN   150      41.371  30.435  30.916  1.00  0.00           N
ATOM   2358 HD21 ASN   150      40.525  30.974  30.808  1.00  0.00           H
ATOM   2359 HD22 ASN   150      41.738  29.855  30.175  1.00  0.00           H
ATOM   2360  C   ASN   150      41.130  29.852  35.070  1.00  0.00           C
ATOM   2361  O   ASN   150      40.347  29.194  34.424  1.00  0.00           O
ATOM   2362  N   GLU   151      41.564  29.562  36.314  1.00  0.00           N
ATOM   2363  H   GLU   151      42.288  30.039  36.832  1.00  0.00           H
ATOM   2364  CA  GLU   151      40.941  28.478  37.114  1.00  0.00           C
ATOM   2365  HA  GLU   151      39.880  28.406  36.875  1.00  0.00           H
ATOM   2366  CB  GLU   151      41.584  27.143  36.717  1.00  0.00           C
ATOM   2367  HB2 GLU   151      41.383  27.032  35.651  1.00  0.00           H
ATOM   2368  HB3 GLU   151      42.661  27.289  36.800  1.00  0.00           H
ATOM   2369  CG  GLU   151      41.218  25.929  37.565  1.00  0.00           C
ATOM   2370  HG2 GLU   151      41.652  26.035  38.559  1.00  0.00           H
ATOM   2371  HG3 GLU   151      40.129  25.956  37.566  1.00  0.00           H
ATOM   2372  CD  GLU   151      41.728  24.630  36.841  1.00  0.00           C
ATOM   2373  OE1 GLU   151      41.651  24.496  35.585  1.00  0.00           O
ATOM   2374  OE2 GLU   151      42.313  23.838  37.608  1.00  0.00           O
ATOM   2375  C   GLU   151      40.972  28.827  38.642  1.00  0.00           C
ATOM   2376  O   GLU   151      42.020  29.299  39.143  1.00  0.00           O
ATOM   2377  N   GLY   152      39.925  28.402  39.341  1.00  0.00           N
ATOM   2378  H   GLY   152      39.168  28.039  38.778  1.00  0.00           H
ATOM   2379  CA  GLY   152      39.807  28.180  40.772  1.00  0.00           C
ATOM   2380  HA2 GLY   152      40.764  27.830  41.159  1.00  0.00           H
ATOM   2381  HA3 GLY   152      39.420  29.074  41.259  1.00  0.00           H
ATOM   2382  C   GLY   152      38.887  27.010  40.989  1.00  0.00           C
ATOM   2383  O   GLY   152      37.692  27.197  40.925  1.00  0.00           O
ATOM   2384  N   ILE   153      39.428  25.842  41.273  1.00  0.00           N
ATOM   2385  H   ILE   153      40.427  25.830  41.130  1.00  0.00           H
ATOM   2386  CA  ILE   153      38.712  24.704  41.904  1.00  0.00           C
ATOM   2387  HA  ILE   153      37.784  24.584  41.345  1.00  0.00           H
ATOM   2388  CB  ILE   153      39.464  23.434  41.740  1.00  0.00           C
ATOM   2389  HB  ILE   153      40.383  23.416  42.325  1.00  0.00           H
ATOM   2390  CG2 ILE   153      38.518  22.325  42.190  1.00  0.00           C
ATOM   2391 HG21 ILE   153      38.972  21.335  42.220  1.00  0.00           H
ATOM   2392 HG22 ILE   153      37.752  22.214  41.423  1.00  0.00           H
ATOM   2393 HG23 ILE   153      38.033  22.462  43.157  1.00  0.00           H
ATOM   2394  CG1 ILE   153      39.990  23.122  40.301  1.00  0.00           C
ATOM   2395 HG12 ILE   153      39.176  23.306  39.599  1.00  0.00           H
ATOM   2396 HG13 ILE   153      40.681  23.865  39.901  1.00  0.00           H
ATOM   2397  CD1 ILE   153      40.635  21.816  40.125  1.00  0.00           C
ATOM   2398 HD11 ILE   153      41.416  21.729  40.879  1.00  0.00           H
ATOM   2399 HD12 ILE   153      41.080  21.707  39.136  1.00  0.00           H
ATOM   2400 HD13 ILE   153      40.077  20.919  40.394  1.00  0.00           H
ATOM   2401  C   ILE   153      38.333  24.942  43.352  1.00  0.00           C
ATOM   2402  O   ILE   153      39.090  24.676  44.256  1.00  0.00           O
ATOM   2403  N   LEU   154      37.057  25.319  43.465  1.00  0.00           N
ATOM   2404  H   LEU   154      36.597  25.573  42.602  1.00  0.00           H
ATOM   2405  CA  LEU   154      36.412  25.477  44.723  1.00  0.00           C
ATOM   2406  HA  LEU   154      36.881  26.327  45.217  1.00  0.00           H
ATOM   2407  CB  LEU   154      34.931  26.065  44.589  1.00  0.00           C
ATOM   2408  HB2 LEU   154      35.038  27.100  44.268  1.00  0.00           H
ATOM   2409  HB3 LEU   154      34.447  25.676  43.693  1.00  0.00           H
ATOM   2410  CG  LEU   154      33.862  25.885  45.690  1.00  0.00           C
ATOM   2411  HG  LEU   154      33.807  24.809  45.850  1.00  0.00           H
ATOM   2412  CD1 LEU   154      34.312  26.691  46.930  1.00  0.00           C
ATOM   2413 HD11 LEU   154      34.552  27.704  46.609  1.00  0.00           H
ATOM   2414 HD12 LEU   154      35.157  26.201  47.411  1.00  0.00           H
ATOM   2415 HD13 LEU   154      33.537  26.800  47.687  1.00  0.00           H
ATOM   2416  CD2 LEU   154      32.506  26.320  45.117  1.00  0.00           C
ATOM   2417 HD21 LEU   154      31.957  26.435  46.051  1.00  0.00           H
ATOM   2418 HD22 LEU   154      32.557  27.269  44.583  1.00  0.00           H
ATOM   2419 HD23 LEU   154      32.110  25.451  44.590  1.00  0.00           H
ATOM   2420  C   LEU   154      36.437  24.235  45.647  1.00  0.00           C
ATOM   2421  O   LEU   154      35.960  23.198  45.219  1.00  0.00           O
ATOM   2422  N   GLN   155      37.141  24.357  46.746  1.00  0.00           N
ATOM   2423  H   GLN   155      37.539  25.273  46.896  1.00  0.00           H
ATOM   2424  CA  GLN   155      37.457  23.153  47.611  1.00  0.00           C
ATOM   2425  HA  GLN   155      37.474  22.210  47.064  1.00  0.00           H
ATOM   2426  CB  GLN   155      38.792  23.424  48.232  1.00  0.00           C
ATOM   2427  HB2 GLN   155      38.783  24.457  48.581  1.00  0.00           H
ATOM   2428  HB3 GLN   155      39.052  22.792  49.080  1.00  0.00           H
ATOM   2429  CG  GLN   155      39.928  23.373  47.301  1.00  0.00           C
ATOM   2430  HG2 GLN   155      39.999  24.190  46.585  1.00  0.00           H
ATOM   2431  HG3 GLN   155      40.848  23.463  47.880  1.00  0.00           H
ATOM   2432  CD  GLN   155      40.015  22.124  46.553  1.00  0.00           C
ATOM   2433  OE1 GLN   155      40.201  21.052  47.099  1.00  0.00           O
ATOM   2434  NE2 GLN   155      39.824  22.152  45.265  1.00  0.00           N
ATOM   2435 HE21 GLN   155      39.968  21.327  44.701  1.00  0.00           H
ATOM   2436 HE22 GLN   155      39.386  22.982  44.894  1.00  0.00           H
ATOM   2437  C   GLN   155      36.409  22.886  48.687  1.00  0.00           C
ATOM   2438  O   GLN   155      36.105  21.796  49.058  1.00  0.00           O
ATOM   2439  N   ARG   156      36.106  24.026  49.338  1.00  0.00           N
ATOM   2440  H   ARG   156      36.406  24.922  48.981  1.00  0.00           H
ATOM   2441  CA  ARG   156      35.099  24.200  50.466  1.00  0.00           C
ATOM   2442  HA  ARG   156      34.329  23.473  50.210  1.00  0.00           H
ATOM   2443  CB  ARG   156      35.727  24.010  51.853  1.00  0.00           C
ATOM   2444  HB2 ARG   156      36.445  24.824  51.944  1.00  0.00           H
ATOM   2445  HB3 ARG   156      35.091  24.010  52.738  1.00  0.00           H
ATOM   2446  CG  ARG   156      36.513  22.698  51.987  1.00  0.00           C
ATOM   2447  HG2 ARG   156      35.796  21.897  51.813  1.00  0.00           H
ATOM   2448  HG3 ARG   156      37.277  22.579  51.218  1.00  0.00           H
ATOM   2449  CD  ARG   156      37.108  22.626  53.371  1.00  0.00           C
ATOM   2450  HD2 ARG   156      37.762  23.490  53.489  1.00  0.00           H
ATOM   2451  HD3 ARG   156      36.384  22.867  54.148  1.00  0.00           H
ATOM   2452  NE  ARG   156      37.714  21.359  53.497  1.00  0.00           N
ATOM   2453  HE  ARG   156      37.384  20.688  52.817  1.00  0.00           H
ATOM   2454  CZ  ARG   156      38.668  20.997  54.398  1.00  0.00           C
ATOM   2455  NH1 ARG   156      39.098  21.819  55.271  1.00  0.00           N
ATOM   2456 HH11 ARG   156      38.701  22.748  55.261  1.00  0.00           H
ATOM   2457 HH12 ARG   156      39.921  21.623  55.823  1.00  0.00           H
ATOM   2458  NH2 ARG   156      39.209  19.801  54.377  1.00  0.00           N
ATOM   2459 HH21 ARG   156      38.730  19.152  53.769  1.00  0.00           H
ATOM   2460 HH22 ARG   156      39.806  19.526  55.143  1.00  0.00           H
ATOM   2461  C   ARG   156      34.463  25.638  50.347  1.00  0.00           C
ATOM   2462  O   ARG   156      35.217  26.538  50.145  1.00  0.00           O
ATOM   2463  N   TRP   157      33.168  25.816  50.680  1.00  0.00           N
ATOM   2464  H   TRP   157      32.678  24.994  51.002  1.00  0.00           H
ATOM   2465  CA  TRP   157      32.721  27.159  51.129  1.00  0.00           C
ATOM   2466  HA  TRP   157      33.023  27.907  50.396  1.00  0.00           H
ATOM   2467  CB  TRP   157      31.232  27.261  51.258  1.00  0.00           C
ATOM   2468  HB2 TRP   157      30.963  26.452  51.938  1.00  0.00           H
ATOM   2469  HB3 TRP   157      30.879  28.218  51.645  1.00  0.00           H
ATOM   2470  CG  TRP   157      30.536  27.121  49.925  1.00  0.00           C
ATOM   2471  CD1 TRP   157      29.974  26.016  49.457  1.00  0.00           C
ATOM   2472  HD1 TRP   157      29.934  25.113  50.048  1.00  0.00           H
ATOM   2473  NE1 TRP   157      29.387  26.344  48.298  1.00  0.00           N
ATOM   2474  HE1 TRP   157      28.756  25.699  47.847  1.00  0.00           H
ATOM   2475  CE2 TRP   157      29.756  27.548  47.781  1.00  0.00           C
ATOM   2476  CZ2 TRP   157      29.603  28.204  46.611  1.00  0.00           C
ATOM   2477  HZ2 TRP   157      29.009  27.820  45.795  1.00  0.00           H
ATOM   2478  CH2 TRP   157      30.029  29.556  46.432  1.00  0.00           C
ATOM   2479  HH2 TRP   157      29.786  30.054  45.504  1.00  0.00           H
ATOM   2480  CZ3 TRP   157      30.745  30.129  47.458  1.00  0.00           C
ATOM   2481  HZ3 TRP   157      31.040  31.153  47.288  1.00  0.00           H
ATOM   2482  CE3 TRP   157      30.997  29.436  48.644  1.00  0.00           C
ATOM   2483  HE3 TRP   157      31.499  29.984  49.429  1.00  0.00           H
ATOM   2484  CD2 TRP   157      30.499  28.112  48.859  1.00  0.00           C
ATOM   2485  C   TRP   157      33.166  27.720  52.487  1.00  0.00           C
ATOM   2486  O   TRP   157      33.358  26.964  53.455  1.00  0.00           O
ATOM   2487  N   THR   158      33.440  29.024  52.577  1.00  0.00           N
ATOM   2488  H   THR   158      33.052  29.613  51.854  1.00  0.00           H
ATOM   2489  CA  THR   158      33.598  29.773  53.848  1.00  0.00           C
ATOM   2490  HA  THR   158      33.546  29.034  54.647  1.00  0.00           H
ATOM   2491  CB  THR   158      34.983  30.367  53.934  1.00  0.00           C
ATOM   2492  HB  THR   158      35.049  30.948  54.854  1.00  0.00           H
ATOM   2493  CG2 THR   158      36.141  29.358  53.872  1.00  0.00           C
ATOM   2494 HG21 THR   158      36.212  28.714  54.749  1.00  0.00           H
ATOM   2495 HG22 THR   158      37.042  29.971  53.885  1.00  0.00           H
ATOM   2496 HG23 THR   158      35.992  28.797  52.949  1.00  0.00           H
ATOM   2497  OG1 THR   158      35.157  31.248  52.923  1.00  0.00           O
ATOM   2498  HG1 THR   158      36.056  31.579  52.856  1.00  0.00           H
ATOM   2499  C   THR   158      32.518  30.925  53.937  1.00  0.00           C
ATOM   2500  O   THR   158      31.714  31.163  52.998  1.00  0.00           O
ATOM   2501  N   LYS   159      32.553  31.615  55.062  1.00  0.00           N
ATOM   2502  H   LYS   159      33.149  31.209  55.770  1.00  0.00           H
ATOM   2503  CA  LYS   159      31.806  32.872  55.432  1.00  0.00           C
ATOM   2504  HA  LYS   159      32.032  32.951  56.495  1.00  0.00           H
ATOM   2505  CB  LYS   159      32.363  34.130  54.680  1.00  0.00           C
ATOM   2506  HB2 LYS   159      32.411  34.026  53.596  1.00  0.00           H
ATOM   2507  HB3 LYS   159      31.698  34.934  54.995  1.00  0.00           H
ATOM   2508  CG  LYS   159      33.834  34.478  54.902  1.00  0.00           C
ATOM   2509  HG2 LYS   159      33.739  35.110  55.786  1.00  0.00           H
ATOM   2510  HG3 LYS   159      34.419  33.615  55.219  1.00  0.00           H
ATOM   2511  CD  LYS   159      34.541  35.342  53.781  1.00  0.00           C
ATOM   2512  HD2 LYS   159      33.861  36.119  53.428  1.00  0.00           H
ATOM   2513  HD3 LYS   159      35.345  35.874  54.287  1.00  0.00           H
ATOM   2514  CE  LYS   159      35.040  34.512  52.600  1.00  0.00           C
ATOM   2515  HE2 LYS   159      35.630  33.704  53.033  1.00  0.00           H
ATOM   2516  HE3 LYS   159      34.193  33.917  52.257  1.00  0.00           H
ATOM   2517  NZ  LYS   159      35.786  35.281  51.627  1.00  0.00           N
ATOM   2518  HZ1 LYS   159      36.610  35.718  52.012  1.00  0.00           H
ATOM   2519  HZ2 LYS   159      35.208  36.002  51.219  1.00  0.00           H
ATOM   2520  HZ3 LYS   159      36.090  34.739  50.831  1.00  0.00           H
ATOM   2521  C   LYS   159      30.323  32.702  55.273  1.00  0.00           C
ATOM   2522  O   LYS   159      29.686  33.697  54.810  1.00  0.00           O
ATOM   2523  N   GLY   160      29.780  31.535  55.643  1.00  0.00           N
ATOM   2524  H   GLY   160      30.437  30.852  55.994  1.00  0.00           H
ATOM   2525  CA  GLY   160      28.350  31.240  55.924  1.00  0.00           C
ATOM   2526  HA2 GLY   160      28.105  30.424  56.604  1.00  0.00           H
ATOM   2527  HA3 GLY   160      27.936  32.123  56.411  1.00  0.00           H
ATOM   2528  C   GLY   160      27.570  30.883  54.689  1.00  0.00           C
ATOM   2529  O   GLY   160      26.350  30.726  54.692  1.00  0.00           O
ATOM   2530  N   PHE   161      28.236  30.715  53.553  1.00  0.00           N
ATOM   2531  H   PHE   161      29.217  30.953  53.531  1.00  0.00           H
ATOM   2532  CA  PHE   161      27.643  30.277  52.227  1.00  0.00           C
ATOM   2533  HA  PHE   161      26.731  30.859  52.096  1.00  0.00           H
ATOM   2534  CB  PHE   161      28.645  30.470  51.095  1.00  0.00           C
ATOM   2535  HB2 PHE   161      29.652  30.195  51.409  1.00  0.00           H
ATOM   2536  HB3 PHE   161      28.335  29.877  50.234  1.00  0.00           H
ATOM   2537  CG  PHE   161      28.641  31.894  50.514  1.00  0.00           C
ATOM   2538  CD1 PHE   161      29.242  32.973  51.176  1.00  0.00           C
ATOM   2539  HD1 PHE   161      29.760  32.767  52.100  1.00  0.00           H
ATOM   2540  CE1 PHE   161      29.184  34.240  50.656  1.00  0.00           C
ATOM   2541  HE1 PHE   161      29.591  35.033  51.267  1.00  0.00           H
ATOM   2542  CZ  PHE   161      28.648  34.519  49.393  1.00  0.00           C
ATOM   2543  HZ  PHE   161      28.473  35.521  49.031  1.00  0.00           H
ATOM   2544  CE2 PHE   161      27.888  33.465  48.780  1.00  0.00           C
ATOM   2545  HE2 PHE   161      27.414  33.628  47.824  1.00  0.00           H
ATOM   2546  CD2 PHE   161      27.899  32.192  49.370  1.00  0.00           C
ATOM   2547  HD2 PHE   161      27.548  31.339  48.808  1.00  0.00           H
ATOM   2548  C   PHE   161      27.256  28.747  52.216  1.00  0.00           C
ATOM   2549  O   PHE   161      28.003  27.857  52.603  1.00  0.00           O
ATOM   2550  N   ASP   162      26.144  28.459  51.582  1.00  0.00           N
ATOM   2551  H   ASP   162      25.660  29.117  50.988  1.00  0.00           H
ATOM   2552  CA  ASP   162      25.580  27.130  51.605  1.00  0.00           C
ATOM   2553  HA  ASP   162      26.423  26.454  51.754  1.00  0.00           H
ATOM   2554  CB  ASP   162      24.848  26.931  52.942  1.00  0.00           C
ATOM   2555  HB2 ASP   162      25.472  27.291  53.761  1.00  0.00           H
ATOM   2556  HB3 ASP   162      23.910  27.481  52.870  1.00  0.00           H
ATOM   2557  CG  ASP   162      24.583  25.465  53.215  1.00  0.00           C
ATOM   2558  OD1 ASP   162      25.406  24.615  52.874  1.00  0.00           O
ATOM   2559  OD2 ASP   162      23.494  25.205  53.810  1.00  0.00           O
ATOM   2560  C   ASP   162      24.911  26.670  50.376  1.00  0.00           C
ATOM   2561  O   ASP   162      23.823  26.139  50.438  1.00  0.00           O
ATOM   2562  N   ILE   163      25.575  26.807  49.238  1.00  0.00           N
ATOM   2563  H   ILE   163      26.398  27.377  49.367  1.00  0.00           H
ATOM   2564  CA  ILE   163      25.249  26.113  47.930  1.00  0.00           C
ATOM   2565  HA  ILE   163      24.162  26.174  47.881  1.00  0.00           H
ATOM   2566  CB  ILE   163      25.744  26.876  46.713  1.00  0.00           C
ATOM   2567  HB  ILE   163      26.831  26.912  46.780  1.00  0.00           H
ATOM   2568  CG2 ILE   163      25.334  26.045  45.473  1.00  0.00           C
ATOM   2569 HG21 ILE   163      26.047  25.226  45.373  1.00  0.00           H
ATOM   2570 HG22 ILE   163      25.383  26.624  44.551  1.00  0.00           H
ATOM   2571 HG23 ILE   163      24.345  25.644  45.697  1.00  0.00           H
ATOM   2572  CG1 ILE   163      25.099  28.274  46.600  1.00  0.00           C
ATOM   2573 HG12 ILE   163      24.908  28.637  45.590  1.00  0.00           H
ATOM   2574 HG13 ILE   163      24.207  28.357  47.222  1.00  0.00           H
ATOM   2575  CD1 ILE   163      26.005  29.365  47.229  1.00  0.00           C
ATOM   2576 HD11 ILE   163      26.218  28.962  48.220  1.00  0.00           H
ATOM   2577 HD12 ILE   163      25.530  30.342  47.310  1.00  0.00           H
ATOM   2578 HD13 ILE   163      26.926  29.378  46.645  1.00  0.00           H
ATOM   2579  C   ILE   163      25.695  24.674  48.055  1.00  0.00           C
ATOM   2580  O   ILE   163      26.835  24.499  48.320  1.00  0.00           O
ATOM   2581  N   PRO   164      24.833  23.592  47.881  1.00  0.00           N
ATOM   2582  CD  PRO   164      23.410  23.791  47.532  1.00  0.00           C
ATOM   2583  HD2 PRO   164      23.298  24.156  46.510  1.00  0.00           H
ATOM   2584  HD3 PRO   164      22.972  24.610  48.102  1.00  0.00           H
ATOM   2585  CG  PRO   164      22.677  22.526  47.673  1.00  0.00           C
ATOM   2586  HG2 PRO   164      22.354  22.092  46.727  1.00  0.00           H
ATOM   2587  HG3 PRO   164      21.803  22.416  48.315  1.00  0.00           H
ATOM   2588  CB  PRO   164      23.713  21.541  48.269  1.00  0.00           C
ATOM   2589  HB2 PRO   164      23.543  20.490  48.036  1.00  0.00           H
ATOM   2590  HB3 PRO   164      23.658  21.533  49.358  1.00  0.00           H
ATOM   2591  CA  PRO   164      25.116  22.156  47.912  1.00  0.00           C
ATOM   2592  HA  PRO   164      25.893  22.080  48.672  1.00  0.00           H
ATOM   2593  C   PRO   164      25.667  21.661  46.621  1.00  0.00           C
ATOM   2594  O   PRO   164      25.561  22.238  45.543  1.00  0.00           O
ATOM   2595  N   ASN   165      26.423  20.536  46.725  1.00  0.00           N
ATOM   2596  H   ASN   165      26.793  20.215  47.608  1.00  0.00           H
ATOM   2597  CA  ASN   165      26.637  19.668  45.577  1.00  0.00           C
ATOM   2598  HA  ASN   165      27.281  18.858  45.919  1.00  0.00           H
ATOM   2599  CB  ASN   165      25.300  19.020  45.130  1.00  0.00           C
ATOM   2600  HB2 ASN   165      24.620  19.740  44.674  1.00  0.00           H
ATOM   2601  HB3 ASN   165      25.578  18.313  44.349  1.00  0.00           H
ATOM   2602  CG  ASN   165      24.576  18.271  46.270  1.00  0.00           C
ATOM   2603  OD1 ASN   165      24.927  18.296  47.463  1.00  0.00           O
ATOM   2604  ND2 ASN   165      23.502  17.622  45.960  1.00  0.00           N
ATOM   2605 HD21 ASN   165      23.180  17.618  45.002  1.00  0.00           H
ATOM   2606 HD22 ASN   165      23.084  17.047  46.678  1.00  0.00           H
ATOM   2607  C   ASN   165      27.552  20.298  44.454  1.00  0.00           C
ATOM   2608  O   ASN   165      27.346  19.965  43.302  1.00  0.00           O
ATOM   2609  N   ILE   166      28.406  21.294  44.840  1.00  0.00           N
ATOM   2610  H   ILE   166      28.410  21.445  45.839  1.00  0.00           H
ATOM   2611  CA  ILE   166      29.071  22.164  43.942  1.00  0.00           C
ATOM   2612  HA  ILE   166      28.817  21.795  42.948  1.00  0.00           H
ATOM   2613  CB  ILE   166      28.619  23.658  44.118  1.00  0.00           C
ATOM   2614  HB  ILE   166      27.534  23.670  44.220  1.00  0.00           H
ATOM   2615  CG2 ILE   166      29.109  24.355  45.439  1.00  0.00           C
ATOM   2616 HG21 ILE   166      28.646  25.318  45.653  1.00  0.00           H
ATOM   2617 HG22 ILE   166      30.178  24.569  45.455  1.00  0.00           H
ATOM   2618 HG23 ILE   166      28.793  23.787  46.315  1.00  0.00           H
ATOM   2619  CG1 ILE   166      28.888  24.476  42.841  1.00  0.00           C
ATOM   2620 HG12 ILE   166      29.933  24.535  42.538  1.00  0.00           H
ATOM   2621 HG13 ILE   166      28.417  23.972  41.997  1.00  0.00           H
ATOM   2622  CD1 ILE   166      28.253  25.866  42.830  1.00  0.00           C
ATOM   2623 HD11 ILE   166      28.427  26.315  41.852  1.00  0.00           H
ATOM   2624 HD12 ILE   166      28.600  26.577  43.579  1.00  0.00           H
ATOM   2625 HD13 ILE   166      27.165  25.788  42.828  1.00  0.00           H
ATOM   2626  C   ILE   166      30.619  22.052  43.932  1.00  0.00           C
ATOM   2627  O   ILE   166      31.301  22.454  42.967  1.00  0.00           O
ATOM   2628  N   GLU   167      31.198  21.719  45.124  1.00  0.00           N
ATOM   2629  H   GLU   167      30.575  21.643  45.916  1.00  0.00           H
ATOM   2630  CA  GLU   167      32.639  21.689  45.470  1.00  0.00           C
ATOM   2631  HA  GLU   167      33.070  22.645  45.171  1.00  0.00           H
ATOM   2632  CB  GLU   167      32.992  21.615  46.980  1.00  0.00           C
ATOM   2633  HB2 GLU   167      32.734  20.616  47.331  1.00  0.00           H
ATOM   2634  HB3 GLU   167      34.061  21.666  47.182  1.00  0.00           H
ATOM   2635  CG  GLU   167      32.298  22.737  47.724  1.00  0.00           C
ATOM   2636  HG2 GLU   167      33.017  23.129  48.442  1.00  0.00           H
ATOM   2637  HG3 GLU   167      32.097  23.567  47.046  1.00  0.00           H
ATOM   2638  CD  GLU   167      31.006  22.373  48.425  1.00  0.00           C
ATOM   2639  OE1 GLU   167      30.757  22.792  49.620  1.00  0.00           O
ATOM   2640  OE2 GLU   167      30.221  21.653  47.776  1.00  0.00           O
ATOM   2641  C   GLU   167      33.346  20.638  44.623  1.00  0.00           C
ATOM   2642  O   GLU   167      32.796  19.835  43.876  1.00  0.00           O
ATOM   2643  N   ASN   168      34.670  20.671  44.740  1.00  0.00           N
ATOM   2644  H   ASN   168      34.969  21.363  45.412  1.00  0.00           H
ATOM   2645  CA  ASN   168      35.624  20.119  43.721  1.00  0.00           C
ATOM   2646  HA  ASN   168      36.577  20.575  43.983  1.00  0.00           H
ATOM   2647  CB  ASN   168      35.710  18.584  43.961  1.00  0.00           C
ATOM   2648  HB2 ASN   168      34.778  18.118  43.644  1.00  0.00           H
ATOM   2649  HB3 ASN   168      36.613  18.230  43.464  1.00  0.00           H
ATOM   2650  CG  ASN   168      35.758  18.101  45.363  1.00  0.00           C
ATOM   2651  OD1 ASN   168      36.215  18.788  46.267  1.00  0.00           O
ATOM   2652  ND2 ASN   168      35.213  16.966  45.637  1.00  0.00           N
ATOM   2653 HD21 ASN   168      34.700  16.339  45.034  1.00  0.00           H
ATOM   2654 HD22 ASN   168      35.207  16.607  46.581  1.00  0.00           H
ATOM   2655  C   ASN   168      35.412  20.420  42.224  1.00  0.00           C
ATOM   2656  O   ASN   168      35.840  19.634  41.385  1.00  0.00           O
ATOM   2657  N   HID   169      34.671  21.525  41.879  1.00  0.00           N
ATOM   2658  H   HID   169      34.129  22.083  42.524  1.00  0.00           H
ATOM   2659  CA  HID   169      34.600  22.021  40.490  1.00  0.00           C
ATOM   2660  HA  HID   169      35.243  21.434  39.834  1.00  0.00           H
ATOM   2661  CB  HID   169      33.118  21.759  40.068  1.00  0.00           C
ATOM   2662  HB2 HID   169      32.448  22.234  40.786  1.00  0.00           H
ATOM   2663  HB3 HID   169      33.021  22.213  39.081  1.00  0.00           H
ATOM   2664  CG  HID   169      32.740  20.273  39.944  1.00  0.00           C
ATOM   2665  ND1 HID   169      32.357  19.353  40.929  1.00  0.00           N
ATOM   2666  HD1 HID   169      32.344  19.431  41.936  1.00  0.00           H
ATOM   2667  CE1 HID   169      32.240  18.170  40.331  1.00  0.00           C
ATOM   2668  HE1 HID   169      32.035  17.240  40.842  1.00  0.00           H
ATOM   2669  NE2 HID   169      32.522  18.246  38.990  1.00  0.00           N
ATOM   2670  CD2 HID   169      32.793  19.570  38.767  1.00  0.00           C
ATOM   2671  HD2 HID   169      33.070  19.911  37.781  1.00  0.00           H
ATOM   2672  C   HID   169      35.094  23.498  40.391  1.00  0.00           C
ATOM   2673  O   HID   169      35.083  24.267  41.341  1.00  0.00           O
ATOM   2674  N   ASP   170      35.534  23.843  39.182  1.00  0.00           N
ATOM   2675  H   ASP   170      35.631  23.158  38.445  1.00  0.00           H
ATOM   2676  CA  ASP   170      36.095  25.167  38.868  1.00  0.00           C
ATOM   2677  HA  ASP   170      36.787  25.434  39.667  1.00  0.00           H
ATOM   2678  CB  ASP   170      36.982  25.087  37.572  1.00  0.00           C
ATOM   2679  HB2 ASP   170      37.666  24.246  37.688  1.00  0.00           H
ATOM   2680  HB3 ASP   170      36.359  24.746  36.745  1.00  0.00           H
ATOM   2681  CG  ASP   170      37.693  26.362  37.087  1.00  0.00           C
ATOM   2682  OD1 ASP   170      37.625  27.429  37.724  1.00  0.00           O
ATOM   2683  OD2 ASP   170      38.390  26.299  36.060  1.00  0.00           O
ATOM   2684  C   ASP   170      35.066  26.335  38.719  1.00  0.00           C
ATOM   2685  O   ASP   170      34.184  26.242  37.851  1.00  0.00           O
ATOM   2686  N   VAL   171      35.162  27.405  39.508  1.00  0.00           N
ATOM   2687  H   VAL   171      35.986  27.567  40.069  1.00  0.00           H
ATOM   2688  CA  VAL   171      34.219  28.519  39.493  1.00  0.00           C
ATOM   2689  HA  VAL   171      33.233  28.079  39.642  1.00  0.00           H
ATOM   2690  CB  VAL   171      34.411  29.539  40.595  1.00  0.00           C
ATOM   2691  HB  VAL   171      33.577  30.240  40.548  1.00  0.00           H
ATOM   2692  CG1 VAL   171      34.346  28.893  41.971  1.00  0.00           C
ATOM   2693 HG11 VAL   171      33.400  28.367  42.098  1.00  0.00           H
ATOM   2694 HG12 VAL   171      35.212  28.248  42.116  1.00  0.00           H
ATOM   2695 HG13 VAL   171      34.403  29.679  42.724  1.00  0.00           H
ATOM   2696  CG2 VAL   171      35.736  30.268  40.584  1.00  0.00           C
ATOM   2697 HG21 VAL   171      36.521  29.523  40.710  1.00  0.00           H
ATOM   2698 HG22 VAL   171      35.697  31.141  41.234  1.00  0.00           H
ATOM   2699 HG23 VAL   171      35.871  30.718  39.600  1.00  0.00           H
ATOM   2700  C   VAL   171      34.192  29.244  38.163  1.00  0.00           C
ATOM   2701  O   VAL   171      33.168  29.849  37.842  1.00  0.00           O
ATOM   2702  N   VAL   172      35.323  29.310  37.459  1.00  0.00           N
ATOM   2703  H   VAL   172      36.128  28.751  37.703  1.00  0.00           H
ATOM   2704  CA  VAL   172      35.497  30.141  36.307  1.00  0.00           C
ATOM   2705  HA  VAL   172      35.205  31.177  36.480  1.00  0.00           H
ATOM   2706  CB  VAL   172      36.985  30.238  35.979  1.00  0.00           C
ATOM   2707  HB  VAL   172      37.381  29.231  36.110  1.00  0.00           H
ATOM   2708  CG1 VAL   172      37.365  30.687  34.531  1.00  0.00           C
ATOM   2709 HG11 VAL   172      37.237  29.898  33.788  1.00  0.00           H
ATOM   2710 HG12 VAL   172      36.707  31.478  34.171  1.00  0.00           H
ATOM   2711 HG13 VAL   172      38.438  30.858  34.462  1.00  0.00           H
ATOM   2712  CG2 VAL   172      37.722  31.201  36.906  1.00  0.00           C
ATOM   2713 HG21 VAL   172      37.348  32.220  36.803  1.00  0.00           H
ATOM   2714 HG22 VAL   172      38.748  31.356  36.571  1.00  0.00           H
ATOM   2715 HG23 VAL   172      37.657  30.722  37.882  1.00  0.00           H
ATOM   2716  C   VAL   172      34.508  29.760  35.196  1.00  0.00           C
ATOM   2717  O   VAL   172      33.641  30.573  34.792  1.00  0.00           O
ATOM   2718  N   PRO   173      34.393  28.461  34.865  1.00  0.00           N
ATOM   2719  CD  PRO   173      35.417  27.455  34.881  1.00  0.00           C
ATOM   2720  HD2 PRO   173      35.270  26.875  35.792  1.00  0.00           H
ATOM   2721  HD3 PRO   173      36.442  27.769  34.687  1.00  0.00           H
ATOM   2722  CG  PRO   173      35.165  26.454  33.756  1.00  0.00           C
ATOM   2723  HG2 PRO   173      35.458  25.456  34.083  1.00  0.00           H
ATOM   2724  HG3 PRO   173      35.550  26.872  32.827  1.00  0.00           H
ATOM   2725  CB  PRO   173      33.645  26.548  33.780  1.00  0.00           C
ATOM   2726  HB2 PRO   173      33.291  25.932  34.606  1.00  0.00           H
ATOM   2727  HB3 PRO   173      33.186  26.120  32.888  1.00  0.00           H
ATOM   2728  CA  PRO   173      33.304  28.014  33.981  1.00  0.00           C
ATOM   2729  HA  PRO   173      33.294  28.612  33.070  1.00  0.00           H
ATOM   2730  C   PRO   173      31.951  28.146  34.579  1.00  0.00           C
ATOM   2731  O   PRO   173      31.116  28.476  33.736  1.00  0.00           O
ATOM   2732  N   MET   174      31.725  27.959  35.862  1.00  0.00           N
ATOM   2733  H   MET   174      32.485  27.875  36.521  1.00  0.00           H
ATOM   2734  CA  MET   174      30.378  28.164  36.430  1.00  0.00           C
ATOM   2735  HA  MET   174      29.699  27.505  35.891  1.00  0.00           H
ATOM   2736  CB  MET   174      30.358  27.874  37.966  1.00  0.00           C
ATOM   2737  HB2 MET   174      30.858  28.700  38.472  1.00  0.00           H
ATOM   2738  HB3 MET   174      29.306  27.767  38.234  1.00  0.00           H
ATOM   2739  CG  MET   174      30.947  26.498  38.394  1.00  0.00           C
ATOM   2740  HG2 MET   174      30.389  25.753  37.826  1.00  0.00           H
ATOM   2741  HG3 MET   174      31.985  26.465  38.063  1.00  0.00           H
ATOM   2742  SD  MET   174      30.831  26.190  40.240  1.00  0.00           S
ATOM   2743  CE  MET   174      31.598  24.578  40.275  1.00  0.00           C
ATOM   2744  HE1 MET   174      32.606  24.664  39.871  1.00  0.00           H
ATOM   2745  HE2 MET   174      31.739  24.440  41.347  1.00  0.00           H
ATOM   2746  HE3 MET   174      30.939  23.841  39.816  1.00  0.00           H
ATOM   2747  C   MET   174      29.830  29.568  36.160  1.00  0.00           C
ATOM   2748  O   MET   174      28.670  29.695  35.687  1.00  0.00           O
ATOM   2749  N   LEU   175      30.721  30.607  36.266  1.00  0.00           N
ATOM   2750  H   LEU   175      31.672  30.435  36.559  1.00  0.00           H
ATOM   2751  CA  LEU   175      30.328  31.977  35.855  1.00  0.00           C
ATOM   2752  HA  LEU   175      29.322  32.155  36.236  1.00  0.00           H
ATOM   2753  CB  LEU   175      31.284  32.984  36.567  1.00  0.00           C
ATOM   2754  HB2 LEU   175      31.166  32.903  37.646  1.00  0.00           H
ATOM   2755  HB3 LEU   175      32.338  32.868  36.313  1.00  0.00           H
ATOM   2756  CG  LEU   175      30.953  34.424  36.322  1.00  0.00           C
ATOM   2757  HG  LEU   175      30.982  34.602  35.248  1.00  0.00           H
ATOM   2758  CD1 LEU   175      29.535  34.817  36.844  1.00  0.00           C
ATOM   2759 HD11 LEU   175      29.243  34.501  37.845  1.00  0.00           H
ATOM   2760 HD12 LEU   175      28.709  34.368  36.292  1.00  0.00           H
ATOM   2761 HD13 LEU   175      29.397  35.895  36.918  1.00  0.00           H
ATOM   2762  CD2 LEU   175      32.028  35.320  37.000  1.00  0.00           C
ATOM   2763 HD21 LEU   175      31.806  36.368  36.797  1.00  0.00           H
ATOM   2764 HD22 LEU   175      31.906  35.038  38.046  1.00  0.00           H
ATOM   2765 HD23 LEU   175      33.045  35.138  36.654  1.00  0.00           H
ATOM   2766  C   LEU   175      30.260  32.196  34.316  1.00  0.00           C
ATOM   2767  O   LEU   175      29.276  32.749  33.883  1.00  0.00           O
ATOM   2768  N   GLN   176      31.259  31.709  33.578  1.00  0.00           N
ATOM   2769  H   GLN   176      32.023  31.267  34.069  1.00  0.00           H
ATOM   2770  CA  GLN   176      31.421  31.899  32.100  1.00  0.00           C
ATOM   2771  HA  GLN   176      31.575  32.975  32.021  1.00  0.00           H
ATOM   2772  CB  GLN   176      32.718  31.097  31.656  1.00  0.00           C
ATOM   2773  HB2 GLN   176      33.513  31.437  32.318  1.00  0.00           H
ATOM   2774  HB3 GLN   176      32.589  30.049  31.926  1.00  0.00           H
ATOM   2775  CG  GLN   176      33.160  31.234  30.198  1.00  0.00           C
ATOM   2776  HG2 GLN   176      32.634  32.078  29.752  1.00  0.00           H
ATOM   2777  HG3 GLN   176      34.218  31.489  30.140  1.00  0.00           H
ATOM   2778  CD  GLN   176      32.875  29.859  29.448  1.00  0.00           C
ATOM   2779  OE1 GLN   176      31.725  29.544  29.194  1.00  0.00           O
ATOM   2780  NE2 GLN   176      33.862  28.969  29.203  1.00  0.00           N
ATOM   2781 HE21 GLN   176      33.606  27.997  29.108  1.00  0.00           H
ATOM   2782 HE22 GLN   176      34.805  29.272  29.401  1.00  0.00           H
ATOM   2783  C   GLN   176      30.242  31.591  31.193  1.00  0.00           C
ATOM   2784  O   GLN   176      29.863  32.445  30.373  1.00  0.00           O
ATOM   2785  N   LYS   177      29.525  30.467  31.433  1.00  0.00           N
ATOM   2786  H   LYS   177      29.878  29.782  32.087  1.00  0.00           H
ATOM   2787  CA  LYS   177      28.267  30.129  30.726  1.00  0.00           C
ATOM   2788  HA  LYS   177      28.443  30.094  29.651  1.00  0.00           H
ATOM   2789  CB  LYS   177      27.781  28.724  31.166  1.00  0.00           C
ATOM   2790  HB2 LYS   177      28.620  28.046  31.315  1.00  0.00           H
ATOM   2791  HB3 LYS   177      27.198  28.751  32.087  1.00  0.00           H
ATOM   2792  CG  LYS   177      26.871  28.159  30.017  1.00  0.00           C
ATOM   2793  HG2 LYS   177      25.876  28.587  30.131  1.00  0.00           H
ATOM   2794  HG3 LYS   177      27.304  28.373  29.039  1.00  0.00           H
ATOM   2795  CD  LYS   177      26.677  26.656  30.184  1.00  0.00           C
ATOM   2796  HD2 LYS   177      25.938  26.274  29.480  1.00  0.00           H
ATOM   2797  HD3 LYS   177      27.599  26.075  30.191  1.00  0.00           H
ATOM   2798  CE  LYS   177      26.111  26.289  31.483  1.00  0.00           C
ATOM   2799  HE2 LYS   177      26.936  26.553  32.146  1.00  0.00           H
ATOM   2800  HE3 LYS   177      25.257  26.902  31.770  1.00  0.00           H
ATOM   2801  NZ  LYS   177      25.666  24.910  31.758  1.00  0.00           N
ATOM   2802  HZ1 LYS   177      25.264  24.802  32.679  1.00  0.00           H
ATOM   2803  HZ2 LYS   177      26.456  24.289  31.864  1.00  0.00           H
ATOM   2804  HZ3 LYS   177      25.065  24.561  31.027  1.00  0.00           H
ATOM   2805  C   LYS   177      27.200  31.199  30.885  1.00  0.00           C
ATOM   2806  O   LYS   177      26.480  31.627  29.958  1.00  0.00           O
ATOM   2807  N   GLN   178      27.134  31.766  32.073  1.00  0.00           N
ATOM   2808  H   GLN   178      27.937  31.610  32.665  1.00  0.00           H
ATOM   2809  CA  GLN   178      26.061  32.697  32.484  1.00  0.00           C
ATOM   2810  HA  GLN   178      25.096  32.545  32.000  1.00  0.00           H
ATOM   2811  CB  GLN   178      25.709  32.565  34.017  1.00  0.00           C
ATOM   2812  HB2 GLN   178      26.409  33.148  34.615  1.00  0.00           H
ATOM   2813  HB3 GLN   178      24.678  32.916  33.967  1.00  0.00           H
ATOM   2814  CG  GLN   178      25.607  31.181  34.607  1.00  0.00           C
ATOM   2815  HG2 GLN   178      26.643  30.860  34.498  1.00  0.00           H
ATOM   2816  HG3 GLN   178      25.254  31.228  35.638  1.00  0.00           H
ATOM   2817  CD  GLN   178      24.536  30.389  33.914  1.00  0.00           C
ATOM   2818  OE1 GLN   178      23.789  30.924  33.043  1.00  0.00           O
ATOM   2819  NE2 GLN   178      24.645  29.064  33.964  1.00  0.00           N
ATOM   2820 HE21 GLN   178      23.911  28.549  33.500  1.00  0.00           H
ATOM   2821 HE22 GLN   178      25.434  28.716  34.491  1.00  0.00           H
ATOM   2822  C   GLN   178      26.313  34.185  32.168  1.00  0.00           C
ATOM   2823  O   GLN   178      25.367  34.939  31.882  1.00  0.00           O
ATOM   2824  N   ILE   179      27.542  34.623  32.098  1.00  0.00           N
ATOM   2825  H   ILE   179      28.242  34.094  32.599  1.00  0.00           H
ATOM   2826  CA  ILE   179      27.934  35.680  31.197  1.00  0.00           C
ATOM   2827  HA  ILE   179      27.306  36.486  31.580  1.00  0.00           H
ATOM   2828  CB  ILE   179      29.422  36.042  31.356  1.00  0.00           C
ATOM   2829  HB  ILE   179      30.066  35.194  31.120  1.00  0.00           H
ATOM   2830  CG2 ILE   179      29.769  37.107  30.297  1.00  0.00           C
ATOM   2831 HG21 ILE   179      30.813  37.421  30.294  1.00  0.00           H
ATOM   2832 HG22 ILE   179      29.204  38.022  30.479  1.00  0.00           H
ATOM   2833 HG23 ILE   179      29.499  36.762  29.300  1.00  0.00           H
ATOM   2834  CG1 ILE   179      29.684  36.488  32.813  1.00  0.00           C
ATOM   2835 HG12 ILE   179      29.221  37.475  32.833  1.00  0.00           H
ATOM   2836 HG13 ILE   179      29.122  35.875  33.518  1.00  0.00           H
ATOM   2837  CD1 ILE   179      31.130  36.668  33.119  1.00  0.00           C
ATOM   2838 HD11 ILE   179      31.537  35.658  33.063  1.00  0.00           H
ATOM   2839 HD12 ILE   179      31.317  36.852  34.178  1.00  0.00           H
ATOM   2840 HD13 ILE   179      31.749  37.228  32.420  1.00  0.00           H
ATOM   2841  C   ILE   179      27.451  35.383  29.750  1.00  0.00           C
ATOM   2842  O   ILE   179      26.734  36.200  29.191  1.00  0.00           O
ATOM   2843  N   THR   180      27.807  34.232  29.144  1.00  0.00           N
ATOM   2844  H   THR   180      28.189  33.497  29.722  1.00  0.00           H
ATOM   2845  CA  THR   180      27.754  33.881  27.736  1.00  0.00           C
ATOM   2846  HA  THR   180      28.292  34.566  27.081  1.00  0.00           H
ATOM   2847  CB  THR   180      28.278  32.447  27.393  1.00  0.00           C
ATOM   2848  HB  THR   180      27.850  31.683  28.042  1.00  0.00           H
ATOM   2849  CG2 THR   180      28.221  32.139  25.928  1.00  0.00           C
ATOM   2850 HG21 THR   180      28.543  31.124  25.694  1.00  0.00           H
ATOM   2851 HG22 THR   180      28.819  32.900  25.427  1.00  0.00           H
ATOM   2852 HG23 THR   180      27.189  32.169  25.580  1.00  0.00           H
ATOM   2853  OG1 THR   180      29.659  32.553  27.585  1.00  0.00           O
ATOM   2854  HG1 THR   180      29.784  32.638  28.533  1.00  0.00           H
ATOM   2855  C   THR   180      26.336  33.991  27.201  1.00  0.00           C
ATOM   2856  O   THR   180      26.032  34.616  26.177  1.00  0.00           O
ATOM   2857  N   LYS   181      25.342  33.419  27.968  1.00  0.00           N
ATOM   2858  H   LYS   181      25.639  32.919  28.795  1.00  0.00           H
ATOM   2859  CA  LYS   181      23.943  33.473  27.586  1.00  0.00           C
ATOM   2860  HA  LYS   181      23.806  33.019  26.604  1.00  0.00           H
ATOM   2861  CB  LYS   181      23.195  32.388  28.427  1.00  0.00           C
ATOM   2862  HB2 LYS   181      23.456  32.389  29.485  1.00  0.00           H
ATOM   2863  HB3 LYS   181      22.112  32.430  28.316  1.00  0.00           H
ATOM   2864  CG  LYS   181      23.494  30.931  27.983  1.00  0.00           C
ATOM   2865  HG2 LYS   181      23.210  30.851  26.934  1.00  0.00           H
ATOM   2866  HG3 LYS   181      24.582  30.935  28.045  1.00  0.00           H
ATOM   2867  CD  LYS   181      22.788  29.805  28.725  1.00  0.00           C
ATOM   2868  HD2 LYS   181      23.122  29.765  29.762  1.00  0.00           H
ATOM   2869  HD3 LYS   181      21.705  29.856  28.621  1.00  0.00           H
ATOM   2870  CE  LYS   181      23.341  28.483  28.150  1.00  0.00           C
ATOM   2871  HE2 LYS   181      23.095  28.334  27.098  1.00  0.00           H
ATOM   2872  HE3 LYS   181      24.423  28.398  28.256  1.00  0.00           H
ATOM   2873  NZ  LYS   181      22.761  27.367  28.927  1.00  0.00           N
ATOM   2874  HZ1 LYS   181      22.989  27.547  29.894  1.00  0.00           H
ATOM   2875  HZ2 LYS   181      23.224  26.496  28.711  1.00  0.00           H
ATOM   2876  HZ3 LYS   181      21.769  27.269  28.767  1.00  0.00           H
ATOM   2877  C   LYS   181      23.364  34.916  27.527  1.00  0.00           C
ATOM   2878  O   LYS   181      22.494  35.249  26.692  1.00  0.00           O
ATOM   2879  N   ARG   182      23.781  35.841  28.409  1.00  0.00           N
ATOM   2880  H   ARG   182      24.633  35.517  28.844  1.00  0.00           H
ATOM   2881  CA  ARG   182      23.488  37.329  28.349  1.00  0.00           C
ATOM   2882  HA  ARG   182      22.480  37.534  27.989  1.00  0.00           H
ATOM   2883  CB  ARG   182      23.786  37.897  29.697  1.00  0.00           C
ATOM   2884  HB2 ARG   182      24.788  37.715  30.087  1.00  0.00           H
ATOM   2885  HB3 ARG   182      23.697  38.983  29.735  1.00  0.00           H
ATOM   2886  CG  ARG   182      22.786  37.394  30.734  1.00  0.00           C
ATOM   2887  HG2 ARG   182      21.853  37.942  30.607  1.00  0.00           H
ATOM   2888  HG3 ARG   182      22.606  36.318  30.738  1.00  0.00           H
ATOM   2889  CD  ARG   182      23.325  37.612  32.171  1.00  0.00           C
ATOM   2890  HD2 ARG   182      24.284  37.112  32.308  1.00  0.00           H
ATOM   2891  HD3 ARG   182      23.514  38.652  32.437  1.00  0.00           H
ATOM   2892  NE  ARG   182      22.287  37.201  33.193  1.00  0.00           N
ATOM   2893  HE  ARG   182      21.825  38.019  33.564  1.00  0.00           H
ATOM   2894  CZ  ARG   182      21.903  36.047  33.615  1.00  0.00           C
ATOM   2895  NH1 ARG   182      20.882  35.848  34.431  1.00  0.00           N
ATOM   2896 HH11 ARG   182      20.587  36.729  34.827  1.00  0.00           H
ATOM   2897 HH12 ARG   182      20.653  34.934  34.797  1.00  0.00           H
ATOM   2898  NH2 ARG   182      22.497  34.911  33.289  1.00  0.00           N
ATOM   2899 HH21 ARG   182      23.289  34.996  32.668  1.00  0.00           H
ATOM   2900 HH22 ARG   182      22.062  34.049  33.585  1.00  0.00           H
ATOM   2901  C   ARG   182      24.370  38.073  27.314  1.00  0.00           C
ATOM   2902  O   ARG   182      24.131  39.265  27.216  1.00  0.00           O
ATOM   2903  N   ASN   183      25.286  37.440  26.586  1.00  0.00           N
ATOM   2904  H   ASN   183      25.390  36.436  26.625  1.00  0.00           H
ATOM   2905  CA  ASN   183      26.124  38.056  25.529  1.00  0.00           C
ATOM   2906  HA  ASN   183      26.916  37.363  25.246  1.00  0.00           H
ATOM   2907  CB  ASN   183      25.273  38.232  24.290  1.00  0.00           C
ATOM   2908  HB2 ASN   183      24.745  37.302  24.080  1.00  0.00           H
ATOM   2909  HB3 ASN   183      24.479  38.922  24.576  1.00  0.00           H
ATOM   2910  CG  ASN   183      26.015  38.425  23.000  1.00  0.00           C
ATOM   2911  OD1 ASN   183      27.074  37.793  22.764  1.00  0.00           O
ATOM   2912  ND2 ASN   183      25.442  39.059  22.001  1.00  0.00           N
ATOM   2913 HD21 ASN   183      24.474  39.309  22.145  1.00  0.00           H
ATOM   2914 HD22 ASN   183      25.897  39.190  21.108  1.00  0.00           H
ATOM   2915  C   ASN   183      26.899  39.341  25.948  1.00  0.00           C
ATOM   2916  O   ASN   183      27.048  40.272  25.157  1.00  0.00           O
ATOM   2917  N   ILE   184      27.237  39.458  27.225  1.00  0.00           N
ATOM   2918  H   ILE   184      26.896  38.766  27.878  1.00  0.00           H
ATOM   2919  CA  ILE   184      28.011  40.590  27.768  1.00  0.00           C
ATOM   2920  HA  ILE   184      27.390  41.412  27.409  1.00  0.00           H
ATOM   2921  CB  ILE   184      28.104  40.612  29.289  1.00  0.00           C
ATOM   2922  HB  ILE   184      29.022  40.069  29.513  1.00  0.00           H
ATOM   2923  CG2 ILE   184      28.248  42.078  29.833  1.00  0.00           C
ATOM   2924 HG21 ILE   184      27.491  42.677  29.326  1.00  0.00           H
ATOM   2925 HG22 ILE   184      29.194  42.461  29.451  1.00  0.00           H
ATOM   2926 HG23 ILE   184      28.319  42.051  30.920  1.00  0.00           H
ATOM   2927  CG1 ILE   184      26.969  39.906  30.100  1.00  0.00           C
ATOM   2928 HG12 ILE   184      26.017  40.375  29.853  1.00  0.00           H
ATOM   2929 HG13 ILE   184      26.929  38.869  29.766  1.00  0.00           H
ATOM   2930  CD1 ILE   184      27.004  39.817  31.603  1.00  0.00           C
ATOM   2931 HD11 ILE   184      27.013  40.836  31.989  1.00  0.00           H
ATOM   2932 HD12 ILE   184      27.917  39.354  31.978  1.00  0.00           H
ATOM   2933 HD13 ILE   184      26.168  39.225  31.975  1.00  0.00           H
ATOM   2934  C   ILE   184      29.429  40.650  27.205  1.00  0.00           C
ATOM   2935  O   ILE   184      30.068  39.586  27.148  1.00  0.00           O
ATOM   2936  N   PRO   185      29.907  41.762  26.662  1.00  0.00           N
ATOM   2937  CD  PRO   185      29.261  43.087  26.560  1.00  0.00           C
ATOM   2938  HD2 PRO   185      28.872  43.212  27.570  1.00  0.00           H
ATOM   2939  HD3 PRO   185      28.444  43.209  25.849  1.00  0.00           H
ATOM   2940  CG  PRO   185      30.327  44.111  26.284  1.00  0.00           C
ATOM   2941  HG2 PRO   185      30.846  44.509  27.156  1.00  0.00           H
ATOM   2942  HG3 PRO   185      29.897  44.920  25.692  1.00  0.00           H
ATOM   2943  CB  PRO   185      31.253  43.349  25.477  1.00  0.00           C
ATOM   2944  HB2 PRO   185      32.271  43.715  25.340  1.00  0.00           H
ATOM   2945  HB3 PRO   185      30.780  43.180  24.509  1.00  0.00           H
ATOM   2946  CA  PRO   185      31.243  41.964  26.179  1.00  0.00           C
ATOM   2947  HA  PRO   185      31.406  41.211  25.407  1.00  0.00           H
ATOM   2948  C   PRO   185      32.383  41.826  27.206  1.00  0.00           C
ATOM   2949  O   PRO   185      33.121  42.732  27.489  1.00  0.00           O
ATOM   2950  N   ILE   186      32.572  40.629  27.717  1.00  0.00           N
ATOM   2951  H   ILE   186      31.885  39.946  27.430  1.00  0.00           H
ATOM   2952  CA  ILE   186      33.394  40.225  28.824  1.00  0.00           C
ATOM   2953  HA  ILE   186      34.170  40.980  28.955  1.00  0.00           H
ATOM   2954  CB  ILE   186      32.628  40.201  30.152  1.00  0.00           C
ATOM   2955  HB  ILE   186      31.665  39.701  30.045  1.00  0.00           H
ATOM   2956  CG2 ILE   186      33.364  39.422  31.284  1.00  0.00           C
ATOM   2957 HG21 ILE   186      33.413  38.370  31.006  1.00  0.00           H
ATOM   2958 HG22 ILE   186      32.804  39.389  32.218  1.00  0.00           H
ATOM   2959 HG23 ILE   186      34.406  39.718  31.414  1.00  0.00           H
ATOM   2960  CG1 ILE   186      32.272  41.585  30.666  1.00  0.00           C
ATOM   2961 HG12 ILE   186      33.227  41.996  30.996  1.00  0.00           H
ATOM   2962 HG13 ILE   186      31.995  42.240  29.839  1.00  0.00           H
ATOM   2963  CD1 ILE   186      31.338  41.658  31.806  1.00  0.00           C
ATOM   2964 HD11 ILE   186      31.815  41.318  32.725  1.00  0.00           H
ATOM   2965 HD12 ILE   186      30.513  40.971  31.615  1.00  0.00           H
ATOM   2966 HD13 ILE   186      31.058  42.699  31.965  1.00  0.00           H
ATOM   2967  C   ILE   186      34.068  38.916  28.466  1.00  0.00           C
ATOM   2968  O   ILE   186      33.540  38.187  27.612  1.00  0.00           O
ATOM   2969  N   GLU   187      35.240  38.724  29.029  1.00  0.00           N
ATOM   2970  H   GLU   187      35.741  39.437  29.541  1.00  0.00           H
ATOM   2971  CA  GLU   187      36.040  37.476  29.085  1.00  0.00           C
ATOM   2972  HA  GLU   187      35.388  36.626  28.881  1.00  0.00           H
ATOM   2973  CB  GLU   187      37.086  37.499  28.005  1.00  0.00           C
ATOM   2974  HB2 GLU   187      36.610  37.418  27.028  1.00  0.00           H
ATOM   2975  HB3 GLU   187      37.582  38.470  28.020  1.00  0.00           H
ATOM   2976  CG  GLU   187      38.271  36.487  28.083  1.00  0.00           C
ATOM   2977  HG2 GLU   187      38.908  36.748  27.239  1.00  0.00           H
ATOM   2978  HG3 GLU   187      38.816  36.660  29.011  1.00  0.00           H
ATOM   2979  CD  GLU   187      37.878  35.047  27.909  1.00  0.00           C
ATOM   2980  OE1 GLU   187      36.914  34.659  28.613  1.00  0.00           O
ATOM   2981  OE2 GLU   187      38.367  34.338  27.032  1.00  0.00           O
ATOM   2982  C   GLU   187      36.738  37.359  30.435  1.00  0.00           C
ATOM   2983  O   GLU   187      37.001  38.436  31.092  1.00  0.00           O
ATOM   2984  N   VAL   188      36.798  36.180  31.023  1.00  0.00           N
ATOM   2985  H   VAL   188      36.444  35.400  30.488  1.00  0.00           H
ATOM   2986  CA  VAL   188      37.347  35.905  32.344  1.00  0.00           C
ATOM   2987  HA  VAL   188      37.421  36.816  32.938  1.00  0.00           H
ATOM   2988  CB  VAL   188      36.523  34.809  33.112  1.00  0.00           C
ATOM   2989  HB  VAL   188      36.443  33.867  32.569  1.00  0.00           H
ATOM   2990  CG1 VAL   188      37.015  34.460  34.506  1.00  0.00           C
ATOM   2991 HG11 VAL   188      36.583  33.503  34.802  1.00  0.00           H
ATOM   2992 HG12 VAL   188      38.078  34.222  34.470  1.00  0.00           H
ATOM   2993 HG13 VAL   188      36.918  35.293  35.202  1.00  0.00           H
ATOM   2994  CG2 VAL   188      35.057  35.370  33.285  1.00  0.00           C
ATOM   2995 HG21 VAL   188      34.565  34.627  33.911  1.00  0.00           H
ATOM   2996 HG22 VAL   188      34.689  35.348  32.260  1.00  0.00           H
ATOM   2997 HG23 VAL   188      35.116  36.322  33.812  1.00  0.00           H
ATOM   2998  C   VAL   188      38.766  35.387  32.266  1.00  0.00           C
ATOM   2999  O   VAL   188      39.099  34.159  32.178  1.00  0.00           O
ATOM   3000  N   VAL   189      39.672  36.335  32.286  1.00  0.00           N
ATOM   3001  H   VAL   189      39.256  37.204  32.587  1.00  0.00           H
ATOM   3002  CA  VAL   189      41.103  36.191  31.988  1.00  0.00           C
ATOM   3003  HA  VAL   189      41.146  35.493  31.152  1.00  0.00           H
ATOM   3004  CB  VAL   189      41.800  37.408  31.317  1.00  0.00           C
ATOM   3005  HB  VAL   189      41.231  37.793  30.472  1.00  0.00           H
ATOM   3006  CG1 VAL   189      41.853  38.615  32.208  1.00  0.00           C
ATOM   3007 HG11 VAL   189      42.290  38.167  33.100  1.00  0.00           H
ATOM   3008 HG12 VAL   189      42.581  39.368  31.904  1.00  0.00           H
ATOM   3009 HG13 VAL   189      40.849  38.919  32.501  1.00  0.00           H
ATOM   3010  CG2 VAL   189      43.150  36.959  30.833  1.00  0.00           C
ATOM   3011 HG21 VAL   189      43.008  36.114  30.160  1.00  0.00           H
ATOM   3012 HG22 VAL   189      43.809  36.597  31.621  1.00  0.00           H
ATOM   3013 HG23 VAL   189      43.679  37.731  30.274  1.00  0.00           H
ATOM   3014  C   VAL   189      41.946  35.660  33.199  1.00  0.00           C
ATOM   3015  O   VAL   189      42.910  34.962  33.015  1.00  0.00           O
ATOM   3016  N   ALA   190      41.552  35.984  34.416  1.00  0.00           N
ATOM   3017  H   ALA   190      40.874  36.733  34.445  1.00  0.00           H
ATOM   3018  CA  ALA   190      42.122  35.504  35.626  1.00  0.00           C
ATOM   3019  HA  ALA   190      42.517  34.517  35.386  1.00  0.00           H
ATOM   3020  CB  ALA   190      43.265  36.507  35.948  1.00  0.00           C
ATOM   3021  HB1 ALA   190      44.066  36.218  36.627  1.00  0.00           H
ATOM   3022  HB2 ALA   190      42.889  37.527  36.036  1.00  0.00           H
ATOM   3023  HB3 ALA   190      43.777  36.513  34.986  1.00  0.00           H
ATOM   3024  C   ALA   190      41.169  35.291  36.862  1.00  0.00           C
ATOM   3025  O   ALA   190      40.280  36.160  37.091  1.00  0.00           O
ATOM   3026  N   LEU   191      41.511  34.290  37.696  1.00  0.00           N
ATOM   3027  H   LEU   191      42.245  33.702  37.328  1.00  0.00           H
ATOM   3028  CA  LEU   191      40.990  34.011  39.036  1.00  0.00           C
ATOM   3029  HA  LEU   191      40.074  34.592  39.146  1.00  0.00           H
ATOM   3030  CB  LEU   191      40.689  32.585  39.273  1.00  0.00           C
ATOM   3031  HB2 LEU   191      40.146  32.356  38.356  1.00  0.00           H
ATOM   3032  HB3 LEU   191      41.579  31.957  39.206  1.00  0.00           H
ATOM   3033  CG  LEU   191      39.824  32.149  40.472  1.00  0.00           C
ATOM   3034  HG  LEU   191      39.512  31.167  40.118  1.00  0.00           H
ATOM   3035  CD1 LEU   191      40.425  31.958  41.880  1.00  0.00           C
ATOM   3036 HD11 LEU   191      39.673  31.537  42.549  1.00  0.00           H
ATOM   3037 HD12 LEU   191      40.671  32.988  42.137  1.00  0.00           H
ATOM   3038 HD13 LEU   191      41.257  31.253  41.850  1.00  0.00           H
ATOM   3039  CD2 LEU   191      38.495  32.933  40.723  1.00  0.00           C
ATOM   3040 HD21 LEU   191      37.993  33.008  39.760  1.00  0.00           H
ATOM   3041 HD22 LEU   191      37.892  32.461  41.499  1.00  0.00           H
ATOM   3042 HD23 LEU   191      38.843  33.917  41.035  1.00  0.00           H
ATOM   3043  C   LEU   191      42.007  34.531  40.053  1.00  0.00           C
ATOM   3044  O   LEU   191      43.186  34.299  39.908  1.00  0.00           O
ATOM   3045  N   ILE   192      41.526  35.152  41.094  1.00  0.00           N
ATOM   3046  H   ILE   192      40.525  35.293  41.109  1.00  0.00           H
ATOM   3047  CA  ILE   192      42.216  35.891  42.143  1.00  0.00           C
ATOM   3048  HA  ILE   192      43.300  35.814  42.226  1.00  0.00           H
ATOM   3049  CB  ILE   192      42.062  37.365  41.777  1.00  0.00           C
ATOM   3050  HB  ILE   192      41.002  37.563  41.623  1.00  0.00           H
ATOM   3051  CG2 ILE   192      42.591  38.381  42.900  1.00  0.00           C
ATOM   3052 HG21 ILE   192      43.630  38.241  43.200  1.00  0.00           H
ATOM   3053 HG22 ILE   192      41.942  38.159  43.748  1.00  0.00           H
ATOM   3054 HG23 ILE   192      42.361  39.386  42.546  1.00  0.00           H
ATOM   3055  CG1 ILE   192      42.875  37.668  40.483  1.00  0.00           C
ATOM   3056 HG12 ILE   192      43.591  38.489  40.521  1.00  0.00           H
ATOM   3057 HG13 ILE   192      43.628  36.915  40.251  1.00  0.00           H
ATOM   3058  CD1 ILE   192      41.832  37.931  39.256  1.00  0.00           C
ATOM   3059 HD11 ILE   192      41.127  38.758  39.342  1.00  0.00           H
ATOM   3060 HD12 ILE   192      41.240  37.020  39.167  1.00  0.00           H
ATOM   3061 HD13 ILE   192      42.455  38.023  38.366  1.00  0.00           H
ATOM   3062  C   ILE   192      41.689  35.574  43.573  1.00  0.00           C
ATOM   3063  O   ILE   192      40.507  35.688  43.869  1.00  0.00           O
ATOM   3064  N   ASN   193      42.674  35.145  44.385  1.00  0.00           N
ATOM   3065  H   ASN   193      43.577  34.869  44.029  1.00  0.00           H
ATOM   3066  CA  ASN   193      42.481  35.399  45.837  1.00  0.00           C
ATOM   3067  HA  ASN   193      41.513  35.094  46.234  1.00  0.00           H
ATOM   3068  CB  ASN   193      43.518  34.521  46.550  1.00  0.00           C
ATOM   3069  HB2 ASN   193      43.400  33.506  46.169  1.00  0.00           H
ATOM   3070  HB3 ASN   193      44.546  34.852  46.400  1.00  0.00           H
ATOM   3071  CG  ASN   193      43.052  34.354  47.997  1.00  0.00           C
ATOM   3072  OD1 ASN   193      43.428  35.115  48.910  1.00  0.00           O
ATOM   3073  ND2 ASN   193      42.293  33.336  48.354  1.00  0.00           N
ATOM   3074 HD21 ASN   193      42.026  32.645  47.666  1.00  0.00           H
ATOM   3075 HD22 ASN   193      42.433  33.019  49.303  1.00  0.00           H
ATOM   3076  C   ASN   193      42.692  36.922  46.099  1.00  0.00           C
ATOM   3077  O   ASN   193      43.633  37.543  45.575  1.00  0.00           O
ATOM   3078  N   ASP   194      41.895  37.473  47.002  1.00  0.00           N
ATOM   3079  H   ASP   194      41.269  36.883  47.530  1.00  0.00           H
ATOM   3080  CA  ASP   194      42.046  38.876  47.332  1.00  0.00           C
ATOM   3081  HA  ASP   194      41.996  39.494  46.437  1.00  0.00           H
ATOM   3082  CB  ASP   194      40.975  39.493  48.299  1.00  0.00           C
ATOM   3083  HB2 ASP   194      41.288  40.503  48.562  1.00  0.00           H
ATOM   3084  HB3 ASP   194      40.062  39.565  47.707  1.00  0.00           H
ATOM   3085  CG  ASP   194      40.837  38.555  49.509  1.00  0.00           C
ATOM   3086  OD1 ASP   194      40.095  38.961  50.402  1.00  0.00           O
ATOM   3087  OD2 ASP   194      41.323  37.428  49.534  1.00  0.00           O
ATOM   3088  C   ASP   194      43.499  39.092  47.846  1.00  0.00           C
ATOM   3089  O   ASP   194      44.045  40.179  47.882  1.00  0.00           O
ATOM   3090  N   THR   195      44.133  38.071  48.454  1.00  0.00           N
ATOM   3091  H   THR   195      43.580  37.235  48.577  1.00  0.00           H
ATOM   3092  CA  THR   195      45.527  38.130  48.941  1.00  0.00           C
ATOM   3093  HA  THR   195      45.582  38.936  49.674  1.00  0.00           H
ATOM   3094  CB  THR   195      45.911  36.862  49.674  1.00  0.00           C
ATOM   3095  HB  THR   195      45.936  35.979  49.035  1.00  0.00           H
ATOM   3096  CG2 THR   195      47.150  36.913  50.558  1.00  0.00           C
ATOM   3097 HG21 THR   195      46.986  37.639  51.354  1.00  0.00           H
ATOM   3098 HG22 THR   195      48.023  37.185  49.963  1.00  0.00           H
ATOM   3099 HG23 THR   195      47.273  35.933  51.019  1.00  0.00           H
ATOM   3100  OG1 THR   195      44.900  36.544  50.617  1.00  0.00           O
ATOM   3101  HG1 THR   195      44.211  36.102  50.114  1.00  0.00           H
ATOM   3102  C   THR   195      46.596  38.384  47.867  1.00  0.00           C
ATOM   3103  O   THR   195      47.431  39.298  47.875  1.00  0.00           O
ATOM   3104  N   THR   196      46.564  37.532  46.786  1.00  0.00           N
ATOM   3105  H   THR   196      45.861  36.807  46.749  1.00  0.00           H
ATOM   3106  CA  THR   196      47.389  37.666  45.585  1.00  0.00           C
ATOM   3107  HA  THR   196      48.435  37.574  45.877  1.00  0.00           H
ATOM   3108  CB  THR   196      47.027  36.484  44.638  1.00  0.00           C
ATOM   3109  HB  THR   196      45.984  36.452  44.323  1.00  0.00           H
ATOM   3110  CG2 THR   196      47.963  36.401  43.435  1.00  0.00           C
ATOM   3111 HG21 THR   196      47.900  37.260  42.766  1.00  0.00           H
ATOM   3112 HG22 THR   196      47.750  35.528  42.817  1.00  0.00           H
ATOM   3113 HG23 THR   196      48.983  36.278  43.795  1.00  0.00           H
ATOM   3114  OG1 THR   196      47.325  35.336  45.386  1.00  0.00           O
ATOM   3115  HG1 THR   196      46.899  34.551  45.034  1.00  0.00           H
ATOM   3116  C   THR   196      47.066  39.075  44.854  1.00  0.00           C
ATOM   3117  O   THR   196      47.953  39.728  44.283  1.00  0.00           O
ATOM   3118  N   GLY   197      45.859  39.641  44.911  1.00  0.00           N
ATOM   3119  H   GLY   197      45.139  38.939  45.012  1.00  0.00           H
ATOM   3120  CA  GLY   197      45.630  41.021  44.430  1.00  0.00           C
ATOM   3121  HA2 GLY   197      46.028  41.238  43.438  1.00  0.00           H
ATOM   3122  HA3 GLY   197      44.561  41.158  44.269  1.00  0.00           H
ATOM   3123  C   GLY   197      46.131  42.096  45.332  1.00  0.00           C
ATOM   3124  O   GLY   197      46.821  43.036  44.966  1.00  0.00           O
ATOM   3125  N   THR   198      45.841  41.941  46.624  1.00  0.00           N
ATOM   3126  H   THR   198      45.187  41.206  46.855  1.00  0.00           H
ATOM   3127  CA  THR   198      46.502  42.813  47.686  1.00  0.00           C
ATOM   3128  HA  THR   198      46.231  43.856  47.517  1.00  0.00           H
ATOM   3129  CB  THR   198      46.076  42.279  49.076  1.00  0.00           C
ATOM   3130  HB  THR   198      46.258  41.210  49.186  1.00  0.00           H
ATOM   3131  CG2 THR   198      46.797  42.892  50.321  1.00  0.00           C
ATOM   3132 HG21 THR   198      46.689  43.976  50.286  1.00  0.00           H
ATOM   3133 HG22 THR   198      47.837  42.566  50.297  1.00  0.00           H
ATOM   3134 HG23 THR   198      46.406  42.445  51.235  1.00  0.00           H
ATOM   3135  OG1 THR   198      44.592  42.352  49.239  1.00  0.00           O
ATOM   3136  HG1 THR   198      44.225  41.512  48.955  1.00  0.00           H
ATOM   3137  C   THR   198      48.093  42.888  47.620  1.00  0.00           C
ATOM   3138  O   THR   198      48.727  44.014  47.690  1.00  0.00           O
ATOM   3139  N   LEU   199      48.711  41.832  47.232  1.00  0.00           N
ATOM   3140  H   LEU   199      48.067  41.056  47.174  1.00  0.00           H
ATOM   3141  CA  LEU   199      50.085  41.835  46.820  1.00  0.00           C
ATOM   3142  HA  LEU   199      50.731  42.285  47.574  1.00  0.00           H
ATOM   3143  CB  LEU   199      50.507  40.345  46.670  1.00  0.00           C
ATOM   3144  HB2 LEU   199      50.586  39.934  47.677  1.00  0.00           H
ATOM   3145  HB3 LEU   199      49.709  39.812  46.152  1.00  0.00           H
ATOM   3146  CG  LEU   199      51.902  40.146  45.965  1.00  0.00           C
ATOM   3147  HG  LEU   199      51.824  40.387  44.904  1.00  0.00           H
ATOM   3148  CD1 LEU   199      53.145  40.694  46.643  1.00  0.00           C
ATOM   3149 HD11 LEU   199      54.014  40.709  45.984  1.00  0.00           H
ATOM   3150 HD12 LEU   199      53.410  40.048  47.480  1.00  0.00           H
ATOM   3151 HD13 LEU   199      52.881  41.706  46.953  1.00  0.00           H
ATOM   3152  CD2 LEU   199      52.027  38.620  45.803  1.00  0.00           C
ATOM   3153 HD21 LEU   199      52.360  38.184  46.746  1.00  0.00           H
ATOM   3154 HD22 LEU   199      51.131  38.145  45.405  1.00  0.00           H
ATOM   3155 HD23 LEU   199      52.859  38.336  45.158  1.00  0.00           H
ATOM   3156  C   LEU   199      50.287  42.763  45.560  1.00  0.00           C
ATOM   3157  O   LEU   199      51.075  43.785  45.592  1.00  0.00           O
ATOM   3158  N   VAL   200      49.705  42.327  44.461  1.00  0.00           N
ATOM   3159  H   VAL   200      49.116  41.508  44.504  1.00  0.00           H
ATOM   3160  CA  VAL   200      49.983  42.836  43.056  1.00  0.00           C
ATOM   3161  HA  VAL   200      51.067  42.806  42.947  1.00  0.00           H
ATOM   3162  CB  VAL   200      49.425  41.920  42.047  1.00  0.00           C
ATOM   3163  HB  VAL   200      48.422  41.566  42.289  1.00  0.00           H
ATOM   3164  CG1 VAL   200      49.515  42.567  40.714  1.00  0.00           C
ATOM   3165 HG11 VAL   200      49.289  41.859  39.918  1.00  0.00           H
ATOM   3166 HG12 VAL   200      48.807  43.397  40.748  1.00  0.00           H
ATOM   3167 HG13 VAL   200      50.534  42.887  40.498  1.00  0.00           H
ATOM   3168  CG2 VAL   200      50.261  40.583  41.808  1.00  0.00           C
ATOM   3169 HG21 VAL   200      49.724  39.968  41.087  1.00  0.00           H
ATOM   3170 HG22 VAL   200      50.380  40.118  42.787  1.00  0.00           H
ATOM   3171 HG23 VAL   200      51.227  40.815  41.361  1.00  0.00           H
ATOM   3172  C   VAL   200      49.635  44.359  42.883  1.00  0.00           C
ATOM   3173  O   VAL   200      50.421  45.131  42.313  1.00  0.00           O
ATOM   3174  N   ALA   201      48.545  44.832  43.447  1.00  0.00           N
ATOM   3175  H   ALA   201      47.900  44.266  43.979  1.00  0.00           H
ATOM   3176  CA  ALA   201      48.190  46.311  43.337  1.00  0.00           C
ATOM   3177  HA  ALA   201      47.950  46.614  42.317  1.00  0.00           H
ATOM   3178  CB  ALA   201      46.886  46.579  44.161  1.00  0.00           C
ATOM   3179  HB1 ALA   201      46.648  47.642  44.159  1.00  0.00           H
ATOM   3180  HB2 ALA   201      47.028  46.218  45.180  1.00  0.00           H
ATOM   3181  HB3 ALA   201      46.023  46.044  43.769  1.00  0.00           H
ATOM   3182  C   ALA   201      49.156  47.116  44.019  1.00  0.00           C
ATOM   3183  O   ALA   201      49.389  48.210  43.558  1.00  0.00           O
ATOM   3184  N   SER   202      49.745  46.625  45.119  1.00  0.00           N
ATOM   3185  H   SER   202      49.576  45.709  45.510  1.00  0.00           H
ATOM   3186  CA  SER   202      50.671  47.481  45.975  1.00  0.00           C
ATOM   3187  HA  SER   202      50.422  48.541  45.928  1.00  0.00           H
ATOM   3188  CB  SER   202      50.671  46.977  47.448  1.00  0.00           C
ATOM   3189  HB2 SER   202      51.001  45.938  47.407  1.00  0.00           H
ATOM   3190  HB3 SER   202      51.360  47.501  48.109  1.00  0.00           H
ATOM   3191  OG  SER   202      49.433  47.155  48.058  1.00  0.00           O
ATOM   3192  HG  SER   202      49.040  46.280  48.019  1.00  0.00           H
ATOM   3193  C   SER   202      52.007  47.491  45.303  1.00  0.00           C
ATOM   3194  O   SER   202      52.607  48.583  45.190  1.00  0.00           O
ATOM   3195  N   TYR   203      52.493  46.333  44.839  1.00  0.00           N
ATOM   3196  H   TYR   203      52.023  45.468  45.064  1.00  0.00           H
ATOM   3197  CA  TYR   203      53.689  46.177  44.087  1.00  0.00           C
ATOM   3198  HA  TYR   203      54.558  46.502  44.658  1.00  0.00           H
ATOM   3199  CB  TYR   203      53.911  44.654  43.891  1.00  0.00           C
ATOM   3200  HB2 TYR   203      53.834  44.176  44.867  1.00  0.00           H
ATOM   3201  HB3 TYR   203      53.188  44.252  43.180  1.00  0.00           H
ATOM   3202  CG  TYR   203      55.232  44.115  43.463  1.00  0.00           C
ATOM   3203  CD1 TYR   203      56.426  44.887  43.561  1.00  0.00           C
ATOM   3204  HD1 TYR   203      56.433  45.900  43.935  1.00  0.00           H
ATOM   3205  CE1 TYR   203      57.614  44.247  43.321  1.00  0.00           C
ATOM   3206  HE1 TYR   203      58.520  44.790  43.549  1.00  0.00           H
ATOM   3207  CZ  TYR   203      57.646  42.880  42.978  1.00  0.00           C
ATOM   3208  OH  TYR   203      58.853  42.192  42.940  1.00  0.00           O
ATOM   3209  HH  TYR   203      59.625  42.763  42.900  1.00  0.00           H
ATOM   3210  CE2 TYR   203      56.453  42.099  42.834  1.00  0.00           C
ATOM   3211  HE2 TYR   203      56.560  41.029  42.734  1.00  0.00           H
ATOM   3212  CD2 TYR   203      55.208  42.734  43.141  1.00  0.00           C
ATOM   3213  HD2 TYR   203      54.324  42.125  43.012  1.00  0.00           H
ATOM   3214  C   TYR   203      53.618  46.797  42.692  1.00  0.00           C
ATOM   3215  O   TYR   203      54.716  47.094  42.137  1.00  0.00           O
ATOM   3216  N   TYR   204      52.483  47.065  42.063  1.00  0.00           N
ATOM   3217  H   TYR   204      51.683  46.870  42.650  1.00  0.00           H
ATOM   3218  CA  TYR   204      52.283  47.910  40.931  1.00  0.00           C
ATOM   3219  HA  TYR   204      52.945  47.464  40.187  1.00  0.00           H
ATOM   3220  CB  TYR   204      50.965  47.630  40.305  1.00  0.00           C
ATOM   3221  HB2 TYR   204      50.772  46.597  40.015  1.00  0.00           H
ATOM   3222  HB3 TYR   204      50.203  47.860  41.048  1.00  0.00           H
ATOM   3223  CG  TYR   204      50.687  48.483  39.060  1.00  0.00           C
ATOM   3224  CD1 TYR   204      51.063  48.186  37.754  1.00  0.00           C
ATOM   3225  HD1 TYR   204      51.685  47.304  37.708  1.00  0.00           H
ATOM   3226  CE1 TYR   204      50.737  48.959  36.629  1.00  0.00           C
ATOM   3227  HE1 TYR   204      51.030  48.633  35.642  1.00  0.00           H
ATOM   3228  CZ  TYR   204      50.087  50.153  36.767  1.00  0.00           C
ATOM   3229  OH  TYR   204      49.833  50.933  35.681  1.00  0.00           O
ATOM   3230  HH  TYR   204      49.927  50.453  34.856  1.00  0.00           H
ATOM   3231  CE2 TYR   204      49.722  50.604  38.073  1.00  0.00           C
ATOM   3232  HE2 TYR   204      49.109  51.491  38.007  1.00  0.00           H
ATOM   3233  CD2 TYR   204      49.904  49.705  39.202  1.00  0.00           C
ATOM   3234  HD2 TYR   204      49.575  50.020  40.181  1.00  0.00           H
ATOM   3235  C   TYR   204      52.776  49.357  41.160  1.00  0.00           C
ATOM   3236  O   TYR   204      53.340  49.998  40.306  1.00  0.00           O
ATOM   3237  N   THR   205      52.733  49.763  42.430  1.00  0.00           N
ATOM   3238  H   THR   205      52.577  49.122  43.194  1.00  0.00           H
ATOM   3239  CA  THR   205      52.874  51.235  42.822  1.00  0.00           C
ATOM   3240  HA  THR   205      53.057  51.769  41.889  1.00  0.00           H
ATOM   3241  CB  THR   205      51.634  51.825  43.382  1.00  0.00           C
ATOM   3242  HB  THR   205      51.779  52.904  43.438  1.00  0.00           H
ATOM   3243  CG2 THR   205      50.372  51.497  42.686  1.00  0.00           C
ATOM   3244 HG21 THR   205      50.048  50.463  42.803  1.00  0.00           H
ATOM   3245 HG22 THR   205      50.507  51.812  41.651  1.00  0.00           H
ATOM   3246 HG23 THR   205      49.601  52.100  43.169  1.00  0.00           H
ATOM   3247  OG1 THR   205      51.439  51.283  44.640  1.00  0.00           O
ATOM   3248  HG1 THR   205      51.134  50.380  44.528  1.00  0.00           H
ATOM   3249  C   THR   205      54.060  51.544  43.730  1.00  0.00           C
ATOM   3250  O   THR   205      54.512  52.686  43.732  1.00  0.00           O
ATOM   3251  N   ASP   206      54.633  50.471  44.334  1.00  0.00           N
ATOM   3252  H   ASP   206      54.136  49.594  44.293  1.00  0.00           H
ATOM   3253  CA  ASP   206      55.791  50.452  45.167  1.00  0.00           C
ATOM   3254  HA  ASP   206      56.306  51.392  44.971  1.00  0.00           H
ATOM   3255  CB  ASP   206      55.291  50.589  46.609  1.00  0.00           C
ATOM   3256  HB2 ASP   206      54.588  51.416  46.706  1.00  0.00           H
ATOM   3257  HB3 ASP   206      54.713  49.735  46.963  1.00  0.00           H
ATOM   3258  CG  ASP   206      56.413  50.916  47.515  1.00  0.00           C
ATOM   3259  OD1 ASP   206      57.569  50.764  47.138  1.00  0.00           O
ATOM   3260  OD2 ASP   206      56.080  51.262  48.648  1.00  0.00           O
ATOM   3261  C   ASP   206      56.662  49.167  44.959  1.00  0.00           C
ATOM   3262  O   ASP   206      56.323  48.118  45.576  1.00  0.00           O
ATOM   3263  N   PRO   207      57.784  49.229  44.251  1.00  0.00           N
ATOM   3264  CD  PRO   207      58.104  50.385  43.400  1.00  0.00           C
ATOM   3265  HD2 PRO   207      58.307  51.168  44.131  1.00  0.00           H
ATOM   3266  HD3 PRO   207      57.342  50.894  42.810  1.00  0.00           H
ATOM   3267  CG  PRO   207      59.334  49.947  42.528  1.00  0.00           C
ATOM   3268  HG2 PRO   207      60.068  50.753  42.504  1.00  0.00           H
ATOM   3269  HG3 PRO   207      58.961  49.599  41.564  1.00  0.00           H
ATOM   3270  CB  PRO   207      59.888  48.778  43.329  1.00  0.00           C
ATOM   3271  HB2 PRO   207      60.720  49.192  43.900  1.00  0.00           H
ATOM   3272  HB3 PRO   207      60.364  48.113  42.610  1.00  0.00           H
ATOM   3273  CA  PRO   207      58.703  48.160  44.038  1.00  0.00           C
ATOM   3274  HA  PRO   207      58.253  47.380  43.425  1.00  0.00           H
ATOM   3275  C   PRO   207      59.207  47.372  45.298  1.00  0.00           C
ATOM   3276  O   PRO   207      59.549  46.198  45.185  1.00  0.00           O
ATOM   3277  N   GLU   208      59.199  47.914  46.475  1.00  0.00           N
ATOM   3278  H   GLU   208      58.937  48.887  46.411  1.00  0.00           H
ATOM   3279  CA  GLU   208      59.574  47.364  47.789  1.00  0.00           C
ATOM   3280  HA  GLU   208      60.291  46.586  47.531  1.00  0.00           H
ATOM   3281  CB  GLU   208      60.272  48.530  48.625  1.00  0.00           C
ATOM   3282  HB2 GLU   208      59.529  49.327  48.614  1.00  0.00           H
ATOM   3283  HB3 GLU   208      60.722  48.206  49.564  1.00  0.00           H
ATOM   3284  CG  GLU   208      61.441  49.044  47.692  1.00  0.00           C
ATOM   3285  HG2 GLU   208      61.107  49.680  46.873  1.00  0.00           H
ATOM   3286  HG3 GLU   208      61.894  49.795  48.339  1.00  0.00           H
ATOM   3287  CD  GLU   208      62.518  48.067  47.140  1.00  0.00           C
ATOM   3288  OE1 GLU   208      63.260  48.575  46.273  1.00  0.00           O
ATOM   3289  OE2 GLU   208      62.767  47.009  47.710  1.00  0.00           O
ATOM   3290  C   GLU   208      58.435  46.770  48.626  1.00  0.00           C
ATOM   3291  O   GLU   208      58.656  46.360  49.691  1.00  0.00           O
ATOM   3292  N   THR   209      57.211  46.683  48.040  1.00  0.00           N
ATOM   3293  H   THR   209      57.054  47.249  47.219  1.00  0.00           H
ATOM   3294  CA  THR   209      56.130  45.698  48.496  1.00  0.00           C
ATOM   3295  HA  THR   209      55.846  45.934  49.522  1.00  0.00           H
ATOM   3296  CB  THR   209      54.851  45.815  47.696  1.00  0.00           C
ATOM   3297  HB  THR   209      55.018  45.742  46.622  1.00  0.00           H
ATOM   3298  CG2 THR   209      53.830  44.671  47.982  1.00  0.00           C
ATOM   3299 HG21 THR   209      53.517  44.607  49.025  1.00  0.00           H
ATOM   3300 HG22 THR   209      54.192  43.695  47.658  1.00  0.00           H
ATOM   3301 HG23 THR   209      52.927  44.803  47.385  1.00  0.00           H
ATOM   3302  OG1 THR   209      54.210  46.953  47.854  1.00  0.00           O
ATOM   3303  HG1 THR   209      54.633  47.601  47.286  1.00  0.00           H
ATOM   3304  C   THR   209      56.712  44.239  48.424  1.00  0.00           C
ATOM   3305  O   THR   209      56.841  43.618  47.370  1.00  0.00           O
ATOM   3306  N   LYS   210      57.178  43.687  49.557  1.00  0.00           N
ATOM   3307  H   LYS   210      57.150  44.219  50.415  1.00  0.00           H
ATOM   3308  CA  LYS   210      57.929  42.413  49.540  1.00  0.00           C
ATOM   3309  HA  LYS   210      58.422  42.169  48.599  1.00  0.00           H
ATOM   3310  CB  LYS   210      58.929  42.313  50.680  1.00  0.00           C
ATOM   3311  HB2 LYS   210      58.444  42.514  51.635  1.00  0.00           H
ATOM   3312  HB3 LYS   210      59.231  41.266  50.678  1.00  0.00           H
ATOM   3313  CG  LYS   210      60.087  43.293  50.549  1.00  0.00           C
ATOM   3314  HG2 LYS   210      59.717  44.317  50.487  1.00  0.00           H
ATOM   3315  HG3 LYS   210      60.697  43.214  51.448  1.00  0.00           H
ATOM   3316  CD  LYS   210      60.936  43.115  49.323  1.00  0.00           C
ATOM   3317  HD2 LYS   210      61.305  42.089  49.309  1.00  0.00           H
ATOM   3318  HD3 LYS   210      60.320  43.216  48.431  1.00  0.00           H
ATOM   3319  CE  LYS   210      62.038  44.171  49.273  1.00  0.00           C
ATOM   3320  HE2 LYS   210      61.577  45.141  49.454  1.00  0.00           H
ATOM   3321  HE3 LYS   210      62.875  43.883  49.911  1.00  0.00           H
ATOM   3322  NZ  LYS   210      62.578  44.101  47.861  1.00  0.00           N
ATOM   3323  HZ1 LYS   210      62.769  43.225  47.395  1.00  0.00           H
ATOM   3324  HZ2 LYS   210      63.340  44.761  47.810  1.00  0.00           H
ATOM   3325  HZ3 LYS   210      61.819  44.426  47.280  1.00  0.00           H
ATOM   3326  C   LYS   210      56.947  41.248  49.707  1.00  0.00           C
ATOM   3327  O   LYS   210      57.220  40.155  49.197  1.00  0.00           O
ATOM   3328  N   MET   211      55.795  41.546  50.296  1.00  0.00           N
ATOM   3329  H   MET   211      55.622  42.496  50.589  1.00  0.00           H
ATOM   3330  CA  MET   211      54.728  40.578  50.491  1.00  0.00           C
ATOM   3331  HA  MET   211      54.608  39.857  49.683  1.00  0.00           H
ATOM   3332  CB  MET   211      55.186  39.574  51.596  1.00  0.00           C
ATOM   3333  HB2 MET   211      55.955  38.897  51.226  1.00  0.00           H
ATOM   3334  HB3 MET   211      55.618  40.142  52.420  1.00  0.00           H
ATOM   3335  CG  MET   211      54.161  38.709  52.298  1.00  0.00           C
ATOM   3336  HG2 MET   211      53.415  39.410  52.671  1.00  0.00           H
ATOM   3337  HG3 MET   211      53.741  38.111  51.490  1.00  0.00           H
ATOM   3338  SD  MET   211      54.696  37.696  53.644  1.00  0.00           S
ATOM   3339  CE  MET   211      53.198  36.763  53.981  1.00  0.00           C
ATOM   3340  HE1 MET   211      52.282  37.320  54.180  1.00  0.00           H
ATOM   3341  HE2 MET   211      52.940  36.042  53.206  1.00  0.00           H
ATOM   3342  HE3 MET   211      53.537  36.216  54.861  1.00  0.00           H
ATOM   3343  C   MET   211      53.377  41.206  50.767  1.00  0.00           C
ATOM   3344  O   MET   211      53.390  42.404  51.002  1.00  0.00           O
ATOM   3345  N   GLY   212      52.285  40.466  50.460  1.00  0.00           N
ATOM   3346  H   GLY   212      52.340  39.547  50.043  1.00  0.00           H
ATOM   3347  CA  GLY   212      50.975  40.882  50.920  1.00  0.00           C
ATOM   3348  HA2 GLY   212      50.967  41.915  51.268  1.00  0.00           H
ATOM   3349  HA3 GLY   212      50.313  40.801  50.058  1.00  0.00           H
ATOM   3350  C   GLY   212      50.424  40.042  52.079  1.00  0.00           C
ATOM   3351  O   GLY   212      50.743  38.846  52.137  1.00  0.00           O
ATOM   3352  N   VAL   213      49.572  40.478  53.013  1.00  0.00           N
ATOM   3353  H   VAL   213      49.164  41.388  52.850  1.00  0.00           H
ATOM   3354  CA  VAL   213      49.166  39.812  54.277  1.00  0.00           C
ATOM   3355  HA  VAL   213      49.078  38.757  54.020  1.00  0.00           H
ATOM   3356  CB  VAL   213      50.140  40.052  55.451  1.00  0.00           C
ATOM   3357  HB  VAL   213      51.144  39.674  55.254  1.00  0.00           H
ATOM   3358  CG1 VAL   213      50.125  41.442  56.044  1.00  0.00           C
ATOM   3359 HG11 VAL   213      50.688  41.429  56.978  1.00  0.00           H
ATOM   3360 HG12 VAL   213      50.633  42.102  55.341  1.00  0.00           H
ATOM   3361 HG13 VAL   213      49.153  41.861  56.305  1.00  0.00           H
ATOM   3362  CG2 VAL   213      49.682  39.115  56.530  1.00  0.00           C
ATOM   3363 HG21 VAL   213      48.926  39.575  57.167  1.00  0.00           H
ATOM   3364 HG22 VAL   213      50.516  38.799  57.158  1.00  0.00           H
ATOM   3365 HG23 VAL   213      49.157  38.207  56.235  1.00  0.00           H
ATOM   3366  C   VAL   213      47.734  40.275  54.585  1.00  0.00           C
ATOM   3367  O   VAL   213      47.382  41.407  54.282  1.00  0.00           O
ATOM   3368  N   ILE   214      46.840  39.303  54.998  1.00  0.00           N
ATOM   3369  H   ILE   214      47.175  38.359  55.124  1.00  0.00           H
ATOM   3370  CA  ILE   214      45.400  39.484  55.220  1.00  0.00           C
ATOM   3371  HA  ILE   214      45.160  40.533  55.045  1.00  0.00           H
ATOM   3372  CB  ILE   214      44.761  38.615  54.100  1.00  0.00           C
ATOM   3373  HB  ILE   214      45.335  37.695  53.999  1.00  0.00           H
ATOM   3374  CG2 ILE   214      43.366  38.136  54.571  1.00  0.00           C
ATOM   3375 HG21 ILE   214      42.941  37.678  53.678  1.00  0.00           H
ATOM   3376 HG22 ILE   214      42.758  38.947  54.973  1.00  0.00           H
ATOM   3377 HG23 ILE   214      43.384  37.443  55.412  1.00  0.00           H
ATOM   3378  CG1 ILE   214      44.624  39.297  52.678  1.00  0.00           C
ATOM   3379 HG12 ILE   214      45.635  39.294  52.269  1.00  0.00           H
ATOM   3380 HG13 ILE   214      44.041  38.567  52.115  1.00  0.00           H
ATOM   3381  CD1 ILE   214      43.965  40.602  52.599  1.00  0.00           C
ATOM   3382 HD11 ILE   214      43.672  40.753  51.559  1.00  0.00           H
ATOM   3383 HD12 ILE   214      44.628  41.367  53.000  1.00  0.00           H
ATOM   3384 HD13 ILE   214      43.034  40.710  53.157  1.00  0.00           H
ATOM   3385  C   ILE   214      45.007  39.031  56.617  1.00  0.00           C
ATOM   3386  O   ILE   214      45.231  37.876  57.022  1.00  0.00           O
ATOM   3387  N   PHE   215      44.485  40.033  57.353  1.00  0.00           N
ATOM   3388  H   PHE   215      44.403  40.949  56.937  1.00  0.00           H
ATOM   3389  CA  PHE   215      44.028  39.996  58.765  1.00  0.00           C
ATOM   3390  HA  PHE   215      44.294  39.099  59.324  1.00  0.00           H
ATOM   3391  CB  PHE   215      44.795  41.145  59.431  1.00  0.00           C
ATOM   3392  HB2 PHE   215      44.568  42.080  58.919  1.00  0.00           H
ATOM   3393  HB3 PHE   215      44.407  41.075  60.446  1.00  0.00           H
ATOM   3394  CG  PHE   215      46.279  40.873  59.399  1.00  0.00           C
ATOM   3395  CD1 PHE   215      46.824  40.007  60.296  1.00  0.00           C
ATOM   3396  HD1 PHE   215      46.194  39.438  60.964  1.00  0.00           H
ATOM   3397  CE1 PHE   215      48.210  39.860  60.388  1.00  0.00           C
ATOM   3398  HE1 PHE   215      48.608  39.242  61.180  1.00  0.00           H
ATOM   3399  CZ  PHE   215      49.091  40.662  59.612  1.00  0.00           C
ATOM   3400  HZ  PHE   215      50.163  40.622  59.739  1.00  0.00           H
ATOM   3401  CE2 PHE   215      48.503  41.580  58.779  1.00  0.00           C
ATOM   3402  HE2 PHE   215      49.092  42.292  58.219  1.00  0.00           H
ATOM   3403  CD2 PHE   215      47.169  41.748  58.742  1.00  0.00           C
ATOM   3404  HD2 PHE   215      46.692  42.324  57.962  1.00  0.00           H
ATOM   3405  C   PHE   215      42.506  40.193  58.797  1.00  0.00           C
ATOM   3406  O   PHE   215      42.027  41.137  59.326  1.00  0.00           O
ATOM   3407  N   GLY   216      41.862  39.277  58.096  1.00  0.00           N
ATOM   3408  H   GLY   216      42.382  38.525  57.667  1.00  0.00           H
ATOM   3409  CA  GLY   216      40.432  39.310  57.762  1.00  0.00           C
ATOM   3410  HA2 GLY   216      40.060  40.334  57.759  1.00  0.00           H
ATOM   3411  HA3 GLY   216      40.253  38.945  56.750  1.00  0.00           H
ATOM   3412  C   GLY   216      39.651  38.473  58.786  1.00  0.00           C
ATOM   3413  O   GLY   216      39.784  38.602  59.968  1.00  0.00           O
ATOM   3414  N   THR   217      38.724  37.660  58.298  1.00  0.00           N
ATOM   3415  H   THR   217      38.477  37.770  57.325  1.00  0.00           H
ATOM   3416  CA  THR   217      38.097  36.521  59.041  1.00  0.00           C
ATOM   3417  HA  THR   217      37.920  36.898  60.048  1.00  0.00           H
ATOM   3418  CB  THR   217      36.665  36.324  58.676  1.00  0.00           C
ATOM   3419  HB  THR   217      36.216  35.478  59.197  1.00  0.00           H
ATOM   3420  CG2 THR   217      35.767  37.536  58.847  1.00  0.00           C
ATOM   3421 HG21 THR   217      36.199  38.387  58.322  1.00  0.00           H
ATOM   3422 HG22 THR   217      35.712  37.777  59.909  1.00  0.00           H
ATOM   3423 HG23 THR   217      34.799  37.283  58.412  1.00  0.00           H
ATOM   3424  OG1 THR   217      36.509  35.981  57.324  1.00  0.00           O
ATOM   3425  HG1 THR   217      36.555  35.024  57.285  1.00  0.00           H
ATOM   3426  C   THR   217      38.877  35.266  59.127  1.00  0.00           C
ATOM   3427  O   THR   217      38.641  34.411  59.941  1.00  0.00           O
ATOM   3428  N   GLY   218      39.903  35.061  58.288  1.00  0.00           N
ATOM   3429  H   GLY   218      39.994  35.713  57.523  1.00  0.00           H
ATOM   3430  CA  GLY   218      40.964  34.115  58.427  1.00  0.00           C
ATOM   3431  HA2 GLY   218      40.880  33.606  59.387  1.00  0.00           H
ATOM   3432  HA3 GLY   218      40.911  33.421  57.588  1.00  0.00           H
ATOM   3433  C   GLY   218      42.299  34.802  58.438  1.00  0.00           C
ATOM   3434  O   GLY   218      42.407  36.017  58.655  1.00  0.00           O
ATOM   3435  N   VAL   219      43.354  33.968  58.294  1.00  0.00           N
ATOM   3436  H   VAL   219      43.180  33.033  57.956  1.00  0.00           H
ATOM   3437  CA  VAL   219      44.733  34.406  58.278  1.00  0.00           C
ATOM   3438  HA  VAL   219      44.700  35.494  58.216  1.00  0.00           H
ATOM   3439  CB  VAL   219      45.353  34.083  59.622  1.00  0.00           C
ATOM   3440  HB  VAL   219      44.986  33.109  59.940  1.00  0.00           H
ATOM   3441  CG1 VAL   219      46.912  34.159  59.692  1.00  0.00           C
ATOM   3442 HG11 VAL   219      47.303  33.330  59.101  1.00  0.00           H
ATOM   3443 HG12 VAL   219      47.231  35.129  59.312  1.00  0.00           H
ATOM   3444 HG13 VAL   219      47.250  34.029  60.720  1.00  0.00           H
ATOM   3445  CG2 VAL   219      44.906  35.158  60.681  1.00  0.00           C
ATOM   3446 HG21 VAL   219      45.305  36.065  60.227  1.00  0.00           H
ATOM   3447 HG22 VAL   219      45.151  34.883  61.708  1.00  0.00           H
ATOM   3448 HG23 VAL   219      43.836  35.353  60.764  1.00  0.00           H
ATOM   3449  C   VAL   219      45.501  33.814  57.138  1.00  0.00           C
ATOM   3450  O   VAL   219      45.518  32.594  56.954  1.00  0.00           O
ATOM   3451  N   ASN   220      46.021  34.718  56.214  1.00  0.00           N
ATOM   3452  H   ASN   220      45.873  35.708  56.348  1.00  0.00           H
ATOM   3453  CA  ASN   220      46.729  34.396  54.982  1.00  0.00           C
ATOM   3454  HA  ASN   220      47.291  33.485  55.186  1.00  0.00           H
ATOM   3455  CB  ASN   220      45.695  34.010  53.871  1.00  0.00           C
ATOM   3456  HB2 ASN   220      44.933  33.453  54.417  1.00  0.00           H
ATOM   3457  HB3 ASN   220      45.379  34.955  53.427  1.00  0.00           H
ATOM   3458  CG  ASN   220      46.195  33.224  52.694  1.00  0.00           C
ATOM   3459  OD1 ASN   220      47.186  32.547  52.803  1.00  0.00           O
ATOM   3460  ND2 ASN   220      45.510  33.471  51.547  1.00  0.00           N
ATOM   3461 HD21 ASN   220      44.743  34.127  51.533  1.00  0.00           H
ATOM   3462 HD22 ASN   220      45.705  33.014  50.668  1.00  0.00           H
ATOM   3463  C   ASN   220      47.639  35.490  54.470  1.00  0.00           C
ATOM   3464  O   ASN   220      47.635  36.685  54.845  1.00  0.00           O
ATOM   3465  N   GLY   221      48.514  35.094  53.553  1.00  0.00           N
ATOM   3466  H   GLY   221      48.629  34.103  53.397  1.00  0.00           H
ATOM   3467  CA  GLY   221      49.408  36.015  52.858  1.00  0.00           C
ATOM   3468  HA2 GLY   221      48.744  36.807  52.514  1.00  0.00           H
ATOM   3469  HA3 GLY   221      50.102  36.402  53.604  1.00  0.00           H
ATOM   3470  C   GLY   221      49.969  35.291  51.603  1.00  0.00           C
ATOM   3471  O   GLY   221      49.925  34.049  51.431  1.00  0.00           O
ATOM   3472  N   ALA   222      50.545  36.139  50.669  1.00  0.00           N
ATOM   3473  H   ALA   222      50.657  37.119  50.885  1.00  0.00           H
ATOM   3474  CA  ALA   222      51.082  35.772  49.370  1.00  0.00           C
ATOM   3475  HA  ALA   222      51.300  34.704  49.335  1.00  0.00           H
ATOM   3476  CB  ALA   222      49.934  36.013  48.332  1.00  0.00           C
ATOM   3477  HB1 ALA   222      49.029  35.449  48.556  1.00  0.00           H
ATOM   3478  HB2 ALA   222      50.251  35.771  47.317  1.00  0.00           H
ATOM   3479  HB3 ALA   222      49.830  37.093  48.428  1.00  0.00           H
ATOM   3480  C   ALA   222      52.384  36.510  49.017  1.00  0.00           C
ATOM   3481  O   ALA   222      52.653  37.655  49.364  1.00  0.00           O
ATOM   3482  N   TYR   223      53.247  35.762  48.345  1.00  0.00           N
ATOM   3483  H   TYR   223      53.073  34.794  48.116  1.00  0.00           H
ATOM   3484  CA  TYR   223      54.597  36.355  47.939  1.00  0.00           C
ATOM   3485  HA  TYR   223      54.589  37.430  47.758  1.00  0.00           H
ATOM   3486  CB  TYR   223      55.627  36.026  49.045  1.00  0.00           C
ATOM   3487  HB2 TYR   223      56.462  36.639  48.708  1.00  0.00           H
ATOM   3488  HB3 TYR   223      55.335  36.396  50.028  1.00  0.00           H
ATOM   3489  CG  TYR   223      55.956  34.566  49.160  1.00  0.00           C
ATOM   3490  CD1 TYR   223      54.993  33.600  49.542  1.00  0.00           C
ATOM   3491  HD1 TYR   223      54.080  34.031  49.926  1.00  0.00           H
ATOM   3492  CE1 TYR   223      55.368  32.256  49.469  1.00  0.00           C
ATOM   3493  HE1 TYR   223      54.689  31.487  49.805  1.00  0.00           H
ATOM   3494  CZ  TYR   223      56.656  31.842  49.050  1.00  0.00           C
ATOM   3495  OH  TYR   223      57.016  30.511  48.998  1.00  0.00           O
ATOM   3496  HH  TYR   223      57.714  30.369  48.355  1.00  0.00           H
ATOM   3497  CE2 TYR   223      57.630  32.825  48.697  1.00  0.00           C
ATOM   3498  HE2 TYR   223      58.639  32.592  48.392  1.00  0.00           H
ATOM   3499  CD2 TYR   223      57.270  34.175  48.737  1.00  0.00           C
ATOM   3500  HD2 TYR   223      57.990  34.926  48.446  1.00  0.00           H
ATOM   3501  C   TYR   223      55.058  35.694  46.646  1.00  0.00           C
ATOM   3502  O   TYR   223      54.511  34.655  46.245  1.00  0.00           O
ATOM   3503  N   TYR   224      56.076  36.360  46.029  1.00  0.00           N
ATOM   3504  H   TYR   224      56.288  37.246  46.465  1.00  0.00           H
ATOM   3505  CA  TYR   224      56.721  35.844  44.812  1.00  0.00           C
ATOM   3506  HA  TYR   224      56.013  35.303  44.184  1.00  0.00           H
ATOM   3507  CB  TYR   224      57.257  36.912  43.907  1.00  0.00           C
ATOM   3508  HB2 TYR   224      57.653  37.679  44.571  1.00  0.00           H
ATOM   3509  HB3 TYR   224      58.052  36.506  43.280  1.00  0.00           H
ATOM   3510  CG  TYR   224      56.210  37.480  43.009  1.00  0.00           C
ATOM   3511  CD1 TYR   224      56.007  36.991  41.690  1.00  0.00           C
ATOM   3512  HD1 TYR   224      56.578  36.150  41.327  1.00  0.00           H
ATOM   3513  CE1 TYR   224      55.174  37.660  40.795  1.00  0.00           C
ATOM   3514  HE1 TYR   224      55.130  37.456  39.735  1.00  0.00           H
ATOM   3515  CZ  TYR   224      54.399  38.668  41.308  1.00  0.00           C
ATOM   3516  OH  TYR   224      53.506  39.293  40.502  1.00  0.00           O
ATOM   3517  HH  TYR   224      53.511  38.924  39.616  1.00  0.00           H
ATOM   3518  CE2 TYR   224      54.420  39.037  42.681  1.00  0.00           C
ATOM   3519  HE2 TYR   224      53.797  39.819  43.087  1.00  0.00           H
ATOM   3520  CD2 TYR   224      55.439  38.549  43.497  1.00  0.00           C
ATOM   3521  HD2 TYR   224      55.678  38.814  44.515  1.00  0.00           H
ATOM   3522  C   TYR   224      57.838  34.858  45.307  1.00  0.00           C
ATOM   3523  O   TYR   224      58.729  35.116  46.129  1.00  0.00           O
ATOM   3524  N   ASP   225      57.794  33.593  44.825  1.00  0.00           N
ATOM   3525  H   ASP   225      57.107  33.507  44.090  1.00  0.00           H
ATOM   3526  CA  ASP   225      58.919  32.699  44.725  1.00  0.00           C
ATOM   3527  HA  ASP   225      59.753  33.101  45.301  1.00  0.00           H
ATOM   3528  CB  ASP   225      58.604  31.307  45.307  1.00  0.00           C
ATOM   3529  HB2 ASP   225      57.574  31.312  45.663  1.00  0.00           H
ATOM   3530  HB3 ASP   225      58.504  30.524  44.555  1.00  0.00           H
ATOM   3531  CG  ASP   225      59.446  30.822  46.481  1.00  0.00           C
ATOM   3532  OD1 ASP   225      60.583  31.390  46.674  1.00  0.00           O
ATOM   3533  OD2 ASP   225      58.952  30.075  47.340  1.00  0.00           O
ATOM   3534  C   ASP   225      59.289  32.707  43.196  1.00  0.00           C
ATOM   3535  O   ASP   225      58.611  33.285  42.308  1.00  0.00           O
ATOM   3536  N   VAL   226      60.274  31.942  42.818  1.00  0.00           N
ATOM   3537  H   VAL   226      60.870  31.592  43.554  1.00  0.00           H
ATOM   3538  CA  VAL   226      60.672  31.446  41.491  1.00  0.00           C
ATOM   3539  HA  VAL   226      60.158  31.969  40.684  1.00  0.00           H
ATOM   3540  CB  VAL   226      62.143  31.797  41.229  1.00  0.00           C
ATOM   3541  HB  VAL   226      62.348  31.345  40.259  1.00  0.00           H
ATOM   3542  CG1 VAL   226      62.221  33.329  41.177  1.00  0.00           C
ATOM   3543 HG11 VAL   226      61.536  33.936  41.769  1.00  0.00           H
ATOM   3544 HG12 VAL   226      63.131  33.742  41.611  1.00  0.00           H
ATOM   3545 HG13 VAL   226      62.154  33.661  40.141  1.00  0.00           H
ATOM   3546  CG2 VAL   226      63.066  31.301  42.358  1.00  0.00           C
ATOM   3547 HG21 VAL   226      62.903  30.233  42.508  1.00  0.00           H
ATOM   3548 HG22 VAL   226      62.744  31.701  43.319  1.00  0.00           H
ATOM   3549 HG23 VAL   226      64.137  31.408  42.188  1.00  0.00           H
ATOM   3550  C   VAL   226      60.497  29.978  41.361  1.00  0.00           C
ATOM   3551  O   VAL   226      60.398  29.256  42.364  1.00  0.00           O
ATOM   3552  N   CYS   227      60.352  29.410  40.177  1.00  0.00           N
ATOM   3553  H   CYS   227      60.327  30.060  39.404  1.00  0.00           H
ATOM   3554  CA  CYS   227      60.003  28.036  39.924  1.00  0.00           C
ATOM   3555  HA  CYS   227      59.152  27.863  40.583  1.00  0.00           H
ATOM   3556  CB  CYS   227      59.537  27.843  38.467  1.00  0.00           C
ATOM   3557  HB2 CYS   227      60.348  27.985  37.751  1.00  0.00           H
ATOM   3558  HB3 CYS   227      59.161  26.872  38.144  1.00  0.00           H
ATOM   3559  SG  CYS   227      58.154  28.953  37.999  1.00  0.00           S
ATOM   3560  HG  CYS   227      58.967  30.013  37.936  1.00  0.00           H
ATOM   3561  C   CYS   227      61.064  26.986  40.345  1.00  0.00           C
ATOM   3562  O   CYS   227      60.789  25.806  40.442  1.00  0.00           O
ATOM   3563  N   SER   228      62.315  27.429  40.584  1.00  0.00           N
ATOM   3564  H   SER   228      62.525  28.371  40.288  1.00  0.00           H
ATOM   3565  CA  SER   228      63.361  26.576  41.165  1.00  0.00           C
ATOM   3566  HA  SER   228      63.427  25.715  40.500  1.00  0.00           H
ATOM   3567  CB  SER   228      64.735  27.312  41.202  1.00  0.00           C
ATOM   3568  HB2 SER   228      65.471  26.589  41.553  1.00  0.00           H
ATOM   3569  HB3 SER   228      64.956  27.530  40.158  1.00  0.00           H
ATOM   3570  OG  SER   228      64.687  28.563  41.862  1.00  0.00           O
ATOM   3571  HG  SER   228      64.715  28.316  42.789  1.00  0.00           H
ATOM   3572  C   SER   228      62.911  26.157  42.552  1.00  0.00           C
ATOM   3573  O   SER   228      63.224  25.058  42.990  1.00  0.00           O
ATOM   3574  N   ASP   229      62.096  26.924  43.343  1.00  0.00           N
ATOM   3575  H   ASP   229      61.615  27.738  42.986  1.00  0.00           H
ATOM   3576  CA  ASP   229      61.930  26.599  44.750  1.00  0.00           C
ATOM   3577  HA  ASP   229      62.705  25.882  45.027  1.00  0.00           H
ATOM   3578  CB  ASP   229      62.126  28.006  45.486  1.00  0.00           C
ATOM   3579  HB2 ASP   229      61.371  28.719  45.155  1.00  0.00           H
ATOM   3580  HB3 ASP   229      61.898  27.896  46.545  1.00  0.00           H
ATOM   3581  CG  ASP   229      63.566  28.617  45.434  1.00  0.00           C
ATOM   3582  OD1 ASP   229      64.468  27.825  45.422  1.00  0.00           O
ATOM   3583  OD2 ASP   229      63.756  29.840  45.278  1.00  0.00           O
ATOM   3584  C   ASP   229      60.587  25.882  45.000  1.00  0.00           C
ATOM   3585  O   ASP   229      60.328  25.456  46.108  1.00  0.00           O
ATOM   3586  N   ILE   230      59.675  25.960  44.019  1.00  0.00           N
ATOM   3587  H   ILE   230      59.896  26.516  43.205  1.00  0.00           H
ATOM   3588  CA  ILE   230      58.430  25.277  43.916  1.00  0.00           C
ATOM   3589  HA  ILE   230      58.050  25.236  44.936  1.00  0.00           H
ATOM   3590  CB  ILE   230      57.457  26.093  42.998  1.00  0.00           C
ATOM   3591  HB  ILE   230      57.958  26.082  42.030  1.00  0.00           H
ATOM   3592  CG2 ILE   230      56.099  25.389  42.905  1.00  0.00           C
ATOM   3593 HG21 ILE   230      56.235  24.329  43.116  1.00  0.00           H
ATOM   3594 HG22 ILE   230      55.803  25.460  41.858  1.00  0.00           H
ATOM   3595 HG23 ILE   230      55.332  25.954  43.436  1.00  0.00           H
ATOM   3596  CG1 ILE   230      57.371  27.597  43.512  1.00  0.00           C
ATOM   3597 HG12 ILE   230      56.976  27.644  44.527  1.00  0.00           H
ATOM   3598 HG13 ILE   230      58.306  28.139  43.372  1.00  0.00           H
ATOM   3599  CD1 ILE   230      56.491  28.337  42.501  1.00  0.00           C
ATOM   3600 HD11 ILE   230      55.436  28.089  42.614  1.00  0.00           H
ATOM   3601 HD12 ILE   230      56.894  28.126  41.511  1.00  0.00           H
ATOM   3602 HD13 ILE   230      56.573  29.407  42.696  1.00  0.00           H
ATOM   3603  C   ILE   230      58.691  23.846  43.388  1.00  0.00           C
ATOM   3604  O   ILE   230      58.751  23.651  42.191  1.00  0.00           O
ATOM   3605  N   GLU   231      58.781  22.846  44.271  1.00  0.00           N
ATOM   3606  H   GLU   231      58.559  23.024  45.240  1.00  0.00           H
ATOM   3607  CA  GLU   231      59.023  21.453  43.783  1.00  0.00           C
ATOM   3608  HA  GLU   231      59.931  21.553  43.187  1.00  0.00           H
ATOM   3609  CB  GLU   231      59.252  20.540  44.952  1.00  0.00           C
ATOM   3610  HB2 GLU   231      59.922  21.052  45.644  1.00  0.00           H
ATOM   3611  HB3 GLU   231      58.294  20.306  45.418  1.00  0.00           H
ATOM   3612  CG  GLU   231      60.056  19.245  44.650  1.00  0.00           C
ATOM   3613  HG2 GLU   231      59.764  18.807  43.696  1.00  0.00           H
ATOM   3614  HG3 GLU   231      61.102  19.493  44.472  1.00  0.00           H
ATOM   3615  CD  GLU   231      60.048  18.269  45.890  1.00  0.00           C
ATOM   3616  OE1 GLU   231      58.972  17.834  46.375  1.00  0.00           O
ATOM   3617  OE2 GLU   231      61.190  17.939  46.365  1.00  0.00           O
ATOM   3618  C   GLU   231      57.805  20.927  43.001  1.00  0.00           C
ATOM   3619  O   GLU   231      58.057  20.262  41.983  1.00  0.00           O
ATOM   3620  N   LYS   232      56.577  21.073  43.471  1.00  0.00           N
ATOM   3621  H   LYS   232      56.516  21.583  44.340  1.00  0.00           H
ATOM   3622  CA  LYS   232      55.398  20.502  42.850  1.00  0.00           C
ATOM   3623  HA  LYS   232      55.533  19.436  42.665  1.00  0.00           H
ATOM   3624  CB  LYS   232      54.205  20.682  43.782  1.00  0.00           C
ATOM   3625  HB2 LYS   232      53.328  20.210  43.340  1.00  0.00           H
ATOM   3626  HB3 LYS   232      54.471  20.224  44.734  1.00  0.00           H
ATOM   3627  CG  LYS   232      53.646  22.037  44.128  1.00  0.00           C
ATOM   3628  HG2 LYS   232      54.453  22.571  44.631  1.00  0.00           H
ATOM   3629  HG3 LYS   232      53.342  22.500  43.190  1.00  0.00           H
ATOM   3630  CD  LYS   232      52.386  21.889  45.006  1.00  0.00           C
ATOM   3631  HD2 LYS   232      51.720  21.231  44.449  1.00  0.00           H
ATOM   3632  HD3 LYS   232      52.731  21.413  45.924  1.00  0.00           H
ATOM   3633  CE  LYS   232      51.838  23.259  45.147  1.00  0.00           C
ATOM   3634  HE2 LYS   232      52.566  24.066  45.228  1.00  0.00           H
ATOM   3635  HE3 LYS   232      51.362  23.475  44.190  1.00  0.00           H
ATOM   3636  NZ  LYS   232      50.931  23.247  46.315  1.00  0.00           N
ATOM   3637  HZ1 LYS   232      50.166  22.680  45.979  1.00  0.00           H
ATOM   3638  HZ2 LYS   232      50.620  24.170  46.582  1.00  0.00           H
ATOM   3639  HZ3 LYS   232      51.292  22.716  47.095  1.00  0.00           H
ATOM   3640  C   LYS   232      55.112  20.941  41.416  1.00  0.00           C
ATOM   3641  O   LYS   232      54.215  20.369  40.825  1.00  0.00           O
ATOM   3642  N   LEU   233      55.870  21.907  40.854  1.00  0.00           N
ATOM   3643  H   LEU   233      56.661  22.256  41.378  1.00  0.00           H
ATOM   3644  CA  LEU   233      55.939  22.218  39.364  1.00  0.00           C
ATOM   3645  HA  LEU   233      55.011  21.820  38.954  1.00  0.00           H
ATOM   3646  CB  LEU   233      55.955  23.718  39.232  1.00  0.00           C
ATOM   3647  HB2 LEU   233      56.710  24.051  39.943  1.00  0.00           H
ATOM   3648  HB3 LEU   233      56.132  23.971  38.187  1.00  0.00           H
ATOM   3649  CG  LEU   233      54.580  24.446  39.598  1.00  0.00           C
ATOM   3650  HG  LEU   233      54.335  24.396  40.658  1.00  0.00           H
ATOM   3651  CD1 LEU   233      54.713  25.960  39.437  1.00  0.00           C
ATOM   3652 HD11 LEU   233      53.798  26.503  39.673  1.00  0.00           H
ATOM   3653 HD12 LEU   233      55.057  26.134  38.418  1.00  0.00           H
ATOM   3654 HD13 LEU   233      55.438  26.482  40.060  1.00  0.00           H
ATOM   3655  CD2 LEU   233      53.421  24.059  38.678  1.00  0.00           C
ATOM   3656 HD21 LEU   233      52.574  24.723  38.849  1.00  0.00           H
ATOM   3657 HD22 LEU   233      53.784  24.165  37.656  1.00  0.00           H
ATOM   3658 HD23 LEU   233      53.133  23.058  38.996  1.00  0.00           H
ATOM   3659  C   LEU   233      57.072  21.554  38.578  1.00  0.00           C
ATOM   3660  O   LEU   233      57.030  21.628  37.326  1.00  0.00           O
ATOM   3661  N   GLN   234      57.998  20.824  39.153  1.00  0.00           N
ATOM   3662  H   GLN   234      57.912  20.651  40.144  1.00  0.00           H
ATOM   3663  CA  GLN   234      59.141  20.102  38.557  1.00  0.00           C
ATOM   3664  HA  GLN   234      59.641  20.764  37.849  1.00  0.00           H
ATOM   3665  CB  GLN   234      60.168  19.729  39.607  1.00  0.00           C
ATOM   3666  HB2 GLN   234      60.340  20.601  40.237  1.00  0.00           H
ATOM   3667  HB3 GLN   234      59.688  19.038  40.299  1.00  0.00           H
ATOM   3668  CG  GLN   234      61.479  19.116  39.039  1.00  0.00           C
ATOM   3669  HG2 GLN   234      61.821  19.773  38.238  1.00  0.00           H
ATOM   3670  HG3 GLN   234      62.250  19.042  39.807  1.00  0.00           H
ATOM   3671  CD  GLN   234      61.350  17.618  38.604  1.00  0.00           C
ATOM   3672  OE1 GLN   234      60.653  16.825  39.166  1.00  0.00           O
ATOM   3673  NE2 GLN   234      62.093  17.241  37.556  1.00  0.00           N
ATOM   3674 HE21 GLN   234      62.134  16.239  37.446  1.00  0.00           H
ATOM   3675 HE22 GLN   234      62.445  17.977  36.960  1.00  0.00           H
ATOM   3676  C   GLN   234      58.583  18.932  37.704  1.00  0.00           C
ATOM   3677  O   GLN   234      58.002  18.002  38.234  1.00  0.00           O
ATOM   3678  N   GLY   235      58.622  19.057  36.358  1.00  0.00           N
ATOM   3679  H   GLY   235      58.890  19.936  35.941  1.00  0.00           H
ATOM   3680  CA  GLY   235      58.039  18.076  35.368  1.00  0.00           C
ATOM   3681  HA2 GLY   235      58.705  17.965  34.512  1.00  0.00           H
ATOM   3682  HA3 GLY   235      58.060  17.112  35.876  1.00  0.00           H
ATOM   3683  C   GLY   235      56.588  18.302  35.041  1.00  0.00           C
ATOM   3684  O   GLY   235      55.959  17.405  34.551  1.00  0.00           O
ATOM   3685  N   LYS   236      56.075  19.518  35.341  1.00  0.00           N
ATOM   3686  H   LYS   236      56.667  20.235  35.735  1.00  0.00           H
ATOM   3687  CA  LYS   236      54.673  19.981  35.009  1.00  0.00           C
ATOM   3688  HA  LYS   236      54.219  19.221  34.374  1.00  0.00           H
ATOM   3689  CB  LYS   236      53.698  20.059  36.255  1.00  0.00           C
ATOM   3690  HB2 LYS   236      53.868  20.934  36.883  1.00  0.00           H
ATOM   3691  HB3 LYS   236      52.666  20.169  35.921  1.00  0.00           H
ATOM   3692  CG  LYS   236      53.913  18.897  37.214  1.00  0.00           C
ATOM   3693  HG2 LYS   236      53.843  17.945  36.688  1.00  0.00           H
ATOM   3694  HG3 LYS   236      54.834  19.034  37.781  1.00  0.00           H
ATOM   3695  CD  LYS   236      52.851  19.068  38.291  1.00  0.00           C
ATOM   3696  HD2 LYS   236      53.020  20.072  38.680  1.00  0.00           H
ATOM   3697  HD3 LYS   236      51.849  18.993  37.867  1.00  0.00           H
ATOM   3698  CE  LYS   236      53.046  17.965  39.469  1.00  0.00           C
ATOM   3699  HE2 LYS   236      52.998  17.031  38.912  1.00  0.00           H
ATOM   3700  HE3 LYS   236      54.026  18.139  39.914  1.00  0.00           H
ATOM   3701  NZ  LYS   236      51.979  18.017  40.497  1.00  0.00           N
ATOM   3702  HZ1 LYS   236      52.153  17.367  41.250  1.00  0.00           H
ATOM   3703  HZ2 LYS   236      51.132  17.647  40.091  1.00  0.00           H
ATOM   3704  HZ3 LYS   236      51.854  18.979  40.778  1.00  0.00           H
ATOM   3705  C   LYS   236      54.615  21.339  34.282  1.00  0.00           C
ATOM   3706  O   LYS   236      53.802  21.492  33.363  1.00  0.00           O
ATOM   3707  N   LEU   237      55.581  22.217  34.534  1.00  0.00           N
ATOM   3708  H   LEU   237      56.205  21.866  35.248  1.00  0.00           H
ATOM   3709  CA  LEU   237      55.779  23.387  33.594  1.00  0.00           C
ATOM   3710  HA  LEU   237      54.815  23.697  33.193  1.00  0.00           H
ATOM   3711  CB  LEU   237      56.485  24.640  34.272  1.00  0.00           C
ATOM   3712  HB2 LEU   237      57.516  24.357  34.487  1.00  0.00           H
ATOM   3713  HB3 LEU   237      56.660  25.362  33.474  1.00  0.00           H
ATOM   3714  CG  LEU   237      55.833  25.440  35.391  1.00  0.00           C
ATOM   3715  HG  LEU   237      55.604  24.661  36.119  1.00  0.00           H
ATOM   3716  CD1 LEU   237      56.723  26.465  36.031  1.00  0.00           C
ATOM   3717 HD11 LEU   237      57.074  27.172  35.279  1.00  0.00           H
ATOM   3718 HD12 LEU   237      57.596  26.048  36.533  1.00  0.00           H
ATOM   3719 HD13 LEU   237      56.106  27.027  36.732  1.00  0.00           H
ATOM   3720  CD2 LEU   237      54.602  26.166  34.888  1.00  0.00           C
ATOM   3721 HD21 LEU   237      54.682  26.953  34.138  1.00  0.00           H
ATOM   3722 HD22 LEU   237      53.978  25.359  34.505  1.00  0.00           H
ATOM   3723 HD23 LEU   237      54.133  26.630  35.756  1.00  0.00           H
ATOM   3724  C   LEU   237      56.460  23.059  32.247  1.00  0.00           C
ATOM   3725  O   LEU   237      57.290  22.101  32.283  1.00  0.00           O
ATOM   3726  N   SER   238      56.233  23.703  31.112  1.00  0.00           N
ATOM   3727  H   SER   238      55.506  24.403  31.077  1.00  0.00           H
ATOM   3728  CA  SER   238      56.850  23.523  29.871  1.00  0.00           C
ATOM   3729  HA  SER   238      56.732  22.523  29.455  1.00  0.00           H
ATOM   3730  CB  SER   238      56.177  24.425  28.807  1.00  0.00           C
ATOM   3731  HB2 SER   238      55.136  24.109  28.743  1.00  0.00           H
ATOM   3732  HB3 SER   238      56.071  25.458  29.139  1.00  0.00           H
ATOM   3733  OG  SER   238      56.846  24.441  27.531  1.00  0.00           O
ATOM   3734  HG  SER   238      56.714  25.328  27.188  1.00  0.00           H
ATOM   3735  C   SER   238      58.394  23.945  29.866  1.00  0.00           C
ATOM   3736  O   SER   238      58.852  24.798  30.665  1.00  0.00           O
ATOM   3737  N   ASP   239      59.123  23.340  28.900  1.00  0.00           N
ATOM   3738  H   ASP   239      58.647  22.826  28.172  1.00  0.00           H
ATOM   3739  CA  ASP   239      60.583  23.501  28.628  1.00  0.00           C
ATOM   3740  HA  ASP   239      61.166  23.556  29.546  1.00  0.00           H
ATOM   3741  CB  ASP   239      60.976  22.221  27.836  1.00  0.00           C
ATOM   3742  HB2 ASP   239      60.265  22.029  27.034  1.00  0.00           H
ATOM   3743  HB3 ASP   239      61.873  22.434  27.253  1.00  0.00           H
ATOM   3744  CG  ASP   239      61.189  21.021  28.825  1.00  0.00           C
ATOM   3745  OD1 ASP   239      61.522  19.943  28.340  1.00  0.00           O
ATOM   3746  OD2 ASP   239      61.078  21.213  30.016  1.00  0.00           O
ATOM   3747  C   ASP   239      60.920  24.838  27.866  1.00  0.00           C
ATOM   3748  O   ASP   239      62.070  25.207  27.771  1.00  0.00           O
ATOM   3749  N   ASP   240      59.914  25.709  27.632  1.00  0.00           N
ATOM   3750  H   ASP   240      58.958  25.403  27.522  1.00  0.00           H
ATOM   3751  CA  ASP   240      60.180  27.163  27.353  1.00  0.00           C
ATOM   3752  HA  ASP   240      61.139  27.317  26.857  1.00  0.00           H
ATOM   3753  CB  ASP   240      59.253  27.693  26.295  1.00  0.00           C
ATOM   3754  HB2 ASP   240      59.505  28.733  26.085  1.00  0.00           H
ATOM   3755  HB3 ASP   240      59.316  27.073  25.402  1.00  0.00           H
ATOM   3756  CG  ASP   240      57.770  27.696  26.705  1.00  0.00           C
ATOM   3757  OD1 ASP   240      57.085  26.736  26.279  1.00  0.00           O
ATOM   3758  OD2 ASP   240      57.421  28.608  27.491  1.00  0.00           O
ATOM   3759  C   ASP   240      60.336  28.082  28.618  1.00  0.00           C
ATOM   3760  O   ASP   240      60.542  29.293  28.388  1.00  0.00           O
ATOM   3761  N   ILE   241      60.258  27.520  29.856  1.00  0.00           N
ATOM   3762  H   ILE   241      60.160  26.526  30.006  1.00  0.00           H
ATOM   3763  CA  ILE   241      60.131  28.317  31.089  1.00  0.00           C
ATOM   3764  HA  ILE   241      60.092  29.379  30.845  1.00  0.00           H
ATOM   3765  CB  ILE   241      58.866  27.910  31.843  1.00  0.00           C
ATOM   3766  HB  ILE   241      58.829  26.850  32.091  1.00  0.00           H
ATOM   3767  CG2 ILE   241      58.862  28.664  33.232  1.00  0.00           C
ATOM   3768 HG21 ILE   241      57.858  28.750  33.650  1.00  0.00           H
ATOM   3769 HG22 ILE   241      59.270  29.660  33.059  1.00  0.00           H
ATOM   3770 HG23 ILE   241      59.446  28.066  33.930  1.00  0.00           H
ATOM   3771  CG1 ILE   241      57.589  28.238  31.066  1.00  0.00           C
ATOM   3772 HG12 ILE   241      57.562  29.328  31.042  1.00  0.00           H
ATOM   3773 HG13 ILE   241      57.799  27.857  30.067  1.00  0.00           H
ATOM   3774  CD1 ILE   241      56.355  27.461  31.632  1.00  0.00           C
ATOM   3775 HD11 ILE   241      56.350  27.666  32.702  1.00  0.00           H
ATOM   3776 HD12 ILE   241      56.414  26.391  31.431  1.00  0.00           H
ATOM   3777 HD13 ILE   241      55.417  27.871  31.257  1.00  0.00           H
ATOM   3778  C   ILE   241      61.351  28.061  31.994  1.00  0.00           C
ATOM   3779  O   ILE   241      61.500  26.981  32.511  1.00  0.00           O
ATOM   3780  N   PRO   242      62.288  29.023  32.078  1.00  0.00           N
ATOM   3781  CD  PRO   242      62.320  30.290  31.359  1.00  0.00           C
ATOM   3782  HD2 PRO   242      61.337  30.753  31.275  1.00  0.00           H
ATOM   3783  HD3 PRO   242      62.581  30.144  30.311  1.00  0.00           H
ATOM   3784  CG  PRO   242      63.320  31.246  32.125  1.00  0.00           C
ATOM   3785  HG2 PRO   242      62.686  31.789  32.826  1.00  0.00           H
ATOM   3786  HG3 PRO   242      63.850  31.995  31.538  1.00  0.00           H
ATOM   3787  CB  PRO   242      64.281  30.176  32.598  1.00  0.00           C
ATOM   3788  HB2 PRO   242      64.885  30.556  33.421  1.00  0.00           H
ATOM   3789  HB3 PRO   242      64.876  29.913  31.723  1.00  0.00           H
ATOM   3790  CA  PRO   242      63.457  28.962  32.947  1.00  0.00           C
ATOM   3791  HA  PRO   242      64.018  28.105  32.570  1.00  0.00           H
ATOM   3792  C   PRO   242      63.143  28.782  34.455  1.00  0.00           C
ATOM   3793  O   PRO   242      62.259  29.475  34.930  1.00  0.00           O
ATOM   3794  N   PRO   243      63.923  27.991  35.159  1.00  0.00           N
ATOM   3795  CD  PRO   243      65.079  27.164  34.655  1.00  0.00           C
ATOM   3796  HD2 PRO   243      65.809  27.688  34.038  1.00  0.00           H
ATOM   3797  HD3 PRO   243      64.723  26.383  33.984  1.00  0.00           H
ATOM   3798  CG  PRO   243      65.758  26.666  35.882  1.00  0.00           C
ATOM   3799  HG2 PRO   243      66.573  27.353  36.111  1.00  0.00           H
ATOM   3800  HG3 PRO   243      66.198  25.677  35.751  1.00  0.00           H
ATOM   3801  CB  PRO   243      64.754  26.718  36.995  1.00  0.00           C
ATOM   3802  HB2 PRO   243      65.262  26.852  37.950  1.00  0.00           H
ATOM   3803  HB3 PRO   243      64.281  25.749  37.160  1.00  0.00           H
ATOM   3804  CA  PRO   243      63.782  27.803  36.642  1.00  0.00           C
ATOM   3805  HA  PRO   243      62.764  27.439  36.772  1.00  0.00           H
ATOM   3806  C   PRO   243      63.984  29.119  37.476  1.00  0.00           C
ATOM   3807  O   PRO   243      63.395  29.328  38.537  1.00  0.00           O
ATOM   3808  N   SER   244      64.701  30.063  36.852  1.00  0.00           N
ATOM   3809  H   SER   244      65.189  29.725  36.035  1.00  0.00           H
ATOM   3810  CA  SER   244      64.622  31.516  37.243  1.00  0.00           C
ATOM   3811  HA  SER   244      64.891  31.678  38.287  1.00  0.00           H
ATOM   3812  CB  SER   244      65.715  32.198  36.417  1.00  0.00           C
ATOM   3813  HB2 SER   244      65.799  33.236  36.737  1.00  0.00           H
ATOM   3814  HB3 SER   244      66.633  31.631  36.570  1.00  0.00           H
ATOM   3815  OG  SER   244      65.570  32.330  35.032  1.00  0.00           O
ATOM   3816  HG  SER   244      66.329  32.836  34.734  1.00  0.00           H
ATOM   3817  C   SER   244      63.298  32.290  37.012  1.00  0.00           C
ATOM   3818  O   SER   244      63.228  33.461  37.489  1.00  0.00           O
ATOM   3819  N   ALA   245      62.233  31.758  36.403  1.00  0.00           N
ATOM   3820  H   ALA   245      62.240  30.820  36.030  1.00  0.00           H
ATOM   3821  CA  ALA   245      60.959  32.534  36.192  1.00  0.00           C
ATOM   3822  HA  ALA   245      61.211  33.531  35.834  1.00  0.00           H
ATOM   3823  CB  ALA   245      59.929  31.781  35.258  1.00  0.00           C
ATOM   3824  HB1 ALA   245      60.435  31.512  34.331  1.00  0.00           H
ATOM   3825  HB2 ALA   245      59.149  32.452  34.896  1.00  0.00           H
ATOM   3826  HB3 ALA   245      59.521  30.859  35.672  1.00  0.00           H
ATOM   3827  C   ALA   245      60.356  32.712  37.591  1.00  0.00           C
ATOM   3828  O   ALA   245      60.218  31.726  38.316  1.00  0.00           O
ATOM   3829  N   PRO   246      59.873  33.923  37.896  1.00  0.00           N
ATOM   3830  CD  PRO   246      60.036  35.167  37.197  1.00  0.00           C
ATOM   3831  HD2 PRO   246      59.864  35.057  36.128  1.00  0.00           H
ATOM   3832  HD3 PRO   246      61.093  35.388  37.343  1.00  0.00           H
ATOM   3833  CG  PRO   246      59.036  36.105  37.793  1.00  0.00           C
ATOM   3834  HG2 PRO   246      58.125  36.078  37.194  1.00  0.00           H
ATOM   3835  HG3 PRO   246      59.434  37.111  37.926  1.00  0.00           H
ATOM   3836  CB  PRO   246      58.668  35.530  39.175  1.00  0.00           C
ATOM   3837  HB2 PRO   246      57.662  35.803  39.492  1.00  0.00           H
ATOM   3838  HB3 PRO   246      59.452  35.993  39.771  1.00  0.00           H
ATOM   3839  CA  PRO   246      58.859  34.015  39.014  1.00  0.00           C
ATOM   3840  HA  PRO   246      59.277  33.554  39.908  1.00  0.00           H
ATOM   3841  C   PRO   246      57.553  33.280  38.865  1.00  0.00           C
ATOM   3842  O   PRO   246      57.017  32.979  37.794  1.00  0.00           O
ATOM   3843  N   MET   247      56.949  33.108  40.131  1.00  0.00           N
ATOM   3844  H   MET   247      57.483  33.337  40.958  1.00  0.00           H
ATOM   3845  CA  MET   247      55.591  32.575  40.379  1.00  0.00           C
ATOM   3846  HA  MET   247      54.833  33.064  39.768  1.00  0.00           H
ATOM   3847  CB  MET   247      55.602  31.032  40.100  1.00  0.00           C
ATOM   3848  HB2 MET   247      55.588  30.912  39.017  1.00  0.00           H
ATOM   3849  HB3 MET   247      56.524  30.612  40.504  1.00  0.00           H
ATOM   3850  CG  MET   247      54.363  30.357  40.755  1.00  0.00           C
ATOM   3851  HG2 MET   247      54.610  29.296  40.814  1.00  0.00           H
ATOM   3852  HG3 MET   247      54.238  30.642  41.800  1.00  0.00           H
ATOM   3853  SD  MET   247      52.843  30.573  39.804  1.00  0.00           S
ATOM   3854  CE  MET   247      53.174  29.368  38.456  1.00  0.00           C
ATOM   3855  HE1 MET   247      53.671  29.785  37.580  1.00  0.00           H
ATOM   3856  HE2 MET   247      53.626  28.401  38.681  1.00  0.00           H
ATOM   3857  HE3 MET   247      52.210  29.107  38.021  1.00  0.00           H
ATOM   3858  C   MET   247      55.060  32.985  41.763  1.00  0.00           C
ATOM   3859  O   MET   247      55.627  32.561  42.754  1.00  0.00           O
ATOM   3860  N   ALA   248      54.036  33.777  41.884  1.00  0.00           N
ATOM   3861  H   ALA   248      53.574  34.179  41.080  1.00  0.00           H
ATOM   3862  CA  ALA   248      53.458  34.129  43.141  1.00  0.00           C
ATOM   3863  HA  ALA   248      54.284  34.289  43.834  1.00  0.00           H
ATOM   3864  CB  ALA   248      52.666  35.442  42.991  1.00  0.00           C
ATOM   3865  HB1 ALA   248      52.078  35.390  42.075  1.00  0.00           H
ATOM   3866  HB2 ALA   248      53.388  36.252  42.893  1.00  0.00           H
ATOM   3867  HB3 ALA   248      52.132  35.669  43.915  1.00  0.00           H
ATOM   3868  C   ALA   248      52.640  32.937  43.699  1.00  0.00           C
ATOM   3869  O   ALA   248      52.055  32.181  42.927  1.00  0.00           O
ATOM   3870  N   ILE   249      52.637  32.798  45.011  1.00  0.00           N
ATOM   3871  H   ILE   249      53.170  33.492  45.517  1.00  0.00           H
ATOM   3872  CA  ILE   249      51.970  31.748  45.876  1.00  0.00           C
ATOM   3873  HA  ILE   249      51.509  31.010  45.221  1.00  0.00           H
ATOM   3874  CB  ILE   249      53.064  31.049  46.696  1.00  0.00           C
ATOM   3875  HB  ILE   249      53.498  31.753  47.406  1.00  0.00           H
ATOM   3876  CG2 ILE   249      52.409  30.005  47.519  1.00  0.00           C
ATOM   3877 HG21 ILE   249      51.700  30.479  48.197  1.00  0.00           H
ATOM   3878 HG22 ILE   249      53.074  29.430  48.165  1.00  0.00           H
ATOM   3879 HG23 ILE   249      51.804  29.326  46.919  1.00  0.00           H
ATOM   3880  CG1 ILE   249      54.237  30.481  45.909  1.00  0.00           C
ATOM   3881 HG12 ILE   249      54.800  31.329  45.519  1.00  0.00           H
ATOM   3882 HG13 ILE   249      54.910  29.997  46.617  1.00  0.00           H
ATOM   3883  CD1 ILE   249      53.844  29.451  44.876  1.00  0.00           C
ATOM   3884 HD11 ILE   249      53.291  28.690  45.426  1.00  0.00           H
ATOM   3885 HD12 ILE   249      54.704  29.023  44.360  1.00  0.00           H
ATOM   3886 HD13 ILE   249      53.223  29.970  44.145  1.00  0.00           H
ATOM   3887  C   ILE   249      50.929  32.432  46.741  1.00  0.00           C
ATOM   3888  O   ILE   249      51.266  33.275  47.565  1.00  0.00           O
ATOM   3889  N   ASN   250      49.698  31.922  46.593  1.00  0.00           N
ATOM   3890  H   ASN   250      49.537  31.124  45.994  1.00  0.00           H
ATOM   3891  CA  ASN   250      48.592  32.044  47.688  1.00  0.00           C
ATOM   3892  HA  ASN   250      48.624  32.954  48.287  1.00  0.00           H
ATOM   3893  CB  ASN   250      47.123  31.948  47.035  1.00  0.00           C
ATOM   3894  HB2 ASN   250      47.099  32.845  46.417  1.00  0.00           H
ATOM   3895  HB3 ASN   250      47.043  31.040  46.437  1.00  0.00           H
ATOM   3896  CG  ASN   250      46.061  31.979  48.128  1.00  0.00           C
ATOM   3897  OD1 ASN   250      46.280  32.480  49.183  1.00  0.00           O
ATOM   3898  ND2 ASN   250      44.935  31.393  47.923  1.00  0.00           N
ATOM   3899 HD21 ASN   250      44.805  30.846  47.084  1.00  0.00           H
ATOM   3900 HD22 ASN   250      44.313  31.298  48.713  1.00  0.00           H
ATOM   3901  C   ASN   250      48.922  31.006  48.747  1.00  0.00           C
ATOM   3902  O   ASN   250      48.702  29.797  48.463  1.00  0.00           O
ATOM   3903  N   CYS   251      49.475  31.347  49.921  1.00  0.00           N
ATOM   3904  H   CYS   251      49.526  32.324  50.170  1.00  0.00           H
ATOM   3905  CA  CYS   251      49.887  30.349  50.869  1.00  0.00           C
ATOM   3906  HA  CYS   251      50.492  29.625  50.323  1.00  0.00           H
ATOM   3907  CB  CYS   251      50.690  30.968  51.956  1.00  0.00           C
ATOM   3908  HB2 CYS   251      50.059  31.641  52.537  1.00  0.00           H
ATOM   3909  HB3 CYS   251      50.970  30.120  52.581  1.00  0.00           H
ATOM   3910  SG  CYS   251      52.163  31.797  51.401  1.00  0.00           S
ATOM   3911  HG  CYS   251      51.425  32.864  51.082  1.00  0.00           H
ATOM   3912  C   CYS   251      48.816  29.427  51.426  1.00  0.00           C
ATOM   3913  O   CYS   251      48.997  28.217  51.587  1.00  0.00           O
ATOM   3914  N   GLU   252      47.594  29.958  51.554  1.00  0.00           N
ATOM   3915  H   GLU   252      47.519  30.940  51.328  1.00  0.00           H
ATOM   3916  CA  GLU   252      46.490  29.490  52.470  1.00  0.00           C
ATOM   3917  HA  GLU   252      45.989  30.433  52.685  1.00  0.00           H
ATOM   3918  CB  GLU   252      45.618  28.468  51.712  1.00  0.00           C
ATOM   3919  HB2 GLU   252      46.297  27.704  51.334  1.00  0.00           H
ATOM   3920  HB3 GLU   252      44.815  28.071  52.332  1.00  0.00           H
ATOM   3921  CG  GLU   252      44.963  29.014  50.445  1.00  0.00           C
ATOM   3922  HG2 GLU   252      45.702  29.309  49.701  1.00  0.00           H
ATOM   3923  HG3 GLU   252      44.465  28.179  49.952  1.00  0.00           H
ATOM   3924  CD  GLU   252      43.861  30.011  50.639  1.00  0.00           C
ATOM   3925  OE1 GLU   252      43.167  30.338  49.709  1.00  0.00           O
ATOM   3926  OE2 GLU   252      43.574  30.336  51.829  1.00  0.00           O
ATOM   3927  C   GLU   252      47.060  29.104  53.871  1.00  0.00           C
ATOM   3928  O   GLU   252      46.831  27.977  54.233  1.00  0.00           O
ATOM   3929  N   TYR   253      47.777  29.936  54.564  1.00  0.00           N
ATOM   3930  H   TYR   253      47.828  30.877  54.200  1.00  0.00           H
ATOM   3931  CA  TYR   253      48.594  29.478  55.712  1.00  0.00           C
ATOM   3932  HA  TYR   253      48.871  28.442  55.518  1.00  0.00           H
ATOM   3933  CB  TYR   253      50.002  30.145  55.741  1.00  0.00           C
ATOM   3934  HB2 TYR   253      50.482  29.756  56.639  1.00  0.00           H
ATOM   3935  HB3 TYR   253      50.498  29.953  54.790  1.00  0.00           H
ATOM   3936  CG  TYR   253      50.113  31.710  55.924  1.00  0.00           C
ATOM   3937  CD1 TYR   253      49.318  32.554  56.839  1.00  0.00           C
ATOM   3938  HD1 TYR   253      48.438  32.174  57.336  1.00  0.00           H
ATOM   3939  CE1 TYR   253      49.664  33.917  56.997  1.00  0.00           C
ATOM   3940  HE1 TYR   253      49.130  34.537  57.702  1.00  0.00           H
ATOM   3941  CZ  TYR   253      50.802  34.438  56.333  1.00  0.00           C
ATOM   3942  OH  TYR   253      51.345  35.622  56.631  1.00  0.00           O
ATOM   3943  HH  TYR   253      51.093  36.093  57.429  1.00  0.00           H
ATOM   3944  CE2 TYR   253      51.607  33.646  55.465  1.00  0.00           C
ATOM   3945  HE2 TYR   253      52.395  34.142  54.919  1.00  0.00           H
ATOM   3946  CD2 TYR   253      51.196  32.283  55.234  1.00  0.00           C
ATOM   3947  HD2 TYR   253      51.722  31.593  54.591  1.00  0.00           H
ATOM   3948  C   TYR   253      47.830  29.412  57.037  1.00  0.00           C
ATOM   3949  O   TYR   253      48.462  29.149  58.093  1.00  0.00           O
ATOM   3950  N   GLY   254      46.525  29.651  56.961  1.00  0.00           N
ATOM   3951  H   GLY   254      46.093  29.953  56.099  1.00  0.00           H
ATOM   3952  CA  GLY   254      45.636  29.339  58.060  1.00  0.00           C
ATOM   3953  HA2 GLY   254      45.788  30.030  58.888  1.00  0.00           H
ATOM   3954  HA3 GLY   254      44.619  29.564  57.736  1.00  0.00           H
ATOM   3955  C   GLY   254      45.729  27.874  58.573  1.00  0.00           C
ATOM   3956  O   GLY   254      45.335  27.554  59.705  1.00  0.00           O
ATOM   3957  N   SER   255      46.196  27.011  57.625  1.00  0.00           N
ATOM   3958  H   SER   255      46.440  27.199  56.663  1.00  0.00           H
ATOM   3959  CA  SER   255      46.241  25.582  57.917  1.00  0.00           C
ATOM   3960  HA  SER   255      45.438  25.231  58.564  1.00  0.00           H
ATOM   3961  CB  SER   255      46.273  24.714  56.646  1.00  0.00           C
ATOM   3962  HB2 SER   255      47.135  24.845  55.992  1.00  0.00           H
ATOM   3963  HB3 SER   255      46.305  23.655  56.902  1.00  0.00           H
ATOM   3964  OG  SER   255      45.039  25.000  55.943  1.00  0.00           O
ATOM   3965  HG  SER   255      44.935  24.325  55.267  1.00  0.00           H
ATOM   3966  C   SER   255      47.561  25.230  58.674  1.00  0.00           C
ATOM   3967  O   SER   255      47.658  24.035  59.079  1.00  0.00           O
ATOM   3968  N   PHE   256      48.518  26.157  58.941  1.00  0.00           N
ATOM   3969  H   PHE   256      48.474  27.128  58.666  1.00  0.00           H
ATOM   3970  CA  PHE   256      49.738  25.857  59.663  1.00  0.00           C
ATOM   3971  HA  PHE   256      50.312  25.092  59.140  1.00  0.00           H
ATOM   3972  CB  PHE   256      50.633  27.102  59.724  1.00  0.00           C
ATOM   3973  HB2 PHE   256      50.891  27.409  58.710  1.00  0.00           H
ATOM   3974  HB3 PHE   256      50.029  27.942  60.066  1.00  0.00           H
ATOM   3975  CG  PHE   256      51.943  26.957  60.553  1.00  0.00           C
ATOM   3976  CD1 PHE   256      53.177  26.412  60.087  1.00  0.00           C
ATOM   3977  HD1 PHE   256      53.224  25.953  59.110  1.00  0.00           H
ATOM   3978  CE1 PHE   256      54.321  26.440  60.863  1.00  0.00           C
ATOM   3979  HE1 PHE   256      55.219  26.032  60.425  1.00  0.00           H
ATOM   3980  CZ  PHE   256      54.207  26.961  62.141  1.00  0.00           C
ATOM   3981  HZ  PHE   256      55.118  27.048  62.715  1.00  0.00           H
ATOM   3982  CE2 PHE   256      52.984  27.576  62.643  1.00  0.00           C
ATOM   3983  HE2 PHE   256      52.979  27.965  63.652  1.00  0.00           H
ATOM   3984  CD2 PHE   256      51.871  27.600  61.825  1.00  0.00           C
ATOM   3985  HD2 PHE   256      50.964  28.036  62.216  1.00  0.00           H
ATOM   3986  C   PHE   256      49.547  25.215  61.001  1.00  0.00           C
ATOM   3987  O   PHE   256      48.578  25.521  61.741  1.00  0.00           O
ATOM   3988  N   ASP   257      50.360  24.192  61.311  1.00  0.00           N
ATOM   3989  H   ASP   257      51.082  24.063  60.616  1.00  0.00           H
ATOM   3990  CA  ASP   257      50.451  23.431  62.534  1.00  0.00           C
ATOM   3991  HA  ASP   257      51.312  22.766  62.478  1.00  0.00           H
ATOM   3992  CB  ASP   257      50.820  24.398  63.638  1.00  0.00           C
ATOM   3993  HB2 ASP   257      51.452  25.192  63.242  1.00  0.00           H
ATOM   3994  HB3 ASP   257      49.866  24.827  63.949  1.00  0.00           H
ATOM   3995  CG  ASP   257      51.491  23.688  64.835  1.00  0.00           C
ATOM   3996  OD1 ASP   257      52.340  22.862  64.563  1.00  0.00           O
ATOM   3997  OD2 ASP   257      51.274  23.937  66.037  1.00  0.00           O
ATOM   3998  C   ASP   257      49.219  22.509  62.714  1.00  0.00           C
ATOM   3999  O   ASP   257      49.009  22.097  63.830  1.00  0.00           O
ATOM   4000  N   ASN   258      48.535  22.109  61.626  1.00  0.00           N
ATOM   4001  H   ASN   258      48.768  22.455  60.706  1.00  0.00           H
ATOM   4002  CA  ASN   258      47.540  21.112  61.781  1.00  0.00           C
ATOM   4003  HA  ASN   258      46.793  21.464  62.493  1.00  0.00           H
ATOM   4004  CB  ASN   258      46.835  20.845  60.448  1.00  0.00           C
ATOM   4005  HB2 ASN   258      47.569  20.634  59.671  1.00  0.00           H
ATOM   4006  HB3 ASN   258      46.311  19.893  60.518  1.00  0.00           H
ATOM   4007  CG  ASN   258      45.811  21.914  59.955  1.00  0.00           C
ATOM   4008  OD1 ASN   258      45.243  22.753  60.658  1.00  0.00           O
ATOM   4009  ND2 ASN   258      45.443  21.707  58.697  1.00  0.00           N
ATOM   4010 HD21 ASN   258      45.785  20.840  58.310  1.00  0.00           H
ATOM   4011 HD22 ASN   258      44.701  22.175  58.195  1.00  0.00           H
ATOM   4012  C   ASN   258      48.009  19.755  62.278  1.00  0.00           C
ATOM   4013  O   ASN   258      47.271  18.995  62.828  1.00  0.00           O
ATOM   4014  N   GLU   259      49.311  19.370  62.143  1.00  0.00           N
ATOM   4015  H   GLU   259      49.971  19.691  61.449  1.00  0.00           H
ATOM   4016  CA  GLU   259      49.862  18.189  62.846  1.00  0.00           C
ATOM   4017  HA  GLU   259      49.025  17.518  63.039  1.00  0.00           H
ATOM   4018  CB  GLU   259      50.844  17.577  61.915  1.00  0.00           C
ATOM   4019  HB2 GLU   259      51.176  16.663  62.407  1.00  0.00           H
ATOM   4020  HB3 GLU   259      50.358  17.326  60.971  1.00  0.00           H
ATOM   4021  CG  GLU   259      52.085  18.429  61.559  1.00  0.00           C
ATOM   4022  HG2 GLU   259      52.453  18.808  62.512  1.00  0.00           H
ATOM   4023  HG3 GLU   259      52.844  17.738  61.195  1.00  0.00           H
ATOM   4024  CD  GLU   259      51.942  19.420  60.313  1.00  0.00           C
ATOM   4025  OE1 GLU   259      51.484  20.564  60.527  1.00  0.00           O
ATOM   4026  OE2 GLU   259      52.079  18.957  59.151  1.00  0.00           O
ATOM   4027  C   GLU   259      50.407  18.590  64.235  1.00  0.00           C
ATOM   4028  O   GLU   259      51.089  17.843  64.849  1.00  0.00           O
ATOM   4029  N   HID   260      50.188  19.798  64.739  1.00  0.00           N
ATOM   4030  H   HID   260      49.870  20.519  64.107  1.00  0.00           H
ATOM   4031  CA  HID   260      50.318  20.190  66.168  1.00  0.00           C
ATOM   4032  HA  HID   260      50.124  21.262  66.138  1.00  0.00           H
ATOM   4033  CB  HID   260      49.166  19.691  67.083  1.00  0.00           C
ATOM   4034  HB2 HID   260      49.331  18.670  67.424  1.00  0.00           H
ATOM   4035  HB3 HID   260      49.252  20.213  68.036  1.00  0.00           H
ATOM   4036  CG  HID   260      47.740  19.915  66.533  1.00  0.00           C
ATOM   4037  ND1 HID   260      47.420  20.876  65.631  1.00  0.00           N
ATOM   4038  HD1 HID   260      48.035  21.529  65.166  1.00  0.00           H
ATOM   4039  CE1 HID   260      46.137  20.681  65.293  1.00  0.00           C
ATOM   4040  HE1 HID   260      45.566  21.346  64.660  1.00  0.00           H
ATOM   4041  NE2 HID   260      45.592  19.708  66.030  1.00  0.00           N
ATOM   4042  CD2 HID   260      46.637  19.161  66.813  1.00  0.00           C
ATOM   4043  HD2 HID   260      46.681  18.441  67.618  1.00  0.00           H
ATOM   4044  C   HID   260      51.711  20.015  66.702  1.00  0.00           C
ATOM   4045  O   HID   260      52.032  18.981  67.243  1.00  0.00           O
ATOM   4046  N   VAL   261      52.602  21.003  66.482  1.00  0.00           N
ATOM   4047  H   VAL   261      52.151  21.687  65.891  1.00  0.00           H
ATOM   4048  CA  VAL   261      54.100  20.989  66.657  1.00  0.00           C
ATOM   4049  HA  VAL   261      54.305  20.175  67.352  1.00  0.00           H
ATOM   4050  CB  VAL   261      54.902  20.692  65.327  1.00  0.00           C
ATOM   4051  HB  VAL   261      54.677  21.452  64.580  1.00  0.00           H
ATOM   4052  CG1 VAL   261      56.401  20.489  65.665  1.00  0.00           C
ATOM   4053 HG11 VAL   261      56.886  20.190  64.736  1.00  0.00           H
ATOM   4054 HG12 VAL   261      56.883  21.423  65.955  1.00  0.00           H
ATOM   4055 HG13 VAL   261      56.622  19.758  66.444  1.00  0.00           H
ATOM   4056  CG2 VAL   261      54.389  19.434  64.712  1.00  0.00           C
ATOM   4057 HG21 VAL   261      53.329  19.422  64.459  1.00  0.00           H
ATOM   4058 HG22 VAL   261      54.558  18.631  65.430  1.00  0.00           H
ATOM   4059 HG23 VAL   261      54.845  19.227  63.745  1.00  0.00           H
ATOM   4060  C   VAL   261      54.646  22.278  67.302  1.00  0.00           C
ATOM   4061  O   VAL   261      55.578  22.218  68.071  1.00  0.00           O
ATOM   4062  N   VAL   262      54.078  23.481  67.084  1.00  0.00           N
ATOM   4063  H   VAL   262      53.377  23.487  66.358  1.00  0.00           H
ATOM   4064  CA  VAL   262      54.609  24.761  67.682  1.00  0.00           C
ATOM   4065  HA  VAL   262      55.227  24.582  68.562  1.00  0.00           H
ATOM   4066  CB  VAL   262      55.398  25.454  66.592  1.00  0.00           C
ATOM   4067  HB  VAL   262      55.644  26.407  67.061  1.00  0.00           H
ATOM   4068  CG1 VAL   262      56.733  24.787  66.350  1.00  0.00           C
ATOM   4069 HG11 VAL   262      57.254  25.409  65.622  1.00  0.00           H
ATOM   4070 HG12 VAL   262      57.244  24.896  67.307  1.00  0.00           H
ATOM   4071 HG13 VAL   262      56.679  23.721  66.129  1.00  0.00           H
ATOM   4072  CG2 VAL   262      54.733  25.579  65.194  1.00  0.00           C
ATOM   4073 HG21 VAL   262      54.318  24.618  64.888  1.00  0.00           H
ATOM   4074 HG22 VAL   262      55.513  25.852  64.484  1.00  0.00           H
ATOM   4075 HG23 VAL   262      53.960  26.346  65.174  1.00  0.00           H
ATOM   4076  C   VAL   262      53.673  25.822  68.200  1.00  0.00           C
ATOM   4077  O   VAL   262      54.101  26.527  69.116  1.00  0.00           O
ATOM   4078  N   LEU   263      52.456  25.875  67.721  1.00  0.00           N
ATOM   4079  H   LEU   263      52.063  25.135  67.156  1.00  0.00           H
ATOM   4080  CA  LEU   263      51.438  26.792  68.379  1.00  0.00           C
ATOM   4081  HA  LEU   263      51.959  27.736  68.539  1.00  0.00           H
ATOM   4082  CB  LEU   263      50.215  26.828  67.516  1.00  0.00           C
ATOM   4083  HB2 LEU   263      49.796  25.827  67.401  1.00  0.00           H
ATOM   4084  HB3 LEU   263      49.497  27.434  68.068  1.00  0.00           H
ATOM   4085  CG  LEU   263      50.507  27.400  66.133  1.00  0.00           C
ATOM   4086  HG  LEU   263      51.286  26.830  65.627  1.00  0.00           H
ATOM   4087  CD1 LEU   263      49.317  27.408  65.159  1.00  0.00           C
ATOM   4088 HD11 LEU   263      49.633  27.677  64.149  1.00  0.00           H
ATOM   4089 HD12 LEU   263      48.605  28.143  65.533  1.00  0.00           H
ATOM   4090 HD13 LEU   263      48.780  26.460  65.174  1.00  0.00           H
ATOM   4091  CD2 LEU   263      51.094  28.799  66.205  1.00  0.00           C
ATOM   4092 HD21 LEU   263      50.433  29.496  66.719  1.00  0.00           H
ATOM   4093 HD22 LEU   263      52.107  28.804  66.608  1.00  0.00           H
ATOM   4094 HD23 LEU   263      51.269  29.115  65.177  1.00  0.00           H
ATOM   4095  C   LEU   263      51.156  26.188  69.817  1.00  0.00           C
ATOM   4096  O   LEU   263      50.776  25.031  69.938  1.00  0.00           O
ATOM   4097  N   PRO   264      51.248  26.970  70.930  1.00  0.00           N
ATOM   4098  CD  PRO   264      51.809  28.279  71.144  1.00  0.00           C
ATOM   4099  HD2 PRO   264      51.230  28.891  70.453  1.00  0.00           H
ATOM   4100  HD3 PRO   264      52.878  28.266  70.933  1.00  0.00           H
ATOM   4101  CG  PRO   264      51.547  28.724  72.598  1.00  0.00           C
ATOM   4102  HG2 PRO   264      50.681  29.388  72.601  1.00  0.00           H
ATOM   4103  HG3 PRO   264      52.394  29.273  73.009  1.00  0.00           H
ATOM   4104  CB  PRO   264      51.348  27.337  73.277  1.00  0.00           C
ATOM   4105  HB2 PRO   264      50.951  27.285  74.291  1.00  0.00           H
ATOM   4106  HB3 PRO   264      52.370  26.997  73.439  1.00  0.00           H
ATOM   4107  CA  PRO   264      50.701  26.475  72.259  1.00  0.00           C
ATOM   4108  HA  PRO   264      50.943  25.461  72.577  1.00  0.00           H
ATOM   4109  C   PRO   264      49.148  26.652  72.277  1.00  0.00           C
ATOM   4110  O   PRO   264      48.693  27.755  72.178  1.00  0.00           O
ATOM   4111  N   ARG   265      48.428  25.559  72.623  1.00  0.00           N
ATOM   4112  H   ARG   265      48.966  24.721  72.786  1.00  0.00           H
ATOM   4113  CA  ARG   265      46.929  25.514  72.566  1.00  0.00           C
ATOM   4114  HA  ARG   265      46.596  26.547  72.474  1.00  0.00           H
ATOM   4115  CB  ARG   265      46.365  24.612  71.375  1.00  0.00           C
ATOM   4116  HB2 ARG   265      46.227  23.583  71.706  1.00  0.00           H
ATOM   4117  HB3 ARG   265      45.363  25.002  71.195  1.00  0.00           H
ATOM   4118  CG  ARG   265      47.227  24.797  70.065  1.00  0.00           C
ATOM   4119  HG2 ARG   265      47.260  25.829  69.711  1.00  0.00           H
ATOM   4120  HG3 ARG   265      48.279  24.541  70.186  1.00  0.00           H
ATOM   4121  CD  ARG   265      46.996  23.902  68.896  1.00  0.00           C
ATOM   4122  HD2 ARG   265      46.101  24.211  68.355  1.00  0.00           H
ATOM   4123  HD3 ARG   265      47.756  24.004  68.121  1.00  0.00           H
ATOM   4124  NE  ARG   265      46.958  22.516  69.287  1.00  0.00           N
ATOM   4125  HE  ARG   265      47.848  22.141  69.583  1.00  0.00           H
ATOM   4126  CZ  ARG   265      45.989  21.612  69.319  1.00  0.00           C
ATOM   4127  NH1 ARG   265      44.775  21.966  68.912  1.00  0.00           N
ATOM   4128 HH11 ARG   265      44.593  22.859  68.477  1.00  0.00           H
ATOM   4129 HH12 ARG   265      43.985  21.337  68.845  1.00  0.00           H
ATOM   4130  NH2 ARG   265      46.166  20.427  69.772  1.00  0.00           N
ATOM   4131 HH21 ARG   265      47.102  20.340  70.141  1.00  0.00           H
ATOM   4132 HH22 ARG   265      45.453  19.714  69.720  1.00  0.00           H
ATOM   4133  C   ARG   265      46.400  25.202  73.960  1.00  0.00           C
ATOM   4134  O   ARG   265      46.666  24.121  74.511  1.00  0.00           O
ATOM   4135  N   THR   266      45.660  26.149  74.464  1.00  0.00           N
ATOM   4136  H   THR   266      45.328  26.918  73.899  1.00  0.00           H
ATOM   4137  CA  THR   266      44.917  26.020  75.722  1.00  0.00           C
ATOM   4138  HA  THR   266      45.505  25.642  76.558  1.00  0.00           H
ATOM   4139  CB  THR   266      44.193  27.213  76.230  1.00  0.00           C
ATOM   4140  HB  THR   266      43.888  27.071  77.266  1.00  0.00           H
ATOM   4141  CG2 THR   266      45.168  28.394  76.283  1.00  0.00           C
ATOM   4142 HG21 THR   266      45.361  28.828  75.301  1.00  0.00           H
ATOM   4143 HG22 THR   266      46.025  28.167  76.917  1.00  0.00           H
ATOM   4144 HG23 THR   266      44.679  29.159  76.885  1.00  0.00           H
ATOM   4145  OG1 THR   266      43.144  27.659  75.530  1.00  0.00           O
ATOM   4146  HG1 THR   266      43.433  28.006  74.683  1.00  0.00           H
ATOM   4147  C   THR   266      43.802  25.003  75.494  1.00  0.00           C
ATOM   4148  O   THR   266      43.402  24.686  74.360  1.00  0.00           O
ATOM   4149  N   LYS   267      43.079  24.624  76.573  1.00  0.00           N
ATOM   4150  H   LYS   267      43.538  24.778  77.460  1.00  0.00           H
ATOM   4151  CA  LYS   267      41.747  23.979  76.612  1.00  0.00           C
ATOM   4152  HA  LYS   267      41.967  23.041  76.101  1.00  0.00           H
ATOM   4153  CB  LYS   267      41.428  23.580  78.033  1.00  0.00           C
ATOM   4154  HB2 LYS   267      40.680  22.788  78.082  1.00  0.00           H
ATOM   4155  HB3 LYS   267      42.295  23.167  78.549  1.00  0.00           H
ATOM   4156  CG  LYS   267      40.863  24.817  78.889  1.00  0.00           C
ATOM   4157  HG2 LYS   267      41.551  25.634  78.675  1.00  0.00           H
ATOM   4158  HG3 LYS   267      39.818  25.042  78.673  1.00  0.00           H
ATOM   4159  CD  LYS   267      40.927  24.499  80.428  1.00  0.00           C
ATOM   4160  HD2 LYS   267      40.371  23.572  80.567  1.00  0.00           H
ATOM   4161  HD3 LYS   267      41.960  24.356  80.744  1.00  0.00           H
ATOM   4162  CE  LYS   267      40.451  25.692  81.272  1.00  0.00           C
ATOM   4163  HE2 LYS   267      41.100  26.543  81.069  1.00  0.00           H
ATOM   4164  HE3 LYS   267      39.446  25.954  80.939  1.00  0.00           H
ATOM   4165  NZ  LYS   267      40.533  25.337  82.760  1.00  0.00           N
ATOM   4166  HZ1 LYS   267      41.375  24.827  82.984  1.00  0.00           H
ATOM   4167  HZ2 LYS   267      39.750  24.771  83.053  1.00  0.00           H
ATOM   4168  HZ3 LYS   267      40.497  26.141  83.370  1.00  0.00           H
ATOM   4169  C   LYS   267      40.579  24.800  75.950  1.00  0.00           C
ATOM   4170  O   LYS   267      39.649  24.234  75.436  1.00  0.00           O
ATOM   4171  N   TYR   268      40.571  26.134  76.009  1.00  0.00           N
ATOM   4172  H   TYR   268      41.373  26.650  76.343  1.00  0.00           H
ATOM   4173  CA  TYR   268      39.620  27.000  75.363  1.00  0.00           C
ATOM   4174  HA  TYR   268      38.599  26.698  75.596  1.00  0.00           H
ATOM   4175  CB  TYR   268      39.641  28.466  75.821  1.00  0.00           C
ATOM   4176  HB2 TYR   268      40.405  28.955  75.217  1.00  0.00           H
ATOM   4177  HB3 TYR   268      38.758  29.044  75.551  1.00  0.00           H
ATOM   4178  CG  TYR   268      39.919  28.692  77.257  1.00  0.00           C
ATOM   4179  CD1 TYR   268      39.135  28.089  78.245  1.00  0.00           C
ATOM   4180  HD1 TYR   268      38.261  27.526  77.951  1.00  0.00           H
ATOM   4181  CE1 TYR   268      39.366  28.374  79.613  1.00  0.00           C
ATOM   4182  HE1 TYR   268      38.677  27.984  80.349  1.00  0.00           H
ATOM   4183  CZ  TYR   268      40.550  29.078  79.897  1.00  0.00           C
ATOM   4184  OH  TYR   268      40.898  29.402  81.116  1.00  0.00           O
ATOM   4185  HH  TYR   268      40.295  29.008  81.751  1.00  0.00           H
ATOM   4186  CE2 TYR   268      41.377  29.562  78.923  1.00  0.00           C
ATOM   4187  HE2 TYR   268      42.179  30.200  79.267  1.00  0.00           H
ATOM   4188  CD2 TYR   268      41.151  29.357  77.525  1.00  0.00           C
ATOM   4189  HD2 TYR   268      41.818  29.675  76.736  1.00  0.00           H
ATOM   4190  C   TYR   268      39.733  26.805  73.830  1.00  0.00           C
ATOM   4191  O   TYR   268      38.741  26.496  73.159  1.00  0.00           O
ATOM   4192  N   ASP   269      41.001  26.889  73.360  1.00  0.00           N
ATOM   4193  H   ASP   269      41.750  27.055  74.017  1.00  0.00           H
ATOM   4194  CA  ASP   269      41.387  26.589  71.930  1.00  0.00           C
ATOM   4195  HA  ASP   269      40.943  27.431  71.399  1.00  0.00           H
ATOM   4196  CB  ASP   269      42.869  26.719  71.690  1.00  0.00           C
ATOM   4197  HB2 ASP   269      43.395  25.916  72.205  1.00  0.00           H
ATOM   4198  HB3 ASP   269      42.979  26.512  70.625  1.00  0.00           H
ATOM   4199  CG  ASP   269      43.409  28.099  72.034  1.00  0.00           C
ATOM   4200  OD1 ASP   269      42.800  29.112  71.584  1.00  0.00           O
ATOM   4201  OD2 ASP   269      44.318  28.107  72.980  1.00  0.00           O
ATOM   4202  C   ASP   269      40.913  25.241  71.453  1.00  0.00           C
ATOM   4203  O   ASP   269      40.407  25.025  70.332  1.00  0.00           O
ATOM   4204  N   ILE   270      41.150  24.264  72.271  1.00  0.00           N
ATOM   4205  H   ILE   270      41.676  24.414  73.119  1.00  0.00           H
ATOM   4206  CA  ILE   270      40.729  22.912  72.001  1.00  0.00           C
ATOM   4207  HA  ILE   270      40.796  22.593  70.961  1.00  0.00           H
ATOM   4208  CB  ILE   270      41.692  21.894  72.774  1.00  0.00           C
ATOM   4209  HB  ILE   270      41.601  22.067  73.846  1.00  0.00           H
ATOM   4210  CG2 ILE   270      41.132  20.374  72.627  1.00  0.00           C
ATOM   4211 HG21 ILE   270      41.851  19.626  72.962  1.00  0.00           H
ATOM   4212 HG22 ILE   270      40.998  20.134  71.572  1.00  0.00           H
ATOM   4213 HG23 ILE   270      40.170  20.294  73.133  1.00  0.00           H
ATOM   4214  CG1 ILE   270      43.193  22.033  72.362  1.00  0.00           C
ATOM   4215 HG12 ILE   270      43.262  21.446  71.446  1.00  0.00           H
ATOM   4216 HG13 ILE   270      43.462  23.049  72.074  1.00  0.00           H
ATOM   4217  CD1 ILE   270      44.139  21.609  73.402  1.00  0.00           C
ATOM   4218 HD11 ILE   270      45.109  21.385  72.959  1.00  0.00           H
ATOM   4219 HD12 ILE   270      43.812  20.631  73.756  1.00  0.00           H
ATOM   4220 HD13 ILE   270      44.286  22.312  74.221  1.00  0.00           H
ATOM   4221  C   ILE   270      39.181  22.552  72.187  1.00  0.00           C
ATOM   4222  O   ILE   270      38.698  21.540  71.742  1.00  0.00           O
ATOM   4223  N   THR   271      38.401  23.433  72.797  1.00  0.00           N
ATOM   4224  H   THR   271      38.796  24.303  73.125  1.00  0.00           H
ATOM   4225  CA  THR   271      36.956  23.403  72.853  1.00  0.00           C
ATOM   4226  HA  THR   271      36.621  22.371  72.954  1.00  0.00           H
ATOM   4227  CB  THR   271      36.283  24.139  74.076  1.00  0.00           C
ATOM   4228  HB  THR   271      36.597  25.180  74.007  1.00  0.00           H
ATOM   4229  CG2 THR   271      34.789  24.109  74.054  1.00  0.00           C
ATOM   4230 HG21 THR   271      34.434  23.176  73.616  1.00  0.00           H
ATOM   4231 HG22 THR   271      34.426  24.877  73.369  1.00  0.00           H
ATOM   4232 HG23 THR   271      34.406  24.444  75.018  1.00  0.00           H
ATOM   4233  OG1 THR   271      36.792  23.580  75.247  1.00  0.00           O
ATOM   4234  HG1 THR   271      37.734  23.402  75.193  1.00  0.00           H
ATOM   4235  C   THR   271      36.383  23.910  71.476  1.00  0.00           C
ATOM   4236  O   THR   271      35.346  23.474  71.060  1.00  0.00           O
ATOM   4237  N   ILE   272      37.155  24.721  70.792  1.00  0.00           N
ATOM   4238  H   ILE   272      37.872  25.161  71.351  1.00  0.00           H
ATOM   4239  CA  ILE   272      36.791  25.333  69.459  1.00  0.00           C
ATOM   4240  HA  ILE   272      35.731  25.580  69.388  1.00  0.00           H
ATOM   4241  CB  ILE   272      37.551  26.671  69.267  1.00  0.00           C
ATOM   4242  HB  ILE   272      38.595  26.525  69.544  1.00  0.00           H
ATOM   4243  CG2 ILE   272      37.325  27.191  67.889  1.00  0.00           C
ATOM   4244 HG21 ILE   272      37.864  26.491  67.249  1.00  0.00           H
ATOM   4245 HG22 ILE   272      37.829  28.152  67.787  1.00  0.00           H
ATOM   4246 HG23 ILE   272      36.260  27.268  67.672  1.00  0.00           H
ATOM   4247  CG1 ILE   272      36.910  27.818  70.163  1.00  0.00           C
ATOM   4248 HG12 ILE   272      36.101  28.304  69.617  1.00  0.00           H
ATOM   4249 HG13 ILE   272      36.500  27.415  71.090  1.00  0.00           H
ATOM   4250  CD1 ILE   272      38.035  28.886  70.526  1.00  0.00           C
ATOM   4251 HD11 ILE   272      38.490  29.338  69.643  1.00  0.00           H
ATOM   4252 HD12 ILE   272      38.775  28.460  71.202  1.00  0.00           H
ATOM   4253 HD13 ILE   272      37.537  29.659  71.113  1.00  0.00           H
ATOM   4254  C   ILE   272      37.015  24.283  68.279  1.00  0.00           C
ATOM   4255  O   ILE   272      36.178  24.071  67.455  1.00  0.00           O
ATOM   4256  N   ASP   273      38.130  23.661  68.293  1.00  0.00           N
ATOM   4257  H   ASP   273      38.872  24.001  68.890  1.00  0.00           H
ATOM   4258  CA  ASP   273      38.503  22.567  67.363  1.00  0.00           C
ATOM   4259  HA  ASP   273      38.396  22.961  66.352  1.00  0.00           H
ATOM   4260  CB  ASP   273      39.960  22.164  67.644  1.00  0.00           C
ATOM   4261  HB2 ASP   273      40.569  23.068  67.648  1.00  0.00           H
ATOM   4262  HB3 ASP   273      40.111  21.614  68.572  1.00  0.00           H
ATOM   4263  CG  ASP   273      40.496  21.326  66.452  1.00  0.00           C
ATOM   4264  OD1 ASP   273      40.528  21.851  65.377  1.00  0.00           O
ATOM   4265  OD2 ASP   273      41.012  20.245  66.716  1.00  0.00           O
ATOM   4266  C   ASP   273      37.562  21.313  67.568  1.00  0.00           C
ATOM   4267  O   ASP   273      36.988  20.824  66.565  1.00  0.00           O
ATOM   4268  N   GLU   274      37.300  20.840  68.784  1.00  0.00           N
ATOM   4269  H   GLU   274      37.835  21.244  69.539  1.00  0.00           H
ATOM   4270  CA  GLU   274      36.399  19.722  69.060  1.00  0.00           C
ATOM   4271  HA  GLU   274      36.493  18.915  68.332  1.00  0.00           H
ATOM   4272  CB  GLU   274      36.699  19.258  70.498  1.00  0.00           C
ATOM   4273  HB2 GLU   274      36.646  20.089  71.201  1.00  0.00           H
ATOM   4274  HB3 GLU   274      36.006  18.507  70.877  1.00  0.00           H
ATOM   4275  CG  GLU   274      38.106  18.673  70.777  1.00  0.00           C
ATOM   4276  HG2 GLU   274      38.782  19.428  70.378  1.00  0.00           H
ATOM   4277  HG3 GLU   274      38.341  18.680  71.842  1.00  0.00           H
ATOM   4278  CD  GLU   274      38.380  17.354  70.068  1.00  0.00           C
ATOM   4279  OE1 GLU   274      37.777  17.016  69.063  1.00  0.00           O
ATOM   4280  OE2 GLU   274      39.245  16.579  70.523  1.00  0.00           O
ATOM   4281  C   GLU   274      34.891  20.012  68.919  1.00  0.00           C
ATOM   4282  O   GLU   274      34.071  19.128  68.704  1.00  0.00           O
ATOM   4283  N   GLU   275      34.535  21.334  68.897  1.00  0.00           N
ATOM   4284  H   GLU   275      35.277  21.999  69.063  1.00  0.00           H
ATOM   4285  CA  GLU   275      33.268  21.813  68.470  1.00  0.00           C
ATOM   4286  HA  GLU   275      32.558  20.994  68.583  1.00  0.00           H
ATOM   4287  CB  GLU   275      32.797  22.910  69.445  1.00  0.00           C
ATOM   4288  HB2 GLU   275      33.028  22.467  70.415  1.00  0.00           H
ATOM   4289  HB3 GLU   275      33.401  23.816  69.429  1.00  0.00           H
ATOM   4290  CG  GLU   275      31.387  23.513  69.251  1.00  0.00           C
ATOM   4291  HG2 GLU   275      31.397  24.447  69.812  1.00  0.00           H
ATOM   4292  HG3 GLU   275      31.287  23.696  68.181  1.00  0.00           H
ATOM   4293  CD  GLU   275      30.183  22.653  69.710  1.00  0.00           C
ATOM   4294  OE1 GLU   275      29.129  22.554  68.994  1.00  0.00           O
ATOM   4295  OE2 GLU   275      30.329  22.000  70.712  1.00  0.00           O
ATOM   4296  C   GLU   275      33.202  22.168  67.020  1.00  0.00           C
ATOM   4297  O   GLU   275      32.107  22.208  66.528  1.00  0.00           O
ATOM   4298  N   SER   276      34.292  22.428  66.299  1.00  0.00           N
ATOM   4299  H   SER   276      35.119  22.631  66.842  1.00  0.00           H
ATOM   4300  CA  SER   276      34.342  22.648  64.839  1.00  0.00           C
ATOM   4301  HA  SER   276      33.629  23.413  64.532  1.00  0.00           H
ATOM   4302  CB  SER   276      35.668  23.258  64.295  1.00  0.00           C
ATOM   4303  HB2 SER   276      35.541  23.686  63.301  1.00  0.00           H
ATOM   4304  HB3 SER   276      36.010  24.065  64.943  1.00  0.00           H
ATOM   4305  OG  SER   276      36.624  22.260  64.411  1.00  0.00           O
ATOM   4306  HG  SER   276      36.625  21.801  65.255  1.00  0.00           H
ATOM   4307  C   SER   276      34.088  21.357  64.139  1.00  0.00           C
ATOM   4308  O   SER   276      34.452  20.270  64.582  1.00  0.00           O
ATOM   4309  N   PRO   277      33.401  21.451  62.971  1.00  0.00           N
ATOM   4310  CD  PRO   277      32.707  22.630  62.557  1.00  0.00           C
ATOM   4311  HD2 PRO   277      33.456  23.394  62.342  1.00  0.00           H
ATOM   4312  HD3 PRO   277      31.947  22.917  63.284  1.00  0.00           H
ATOM   4313  CG  PRO   277      31.823  22.126  61.416  1.00  0.00           C
ATOM   4314  HG2 PRO   277      31.753  22.877  60.630  1.00  0.00           H
ATOM   4315  HG3 PRO   277      30.844  21.843  61.802  1.00  0.00           H
ATOM   4316  CB  PRO   277      32.507  20.848  60.926  1.00  0.00           C
ATOM   4317  HB2 PRO   277      33.358  21.212  60.352  1.00  0.00           H
ATOM   4318  HB3 PRO   277      31.957  20.136  60.310  1.00  0.00           H
ATOM   4319  CA  PRO   277      33.048  20.245  62.152  1.00  0.00           C
ATOM   4320  HA  PRO   277      32.358  19.583  62.675  1.00  0.00           H
ATOM   4321  C   PRO   277      34.313  19.449  61.696  1.00  0.00           C
ATOM   4322  O   PRO   277      34.110  18.240  61.508  1.00  0.00           O
ATOM   4323  N   ARG   278      35.470  20.018  61.438  1.00  0.00           N
ATOM   4324  H   ARG   278      35.413  21.016  61.585  1.00  0.00           H
ATOM   4325  CA  ARG   278      36.699  19.349  61.043  1.00  0.00           C
ATOM   4326  HA  ARG   278      36.549  18.271  60.996  1.00  0.00           H
ATOM   4327  CB  ARG   278      37.310  19.908  59.692  1.00  0.00           C
ATOM   4328  HB2 ARG   278      37.366  20.995  59.645  1.00  0.00           H
ATOM   4329  HB3 ARG   278      38.309  19.480  59.617  1.00  0.00           H
ATOM   4330  CG  ARG   278      36.488  19.452  58.473  1.00  0.00           C
ATOM   4331  HG2 ARG   278      36.776  18.410  58.339  1.00  0.00           H
ATOM   4332  HG3 ARG   278      35.413  19.609  58.571  1.00  0.00           H
ATOM   4333  CD  ARG   278      36.884  20.159  57.218  1.00  0.00           C
ATOM   4334  HD2 ARG   278      36.486  21.170  57.312  1.00  0.00           H
ATOM   4335  HD3 ARG   278      37.970  20.190  57.127  1.00  0.00           H
ATOM   4336  NE  ARG   278      36.349  19.614  55.888  1.00  0.00           N
ATOM   4337  HE  ARG   278      36.827  18.774  55.595  1.00  0.00           H
ATOM   4338  CZ  ARG   278      35.242  20.005  55.250  1.00  0.00           C
ATOM   4339  NH1 ARG   278      34.538  21.057  55.579  1.00  0.00           N
ATOM   4340 HH11 ARG   278      34.785  21.498  56.453  1.00  0.00           H
ATOM   4341 HH12 ARG   278      33.787  21.347  54.970  1.00  0.00           H
ATOM   4342  NH2 ARG   278      34.893  19.226  54.225  1.00  0.00           N
ATOM   4343 HH21 ARG   278      35.389  18.408  53.902  1.00  0.00           H
ATOM   4344 HH22 ARG   278      34.102  19.463  53.644  1.00  0.00           H
ATOM   4345  C   ARG   278      37.699  19.609  62.186  1.00  0.00           C
ATOM   4346  O   ARG   278      38.482  20.547  62.068  1.00  0.00           O
ATOM   4347  N   PRO   279      37.891  18.712  63.270  1.00  0.00           N
ATOM   4348  CD  PRO   279      36.849  17.875  63.780  1.00  0.00           C
ATOM   4349  HD2 PRO   279      37.013  16.888  63.348  1.00  0.00           H
ATOM   4350  HD3 PRO   279      35.915  18.375  63.523  1.00  0.00           H
ATOM   4351  CG  PRO   279      37.037  17.840  65.310  1.00  0.00           C
ATOM   4352  HG2 PRO   279      36.749  16.915  65.808  1.00  0.00           H
ATOM   4353  HG3 PRO   279      36.606  18.714  65.796  1.00  0.00           H
ATOM   4354  CB  PRO   279      38.510  17.960  65.436  1.00  0.00           C
ATOM   4355  HB2 PRO   279      39.045  17.029  65.253  1.00  0.00           H
ATOM   4356  HB3 PRO   279      38.614  18.450  66.404  1.00  0.00           H
ATOM   4357  CA  PRO   279      38.916  18.940  64.306  1.00  0.00           C
ATOM   4358  HA  PRO   279      38.829  19.989  64.591  1.00  0.00           H
ATOM   4359  C   PRO   279      40.238  18.619  63.659  1.00  0.00           C
ATOM   4360  O   PRO   279      40.409  17.793  62.766  1.00  0.00           O
ATOM   4361  N   GLY   280      41.330  19.243  64.107  1.00  0.00           N
ATOM   4362  H   GLY   280      41.214  19.989  64.777  1.00  0.00           H
ATOM   4363  CA  GLY   280      42.659  19.069  63.509  1.00  0.00           C
ATOM   4364  HA2 GLY   280      43.451  19.381  64.189  1.00  0.00           H
ATOM   4365  HA3 GLY   280      42.789  18.032  63.201  1.00  0.00           H
ATOM   4366  C   GLY   280      42.868  19.848  62.232  1.00  0.00           C
ATOM   4367  O   GLY   280      43.811  19.527  61.601  1.00  0.00           O
ATOM   4368  N   GLN   281      42.069  20.833  61.810  1.00  0.00           N
ATOM   4369  H   GLN   281      41.511  21.244  62.544  1.00  0.00           H
ATOM   4370  CA  GLN   281      42.205  21.611  60.602  1.00  0.00           C
ATOM   4371  HA  GLN   281      43.256  21.520  60.327  1.00  0.00           H
ATOM   4372  CB  GLN   281      41.307  21.021  59.448  1.00  0.00           C
ATOM   4373  HB2 GLN   281      40.294  21.376  59.639  1.00  0.00           H
ATOM   4374  HB3 GLN   281      41.687  21.597  58.604  1.00  0.00           H
ATOM   4375  CG  GLN   281      41.245  19.472  59.229  1.00  0.00           C
ATOM   4376  HG2 GLN   281      42.240  19.053  59.076  1.00  0.00           H
ATOM   4377  HG3 GLN   281      40.767  19.038  60.106  1.00  0.00           H
ATOM   4378  CD  GLN   281      40.506  19.046  57.963  1.00  0.00           C
ATOM   4379  OE1 GLN   281      40.420  19.766  56.966  1.00  0.00           O
ATOM   4380  NE2 GLN   281      39.945  17.830  57.965  1.00  0.00           N
ATOM   4381 HE21 GLN   281      39.477  17.561  57.112  1.00  0.00           H
ATOM   4382 HE22 GLN   281      39.907  17.315  58.833  1.00  0.00           H
ATOM   4383  C   GLN   281      41.927  23.059  60.875  1.00  0.00           C
ATOM   4384  O   GLN   281      41.311  23.421  61.867  1.00  0.00           O
ATOM   4385  N   GLN   282      42.584  23.951  60.075  1.00  0.00           N
ATOM   4386  H   GLN   282      43.220  23.554  59.398  1.00  0.00           H
ATOM   4387  CA  GLN   282      42.579  25.409  60.206  1.00  0.00           C
ATOM   4388  HA  GLN   282      43.208  25.792  59.401  1.00  0.00           H
ATOM   4389  CB  GLN   282      41.167  25.951  59.947  1.00  0.00           C
ATOM   4390  HB2 GLN   282      40.490  25.470  60.651  1.00  0.00           H
ATOM   4391  HB3 GLN   282      41.193  27.010  60.206  1.00  0.00           H
ATOM   4392  CG  GLN   282      40.544  25.728  58.566  1.00  0.00           C
ATOM   4393  HG2 GLN   282      40.282  24.671  58.502  1.00  0.00           H
ATOM   4394  HG3 GLN   282      39.633  26.325  58.559  1.00  0.00           H
ATOM   4395  CD  GLN   282      41.506  26.246  57.509  1.00  0.00           C
ATOM   4396  OE1 GLN   282      42.171  25.527  56.822  1.00  0.00           O
ATOM   4397  NE2 GLN   282      41.630  27.577  57.267  1.00  0.00           N
ATOM   4398 HE21 GLN   282      42.321  27.899  56.605  1.00  0.00           H
ATOM   4399 HE22 GLN   282      40.999  28.127  57.832  1.00  0.00           H
ATOM   4400  C   GLN   282      43.184  25.906  61.482  1.00  0.00           C
ATOM   4401  O   GLN   282      42.611  26.765  62.156  1.00  0.00           O
ATOM   4402  N   THR   283      44.253  25.253  61.903  1.00  0.00           N
ATOM   4403  H   THR   283      44.518  24.453  61.347  1.00  0.00           H
ATOM   4404  CA  THR   283      44.810  25.385  63.304  1.00  0.00           C
ATOM   4405  HA  THR   283      43.972  25.219  63.979  1.00  0.00           H
ATOM   4406  CB  THR   283      45.908  24.362  63.551  1.00  0.00           C
ATOM   4407  HB  THR   283      46.701  24.468  62.810  1.00  0.00           H
ATOM   4408  CG2 THR   283      46.472  24.563  65.009  1.00  0.00           C
ATOM   4409 HG21 THR   283      47.349  23.920  65.070  1.00  0.00           H
ATOM   4410 HG22 THR   283      45.720  24.277  65.744  1.00  0.00           H
ATOM   4411 HG23 THR   283      46.852  25.578  65.133  1.00  0.00           H
ATOM   4412  OG1 THR   283      45.452  23.061  63.355  1.00  0.00           O
ATOM   4413  HG1 THR   283      45.530  22.839  62.424  1.00  0.00           H
ATOM   4414  C   THR   283      45.412  26.821  63.393  1.00  0.00           C
ATOM   4415  O   THR   283      45.026  27.467  64.319  1.00  0.00           O
ATOM   4416  N   PHE   284      46.206  27.307  62.421  1.00  0.00           N
ATOM   4417  H   PHE   284      46.698  26.751  61.737  1.00  0.00           H
ATOM   4418  CA  PHE   284      46.709  28.675  62.559  1.00  0.00           C
ATOM   4419  HA  PHE   284      47.057  28.834  63.580  1.00  0.00           H
ATOM   4420  CB  PHE   284      47.986  28.804  61.691  1.00  0.00           C
ATOM   4421  HB2 PHE   284      48.650  27.979  61.945  1.00  0.00           H
ATOM   4422  HB3 PHE   284      47.608  28.658  60.679  1.00  0.00           H
ATOM   4423  CG  PHE   284      48.732  30.133  61.896  1.00  0.00           C
ATOM   4424  CD1 PHE   284      49.213  30.483  63.107  1.00  0.00           C
ATOM   4425  HD1 PHE   284      49.089  29.790  63.926  1.00  0.00           H
ATOM   4426  CE1 PHE   284      49.953  31.652  63.380  1.00  0.00           C
ATOM   4427  HE1 PHE   284      50.337  31.846  64.371  1.00  0.00           H
ATOM   4428  CZ  PHE   284      50.030  32.593  62.351  1.00  0.00           C
ATOM   4429  HZ  PHE   284      50.558  33.507  62.579  1.00  0.00           H
ATOM   4430  CE2 PHE   284      49.500  32.248  61.031  1.00  0.00           C
ATOM   4431  HE2 PHE   284      49.617  32.969  60.235  1.00  0.00           H
ATOM   4432  CD2 PHE   284      48.877  30.998  60.793  1.00  0.00           C
ATOM   4433  HD2 PHE   284      48.485  30.798  59.807  1.00  0.00           H
ATOM   4434  C   PHE   284      45.581  29.707  62.464  1.00  0.00           C
ATOM   4435  O   PHE   284      45.683  30.708  63.168  1.00  0.00           O
ATOM   4436  N   GLU   285      44.658  29.561  61.553  1.00  0.00           N
ATOM   4437  H   GLU   285      44.815  28.888  60.816  1.00  0.00           H
ATOM   4438  CA  GLU   285      43.359  30.219  61.568  1.00  0.00           C
ATOM   4439  HA  GLU   285      43.653  31.242  61.331  1.00  0.00           H
ATOM   4440  CB  GLU   285      42.514  29.806  60.367  1.00  0.00           C
ATOM   4441  HB2 GLU   285      43.156  30.013  59.511  1.00  0.00           H
ATOM   4442  HB3 GLU   285      42.207  28.768  60.501  1.00  0.00           H
ATOM   4443  CG  GLU   285      41.161  30.591  60.177  1.00  0.00           C
ATOM   4444  HG2 GLU   285      41.089  31.404  60.899  1.00  0.00           H
ATOM   4445  HG3 GLU   285      41.212  31.198  59.274  1.00  0.00           H
ATOM   4446  CD  GLU   285      39.876  29.751  59.895  1.00  0.00           C
ATOM   4447  OE1 GLU   285      39.910  29.180  58.805  1.00  0.00           O
ATOM   4448  OE2 GLU   285      38.936  29.680  60.737  1.00  0.00           O
ATOM   4449  C   GLU   285      42.621  30.238  62.903  1.00  0.00           C
ATOM   4450  O   GLU   285      42.244  31.276  63.381  1.00  0.00           O
ATOM   4451  N   LYS   286      42.404  29.115  63.626  1.00  0.00           N
ATOM   4452  H   LYS   286      42.649  28.213  63.243  1.00  0.00           H
ATOM   4453  CA  LYS   286      41.753  29.084  64.918  1.00  0.00           C
ATOM   4454  HA  LYS   286      40.874  29.725  64.967  1.00  0.00           H
ATOM   4455  CB  LYS   286      41.349  27.683  65.309  1.00  0.00           C
ATOM   4456  HB2 LYS   286      42.214  27.026  65.218  1.00  0.00           H
ATOM   4457  HB3 LYS   286      41.023  27.693  66.349  1.00  0.00           H
ATOM   4458  CG  LYS   286      40.175  27.005  64.537  1.00  0.00           C
ATOM   4459  HG2 LYS   286      39.214  27.399  64.865  1.00  0.00           H
ATOM   4460  HG3 LYS   286      40.165  27.290  63.485  1.00  0.00           H
ATOM   4461  CD  LYS   286      40.236  25.449  64.733  1.00  0.00           C
ATOM   4462  HD2 LYS   286      41.184  25.114  64.315  1.00  0.00           H
ATOM   4463  HD3 LYS   286      40.155  25.128  65.771  1.00  0.00           H
ATOM   4464  CE  LYS   286      39.034  24.933  63.948  1.00  0.00           C
ATOM   4465  HE2 LYS   286      38.191  25.195  64.587  1.00  0.00           H
ATOM   4466  HE3 LYS   286      38.937  25.423  62.979  1.00  0.00           H
ATOM   4467  NZ  LYS   286      39.150  23.471  63.695  1.00  0.00           N
ATOM   4468  HZ1 LYS   286      38.222  23.096  63.564  1.00  0.00           H
ATOM   4469  HZ2 LYS   286      39.499  22.869  64.427  1.00  0.00           H
ATOM   4470  HZ3 LYS   286      39.741  23.176  62.931  1.00  0.00           H
ATOM   4471  C   LYS   286      42.673  29.756  65.981  1.00  0.00           C
ATOM   4472  O   LYS   286      42.189  30.522  66.805  1.00  0.00           O
ATOM   4473  N   MET   287      43.952  29.482  66.022  1.00  0.00           N
ATOM   4474  H   MET   287      44.268  28.758  65.392  1.00  0.00           H
ATOM   4475  CA  MET   287      44.935  30.108  66.922  1.00  0.00           C
ATOM   4476  HA  MET   287      44.550  30.120  67.942  1.00  0.00           H
ATOM   4477  CB  MET   287      46.233  29.316  66.932  1.00  0.00           C
ATOM   4478  HB2 MET   287      46.516  29.335  65.880  1.00  0.00           H
ATOM   4479  HB3 MET   287      47.002  29.777  67.551  1.00  0.00           H
ATOM   4480  CG  MET   287      46.166  27.853  67.465  1.00  0.00           C
ATOM   4481  HG2 MET   287      45.709  27.237  66.691  1.00  0.00           H
ATOM   4482  HG3 MET   287      47.198  27.550  67.638  1.00  0.00           H
ATOM   4483  SD  MET   287      45.308  27.766  69.057  1.00  0.00           S
ATOM   4484  CE  MET   287      46.480  28.832  70.042  1.00  0.00           C
ATOM   4485  HE1 MET   287      46.484  28.544  71.093  1.00  0.00           H
ATOM   4486  HE2 MET   287      47.506  28.720  69.691  1.00  0.00           H
ATOM   4487  HE3 MET   287      46.016  29.817  70.002  1.00  0.00           H
ATOM   4488  C   MET   287      45.276  31.582  66.707  1.00  0.00           C
ATOM   4489  O   MET   287      45.882  32.068  67.636  1.00  0.00           O
ATOM   4490  N   SER   288      44.973  32.214  65.524  1.00  0.00           N
ATOM   4491  H   SER   288      44.730  31.663  64.714  1.00  0.00           H
ATOM   4492  CA  SER   288      45.585  33.497  65.328  1.00  0.00           C
ATOM   4493  HA  SER   288      45.754  33.966  66.298  1.00  0.00           H
ATOM   4494  CB  SER   288      46.909  33.426  64.515  1.00  0.00           C
ATOM   4495  HB2 SER   288      47.441  34.368  64.656  1.00  0.00           H
ATOM   4496  HB3 SER   288      47.516  32.633  64.953  1.00  0.00           H
ATOM   4497  OG  SER   288      46.649  33.244  63.133  1.00  0.00           O
ATOM   4498  HG  SER   288      46.424  32.311  63.093  1.00  0.00           H
ATOM   4499  C   SER   288      44.548  34.450  64.715  1.00  0.00           C
ATOM   4500  O   SER   288      44.687  35.672  64.699  1.00  0.00           O
ATOM   4501  N   SER   289      43.418  33.961  64.091  1.00  0.00           N
ATOM   4502  H   SER   289      43.310  32.957  64.088  1.00  0.00           H
ATOM   4503  CA  SER   289      42.424  34.787  63.503  1.00  0.00           C
ATOM   4504  HA  SER   289      42.984  35.563  62.983  1.00  0.00           H
ATOM   4505  CB  SER   289      41.472  34.074  62.566  1.00  0.00           C
ATOM   4506  HB2 SER   289      42.047  33.531  61.816  1.00  0.00           H
ATOM   4507  HB3 SER   289      40.912  33.316  63.112  1.00  0.00           H
ATOM   4508  OG  SER   289      40.549  34.954  61.897  1.00  0.00           O
ATOM   4509  HG  SER   289      40.080  34.380  61.288  1.00  0.00           H
ATOM   4510  C   SER   289      41.608  35.513  64.570  1.00  0.00           C
ATOM   4511  O   SER   289      41.304  34.968  65.600  1.00  0.00           O
ATOM   4512  N   GLY   290      41.330  36.825  64.307  1.00  0.00           N
ATOM   4513  H   GLY   290      41.826  37.264  63.545  1.00  0.00           H
ATOM   4514  CA  GLY   290      40.527  37.629  65.217  1.00  0.00           C
ATOM   4515  HA2 GLY   290      41.064  37.687  66.165  1.00  0.00           H
ATOM   4516  HA3 GLY   290      40.619  38.670  64.906  1.00  0.00           H
ATOM   4517  C   GLY   290      39.032  37.111  65.305  1.00  0.00           C
ATOM   4518  O   GLY   290      38.379  37.485  66.239  1.00  0.00           O
ATOM   4519  N   TYR   291      38.615  36.203  64.490  1.00  0.00           N
ATOM   4520  H   TYR   291      39.245  35.896  63.763  1.00  0.00           H
ATOM   4521  CA  TYR   291      37.216  35.708  64.440  1.00  0.00           C
ATOM   4522  HA  TYR   291      36.565  36.548  64.197  1.00  0.00           H
ATOM   4523  CB  TYR   291      37.011  34.675  63.310  1.00  0.00           C
ATOM   4524  HB2 TYR   291      37.373  35.187  62.419  1.00  0.00           H
ATOM   4525  HB3 TYR   291      37.533  33.762  63.598  1.00  0.00           H
ATOM   4526  CG  TYR   291      35.584  34.302  62.971  1.00  0.00           C
ATOM   4527  CD1 TYR   291      34.894  35.177  62.093  1.00  0.00           C
ATOM   4528  HD1 TYR   291      35.379  36.064  61.711  1.00  0.00           H
ATOM   4529  CE1 TYR   291      33.557  34.893  61.698  1.00  0.00           C
ATOM   4530  HE1 TYR   291      33.076  35.447  60.907  1.00  0.00           H
ATOM   4531  CZ  TYR   291      32.940  33.784  62.311  1.00  0.00           C
ATOM   4532  OH  TYR   291      31.713  33.437  62.081  1.00  0.00           O
ATOM   4533  HH  TYR   291      31.854  32.523  61.825  1.00  0.00           H
ATOM   4534  CE2 TYR   291      33.659  32.927  63.168  1.00  0.00           C
ATOM   4535  HE2 TYR   291      33.226  32.015  63.553  1.00  0.00           H
ATOM   4536  CD2 TYR   291      34.968  33.189  63.492  1.00  0.00           C
ATOM   4537  HD2 TYR   291      35.516  32.483  64.100  1.00  0.00           H
ATOM   4538  C   TYR   291      36.669  35.108  65.806  1.00  0.00           C
ATOM   4539  O   TYR   291      35.471  35.217  66.133  1.00  0.00           O
ATOM   4540  N   TYR   292      37.601  34.435  66.502  1.00  0.00           N
ATOM   4541  H   TYR   292      38.481  34.390  66.010  1.00  0.00           H
ATOM   4542  CA  TYR   292      37.482  33.549  67.615  1.00  0.00           C
ATOM   4543  HA  TYR   292      36.459  33.174  67.575  1.00  0.00           H
ATOM   4544  CB  TYR   292      38.433  32.431  67.526  1.00  0.00           C
ATOM   4545  HB2 TYR   292      39.461  32.791  67.566  1.00  0.00           H
ATOM   4546  HB3 TYR   292      38.383  31.808  68.420  1.00  0.00           H
ATOM   4547  CG  TYR   292      38.186  31.558  66.352  1.00  0.00           C
ATOM   4548  CD1 TYR   292      37.247  30.499  66.426  1.00  0.00           C
ATOM   4549  HD1 TYR   292      36.640  30.358  67.308  1.00  0.00           H
ATOM   4550  CE1 TYR   292      36.956  29.694  65.318  1.00  0.00           C
ATOM   4551  HE1 TYR   292      36.246  28.889  65.435  1.00  0.00           H
ATOM   4552  CZ  TYR   292      37.721  29.920  64.121  1.00  0.00           C
ATOM   4553  OH  TYR   292      37.451  29.196  63.016  1.00  0.00           O
ATOM   4554  HH  TYR   292      38.005  29.397  62.257  1.00  0.00           H
ATOM   4555  CE2 TYR   292      38.687  30.998  64.039  1.00  0.00           C
ATOM   4556  HE2 TYR   292      39.305  31.183  63.174  1.00  0.00           H
ATOM   4557  CD2 TYR   292      38.890  31.799  65.145  1.00  0.00           C
ATOM   4558  HD2 TYR   292      39.776  32.415  65.116  1.00  0.00           H
ATOM   4559  C   TYR   292      37.468  34.255  68.985  1.00  0.00           C
ATOM   4560  O   TYR   292      37.173  33.677  70.021  1.00  0.00           O
ATOM   4561  N   LEU   293      37.915  35.480  69.042  1.00  0.00           N
ATOM   4562  H   LEU   293      38.145  35.904  68.155  1.00  0.00           H
ATOM   4563  CA  LEU   293      38.511  36.052  70.252  1.00  0.00           C
ATOM   4564  HA  LEU   293      39.135  35.232  70.609  1.00  0.00           H
ATOM   4565  CB  LEU   293      39.293  37.308  69.909  1.00  0.00           C
ATOM   4566  HB2 LEU   293      38.629  38.067  69.493  1.00  0.00           H
ATOM   4567  HB3 LEU   293      39.625  37.831  70.805  1.00  0.00           H
ATOM   4568  CG  LEU   293      40.538  37.075  68.978  1.00  0.00           C
ATOM   4569  HG  LEU   293      40.132  36.703  68.037  1.00  0.00           H
ATOM   4570  CD1 LEU   293      41.112  38.459  68.730  1.00  0.00           C
ATOM   4571 HD11 LEU   293      40.301  39.099  68.384  1.00  0.00           H
ATOM   4572 HD12 LEU   293      41.975  38.520  68.067  1.00  0.00           H
ATOM   4573 HD13 LEU   293      41.454  38.911  69.662  1.00  0.00           H
ATOM   4574  CD2 LEU   293      41.604  36.194  69.519  1.00  0.00           C
ATOM   4575 HD21 LEU   293      42.333  36.004  68.731  1.00  0.00           H
ATOM   4576 HD22 LEU   293      42.071  36.527  70.445  1.00  0.00           H
ATOM   4577 HD23 LEU   293      41.284  35.170  69.714  1.00  0.00           H
ATOM   4578  C   LEU   293      37.432  36.249  71.328  1.00  0.00           C
ATOM   4579  O   LEU   293      37.679  36.018  72.487  1.00  0.00           O
ATOM   4580  N   GLY   294      36.251  36.682  70.840  1.00  0.00           N
ATOM   4581  H   GLY   294      36.136  36.878  69.855  1.00  0.00           H
ATOM   4582  CA  GLY   294      35.067  36.771  71.648  1.00  0.00           C
ATOM   4583  HA2 GLY   294      35.106  37.539  72.422  1.00  0.00           H
ATOM   4584  HA3 GLY   294      34.241  37.049  70.995  1.00  0.00           H
ATOM   4585  C   GLY   294      34.618  35.442  72.328  1.00  0.00           C
ATOM   4586  O   GLY   294      34.013  35.402  73.380  1.00  0.00           O
ATOM   4587  N   GLU   295      35.030  34.306  71.805  1.00  0.00           N
ATOM   4588  H   GLU   295      35.643  34.363  71.004  1.00  0.00           H
ATOM   4589  CA  GLU   295      34.749  32.972  72.302  1.00  0.00           C
ATOM   4590  HA  GLU   295      33.773  33.038  72.781  1.00  0.00           H
ATOM   4591  CB  GLU   295      34.507  32.001  71.219  1.00  0.00           C
ATOM   4592  HB2 GLU   295      33.783  32.406  70.513  1.00  0.00           H
ATOM   4593  HB3 GLU   295      35.464  31.997  70.698  1.00  0.00           H
ATOM   4594  CG  GLU   295      34.279  30.512  71.444  1.00  0.00           C
ATOM   4595  HG2 GLU   295      34.345  30.043  70.462  1.00  0.00           H
ATOM   4596  HG3 GLU   295      35.013  30.093  72.132  1.00  0.00           H
ATOM   4597  CD  GLU   295      32.971  30.149  72.207  1.00  0.00           C
ATOM   4598  OE1 GLU   295      32.120  31.061  72.447  1.00  0.00           O
ATOM   4599  OE2 GLU   295      32.783  28.971  72.544  1.00  0.00           O
ATOM   4600  C   GLU   295      35.699  32.473  73.428  1.00  0.00           C
ATOM   4601  O   GLU   295      35.321  31.967  74.442  1.00  0.00           O
ATOM   4602  N   ILE   296      37.026  32.559  73.167  1.00  0.00           N
ATOM   4603  H   ILE   296      37.242  32.813  72.214  1.00  0.00           H
ATOM   4604  CA  ILE   296      38.102  32.239  74.085  1.00  0.00           C
ATOM   4605  HA  ILE   296      37.861  31.223  74.396  1.00  0.00           H
ATOM   4606  CB  ILE   296      39.512  32.447  73.415  1.00  0.00           C
ATOM   4607  HB  ILE   296      39.604  33.509  73.190  1.00  0.00           H
ATOM   4608  CG2 ILE   296      40.633  32.109  74.438  1.00  0.00           C
ATOM   4609 HG21 ILE   296      40.468  31.207  75.027  1.00  0.00           H
ATOM   4610 HG22 ILE   296      40.851  32.959  75.087  1.00  0.00           H
ATOM   4611 HG23 ILE   296      41.526  31.905  73.846  1.00  0.00           H
ATOM   4612  CG1 ILE   296      39.598  31.750  72.025  1.00  0.00           C
ATOM   4613 HG12 ILE   296      39.582  30.677  72.221  1.00  0.00           H
ATOM   4614 HG13 ILE   296      38.752  32.067  71.416  1.00  0.00           H
ATOM   4615  CD1 ILE   296      40.894  32.079  71.303  1.00  0.00           C
ATOM   4616 HD11 ILE   296      40.944  33.155  71.134  1.00  0.00           H
ATOM   4617 HD12 ILE   296      40.835  31.693  70.285  1.00  0.00           H
ATOM   4618 HD13 ILE   296      41.782  31.572  71.678  1.00  0.00           H
ATOM   4619  C   ILE   296      38.014  33.097  75.333  1.00  0.00           C
ATOM   4620  O   ILE   296      38.253  32.661  76.449  1.00  0.00           O
ATOM   4621  N   LEU   297      37.492  34.294  75.158  1.00  0.00           N
ATOM   4622  H   LEU   297      37.658  34.787  74.293  1.00  0.00           H
ATOM   4623  CA  LEU   297      37.127  35.141  76.303  1.00  0.00           C
ATOM   4624  HA  LEU   297      37.928  35.220  77.037  1.00  0.00           H
ATOM   4625  CB  LEU   297      36.805  36.591  75.821  1.00  0.00           C
ATOM   4626  HB2 LEU   297      37.766  37.006  75.517  1.00  0.00           H
ATOM   4627  HB3 LEU   297      36.133  36.482  74.970  1.00  0.00           H
ATOM   4628  CG  LEU   297      36.155  37.605  76.761  1.00  0.00           C
ATOM   4629  HG  LEU   297      35.298  37.213  77.308  1.00  0.00           H
ATOM   4630  CD1 LEU   297      37.195  38.172  77.753  1.00  0.00           C
ATOM   4631 HD11 LEU   297      37.737  37.393  78.289  1.00  0.00           H
ATOM   4632 HD12 LEU   297      36.660  38.827  78.440  1.00  0.00           H
ATOM   4633 HD13 LEU   297      37.914  38.795  77.222  1.00  0.00           H
ATOM   4634  CD2 LEU   297      35.534  38.776  75.985  1.00  0.00           C
ATOM   4635 HD21 LEU   297      36.288  39.327  75.421  1.00  0.00           H
ATOM   4636 HD22 LEU   297      34.688  38.513  75.350  1.00  0.00           H
ATOM   4637 HD23 LEU   297      35.044  39.432  76.705  1.00  0.00           H
ATOM   4638  C   LEU   297      35.875  34.504  77.052  1.00  0.00           C
ATOM   4639  O   LEU   297      35.843  34.342  78.263  1.00  0.00           O
ATOM   4640  N   ARG   298      34.814  34.140  76.344  1.00  0.00           N
ATOM   4641  H   ARG   298      34.878  34.148  75.336  1.00  0.00           H
ATOM   4642  CA  ARG   298      33.537  33.597  76.882  1.00  0.00           C
ATOM   4643  HA  ARG   298      33.144  34.380  77.532  1.00  0.00           H
ATOM   4644  CB  ARG   298      32.544  33.317  75.782  1.00  0.00           C
ATOM   4645  HB2 ARG   298      32.460  34.111  75.041  1.00  0.00           H
ATOM   4646  HB3 ARG   298      33.093  32.507  75.303  1.00  0.00           H
ATOM   4647  CG  ARG   298      31.116  33.038  76.300  1.00  0.00           C
ATOM   4648  HG2 ARG   298      31.202  32.384  77.168  1.00  0.00           H
ATOM   4649  HG3 ARG   298      30.724  34.037  76.492  1.00  0.00           H
ATOM   4650  CD  ARG   298      30.241  32.336  75.309  1.00  0.00           C
ATOM   4651  HD2 ARG   298      29.266  32.161  75.762  1.00  0.00           H
ATOM   4652  HD3 ARG   298      30.112  32.909  74.391  1.00  0.00           H
ATOM   4653  NE  ARG   298      30.798  31.045  74.930  1.00  0.00           N
ATOM   4654  HE  ARG   298      31.326  30.980  74.072  1.00  0.00           H
ATOM   4655  CZ  ARG   298      30.782  29.913  75.509  1.00  0.00           C
ATOM   4656  NH1 ARG   298      30.298  29.731  76.720  1.00  0.00           N
ATOM   4657 HH11 ARG   298      29.626  30.355  77.144  1.00  0.00           H
ATOM   4658 HH12 ARG   298      30.549  28.844  77.134  1.00  0.00           H
ATOM   4659  NH2 ARG   298      31.413  28.911  74.978  1.00  0.00           N
ATOM   4660 HH21 ARG   298      31.872  29.040  74.088  1.00  0.00           H
ATOM   4661 HH22 ARG   298      31.190  27.962  75.243  1.00  0.00           H
ATOM   4662  C   ARG   298      33.825  32.349  77.810  1.00  0.00           C
ATOM   4663  O   ARG   298      33.408  32.265  78.994  1.00  0.00           O
ATOM   4664  N   LEU   299      34.599  31.378  77.245  1.00  0.00           N
ATOM   4665  H   LEU   299      34.988  31.560  76.332  1.00  0.00           H
ATOM   4666  CA  LEU   299      34.881  30.110  77.916  1.00  0.00           C
ATOM   4667  HA  LEU   299      33.918  29.629  78.092  1.00  0.00           H
ATOM   4668  CB  LEU   299      35.770  29.130  77.075  1.00  0.00           C
ATOM   4669  HB2 LEU   299      36.622  29.678  76.673  1.00  0.00           H
ATOM   4670  HB3 LEU   299      36.146  28.471  77.858  1.00  0.00           H
ATOM   4671  CG  LEU   299      34.970  28.481  75.931  1.00  0.00           C
ATOM   4672  HG  LEU   299      34.427  29.277  75.421  1.00  0.00           H
ATOM   4673  CD1 LEU   299      35.978  27.804  74.976  1.00  0.00           C
ATOM   4674 HD11 LEU   299      36.811  28.437  74.669  1.00  0.00           H
ATOM   4675 HD12 LEU   299      35.455  27.416  74.101  1.00  0.00           H
ATOM   4676 HD13 LEU   299      36.444  26.916  75.402  1.00  0.00           H
ATOM   4677  CD2 LEU   299      33.902  27.460  76.323  1.00  0.00           C
ATOM   4678 HD21 LEU   299      33.260  27.919  77.075  1.00  0.00           H
ATOM   4679 HD22 LEU   299      33.236  27.073  75.552  1.00  0.00           H
ATOM   4680 HD23 LEU   299      34.354  26.646  76.890  1.00  0.00           H
ATOM   4681  C   LEU   299      35.615  30.300  79.247  1.00  0.00           C
ATOM   4682  O   LEU   299      35.457  29.531  80.189  1.00  0.00           O
ATOM   4683  N   ALA   300      36.540  31.296  79.316  1.00  0.00           N
ATOM   4684  H   ALA   300      36.608  31.841  78.468  1.00  0.00           H
ATOM   4685  CA  ALA   300      37.462  31.604  80.379  1.00  0.00           C
ATOM   4686  HA  ALA   300      37.769  30.686  80.880  1.00  0.00           H
ATOM   4687  CB  ALA   300      38.724  32.249  79.715  1.00  0.00           C
ATOM   4688  HB1 ALA   300      39.018  31.597  78.891  1.00  0.00           H
ATOM   4689  HB2 ALA   300      39.384  32.267  80.582  1.00  0.00           H
ATOM   4690  HB3 ALA   300      38.473  33.220  79.290  1.00  0.00           H
ATOM   4691  C   ALA   300      36.795  32.517  81.410  1.00  0.00           C
ATOM   4692  O   ALA   300      37.080  32.392  82.613  1.00  0.00           O
ATOM   4693  N   LEU   301      35.793  33.388  81.050  1.00  0.00           N
ATOM   4694  H   LEU   301      35.565  33.584  80.085  1.00  0.00           H
ATOM   4695  CA  LEU   301      34.856  33.953  82.054  1.00  0.00           C
ATOM   4696  HA  LEU   301      35.487  34.348  82.851  1.00  0.00           H
ATOM   4697  CB  LEU   301      34.102  35.174  81.478  1.00  0.00           C
ATOM   4698  HB2 LEU   301      33.646  34.798  80.563  1.00  0.00           H
ATOM   4699  HB3 LEU   301      33.373  35.451  82.239  1.00  0.00           H
ATOM   4700  CG  LEU   301      34.990  36.331  81.081  1.00  0.00           C
ATOM   4701  HG  LEU   301      35.809  36.039  80.424  1.00  0.00           H
ATOM   4702  CD1 LEU   301      34.247  37.415  80.379  1.00  0.00           C
ATOM   4703 HD11 LEU   301      34.936  38.134  79.936  1.00  0.00           H
ATOM   4704 HD12 LEU   301      33.606  37.854  81.143  1.00  0.00           H
ATOM   4705 HD13 LEU   301      33.602  37.083  79.567  1.00  0.00           H
ATOM   4706  CD2 LEU   301      35.660  36.987  82.323  1.00  0.00           C
ATOM   4707 HD21 LEU   301      36.298  37.811  82.006  1.00  0.00           H
ATOM   4708 HD22 LEU   301      34.866  37.387  82.954  1.00  0.00           H
ATOM   4709 HD23 LEU   301      36.276  36.294  82.900  1.00  0.00           H
ATOM   4710  C   LEU   301      33.984  32.926  82.761  1.00  0.00           C
ATOM   4711  O   LEU   301      33.773  32.964  83.970  1.00  0.00           O
ATOM   4712  N   MET   302      33.411  31.955  82.012  1.00  0.00           N
ATOM   4713  H   MET   302      33.460  32.040  81.007  1.00  0.00           H
ATOM   4714  CA  MET   302      32.629  30.815  82.486  1.00  0.00           C
ATOM   4715  HA  MET   302      31.802  31.265  83.037  1.00  0.00           H
ATOM   4716  CB  MET   302      32.123  29.987  81.262  1.00  0.00           C
ATOM   4717  HB2 MET   302      31.532  30.651  80.632  1.00  0.00           H
ATOM   4718  HB3 MET   302      32.968  29.643  80.666  1.00  0.00           H
ATOM   4719  CG  MET   302      31.226  28.829  81.686  1.00  0.00           C
ATOM   4720  HG2 MET   302      30.821  28.375  80.782  1.00  0.00           H
ATOM   4721  HG3 MET   302      31.887  28.134  82.205  1.00  0.00           H
ATOM   4722  SD  MET   302      29.706  29.226  82.585  1.00  0.00           S
ATOM   4723  CE  MET   302      28.665  29.395  81.222  1.00  0.00           C
ATOM   4724  HE1 MET   302      27.761  29.820  81.658  1.00  0.00           H
ATOM   4725  HE2 MET   302      29.175  30.106  80.571  1.00  0.00           H
ATOM   4726  HE3 MET   302      28.517  28.415  80.767  1.00  0.00           H
ATOM   4727  C   MET   302      33.599  29.928  83.313  1.00  0.00           C
ATOM   4728  O   MET   302      33.145  29.409  84.311  1.00  0.00           O
ATOM   4729  N   ASP   303      34.883  29.741  82.970  1.00  0.00           N
ATOM   4730  H   ASP   303      35.249  30.188  82.142  1.00  0.00           H
ATOM   4731  CA  ASP   303      35.839  29.037  83.802  1.00  0.00           C
ATOM   4732  HA  ASP   303      35.637  27.981  83.981  1.00  0.00           H
ATOM   4733  CB  ASP   303      37.281  29.096  83.215  1.00  0.00           C
ATOM   4734  HB2 ASP   303      37.093  28.973  82.148  1.00  0.00           H
ATOM   4735  HB3 ASP   303      37.813  30.022  83.434  1.00  0.00           H
ATOM   4736  CG  ASP   303      38.265  27.978  83.572  1.00  0.00           C
ATOM   4737  OD1 ASP   303      37.917  26.965  84.167  1.00  0.00           O
ATOM   4738  OD2 ASP   303      39.506  28.151  83.280  1.00  0.00           O
ATOM   4739  C   ASP   303      35.975  29.746  85.162  1.00  0.00           C
ATOM   4740  O   ASP   303      35.978  29.118  86.178  1.00  0.00           O
ATOM   4741  N   MET   304      36.053  31.083  85.188  1.00  0.00           N
ATOM   4742  H   MET   304      36.072  31.591  84.315  1.00  0.00           H
ATOM   4743  CA  MET   304      36.001  31.899  86.335  1.00  0.00           C
ATOM   4744  HA  MET   304      36.712  31.526  87.072  1.00  0.00           H
ATOM   4745  CB  MET   304      36.390  33.346  86.021  1.00  0.00           C
ATOM   4746  HB2 MET   304      35.795  33.725  85.190  1.00  0.00           H
ATOM   4747  HB3 MET   304      36.347  34.032  86.867  1.00  0.00           H
ATOM   4748  CG  MET   304      37.796  33.484  85.576  1.00  0.00           C
ATOM   4749  HG2 MET   304      38.077  32.688  84.887  1.00  0.00           H
ATOM   4750  HG3 MET   304      37.772  34.431  85.036  1.00  0.00           H
ATOM   4751  SD  MET   304      38.994  33.437  87.036  1.00  0.00           S
ATOM   4752  CE  MET   304      39.644  31.812  86.745  1.00  0.00           C
ATOM   4753  HE1 MET   304      40.647  31.725  87.163  1.00  0.00           H
ATOM   4754  HE2 MET   304      38.944  31.113  87.201  1.00  0.00           H
ATOM   4755  HE3 MET   304      39.607  31.647  85.668  1.00  0.00           H
ATOM   4756  C   MET   304      34.688  31.958  87.112  1.00  0.00           C
ATOM   4757  O   MET   304      34.668  32.285  88.296  1.00  0.00           O
ATOM   4758  N   TYR   305      33.573  31.748  86.501  1.00  0.00           N
ATOM   4759  H   TYR   305      33.667  31.492  85.529  1.00  0.00           H
ATOM   4760  CA  TYR   305      32.334  31.465  87.295  1.00  0.00           C
ATOM   4761  HA  TYR   305      32.237  32.220  88.075  1.00  0.00           H
ATOM   4762  CB  TYR   305      31.051  31.675  86.398  1.00  0.00           C
ATOM   4763  HB2 TYR   305      30.934  32.735  86.169  1.00  0.00           H
ATOM   4764  HB3 TYR   305      31.221  31.118  85.478  1.00  0.00           H
ATOM   4765  CG  TYR   305      29.754  31.145  87.009  1.00  0.00           C
ATOM   4766  CD1 TYR   305      28.939  31.954  87.843  1.00  0.00           C
ATOM   4767  HD1 TYR   305      29.131  33.007  87.990  1.00  0.00           H
ATOM   4768  CE1 TYR   305      27.714  31.482  88.327  1.00  0.00           C
ATOM   4769  HE1 TYR   305      27.055  32.099  88.920  1.00  0.00           H
ATOM   4770  CZ  TYR   305      27.219  30.163  88.003  1.00  0.00           C
ATOM   4771  OH  TYR   305      26.027  29.702  88.381  1.00  0.00           O
ATOM   4772  HH  TYR   305      26.094  28.749  88.475  1.00  0.00           H
ATOM   4773  CE2 TYR   305      28.115  29.255  87.251  1.00  0.00           C
ATOM   4774  HE2 TYR   305      27.869  28.263  86.900  1.00  0.00           H
ATOM   4775  CD2 TYR   305      29.332  29.787  86.703  1.00  0.00           C
ATOM   4776  HD2 TYR   305      29.888  29.229  85.964  1.00  0.00           H
ATOM   4777  C   TYR   305      32.388  30.077  87.931  1.00  0.00           C
ATOM   4778  O   TYR   305      32.089  29.871  89.140  1.00  0.00           O
ATOM   4779  N   LYS   306      32.866  29.105  87.176  1.00  0.00           N
ATOM   4780  H   LYS   306      33.258  29.274  86.261  1.00  0.00           H
ATOM   4781  CA  LYS   306      33.060  27.714  87.714  1.00  0.00           C
ATOM   4782  HA  LYS   306      32.054  27.447  88.038  1.00  0.00           H
ATOM   4783  CB  LYS   306      33.476  26.701  86.669  1.00  0.00           C
ATOM   4784  HB2 LYS   306      34.401  27.086  86.240  1.00  0.00           H
ATOM   4785  HB3 LYS   306      33.770  25.798  87.204  1.00  0.00           H
ATOM   4786  CG  LYS   306      32.379  26.402  85.616  1.00  0.00           C
ATOM   4787  HG2 LYS   306      31.623  25.706  85.978  1.00  0.00           H
ATOM   4788  HG3 LYS   306      32.073  27.410  85.333  1.00  0.00           H
ATOM   4789  CD  LYS   306      33.002  25.820  84.362  1.00  0.00           C
ATOM   4790  HD2 LYS   306      32.382  25.977  83.478  1.00  0.00           H
ATOM   4791  HD3 LYS   306      34.006  26.191  84.156  1.00  0.00           H
ATOM   4792  CE  LYS   306      33.106  24.349  84.594  1.00  0.00           C
ATOM   4793  HE2 LYS   306      33.606  24.121  85.534  1.00  0.00           H
ATOM   4794  HE3 LYS   306      32.142  23.843  84.646  1.00  0.00           H
ATOM   4795  NZ  LYS   306      33.917  23.765  83.503  1.00  0.00           N
ATOM   4796  HZ1 LYS   306      33.393  23.575  82.661  1.00  0.00           H
ATOM   4797  HZ2 LYS   306      34.398  22.956  83.869  1.00  0.00           H
ATOM   4798  HZ3 LYS   306      34.723  24.265  83.156  1.00  0.00           H
ATOM   4799  C   LYS   306      34.049  27.565  88.897  1.00  0.00           C
ATOM   4800  O   LYS   306      33.775  26.794  89.829  1.00  0.00           O
ATOM   4801  N   GLN   307      35.065  28.373  89.008  1.00  0.00           N
ATOM   4802  H   GLN   307      35.217  29.022  88.249  1.00  0.00           H
ATOM   4803  CA  GLN   307      36.099  28.314  90.035  1.00  0.00           C
ATOM   4804  HA  GLN   307      36.232  27.279  90.352  1.00  0.00           H
ATOM   4805  CB  GLN   307      37.361  28.800  89.349  1.00  0.00           C
ATOM   4806  HB2 GLN   307      37.076  29.515  88.577  1.00  0.00           H
ATOM   4807  HB3 GLN   307      37.916  29.277  90.159  1.00  0.00           H
ATOM   4808  CG  GLN   307      38.216  27.645  88.699  1.00  0.00           C
ATOM   4809  HG2 GLN   307      38.579  27.021  89.515  1.00  0.00           H
ATOM   4810  HG3 GLN   307      37.604  27.014  88.057  1.00  0.00           H
ATOM   4811  CD  GLN   307      39.338  28.266  87.877  1.00  0.00           C
ATOM   4812  OE1 GLN   307      40.442  28.454  88.327  1.00  0.00           O
ATOM   4813  NE2 GLN   307      39.138  28.672  86.659  1.00  0.00           N
ATOM   4814 HE21 GLN   307      39.906  29.106  86.167  1.00  0.00           H
ATOM   4815 HE22 GLN   307      38.291  28.418  86.171  1.00  0.00           H
ATOM   4816  C   GLN   307      35.704  29.271  91.241  1.00  0.00           C
ATOM   4817  O   GLN   307      36.353  29.351  92.282  1.00  0.00           O
ATOM   4818  N   GLY   308      34.582  29.947  91.103  1.00  0.00           N
ATOM   4819  H   GLY   308      34.101  29.824  90.224  1.00  0.00           H
ATOM   4820  CA  GLY   308      33.918  30.844  92.077  1.00  0.00           C
ATOM   4821  HA2 GLY   308      32.973  31.020  91.562  1.00  0.00           H
ATOM   4822  HA3 GLY   308      33.707  30.339  93.019  1.00  0.00           H
ATOM   4823  C   GLY   308      34.476  32.229  92.300  1.00  0.00           C
ATOM   4824  O   GLY   308      34.539  32.641  93.463  1.00  0.00           O
ATOM   4825  N   PHE   309      34.800  32.930  91.166  1.00  0.00           N
ATOM   4826  H   PHE   309      34.632  32.526  90.256  1.00  0.00           H
ATOM   4827  CA  PHE   309      35.203  34.393  91.346  1.00  0.00           C
ATOM   4828  HA  PHE   309      35.453  34.662  92.371  1.00  0.00           H
ATOM   4829  CB  PHE   309      36.566  34.539  90.650  1.00  0.00           C
ATOM   4830  HB2 PHE   309      36.533  34.077  89.664  1.00  0.00           H
ATOM   4831  HB3 PHE   309      36.760  35.587  90.421  1.00  0.00           H
ATOM   4832  CG  PHE   309      37.748  33.891  91.447  1.00  0.00           C
ATOM   4833  CD1 PHE   309      38.229  34.651  92.527  1.00  0.00           C
ATOM   4834  HD1 PHE   309      37.673  35.549  92.751  1.00  0.00           H
ATOM   4835  CE1 PHE   309      39.267  34.047  93.292  1.00  0.00           C
ATOM   4836  HE1 PHE   309      39.790  34.632  94.034  1.00  0.00           H
ATOM   4837  CZ  PHE   309      39.706  32.764  93.013  1.00  0.00           C
ATOM   4838  HZ  PHE   309      40.583  32.353  93.494  1.00  0.00           H
ATOM   4839  CE2 PHE   309      39.180  32.026  91.975  1.00  0.00           C
ATOM   4840  HE2 PHE   309      39.393  30.981  91.804  1.00  0.00           H
ATOM   4841  CD2 PHE   309      38.188  32.599  91.146  1.00  0.00           C
ATOM   4842  HD2 PHE   309      37.738  31.989  90.378  1.00  0.00           H
ATOM   4843  C   PHE   309      34.213  35.402  90.842  1.00  0.00           C
ATOM   4844  O   PHE   309      34.097  36.395  91.518  1.00  0.00           O
ATOM   4845  N   ILE   310      33.587  35.058  89.756  1.00  0.00           N
ATOM   4846  H   ILE   310      33.661  34.137  89.348  1.00  0.00           H
ATOM   4847  CA  ILE   310      32.647  35.990  89.066  1.00  0.00           C
ATOM   4848  HA  ILE   310      32.671  36.878  89.698  1.00  0.00           H
ATOM   4849  CB  ILE   310      33.297  36.516  87.759  1.00  0.00           C
ATOM   4850  HB  ILE   310      32.636  37.306  87.403  1.00  0.00           H
ATOM   4851  CG2 ILE   310      34.739  37.047  87.936  1.00  0.00           C
ATOM   4852 HG21 ILE   310      35.434  36.216  88.066  1.00  0.00           H
ATOM   4853 HG22 ILE   310      34.757  37.740  88.777  1.00  0.00           H
ATOM   4854 HG23 ILE   310      35.076  37.628  87.078  1.00  0.00           H
ATOM   4855  CG1 ILE   310      33.301  35.416  86.675  1.00  0.00           C
ATOM   4856 HG12 ILE   310      34.028  34.649  86.937  1.00  0.00           H
ATOM   4857 HG13 ILE   310      32.341  34.908  86.586  1.00  0.00           H
ATOM   4858  CD1 ILE   310      33.617  36.063  85.283  1.00  0.00           C
ATOM   4859 HD11 ILE   310      33.099  37.012  85.144  1.00  0.00           H
ATOM   4860 HD12 ILE   310      33.282  35.360  84.522  1.00  0.00           H
ATOM   4861 HD13 ILE   310      34.644  36.406  85.419  1.00  0.00           H
ATOM   4862  C   ILE   310      31.229  35.635  88.836  1.00  0.00           C
ATOM   4863  O   ILE   310      30.822  34.486  88.983  1.00  0.00           O
ATOM   4864  N   PHE   311      30.425  36.578  88.360  1.00  0.00           N
ATOM   4865  H   PHE   311      30.896  37.471  88.318  1.00  0.00           H
ATOM   4866  CA  PHE   311      29.045  36.389  87.848  1.00  0.00           C
ATOM   4867  HA  PHE   311      28.543  37.322  87.594  1.00  0.00           H
ATOM   4868  CB  PHE   311      29.229  35.713  86.456  1.00  0.00           C
ATOM   4869  HB2 PHE   311      29.905  34.867  86.570  1.00  0.00           H
ATOM   4870  HB3 PHE   311      28.312  35.251  86.090  1.00  0.00           H
ATOM   4871  CG  PHE   311      29.657  36.549  85.252  1.00  0.00           C
ATOM   4872  CD1 PHE   311      29.934  37.949  85.324  1.00  0.00           C
ATOM   4873  HD1 PHE   311      29.755  38.518  86.225  1.00  0.00           H
ATOM   4874  CE1 PHE   311      30.266  38.651  84.168  1.00  0.00           C
ATOM   4875  HE1 PHE   311      30.539  39.695  84.222  1.00  0.00           H
ATOM   4876  CZ  PHE   311      30.372  37.995  82.949  1.00  0.00           C
ATOM   4877  HZ  PHE   311      30.602  38.611  82.091  1.00  0.00           H
ATOM   4878  CE2 PHE   311      30.096  36.651  82.892  1.00  0.00           C
ATOM   4879  HE2 PHE   311      30.195  36.151  81.939  1.00  0.00           H
ATOM   4880  CD2 PHE   311      29.775  35.858  84.038  1.00  0.00           C
ATOM   4881  HD2 PHE   311      29.595  34.815  83.824  1.00  0.00           H
ATOM   4882  C   PHE   311      28.066  35.597  88.800  1.00  0.00           C
ATOM   4883  O   PHE   311      27.095  35.011  88.315  1.00  0.00           O
ATOM   4884  N   LYS   312      28.254  35.731  90.090  1.00  0.00           N
ATOM   4885  H   LYS   312      29.012  36.272  90.481  1.00  0.00           H
ATOM   4886  CA  LYS   312      27.365  35.094  91.123  1.00  0.00           C
ATOM   4887  HA  LYS   312      27.377  34.011  90.996  1.00  0.00           H
ATOM   4888  CB  LYS   312      27.911  35.423  92.599  1.00  0.00           C
ATOM   4889  HB2 LYS   312      28.054  36.502  92.659  1.00  0.00           H
ATOM   4890  HB3 LYS   312      27.199  34.878  93.218  1.00  0.00           H
ATOM   4891  CG  LYS   312      29.254  34.693  92.902  1.00  0.00           C
ATOM   4892  HG2 LYS   312      29.216  33.623  92.702  1.00  0.00           H
ATOM   4893  HG3 LYS   312      29.950  35.139  92.192  1.00  0.00           H
ATOM   4894  CD  LYS   312      29.767  34.938  94.335  1.00  0.00           C
ATOM   4895  HD2 LYS   312      29.927  36.011  94.451  1.00  0.00           H
ATOM   4896  HD3 LYS   312      29.107  34.544  95.107  1.00  0.00           H
ATOM   4897  CE  LYS   312      31.197  34.345  94.592  1.00  0.00           C
ATOM   4898  HE2 LYS   312      31.795  35.019  93.976  1.00  0.00           H
ATOM   4899  HE3 LYS   312      31.378  34.339  95.667  1.00  0.00           H
ATOM   4900  NZ  LYS   312      31.345  32.935  94.153  1.00  0.00           N
ATOM   4901  HZ1 LYS   312      32.187  32.488  94.487  1.00  0.00           H
ATOM   4902  HZ2 LYS   312      31.185  32.792  93.166  1.00  0.00           H
ATOM   4903  HZ3 LYS   312      30.673  32.359  94.640  1.00  0.00           H
ATOM   4904  C   LYS   312      25.979  35.600  91.103  1.00  0.00           C
ATOM   4905  O   LYS   312      25.661  36.805  90.961  1.00  0.00           O
ATOM   4906  N   ASN   313      25.015  34.609  91.073  1.00  0.00           N
ATOM   4907  H   ASN   313      25.346  33.655  91.055  1.00  0.00           H
ATOM   4908  CA  ASN   313      23.582  34.869  90.865  1.00  0.00           C
ATOM   4909  HA  ASN   313      23.250  33.860  90.621  1.00  0.00           H
ATOM   4910  CB  ASN   313      22.815  35.333  92.098  1.00  0.00           C
ATOM   4911  HB2 ASN   313      23.112  36.358  92.320  1.00  0.00           H
ATOM   4912  HB3 ASN   313      21.755  35.353  91.843  1.00  0.00           H
ATOM   4913  CG  ASN   313      22.883  34.496  93.319  1.00  0.00           C
ATOM   4914  OD1 ASN   313      23.455  34.855  94.327  1.00  0.00           O
ATOM   4915  ND2 ASN   313      22.390  33.270  93.302  1.00  0.00           N
ATOM   4916 HD21 ASN   313      21.866  32.870  92.538  1.00  0.00           H
ATOM   4917 HD22 ASN   313      22.438  32.797  94.193  1.00  0.00           H
ATOM   4918  C   ASN   313      23.180  35.571  89.621  1.00  0.00           C
ATOM   4919  O   ASN   313      22.320  36.489  89.608  1.00  0.00           O
ATOM   4920  N   GLN   314      23.915  35.317  88.523  1.00  0.00           N
ATOM   4921  H   GLN   314      24.552  34.534  88.530  1.00  0.00           H
ATOM   4922  CA  GLN   314      23.526  35.847  87.185  1.00  0.00           C
ATOM   4923  HA  GLN   314      22.681  36.528  87.288  1.00  0.00           H
ATOM   4924  CB  GLN   314      24.728  36.648  86.561  1.00  0.00           C
ATOM   4925  HB2 GLN   314      25.554  36.000  86.269  1.00  0.00           H
ATOM   4926  HB3 GLN   314      24.427  37.053  85.595  1.00  0.00           H
ATOM   4927  CG  GLN   314      25.295  37.718  87.557  1.00  0.00           C
ATOM   4928  HG2 GLN   314      25.502  37.281  88.534  1.00  0.00           H
ATOM   4929  HG3 GLN   314      26.269  37.907  87.103  1.00  0.00           H
ATOM   4930  CD  GLN   314      24.475  39.013  87.778  1.00  0.00           C
ATOM   4931  OE1 GLN   314      24.059  39.760  86.906  1.00  0.00           O
ATOM   4932  NE2 GLN   314      24.032  39.258  88.968  1.00  0.00           N
ATOM   4933 HE21 GLN   314      23.488  40.107  89.017  1.00  0.00           H
ATOM   4934 HE22 GLN   314      24.124  38.569  89.701  1.00  0.00           H
ATOM   4935  C   GLN   314      23.091  34.684  86.290  1.00  0.00           C
ATOM   4936  O   GLN   314      23.446  33.502  86.438  1.00  0.00           O
ATOM   4937  N   ASP   315      22.174  34.845  85.289  1.00  0.00           N
ATOM   4938  H   ASP   315      21.907  35.788  85.046  1.00  0.00           H
ATOM   4939  CA  ASP   315      21.730  33.798  84.392  1.00  0.00           C
ATOM   4940  HA  ASP   315      21.536  32.940  85.034  1.00  0.00           H
ATOM   4941  CB  ASP   315      20.309  34.097  83.780  1.00  0.00           C
ATOM   4942  HB2 ASP   315      19.635  34.200  84.631  1.00  0.00           H
ATOM   4943  HB3 ASP   315      20.360  35.017  83.197  1.00  0.00           H
ATOM   4944  CG  ASP   315      19.887  32.939  82.973  1.00  0.00           C
ATOM   4945  OD1 ASP   315      20.452  31.796  82.876  1.00  0.00           O
ATOM   4946  OD2 ASP   315      18.891  33.176  82.283  1.00  0.00           O
ATOM   4947  C   ASP   315      22.814  33.550  83.248  1.00  0.00           C
ATOM   4948  O   ASP   315      23.047  34.544  82.496  1.00  0.00           O
ATOM   4949  N   LEU   316      23.346  32.347  83.193  1.00  0.00           N
ATOM   4950  H   LEU   316      23.118  31.653  83.891  1.00  0.00           H
ATOM   4951  CA  LEU   316      24.287  31.967  82.150  1.00  0.00           C
ATOM   4952  HA  LEU   316      24.486  32.790  81.463  1.00  0.00           H
ATOM   4953  CB  LEU   316      25.612  31.600  82.812  1.00  0.00           C
ATOM   4954  HB2 LEU   316      25.443  30.667  83.347  1.00  0.00           H
ATOM   4955  HB3 LEU   316      26.362  31.376  82.054  1.00  0.00           H
ATOM   4956  CG  LEU   316      26.226  32.517  83.811  1.00  0.00           C
ATOM   4957  HG  LEU   316      25.573  32.551  84.683  1.00  0.00           H
ATOM   4958  CD1 LEU   316      27.560  32.053  84.250  1.00  0.00           C
ATOM   4959 HD11 LEU   316      27.579  30.994  84.505  1.00  0.00           H
ATOM   4960 HD12 LEU   316      27.815  32.723  85.072  1.00  0.00           H
ATOM   4961 HD13 LEU   316      28.302  32.256  83.476  1.00  0.00           H
ATOM   4962  CD2 LEU   316      26.373  33.981  83.387  1.00  0.00           C
ATOM   4963 HD21 LEU   316      26.995  33.950  82.492  1.00  0.00           H
ATOM   4964 HD22 LEU   316      25.439  34.530  83.275  1.00  0.00           H
ATOM   4965 HD23 LEU   316      26.862  34.540  84.183  1.00  0.00           H
ATOM   4966  C   LEU   316      23.763  30.824  81.127  1.00  0.00           C
ATOM   4967  O   LEU   316      24.542  30.266  80.352  1.00  0.00           O
ATOM   4968  N   SER   317      22.439  30.722  80.993  1.00  0.00           N
ATOM   4969  H   SER   317      21.861  31.406  81.461  1.00  0.00           H
ATOM   4970  CA  SER   317      21.819  29.923  79.922  1.00  0.00           C
ATOM   4971  HA  SER   317      22.223  28.935  80.141  1.00  0.00           H
ATOM   4972  CB  SER   317      20.306  29.756  80.237  1.00  0.00           C
ATOM   4973  HB2 SER   317      19.745  29.140  79.535  1.00  0.00           H
ATOM   4974  HB3 SER   317      20.118  29.402  81.251  1.00  0.00           H
ATOM   4975  OG  SER   317      19.714  31.031  80.269  1.00  0.00           O
ATOM   4976  HG  SER   317      19.934  31.368  81.141  1.00  0.00           H
ATOM   4977  C   SER   317      22.091  30.384  78.488  1.00  0.00           C
ATOM   4978  O   SER   317      21.991  29.594  77.562  1.00  0.00           O
ATOM   4979  N   LYS   318      22.288  31.692  78.218  1.00  0.00           N
ATOM   4980  H   LYS   318      22.096  32.226  79.054  1.00  0.00           H
ATOM   4981  CA  LYS   318      22.750  32.170  76.883  1.00  0.00           C
ATOM   4982  HA  LYS   318      22.386  31.416  76.184  1.00  0.00           H
ATOM   4983  CB  LYS   318      22.159  33.577  76.541  1.00  0.00           C
ATOM   4984  HB2 LYS   318      21.070  33.549  76.524  1.00  0.00           H
ATOM   4985  HB3 LYS   318      22.327  34.201  77.420  1.00  0.00           H
ATOM   4986  CG  LYS   318      22.735  34.279  75.321  1.00  0.00           C
ATOM   4987  HG2 LYS   318      23.802  34.476  75.428  1.00  0.00           H
ATOM   4988  HG3 LYS   318      22.523  33.713  74.414  1.00  0.00           H
ATOM   4989  CD  LYS   318      22.042  35.613  75.239  1.00  0.00           C
ATOM   4990  HD2 LYS   318      20.966  35.441  75.229  1.00  0.00           H
ATOM   4991  HD3 LYS   318      22.106  36.204  76.152  1.00  0.00           H
ATOM   4992  CE  LYS   318      22.397  36.446  73.959  1.00  0.00           C
ATOM   4993  HE2 LYS   318      23.478  36.565  73.889  1.00  0.00           H
ATOM   4994  HE3 LYS   318      22.250  35.847  73.060  1.00  0.00           H
ATOM   4995  NZ  LYS   318      21.646  37.725  73.891  1.00  0.00           N
ATOM   4996  HZ1 LYS   318      22.168  38.340  73.282  1.00  0.00           H
ATOM   4997  HZ2 LYS   318      21.593  38.112  74.822  1.00  0.00           H
ATOM   4998  HZ3 LYS   318      20.689  37.616  73.585  1.00  0.00           H
ATOM   4999  C   LYS   318      24.290  32.192  76.956  1.00  0.00           C
ATOM   5000  O   LYS   318      24.882  31.775  75.998  1.00  0.00           O
ATOM   5001  N   PHE   319      24.907  32.632  78.063  1.00  0.00           N
ATOM   5002  H   PHE   319      24.344  33.099  78.758  1.00  0.00           H
ATOM   5003  CA  PHE   319      26.323  32.743  78.108  1.00  0.00           C
ATOM   5004  HA  PHE   319      26.616  33.436  77.320  1.00  0.00           H
ATOM   5005  CB  PHE   319      26.731  33.572  79.389  1.00  0.00           C
ATOM   5006  HB2 PHE   319      25.945  34.312  79.529  1.00  0.00           H
ATOM   5007  HB3 PHE   319      26.635  32.894  80.237  1.00  0.00           H
ATOM   5008  CG  PHE   319      28.153  34.250  79.425  1.00  0.00           C
ATOM   5009  CD1 PHE   319      28.338  35.554  78.823  1.00  0.00           C
ATOM   5010  HD1 PHE   319      27.562  36.112  78.322  1.00  0.00           H
ATOM   5011  CE1 PHE   319      29.635  36.139  78.873  1.00  0.00           C
ATOM   5012  HE1 PHE   319      29.746  37.165  78.553  1.00  0.00           H
ATOM   5013  CZ  PHE   319      30.625  35.481  79.562  1.00  0.00           C
ATOM   5014  HZ  PHE   319      31.607  35.927  79.614  1.00  0.00           H
ATOM   5015  CE2 PHE   319      30.469  34.202  80.167  1.00  0.00           C
ATOM   5016  HE2 PHE   319      31.292  33.761  80.711  1.00  0.00           H
ATOM   5017  CD2 PHE   319      29.184  33.611  80.120  1.00  0.00           C
ATOM   5018  HD2 PHE   319      29.034  32.681  80.650  1.00  0.00           H
ATOM   5019  C   PHE   319      27.106  31.410  78.035  1.00  0.00           C
ATOM   5020  O   PHE   319      28.257  31.502  77.707  1.00  0.00           O
ATOM   5021  N   ASP   320      26.491  30.225  78.102  1.00  0.00           N
ATOM   5022  H   ASP   320      25.533  30.257  78.417  1.00  0.00           H
ATOM   5023  CA  ASP   320      27.159  28.925  77.931  1.00  0.00           C
ATOM   5024  HA  ASP   320      28.142  29.061  78.380  1.00  0.00           H
ATOM   5025  CB  ASP   320      26.316  27.973  78.820  1.00  0.00           C
ATOM   5026  HB2 ASP   320      26.228  28.366  79.833  1.00  0.00           H
ATOM   5027  HB3 ASP   320      25.339  27.864  78.351  1.00  0.00           H
ATOM   5028  CG  ASP   320      26.923  26.635  78.996  1.00  0.00           C
ATOM   5029  OD1 ASP   320      26.208  25.647  78.912  1.00  0.00           O
ATOM   5030  OD2 ASP   320      28.151  26.607  79.211  1.00  0.00           O
ATOM   5031  C   ASP   320      27.273  28.356  76.521  1.00  0.00           C
ATOM   5032  O   ASP   320      28.130  27.569  76.126  1.00  0.00           O
ATOM   5033  N   LYS   321      26.479  29.000  75.665  1.00  0.00           N
ATOM   5034  H   LYS   321      26.038  29.821  76.053  1.00  0.00           H
ATOM   5035  CA  LYS   321      26.244  28.816  74.180  1.00  0.00           C
ATOM   5036  HA  LYS   321      26.199  27.746  73.976  1.00  0.00           H
ATOM   5037  CB  LYS   321      24.907  29.426  73.715  1.00  0.00           C
ATOM   5038  HB2 LYS   321      24.844  30.489  73.950  1.00  0.00           H
ATOM   5039  HB3 LYS   321      24.881  29.390  72.626  1.00  0.00           H
ATOM   5040  CG  LYS   321      23.714  28.653  74.210  1.00  0.00           C
[truncated: 179,019 more chars]
